# Supplementary material for: Network-Based Prediction of Oligodendroglioma Driver Gene Candidates within the Region of the 1p/19q Co-deletion Utilizing Single-Cell Transcriptomes
Source: Comput Struct Biotechnol J. 2026 May 4;35(1):0059. doi: 10.34133/csbj.0059 (PMC13136619; doi:10.34133/csbj.0059)
Supplement: Supplementary 1 — Figs. S1 to S10 Tables S1 to S13 [file csbj.0059.f1.zip]

Archive with 23 entries (23 files):
- Figure_S1.pdf
- Figure_S2.pdf
- Figure_S3.pdf
- Figure_S4.pdf
- Figure_S5.pdf
- Figure_S6.pdf
- Figure_S7.pdf
- Figure_S8.pdf
- Figure_S9.pdf
- Figure_S10.pdf
- TableS1_SingleCellTranscriptomes.xlsx
- TableS2_CellSubpopulations.xlsx
- TableS3_SingleCellDNACopyNumberProfiles.xlsx
- TableS4_GlobalDiffExp_SP1_vs_SP2.xlsx
- TableS5_ODSpecificDiffExpAnalyses.xlsx
- TableS6_GOEnrichmentAnalyses.xlsx
- TableS7_Signaling_and_Immune_PathwayAnnotations.xlsx
- TableS8_ImputedSingleCellGeneExpressionProfiles.xlsx
- TableS9_SingleCellGeneCopyNumberProfiles.xlsx
- TableS10_ImpactsOf1p19qGenes_on_SignalingAndImmunePathways.xlsx
- TableS11.xlsx
- TableS12.xlsx
- TableS13.xlsx
