# Supplementary material for: Network-Based Prediction of Oligodendroglioma Driver Gene Candidates within the Region of the 1p/19q Co-deletion Utilizing Single-Cell Transcriptomes
Source: Comput Struct Biotechnol J. 2026 May 4;35(1):0059. doi: 10.34133/csbj.0059 (PMC13136619; doi:10.34133/csbj.0059)
Supplement: Supplementary 1 — Figs. S1 to S10 Tables S1 to S13 [file csbj.0059.f1.zip › TableS2_CellSubpopulations.xlsx]

## Sheet: Info
Table S2: UMAP-based assignment of oligodendroglioma cells to subpopulations.

## Sheet: MGH36
Cell	Subpopulation	xUMAP	yUMAP
MGH36_P6_A12	SP2	3.48826	10.5444
MGH36_P6_H09	SP2	3.05062	10.9982
MGH36_P10_G12	SP2	2.83043	11.1966
MGH36_P6_B07	SP2	3.23668	10.8949
MGH36_P10_B12	SP2	2.74748	10.7444
MGH36_P2_H11	SP2	3.04165	10.6211
MGH36_P5_A11	SP2	2.75041	10.7393
MGH36_P1_F07	SP2	3.45542	11.2727
MGH36_P1_G06	SP2	3.33482	10.8398
MGH36_P6_F03	SP2	2.71963	10.6614
MGH36_P8_H12	SP2	3.42191	11.3541
MGH36_P9_D01	SP2	3.00426	11.0656
MGH36_P6_F02	SP2	3.15741	11.1035
MGH36_P6_F11	SP2	3.09972	11.0539
MGH36_P8_C08	SP2	3.41217	11.4397
MGH36_P4_H07	SP2	2.97321	10.7844
MGH36_P9_D06	SP2	3.11805	11.3795
MGH36_P3_C10	SP2	3.24843	11.2193
MGH36_P3_E01	SP2	3.03641	10.78
MGH36_P5_E12	SP2	2.77291	10.7243
MGH36_P9_F01	SP2	3.0882	11.2431
MGH36_P3_H10	SP2	2.94583	11.1815
MGH36_P3_H02	SP2	3.24488	11.0407
MGH36_P5_C10	SP2	2.73212	10.6672
MGH36_P2_F09	SP2	2.8149	10.4977
MGH36_P7_D12	SP2	3.20407	10.8536
MGH36_P4_H11	SP2	2.79079	10.6508
MGH36_P4_C09	SP2	3.16998	11.1633
MGH36_P5_C08	SP2	2.91971	10.7749
MGH36_P4_H06	SP2	2.83513	10.5529
MGH36_P10_E01	SP2	2.61392	10.9005
MGH36_P8_E12	SP2	3.60489	11.0528
MGH36_P4_H08	SP2	3.21494	11.0596
MGH36_P7_F07	SP2	3.15205	10.7654
MGH36_P6_H11	SP2	2.88125	11.0237
MGH36_P6_D12	SP2	3.22737	10.6564
MGH36_P2_H09	SP2	2.9532	10.5391
MGH36_P6_H04	SP2	2.90343	10.8581
MGH36_P5_G05	SP2	3.17056	10.4918
MGH36_P10_A08	SP2	3.39827	11.2605
MGH36_P9_G01	SP2	3.40317	11.2538
MGH36_P6_B09	SP2	3.3924	10.9475
MGH36_P4_A10	SP2	3.27564	10.7788
MGH36_P6_B02	SP2	3.03995	11.2739
MGH36_P8_F01	SP2	3.24456	11.1484
MGH36_P9_F06	SP2	3.02295	11.3595
MGH36_P5_H04	SP2	3.265	11.0004
MGH36_P4_G12	SP2	3.25533	10.7693
MGH36_P3_D10	SP2	3.15682	11.1802
MGH36_P6_A03	SP2	2.98985	11.0172
MGH36_P5_H08	SP2	2.97879	10.6148
MGH36_P3_F04	SP2	3.38065	11.202
MGH36_P5_C07	SP2	3.33631	10.9303
MGH36_P3_D05	SP2	3.30638	10.6791
MGH36_P5_F12	SP2	2.99667	10.653
MGH36_P5_D10	SP2	3.46737	11.048
MGH36_P6_F09	SP2	3.13327	10.8803
MGH36_P9_F05	SP2	2.72041	10.9357
MGH36_P8_G11	SP2	3.05078	11.3097
MGH36_P7_H06	SP2	3.24655	10.7455
MGH36_P3_F03	SP2	3.18586	10.7373
MGH36_P2_A10	SP2	3.51486	10.9508
MGH36_P9_D12	SP2	3.10728	10.9713
MGH36_P4_D06	SP2	3.17593	11.1671
MGH36_P10_E09	SP2	3.11504	10.9947
MGH36_P3_A07	SP2	3.18341	11.2519
MGH36_P8_A02	SP2	3.13581	11.348
MGH36_P10_A01	SP2	3.25674	11.1745
MGH36_P10_F01	SP2	3.05549	11.3561
MGH36_P4_B03	SP2	2.97921	10.7062
MGH36_P8_H02	SP2	3.07733	11.2376
MGH36_P10_H10	SP2	3.2361	11.3445
MGH36_P8_F08	SP2	3.40885	10.9976
MGH36_P4_A09	SP2	3.40608	10.7592
MGH36_P5_E04	SP2	3.18637	11.0885
MGH36_P7_E06	SP2	2.58107	10.5662
MGH36_P9_D04	SP2	3.24859	11.3312
MGH36_P8_F06	SP2	3.24918	11.3704
MGH36_P1_G11	SP2	3.2823	10.9374
MGH36_P9_A08	SP2	3.4279	11.4153
MGH36_P3_B06	SP2	2.90678	10.8322
MGH36_P10_C02	SP2	3.26339	11.3763
MGH36_P2_E05	SP2	3.07584	10.6054
MGH36_P8_F11	SP2	3.09639	11.4561
MGH36_P3_H06	SP2	2.60821	10.9775
MGH36_P5_D05	SP2	3.32144	10.9426
MGH36_P6_C01	SP2	2.90112	10.9141
MGH36_P1_B01	SP2	3.22863	11.1671
MGH36_P2_C05	SP2	3.23278	11.2749
MGH36_P6_H05	SP2	2.7375	10.6288
MGH36_P10_E06	SP2	2.85263	11.0284
MGH36_P4_B10	SP2	3.01705	10.629
MGH36_P2_E11	SP2	2.79388	10.7034
MGH36_P9_D02	SP2	2.8487	11.2827
MGH36_P1_A01	SP1	-0.317399	-1.8351
MGH36_P1_A02	SP1	-1.14815	-0.309125
MGH36_P1_A03	SP1	-1.31442	-2.62434
MGH36_P1_A04	SP1	-1.18367	-0.255405
MGH36_P1_A05	SP1	-1.3011	-1.72579
MGH36_P1_A06	SP1	-1.01857	-2.83828
MGH36_P1_A08	SP1	-1.33684	-1.37484
MGH36_P1_A10	SP1	-0.795019	-0.155255
MGH36_P1_A12	SP1	-0.995864	-0.301823
MGH36_P1_B02	SP1	-1.25117	-0.254335
MGH36_P1_B03	SP1	-0.974567	-3.36579
MGH36_P1_B04	SP1	-0.582715	-2.13184
MGH36_P1_B06	SP1	0.137925	-0.975179
MGH36_P1_B07	SP1	-1.06079	-3.13771
MGH36_P1_B08	SP1	-0.990921	-0.425507
MGH36_P1_B09	SP1	-1.26323	-2.88968
MGH36_P1_B10	SP1	-1.3624	-0.242065
MGH36_P1_B11	SP1	-0.774613	-1.31829
MGH36_P1_B12	SP1	-1.63154	-0.921024
MGH36_P1_C01	SP1	-0.396297	-2.22003
MGH36_P1_C03	SP1	-0.940407	-3.0587
MGH36_P1_C05	SP1	0.0387651	-2.72739
MGH36_P1_C06	SP1	-1.33427	0.0188914
MGH36_P1_C07	SP1	-1.64387	-0.769654
MGH36_P1_C08	SP1	-0.96673	-2.46129
MGH36_P1_C09	SP1	-1.85896	-1.16567
MGH36_P1_C10	SP1	-1.02752	-3.13937
MGH36_P1_C11	SP1	-0.726363	-2.35789
MGH36_P1_D01	SP1	-1.29117	-1.80205
MGH36_P1_D02	SP1	-1.4991	-0.444015
MGH36_P1_D03	SP1	-1.49507	-0.453088
MGH36_P1_D04	SP1	-1.08383	-2.94552
MGH36_P1_D06	SP1	-0.945805	-3.10041
MGH36_P1_D07	SP1	-0.978573	-0.352294
MGH36_P1_D08	SP1	-1.02734	-2.93684
MGH36_P1_D09	SP1	0.578168	-2.74399
MGH36_P1_D11	SP1	-0.747479	-2.94294
MGH36_P1_F01	SP1	-1.07645	-2.55209
MGH36_P1_F02	SP1	-0.948807	-1.97364
MGH36_P1_F03	SP1	-1.45654	-0.636809
MGH36_P1_F04	SP1	-0.980657	-2.30117
MGH36_P1_F05	SP1	-1.42233	-1.55269
MGH36_P1_F06	SP1	-1.34059	-1.97904
MGH36_P1_F08	SP1	-1.2125	-0.925372
MGH36_P1_F11	SP1	2.40854	-0.338968
MGH36_P1_F12	SP1	-1.57147	-0.132596
MGH36_P1_G02	SP1	-1.25655	-2.43394
MGH36_P1_G03	SP1	-0.688108	-0.469744
MGH36_P1_G04	SP1	-1.03726	-2.41284
MGH36_P1_G07	SP1	-1.1402	-2.70965
MGH36_P1_G08	SP1	-0.509534	-0.615047
MGH36_P1_G09	SP1	-0.782365	-2.46875
MGH36_P1_H02	SP1	-0.122552	-2.88969
MGH36_P1_H03	SP1	-1.2477	0.216462
MGH36_P1_H04	SP1	-0.456523	-2.83128
MGH36_P1_H05	SP1	-1.05923	-2.7579
MGH36_P1_H06	SP1	-1.14207	-0.46955
MGH36_P1_H07	SP1	-1.10706	-2.33159
MGH36_P1_H09	SP1	-1.20929	-2.54572
MGH36_P1_H10	SP1	-0.77927	-0.780725
MGH36_P3_A01	SP1	-1.20417	-2.58453
MGH36_P3_A02	SP1	2.13944	-0.819929
MGH36_P3_A03	SP1	0.993769	-2.36195
MGH36_P3_A04	SP1	-1.11264	-2.09216
MGH36_P3_A05	SP1	-0.343257	-2.10764
MGH36_P3_A08	SP1	-1.31764	-2.28387
MGH36_P3_A09	SP1	-1.12918	-1.05564
MGH36_P3_A10	SP1	-1.43349	-0.641501
MGH36_P3_A12	SP1	-1.07888	-2.7018
MGH36_P3_B02	SP1	-0.774052	-1.0682
MGH36_P3_B03	SP1	2.19597	-0.636101
MGH36_P3_B04	SP1	0.139304	-0.672749
MGH36_P3_B09	SP1	0.77343	-0.467637
MGH36_P3_B10	SP1	0.665259	-2.6846
MGH36_P3_B11	SP1	-0.845688	-0.928468
MGH36_P3_B12	SP1	-0.797724	-3.24268
MGH36_P3_C01	SP1	1.36636	-1.32139
MGH36_P3_C03	SP1	-0.884814	-2.55588
MGH36_P3_C04	SP1	0.247453	-0.609052
MGH36_P3_C05	SP1	-0.380157	-1.91956
MGH36_P3_C06	SP1	-1.36379	0.0629629
MGH36_P3_C08	SP1	2.01316	-1.22302
MGH36_P3_C11	SP1	-0.767552	-2.09379
MGH36_P3_C12	SP1	-0.72037	-2.55896
MGH36_P3_D01	SP1	1.22973	-2.15083
MGH36_P3_D02	SP1	-0.561547	-2.06638
MGH36_P3_D03	SP1	0.826403	-0.944813
MGH36_P3_D04	SP1	-0.492435	-2.07108
MGH36_P3_D07	SP1	-0.189527	-1.3206
MGH36_P3_D08	SP1	-0.56382	-1.65527
MGH36_P3_D09	SP1	0.122488	-2.29312
MGH36_P3_D11	SP1	-1.27358	-2.67592
MGH36_P3_E02	SP1	-0.645892	-1.49323
MGH36_P3_E04	SP1	-1.19821	-0.517952
MGH36_P3_E05	SP1	-0.601786	-2.20917
MGH36_P3_E06	SP1	-0.628754	-1.73605
MGH36_P3_E07	SP1	0.757498	-0.85254
MGH36_P3_E08	SP1	1.82612	-0.84155
MGH36_P3_E09	SP1	-1.25953	-2.87617
MGH36_P3_E10	SP1	-0.127807	-1.89085
MGH36_P3_E11	SP1	0.969574	-1.95877
MGH36_P3_E12	SP1	-0.596209	-0.587264
MGH36_P3_F01	SP1	1.50489	-0.813034
MGH36_P3_F02	SP1	1.15063	-2.30406
MGH36_P3_F05	SP1	-1.19113	-1.26183
MGH36_P3_F06	SP1	-0.171455	-2.75679
MGH36_P3_F07	SP1	0.811819	-2.19783
MGH36_P3_F08	SP1	0.199111	-2.54203
MGH36_P3_F09	SP1	2.21877	-1.46982
MGH36_P3_F10	SP1	0.170419	-1.42807
MGH36_P3_F11	SP1	-1.59693	-1.0356
MGH36_P3_F12	SP1	-0.00681086	-2.38764
MGH36_P3_G01	SP1	-0.228208	-1.06487
MGH36_P3_G02	SP1	-0.446996	-1.87192
MGH36_P3_G03	SP1	-0.329975	-1.72007
MGH36_P3_G04	SP1	-0.990019	-1.27474
MGH36_P3_G05	SP1	-0.625637	-2.59471
MGH36_P3_G06	SP1	-0.78846	-2.33557
MGH36_P3_G08	SP1	-0.844449	-1.9959
MGH36_P3_G09	SP1	-0.395308	-2.90929
MGH36_P3_G10	SP1	-0.0103562	-2.66806
MGH36_P3_G11	SP1	-0.41941	-1.38614
MGH36_P3_G12	SP1	-0.371654	-1.25198
MGH36_P3_H03	SP1	0.374862	-2.24869
MGH36_P3_H04	SP1	-0.543744	-2.14598
MGH36_P3_H05	SP1	-0.441525	-0.995998
MGH36_P3_H07	SP1	0.870363	-1.94859
MGH36_P3_H08	SP1	2.01132	-0.595192
MGH36_P3_H11	SP1	-0.050122	-1.33997
MGH36_P3_H12	SP1	-0.339986	-2.51863
MGH36_P4_A01	SP1	-1.36656	-1.20456
MGH36_P4_A02	SP1	1.91944	-1.35237
MGH36_P4_A03	SP1	-1.17823	-2.03835
MGH36_P4_A04	SP1	-0.522635	-0.473105
MGH36_P4_A06	SP1	-1.01403	-1.13619
MGH36_P4_A07	SP1	-1.51254	-0.174984
MGH36_P4_A08	SP1	-0.74929	-1.42041
MGH36_P4_A11	SP1	0.687292	-1.37233
MGH36_P4_A12	SP1	1.88331	-1.02042
MGH36_P4_B02	SP1	-0.0987706	-2.14464
MGH36_P4_B04	SP1	-1.14656	-2.32555
MGH36_P4_B05	SP1	-1.13159	0.0221836
MGH36_P4_B06	SP1	-0.559813	-2.54094
MGH36_P4_B08	SP1	-1.26916	-0.748963
MGH36_P4_B09	SP1	-0.334174	-1.65997
MGH36_P4_B12	SP1	-0.394939	-0.834948
MGH36_P4_C02	SP1	-0.271562	-1.85044
MGH36_P4_C03	SP1	-0.826849	-0.340057
MGH36_P4_C04	SP1	2.09722	-1.07541
MGH36_P4_C05	SP1	-0.492371	-0.845134
MGH36_P4_C06	SP1	-0.148002	-2.15305
MGH36_P4_C07	SP1	-0.453982	-1.95059
MGH36_P4_C08	SP1	0.14787	-1.83519
MGH36_P4_C10	SP1	0.0109901	-1.32914
MGH36_P4_C11	SP1	0.526242	-2.30423
MGH36_P4_C12	SP1	-1.08648	-0.597511
MGH36_P4_D01	SP1	-0.168056	-0.553997
MGH36_P4_D02	SP1	-0.339537	-0.749572
MGH36_P4_D05	SP1	2.29247	-0.53087
MGH36_P4_D07	SP1	-0.217146	-2.37408
MGH36_P4_D08	SP1	-0.235368	-2.73896
MGH36_P4_D09	SP1	-0.352204	-2.61197
MGH36_P4_D10	SP1	2.63497	-0.442634
MGH36_P4_D11	SP1	-0.519164	-1.75472
MGH36_P4_D12	SP1	-0.687484	-1.24079
MGH36_P4_E01	SP1	-1.56421	-0.480116
MGH36_P4_E02	SP1	-0.427303	-2.59219
MGH36_P4_E04	SP1	2.01103	-0.666633
MGH36_P4_E06	SP1	-0.533636	-0.910575
MGH36_P4_E07	SP1	0.245879	-2.16799
MGH36_P4_E08	SP1	0.85197	-1.91657
MGH36_P4_E09	SP1	-0.621475	-2.84393
MGH36_P4_E10	SP1	2.05456	-0.856436
MGH36_P4_E11	SP1	-0.570318	-2.49875
MGH36_P4_E12	SP1	1.98811	-0.639862
MGH36_P4_F01	SP1	-1.50192	-0.182862
MGH36_P4_F02	SP1	-0.609418	-2.20292
MGH36_P4_F03	SP1	0.256089	-2.94898
MGH36_P4_F04	SP1	0.595882	-2.71001
MGH36_P4_F05	SP1	-1.17685	-2.1249
MGH36_P4_F06	SP1	-0.136715	-2.4793
MGH36_P4_F07	SP1	-0.83434	-1.31354
MGH36_P4_F09	SP1	-0.870336	-1.83769
MGH36_P4_F10	SP1	-0.565817	-0.938787
MGH36_P4_F11	SP1	0.232768	-0.987278
MGH36_P4_F12	SP1	-0.00671644	-3.13248
MGH36_P4_G01	SP1	2.35458	-0.77161
MGH36_P4_G02	SP1	1.28891	-1.98696
MGH36_P4_G03	SP1	0.153226	-2.26761
MGH36_P4_G04	SP1	-1.08962	-0.140898
MGH36_P4_G05	SP1	2.12003	-0.807787
MGH36_P4_G06	SP1	-1.19992	-0.2746
MGH36_P4_G08	SP1	-1.04137	-1.01214
MGH36_P4_G09	SP1	1.95342	-1.58321
MGH36_P4_G10	SP1	-0.818628	-2.3472
MGH36_P4_G11	SP1	-1.52058	-0.941561
MGH36_P4_H01	SP1	-0.974617	-0.658404
MGH36_P4_H02	SP1	1.29479	-0.522482
MGH36_P4_H03	SP1	1.73957	-0.799691
MGH36_P4_H04	SP1	0.991727	-0.896617
MGH36_P4_H05	SP1	-0.95535	-1.49621
MGH36_P4_H09	SP1	-0.209522	-0.833228
MGH36_P4_H12	SP1	1.9053	-1.6786
MGH36_P6_A02	SP1	-1.33453	-0.302077
MGH36_P6_A04	SP1	-0.834834	-0.600747
MGH36_P6_A05	SP1	1.87653	-1.40694
MGH36_P6_A07	SP1	0.11371	-2.77455
MGH36_P6_A08	SP1	-0.70994	-2.17622
MGH36_P6_A09	SP1	1.31528	-2.22841
MGH36_P6_A10	SP1	-0.976023	-1.09909
MGH36_P6_A11	SP1	-0.808353	-0.598597
MGH36_P6_B03	SP1	2.33151	-0.396497
MGH36_P6_B04	SP1	-0.585246	-0.447309
MGH36_P6_B05	SP1	-1.39209	-0.362044
MGH36_P6_B06	SP1	-1.46364	0.107985
MGH36_P6_B10	SP1	-0.662674	-2.79283
MGH36_P6_B11	SP1	-0.439348	-0.800611
MGH36_P6_B12	SP1	1.05026	-0.895508
MGH36_P6_C02	SP1	-0.989925	-0.385039
MGH36_P6_C03	SP1	-0.760378	-2.10142
MGH36_P6_C04	SP1	-0.359849	-2.41281
MGH36_P6_C05	SP1	-0.445566	-2.9214
MGH36_P6_C06	SP1	-0.712732	-2.98738
MGH36_P6_C07	SP1	1.73182	-1.8209
MGH36_P6_C08	SP1	-1.71908	-0.194608
MGH36_P6_C09	SP1	-0.302755	-2.15961
MGH36_P6_C11	SP1	0.941369	-1.39623
MGH36_P6_C12	SP1	-0.949961	-0.537183
MGH36_P6_D01	SP1	0.0641982	-0.786252
MGH36_P6_D02	SP1	-0.20414	-0.377459
MGH36_P6_D03	SP1	-0.966343	-1.57546
MGH36_P6_D04	SP1	-0.856955	-0.645511
MGH36_P6_D05	SP1	0.218942	-0.795234
MGH36_P6_D06	SP1	-0.761717	-2.6693
MGH36_P6_D07	SP1	-0.385441	-2.45317
MGH36_P6_D08	SP1	-0.56904	-2.00515
MGH36_P6_D10	SP1	-0.654582	-2.66661
MGH36_P6_D11	SP1	0.27562	-2.42294
MGH36_P6_E02	SP1	2.33868	-1.18604
MGH36_P6_E03	SP1	-0.150057	-0.787204
MGH36_P6_E04	SP1	-1.31846	-1.1239
MGH36_P6_E05	SP1	-0.0562428	-1.25127
MGH36_P6_E06	SP1	-0.641626	-2.54506
MGH36_P6_E07	SP1	-1.19061	-0.645752
MGH36_P6_E08	SP1	-0.200017	-3.44914
MGH36_P6_E09	SP1	-0.796367	-2.40555
MGH36_P6_E10	SP1	-1.0225	-0.721317
MGH36_P6_E11	SP1	-0.837408	-1.39415
MGH36_P6_E12	SP1	-0.605652	-0.868312
MGH36_P6_F01	SP1	-0.543655	-1.94997
MGH36_P6_F04	SP1	-1.5851	-2.48774
MGH36_P6_F06	SP1	-0.833082	-1.97239
MGH36_P6_F07	SP1	-0.926277	-0.373167
MGH36_P6_F08	SP1	-1.79507	-0.392061
MGH36_P6_F10	SP1	0.376189	-2.20096
MGH36_P6_F12	SP1	-1.02732	-0.460488
MGH36_P6_G01	SP1	-1.30645	-0.44114
MGH36_P6_G02	SP1	-0.714734	-2.75611
MGH36_P6_G03	SP1	-1.15882	-2.33392
MGH36_P6_G04	SP1	-0.193568	-0.623504
MGH36_P6_G05	SP1	-1.38949	-2.4455
MGH36_P6_G06	SP1	0.118874	-0.212232
MGH36_P6_G07	SP1	-1.87409	-2.05073
MGH36_P6_G08	SP1	1.32436	-2.27075
MGH36_P6_G09	SP1	-0.510837	-2.70731
MGH36_P6_G10	SP1	-0.147917	-1.01492
MGH36_P6_G11	SP1	-0.997956	-2.93686
MGH36_P6_G12	SP1	-1.54185	-1.52692
MGH36_P6_H06	SP1	-0.496467	-2.50287
MGH36_P6_H07	SP1	-0.990774	-1.29957
MGH36_P6_H10	SP1	-0.830145	-2.39267
MGH36_P6_H12	SP1	-0.636192	-1.20636
MGH36_P7_A01	SP1	-1.62563	-1.45773
MGH36_P7_A02	SP1	-1.8282	-1.13612
MGH36_P7_A03	SP1	-1.21262	-2.90893
MGH36_P7_A04	SP1	1.97666	-1.01766
MGH36_P7_A06	SP1	-1.48523	-0.658539
MGH36_P7_A07	SP1	2.45104	-0.816592
MGH36_P7_A08	SP1	1.98471	-0.72995
MGH36_P7_A09	SP1	0.910574	-2.07874
MGH36_P7_A10	SP1	-1.18972	-1.92093
MGH36_P7_A11	SP1	-1.05282	-0.630628
MGH36_P7_A12	SP1	1.8901	-0.964761
MGH36_P7_B01	SP1	1.89735	-0.858633
MGH36_P7_B02	SP1	1.19396	-1.69812
MGH36_P7_B03	SP1	-1.48843	-1.74379
MGH36_P7_B04	SP1	-0.807791	-2.90543
MGH36_P7_B06	SP1	-0.170485	-1.73945
MGH36_P7_B07	SP1	-1.03369	-1.27217
MGH36_P7_B08	SP1	1.29379	-1.87107
MGH36_P7_B09	SP1	1.34374	-0.884319
MGH36_P7_B10	SP1	-0.231068	-0.532396
MGH36_P7_B11	SP1	-1.50358	-0.778747
MGH36_P7_B12	SP1	2.31481	-0.732106
MGH36_P7_C11	SP1	-1.24938	-1.49566
MGH36_P7_D01	SP1	-1.71661	-1.36273
MGH36_P7_D02	SP1	-0.576772	-1.22564
MGH36_P7_D03	SP1	1.12064	-2.12462
MGH36_P7_D05	SP1	-0.417568	-2.52291
MGH36_P7_D06	SP1	0.760301	-2.32492
MGH36_P7_D07	SP1	-1.64467	-1.10325
MGH36_P7_D08	SP1	0.362309	-1.77544
MGH36_P7_D09	SP1	-1.79825	-0.629035
MGH36_P7_D10	SP1	-1.67268	-0.394203
MGH36_P7_D11	SP1	2.33785	-0.723321
MGH36_P7_E01	SP1	2.34322	-0.709725
MGH36_P7_E03	SP1	2.15593	-1.26126
MGH36_P7_E04	SP1	-1.08338	-1.18992
MGH36_P7_E05	SP1	-1.62773	-1.6217
MGH36_P7_E07	SP1	-1.31634	-0.00792243
MGH36_P7_E08	SP1	2.12635	-0.518307
MGH36_P7_E10	SP1	-1.62798	-1.00571
MGH36_P7_E12	SP1	0.124279	-1.91362
MGH36_P7_F01	SP1	2.10556	-0.71656
MGH36_P7_F02	SP1	-0.0543607	-2.6573
MGH36_P7_F03	SP1	-1.14149	-0.741609
MGH36_P7_F04	SP1	1.42756	-0.795011
MGH36_P7_F06	SP1	1.43704	-0.29514
MGH36_P7_F08	SP1	-1.68362	-2.29685
MGH36_P7_F09	SP1	-1.82687	-1.54039
MGH36_P7_F10	SP1	-1.69046	-0.571123
MGH36_P7_F11	SP1	-1.18243	-2.17123
MGH36_P7_F12	SP1	-0.869413	-1.05993
MGH36_P7_G01	SP1	-1.25814	-0.933854
MGH36_P7_G02	SP1	0.447137	-0.772698
MGH36_P7_G03	SP1	-0.13974	-1.34064
MGH36_P7_G04	SP1	2.35353	-0.593941
MGH36_P7_G05	SP1	-1.45698	-1.44681
MGH36_P7_G06	SP1	-1.11682	-1.81585
MGH36_P7_G08	SP1	2.29564	-0.985499
MGH36_P7_G09	SP1	1.26084	-0.655969
MGH36_P7_G10	SP1	2.3735	-1.03876
MGH36_P7_G11	SP1	-1.44432	-0.456217
MGH36_P7_H01	SP1	2.35482	-0.70349
MGH36_P7_H02	SP1	-0.31425	-0.437891
MGH36_P7_H03	SP1	-1.24695	-1.66129
MGH36_P7_H04	SP1	0.520846	-1.65935
MGH36_P7_H07	SP1	2.14832	-1.47031
MGH36_P7_H08	SP1	-0.940779	-1.42866
MGH36_P7_H10	SP1	0.497776	-0.5013
MGH36_P7_H11	SP1	1.302	-0.86042
MGH36_P7_H12	SP1	2.48089	-0.759326
MGH36_P5_A02	SP1	-1.06668	-0.225562
MGH36_P5_A03	SP1	-0.0506662	-0.523421
MGH36_P5_A05	SP1	1.71642	-0.443669
MGH36_P5_A06	SP1	-0.526718	-1.55812
MGH36_P5_A07	SP1	-1.36114	-2.41944
MGH36_P5_A08	SP1	-0.947142	-3.09892
MGH36_P5_A09	SP1	-0.945206	-2.9667
MGH36_P5_B02	SP1	-1.16556	-0.970696
MGH36_P5_B03	SP1	-1.20547	-0.699898
MGH36_P5_B04	SP1	-0.0372813	-1.9636
MGH36_P5_B05	SP1	0.241546	-1.09381
MGH36_P5_B06	SP1	-1.49269	-2.41426
MGH36_P5_B07	SP1	0.106888	-1.46041
MGH36_P5_B08	SP1	-1.42931	-2.68044
MGH36_P5_B09	SP1	-0.870673	0.0389456
MGH36_P5_B10	SP1	0.906364	-0.540841
MGH36_P5_B11	SP1	1.61652	-1.70325
MGH36_P5_C01	SP1	-1.52018	-2.21969
MGH36_P5_C02	SP1	-0.284144	-2.68305
MGH36_P5_C03	SP1	-1.37463	-0.708977
MGH36_P5_C04	SP1	-1.37991	-2.42051
MGH36_P5_C05	SP1	-1.0997	-1.06203
MGH36_P5_C06	SP1	2.2368	-0.989516
MGH36_P5_C09	SP1	-1.60274	-0.388952
MGH36_P5_C11	SP1	2.21917	-0.638016
MGH36_P5_C12	SP1	2.17368	-1.23964
MGH36_P5_D01	SP1	-1.02814	-1.75329
MGH36_P5_D02	SP1	-1.17033	-2.75791
MGH36_P5_D03	SP1	-1.6943	-1.93607
MGH36_P5_D04	SP1	-1.67611	-0.508709
MGH36_P5_D06	SP1	1.72789	-1.71853
MGH36_P5_D07	SP1	-1.12943	-2.78363
MGH36_P5_D08	SP1	-1.18243	-0.397171
MGH36_P5_D09	SP1	2.38969	-0.919197
MGH36_P5_D11	SP1	2.38044	-1.04218
MGH36_P5_D12	SP1	2.36455	-0.786871
MGH36_P5_E01	SP1	0.888674	-2.28797
MGH36_P5_E02	SP1	0.284779	-0.577611
MGH36_P5_E03	SP1	-1.2067	-0.876372
MGH36_P5_E05	SP1	0.750174	-2.11733
MGH36_P5_E07	SP1	-0.512405	-1.20898
MGH36_P5_E08	SP1	-1.25859	-1.6634
MGH36_P5_E09	SP1	1.65465	-1.14185
MGH36_P5_E10	SP1	-1.58319	-0.843038
MGH36_P5_E11	SP1	1.37105	-0.815529
MGH36_P5_F02	SP1	-0.394024	-0.170657
MGH36_P5_F04	SP1	-1.04782	-2.88605
MGH36_P5_F05	SP1	-0.715126	-0.545555
MGH36_P5_F06	SP1	2.28989	-1.04558
MGH36_P5_F07	SP1	-1.34866	-0.992167
MGH36_P5_F08	SP1	-0.627719	-2.66923
MGH36_P5_F09	SP1	2.56197	-0.567762
MGH36_P5_F10	SP1	0.874693	-0.341603
MGH36_P5_F11	SP1	-1.03313	-0.913331
MGH36_P5_G01	SP1	-0.822537	-0.710748
MGH36_P5_G02	SP1	-0.691452	-0.633907
MGH36_P5_G04	SP1	-0.921036	-1.46428
MGH36_P5_G06	SP1	-1.04666	-1.8366
MGH36_P5_G07	SP1	2.13686	-1.32928
MGH36_P5_G08	SP1	-0.858461	-2.51162
MGH36_P5_G09	SP1	-0.72162	-0.908915
MGH36_P5_G10	SP1	-0.168178	-0.381741
MGH36_P5_G11	SP1	2.58571	-0.837344
MGH36_P5_H02	SP1	1.78442	-0.809989
MGH36_P5_H03	SP1	-0.0456113	-1.76168
MGH36_P5_H05	SP1	2.27671	-0.642309
MGH36_P5_H06	SP1	2.32276	-0.978493
MGH36_P5_H07	SP1	-1.40578	-0.912764
MGH36_P5_H09	SP1	2.433	-0.832083
MGH36_P10_A02	SP1	-1.69471	-1.61013
MGH36_P10_A04	SP1	-0.95901	-0.679173
MGH36_P10_A05	SP1	-0.950998	-2.90721
MGH36_P10_A06	SP1	0.46198	-1.97726
MGH36_P10_A07	SP1	-0.458301	-2.97319
MGH36_P10_A09	SP1	1.0148	-1.26687
MGH36_P10_A11	SP1	2.02842	-1.27703
MGH36_P10_A12	SP1	2.63024	-1.08516
MGH36_P10_B01	SP1	-0.00852358	-2.59963
MGH36_P10_B03	SP1	-1.25914	-2.98868
MGH36_P10_B05	SP1	-1.61035	0.0168752
MGH36_P10_B07	SP1	-1.02247	-3.43829
MGH36_P10_B08	SP1	-1.74786	-0.056899
MGH36_P10_B10	SP1	-0.551368	-1.2856
MGH36_P10_B11	SP1	-1.5369	-2.32408
MGH36_P10_C01	SP1	-1.64444	-0.678583
MGH36_P10_C03	SP1	-1.2486	-3.22338
MGH36_P10_C04	SP1	-1.61206	-2.98209
MGH36_P10_C06	SP1	-0.643505	-3.17442
MGH36_P10_C07	SP1	1.65543	-0.640338
MGH36_P10_C08	SP1	-1.9147	-3.05275
MGH36_P10_C09	SP1	-1.78647	-2.89995
MGH36_P10_C10	SP1	-0.836961	-3.37606
MGH36_P10_C12	SP1	-1.73722	-1.01749
MGH36_P10_D01	SP1	-0.946393	-0.461888
MGH36_P10_D02	SP1	-1.20832	-2.59502
MGH36_P10_D03	SP1	-1.34343	-3.13621
MGH36_P10_D04	SP1	-1.79913	-1.00558
MGH36_P10_D05	SP1	-0.601967	-3.04896
MGH36_P10_D07	SP1	-1.79028	-2.61742
MGH36_P10_D09	SP1	-1.31623	-3.71749
MGH36_P10_D10	SP1	-1.81668	-1.08254
MGH36_P10_D11	SP1	-1.30882	-0.802111
MGH36_P10_D12	SP1	-0.870834	-1.32318
MGH36_P10_E02	SP1	-1.70399	-1.21368
MGH36_P10_E03	SP1	-1.91606	-0.00803373
MGH36_P10_E04	SP1	1.06825	-2.19952
MGH36_P10_E05	SP1	-1.50009	-2.38944
MGH36_P10_E07	SP1	-0.308817	-1.04205
MGH36_P10_E10	SP1	-0.451634	-3.02585
MGH36_P10_E11	SP1	-1.7302	-3.01109
MGH36_P10_E12	SP1	-1.37902	-0.950301
MGH36_P10_F02	SP1	-1.71066	-0.581561
MGH36_P10_F03	SP1	-0.243563	-0.725641
MGH36_P10_F05	SP1	-1.88067	-2.90893
MGH36_P10_F06	SP1	1.73924	-0.80627
MGH36_P10_F08	SP1	-0.340901	-0.759096
MGH36_P10_F09	SP1	0.560086	-1.07423
MGH36_P10_F10	SP1	-0.398488	-0.210666
MGH36_P10_F11	SP1	-1.18627	-3.86196
MGH36_P10_F12	SP1	-1.76246	-2.87306
MGH36_P10_G01	SP1	0.970071	-0.859626
MGH36_P10_G02	SP1	-1.32085	-0.920858
MGH36_P10_G03	SP1	-0.994842	-0.818492
MGH36_P10_G05	SP1	-1.49707	-3.16368
MGH36_P10_G06	SP1	-0.781857	-0.415358
MGH36_P10_G07	SP1	-1.62009	0.265689
MGH36_P10_G08	SP1	0.269208	-2.92571
MGH36_P10_G09	SP1	-0.862843	-0.313793
MGH36_P10_G10	SP1	-1.84018	-0.423565
MGH36_P10_G11	SP1	-1.72044	-3.59638
MGH36_P10_H01	SP1	2.06242	-0.383895
MGH36_P10_H03	SP1	1.64761	-1.00886
MGH36_P10_H04	SP1	-0.428561	-3.07691
MGH36_P10_H05	SP1	1.70263	-0.942855
MGH36_P10_H06	SP1	2.0026	-0.905117
MGH36_P10_H09	SP1	0.979488	-2.05508
MGH36_P10_H11	SP1	-0.84429	-3.59947
MGH36_P10_H12	SP1	-0.666867	-3.75936
MGH36_P8_A01	SP1	-1.55365	-1.77283
MGH36_P8_A03	SP1	-1.5766	-2.63947
MGH36_P8_A04	SP1	-1.68222	-3.38357
MGH36_P8_A06	SP1	-1.6456	-0.821671
MGH36_P8_A07	SP1	-0.549271	-3.81036
MGH36_P8_A08	SP1	-0.562841	-1.11374
MGH36_P8_A09	SP1	-0.845704	-0.803961
MGH36_P8_A11	SP1	-0.992173	-0.512355
MGH36_P8_A12	SP1	-1.76163	-3.22961
MGH36_P8_B01	SP1	-1.78679	-1.91016
MGH36_P8_B02	SP1	-0.981328	-3.06168
MGH36_P8_B03	SP1	-0.558907	-0.539669
MGH36_P8_B04	SP1	-1.51877	-3.18785
MGH36_P8_B05	SP1	-1.24842	0.0529477
MGH36_P8_B08	SP1	-0.536216	-3.15973
MGH36_P8_B09	SP1	-1.10157	-0.0973243
MGH36_P8_B10	SP1	-1.53427	-3.34201
MGH36_P8_B11	SP1	0.62714	-2.80541
MGH36_P8_B12	SP1	1.10329	-2.41399
MGH36_P8_C01	SP1	-1.15765	-1.42181
MGH36_P8_C02	SP1	-2.0444	-0.196384
MGH36_P8_C03	SP1	-1.68414	-3.39025
MGH36_P8_C05	SP1	-0.538874	-1.4808
MGH36_P8_C06	SP1	-1.45309	-3.46661
MGH36_P8_C09	SP1	-1.36594	-3.13695
MGH36_P8_C10	SP1	-2.06335	0.0488698
MGH36_P8_C12	SP1	-2.19805	-2.40336
MGH36_P8_D01	SP1	0.195772	-1.17718
MGH36_P8_D03	SP1	-0.418631	-3.55591
MGH36_P8_D04	SP1	-0.335686	-2.48309
MGH36_P8_D05	SP1	-0.27401	-1.24304
MGH36_P8_D07	SP1	-0.809784	0.0370541
MGH36_P8_D08	SP1	-1.90549	-0.910145
MGH36_P8_D09	SP1	-0.811205	-3.21047
MGH36_P8_D10	SP1	-0.312953	-1.15722
MGH36_P8_D11	SP1	-1.29078	-3.33942
MGH36_P8_D12	SP1	-2.16553	-0.513656
MGH36_P8_E01	SP1	0.299233	-1.82054
MGH36_P8_E02	SP1	-0.294243	-3.83751
MGH36_P8_E03	SP1	-1.59949	-3.02995
MGH36_P8_E04	SP1	-0.476433	-3.91912
MGH36_P8_E05	SP1	-1.80521	-3.03479
MGH36_P8_E06	SP1	-0.11667	-2.47084
MGH36_P8_E08	SP1	0.524535	-0.503041
MGH36_P8_E10	SP1	-0.418079	-1.13283
MGH36_P8_F02	SP1	-1.39709	-3.40777
MGH36_P8_F04	SP1	-2.04944	-2.42355
MGH36_P8_F05	SP1	-1.08293	-3.62169
MGH36_P8_F07	SP1	0.00642501	-1.91269
MGH36_P8_F09	SP1	-0.891018	-3.45971
MGH36_P8_G01	SP1	-0.810979	-0.387474
MGH36_P8_G02	SP1	-1.43549	-3.65845
MGH36_P8_G03	SP1	0.0394128	0.41403
MGH36_P8_G04	SP1	-0.726435	0.02774
MGH36_P8_G05	SP1	-1.23325	-3.52834
MGH36_P8_G06	SP1	-1.23117	-3.47993
MGH36_P8_G07	SP1	-0.636717	-0.126673
MGH36_P8_G08	SP1	-2.07013	-2.83873
MGH36_P8_G09	SP1	0.646287	-1.84772
MGH36_P8_G10	SP1	-1.06782	-3.10348
MGH36_P8_G12	SP1	0.340043	-1.15726
MGH36_P8_H01	SP1	-0.992487	-1.89873
MGH36_P8_H03	SP1	-1.15602	-3.31193
MGH36_P8_H04	SP1	-1.52365	-3.36775
MGH36_P8_H06	SP1	-1.32848	-0.432897
MGH36_P8_H07	SP1	-1.50498	-3.71163
MGH36_P8_H09	SP1	-2.06866	-0.345224
MGH36_P8_H10	SP1	-1.14896	-3.48127
MGH36_P8_H11	SP1	-0.555074	0.354973
MGH36_P9_A01	SP1	-1.34998	0.0509438
MGH36_P9_A02	SP1	0.360531	-0.824523
MGH36_P9_A03	SP1	-0.948174	-4.08252
MGH36_P9_A05	SP1	-1.84225	-0.363776
MGH36_P9_A06	SP1	-0.592768	-3.59438
MGH36_P9_A07	SP1	0.282727	-1.75111
MGH36_P9_A09	SP1	0.363171	-2.12764
MGH36_P9_A10	SP1	0.0438008	-0.679929
MGH36_P9_A11	SP1	-0.10728	-0.318192
MGH36_P9_A12	SP1	-1.68769	0.049223
MGH36_P9_B01	SP1	-1.95748	-1.03108
MGH36_P9_B04	SP1	-1.63805	-3.48207
MGH36_P9_B06	SP1	-0.375962	0.471586
MGH36_P9_B07	SP1	-0.247813	-3.18839
MGH36_P9_B08	SP1	-1.74746	0.229934
MGH36_P9_B09	SP1	-0.919337	-3.42254
MGH36_P9_B10	SP1	-0.0962148	-2.44658
MGH36_P9_B11	SP1	-0.353874	-0.435134
MGH36_P9_B12	SP1	-2.02651	-0.801818
MGH36_P9_C01	SP1	0.395252	-1.10013
MGH36_P9_C02	SP1	-1.13131	-3.35696
MGH36_P9_C03	SP1	-0.508924	-3.81947
MGH36_P9_C05	SP1	-0.420761	-3.24202
MGH36_P9_C07	SP1	-1.44303	-0.128934
MGH36_P9_C08	SP1	-1.34825	-3.48983
MGH36_P9_C09	SP1	-1.06731	-3.79037
MGH36_P9_C11	SP1	-0.181938	-0.073986
MGH36_P9_C12	SP1	-0.76288	-3.54361
MGH36_P9_D05	SP1	0.075104	-2.96522
MGH36_P9_D07	SP1	-0.352244	-3.6079
MGH36_P9_D08	SP1	-0.0704495	-1.98536
MGH36_P9_D09	SP1	0.76929	-0.223133
MGH36_P9_D10	SP1	-0.418221	0.393617
MGH36_P9_D11	SP1	-0.642379	-3.18431
MGH36_P9_E01	SP1	-2.15903	-0.494576
MGH36_P9_E02	SP1	-1.48449	0.017976
MGH36_P9_E03	SP1	-0.359819	-3.66169
MGH36_P9_E04	SP1	-0.996374	0.0654424
MGH36_P9_E05	SP1	-1.03954	-0.116619
MGH36_P9_E06	SP1	1.81677	-0.723386
MGH36_P9_E07	SP1	-0.376521	-0.552989
MGH36_P9_E08	SP1	0.340611	-3.18145
MGH36_P9_E10	SP1	0.505688	-3.03985
MGH36_P9_E11	SP1	-0.792037	-3.40656
MGH36_P9_E12	SP1	0.498833	0.0415506
MGH36_P9_F02	SP1	-0.197109	-3.12637
MGH36_P9_F03	SP1	-1.02123	-0.137736
MGH36_P9_F04	SP1	0.247163	-0.0697765
MGH36_P9_F08	SP1	0.11169	-0.124174
MGH36_P9_F09	SP1	-0.127811	-3.50908
MGH36_P9_F10	SP1	-0.787127	-3.62285
MGH36_P9_F11	SP1	-0.102222	-0.470426
MGH36_P9_F12	SP1	-0.761118	-0.986067
MGH36_P9_G03	SP1	0.0240575	-3.19799
MGH36_P9_G04	SP1	-0.197429	-0.0244626
MGH36_P9_G05	SP1	-0.484218	-3.22751
MGH36_P9_G06	SP1	-1.28361	0.217391
MGH36_P9_G07	SP1	-2.05415	-2.3059
MGH36_P9_G08	SP1	-1.90981	-0.119853
MGH36_P9_G09	SP1	0.0604255	-3.02519
MGH36_P9_G10	SP1	0.00913178	0.0633651
MGH36_P9_G11	SP1	-1.7041	0.101343
MGH36_P9_H01	SP1	0.289264	0.276786
MGH36_P9_H02	SP1	0.189965	-0.300324
MGH36_P9_H03	SP1	-0.149225	0.137051
MGH36_P9_H04	SP1	-1.5966	-1.19949
MGH36_P9_H06	SP1	1.38378	-0.542059
MGH36_P9_H07	SP1	-0.754746	0.186365
MGH36_P9_H08	SP1	1.189	-0.599091
MGH36_P9_H10	SP1	-1.67888	0.468926
MGH36_P9_H11	SP1	-0.184183	0.187004
MGH36_P9_H12	SP1	1.06472	-2.23058
MGH36_P2_A01	SP1	0.329025	-0.246586
MGH36_P2_A03	SP1	0.893084	-0.44559
MGH36_P2_A04	SP1	0.922126	-0.953321
MGH36_P2_A05	SP1	-1.97192	-0.473203
MGH36_P2_A06	SP1	-0.554868	-3.68444
MGH36_P2_A07	SP1	0.419131	-0.884987
MGH36_P2_A08	SP1	-0.663484	0.485626
MGH36_P2_A11	SP1	-0.136267	-3.44006
MGH36_P2_B03	SP1	-1.12184	0.503603
MGH36_P2_B04	SP1	-1.60756	-0.192109
MGH36_P2_B05	SP1	0.263468	-3.43227
MGH36_P2_B06	SP1	-1.05287	0.408121
MGH36_P2_B07	SP1	-0.92149	0.0688564
MGH36_P2_B08	SP1	-0.971775	-2.75433
MGH36_P2_B09	SP1	-0.530221	0.406633
MGH36_P2_B10	SP1	2.03473	-0.308507
MGH36_P2_B11	SP1	-1.25255	0.0212824
MGH36_P2_B12	SP1	-0.402349	1.05028
MGH36_P2_C02	SP1	-2.42903	-1.75269
MGH36_P2_C03	SP1	-1.07518	0.247186
MGH36_P2_C04	SP1	-1.58413	0.713225
MGH36_P2_C07	SP1	-0.859364	0.674839
MGH36_P2_C08	SP1	-0.388839	-0.190518
MGH36_P2_C09	SP1	-1.68994	0.237471
MGH36_P2_C10	SP1	-1.19902	0.908893
MGH36_P2_C11	SP1	-0.613831	0.610587
MGH36_P2_C12	SP1	-1.12649	0.0903431
MGH36_P2_D01	SP1	-2.34409	-1.83196
MGH36_P2_D02	SP1	1.05239	-2.55624
MGH36_P2_D04	SP1	-0.896535	0.860477
MGH36_P2_D05	SP1	-0.130266	0.778095
MGH36_P2_D06	SP1	-1.71082	-3.6412
MGH36_P2_D07	SP1	2.16774	-0.457996
MGH36_P2_D08	SP1	-2.28311	-1.4286
MGH36_P2_D09	SP1	-0.215352	0.196774
MGH36_P2_D10	SP1	1.24066	-1.72241
MGH36_P2_D11	SP1	-1.70757	-3.50056
MGH36_P2_E01	SP1	-1.07266	0.263792
MGH36_P2_E02	SP1	1.06149	-2.53966
MGH36_P2_E03	SP1	-0.190377	0.0824267
MGH36_P2_E04	SP1	-0.069575	0.923565
MGH36_P2_E06	SP1	-2.41441	-1.26267
MGH36_P2_E07	SP1	-1.78858	-3.24561
MGH36_P2_E08	SP1	-0.68895	0.4077
MGH36_P2_E09	SP1	-2.45235	-2.39639
MGH36_P2_E10	SP1	-0.589018	0.14288
MGH36_P2_F02	SP1	-0.98409	0.434264
MGH36_P2_F03	SP1	-1.32936	-3.21675
MGH36_P2_F04	SP1	-1.53339	0.215662
MGH36_P2_F06	SP1	-0.972293	0.95467
MGH36_P2_F07	SP1	-1.53732	0.467723
MGH36_P2_F08	SP1	-0.790536	0.636663
MGH36_P2_F10	SP1	-1.30678	0.44875
MGH36_P2_F11	SP1	-0.690343	0.16718
MGH36_P2_F12	SP1	-2.07576	-2.76116
MGH36_P2_G01	SP1	-2.68713	-1.53027
MGH36_P2_G02	SP1	1.46091	-0.27457
MGH36_P2_G03	SP1	-2.44439	-1.18097
MGH36_P2_G04	SP1	-1.88508	0.453683
MGH36_P2_G05	SP1	-2.13214	-2.68018
MGH36_P2_G07	SP1	-2.39153	-1.82334
MGH36_P2_G08	SP1	2.20651	-1.24748
MGH36_P2_G09	SP1	-1.16456	0.667038
MGH36_P2_G11	SP1	1.41278	-2.11673
MGH36_P2_G12	SP1	1.61777	-2.0002
MGH36_P2_H01	SP1	0.71121	-2.64324
MGH36_P2_H02	SP1	-1.87461	0.364211
MGH36_P2_H03	SP1	-2.24824	-0.580267
MGH36_P2_H04	SP1	-0.377984	0.0222875
MGH36_P2_H05	SP1	-2.31239	-2.23484
MGH36_P2_H06	SP1	-2.43232	-2.0677
MGH36_P2_H07	SP1	0.720394	-3.16166
MGH36_P2_H10	SP1	-1.91721	0.0171114

## Sheet: MGH53
Cell	Subpopulation	xUMAP	yUMAP
MGH53_P4_G04	SP2	1.23083	9.59975
MGH53_P2_H12	SP2	1.86142	9.60856
MGH53_P4_D10	SP2	1.03107	9.31639
MGH53_P4_D01	SP2	1.77355	9.63772
MGH53_P2_G11	SP2	1.64367	9.43485
MGH53_P1_E04	SP2	2.166	9.42167
MGH53_P4_B07	SP2	1.55209	9.81928
MGH53_P4_F09	SP2	1.37624	9.76976
MGH53_P1_A09	SP2	1.38607	9.59524
MGH53_P2_B02	SP2	1.48253	9.55712
MGH53_P4_E04	SP2	1.82749	9.34884
MGH53_P4_D08	SP2	1.30445	9.77873
MGH53_P2_E11	SP2	1.57928	9.56466
MGH53_P1_B06	SP2	1.69657	9.589
MGH53_P4_F12	SP2	1.2747	9.57372
MGH53_P4_G12	SP2	1.40583	9.81557
MGH53_P2_E08	SP2	2.15496	9.39478
MGH53_P1_F06	SP2	1.54987	9.6722
MGH53_P1_D02	SP2	1.97797	10.0803
MGH53_P2_E07	SP2	1.53841	9.96676
MGH53_P4_H08	SP2	1.72125	9.25808
MGH53_P2_D10	SP2	1.86113	10.05
MGH53_P4_D03	SP2	1.5709	9.49123
MGH53_P2_C04	SP2	1.78713	9.42995
MGH53_P1_E08	SP2	1.4851	9.83024
MGH53_P4_C04	SP2	1.47356	9.68826
MGH53_P1_E10	SP2	1.47613	9.6583
MGH53_P2_E09	SP2	1.74759	9.27492
MGH53_P2_F01	SP2	1.6513	9.89181
MGH53_P4_H05	SP2	2.06402	9.75136
MGH53_P4_G10	SP2	1.48781	9.57055
MGH53_P2_D09	SP2	1.79048	9.54092
MGH53_P1_D09	SP2	1.7126	9.75961
MGH53_P2_F06	SP2	2.12	9.56667
MGH53_P4_A12	SP2	1.68044	9.92478
MGH53_P4_A05	SP2	1.2785	9.81426
MGH53_P4_E06	SP2	1.59048	9.91817
MGH53_P4_D12	SP2	1.19058	9.59748
MGH53_P2_E03	SP2	1.60496	9.73828
MGH53_P1_A05	SP2	1.78857	9.59469
MGH53_P4_H03	SP2	1.38079	9.88174
MGH53_P2_E05	SP2	1.50355	9.96335
MGH53_P1_B01	SP2	2.15306	9.50821
MGH53_P2_F12	SP2	2.40015	9.76965
MGH53_P2_C10	SP2	1.67759	9.91639
MGH53_P2_E12	SP2	1.53783	9.8452
MGH53_P1_F08	SP2	2.27474	10.002
MGH53_P1_C01	SP2	1.53628	9.78933
MGH53_P2_F11	SP2	2.01482	9.86783
MGH53_P4_B04	SP2	1.34708	9.73462
MGH53_P1_E05	SP2	1.96737	9.98448
MGH53_P4_A06	SP2	2.05348	9.8489
MGH53_P1_E06	SP2	1.74315	9.51113
MGH53_P4_G06	SP2	1.38536	9.54603
MGH53_P1_B03	SP2	2.31365	9.38283
MGH53_P2_D05	SP2	2.18326	9.80908
MGH53_P2_D11	SP2	2.40014	9.5117
MGH53_P4_C02	SP2	1.96119	9.56206
MGH53_P4_F04	SP2	1.93114	9.88818
MGH53_P1_F07	SP2	2.19645	9.67972
MGH53_P4_E11	SP2	2.18717	9.87112
MGH53_P2_G03	SP2	2.2615	9.88335
MGH53_P2_E02	SP2	1.82092	9.58511
MGH53_P2_H09	SP2	2.13664	9.85344
MGH53_P2_H04	SP2	1.79308	10.0183
MGH53_P1_A01	SP2	1.80164	9.5331
MGH53_P1_A02	SP2	2.34117	9.55945
MGH53_P4_F07	SP2	1.89489	9.87705
MGH53_P2_C05	SP2	1.64573	9.76324
MGH53_P4_H07	SP2	1.80954	9.85295
MGH53_P2_C06	SP2	2.32545	9.75451
MGH53_P4_E03	SP2	2.38935	9.59641
MGH53_P2_B03	SP2	2.32328	9.70787
MGH53_P4_F03	SP2	1.746	9.91939
MGH53_P1_G02	SP2	1.38008	9.7464
MGH53_P4_E12	SP2	1.96762	9.87688
MGH53_P4_E10	SP2	1.64241	9.50217
MGH53_P1_B10	SP2	2.07899	9.87159
MGH53_P2_F08	SP2	2.27632	9.93691
MGH53_P4_G03	SP2	1.74683	10.0653
MGH53_P1_F12	SP2	2.24882	9.45634
MGH53_P1_B02	SP2	2.22662	9.32643
MGH53_P2_C08	SP2	2.0621	10.0307
MGH53_P4_H09	SP2	2.07525	9.37839
MGH53_P1_A12	SP2	1.73685	9.50623
MGH53_P1_D10	SP2	2.34531	9.67518
MGH53_P4_A09	SP2	2.33484	9.42976
MGH53_P2_H08	SP2	1.53749	10.107
MGH53_P4_C08	SP2	1.4688	9.61496
MGH53_P2_A07	SP2	2.12948	9.79135
MGH53_P1_C12	SP2	2.06798	9.37461
MGH53_P1_F02	SP2	2.47941	9.48246
MGH53_P2_H03	SP2	2.16551	10.022
MGH53_P4_B03	SP2	1.50773	10.022
MGH53_P1_F10	SP2	2.22591	9.59382
MGH53_P4_B05	SP2	1.98816	9.92509
MGH53_P2_B08	SP2	1.98684	10.1241
MGH53_P2_H02	SP2	2.21733	9.84598
MGH53_P2_A10	SP2	2.22474	9.64378
MGH53_P2_E06	SP2	2.21649	10.0978
MGH53_P1_E01	SP2	2.34888	9.74706
MGH53_P5_C12	SP3	16.4128	-0.638815
MGH53_P1_E03	SP3	16.2262	-0.698909
MGH53_P4_G11	SP3	16.2635	-0.626703
MGH53_P7_B09	SP3	16.4675	-0.601249
MGH53_P2_A02	SP3	16.3069	-0.875242
MGH53_P4_F06	SP3	16.1568	-0.539915
MGH53_P7_F07	SP3	16.2405	-0.796156
MGH53_P11_F06	SP3	16.2624	-0.822997
MGH53_P5_G02	SP3	16.2677	-0.576999
MGH53_P1_F09	SP3	16.256	-0.804434
MGH53_P11_H03	SP3	16.3447	-0.721279
MGH53_P10_D11	SP3	16.4407	-0.599547
MGH53_P1_A10	SP3	16.3566	-0.69556
MGH53_P4_B12	SP3	16.3826	-0.663311
MGH53_P5_H09	SP3	16.4034	-0.639182
MGH53_P9_D07	SP3	16.3482	-0.708194
MGH53_P11_E03	SP3	16.3529	-0.658535
MGH53_P1_C02	SP3	16.2694	-0.72762
MGH53_P10_F11	SP3	16.3735	-0.795596
MGH53_P1_E02	SP3	16.3009	-0.769834
MGH53_P1_D07	SP3	16.2815	-0.838129
MGH53_P6_B01	SP3	16.412	-0.59396
MGH53_P2_G04	SP3	16.1293	-0.795463
MGH53_P1_C05	SP3	16.3429	-0.704064
MGH53_P2_G09	SP3	16.1788	-0.859377
MGH53_P5_A05	SP3	16.3264	-0.70397
MGH53_P5_F04	SP3	16.3753	-0.655294
MGH53_P10_H03	SP3	16.1904	-0.612847
MGH53_P11_F08	SP3	16.4229	-0.751357
MGH53_P8_F03	SP3	16.4608	-0.581368
MGH53_P11_A07	SP3	16.1635	-0.858887
MGH53_P6_B11	SP3	16.3427	-0.69463
MGH53_P4_C07	SP3	16.3746	-0.664494
MGH53_P6_H06	SP3	16.4279	-0.622117
MGH53_P5_A02	SP1	-0.759613	-1.7046
MGH53_P5_A03	SP1	-0.493373	1.03487
MGH53_P5_A04	SP1	-0.225909	0.0835499
MGH53_P5_A06	SP1	-0.510317	0.116299
MGH53_P5_A07	SP1	-1.73042	0.149551
MGH53_P5_A08	SP1	-1.09069	-0.178931
MGH53_P5_A09	SP1	-1.56604	1.00231
MGH53_P5_A11	SP1	-0.616974	0.269648
MGH53_P5_B01	SP1	-1.08533	0.210329
MGH53_P5_B03	SP1	-0.693421	0.625502
MGH53_P5_B04	SP1	-1.59401	-0.186756
MGH53_P5_B05	SP1	-0.646675	0.166486
MGH53_P5_B06	SP1	-0.77427	0.35049
MGH53_P5_B07	SP1	-0.696822	-0.735358
MGH53_P5_B08	SP1	-0.936613	0.339456
MGH53_P5_B09	SP1	-1.53699	0.847679
MGH53_P5_B10	SP1	-0.420599	0.564947
MGH53_P5_B11	SP1	-0.665706	-1.30784
MGH53_P5_B12	SP1	-0.464598	-0.979267
MGH53_P5_C01	SP1	-0.856273	-1.8182
MGH53_P5_C02	SP1	-0.510067	0.404046
MGH53_P5_C03	SP1	-0.302121	0.0751381
MGH53_P5_C04	SP1	-0.632525	0.0665679
MGH53_P5_C05	SP1	-1.56359	0.577729
MGH53_P5_C06	SP1	-1.48899	0.478086
MGH53_P5_C07	SP1	-1.39912	0.708714
MGH53_P5_C08	SP1	-0.700035	0.465585
MGH53_P5_C09	SP1	-1.0412	0.582237
MGH53_P5_C10	SP1	-1.40888	0.763086
MGH53_P5_C11	SP1	-0.745244	0.587123
MGH53_P5_D01	SP1	-0.958472	0.0541399
MGH53_P5_D02	SP1	-0.461192	0.182951
MGH53_P5_D04	SP1	-0.739027	-0.77123
MGH53_P5_D05	SP1	-0.82483	0.848408
MGH53_P5_D07	SP1	-0.668609	-0.574554
MGH53_P5_D08	SP1	-0.518883	-0.662626
MGH53_P5_D09	SP1	-1.1896	0.799819
MGH53_P5_D11	SP1	-0.662543	-1.07535
MGH53_P5_E01	SP1	-1.08655	0.327128
MGH53_P5_E02	SP1	-0.853544	0.494143
MGH53_P5_E03	SP1	-0.729749	-1.72453
MGH53_P5_E04	SP1	-0.934743	-0.0231217
MGH53_P5_E06	SP1	-1.02644	-1.23387
MGH53_P5_E08	SP1	-0.680924	-1.05728
MGH53_P5_E09	SP1	-0.542161	-0.0244325
MGH53_P5_E11	SP1	-2.02684	-0.281071
MGH53_P5_F01	SP1	-2.11888	-0.124446
MGH53_P5_F03	SP1	-0.633717	-0.90621
MGH53_P5_F05	SP1	-1.85509	0.153037
MGH53_P5_F06	SP1	-1.36092	-0.266631
MGH53_P5_F07	SP1	-1.06226	-0.32939
MGH53_P5_F08	SP1	-0.538264	-1.26928
MGH53_P5_F10	SP1	-1.80929	-0.782647
MGH53_P5_F11	SP1	-0.715736	-1.4893
MGH53_P5_G01	SP1	-0.637294	-0.995213
MGH53_P5_G04	SP1	-1.41498	-0.0781205
MGH53_P5_G05	SP1	-2.24749	-0.466988
MGH53_P5_G07	SP1	-1.08002	0.311908
MGH53_P5_G08	SP1	-1.24089	0.214758
MGH53_P5_G09	SP1	-1.79766	0.207035
MGH53_P5_G10	SP1	-1.61614	0.187895
MGH53_P5_G11	SP1	-0.878491	-0.22713
MGH53_P5_H02	SP1	-2.09211	0.122986
MGH53_P5_H03	SP1	-0.645935	-0.780424
MGH53_P5_H04	SP1	-1.55264	-1.06457
MGH53_P5_H05	SP1	-1.57139	-0.935593
MGH53_P5_H07	SP1	-1.01691	-0.192286
MGH53_P5_H08	SP1	-0.860503	-1.65244
MGH53_P5_H10	SP1	-1.38021	0.00925593
MGH53_P5_H11	SP1	-1.19189	0.376757
MGH53_P6_A01	SP1	-1.01009	-1.52554
MGH53_P6_A02	SP1	-1.10217	0.137941
MGH53_P6_A03	SP1	-1.81188	0.126438
MGH53_P6_A04	SP1	-1.80385	-0.142147
MGH53_P6_A05	SP1	-0.964451	-0.640218
MGH53_P6_A06	SP1	-1.21736	-0.0212022
MGH53_P6_A07	SP1	-1.39793	-0.896346
MGH53_P6_A08	SP1	-1.35152	-0.125251
MGH53_P6_A09	SP1	-1.35933	-0.176401
MGH53_P6_A10	SP1	-1.05191	-0.266375
MGH53_P6_A11	SP1	-1.1545	-1.18999
MGH53_P6_A12	SP1	-1.12375	-1.91899
MGH53_P6_B02	SP1	-1.42469	-0.0831561
MGH53_P6_B03	SP1	-1.20829	-0.0502726
MGH53_P6_B04	SP1	-1.54268	-0.035953
MGH53_P6_B05	SP1	-1.24789	-0.158948
MGH53_P6_B06	SP1	-0.904632	-1.34401
MGH53_P6_B07	SP1	-1.40646	-0.334897
MGH53_P6_B09	SP1	-1.66535	-0.211354
MGH53_P6_B10	SP1	-1.0357	-1.50057
MGH53_P6_C03	SP1	-1.47937	0.159871
MGH53_P6_C04	SP1	-1.75061	-0.371795
MGH53_P6_C05	SP1	-1.11065	-0.0244871
MGH53_P6_C06	SP1	-0.828239	-0.458959
MGH53_P6_C07	SP1	-1.87977	-0.0685853
MGH53_P6_C08	SP1	-0.782277	-0.987615
MGH53_P6_C09	SP1	-1.35849	-0.563965
MGH53_P6_C10	SP1	-1.57517	-0.603636
MGH53_P6_C11	SP1	-1.00614	-0.236616
MGH53_P6_C12	SP1	-1.10953	-1.7954
MGH53_P6_D01	SP1	-1.23572	-0.993221
MGH53_P6_D02	SP1	-0.993844	-1.26462
MGH53_P6_D03	SP1	-0.959447	-0.834468
MGH53_P6_D05	SP1	-1.12607	-0.971533
MGH53_P6_D07	SP1	-1.05543	-1.29915
MGH53_P6_D08	SP1	-0.931661	-1.60223
MGH53_P6_D09	SP1	-1.07483	-0.216452
MGH53_P6_D10	SP1	-1.06692	-0.00800702
MGH53_P6_D11	SP1	-1.48364	-0.140336
MGH53_P6_D12	SP1	-0.968114	-1.80805
MGH53_P6_E01	SP1	-1.26245	-0.651328
MGH53_P6_E02	SP1	-0.933555	-0.831939
MGH53_P6_E03	SP1	-1.35089	-1.0747
MGH53_P6_E04	SP1	-0.900941	-1.70241
MGH53_P6_E05	SP1	-1.01232	-0.927069
MGH53_P6_E06	SP1	-1.87095	-0.190652
MGH53_P6_E07	SP1	-1.15878	-0.824311
MGH53_P6_E08	SP1	-1.27313	-1.25444
MGH53_P6_E09	SP1	-1.64467	-0.500114
MGH53_P6_E10	SP1	-1.72132	-0.182604
MGH53_P6_F01	SP1	-1.60502	-0.584718
MGH53_P6_F02	SP1	-1.75599	-0.48733
MGH53_P6_F03	SP1	-1.50596	-0.170186
MGH53_P6_F04	SP1	-1.21404	-0.753028
MGH53_P6_F05	SP1	-0.957895	-1.46667
MGH53_P6_F06	SP1	-0.90647	-0.59186
MGH53_P6_F07	SP1	-1.03222	-1.1353
MGH53_P6_F08	SP1	-0.982921	-0.706944
MGH53_P6_F09	SP1	-1.52705	-0.610275
MGH53_P6_F10	SP1	-0.881455	-0.977922
MGH53_P6_G01	SP1	-1.62429	-0.596414
MGH53_P6_G02	SP1	-1.33369	-1.03992
MGH53_P6_G03	SP1	-1.81066	-0.821458
MGH53_P6_G04	SP1	-1.73214	-0.700232
MGH53_P6_G05	SP1	-1.5064	-0.729857
MGH53_P6_G06	SP1	-1.50645	-1.08584
MGH53_P6_G07	SP1	-2.04413	-1.06163
MGH53_P6_G08	SP1	-1.0346	-1.07384
MGH53_P6_G09	SP1	-0.837307	-0.855544
MGH53_P6_G10	SP1	-2.0559	0.0599669
MGH53_P6_G11	SP1	-1.31179	-0.745283
MGH53_P6_H01	SP1	-0.841726	-1.12198
MGH53_P6_H02	SP1	-1.70681	-0.66
MGH53_P6_H03	SP1	-1.0236	-1.10491
MGH53_P6_H04	SP1	-1.00189	-0.956083
MGH53_P6_H05	SP1	-1.72697	-0.307614
MGH53_P6_H07	SP1	-1.00782	-1.43068
MGH53_P6_H09	SP1	-1.33011	-1.25146
MGH53_P6_H10	SP1	-1.08476	-1.03225
MGH53_P6_H11	SP1	-1.75299	-0.817748
MGH53_P7_A01	SP1	-1.17611	-1.78024
MGH53_P7_A02	SP1	-1.22549	-1.10146
MGH53_P7_A03	SP1	-1.10941	-1.13018
MGH53_P7_A04	SP1	-1.52867	-0.453793
MGH53_P7_A05	SP1	-1.9401	-0.529321
MGH53_P7_A06	SP1	-1.2384	-1.31878
MGH53_P7_A07	SP1	-1.44146	-1.33337
MGH53_P7_A09	SP1	-0.858229	-1.36868
MGH53_P7_A11	SP1	-1.00197	-1.43515
MGH53_P7_A12	SP1	-0.631553	-1.7408
MGH53_P7_B01	SP1	-0.904504	-1.82857
MGH53_P7_B02	SP1	-1.08438	-0.833471
MGH53_P7_B03	SP1	-2.30929	-0.878418
MGH53_P7_B04	SP1	-2.21308	-2.04912
MGH53_P7_B05	SP1	-1.97433	-0.824505
MGH53_P7_B06	SP1	-2.05269	-0.453398
MGH53_P7_B07	SP1	-1.76837	-0.91304
MGH53_P7_B08	SP1	-2.36451	-1.19862
MGH53_P7_B10	SP1	-2.01859	-0.141596
MGH53_P7_B11	SP1	-1.28243	-1.54934
MGH53_P7_B12	SP1	-1.70167	-1.87063
MGH53_P7_C01	SP1	-1.26261	-1.65622
MGH53_P7_C02	SP1	-0.97367	-1.83914
MGH53_P7_C03	SP1	-1.77504	-1.07498
MGH53_P7_C04	SP1	-1.7705	-0.80784
MGH53_P7_C05	SP1	-1.55454	-0.811121
MGH53_P7_C06	SP1	-1.59042	-0.763806
MGH53_P7_C07	SP1	-1.28879	-1.37011
MGH53_P7_C09	SP1	-2.01476	-1.56818
MGH53_P7_C11	SP1	-2.37679	-0.874016
MGH53_P7_C12	SP1	-2.33097	-0.769144
MGH53_P7_D01	SP1	-1.00252	-1.56884
MGH53_P7_D02	SP1	-0.963068	-1.87468
MGH53_P7_D03	SP1	-1.09866	-1.5983
MGH53_P7_D04	SP1	-1.70862	-1.32888
MGH53_P7_D05	SP1	-1.31058	-1.32759
MGH53_P7_D06	SP1	-1.34093	-1.42918
MGH53_P7_D07	SP1	-1.18129	-1.54173
MGH53_P7_D10	SP1	-1.96846	-0.940003
MGH53_P7_D11	SP1	-1.53158	-0.900361
MGH53_P7_D12	SP1	-1.61451	-0.948553
MGH53_P7_E01	SP1	-1.3279	-1.55302
MGH53_P7_E02	SP1	-1.76894	-0.839144
MGH53_P7_E03	SP1	-1.94101	-1.14489
MGH53_P7_E04	SP1	-1.62297	-1.31132
MGH53_P7_E05	SP1	-1.58083	-1.69888
MGH53_P7_E06	SP1	-1.89984	-1.1199
MGH53_P7_E07	SP1	-1.81212	-1.18459
MGH53_P7_E08	SP1	-0.845266	-1.87049
MGH53_P7_E09	SP1	-1.77532	-1.3318
MGH53_P7_E10	SP1	-1.51483	-1.52743
MGH53_P7_E11	SP1	-1.32706	-1.66331
MGH53_P7_E12	SP1	-1.47399	-1.54503
MGH53_P7_F01	SP1	-1.36309	-1.63908
MGH53_P7_F02	SP1	-1.95513	-1.03259
MGH53_P7_F04	SP1	-1.13251	-1.52945
MGH53_P7_F05	SP1	-1.65709	-1.21158
MGH53_P7_F06	SP1	-1.0387	-1.76294
MGH53_P7_F08	SP1	-1.35975	-1.67783
MGH53_P7_F09	SP1	-2.28311	-1.16882
MGH53_P7_F10	SP1	-2.00976	-1.27991
MGH53_P7_F11	SP1	-1.99265	-1.30004
MGH53_P7_F12	SP1	-1.46287	-1.20151
MGH53_P7_G01	SP1	-1.2689	-1.98518
MGH53_P7_G03	SP1	-1.48694	-1.62296
MGH53_P7_G04	SP1	-1.97594	-1.28106
MGH53_P7_G05	SP1	-1.68721	-0.912071
MGH53_P7_G06	SP1	-1.4974	-1.48449
MGH53_P7_G07	SP1	-1.47691	-1.19356
MGH53_P7_G08	SP1	-1.63347	-1.54263
MGH53_P7_G09	SP1	-1.34916	-1.92588
MGH53_P7_G10	SP1	-1.45107	-1.69863
MGH53_P7_G11	SP1	-2.23302	-1.50347
MGH53_P7_G12	SP1	-1.59173	-1.6869
MGH53_P7_H01	SP1	-1.67739	-1.3819
MGH53_P7_H02	SP1	-1.19763	-1.80151
MGH53_P7_H03	SP1	-1.094	-1.50351
MGH53_P7_H04	SP1	-1.16626	-1.84827
MGH53_P7_H05	SP1	-1.51867	-1.41343
MGH53_P7_H06	SP1	-1.12536	-1.6302
MGH53_P7_H07	SP1	-1.62317	-1.51091
MGH53_P7_H08	SP1	-1.28575	-1.61844
MGH53_P7_H10	SP1	-1.50226	-1.48651
MGH53_P7_H11	SP1	-1.83278	-1.96012
MGH53_P7_H12	SP1	-1.58811	-1.92725
MGH53_P8_A01	SP1	-1.80633	-1.93743
MGH53_P8_A02	SP1	-2.08081	-1.60774
MGH53_P8_A03	SP1	-1.70335	-1.87296
MGH53_P8_A04	SP1	-1.82059	-1.53957
MGH53_P8_A05	SP1	-2.49758	-1.20606
MGH53_P8_A06	SP1	-1.25475	-1.50891
MGH53_P8_A07	SP1	-1.2245	-1.82143
MGH53_P8_A08	SP1	-1.82282	-1.06389
MGH53_P8_A09	SP1	-1.63117	-1.70388
MGH53_P8_A10	SP1	-1.43345	-1.5008
MGH53_P8_A11	SP1	-1.22331	-1.90317
MGH53_P8_A12	SP1	-1.14763	-2.08219
MGH53_P8_B03	SP1	-1.9378	-1.1795
MGH53_P8_B04	SP1	-1.82541	-1.13568
MGH53_P8_B08	SP1	-1.75089	-1.6826
MGH53_P8_B09	SP1	-1.83998	-1.36228
MGH53_P8_B10	SP1	-2.50299	-1.66875
MGH53_P8_B11	SP1	-1.89398	-1.46881
MGH53_P8_B12	SP1	-1.35084	-1.51572
MGH53_P8_C01	SP1	-2.57756	-1.42855
MGH53_P8_C02	SP1	-1.60192	-2.12213
MGH53_P8_C03	SP1	-2.25664	-1.37109
MGH53_P8_C04	SP1	-1.79868	-1.87653
MGH53_P8_C08	SP1	-2.38954	-1.42131
MGH53_P8_C09	SP1	-2.27533	-1.82844
MGH53_P8_C10	SP1	-1.9287	-1.235
MGH53_P8_C11	SP1	-1.87626	-1.7542
MGH53_P8_C12	SP1	-1.28092	-2.08962
MGH53_P8_D01	SP1	-2.11559	-1.45225
MGH53_P8_D02	SP1	-1.62075	-2.19732
MGH53_P8_D03	SP1	-1.09655	-1.63692
MGH53_P8_D04	SP1	-2.38223	-1.91562
MGH53_P8_D05	SP1	-2.20254	-1.5752
MGH53_P8_D06	SP1	-1.92809	-1.71657
MGH53_P8_D07	SP1	-2.20451	-1.58409
MGH53_P8_D08	SP1	-2.0591	-1.96888
MGH53_P8_D09	SP1	-2.48295	-1.63312
MGH53_P8_D10	SP1	-2.05221	-1.29753
MGH53_P8_D11	SP1	-2.10374	-1.58832
MGH53_P8_E01	SP1	-2.08298	-2.1143
MGH53_P8_E03	SP1	-1.21194	-1.85626
MGH53_P8_E04	SP1	-2.25663	-1.6538
MGH53_P8_E05	SP1	-2.49556	-1.44384
MGH53_P8_E06	SP1	-2.02348	-1.84818
MGH53_P8_E07	SP1	-1.89907	-1.60211
MGH53_P8_E08	SP1	-2.06434	-1.92315
MGH53_P8_E09	SP1	-2.32292	-1.97426
MGH53_P8_E10	SP1	-1.32981	-1.9591
MGH53_P8_E11	SP1	-2.35405	-1.70728
MGH53_P8_F01	SP1	-1.60755	-1.99588
MGH53_P8_F02	SP1	-2.51802	-2.21294
MGH53_P8_F04	SP1	-2.63173	-2.11329
MGH53_P8_F05	SP1	-2.26039	-1.94218
MGH53_P8_F06	SP1	-2.36336	-2.32814
MGH53_P8_F07	SP1	-2.06872	-2.48774
MGH53_P8_F08	SP1	-2.29697	-1.73125
MGH53_P8_F09	SP1	-2.38807	-2.93299
MGH53_P8_F11	SP1	-1.93706	-2.2618
MGH53_P8_G01	SP1	-2.29915	-2.1912
MGH53_P8_G02	SP1	-1.68035	-1.96699
MGH53_P8_G03	SP1	-2.30851	-2.32273
MGH53_P8_G04	SP1	-2.06305	-2.13391
MGH53_P8_G05	SP1	-2.63907	-1.99029
MGH53_P8_G06	SP1	-1.89681	-2.23045
MGH53_P8_G07	SP1	-2.22231	-2.15839
MGH53_P8_G08	SP1	-2.31495	-2.14739
MGH53_P8_G09	SP1	-2.53209	-1.99132
MGH53_P8_G10	SP1	-2.20074	-2.1138
MGH53_P8_G11	SP1	-2.24743	-1.93137
MGH53_P8_G12	SP1	-1.0559	-2.10444
MGH53_P8_H01	SP1	-1.22315	-1.96822
MGH53_P8_H02	SP1	-1.56341	-1.99576
MGH53_P8_H03	SP1	-2.30054	-2.36144
MGH53_P8_H04	SP1	-1.35046	-2.0863
MGH53_P8_H05	SP1	-2.27994	-1.97563
MGH53_P8_H06	SP1	-1.90928	-2.12238
MGH53_P8_H07	SP1	-1.58013	-2.06688
MGH53_P8_H08	SP1	-1.7526	-2.19358
MGH53_P8_H09	SP1	-1.46617	-2.03723
MGH53_P8_H10	SP1	-1.90408	-1.94095
MGH53_P8_H11	SP1	-1.78673	-2.3186
MGH53_P8_H12	SP1	-1.17289	-2.31572
MGH53_P1_A03	SP1	-2.48199	-2.73155
MGH53_P1_A04	SP1	-2.4938	-2.42828
MGH53_P1_A06	SP1	-2.57711	-1.97718
MGH53_P1_A07	SP1	-1.49882	-2.39977
MGH53_P1_A08	SP1	-2.65023	-1.91466
MGH53_P1_B04	SP1	-1.08824	-1.95995
MGH53_P1_B08	SP1	-2.00334	-3.46448
MGH53_P1_B09	SP1	-2.40021	-2.56831
MGH53_P1_B11	SP1	-2.27758	-2.401
MGH53_P1_C03	SP1	-2.3913	-2.61943
MGH53_P1_C06	SP1	-2.12544	-2.49659
MGH53_P1_C09	SP1	-2.38193	-2.6171
MGH53_P1_C10	SP1	-2.28935	-2.24335
MGH53_P1_D01	SP1	-1.93234	-2.40039
MGH53_P1_D05	SP1	-2.23404	-2.4926
MGH53_P1_D12	SP1	-1.16267	-0.440857
MGH53_P1_E09	SP1	-2.32067	-2.97769
MGH53_P1_E12	SP1	-2.50138	-2.52651
MGH53_P12_A01	SP1	-1.07912	-1.91043
MGH53_P12_A02	SP1	-2.00212	-3.12643
MGH53_P12_A03	SP1	-2.19345	-3.16969
MGH53_P12_A04	SP1	-2.09619	-2.8161
MGH53_P12_A05	SP1	-2.32929	-2.49869
MGH53_P12_A06	SP1	-1.53329	-2.17345
MGH53_P12_A08	SP1	-2.2647	-2.44253
MGH53_P12_A09	SP1	-2.3452	-2.66659
MGH53_P12_A10	SP1	-2.16959	-2.5819
MGH53_P12_A11	SP1	-2.05574	-2.81756
MGH53_P12_A12	SP1	-2.0659	-2.92083
MGH53_P12_B01	SP1	-1.16118	-3.26632
MGH53_P12_B02	SP1	-1.52245	-2.83348
MGH53_P12_B03	SP1	-2.1022	-2.46671
MGH53_P12_B04	SP1	-2.0355	-3.18127
MGH53_P12_B05	SP1	-0.0982752	-3.26039
MGH53_P12_B06	SP1	-2.11303	-2.62795
MGH53_P12_B07	SP1	-2.08882	-2.85015
MGH53_P12_B08	SP1	-1.3532	-2.42147
MGH53_P12_B09	SP1	-1.28437	-3.02864
MGH53_P12_B11	SP1	-0.562549	-3.79509
MGH53_P12_B12	SP1	-1.80088	-2.506
MGH53_P12_C01	SP1	-1.43653	-2.65995
MGH53_P12_C02	SP1	-0.741155	-2.94692
MGH53_P12_C03	SP1	-1.67357	-2.77246
MGH53_P12_C04	SP1	-2.08803	-3.1197
MGH53_P12_C05	SP1	-1.7593	-3.01546
MGH53_P12_C06	SP1	-1.83292	-2.9706
MGH53_P12_C07	SP1	-1.91572	-2.98654
MGH53_P12_C08	SP1	-1.7985	-2.82515
MGH53_P12_C09	SP1	-1.43448	-2.81161
MGH53_P12_C10	SP1	-1.92504	-2.94563
MGH53_P12_C11	SP1	-1.10273	-3.18888
MGH53_P12_C12	SP1	-1.75601	-3.00844
MGH53_P12_D01	SP1	-1.71419	-2.64286
MGH53_P12_D02	SP1	-0.786801	-2.93868
MGH53_P12_D03	SP1	-1.80398	-3.29404
MGH53_P12_D04	SP1	-1.0289	-2.98513
MGH53_P12_D05	SP1	-1.18602	-3.18892
MGH53_P12_D06	SP1	-1.8939	-2.38936
MGH53_P12_D07	SP1	-2.30582	-0.631031
MGH53_P12_D08	SP1	-1.24742	-3.12202
MGH53_P12_D09	SP1	-1.49552	-3.15558
MGH53_P12_D10	SP1	-1.6243	-3.07698
MGH53_P12_D11	SP1	-1.84473	-3.20832
MGH53_P12_D12	SP1	-1.51808	-3.34709
MGH53_P12_E01	SP1	-1.65227	-3.27531
MGH53_P12_E02	SP1	-1.34056	-3.69127
MGH53_P12_E03	SP1	-1.63603	-3.38364
MGH53_P12_E04	SP1	-1.77459	-2.80717
MGH53_P12_E05	SP1	-0.650724	-3.43687
MGH53_P12_E06	SP1	-1.76681	-2.57249
MGH53_P12_E07	SP1	-1.05609	-3.45458
MGH53_P12_E08	SP1	-1.52444	-2.23273
MGH53_P12_E09	SP1	-1.44418	-3.57131
MGH53_P12_E10	SP1	-1.01269	-3.44645
MGH53_P12_E12	SP1	-1.37228	-3.26089
MGH53_P12_F01	SP1	-1.06402	-2.36818
MGH53_P12_F02	SP1	-1.0742	-3.47119
MGH53_P12_F03	SP1	-1.54151	-2.91254
MGH53_P12_F04	SP1	-1.41917	-2.68804
MGH53_P12_F06	SP1	-1.18313	-2.97925
MGH53_P12_F07	SP1	-0.180587	-2.80527
MGH53_P12_F08	SP1	-0.831442	-3.77006
MGH53_P12_F09	SP1	-1.53584	-2.42852
MGH53_P12_F10	SP1	-1.24644	-2.89655
MGH53_P12_F11	SP1	-0.466472	-3.58285
MGH53_P12_F12	SP1	-0.594408	-3.52446
MGH53_P12_G01	SP1	-0.992739	-2.00904
MGH53_P12_G03	SP1	-0.430548	-3.37503
MGH53_P12_G04	SP1	-1.59283	-2.66464
MGH53_P12_G07	SP1	-1.51064	-2.56349
MGH53_P12_G08	SP1	-0.484536	-3.19818
MGH53_P12_G09	SP1	-1.76652	-2.35474
MGH53_P12_G10	SP1	-0.896963	-3.64019
MGH53_P12_G11	SP1	-0.177798	-3.50152
MGH53_P12_G12	SP1	-0.161189	-3.37018
MGH53_P12_H01	SP1	-1.31842	-1.84443
MGH53_P12_H02	SP1	-1.0706	-3.65949
MGH53_P12_H03	SP1	-0.972231	-3.71655
MGH53_P12_H04	SP1	-0.567768	-2.27969
MGH53_P12_H05	SP1	-0.832571	-0.110513
MGH53_P12_H06	SP1	-0.350936	-0.0863546
MGH53_P12_H07	SP1	-2.27228	-0.568387
MGH53_P12_H08	SP1	-1.89379	0.00579519
MGH53_P12_H09	SP1	-1.39866	0.417045
MGH53_P12_H10	SP1	-2.69824	-1.35115
MGH53_P12_H11	SP1	-1.94157	-2.80895
MGH53_P12_H12	SP1	-2.75969	-2.26121
MGH53_P2_A09	SP1	-0.590026	-0.123955
MGH53_P2_A11	SP1	-2.00261	1.10926
MGH53_P2_A12	SP1	0.983305	-2.2339
MGH53_P2_B05	SP1	-2.73366	0.131994
MGH53_P2_B07	SP1	-2.86675	-0.914506
MGH53_P2_B09	SP1	-2.27954	0.097655
MGH53_P2_B10	SP1	-2.8101	0.216787
MGH53_P2_C01	SP1	1.19092	-0.656528
MGH53_P2_C02	SP1	-0.498064	-0.186834
MGH53_P2_C03	SP1	-2.7244	-0.657529
MGH53_P2_C07	SP1	0.195158	-1.95687
MGH53_P2_C09	SP1	-2.29479	0.491246
MGH53_P2_D01	SP1	-2.70974	0.0399647
MGH53_P2_D02	SP1	-1.17354	1.01332
MGH53_P2_D07	SP1	0.593643	-2.7438
MGH53_P2_D08	SP1	-2.56377	0.901909
MGH53_P2_D12	SP1	-1.50952	0.884123
MGH53_P2_E04	SP1	-2.34412	0.424124
MGH53_P2_E10	SP1	-2.80496	0.0648951
MGH53_P2_F02	SP1	-2.92104	-0.488528
MGH53_P2_F03	SP1	0.352131	-2.86065
MGH53_P2_F04	SP1	-0.564512	0.349581
MGH53_P2_F05	SP1	-0.424099	-2.35575
MGH53_P2_G02	SP1	-1.23896	-2.57251
MGH53_P2_G07	SP1	-2.79555	-0.679015
MGH53_P2_H01	SP1	-2.79963	-0.0274847
MGH53_P10_A01	SP1	-1.32606	-2.18077
MGH53_P10_A02	SP1	-0.710693	-2.73232
MGH53_P10_A03	SP1	0.183086	-2.9976
MGH53_P10_A04	SP1	-1.08165	-2.69666
MGH53_P10_A05	SP1	-0.940421	-2.45621
MGH53_P10_A06	SP1	0.190523	-3.08608
MGH53_P10_A07	SP1	0.24461	-3.07478
MGH53_P10_A08	SP1	-0.750308	-3.29791
MGH53_P10_A09	SP1	-2.44857	0.151432
MGH53_P10_A10	SP1	-1.09485	-2.48384
MGH53_P10_A11	SP1	-1.22476	-2.17224
MGH53_P10_A12	SP1	-1.47828	-2.37995
MGH53_P10_B01	SP1	-0.152287	-2.96664
MGH53_P10_B02	SP1	-1.72011	0.558813
MGH53_P10_B03	SP1	-0.919895	-2.37298
MGH53_P10_B04	SP1	-1.12421	0.798542
MGH53_P10_B05	SP1	-2.27858	0.259824
MGH53_P10_B06	SP1	-0.867224	-3.01801
MGH53_P10_B07	SP1	-1.17444	-0.0899469
MGH53_P10_B08	SP1	-2.17195	0.698139
MGH53_P10_B09	SP1	-1.94788	0.921246
MGH53_P10_B10	SP1	-0.314031	-0.91187
MGH53_P10_B11	SP1	-2.10855	0.699064
MGH53_P10_B12	SP1	-0.842961	-0.317039
MGH53_P10_C01	SP1	-1.83446	0.661317
MGH53_P10_C02	SP1	-1.13859	-2.87091
MGH53_P10_C03	SP1	-0.440204	-0.52278
MGH53_P10_C04	SP1	-0.56311	-0.124173
MGH53_P10_C05	SP1	-0.919398	-2.08082
MGH53_P10_C06	SP1	-0.467974	0.576133
MGH53_P10_C07	SP1	-1.21627	-2.58477
MGH53_P10_C08	SP1	-1.02059	0.0398149
MGH53_P10_C09	SP1	-1.56897	0.7746
MGH53_P10_C10	SP1	-1.06081	-0.0292378
MGH53_P10_C11	SP1	-0.307397	-2.82275
MGH53_P10_C12	SP1	-0.317718	-2.31846
MGH53_P10_D01	SP1	-0.438467	-2.84061
MGH53_P10_D02	SP1	-0.743047	-1.20088
MGH53_P10_D03	SP1	-0.320824	-1.63184
MGH53_P10_D04	SP1	-0.629636	-0.124065
MGH53_P10_D05	SP1	-0.386547	-1.73663
MGH53_P10_D06	SP1	-0.270035	-1.7145
MGH53_P10_D07	SP1	0.246198	0.214187
MGH53_P10_D08	SP1	-1.19877	-2.56741
MGH53_P10_D09	SP1	-0.426169	-1.84662
MGH53_P10_D12	SP1	-0.81171	-2.39891
MGH53_P10_E01	SP1	-0.740058	-3.09515
MGH53_P10_E03	SP1	-0.808617	-2.94685
MGH53_P10_E04	SP1	-0.719209	-2.67739
MGH53_P10_E05	SP1	-0.449899	-1.07747
MGH53_P10_E06	SP1	-0.287208	-2.40671
MGH53_P10_E07	SP1	-1.12785	-0.0227548
MGH53_P10_E08	SP1	-1.18022	-2.20157
MGH53_P10_E09	SP1	0.336905	-1.18859
MGH53_P10_E10	SP1	-0.502414	-2.96926
MGH53_P10_E11	SP1	-0.546454	-2.74186
MGH53_P10_E12	SP1	-0.738849	-2.76799
MGH53_P10_F01	SP1	-1.05248	-2.2418
MGH53_P10_F02	SP1	-0.544982	-1.33477
MGH53_P10_F03	SP1	-0.411842	-2.51554
MGH53_P10_F04	SP1	-0.865804	-2.01577
MGH53_P10_F05	SP1	-0.465327	-1.08731
MGH53_P10_F06	SP1	-0.647171	-1.68726
MGH53_P10_F07	SP1	-1.07662	-2.47814
MGH53_P10_F08	SP1	-0.561643	-0.917359
MGH53_P10_F09	SP1	-0.537259	-2.58853
MGH53_P10_F10	SP1	-1.15504	-0.408372
MGH53_P10_F12	SP1	-1.11353	-2.55593
MGH53_P10_G01	SP1	-0.276609	-2.56646
MGH53_P10_G02	SP1	0.596289	-2.26204
MGH53_P10_G03	SP1	-0.486315	-2.59937
MGH53_P10_G04	SP1	0.18934	-2.54094
MGH53_P10_G05	SP1	-1.08736	-2.20654
MGH53_P10_G07	SP1	0.0418422	-2.83724
MGH53_P10_G08	SP1	0.0403524	-3.0187
MGH53_P10_G09	SP1	-0.263149	-2.75056
MGH53_P10_G11	SP1	0.237952	-2.13345
MGH53_P10_H01	SP1	-0.603946	-2.39646
MGH53_P10_H02	SP1	0.482268	-1.72169
MGH53_P10_H04	SP1	-0.89703	-2.47976
MGH53_P10_H05	SP1	0.491175	-2.25086
MGH53_P10_H06	SP1	-1.24959	-2.13343
MGH53_P10_H07	SP1	-1.18922	-2.38073
MGH53_P10_H08	SP1	-0.393001	-0.69478
MGH53_P10_H09	SP1	0.266086	-1.96126
MGH53_P10_H10	SP1	-0.193113	-0.972315
MGH53_P10_H11	SP1	-0.087889	-1.50924
MGH53_P11_A01	SP1	-0.0539936	-2.4345
MGH53_P11_A02	SP1	-0.30724	-2.21439
MGH53_P11_A03	SP1	-1.04759	-2.15784
MGH53_P11_A04	SP1	-0.80556	-2.04895
MGH53_P11_A06	SP1	-0.90636	-2.6569
MGH53_P11_A08	SP1	-0.826659	-2.38378
MGH53_P11_A09	SP1	-0.135384	-0.560206
MGH53_P11_A10	SP1	-0.620148	-0.210228
MGH53_P11_A11	SP1	-0.893238	-2.14942
MGH53_P11_A12	SP1	-0.31152	-0.373247
MGH53_P11_B01	SP1	-0.515125	-2.76871
MGH53_P11_B02	SP1	-0.74161	-2.45039
MGH53_P11_B04	SP1	0.446223	-2.33598
MGH53_P11_B05	SP1	-0.36211	-2.48597
MGH53_P11_B06	SP1	-0.669584	-2.34198
MGH53_P11_B07	SP1	-0.618351	-1.62246
MGH53_P11_B08	SP1	-0.734881	-2.33737
MGH53_P11_B09	SP1	-0.695582	-0.243367
MGH53_P11_B11	SP1	-0.499299	-1.74185
MGH53_P11_B12	SP1	-0.339878	-2.19156
MGH53_P11_C01	SP1	-0.707734	-1.89984
MGH53_P11_C02	SP1	-0.653545	-1.31969
MGH53_P11_C03	SP1	-0.156536	-2.14119
MGH53_P11_C04	SP1	-0.373928	-1.6904
MGH53_P11_C05	SP1	0.33451	-2.49194
MGH53_P11_C06	SP1	0.351023	-2.62471
MGH53_P11_C07	SP1	-0.172931	-2.49868
MGH53_P11_C08	SP1	-0.620867	-2.34747
MGH53_P11_C09	SP1	-0.069238	-2.24886
MGH53_P11_C10	SP1	0.211693	-1.63727
MGH53_P11_C11	SP1	-0.359748	-1.0244
MGH53_P11_C12	SP1	-0.280215	-1.25008
MGH53_P11_D01	SP1	-0.609431	-0.570078
MGH53_P11_D02	SP1	-0.521174	-2.19569
MGH53_P11_D03	SP1	-0.163187	-1.39883
MGH53_P11_D04	SP1	-0.455335	-0.979885
MGH53_P11_D05	SP1	-0.643881	-2.11611
MGH53_P11_D07	SP1	0.131486	-1.61043
MGH53_P11_D08	SP1	-0.890833	-2.22641
MGH53_P11_D09	SP1	-0.160867	-1.7085
MGH53_P11_D10	SP1	-0.602178	-0.9839
MGH53_P11_D11	SP1	-0.109962	-1.47563
MGH53_P11_D12	SP1	-0.150908	-1.64338
MGH53_P11_E01	SP1	0.841585	-1.62917
MGH53_P11_E02	SP1	0.931068	-1.96941
MGH53_P11_E04	SP1	-0.0614984	-0.999853
MGH53_P11_E06	SP1	0.602527	-2.03771
MGH53_P11_E08	SP1	0.4373	-0.70477
MGH53_P11_E09	SP1	-0.670364	-2.11798
MGH53_P11_E10	SP1	0.600911	-2.00251
MGH53_P11_E11	SP1	0.282563	-1.79163
MGH53_P11_E12	SP1	0.00919844	-2.25299
MGH53_P11_F01	SP1	-0.0392003	-2.21483
MGH53_P11_F02	SP1	-0.104614	-1.3405
MGH53_P11_F03	SP1	-0.524319	-2.06801
MGH53_P11_F04	SP1	0.520693	-1.01248
MGH53_P11_F05	SP1	0.509436	-1.83689
MGH53_P11_F07	SP1	0.275507	-1.48208
MGH53_P11_F10	SP1	0.137235	-1.56139
MGH53_P11_F11	SP1	0.816316	-1.36823
MGH53_P11_F12	SP1	0.86135	-1.43302
MGH53_P11_G01	SP1	-0.264742	-2.03048
MGH53_P11_G02	SP1	-0.38026	-1.92815
MGH53_P11_G03	SP1	0.101369	-2.03378
MGH53_P11_G04	SP1	-0.175719	-1.08401
MGH53_P11_G05	SP1	0.713776	-1.80853
MGH53_P11_G06	SP1	0.461491	-1.92045
MGH53_P11_G07	SP1	-0.302772	-1.98029
MGH53_P11_G08	SP1	-0.369304	-2.26513
MGH53_P11_G09	SP1	0.577319	-1.38746
MGH53_P11_G10	SP1	0.531963	-1.54585
MGH53_P11_G11	SP1	0.334364	0.483821
MGH53_P11_G12	SP1	-0.633545	-1.87944
MGH53_P11_H01	SP1	-1.01109	-2.16674
MGH53_P11_H02	SP1	0.0293688	-2.15321
MGH53_P11_H04	SP1	-0.243875	-0.249545
MGH53_P11_H05	SP1	-0.023239	-1.52758
MGH53_P11_H06	SP1	0.0571496	-1.86242
MGH53_P11_H07	SP1	0.287742	-2.01349
MGH53_P11_H08	SP1	1.04423	-0.804156
MGH53_P11_H09	SP1	0.674579	-1.04939
MGH53_P11_H10	SP1	0.728646	-1.66424
MGH53_P11_H11	SP1	-0.442161	-1.92779
MGH53_P11_H12	SP1	-0.691884	-2.12301
MGH53_P9_A01	SP1	0.334769	-1.11739
MGH53_P9_A02	SP1	0.403175	-1.31994
MGH53_P9_A03	SP1	0.388752	-1.30173
MGH53_P9_A04	SP1	0.135385	-0.959477
MGH53_P9_A05	SP1	0.449552	-1.2334
MGH53_P9_A06	SP1	0.692658	-1.18207
MGH53_P9_A07	SP1	-0.358009	-1.52803
MGH53_P9_A08	SP1	0.204002	-1.09817
MGH53_P9_A09	SP1	0.188767	-1.21916
MGH53_P9_A10	SP1	0.766469	-0.613296
MGH53_P9_A11	SP1	0.767914	-1.01866
MGH53_P9_A12	SP1	0.64601	-0.567564
MGH53_P9_B01	SP1	0.52881	-0.879548
MGH53_P9_B02	SP1	0.824495	-0.342996
MGH53_P9_B03	SP1	0.355081	-0.399802
MGH53_P9_B04	SP1	0.0700044	-0.662421
MGH53_P9_B05	SP1	0.657616	-0.0556329
MGH53_P9_B06	SP1	-0.81261	0.0400591
MGH53_P9_B07	SP1	0.324169	-0.806008
MGH53_P9_B08	SP1	0.907843	-0.856005
MGH53_P9_B09	SP1	0.627873	-0.624111
MGH53_P9_B11	SP1	0.353355	-0.415366
MGH53_P9_B12	SP1	0.400764	-0.831103
MGH53_P9_C01	SP1	0.130795	-0.82897
MGH53_P9_C02	SP1	0.294191	-0.772622
MGH53_P9_C03	SP1	0.103276	-0.74287
MGH53_P9_C04	SP1	-0.246811	-0.418203
MGH53_P9_C05	SP1	0.13695	-0.764619
MGH53_P9_C06	SP1	0.116482	-2.04447
MGH53_P9_C07	SP1	0.159334	-0.451499
MGH53_P9_C08	SP1	-0.171054	-0.0967752
MGH53_P9_C09	SP1	0.0402802	-0.788804
MGH53_P9_C10	SP1	-0.00883958	-0.472863
MGH53_P9_C11	SP1	0.129418	-0.130235
MGH53_P9_C12	SP1	0.530809	-1.08461
MGH53_P9_D01	SP1	-0.0942423	-0.112904
MGH53_P9_D02	SP1	0.258712	-0.631377
MGH53_P9_D03	SP1	0.336102	-0.571175
MGH53_P9_D04	SP1	0.163329	-0.277228
MGH53_P9_D05	SP1	0.813352	0.542114
MGH53_P9_D08	SP1	0.27388	0.166324
MGH53_P9_D09	SP1	-0.36712	-0.325152
MGH53_P9_D10	SP1	0.142566	0.780575
MGH53_P9_D11	SP1	0.688409	-0.230431
MGH53_P9_D12	SP1	-0.484418	-1.42977
MGH53_P9_F04	SP1	0.142904	0.137843
MGH53_P9_F05	SP1	0.569704	-0.459525
MGH53_P9_F06	SP1	0.545407	-0.553148
MGH53_P9_F07	SP1	0.632924	-0.728418
MGH53_P9_F08	SP1	-0.0564106	-0.101525
MGH53_P9_F09	SP1	0.427212	0.593931
MGH53_P9_F10	SP1	-0.538581	0.315282
MGH53_P9_F11	SP1	0.433136	-0.377909
MGH53_P9_F12	SP1	0.554333	-0.323807
MGH53_P9_G01	SP1	-0.30637	-0.214791
MGH53_P9_G02	SP1	-0.00899921	-0.76297
MGH53_P9_G03	SP1	0.815557	-0.311249
MGH53_P9_G04	SP1	0.946509	-1.28004
MGH53_P9_G07	SP1	-0.134336	0.213957
MGH53_P9_G08	SP1	0.524016	-0.707666
MGH53_P9_G09	SP1	-0.434207	-1.52933
MGH53_P9_G12	SP1	0.130991	-0.323877
MGH53_P9_H01	SP1	-0.720082	-1.89141
MGH53_P9_H02	SP1	0.107305	-0.16664
MGH53_P9_H03	SP1	0.228611	0.0523862
MGH53_P9_H04	SP1	0.182954	-0.00965048
MGH53_P9_H05	SP1	-0.15314	-0.202106
MGH53_P9_H06	SP1	-0.114667	-0.974375
MGH53_P9_H07	SP1	0.0849299	0.243352
MGH53_P9_H08	SP1	-0.214679	-0.302685
MGH53_P9_H09	SP1	0.427602	0.36464
MGH53_P9_H10	SP1	0.435877	0.457468
MGH53_P9_H11	SP1	0.120696	-0.39516
MGH53_P9_H12	SP1	0.090241	-0.248465
MGH53_P4_A07	SP1	0.379863	0.171748
MGH53_P4_B01	SP1	-0.394063	-0.84883
MGH53_P4_B02	SP1	-0.472442	-1.67035
MGH53_P4_B08	SP1	-0.172963	0.665282
MGH53_P4_B09	SP1	-1.14143	1.24073
MGH53_P4_B10	SP1	-0.321737	0.132916
MGH53_P4_B11	SP1	-0.408804	0.652016
MGH53_P4_C03	SP1	-1.22988	1.53376
MGH53_P4_C11	SP1	0.49627	0.250833
MGH53_P4_C12	SP1	-0.199461	0.97342
MGH53_P4_D04	SP1	-2.75156	-0.381303
MGH53_P4_D05	SP1	-0.401885	-2.3377
MGH53_P4_D09	SP1	0.777709	-0.0741263
MGH53_P4_E01	SP1	-0.079869	-1.14652
MGH53_P4_E02	SP1	-0.0682095	0.52445
MGH53_P4_E07	SP1	-0.502074	-1.35134
MGH53_P4_E08	SP1	-0.461886	1.07792
MGH53_P4_E09	SP1	-0.371093	1.1934
MGH53_P4_F01	SP1	-0.79111	1.32464
MGH53_P4_F02	SP1	-0.764163	-0.639932
MGH53_P4_F08	SP1	-0.0969737	0.499321
MGH53_P4_F11	SP1	-2.0976	-1.66191
MGH53_P4_G02	SP1	-0.359811	0.557002
MGH53_P4_G05	SP1	-0.410004	-0.83105
MGH53_P4_G07	SP1	-0.339482	-0.386941
MGH53_P4_G08	SP1	-0.211464	0.97579
MGH53_P4_G09	SP1	-0.327458	0.42827
MGH53_P4_H10	SP1	-0.231839	0.885972
MGH53_P4_H11	SP1	0.102306	0.737089
MGH53_P4_H12	SP1	-0.843194	-1.77699

## Sheet: MGH54
Cell	Subpopulation	xUMAP	yUMAP
MGH54_P2_C12	SP2	-2.41579	163.689
MGH54_P2_H06	SP2	-2.36769	160.367
MGH54_P2_A08	SP2	-2.2473	164.202
MGH54_P2_D07	SP2	-2.36091	160.477
MGH54_P2_B08	SP2	-2.53259	163.619
MGH54_P2_G05	SP2	-2.41114	163.753
MGH54_P2_B05	SP2	-2.13581	164.755
MGH54_P2_H10	SP2	-2.90435	145.306
MGH54_P2_H07	SP2	-1.33502	153.912
MGH54_P2_G03	SP2	0.388446	159.049
MGH54_P2_A09	SP2	-2.21871	165.635
MGH54_P2_D09	SP2	-2.25044	164.514
MGH54_P2_F04	SP2	-2.48688	163.716
MGH54_P2_A04	SP2	-2.09246	149.298
MGH54_P2_B02	SP2	-1.53218	146.476
MGH54_P2_F09	SP2	-2.27467	163.438
MGH54_P2_F07	SP2	-2.25415	164.158
MGH54_P2_F11	SP2	-2.75999	182.759
MGH54_P2_A07	SP2	-2.74349	182.787
MGH54_P2_E07	SP2	-2.27015	164.06
MGH54_P2_H03	SP2	0.352705	158.971
MGH54_P2_A02	SP2	-1.07964	161.299
MGH54_P2_A03	SP2	-2.68179	182.872
MGH54_P2_D08	SP2	-1.81057	165.384
MGH54_P2_B07	SP2	-2.21302	165.192
MGH54_P2_C07	SP2	-2.42357	165.592
MGH54_P2_D05	SP2	-2.24721	164.459
MGH54_P2_G10	SP2	-2.08038	165.405
MGH54_P2_D10	SP2	-2.73352	182.776
MGH54_P2_G09	SP2	-2.6748	182.856
MGH54_P2_D12	SP2	-2.73594	182.809
MGH54_P2_E09	SP2	-2.73036	182.756
MGH54_P2_A11	SP2	-2.62354	182.882
MGH54_P2_G04	SP2	-2.6734	182.836
MGH54_P2_H04	SP2	-2.72477	182.785
MGH54_P2_F03	SP2	-2.81051	182.69
MGH54_P2_F02	SP2	-2.73783	182.772
MGH54_P2_D11	SP2	-2.70005	182.808
MGH54_P2_G01	SP2	-2.7014	182.763
MGH54_P14_A01	SP1	-3.11776	-5.86478
MGH54_P14_A02	SP1	-2.61619	-7.03031
MGH54_P14_A03	SP1	-3.23527	-7.21779
MGH54_P14_A04	SP1	-3.36282	-4.78303
MGH54_P14_A05	SP1	-3.19469	-3.97063
MGH54_P14_A06	SP1	-4.25466	-6.58626
MGH54_P14_A07	SP1	-2.40405	-6.19511
MGH54_P14_A08	SP1	-1.97854	-6.03531
MGH54_P14_A09	SP1	-3.5966	-5.49163
MGH54_P14_A10	SP1	-2.83176	-4.2121
MGH54_P14_A11	SP1	-3.31152	-5.87087
MGH54_P14_A12	SP1	-3.75083	-6.69635
MGH54_P14_B01	SP1	-3.68146	-7.144
MGH54_P14_B02	SP1	-3.35258	-5.89542
MGH54_P14_B03	SP1	-3.55238	-5.69639
MGH54_P14_B04	SP1	-2.17512	-5.51132
MGH54_P14_B05	SP1	-3.14327	-4.5489
MGH54_P14_B06	SP1	-1.73087	-4.47783
MGH54_P14_B07	SP1	-3.18349	-4.20288
MGH54_P14_B08	SP1	-3.46934	-4.08547
MGH54_P14_B09	SP1	-2.34286	-4.33871
MGH54_P14_B10	SP1	-1.72437	-6.34564
MGH54_P14_B11	SP1	-1.34783	-5.38975
MGH54_P14_B12	SP1	-1.24715	-5.72149
MGH54_P14_C01	SP1	-3.33878	-4.4506
MGH54_P14_C02	SP1	-2.96597	-6.60232
MGH54_P14_C03	SP1	-2.94836	-5.38
MGH54_P14_C04	SP1	-3.37651	-6.45792
MGH54_P14_C05	SP1	-2.7974	-3.89526
MGH54_P14_C06	SP1	-3.86394	-5.2092
MGH54_P14_C07	SP1	-3.71742	-4.46303
MGH54_P14_C08	SP1	-3.37738	-4.86153
MGH54_P14_C09	SP1	-2.27226	-5.22983
MGH54_P14_C10	SP1	-3.60476	-6.67484
MGH54_P14_C11	SP1	-3.7138	-4.96522
MGH54_P14_C12	SP1	-2.09167	-5.01004
MGH54_P14_D01	SP1	-3.20892	-6.87926
MGH54_P14_D02	SP1	-1.3748	-5.9306
MGH54_P14_D03	SP1	-3.89286	-6.31004
MGH54_P14_D04	SP1	-2.94569	-6.43533
MGH54_P14_D05	SP1	-3.79552	-5.92516
MGH54_P14_D06	SP1	-2.57895	-5.49127
MGH54_P14_D07	SP1	-3.01137	-4.12503
MGH54_P14_D08	SP1	-1.5154	-4.98146
MGH54_P14_D09	SP1	-2.00119	-4.48854
MGH54_P14_D10	SP1	-3.10799	-5.81921
MGH54_P14_D11	SP1	-2.13611	-6.23575
MGH54_P14_D12	SP1	-2.40091	-4.36469
MGH54_P14_E01	SP1	-3.42883	-6.6445
MGH54_P14_E02	SP1	-2.36183	-4.7103
MGH54_P14_E03	SP1	-3.28121	-5.17392
MGH54_P14_E04	SP1	-3.61195	-5.32399
MGH54_P14_E05	SP1	-2.76959	-5.5521
MGH54_P14_E06	SP1	-1.50176	-5.27322
MGH54_P14_E07	SP1	-2.34504	-6.54139
MGH54_P14_E08	SP1	-2.89019	-4.328
MGH54_P14_E09	SP1	-3.24913	-5.55072
MGH54_P14_E10	SP1	-2.28705	-4.76309
MGH54_P14_E11	SP1	-2.51629	-4.46876
MGH54_P14_E12	SP1	-2.67608	-4.01198
MGH54_P14_F01	SP1	-2.61413	-6.74186
MGH54_P14_F02	SP1	-3.77897	-6.1922
MGH54_P14_F03	SP1	-1.69688	-5.03527
MGH54_P14_F04	SP1	-3.90518	-5.43228
MGH54_P14_F06	SP1	-3.69066	-5.78913
MGH54_P14_F07	SP1	-2.39544	-3.9902
MGH54_P14_F08	SP1	-3.45701	-6.90148
MGH54_P14_F09	SP1	-1.69824	-4.62691
MGH54_P14_F10	SP1	-3.64469	-7.09255
MGH54_P14_F11	SP1	-2.49098	-5.4641
MGH54_P14_G01	SP1	-2.35469	-6.62002
MGH54_P14_G02	SP1	-2.06042	-4.34928
MGH54_P14_G03	SP1	-2.85779	-5.01249
MGH54_P14_G04	SP1	-3.66021	-7.10275
MGH54_P14_G05	SP1	-2.1821	-4.6727
MGH54_P14_G06	SP1	-1.93665	-4.88134
MGH54_P14_G07	SP1	-1.34005	-5.89837
MGH54_P14_G08	SP1	-2.44195	-6.70752
MGH54_P14_G09	SP1	-3.33575	-4.8676
MGH54_P14_G10	SP1	-1.2295	-5.79226
MGH54_P14_G11	SP1	-3.65056	-6.56576
MGH54_P14_G12	SP1	-3.64235	-6.71292
MGH54_P14_H01	SP1	-2.5301	-6.86847
MGH54_P14_H02	SP1	-1.51811	-5.06004
MGH54_P14_H03	SP1	-1.63854	-4.56875
MGH54_P14_H04	SP1	-3.2613	-5.83116
MGH54_P14_H05	SP1	-2.86657	-5.70158
MGH54_P14_H06	SP1	-1.44597	-4.98716
MGH54_P14_H07	SP1	-3.42688	-5.27028
MGH54_P14_H08	SP1	-2.0054	-5.07161
MGH54_P14_H09	SP1	-3.40544	-5.2682
MGH54_P14_H10	SP1	-2.57592	-4.52248
MGH54_P14_H11	SP1	-1.95859	-5.27725
MGH54_P14_H12	SP1	-2.73281	-5.69343
MGH54_P15_A02	SP1	-1.90904	-6.44415
MGH54_P15_A03	SP1	-3.48792	-5.9488
MGH54_P15_A04	SP1	-3.61369	-5.00511
MGH54_P15_A05	SP1	-1.10721	-6.09211
MGH54_P15_A06	SP1	-4.32158	-5.23116
MGH54_P15_A07	SP1	-1.37277	-6.30343
MGH54_P15_A08	SP1	-1.81271	-5.10744
MGH54_P15_A09	SP1	-2.31809	-5.23287
MGH54_P15_A10	SP1	-3.52767	-6.71082
MGH54_P15_A11	SP1	-1.95715	-5.19328
MGH54_P15_A12	SP1	-2.07413	-5.3339
MGH54_P15_B01	SP1	-2.85161	-5.81793
MGH54_P15_B02	SP1	-2.14532	-4.88966
MGH54_P15_B03	SP1	-2.62485	-5.18662
MGH54_P15_B04	SP1	-1.78562	-6.32744
MGH54_P15_B05	SP1	-3.38223	-5.35814
MGH54_P15_B06	SP1	-2.213	-4.21951
MGH54_P15_B07	SP1	-1.98115	-5.1516
MGH54_P15_B09	SP1	-3.11798	-5.35482
MGH54_P15_B10	SP1	-3.15502	-4.22531
MGH54_P15_B11	SP1	-1.77168	-4.55295
MGH54_P15_C01	SP1	-3.55562	-5.85656
MGH54_P15_C02	SP1	-3.12305	-6.31499
MGH54_P15_C03	SP1	-2.42162	-5.31698
MGH54_P15_C04	SP1	-3.50649	-5.30674
MGH54_P15_C05	SP1	-1.64067	-4.74962
MGH54_P15_C06	SP1	-2.20427	-4.28251
MGH54_P15_C07	SP1	-1.86273	-4.72955
MGH54_P15_C08	SP1	-3.2323	-5.55561
MGH54_P15_C09	SP1	-2.26819	-5.41233
MGH54_P15_C10	SP1	-2.48768	-4.9974
MGH54_P15_C11	SP1	-2.85558	-4.59729
MGH54_P15_C12	SP1	-3.15134	-5.82948
MGH54_P15_D01	SP1	-1.47168	-5.80515
MGH54_P15_D02	SP1	-3.49538	-5.19197
MGH54_P15_D03	SP1	-1.48772	-6.10542
MGH54_P15_D04	SP1	-2.84311	-5.26008
MGH54_P15_D05	SP1	-1.50692	-6.2258
MGH54_P15_D07	SP1	-1.77301	-6.00141
MGH54_P15_D08	SP1	-3.30882	-6.40983
MGH54_P15_D09	SP1	-2.08325	-4.69639
MGH54_P15_D10	SP1	-1.78644	-4.53001
MGH54_P15_D11	SP1	-3.50322	-6.57653
MGH54_P15_D12	SP1	-3.16612	-5.69471
MGH54_P15_E01	SP1	-2.05081	-4.97667
MGH54_P15_E02	SP1	-1.84002	-5.12534
MGH54_P15_E03	SP1	-2.59867	-5.11865
MGH54_P15_E04	SP1	-3.04738	-4.13667
MGH54_P15_E05	SP1	-2.56261	-5.09477
MGH54_P15_E06	SP1	-2.10109	-4.6747
MGH54_P15_E07	SP1	-3.72437	-5.63521
MGH54_P15_E08	SP1	-3.37599	-6.56422
MGH54_P15_E09	SP1	-3.48118	-6.26869
MGH54_P15_E10	SP1	-1.42849	-6.12451
MGH54_P15_E11	SP1	-1.3566	-5.97522
MGH54_P15_E12	SP1	-2.71497	-5.15716
MGH54_P15_F01	SP1	-1.77939	-5.23325
MGH54_P15_F02	SP1	-1.08709	-5.83936
MGH54_P15_F03	SP1	-3.011	-5.5687
MGH54_P15_F04	SP1	-1.71851	-4.30008
MGH54_P15_F05	SP1	-1.96287	-5.10649
MGH54_P15_F06	SP1	-2.1396	-5.43124
MGH54_P15_F07	SP1	-1.93095	-6.22878
MGH54_P15_F08	SP1	-2.27419	-4.70018
MGH54_P15_F09	SP1	-2.39285	-5.13119
MGH54_P15_F10	SP1	-2.0412	-4.64986
MGH54_P15_F11	SP1	-3.87915	-5.34426
MGH54_P15_F12	SP1	-3.28599	-6.17105
MGH54_P15_G03	SP1	-3.19488	-5.48842
MGH54_P15_G04	SP1	-2.19276	-4.94716
MGH54_P15_G05	SP1	-1.86667	-6.15716
MGH54_P15_G06	SP1	-2.30361	-5.23893
MGH54_P15_G07	SP1	-2.54455	-5.04824
MGH54_P15_G08	SP1	-2.30761	-4.53689
MGH54_P15_G09	SP1	-2.71199	-5.16767
MGH54_P15_G10	SP1	-2.73008	-4.41476
MGH54_P15_G11	SP1	-1.91257	-5.19064
MGH54_P15_G12	SP1	-2.56537	-4.34649
MGH54_P15_H01	SP1	-3.05022	-5.31726
MGH54_P15_H03	SP1	-2.37336	-4.8978
MGH54_P15_H04	SP1	-2.67587	-4.48814
MGH54_P15_H05	SP1	-4.08609	-6.04516
MGH54_P15_H06	SP1	-1.70939	-6.05976
MGH54_P15_H07	SP1	-2.57254	-5.11654
MGH54_P15_H08	SP1	-2.49587	-4.78959
MGH54_P15_H09	SP1	-2.41558	-5.04169
MGH54_P15_H10	SP1	-2.60255	-4.98277
MGH54_P15_H11	SP1	-2.80141	-6.9715
MGH54_P15_H12	SP1	-2.33547	-5.15741
MGH54_P16_A01	SP1	-3.19768	-6.56391
MGH54_P16_A02	SP1	-2.58637	-4.94538
MGH54_P16_A04	SP1	-1.42216	-5.7213
MGH54_P16_A05	SP1	-2.42408	-4.85919
MGH54_P16_A06	SP1	-3.02671	-5.50777
MGH54_P16_A07	SP1	-3.21173	-5.65566
MGH54_P16_A08	SP1	-2.66078	-4.56628
MGH54_P16_A09	SP1	-2.47175	-4.85576
MGH54_P16_A10	SP1	-2.88659	-5.4419
MGH54_P16_A11	SP1	-3.37011	-5.49629
MGH54_P16_A12	SP1	-1.41465	-6.0482
MGH54_P16_B01	SP1	-2.65318	-6.4797
MGH54_P16_B02	SP1	-1.75934	-4.31637
MGH54_P16_B03	SP1	-2.37476	-4.63893
MGH54_P16_B04	SP1	-2.48752	-5.04453
MGH54_P16_B05	SP1	-2.43826	-5.30692
MGH54_P16_B06	SP1	-3.08499	-4.49677
MGH54_P16_B07	SP1	-2.9567	-4.21296
MGH54_P16_B08	SP1	-1.2824	-6.04774
MGH54_P16_B09	SP1	-1.48132	-5.28344
MGH54_P16_B10	SP1	-3.45382	-5.2097
MGH54_P16_B11	SP1	-2.33844	-4.40577
MGH54_P16_B12	SP1	-3.21283	-5.51846
MGH54_P16_C01	SP1	-2.67837	-6.14692
MGH54_P16_C02	SP1	-2.29026	-5.30507
MGH54_P16_C03	SP1	-2.2959	-4.70198
MGH54_P16_C04	SP1	-3.0061	-5.02366
MGH54_P16_C05	SP1	-2.39051	-4.90297
MGH54_P16_C06	SP1	-2.5732	-4.68107
MGH54_P16_C07	SP1	-2.46513	-5.03755
MGH54_P16_C08	SP1	-2.3022	-4.60196
MGH54_P16_C09	SP1	-2.79557	-4.69472
MGH54_P16_C10	SP1	-2.69819	-5.35262
MGH54_P16_C11	SP1	-2.50611	-4.98541
MGH54_P16_C12	SP1	-2.08617	-5.74455
MGH54_P16_D01	SP1	-1.7004	-6.11068
MGH54_P16_D02	SP1	-2.70861	-5.31231
MGH54_P16_D03	SP1	-2.65584	-4.63333
MGH54_P16_D04	SP1	-1.47148	-5.96647
MGH54_P16_D05	SP1	-1.64337	-5.74323
MGH54_P16_D06	SP1	-1.93638	-4.80244
MGH54_P16_D07	SP1	-2.76015	-5.28527
MGH54_P16_D09	SP1	-1.87358	-6.18722
MGH54_P16_D10	SP1	-3.0299	-4.55492
MGH54_P16_D11	SP1	-3.97034	-5.63802
MGH54_P16_D12	SP1	-2.88801	-5.53583
MGH54_P16_E01	SP1	-3.2492	-5.76114
MGH54_P16_E02	SP1	-2.58725	-6.18303
MGH54_P16_E03	SP1	-2.52891	-4.95392
MGH54_P16_E04	SP1	-2.99642	-5.46811
MGH54_P16_E05	SP1	-3.0706	-5.01863
MGH54_P16_E06	SP1	-2.91587	-5.12478
MGH54_P16_E07	SP1	-2.51637	-4.70342
MGH54_P16_E08	SP1	-1.46385	-5.78984
MGH54_P16_E09	SP1	-2.70837	-5.19347
MGH54_P16_E10	SP1	-3.17997	-4.94098
MGH54_P16_E11	SP1	-1.46526	-5.86023
MGH54_P16_E12	SP1	-2.58231	-5.90388
MGH54_P16_F01	SP1	-3.18732	-5.84837
MGH54_P16_F03	SP1	-2.73368	-5.19753
MGH54_P16_F04	SP1	-2.5936	-4.90097
MGH54_P16_F05	SP1	-3.12907	-6.23671
MGH54_P16_F06	SP1	-3.10565	-4.76504
MGH54_P16_F07	SP1	-2.8515	-4.80467
MGH54_P16_F08	SP1	-3.07762	-4.88417
MGH54_P16_F09	SP1	-2.70382	-4.82121
MGH54_P16_F10	SP1	-1.70243	-6.31291
MGH54_P16_F11	SP1	-2.65954	-4.53703
MGH54_P16_G01	SP1	-3.60701	-6.89363
MGH54_P16_G02	SP1	-2.97992	-5.09282
MGH54_P16_G03	SP1	-2.66277	-4.18095
MGH54_P16_G04	SP1	-2.79946	-4.35909
MGH54_P16_G05	SP1	-3.35938	-5.39392
MGH54_P16_G06	SP1	-3.05921	-4.70514
MGH54_P16_G07	SP1	-3.32091	-4.06827
MGH54_P16_G08	SP1	-3.25693	-6.11713
MGH54_P16_G09	SP1	-2.74631	-4.67992
MGH54_P16_G10	SP1	-2.83258	-5.9959
MGH54_P16_G11	SP1	-2.86782	-4.91508
MGH54_P16_G12	SP1	-3.78347	-5.25685
MGH54_P16_H01	SP1	-3.33565	-6.93385
MGH54_P16_H02	SP1	-2.75415	-4.42361
MGH54_P16_H03	SP1	-2.95331	-4.72926
MGH54_P16_H04	SP1	-2.32219	-4.51338
MGH54_P16_H05	SP1	-2.9083	-4.74175
MGH54_P16_H06	SP1	-2.29913	-6.30712
MGH54_P16_H07	SP1	-3.01328	-4.46659
MGH54_P16_H08	SP1	-3.27824	-5.0046
MGH54_P16_H09	SP1	-2.75863	-4.83407
MGH54_P16_H10	SP1	-3.58203	-5.15458
MGH54_P16_H11	SP1	-2.94704	-5.00503
MGH54_P16_H12	SP1	-1.82236	-6.29263
MGH54_P17_A01	SP1	-1.62968	-5.52432
MGH54_P17_A02	SP1	-2.90813	-5.07862
MGH54_P17_A03	SP1	-3.14503	-4.88964
MGH54_P17_A04	SP1	-2.64525	-4.27958
MGH54_P17_A05	SP1	-2.33626	-5.48647
MGH54_P17_A06	SP1	-2.79826	-4.63517
MGH54_P17_A07	SP1	-3.73702	-3.90869
MGH54_P17_A08	SP1	-3.56124	-5.41805
MGH54_P17_A09	SP1	-1.52007	-5.51687
MGH54_P17_A10	SP1	-3.04689	-4.94449
MGH54_P17_A11	SP1	-3.47499	-6.23527
MGH54_P17_A12	SP1	-2.41563	-6.48721
MGH54_P17_B01	SP1	-1.59543	-5.79915
MGH54_P17_B02	SP1	-2.67444	-4.79187
MGH54_P17_B03	SP1	-1.65705	-5.64522
MGH54_P17_B05	SP1	-1.80894	-5.72664
MGH54_P17_B06	SP1	-2.47542	-5.73934
MGH54_P17_B07	SP1	-2.55231	-4.35844
MGH54_P17_B08	SP1	-3.095	-4.75204
MGH54_P17_B09	SP1	-2.96019	-4.53685
MGH54_P17_B10	SP1	-2.87333	-4.49243
MGH54_P17_B11	SP1	-3.16077	-5.00198
MGH54_P17_B12	SP1	-3.57558	-5.52972
MGH54_P17_C02	SP1	-3.6309	-5.20761
MGH54_P17_C03	SP1	-2.80462	-4.1566
MGH54_P17_C04	SP1	-3.19582	-4.83361
MGH54_P17_C05	SP1	-3.47184	-4.85969
MGH54_P17_C06	SP1	-1.87916	-5.92027
MGH54_P17_C07	SP1	-2.89564	-4.80968
MGH54_P17_C08	SP1	-1.7248	-5.75713
MGH54_P17_C09	SP1	-2.95137	-4.9891
MGH54_P17_C10	SP1	-3.223	-3.97516
MGH54_P17_C11	SP1	-3.26187	-5.3134
MGH54_P17_C12	SP1	-3.22792	-5.00911
MGH54_P17_D01	SP1	-3.53121	-4.82181
MGH54_P17_D02	SP1	-2.02258	-5.34339
MGH54_P17_D03	SP1	-4.23265	-5.42869
MGH54_P17_D04	SP1	-3.41312	-4.80894
MGH54_P17_D05	SP1	-3.89989	-5.70118
MGH54_P17_D06	SP1	-2.95369	-5.5082
MGH54_P17_D07	SP1	-3.33455	-5.47552
MGH54_P17_D09	SP1	-2.89903	-3.91061
MGH54_P17_D10	SP1	-3.4321	-5.16482
MGH54_P17_D12	SP1	-2.56957	-6.52428
MGH54_P17_E01	SP1	-3.17999	-6.30051
MGH54_P17_E02	SP1	-3.65301	-4.7517
MGH54_P17_E03	SP1	-3.39411	-4.69509
MGH54_P17_E04	SP1	-1.74015	-5.65889
MGH54_P17_E05	SP1	-3.65961	-4.13466
MGH54_P17_E06	SP1	-3.22656	-6.36912
MGH54_P17_E07	SP1	-1.58091	-5.70989
MGH54_P17_E08	SP1	-3.31604	-4.50502
MGH54_P17_E09	SP1	-3.14121	-4.00132
MGH54_P17_E10	SP1	-2.67713	-4.26136
MGH54_P17_E11	SP1	-3.08739	-4.92208
MGH54_P17_E12	SP1	-3.43382	-4.8823
MGH54_P17_F01	SP1	-3.2218	-4.34743
MGH54_P17_F02	SP1	-3.60036	-4.91752
MGH54_P17_F03	SP1	-3.42227	-4.27091
MGH54_P17_F04	SP1	-3.91683	-4.5813
MGH54_P17_F05	SP1	-3.70003	-5.33274
MGH54_P17_F07	SP1	-1.33855	-5.68269
MGH54_P17_F08	SP1	-3.0155	-6.09782
MGH54_P17_F09	SP1	-3.5054	-6.90868
MGH54_P17_F10	SP1	-3.50082	-4.04583
MGH54_P17_F11	SP1	-3.29934	-4.32719
MGH54_P17_F12	SP1	-3.54241	-5.06557
MGH54_P17_G01	SP1	-3.66551	-5.64885
MGH54_P17_G02	SP1	-3.39166	-6.21752
MGH54_P17_G03	SP1	-4.04754	-5.15669
MGH54_P17_G04	SP1	-3.62103	-4.69921
MGH54_P17_G05	SP1	-3.68185	-4.11639
MGH54_P17_G06	SP1	-3.40948	-4.48204
MGH54_P17_G07	SP1	-3.36594	-4.73627
MGH54_P17_G08	SP1	-3.66329	-5.11262
MGH54_P17_G09	SP1	-1.82083	-5.65477
MGH54_P17_G10	SP1	-3.60747	-4.90835
MGH54_P17_G11	SP1	-1.25456	-5.82156
MGH54_P17_G12	SP1	-3.61559	-5.4339
MGH54_P17_H01	SP1	-3.6488	-6.38301
MGH54_P17_H02	SP1	-1.42797	-5.65687
MGH54_P17_H05	SP1	-3.39573	-4.36895
MGH54_P17_H06	SP1	-3.3051	-4.42487
MGH54_P17_H07	SP1	-3.39641	-4.66952
MGH54_P17_H08	SP1	-3.39151	-3.93282
MGH54_P17_H09	SP1	-3.60152	-4.20848
MGH54_P17_H10	SP1	-3.09694	-4.44925
MGH54_P17_H11	SP1	-3.18004	-6.04312
MGH54_P17_H12	SP1	-3.18941	-4.3735
MGH54_P6_A01	SP1	-1.50724	-5.64826
MGH54_P6_A02	SP1	-3.35668	-4.59289
MGH54_P6_A03	SP1	-3.48933	-4.34472
MGH54_P6_A04	SP1	-3.4431	-4.6409
MGH54_P6_A05	SP1	-3.94832	-4.9751
MGH54_P6_A06	SP1	-4.0738	-4.94793
MGH54_P6_A07	SP1	-2.38365	-5.5879
MGH54_P6_A08	SP1	-3.73675	-4.58704
MGH54_P6_A09	SP1	-3.68912	-4.50909
MGH54_P6_A10	SP1	-3.46827	-4.45788
MGH54_P6_A11	SP1	-2.7557	-5.2144
MGH54_P6_A12	SP1	-2.32544	-6.22395
MGH54_P6_B01	SP1	-3.19557	-4.67317
MGH54_P6_B02	SP1	-3.64373	-4.77008
MGH54_P6_B03	SP1	-3.0459	-4.26448
MGH54_P6_B04	SP1	-3.37636	-4.3663
MGH54_P6_B05	SP1	-3.55424	-4.41415
MGH54_P6_B06	SP1	-1.12536	-5.84628
MGH54_P6_B07	SP1	-3.3569	-4.54329
MGH54_P6_B08	SP1	-3.53825	-4.43542
MGH54_P6_B09	SP1	-3.64411	-3.92451
MGH54_P6_B10	SP1	-3.84402	-4.64476
MGH54_P6_B11	SP1	-3.82557	-4.65718
MGH54_P6_B12	SP1	-3.96679	-6.30853
MGH54_P6_C01	SP1	-3.93491	-4.33896
MGH54_P6_C02	SP1	-3.64614	-3.97571
MGH54_P6_C03	SP1	-2.97333	-5.81372
MGH54_P6_C04	SP1	-3.68796	-4.70613
MGH54_P6_C06	SP1	-3.31256	-4.59703
MGH54_P6_C07	SP1	-3.55686	-4.17175
MGH54_P6_C08	SP1	-3.72873	-4.32461
MGH54_P6_C09	SP1	-3.71003	-4.32736
MGH54_P6_C10	SP1	-3.56268	-4.53511
MGH54_P6_C11	SP1	-3.69807	-4.34205
MGH54_P6_C12	SP1	-4.36674	-6.80504
MGH54_P6_D01	SP1	-3.61935	-4.2461
MGH54_P6_D02	SP1	-3.76826	-4.2784
MGH54_P6_D03	SP1	-3.92627	-4.46794
MGH54_P6_D04	SP1	-3.93156	-4.86813
MGH54_P6_D05	SP1	-1.59885	-5.86131
MGH54_P6_D07	SP1	-4.40601	-5.61309
MGH54_P6_D08	SP1	-3.77974	-4.32823
MGH54_P6_D09	SP1	-3.79391	-4.5568
MGH54_P6_D10	SP1	-4.02222	-5.87904
MGH54_P6_D11	SP1	-3.9358	-4.21165
MGH54_P6_D12	SP1	-4.04103	-4.12014
MGH54_P6_E02	SP1	-2.39406	-5.89297
MGH54_P6_E03	SP1	-3.67218	-4.31708
MGH54_P6_E04	SP1	-3.60135	-4.30278
MGH54_P6_E05	SP1	-3.76872	-5.85632
MGH54_P6_E07	SP1	-5.43923	-5.14482
MGH54_P6_E08	SP1	-3.81255	-4.03481
MGH54_P6_E09	SP1	-3.81612	-4.53333
MGH54_P6_E10	SP1	-3.74646	-4.46145
MGH54_P6_E11	SP1	-3.92138	-4.27373
MGH54_P6_E12	SP1	-3.98839	-4.12913
MGH54_P6_F01	SP1	-1.94367	-5.61535
MGH54_P6_F02	SP1	-3.92109	-4.62656
MGH54_P6_F03	SP1	-4.15455	-4.51605
MGH54_P6_F05	SP1	-2.68406	-5.83159
MGH54_P6_F06	SP1	-4.25529	-4.31173
MGH54_P6_F07	SP1	-3.99312	-4.44846
MGH54_P6_F08	SP1	-4.06616	-4.26983
MGH54_P6_F09	SP1	-4.38833	-4.59416
MGH54_P6_F10	SP1	-2.24188	-6.40056
MGH54_P6_F11	SP1	-4.04778	-3.9831
MGH54_P6_F12	SP1	-3.87838	-5.50571
MGH54_P6_G01	SP1	-3.99949	-4.54134
MGH54_P6_G02	SP1	-3.04404	-4.28889
MGH54_P6_G03	SP1	-3.95089	-4.20285
MGH54_P6_G04	SP1	-4.13602	-4.17191
MGH54_P6_G06	SP1	-4.24097	-4.25099
MGH54_P6_G07	SP1	-4.61512	-4.22175
MGH54_P6_G08	SP1	-4.19016	-4.51633
MGH54_P6_G09	SP1	-2.21189	-6.02494
MGH54_P6_G10	SP1	-4.11022	-4.36846
MGH54_P6_G11	SP1	-4.24438	-4.14585
MGH54_P6_G12	SP1	-4.20653	-4.34603
MGH54_P6_H01	SP1	-1.7769	-6.04286
MGH54_P6_H03	SP1	-1.44282	-5.82533
MGH54_P6_H05	SP1	-4.44936	-4.50613
MGH54_P6_H06	SP1	-2.83599	-6.85776
MGH54_P6_H07	SP1	-4.43254	-4.42866
MGH54_P6_H08	SP1	-4.33051	-4.10518
MGH54_P6_H09	SP1	-3.55478	-4.84471
MGH54_P6_H10	SP1	-4.56983	-4.09694
MGH54_P6_H11	SP1	-3.58172	-5.49678
MGH54_P6_H12	SP1	-3.6579	-5.38111
MGH54_P7_A02	SP1	-3.43226	-6.59788
MGH54_P7_A03	SP1	-1.93799	-5.92084
MGH54_P7_A04	SP1	-4.19523	-5.48029
MGH54_P7_A06	SP1	-3.72554	-5.9473
MGH54_P7_A07	SP1	-3.9828	-5.50357
MGH54_P7_A08	SP1	-3.35418	-6.38849
MGH54_P7_A10	SP1	-3.72058	-6.44857
MGH54_P7_A11	SP1	-3.33899	-6.67604
MGH54_P7_A12	SP1	-3.50461	-6.64205
MGH54_P7_B01	SP1	-3.69995	-6.42505
MGH54_P7_B03	SP1	-3.83567	-5.506
MGH54_P7_B04	SP1	-3.83687	-6.50159
MGH54_P7_B05	SP1	-4.42803	-4.5064
MGH54_P7_B06	SP1	-2.14893	-6.24349
MGH54_P7_B07	SP1	-2.93883	-7.12063
MGH54_P7_B08	SP1	-4.26841	-6.49695
MGH54_P7_B09	SP1	-3.48706	-6.49076
MGH54_P7_B10	SP1	-3.68119	-7.28626
MGH54_P7_B12	SP1	-3.51573	-7.04561
MGH54_P7_C01	SP1	-3.32972	-7.07336
MGH54_P7_C03	SP1	-3.63117	-6.51832
MGH54_P7_C04	SP1	-3.65539	-6.94695
MGH54_P7_C05	SP1	-4.26782	-5.89941
MGH54_P7_C06	SP1	-2.58665	-6.60821
MGH54_P7_C07	SP1	-3.16363	-7.28758
MGH54_P7_C08	SP1	-4.10494	-6.37583
MGH54_P7_C09	SP1	-4.33563	-4.63527
MGH54_P7_C10	SP1	-3.89379	-5.68135
MGH54_P7_C11	SP1	-3.18976	-6.79992
MGH54_P7_C12	SP1	-3.51544	-6.44569
MGH54_P7_D01	SP1	-2.93984	-7.12289
MGH54_P7_D02	SP1	-3.63007	-6.87244
MGH54_P7_D03	SP1	-3.69527	-5.52456
MGH54_P7_D04	SP1	-3.6197	-5.62466
MGH54_P7_D05	SP1	-3.93469	-5.36209
MGH54_P7_D06	SP1	-4.62635	-4.85228
MGH54_P7_D08	SP1	-3.62417	-6.82863
MGH54_P7_D11	SP1	-3.3953	-6.21818
MGH54_P7_D12	SP1	-3.91299	-6.29708
MGH54_P7_E01	SP1	-4.21502	-5.5541
MGH54_P7_E02	SP1	-3.74187	-6.22224
MGH54_P7_E03	SP1	-4.21917	-5.8405
MGH54_P7_E04	SP1	-4.16649	-6.33484
MGH54_P7_E05	SP1	-2.41515	-6.70884
MGH54_P7_E06	SP1	-3.68691	-6.16953
MGH54_P7_E08	SP1	-4.19214	-5.69068
MGH54_P7_E09	SP1	-4.11218	-6.44861
MGH54_P7_E10	SP1	-3.36997	-6.82919
MGH54_P7_E11	SP1	-3.63629	-6.20786
MGH54_P7_E12	SP1	-3.38848	-7.0225
MGH54_P7_F01	SP1	-2.86228	-7.11543
MGH54_P7_F02	SP1	-3.8655	-5.85994
MGH54_P7_F03	SP1	-3.37117	-6.41589
MGH54_P7_F04	SP1	-2.65006	-7.1939
MGH54_P7_F05	SP1	-3.91093	-5.23392
MGH54_P7_F06	SP1	-4.22113	-4.94082
MGH54_P7_F08	SP1	-3.19567	-6.63788
MGH54_P7_F10	SP1	-3.97535	-5.36945
MGH54_P7_F11	SP1	-3.96954	-5.60542
MGH54_P7_G01	SP1	-3.99827	-6.45711
MGH54_P7_G02	SP1	-4.17338	-5.95113
MGH54_P7_G03	SP1	-3.94196	-6.01882
MGH54_P7_G04	SP1	-2.52562	-6.27861
MGH54_P7_G06	SP1	-2.8132	-7.24865
MGH54_P7_G07	SP1	-2.59774	-6.44367
MGH54_P7_G08	SP1	-3.68184	-6.30389
MGH54_P7_G09	SP1	-3.04747	-6.51966
MGH54_P7_G10	SP1	-3.59762	-6.07262
MGH54_P7_G11	SP1	-3.7406	-6.41406
MGH54_P7_H01	SP1	-3.66836	-6.97232
MGH54_P7_H02	SP1	-3.00897	-7.11839
MGH54_P7_H04	SP1	-3.29505	-6.38147
MGH54_P7_H05	SP1	-3.6423	-6.2622
MGH54_P7_H09	SP1	-2.97707	-7.07443
MGH54_P7_H10	SP1	-3.73226	-5.98421
MGH54_P8_A01	SP1	-3.69062	-6.5405
MGH54_P8_A06	SP1	-3.01473	-7.23213
MGH54_P8_A07	SP1	-3.91813	-6.19767
MGH54_P8_A09	SP1	-3.28369	-6.40304
MGH54_P8_A10	SP1	-2.99059	-7.33664
MGH54_P8_A11	SP1	-3.95729	-6.18636
MGH54_P8_A12	SP1	-4.08222	-6.17713
MGH54_P8_B01	SP1	-3.91921	-6.06923
MGH54_P8_B02	SP1	-2.85985	-6.65736
MGH54_P8_B04	SP1	-3.74846	-6.67732
MGH54_P8_B08	SP1	-2.98156	-7.18719
MGH54_P8_B09	SP1	-3.58262	-6.89575
MGH54_P8_B12	SP1	-3.80968	-6.2519
MGH54_P8_C02	SP1	-3.32894	-6.84145
MGH54_P8_C04	SP1	-3.63192	-6.99691
MGH54_P8_C06	SP1	-3.89043	-6.84694
MGH54_P8_C07	SP1	-3.91734	-5.28319
MGH54_P8_C09	SP1	-3.23365	-7.04268
MGH54_P8_C12	SP1	-2.92829	-7.29705
MGH54_P8_D01	SP1	-3.88107	-6.45347
MGH54_P8_D03	SP1	-4.01677	-6.36542
MGH54_P8_D04	SP1	-3.78732	-6.26616
MGH54_P8_D05	SP1	-3.65195	-5.83489
MGH54_P8_D06	SP1	-3.51899	-6.98314
MGH54_P8_D07	SP1	-4.17242	-5.28905
MGH54_P8_D08	SP1	-3.85463	-6.95248
MGH54_P8_D10	SP1	-3.8554	-6.7475
MGH54_P8_D11	SP1	-3.31959	-7.04954
MGH54_P8_D12	SP1	-2.86873	-7.16869
MGH54_P8_E01	SP1	-3.78841	-6.7785
MGH54_P8_E04	SP1	-3.78382	-6.49309
MGH54_P8_E05	SP1	-2.58625	-6.88883
MGH54_P8_E07	SP1	-3.33549	-6.28895
MGH54_P8_E08	SP1	-3.69683	-6.11306
MGH54_P8_E10	SP1	-3.39672	-7.10271
MGH54_P8_F01	SP1	-3.58375	-6.25114
MGH54_P8_F02	SP1	-3.78907	-6.64469
MGH54_P8_F04	SP1	-4.01796	-6.50755
MGH54_P8_F05	SP1	-3.92782	-6.43767
MGH54_P8_F06	SP1	-4.02562	-5.56992
MGH54_P8_F08	SP1	-3.94701	-6.54793
MGH54_P8_F09	SP1	-3.73259	-6.36579
MGH54_P8_F10	SP1	-3.00691	-7.13527
MGH54_P8_F11	SP1	-3.47404	-6.95147
MGH54_P8_F12	SP1	-3.30573	-6.05835
MGH54_P8_G01	SP1	-3.83607	-7.0346
MGH54_P8_G03	SP1	-3.82557	-5.73387
MGH54_P8_G04	SP1	-4.27454	-5.89759
MGH54_P8_G05	SP1	-3.8827	-6.55295
MGH54_P8_G06	SP1	-3.91388	-6.75734
MGH54_P8_G07	SP1	-3.98607	-6.26619
MGH54_P8_G08	SP1	-3.57974	-6.70605
MGH54_P8_G09	SP1	-2.89121	-7.34769
MGH54_P8_G10	SP1	-3.668	-6.23654
MGH54_P8_G11	SP1	-3.82989	-6.75684
MGH54_P8_G12	SP1	-3.93746	-6.49574
MGH54_P8_H01	SP1	-5.1909	-5.06156
MGH54_P8_H03	SP1	-3.99956	-6.41544
MGH54_P8_H04	SP1	-3.83588	-6.51527
MGH54_P8_H06	SP1	-3.41738	-6.59234
MGH54_P8_H07	SP1	-3.69596	-6.62407
MGH54_P8_H08	SP1	-3.54812	-7.00963
MGH54_P8_H10	SP1	-4.04692	-6.38291
MGH54_P8_H12	SP1	-3.49324	-6.82873
MGH54_P10_A01	SP1	-4.69793	-6.44179
MGH54_P10_A02	SP1	-4.32563	-5.60803
MGH54_P10_A03	SP1	-3.78858	-6.43722
MGH54_P10_A04	SP1	-1.18825	-5.94792
MGH54_P10_A05	SP1	-3.6072	-5.803
MGH54_P10_A06	SP1	-4.22017	-5.18286
MGH54_P10_A07	SP1	-4.06651	-6.13899
MGH54_P10_A09	SP1	-4.50556	-4.81575
MGH54_P10_A10	SP1	-4.85423	-4.8322
MGH54_P10_A11	SP1	-4.22106	-4.45029
MGH54_P10_A12	SP1	-1.37157	-5.90597
MGH54_P10_B01	SP1	-4.34934	-4.5746
MGH54_P10_B02	SP1	-3.87522	-6.11285
MGH54_P10_B03	SP1	-4.10868	-4.80852
MGH54_P10_B05	SP1	-4.1764	-4.74952
MGH54_P10_B06	SP1	-4.84017	-5.09721
MGH54_P10_B07	SP1	-4.63754	-4.79285
MGH54_P10_B08	SP1	-4.2971	-6.27673
MGH54_P10_B09	SP1	-4.58661	-4.66556
MGH54_P10_B10	SP1	-4.64448	-4.89972
MGH54_P10_B11	SP1	-3.08141	-7.36793
MGH54_P10_B12	SP1	-4.13798	-5.46167
MGH54_P10_C01	SP1	-4.36967	-4.86331
MGH54_P10_C02	SP1	-3.36132	-7.35102
MGH54_P10_C03	SP1	-4.29769	-4.69509
MGH54_P10_C04	SP1	-4.27762	-4.89899
MGH54_P10_C05	SP1	-4.47134	-4.74277
MGH54_P10_C07	SP1	-3.63875	-6.50883
MGH54_P10_C08	SP1	-4.78485	-4.86565
MGH54_P10_C09	SP1	-4.26747	-5.06008
MGH54_P10_C10	SP1	-4.59219	-4.56454
MGH54_P10_C11	SP1	-4.20127	-5.8984
MGH54_P10_C12	SP1	-3.83338	-6.6913
MGH54_P10_D01	SP1	-3.9393	-6.41113
MGH54_P10_D02	SP1	-3.80517	-6.77856
MGH54_P10_D03	SP1	-4.19615	-6.18588
MGH54_P10_D04	SP1	-4.41035	-4.59216
MGH54_P10_D05	SP1	-1.7709	-6.4631
MGH54_P10_D06	SP1	-4.0749	-6.11097
MGH54_P10_D07	SP1	-4.01431	-4.85956
MGH54_P10_D09	SP1	-2.64842	-6.84773
MGH54_P10_D10	SP1	-4.26554	-4.60941
MGH54_P10_D11	SP1	-4.47741	-4.6375
MGH54_P10_D12	SP1	-4.44536	-4.78363
MGH54_P10_E01	SP1	-2.78825	-6.52015
MGH54_P10_E02	SP1	-4.17221	-4.9842
MGH54_P10_E03	SP1	-3.70652	-4.85672
MGH54_P10_E04	SP1	-1.67157	-6.06714
MGH54_P10_E05	SP1	-5.14869	-5.16213
MGH54_P10_E06	SP1	-4.78902	-5.04324
MGH54_P10_E07	SP1	-4.75897	-4.59558
MGH54_P10_E08	SP1	-4.92222	-6.59931
MGH54_P10_E09	SP1	-4.26726	-6.42533
MGH54_P10_E10	SP1	-3.07213	-5.84881
MGH54_P10_E11	SP1	-4.75355	-5.56747
MGH54_P10_E12	SP1	-2.69312	-6.46554
MGH54_P10_F01	SP1	-4.18166	-5.263
MGH54_P10_F02	SP1	-4.68166	-6.53037
MGH54_P10_F03	SP1	-4.3819	-4.98814
MGH54_P10_F04	SP1	-4.43317	-6.04236
MGH54_P10_F05	SP1	-3.75067	-6.82842
MGH54_P10_F06	SP1	-4.81671	-4.87672
MGH54_P10_F08	SP1	-4.78932	-5.55767
MGH54_P10_F09	SP1	-4.53759	-5.16621
MGH54_P10_F10	SP1	-1.80416	-5.81353
MGH54_P10_F11	SP1	-4.18113	-6.1753
MGH54_P10_F12	SP1	-4.15595	-6.22026
MGH54_P10_G01	SP1	-3.88877	-6.40185
MGH54_P10_G02	SP1	-4.295	-5.88988
MGH54_P10_G03	SP1	-4.98332	-4.80533
MGH54_P10_G05	SP1	-3.17806	-5.56085
MGH54_P10_G06	SP1	-4.56509	-6.43611
MGH54_P10_G07	SP1	-1.48967	-6.15213
MGH54_P10_G09	SP1	-4.61649	-4.97711
MGH54_P10_G10	SP1	-1.7243	-5.7128
MGH54_P10_G11	SP1	-4.52416	-5.05251
MGH54_P10_G12	SP1	-1.59619	-5.60545
MGH54_P10_H02	SP1	-4.60159	-5.69814
MGH54_P10_H03	SP1	-4.64909	-5.48549
MGH54_P10_H04	SP1	-4.26503	-5.76905
MGH54_P10_H05	SP1	-4.31604	-4.97507
MGH54_P10_H06	SP1	-4.53313	-6.13397
MGH54_P10_H07	SP1	-4.2851	-5.99112
MGH54_P10_H08	SP1	-4.52074	-6.19154
MGH54_P10_H09	SP1	-4.57494	-5.40717
MGH54_P10_H10	SP1	-4.59484	-5.24455
MGH54_P10_H11	SP1	-4.65346	-5.1652
MGH54_P10_H12	SP1	-4.26443	-6.1694
MGH54_P11_A01	SP1	-4.45934	-5.076
MGH54_P11_A02	SP1	-4.72572	-5.47912
MGH54_P11_A03	SP1	-5.03176	-6.61499
MGH54_P11_A04	SP1	-1.57417	-5.86304
MGH54_P11_A05	SP1	-4.35708	-6.4012
MGH54_P11_A06	SP1	-4.02405	-6.15571
MGH54_P11_A08	SP1	-3.80595	-6.59147
MGH54_P11_A09	SP1	-4.50197	-5.42697
MGH54_P11_A10	SP1	-1.87734	-6.10887
MGH54_P11_A11	SP1	-4.79851	-5.09876
MGH54_P11_A12	SP1	-4.30004	-5.60669
MGH54_P11_B01	SP1	-4.35545	-5.71431
MGH54_P11_B02	SP1	-4.74654	-5.59456
MGH54_P11_B03	SP1	-4.83639	-6.21155
MGH54_P11_B04	SP1	-4.97573	-5.83682
MGH54_P11_B05	SP1	-4.59581	-4.93116
MGH54_P11_B06	SP1	-4.98684	-5.05391
MGH54_P11_B08	SP1	-5.08428	-6.32659
MGH54_P11_B09	SP1	-5.39171	-5.31051
MGH54_P11_B10	SP1	-4.64605	-5.07344
MGH54_P11_B11	SP1	-4.63129	-4.90021
MGH54_P11_B12	SP1	-4.45018	-5.22407
MGH54_P11_C01	SP1	-4.18875	-6.77439
MGH54_P11_C02	SP1	-5.04981	-5.4573
MGH54_P11_C03	SP1	-4.99638	-4.94508
MGH54_P11_C04	SP1	-4.99765	-5.22796
MGH54_P11_C05	SP1	-2.09167	-6.2455
MGH54_P11_C06	SP1	-5.2377	-6.39443
MGH54_P11_C07	SP1	-4.87502	-5.07951
MGH54_P11_C08	SP1	-2.04123	-5.60528
MGH54_P11_C09	SP1	-5.05601	-5.27736
MGH54_P11_C10	SP1	-4.69858	-5.24311
MGH54_P11_C12	SP1	-5.02776	-5.27961
MGH54_P11_D01	SP1	-4.73537	-5.27379
MGH54_P11_D02	SP1	-5.33798	-5.54159
MGH54_P11_D03	SP1	-4.61606	-5.62493
MGH54_P11_D04	SP1	-4.89054	-5.24706
MGH54_P11_D05	SP1	-4.76399	-5.39707
MGH54_P11_D06	SP1	-1.79795	-5.88139
MGH54_P11_D07	SP1	-4.19116	-6.06455
MGH54_P11_D08	SP1	-5.50845	-5.87413
MGH54_P11_D09	SP1	-4.6378	-5.92257
MGH54_P11_D10	SP1	-5.16732	-5.61505
MGH54_P11_D11	SP1	-5.58324	-5.96597
MGH54_P11_D12	SP1	-5.61728	-5.98968
MGH54_P11_E01	SP1	-5.18692	-5.96599
MGH54_P11_E02	SP1	-1.55285	-5.89169
MGH54_P11_E03	SP1	-2.04391	-5.7733
MGH54_P11_E04	SP1	-1.71866	-5.99948
MGH54_P11_E05	SP1	-5.38251	-5.54563
MGH54_P11_E06	SP1	-5.29302	-5.65869
MGH54_P11_E07	SP1	-5.38597	-5.6858
MGH54_P11_E08	SP1	-3.27284	-5.82828
MGH54_P11_E09	SP1	-5.30364	-5.5017
MGH54_P11_E10	SP1	-5.12949	-6.2304
MGH54_P11_E11	SP1	-4.59914	-5.89396
MGH54_P11_E12	SP1	-4.37884	-6.10432
MGH54_P11_F01	SP1	-5.33513	-5.69849
MGH54_P11_F02	SP1	-3.17687	-7.11427
MGH54_P11_F03	SP1	-2.50561	-6.89244
MGH54_P11_F04	SP1	-5.36608	-5.75387
MGH54_P11_F05	SP1	-4.80631	-5.95104
MGH54_P11_F06	SP1	-4.82102	-6.2357
MGH54_P11_F07	SP1	-4.77817	-6.81234
MGH54_P11_F08	SP1	-5.04798	-6.14706
MGH54_P11_F09	SP1	-2.11764	-6.36613
MGH54_P11_F10	SP1	-4.66509	-5.58419
MGH54_P11_F11	SP1	-4.79009	-5.47566
MGH54_P11_F12	SP1	-2.40575	-6.01807
MGH54_P11_G01	SP1	-3.42305	-6.73185
MGH54_P11_G02	SP1	-5.33058	-6.06541
MGH54_P11_G03	SP1	-5.35984	-6.29705
MGH54_P11_G04	SP1	-5.18294	-6.05281
MGH54_P11_G05	SP1	-2.0164	-5.98389
MGH54_P11_G06	SP1	-4.1391	-6.62218
MGH54_P11_G07	SP1	-5.14918	-6.27202
MGH54_P11_G08	SP1	-5.13001	-6.25733
MGH54_P11_G09	SP1	-1.76721	-5.63954
MGH54_P11_G10	SP1	-2.01659	-5.72949
MGH54_P11_G11	SP1	-4.72323	-6.19562
MGH54_P11_G12	SP1	-5.29089	-5.84792
MGH54_P11_H01	SP1	-4.853	-6.08976
MGH54_P11_H02	SP1	-2.3652	-6.56189
MGH54_P11_H03	SP1	-4.76157	-6.10327
MGH54_P11_H04	SP1	-5.368	-6.14128
MGH54_P11_H05	SP1	-4.66508	-5.64256
MGH54_P11_H06	SP1	-4.73862	-5.93304
MGH54_P11_H07	SP1	-4.87026	-5.87432
MGH54_P11_H08	SP1	-5.02069	-5.78332
MGH54_P11_H09	SP1	-2.75666	-6.23484
MGH54_P11_H10	SP1	-5.24026	-6.09271
MGH54_P11_H11	SP1	-5.23478	-5.81262
MGH54_P11_H12	SP1	-4.84107	-6.04782
MGH54_P12_A01	SP1	-5.21649	-6.57582
MGH54_P12_A02	SP1	-5.33214	-6.70145
MGH54_P12_A03	SP1	-4.84675	-7.63945
MGH54_P12_A04	SP1	-4.67413	-7.18713
MGH54_P12_A05	SP1	-2.77666	-6.05301
MGH54_P12_A06	SP1	-2.65892	-6.25283
MGH54_P12_A07	SP1	-5.08756	-6.72277
MGH54_P12_A08	SP1	-5.15454	-7.16413
MGH54_P12_A09	SP1	-5.00995	-7.68922
MGH54_P12_A10	SP1	-5.37691	-6.90588
MGH54_P12_A11	SP1	-1.76389	-5.79547
MGH54_P12_B01	SP1	-4.7767	-6.9685
MGH54_P12_B02	SP1	-4.92318	-7.14527
MGH54_P12_B03	SP1	-5.12345	-6.63159
MGH54_P12_B04	SP1	-4.73393	-6.84355
MGH54_P12_B05	SP1	-5.19274	-7.11404
MGH54_P12_B06	SP1	-5.2681	-6.88599
MGH54_P12_B07	SP1	-5.14549	-7.57302
MGH54_P12_B08	SP1	-4.68547	-6.64874
MGH54_P12_B09	SP1	-5.29601	-6.85253
MGH54_P12_B10	SP1	-5.22986	-6.85619
MGH54_P12_B11	SP1	-5.02467	-7.38253
MGH54_P12_C01	SP1	-5.04994	-7.42639
MGH54_P12_C02	SP1	-4.97571	-7.31615
MGH54_P12_C03	SP1	-5.01166	-6.76094
MGH54_P12_C04	SP1	-4.93053	-7.26438
MGH54_P12_C05	SP1	-4.61413	-7.14444
MGH54_P12_C06	SP1	-2.72391	-5.92995
MGH54_P12_C07	SP1	-1.90552	-5.77004
MGH54_P12_C08	SP1	-1.54172	-5.7668
MGH54_P12_C09	SP1	-5.40271	-7.19673
MGH54_P12_C11	SP1	-5.02851	-7.1699
MGH54_P12_C12	SP1	-4.05318	-6.94679
MGH54_P12_D01	SP1	-5.06841	-7.09011
MGH54_P12_D02	SP1	-4.62456	-7.86741
MGH54_P12_D04	SP1	-3.54542	-7.2831
MGH54_P12_D05	SP1	-5.19293	-7.63199
MGH54_P12_D06	SP1	-5.21421	-7.03184
MGH54_P12_D07	SP1	-4.85398	-7.11028
MGH54_P12_D08	SP1	-2.27178	-5.97309
MGH54_P12_D09	SP1	-4.42746	-7.56961
MGH54_P12_D10	SP1	-1.2121	-5.8121
MGH54_P12_D11	SP1	-2.02484	-5.39819
MGH54_P12_D12	SP1	-4.72394	-6.51763
MGH54_P12_E01	SP1	-4.94973	-6.67559
MGH54_P12_E02	SP1	-4.96049	-7.08534
MGH54_P12_E03	SP1	-3.79399	-6.54577
MGH54_P12_E04	SP1	-4.96134	-7.34945
MGH54_P12_E05	SP1	-4.45753	-7.91585
MGH54_P12_E06	SP1	-5.32875	-7.34598
MGH54_P12_E07	SP1	-4.65077	-7.1225
MGH54_P12_E08	SP1	-4.72954	-7.44594
MGH54_P12_E09	SP1	-4.74344	-7.60438
MGH54_P12_E10	SP1	-5.1057	-7.04007
MGH54_P12_E11	SP1	-4.86592	-7.56564
MGH54_P12_E12	SP1	-4.95493	-6.31547
MGH54_P12_F01	SP1	-4.75991	-7.63856
MGH54_P12_F02	SP1	-4.9702	-7.64769
MGH54_P12_F03	SP1	-4.93588	-7.19015
MGH54_P12_F04	SP1	-4.5078	-7.81248
MGH54_P12_F05	SP1	-2.08633	-5.98001
MGH54_P12_F06	SP1	-4.19174	-7.30791
MGH54_P12_F07	SP1	-4.48831	-7.72513
MGH54_P12_F08	SP1	-4.34925	-7.91232
MGH54_P12_F09	SP1	-4.948	-6.56958
MGH54_P12_F10	SP1	-4.21464	-8.15546
MGH54_P12_F11	SP1	-4.82488	-7.56955
MGH54_P12_F12	SP1	-4.91051	-7.42808
MGH54_P12_G01	SP1	-4.76951	-8.08425
MGH54_P12_G02	SP1	-4.81985	-7.74951
MGH54_P12_G03	SP1	-4.89877	-7.61278
MGH54_P12_G04	SP1	-4.73931	-7.47905
MGH54_P12_G05	SP1	-2.00368	-6.17706
MGH54_P12_G06	SP1	-4.27955	-7.4761
MGH54_P12_G07	SP1	-3.67543	-7.52467
MGH54_P12_G08	SP1	-4.01557	-7.56316
MGH54_P12_G09	SP1	-4.61152	-7.70847
MGH54_P12_G10	SP1	-4.33511	-8.12248
MGH54_P12_G11	SP1	-4.07108	-8.39937
MGH54_P12_H01	SP1	-4.38219	-6.49872
MGH54_P12_H02	SP1	-4.51975	-7.92773
MGH54_P12_H03	SP1	-4.33672	-7.53855
MGH54_P12_H04	SP1	-4.48988	-7.52376
MGH54_P12_H05	SP1	-4.39037	-7.91862
MGH54_P12_H06	SP1	-4.76085	-7.92387
MGH54_P12_H07	SP1	-2.16775	-6.72112
MGH54_P12_H09	SP1	-3.8277	-7.03473
MGH54_P12_H10	SP1	-4.56633	-7.85939
MGH54_P12_H11	SP1	-4.77199	-7.23877
MGH54_P9_A01	SP1	-4.73993	-6.99037
MGH54_P9_A02	SP1	-4.12656	-7.83575
MGH54_P9_A03	SP1	-4.4058	-8.04474
MGH54_P9_A04	SP1	-3.44368	-7.98132
MGH54_P9_A05	SP1	-4.23112	-7.79973
MGH54_P9_A06	SP1	-1.58857	-5.81246
MGH54_P9_A07	SP1	-4.36847	-7.26908
MGH54_P9_A08	SP1	-4.08662	-7.94503
MGH54_P9_A09	SP1	-2.02122	-5.97719
MGH54_P9_A10	SP1	-1.32867	-5.91282
MGH54_P9_A11	SP1	-1.65457	-5.76112
MGH54_P9_A12	SP1	-2.34158	-6.05021
MGH54_P9_B01	SP1	-4.05715	-7.98286
MGH54_P9_B02	SP1	-3.95673	-7.75483
MGH54_P9_B03	SP1	-3.99478	-8.13317
MGH54_P9_B04	SP1	-3.79537	-8.08935
MGH54_P9_B05	SP1	-2.39074	-7.188
MGH54_P9_B06	SP1	-4.15492	-8.02769
MGH54_P9_B07	SP1	-3.93526	-8.24074
MGH54_P9_B10	SP1	-3.958	-8.39227
MGH54_P9_B11	SP1	-2.16825	-6.06811
MGH54_P9_B12	SP1	-4.14083	-7.47452
MGH54_P9_C01	SP1	-4.48556	-6.76154
MGH54_P9_C02	SP1	-4.0304	-7.76648
MGH54_P9_C03	SP1	-4.49504	-6.39681
MGH54_P9_C04	SP1	-1.92072	-6.39853
MGH54_P9_C05	SP1	-4.12549	-7.80933
MGH54_P9_C06	SP1	-3.71782	-8.13586
MGH54_P9_C07	SP1	-3.23176	-7.781
MGH54_P9_C08	SP1	-3.45849	-8.41748
MGH54_P9_C09	SP1	-3.01622	-8.44549
MGH54_P9_C10	SP1	-3.73909	-8.28366
MGH54_P9_C11	SP1	-2.5486	-7.42941
MGH54_P9_C12	SP1	-3.37557	-7.914
MGH54_P9_D01	SP1	-2.40477	-7.6435
MGH54_P9_D03	SP1	-3.13337	-7.89453
MGH54_P9_D04	SP1	-3.54859	-7.80156
MGH54_P9_D05	SP1	-3.23349	-8.33182
MGH54_P9_D07	SP1	-1.65149	-6.01992
MGH54_P9_D08	SP1	-3.72487	-7.97473
MGH54_P9_D09	SP1	-3.38051	-7.81727
MGH54_P9_D10	SP1	-2.96456	-7.66278
MGH54_P9_D11	SP1	-3.41594	-7.8036
MGH54_P9_D12	SP1	-2.80453	-6.74972
MGH54_P9_E01	SP1	-3.66345	-8.22598
MGH54_P9_E02	SP1	-3.27151	-7.48472
MGH54_P9_E03	SP1	-3.47372	-7.38006
MGH54_P9_E04	SP1	-3.81529	-8.14165
MGH54_P9_E05	SP1	-3.30447	-8.2822
MGH54_P9_E06	SP1	-2.90165	-8.26993
MGH54_P9_E07	SP1	-2.83907	-7.34734
MGH54_P9_E08	SP1	-4.49342	-7.09983
MGH54_P9_E09	SP1	-3.22673	-7.8601
MGH54_P9_E10	SP1	-3.57687	-7.91997
MGH54_P9_E11	SP1	-3.09749	-8.32283
MGH54_P9_E12	SP1	-3.49112	-6.27838
MGH54_P9_F01	SP1	-4.49265	-6.59797
MGH54_P9_F02	SP1	-2.74489	-7.34141
MGH54_P9_F03	SP1	-3.20793	-7.55331
MGH54_P9_F04	SP1	-3.8684	-7.01805
MGH54_P9_F05	SP1	-3.07945	-8.02293
MGH54_P9_F06	SP1	-2.97823	-7.75068
MGH54_P9_F07	SP1	-2.74776	-7.61576
MGH54_P9_F08	SP1	-3.25968	-7.94421
MGH54_P9_F09	SP1	-2.93179	-8.1068
MGH54_P9_F10	SP1	-2.8	-8.10679
MGH54_P9_F11	SP1	-3.28525	-7.95759
MGH54_P9_F12	SP1	-3.88183	-6.91054
MGH54_P9_G01	SP1	-3.96248	-6.93389
MGH54_P9_G02	SP1	-3.18881	-7.72734
MGH54_P9_G03	SP1	-4.65422	-6.93885
MGH54_P9_G04	SP1	-4.58601	-6.25972
MGH54_P9_G05	SP1	-3.43592	-8.02904
MGH54_P9_G06	SP1	-2.88377	-8.26321
MGH54_P9_G07	SP1	-3.00579	-7.84251
MGH54_P9_G08	SP1	-2.65412	-8.08128
MGH54_P9_G09	SP1	-2.11886	-6.16636
MGH54_P9_G10	SP1	-1.45563	-6.3354
MGH54_P9_G12	SP1	-3.79688	-7.02268
MGH54_P9_H01	SP1	-4.2787	-6.86854
MGH54_P9_H02	SP1	-4.45321	-7.00369
MGH54_P9_H03	SP1	-2.33873	-7.67572
MGH54_P9_H04	SP1	-2.10062	-7.88653
MGH54_P9_H05	SP1	-2.1543	-6.88817
MGH54_P9_H06	SP1	-2.64802	-7.97643
MGH54_P9_H07	SP1	-2.69612	-8.10939
MGH54_P9_H08	SP1	-2.70207	-8.08675
MGH54_P9_H09	SP1	-4.66753	-6.66482
MGH54_P9_H10	SP1	-2.20373	-6.0523
MGH54_P9_H11	SP1	-2.55361	-7.81846
MGH54_P9_H12	SP1	-3.3481	-6.76779
MGH54_P2_A05	SP1	-4.51635	-6.92261
MGH54_P2_A06	SP1	-2.24364	-8.00035
MGH54_P2_A10	SP1	-2.04307	-6.44559
MGH54_P2_B03	SP1	-1.92879	-6.17883
MGH54_P2_B04	SP1	-2.26145	-7.62177
MGH54_P2_B06	SP1	-2.5257	-8.04321
MGH54_P2_B09	SP1	-2.08085	-8.22438
MGH54_P2_B10	SP1	-2.53714	-7.67833
MGH54_P2_B11	SP1	-2.05103	-4.55918
MGH54_P2_C01	SP1	-1.60841	-7.39477
MGH54_P2_C02	SP1	-1.62516	-6.20264
MGH54_P2_C04	SP1	-3.48366	-7.06541
MGH54_P2_C05	SP1	-2.20955	-7.99791
MGH54_P2_C09	SP1	-2.77321	-6.71795
MGH54_P2_C10	SP1	-2.13572	-7.7653
MGH54_P2_C11	SP1	-2.21116	-7.68552
MGH54_P2_D01	SP1	-2.09449	-8.06731
MGH54_P2_D02	SP1	-1.81106	-6.53366
MGH54_P2_D03	SP1	-2.11311	-6.32885
MGH54_P2_D04	SP1	-2.17266	-7.64626
MGH54_P2_E01	SP1	-1.77975	-6.38784
MGH54_P2_E02	SP1	-2.10849	-7.92864
MGH54_P2_E03	SP1	-2.27893	-7.93148
MGH54_P2_E04	SP1	-2.20617	-7.52916
MGH54_P2_E05	SP1	-4.074	-6.43804
MGH54_P2_E08	SP1	-1.49877	-7.59543
MGH54_P2_E11	SP1	-1.96016	-8.08561
MGH54_P2_E12	SP1	-1.79278	-6.59979
MGH54_P2_F05	SP1	-1.49179	-7.80574
MGH54_P2_F06	SP1	-2.0965	-6.39054
MGH54_P2_F08	SP1	-1.52855	-8.03345
MGH54_P2_F10	SP1	-1.69635	-7.48547
MGH54_P2_F12	SP1	-2.20167	-6.59362
MGH54_P2_G02	SP1	-1.83616	-6.40536
MGH54_P2_G06	SP1	-1.07222	-6.99531
MGH54_P2_G07	SP1	-1.96298	-6.95911
MGH54_P2_G08	SP1	-0.761059	-5.97527
MGH54_P2_G11	SP1	-2.65943	-7.15821
MGH54_P2_G12	SP1	-4.2623	-6.83812
MGH54_P2_H02	SP1	-1.23028	-7.74007
MGH54_P2_H08	SP1	-2.03591	-7.39965
MGH54_P2_H09	SP1	-1.30763	-7.49902
MGH54_P2_H11	SP1	-1.69873	-7.62921
MGH54_P5_A02	SP1	-1.43652	-7.82608
MGH54_P5_A03	SP1	-2.15841	-6.92702
MGH54_P5_A04	SP1	-1.81565	-7.83378
MGH54_P5_A05	SP1	-2.1209	-7.48627
MGH54_P5_A06	SP1	-3.18123	-7.3386
MGH54_P5_A07	SP1	-1.76394	-7.53813
MGH54_P5_A08	SP1	-1.21809	-6.96067
MGH54_P5_A09	SP1	-1.5998	-7.43035
MGH54_P5_A10	SP1	-2.56043	-7.18548
MGH54_P5_A11	SP1	-1.1135	-7.31048
MGH54_P5_A12	SP1	-2.93426	-7.25101
MGH54_P5_B02	SP1	-1.88237	-7.6933
MGH54_P5_B03	SP1	-1.66778	-7.33651
MGH54_P5_B04	SP1	-1.66341	-7.27362
MGH54_P5_B05	SP1	-1.88207	-6.90487
MGH54_P5_B06	SP1	-1.52965	-7.14867
MGH54_P5_B07	SP1	-2.09456	-7.46888
MGH54_P5_B08	SP1	-1.53127	-6.76069
MGH54_P5_B09	SP1	-1.88908	-7.17262
MGH54_P5_B10	SP1	-1.08459	-6.67286
MGH54_P5_B11	SP1	-1.46827	-7.09624
MGH54_P5_B12	SP1	-2.27312	-6.64254
MGH54_P5_C01	SP1	-3.79136	-6.9605
MGH54_P5_C02	SP1	-2.32551	-7.11608
MGH54_P5_C03	SP1	-1.00288	-6.40738
MGH54_P5_C04	SP1	-4.62926	-6.47206
MGH54_P5_C05	SP1	-1.41742	-7.24069
MGH54_P5_C06	SP1	-3.08844	-7.33676
MGH54_P5_C07	SP1	-4.18828	-6.87664
MGH54_P5_C08	SP1	-1.57871	-6.95609
MGH54_P5_C09	SP1	-1.9215	-7.27988
MGH54_P5_C10	SP1	-1.47493	-7.36425
MGH54_P5_C11	SP1	-1.32409	-7.36554
MGH54_P5_C12	SP1	-3.91268	-7.19093
MGH54_P5_D01	SP1	-4.16529	-7.13643
MGH54_P5_D02	SP1	-1.33408	-6.84518
MGH54_P5_D03	SP1	-1.94271	-7.10932
MGH54_P5_D04	SP1	-1.56223	-6.14747
MGH54_P5_D05	SP1	-4.48298	-6.46947
MGH54_P5_D06	SP1	-0.866714	-6.45541
MGH54_P5_D08	SP1	-4.45143	-6.7258
MGH54_P5_D09	SP1	-1.01167	-7.0474
MGH54_P5_D10	SP1	-2.26187	-6.99697
MGH54_P5_D11	SP1	-1.51056	-6.71565
MGH54_P5_D12	SP1	-1.94761	-6.88376
MGH54_P5_E01	SP1	-4.395	-6.70207
MGH54_P5_E02	SP1	-4.23513	-6.92814
MGH54_P5_E03	SP1	-1.4033	-6.69888
MGH54_P5_E04	SP1	-1.44514	-6.70273
MGH54_P5_E05	SP1	-1.65315	-6.93302
MGH54_P5_E06	SP1	-1.76945	-7.17294
MGH54_P5_E07	SP1	-2.17661	-6.90908
MGH54_P5_E08	SP1	-1.3926	-6.87015
MGH54_P5_E09	SP1	-4.38772	-6.88798
MGH54_P5_E10	SP1	-1.82558	-6.82721
MGH54_P5_E11	SP1	-1.4771	-6.45785
MGH54_P5_E12	SP1	-0.925586	-6.51426
MGH54_P5_F01	SP1	-4.09789	-7.28631
MGH54_P5_F02	SP1	-4.33433	-6.77557
MGH54_P5_F03	SP1	-4.30656	-6.88601
MGH54_P5_F04	SP1	-2.55929	-6.81563
MGH54_P5_F05	SP1	-1.33926	-6.87272
MGH54_P5_F06	SP1	-1.05329	-6.74312
MGH54_P5_F07	SP1	-2.95641	-6.21254
MGH54_P5_F08	SP1	-0.744241	-6.72573
MGH54_P5_F10	SP1	-2.75601	-7.29586
MGH54_P5_F11	SP1	-1.45689	-6.373
MGH54_P5_F12	SP1	-1.8398	-6.56415
MGH54_P5_G01	SP1	-2.12932	-6.64476
MGH54_P5_G02	SP1	-2.39665	-7.30315
MGH54_P5_G03	SP1	-2.87459	-7.40303
MGH54_P5_G04	SP1	-4.0853	-7.02412
MGH54_P5_G05	SP1	-1.3543	-6.66792
MGH54_P5_G06	SP1	-1.75569	-6.48966
MGH54_P5_G07	SP1	-3.05708	-6.60437
MGH54_P5_G08	SP1	-1.0827	-6.63979
MGH54_P5_G09	SP1	-1.52676	-6.36424
MGH54_P5_G10	SP1	-1.32729	-6.46242
MGH54_P5_G11	SP1	-1.26633	-6.38382
MGH54_P5_G12	SP1	-1.06586	-6.43081
MGH54_P5_H01	SP1	-1.48694	-6.8361
MGH54_P5_H02	SP1	-1.49798	-6.41647
MGH54_P5_H03	SP1	-0.940875	-6.08805
MGH54_P5_H04	SP1	-0.94268	-6.09002
MGH54_P5_H05	SP1	-4.23099	-4.3684
MGH54_P5_H06	SP1	-1.19432	-6.00665
MGH54_P5_H07	SP1	-1.25873	-5.38603
MGH54_P5_H08	SP1	-1.28893	-6.01679
MGH54_P5_H09	SP1	-2.51189	-4.07717
MGH54_P5_H10	SP1	-4.84958	-4.41286
MGH54_P5_H11	SP1	-3.18261	-5.17814
MGH54_P5_H12	SP1	-1.54391	-5.3998
MGH54_P13_A02	SP1	-4.11492	-3.56459
MGH54_P13_A03	SP1	-0.676438	-5.14865
MGH54_P13_A04	SP1	-0.749673	-4.88309
MGH54_P13_A05	SP1	-0.86166	-5.67965
MGH54_P13_A06	SP1	-3.12585	-3.13741
MGH54_P13_A07	SP1	-4.60845	-7.5289
MGH54_P13_A09	SP1	-4.74469	-7.38339
MGH54_P13_A10	SP1	-2.26146	-3.20487
MGH54_P13_A11	SP1	-2.74963	-6.17475
MGH54_P13_B01	SP1	-0.774271	-5.76488
MGH54_P13_B02	SP1	-5.12448	-4.48316
MGH54_P13_B03	SP1	-1.93874	-6.62837
MGH54_P13_B04	SP1	-2.89237	-3.26142
MGH54_P13_B05	SP1	-3.8163	-7.2473
MGH54_P13_B06	SP1	-2.29375	-3.66902
MGH54_P13_B07	SP1	-4.53987	-3.81347
MGH54_P13_B08	SP1	-3.53187	-3.34961
MGH54_P13_B10	SP1	-1.15677	-4.3589
MGH54_P13_B11	SP1	-0.8952	-4.71323
MGH54_P13_B12	SP1	-0.729683	-5.79579
MGH54_P13_C01	SP1	-1.51893	-6.28972
MGH54_P13_C02	SP1	-2.38781	-3.30759
MGH54_P13_C03	SP1	-3.32869	-3.86733
MGH54_P13_C04	SP1	-0.901892	-5.12856
MGH54_P13_C05	SP1	-0.846271	-5.75436
MGH54_P13_C06	SP1	-1.68113	-3.87948
MGH54_P13_C07	SP1	-4.09021	-3.55365
MGH54_P13_C09	SP1	-1.04036	-5.11042
MGH54_P13_C10	SP1	-3.94539	-3.60695
MGH54_P13_C11	SP1	-1.24353	-4.46917
MGH54_P13_C12	SP1	-0.846643	-5.17419
MGH54_P13_D01	SP1	-1.47365	-3.45576
MGH54_P13_D02	SP1	-2.48744	-3.81166
MGH54_P13_D03	SP1	-4.45262	-3.58511
MGH54_P13_D04	SP1	-4.38869	-5.87154
MGH54_P13_D05	SP1	-3.01731	-5.35096
MGH54_P13_D06	SP1	-4.25254	-4.18057
MGH54_P13_D07	SP1	-1.0547	-5.76689
MGH54_P13_D09	SP1	-3.02197	-3.3593
MGH54_P13_D10	SP1	-3.0087	-3.97808
MGH54_P13_D11	SP1	-4.01492	-7.42178
MGH54_P13_D12	SP1	-3.78653	-3.39425
MGH54_P13_E01	SP1	-1.54399	-3.41519
MGH54_P13_E02	SP1	-2.45509	-3.89526
MGH54_P13_E03	SP1	-4.41034	-3.58097
MGH54_P13_E04	SP1	-4.65276	-4.62899
MGH54_P13_E05	SP1	-1.31433	-5.53149
MGH54_P13_E06	SP1	-4.19232	-3.77086
MGH54_P13_E07	SP1	-1.14495	-5.85147
MGH54_P13_E08	SP1	-1.19788	-4.56908
MGH54_P13_E09	SP1	-2.03825	-3.69172
MGH54_P13_E10	SP1	-1.55599	-3.88409
MGH54_P13_E11	SP1	-1.46427	-4.06726
MGH54_P13_E12	SP1	-2.84685	-3.6936
MGH54_P13_F01	SP1	-2.74536	-3.36294
MGH54_P13_F02	SP1	-1.29792	-5.08129
MGH54_P13_F03	SP1	-3.50826	-3.74593
MGH54_P13_F04	SP1	-2.02803	-6.36106
MGH54_P13_F05	SP1	-4.16625	-4.6252
MGH54_P13_F06	SP1	-2.38358	-3.82421
MGH54_P13_F07	SP1	-1.85798	-3.99772
MGH54_P13_F08	SP1	-2.18853	-3.44759
MGH54_P13_F09	SP1	-3.25391	-3.51728
MGH54_P13_F10	SP1	-3.471	-3.5989
MGH54_P13_F11	SP1	-1.90914	-3.82323
MGH54_P13_F12	SP1	-1.61334	-3.84985
MGH54_P13_G01	SP1	-4.17122	-3.68848
MGH54_P13_G02	SP1	-3.23659	-3.78203
MGH54_P13_G03	SP1	-3.86981	-3.83082
MGH54_P13_G05	SP1	-2.38021	-3.57327
MGH54_P13_G06	SP1	-2.40991	-3.66604
MGH54_P13_G07	SP1	-2.99858	-6.90408
MGH54_P13_G08	SP1	-3.12809	-3.75282
MGH54_P13_G09	SP1	-3.16615	-3.23363
MGH54_P13_G10	SP1	-1.43123	-5.97909
MGH54_P13_G11	SP1	-2.7602	-3.37857
MGH54_P13_G12	SP1	-2.53929	-3.65968
MGH54_P13_H02	SP1	-3.48693	-3.24979
MGH54_P13_H03	SP1	-3.58713	-7.54328
MGH54_P13_H04	SP1	-3.51673	-7.04192
MGH54_P13_H05	SP1	-4.73713	-3.9957
MGH54_P13_H06	SP1	-4.38102	-5.58662
MGH54_P13_H07	SP1	-4.52632	-6.38894
MGH54_P13_H08	SP1	-3.36926	-7.23934
MGH54_P13_H09	SP1	-1.7365	-3.79987
MGH54_P13_H10	SP1	-4.62034	-3.97772
MGH54_P13_H11	SP1	-3.73154	-7.29773

## Sheet: Outlier
MGH53_P6_C01
MGH54_P16_F12
MGH54_P12_C10
MGH54_P16_F02
MGH54_P11_C11
MGH54_P15_D06
MGH54_P14_F05
MGH54_P16_A03
MGH54_P17_D11
MGH54_P10_G04
MGH54_P10_C06
MGH54_P7_F12
MGH54_P2_E06
