# Supplementary material for: Network-Based Prediction of Oligodendroglioma Driver Gene Candidates within the Region of the 1p/19q Co-deletion Utilizing Single-Cell Transcriptomes
Source: Comput Struct Biotechnol J. 2026 May 4;35(1):0059. doi: 10.34133/csbj.0059 (PMC13136619; doi:10.34133/csbj.0059)
Supplement: Supplementary 1 — Figs. S1 to S10 Tables S1 to S13 [file csbj.0059.f1.zip › TableS4_GlobalDiffExp_SP1_vs_SP2.xlsx]

## Sheet: Info
Table S4: Global differential gene expression analysis comparing the global SP1 tumor cell subpopulation to the global SP2 immune cell subpopulation.

## Sheet: GlobalDiffExp_SP1_vs_SP2
EnsemblID	Chromosome	Start	End	Strand	Band	Gene	log2FC_SP1_vs_SP2	AvgLog2Expr_SP1	AvgLog2Expr_SP2	t_Stat	PValue	FDRAdjPValue
ENSG00000170542	6	2887270	2903309	-1	p25.2	SERPINB9	-4.74125	0.531547	5.2728	-98.9268	0	0
ENSG00000175899	12	9067664	9116229	-1	p13.31	A2M	-7.12242	0.601523	7.72395	-92.0878	0	0
ENSG00000163131	1	150730188	150765792	-1	q21.3	CTSS	-3.75097	0.376247	4.12722	-78.8645	0	0
ENSG00000129226	17	7579491	7582111	1	p13.1	CD68	-4.98585	0.805096	5.79095	-77.9831	0	0
ENSG00000135077	5	157085832	157142869	-1	q33.3	HAVCR2	-4.40794	0.649053	5.05699	-76.231	0	0
ENSG00000105366	19	51450847	51458456	-1	q13.41	SIGLEC8	-4.45591	0.330237	4.78614	-74.0278	0	0
ENSG00000140678	16	31355134	31382999	1	p11.2	ITGAX	-4.58323	0.213219	4.79645	-73.4674	0	0
ENSG00000096060	6	35573585	35728583	-1	p21.31	FKBP5	-4.10831	0.266645	4.37496	-72.1372	0	0
ENSG00000166927	11	60378485	60395951	1	q12.2	MS4A7	-5.0029	0.323235	5.32614	-70.6585	0	0
ENSG00000145284	4	82629539	82798796	-1	q21.22	SCD5	5.84814	7.12747	1.27932	63.992	0	0
ENSG00000167601	19	41219223	41261766	1	q13.2	AXL	-4.5466	0.730366	5.27697	-60.8127	0	0
ENSG00000172243	12	10116777	10130258	-1	p13.2	CLEC7A	-3.63775	0.52336	4.16111	-60.3534	0	0
ENSG00000167613	19	54351384	54370558	-1	q13.42	LAIR1	-2.92597	1.00046	3.92643	-55.6104	0	0
ENSG00000142512	19	51410020	51417803	-1	q13.41	SIGLEC10	-2.91804	0.575941	3.49398	-53.7211	0	0
ENSG00000109861	11	88293592	88337761	-1	q14.2	CTSC	-3.15223	0.751711	3.90394	-51.0674	0	0
ENSG00000087086	19	48965309	48966879	1	q13.33	FTL	-4.14091	5.89592	10.0368	-45.6869	0	0
ENSG00000162711	1	247416156	247449108	1	q44	NLRP3	-5.34241	0.339888	5.6823	-58.4698	5.42298e-318	2.31848e-315
ENSG00000205542	X	12975110	12977227	1	p22.2	TMSB4X	-3.91874	5.97102	9.88976	-41.9337	1.25492e-288	5.06707e-286
ENSG00000132692	1	156641390	156659532	1	q23.1	BCAN	7.24415	8.27231	1.02817	39.4256	1.20529e-267	4.61055e-265
ENSG00000108953	17	1344275	1400222	-1	p13.3	YWHAE	2.37175	6.68361	4.31186	36.2721	6.59435e-237	2.39639e-234
ENSG00000204592	6	30489509	30494194	1	p22.1	HLA-E	-5.3954	1.4655	6.8609	-41.7463	1.14382e-235	3.9587e-233
ENSG00000164733	8	11842524	11869448	-1	p23.1	CTSB	-4.47794	3.03514	7.51308	-35.116	5.38201e-223	1.77802e-220
ENSG00000130066	X	23783173	23786226	1	p22.11	SAT1	-4.53638	4.65666	9.19305	-36.4467	4.44289e-202	1.40395e-199
ENSG00000161921	17	4733531	4739928	-1	p13.2	CXCL16	-4.39182	1.66954	6.06137	-33.2226	8.58142e-184	2.59874e-181
ENSG00000026297	6	166922113	166957191	-1	q27	RNASET2	-4.35867	3.12048	7.47915	-37.0319	3.97033e-179	1.15425e-176
ENSG00000111716	12	21635342	21757857	-1	p12.1	LDHB	3.2011	7.40974	4.20864	30.4341	1.30716e-175	3.65401e-173
ENSG00000162924	2	60881521	60931612	1	p16.1	REL	-2.67484	0.910705	3.58554	-31.3834	7.69547e-175	2.07151e-172
ENSG00000167552	12	49184795	49189080	-1	q13.12	TUBA1A	4.3959	8.16533	3.76943	30.299	1.91399e-173	4.96817e-171
ENSG00000132718	1	155859567	155885199	1	q22	SYT11	3.34801	4.90884	1.56083	29.3941	8.11237e-165	2.03313e-162
ENSG00000167654	19	3879864	3928082	1	p13.3	ATCAY	3.24845	4.14069	0.892238	29.1414	1.55563e-163	3.76876e-161
ENSG00000019582	5	150400041	150412929	-1	q33.1	CD74	-8.29118	1.46408	9.75526	-51.7538	6.89962e-162	1.61763e-159
ENSG00000046653	X	13770939	13938638	-1	p22.2	GPM6B	5.24595	7.53735	2.2914	29.102	7.77203e-162	1.76522e-159
ENSG00000027697	6	137197485	137219449	-1	q23.3	IFNGR1	-4.0354	3.24758	7.28297	-30.898	1.1416e-157	2.51429e-155
ENSG00000148175	9	121338987	121370304	-1	q33.2	STOM	-2.88587	0.741046	3.62691	-30.0167	1.56625e-155	3.3481e-153
ENSG00000067082	10	3775996	3785281	-1	p15.2	KLF6	-3.4832	2.57216	6.05536	-30.2933	4.27793e-153	8.88342e-151
ENSG00000197405	19	47290023	47322066	1	q13.32	C5AR1	-4.86886	0.341492	5.21035	-37.3187	3.38693e-143	6.83784e-141
ENSG00000138185	10	95711779	95877266	1	q24.1	ENTPD1	-1.88691	0.853858	2.74077	-27.0676	3.67949e-143	7.2277e-141
ENSG00000182578	5	150053291	150113372	-1	q32	CSF1R	-6.502	0.912242	7.41424	-46.1368	6.06767e-142	1.16052e-139
ENSG00000106278	7	121873089	122062036	1	q31.32	PTPRZ1	5.94744	6.72502	0.777576	26.9847	7.67337e-142	1.43e-139
ENSG00000075142	7	88205115	88226993	-1	q21.12	SRI	3.36176	7.00424	3.64248	26.8818	5.10264e-141	9.27149e-139
ENSG00000150625	4	175632934	176002664	-1	q34.2	GPM6A	6.33553	7.26953	0.934	26.4648	4.48784e-137	7.95551e-135
ENSG00000137726	11	117836976	117877486	-1	q23.3	FXYD6	6.0671	7.66679	1.5997	26.248	5.77316e-135	9.99032e-133
ENSG00000171943	1	121184811	121392874	1	p11.2	SRGAP2C	-2.54312	3.21592	5.75903	-26.4906	7.06651e-134	1.1944e-131
ENSG00000105855	7	20330702	20415754	1	p21.1	ITGB8	3.25926	3.39405	0.134787	25.7994	7.08903e-131	1.17098e-128
ENSG00000073849	3	186930502	187078553	1	q27.3	ST6GAL1	-3.80366	2.41425	6.21791	-30.6434	2.33424e-127	3.77006e-125
ENSG00000133318	11	63681446	63759891	1	q13.1	RTN3	2.89292	6.47373	3.58081	24.6253	5.80566e-121	9.17295e-119
ENSG00000111640	12	6534512	6538374	1	p13.31	GAPDH	1.77214	8.25322	6.48108	24.5131	1.92005e-120	2.96914e-118
ENSG00000118515	6	134169246	134318112	-1	q23.2	SGK1	-3.53609	4.00046	7.53655	-25.107	5.91303e-120	8.95331e-118
ENSG00000167996	11	61959718	61967634	-1	q12.3	FTH1	-2.03853	6.97843	9.01696	-24.4446	7.61121e-120	1.12894e-117
ENSG00000169756	2	108534355	108687246	1	q12.3	LIMS1	-1.80746	1.00857	2.81603	-24.3953	2.38322e-118	3.46425e-116
ENSG00000149557	11	125442881	125592568	-1	q24.2	FEZ1	4.17291	5.15467	0.981761	24.4234	3.29279e-118	4.69255e-116
ENSG00000146192	6	37005646	37029069	1	p21.2	FGD2	-4.21392	0.29982	4.51374	-33.7831	4.43075e-117	6.19282e-115
ENSG00000136156	13	48232612	48270357	1	q14.2	ITM2B	-2.29857	6.02703	8.32559	-24.0827	2.64975e-116	3.63366e-114
ENSG00000162511	1	30732469	30757774	-1	p35.2	LAPTM5	-6.73051	1.08778	7.8183	-38.9068	2.85176e-116	3.83826e-114
ENSG00000100596	14	77505997	77616773	-1	q24.3	SPTLC2	-2.39001	0.979139	3.36915	-24.488	1.40852e-115	1.8613e-113
ENSG00000173369	1	22652762	22661637	1	p36.12	C1QB	-7.21658	1.18763	8.40421	-38.0403	1.0296e-113	1.33628e-111
ENSG00000277632	17	36088256	36090169	-1	q12	CCL3	-8.96629	1.99523	10.9615	-36.4235	5.65899e-112	7.21571e-110
ENSG00000125730	19	6677704	6730562	-1	p13.3	C3	-6.58606	0.60977	7.19583	-36.3663	2.00232e-111	2.50912e-109
ENSG00000090104	1	192575763	192580024	1	q31.2	RGS1	-8.45811	1.67067	10.1288	-35.8332	3.58992e-111	4.42229e-109
ENSG00000140262	15	56918623	57299281	1	q21.3	TCF12	2.93857	5.49055	2.55199	23.3999	2.50813e-110	3.03818e-108
ENSG00000118785	4	87975650	87983426	1	q22.1	SPP1	-7.54536	1.65014	9.1955	-33.3473	2.94073e-107	3.50381e-105
ENSG00000094916	12	54230942	54280133	-1	q13.13	CBX5	2.31763	3.22865	0.911018	22.7055	5.94244e-105	6.96607e-103
ENSG00000130844	19	53519527	53580269	1	q13.42	ZNF331	-2.69214	0.704035	3.39618	-24.2356	6.28023e-105	7.24519e-103
ENSG00000114450	3	179396088	179451476	-1	q26.33	GNB4	-1.88977	0.811326	2.70109	-22.696	4.15666e-103	4.72041e-101
ENSG00000273749	15	22867052	22981063	-1	q11.2	CYFIP1	-3.06213	2.73067	5.7928	-24.6603	2.03082e-102	2.27077e-100
ENSG00000158195	1	27404230	27490167	-1	p36.11	WASF2	-2.06129	2.34019	4.40148	-23.5266	1.06238e-101	1.1699e-99
ENSG00000277443	6	113857345	113863475	1	q21	MARCKS	1.99518	5.66971	3.67454	22.1826	1.17151e-100	1.27083e-98
ENSG00000120129	5	172768096	172771195	-1	q35.1	DUSP1	-3.50326	5.4038	8.90706	-22.752	1.43014e-100	1.52856e-98
ENSG00000197093	7	100159244	100168617	-1	q22.1	GAL3ST4	-2.74767	1.33093	4.07859	-23.0355	8.45008e-99	8.90075e-97
ENSG00000171451	18	67506587	67516720	-1	q22.1	DSEL	2.52907	2.79948	0.270402	21.5507	3.94683e-95	4.09794e-93
ENSG00000166710	15	44711487	44718877	1	q21.1	B2M	-2.37827	6.79321	9.17148	-21.3314	1.54229e-93	1.57878e-91
ENSG00000171659	X	41688973	41697275	1	p11.4	GPR34	-4.56341	2.50741	7.07082	-27.2487	2.56023e-91	2.58441e-89
ENSG00000140391	15	77041404	77083984	-1	q24.3	TSPAN3	1.95652	5.87428	3.91776	20.9886	9.89754e-91	9.85416e-89
ENSG00000136404	15	83107572	83144854	1	q25.2	TM6SF1	-3.51933	1.4918	5.01114	-26.0964	1.04301e-89	1.02441e-87
ENSG00000136717	2	127048027	127107288	-1	q14.3	BIN1	-2.66353	3.22888	5.89241	-21.7365	1.86034e-89	1.80279e-87
ENSG00000128016	19	39406847	39409412	1	q13.2	ZFP36	-4.14211	3.16143	7.30354	-25.4806	3.46497e-89	3.3136e-87
ENSG00000150782	11	112143253	112164096	-1	q23.1	IL18	-3.39996	0.633356	4.03332	-24.7387	1.50101e-87	1.41679e-85
ENSG00000196628	18	55222185	55664787	-1	q21.2	TCF4	2.25642	4.29711	2.04069	20.463	1.00933e-86	9.40491e-85
ENSG00000104870	19	49506816	49526428	1	q13.33	FCGRT	-2.70588	3.09974	5.80562	-22.4285	2.98545e-86	2.74661e-84
ENSG00000123358	12	52022832	52059507	1	q13.13	NR4A1	-4.40101	2.36845	6.76946	-24.9703	4.21558e-86	3.82986e-84
ENSG00000118985	5	95885098	95961851	-1	q15	ELL2	-2.47968	1.37756	3.85724	-22.6608	5.04323e-86	4.52521e-84
ENSG00000134955	11	125063302	125090516	1	q24.2	SLC37A2	-1.36263	1.09461	2.45724	-20.5846	5.95252e-86	5.27596e-84
ENSG00000234745	6	31269491	31357188	-1	p21.33	HLA-B	-2.88059	3.91268	6.79327	-20.6948	3.23671e-85	2.83427e-83
ENSG00000275302	17	36103827	36105621	1	q12	CCL4	-8.15619	2.30486	10.461	-28.8267	4.19702e-85	3.63142e-83
ENSG00000100600	14	92703807	92748679	-1	q32.12	LGMN	-2.91032	1.79759	4.70791	-20.5075	8.78259e-85	7.50963e-83
ENSG00000266028	1	206203345	206464443	1	q32.1	SRGAP2	-1.87242	1.53001	3.40242	-20.8513	2.0519e-84	1.73409e-82
ENSG00000168461	18	9708275	9862551	1	p11.22	RAB31	1.91307	6.22339	4.31032	19.7807	1.54543e-81	1.29105e-79
ENSG00000008294	17	50962174	51120868	-1	q21.33	SPAG9	1.99569	2.74782	0.752135	19.6143	2.57866e-80	2.12974e-78
ENSG00000112902	5	9035033	9546075	-1	p15.31	SEMA5A	3.05596	3.21302	0.157064	19.4932	6.61465e-79	5.40172e-77
ENSG00000087074	19	48872421	48876058	1	q13.33	PPP1R15A	-2.96589	3.67979	6.64568	-21.7529	1.86703e-78	1.50773e-76
ENSG00000104112	15	51681492	51721026	1	q21.2	SCG3	4.70815	5.29777	0.589624	19.304	9.86167e-78	7.87633e-76
ENSG00000159189	1	22643633	22648110	1	p36.12	C1QC	-6.11231	1.77527	7.88758	-26.5426	1.01452e-77	8.0147e-76
ENSG00000143226	1	161505430	161524013	1	q23.3	FCGR2A	-4.27817	0.653542	4.93171	-24.5038	8.76877e-77	6.85284e-75
ENSG00000099622	19	1259384	1274880	1	p13.3	CIRBP	1.63412	6.14635	4.51223	19.0799	2.2265e-76	1.72151e-74
ENSG00000189043	7	10931943	10940153	-1	p21.3	NDUFA4	2.03411	4.74931	2.71521	19.0787	5.6841e-76	4.34863e-74
ENSG00000139289	12	76025447	76033932	-1	q21.2	PHLDA1	2.76993	3.75219	0.98226	19.0213	9.9217e-76	7.51155e-74
ENSG00000182670	21	37073226	37203112	1	q22.13	TTC3	2.12583	4.15907	2.03324	18.8664	1.0858e-74	8.13563e-73
ENSG00000272398	6	106969831	106975627	-1	q21	CD24	3.38533	3.99924	0.613918	18.8558	2.51554e-74	1.86561e-72
ENSG00000162734	1	160205380	160215376	1	q23.2	PEA15	2.09746	4.35509	2.25763	18.8013	3.70657e-74	2.72115e-72
ENSG00000196262	7	44796680	44824564	1	p13	PPIA	1.25796	6.36037	5.10241	18.7304	7.19376e-74	5.22843e-72
ENSG00000052802	4	165327667	165343164	1	q32.3	MSMO1	3.67261	4.43113	0.758519	18.7014	6.98156e-73	5.02396e-71
ENSG00000101265	20	4780023	4823608	-1	p13	RASSF2	2.30517	4.14697	1.8418	18.6349	7.15452e-73	5.09794e-71
ENSG00000169313	3	151336843	151384753	-1	q25.1	P2RY12	-5.68302	1.66869	7.35172	-24.5465	2.22586e-72	1.57063e-70
ENSG00000112149	6	14117256	14136918	1	p23	CD83	-4.96585	2.36692	7.33277	-22.6364	5.11876e-72	3.57723e-70
ENSG00000129244	17	7646627	7657770	1	p13.1	ATP1B2	2.88563	3.2598	0.374171	18.4995	1.30512e-71	9.03391e-70
ENSG00000086062	9	33104082	33167356	-1	p21.1	B4GALT1	-2.97623	1.94587	4.9221	-21.6353	3.09051e-71	2.11904e-69
ENSG00000198668	14	90396502	90408268	1	q32.11	CALM1	1.46402	5.69786	4.23384	18.3272	5.86593e-71	3.98444e-69
ENSG00000127328	12	69738681	69823204	1	q15	RAB3IP	2.41965	2.58627	0.166628	18.1994	9.92471e-70	6.67896e-68
ENSG00000077549	1	19338775	19485539	-1	p36.13	CAPZB	-1.80988	3.1665	4.97638	-18.4987	2.91952e-69	1.94671e-67
ENSG00000163069	4	52020706	52038299	-1	q12	SGCB	2.33712	3.00142	0.664293	18.0963	3.76766e-69	2.48939e-67
ENSG00000145555	5	16661907	16936288	-1	p15.1	MYO10	2.05688	2.19747	0.140586	17.9244	1.00661e-67	6.59105e-66
ENSG00000197746	10	71816298	71851325	-1	q22.1	PSAP	-1.4834	6.56714	8.05054	-17.7054	1.3699e-66	8.88965e-65
ENSG00000122862	10	69088103	69104805	1	q22.1	SRGN	-6.21258	2.01363	8.22621	-22.8401	1.58308e-66	1.01821e-64
ENSG00000137491	11	75100563	75206549	1	q13.4	SLCO2B1	-5.42294	0.667752	6.09069	-22.833	3.03223e-66	1.93318e-64
ENSG00000181722	3	114314501	115147271	-1	q13.31	ZBTB20	2.95838	4.6936	1.73522	17.6142	1.00345e-65	6.34181e-64
ENSG00000133112	13	45333471	45341284	-1	q14.13	TPT1	-1.49161	6.98948	8.48108	-17.5408	2.74081e-65	1.71726e-63
ENSG00000110436	11	35251205	35420063	-1	p13	SLC1A2	2.60658	2.75025	0.143671	17.5767	4.66328e-65	2.89681e-63
ENSG00000165795	14	21016763	21070872	-1	q11.2	NDRG2	2.40149	6.03061	3.62913	17.4273	1.72128e-64	1.06019e-62
ENSG00000085514	7	100367530	100400096	1	q22.1	PILRA	-2.43222	2.3832	4.81542	-18.9546	1.18871e-62	7.26015e-61
ENSG00000100280	22	29327680	29423179	-1	q12.2	AP1B1	-1.84783	2.92616	4.77398	-17.4885	2.91039e-62	1.76273e-60
ENSG00000100906	14	35401513	35404749	-1	q13.2	NFKBIA	-2.18266	5.04543	7.22809	-17.1426	1.08871e-61	6.53944e-60
ENSG00000099194	10	100347233	100364826	1	q24.31	SCD	2.97618	5.22738	2.2512	16.9893	2.00887e-61	1.19676e-59
ENSG00000131437	5	132692628	132737638	-1	q31.1	KIF3A	1.94401	2.43201	0.487996	16.9671	2.11422e-61	1.24928e-59
ENSG00000004799	7	95583499	95596516	-1	q21.3	PDK4	-4.93261	2.52558	7.45819	-20.5836	4.33784e-61	2.54253e-59
ENSG00000204287	6	32439878	32445046	1	p21.32	HLA-DRA	-6.19631	2.03997	8.23629	-21.2126	7.13844e-61	4.15057e-59
ENSG00000157734	15	64151715	64157481	1	q22.31	SNX22	2.64683	3.26497	0.618139	16.8786	1.88593e-60	1.08785e-58
ENSG00000166428	14	104924713	104937761	1	q32.33	PLD4	-5.34798	1.01288	6.36086	-21.4434	3.00358e-60	1.7189e-58
ENSG00000113558	5	134148935	134176964	-1	q31.1	SKP1	1.48502	5.9202	4.43518	16.6617	1.93555e-59	1.09903e-57
ENSG00000151366	11	78068297	78079862	-1	q14.1	NDUFC2	1.907	3.71391	1.80691	16.6528	3.152e-59	1.77587e-57
ENSG00000154380	1	225486835	225653142	-1	q42.12	ENAH	1.37895	1.62622	0.247275	16.5365	1.25331e-58	7.00698e-57
ENSG00000173391	12	10158301	10172138	-1	p13.2	OLR1	-6.04364	0.687243	6.73088	-20.7284	1.71261e-58	9.50169e-57
ENSG00000051108	16	56932142	56944864	1	q13	HERPUD1	-2.4781	4.02005	6.49816	-16.987	1.83519e-58	1.01047e-56
ENSG00000276070	17	36210924	36212878	1	q12	CCL4L2	-7.43011	1.51445	8.94456	-20.3264	1.58416e-57	8.65692e-56
ENSG00000079482	X	68042344	68433913	-1	q12	OPHN1	1.09502	3.80432	2.70929	16.2411	8.4977e-57	4.60905e-55
ENSG00000057252	1	179293714	179358680	1	q25.2	SOAT1	-1.60997	1.06655	2.67652	-16.3107	2.39114e-56	1.28732e-54
ENSG00000143549	1	154155304	154194648	-1	q21.3	TPM3	-2.10177	2.38958	4.49136	-16.1179	7.24077e-56	3.86955e-54
ENSG00000130429	7	99374249	99394816	1	q22.1	ARPC1B	-3.345	1.64104	4.98604	-18.7969	9.73953e-56	5.16693e-54
ENSG00000153208	2	111898607	112029561	1	q13	MERTK	-2.5192	2.14056	4.65976	-17.8881	1.16719e-55	6.14722e-54
ENSG00000184009	17	81509971	81523847	-1	q25.3	ACTG1	1.42184	7.84876	6.42692	16.0428	1.7718e-55	9.26434e-54
ENSG00000119508	9	99821855	99866891	1	q31.1	NR4A3	-3.1988	1.63746	4.83626	-18.7494	6.95392e-55	3.61008e-53
ENSG00000148180	9	121207794	121332843	1	q33.2	GSN	-3.13475	2.85727	5.99202	-17.8665	1.75045e-54	9.0229e-53
ENSG00000106018	7	159028175	159144867	-1	q36.3	VIPR2	2.64221	2.92573	0.28352	15.9656	2.40188e-54	1.22936e-52
ENSG00000204525	6	31268749	31272130	-1	p21.33	HLA-C	-2.19545	3.93896	6.13442	-15.9903	3.00105e-54	1.52529e-52
ENSG00000089157	12	120196699	120201235	-1	q24.23	RPLP0	1.53241	7.75556	6.22315	15.8309	4.03804e-54	2.03809e-52
ENSG00000179094	17	8140472	8156506	-1	p13.1	PER1	-1.5607	1.96559	3.52629	-16.0999	7.95e-54	3.96872e-52
ENSG00000110876	12	108622277	108633959	-1	q24.11	SELPLG	-4.5021	1.85743	6.35953	-19.3426	7.97239e-54	3.96872e-52
ENSG00000183597	22	20017014	20067164	1	q11.21	TANGO2	-1.19634	1.13201	2.32835	-15.7459	2.49035e-53	1.23128e-51
ENSG00000136603	3	170357678	170396835	1	q26.2	SKIL	-1.65411	2.25112	3.90523	-15.6875	1.41165e-52	6.93232e-51
ENSG00000137642	11	121452314	121633763	1	q24.1	SORL1	-1.74897	2.7266	4.47557	-15.9739	4.54212e-52	2.21558e-50
ENSG00000166165	14	103519667	103522833	-1	q32.33	CKB	2.19408	6.71357	4.51949	15.5148	5.9534e-52	2.88462e-50
ENSG00000169508	13	99294539	99307399	-1	q32.3	GPR183	-4.03947	2.37279	6.41226	-18.9631	6.3687e-52	3.06541e-50
ENSG00000164466	5	175477062	175529742	1	q35.2	SFXN1	2.24764	3.16264	0.915005	15.4835	9.83453e-52	4.70246e-50
ENSG00000168028	3	39406716	39412542	1	p22.1	RPSA	1.3185	7.68311	6.3646	15.4378	1.20491e-51	5.7237e-50
ENSG00000147140	X	71283192	71301168	1	q13.1	NONO	1.58226	5.39396	3.81171	15.3906	2.56044e-51	1.2084e-49
ENSG00000135486	12	54280193	54287088	1	q13.13	HNRNPA1	1.56742	7.04315	5.47573	15.3178	6.97886e-51	3.27241e-49
ENSG00000196376	6	117907264	118317676	1	q22.2	SLC35F1	2.25471	2.56769	0.312981	15.3532	8.08011e-51	3.7645e-49
ENSG00000174607	4	114598770	114678225	1	q26	UGT8	1.69489	3.64761	1.95272	15.2818	1.04047e-50	4.81666e-49
ENSG00000117632	1	25884181	25906991	-1	p36.11	STMN1	2.68536	4.42535	1.73999	15.3233	1.21917e-50	5.6082e-49
ENSG00000138135	10	89205629	89207317	-1	q23.31	CH25H	-6.42834	2.09214	8.52048	-18.7077	1.74864e-50	7.95711e-49
ENSG00000153234	2	156324437	156342348	-1	q24.1	NR4A2	-3.09806	2.12295	5.22101	-17.5615	1.7517e-50	7.95711e-49
ENSG00000156298	X	38561370	38688920	1	p11.4	TSPAN7	3.187	6.47709	3.29009	15.1439	1.30917e-49	5.90997e-48
ENSG00000173372	1	22636628	22639678	1	p36.12	C1QA	-5.80951	1.09787	6.90738	-18.4024	2.38521e-49	1.07011e-47
ENSG00000077279	X	111293779	111412429	-1	q23	DCX	2.4587	2.56825	0.109544	15.0483	5.79927e-49	2.58583e-47
ENSG00000168329	3	39263495	39281735	-1	p22.2	CX3CR1	-5.0463	1.45274	6.49904	-17.9684	6.03656e-49	2.67523e-47
ENSG00000010610	12	6786858	6820799	1	p13.31	CD4	-3.44602	1.64127	5.08729	-17.8203	6.50333e-49	2.86462e-47
ENSG00000170075	1	202122917	202133592	1	q32.1	GPR37L1	2.24926	2.87551	0.626247	15.0338	6.62672e-49	2.90139e-47
ENSG00000108830	17	43025231	43032041	1	q21.31	RND2	2.17462	2.45924	0.284625	15.0202	9.97547e-49	4.34142e-47
ENSG00000127946	7	75533298	75738962	-1	q11.23	HIP1	1.74182	1.98005	0.23823	14.9369	2.09637e-48	9.06932e-47
ENSG00000170776	15	85380571	85749358	1	q25.3	AKAP13	-1.37199	1.73075	3.10274	-15.0935	3.81965e-48	1.64268e-46
ENSG00000137331	6	30743199	30744548	-1	p21.33	IER3	-3.62639	2.52166	6.14805	-17.5343	3.87425e-48	1.65635e-46
ENSG00000249437	5	70968166	71025339	-1	q13.2	NAIP	-1.37123	1.14337	2.5146	-14.9029	5.12358e-48	2.17767e-46
ENSG00000149294	11	112961247	113278436	1	q23.2	NCAM1	4.02027	5.06422	1.04395	14.8458	6.18394e-48	2.61307e-46
ENSG00000166348	10	73497538	73625953	-1	q22.2	USP54	1.80138	2.17152	0.37014	14.7597	2.34111e-47	9.83537e-46
ENSG00000142192	21	25880550	26171128	-1	q21.3	APP	2.80669	4.91141	2.10472	14.7415	3.38841e-47	1.41534e-45
ENSG00000151474	10	13643706	14462142	-1	p13	FRMD4A	-1.42951	1.54331	2.97283	-15.0852	4.49131e-47	1.8653e-45
ENSG00000157514	X	107713221	107777342	-1	q22.3	TSC22D3	-2.0914	4.66508	6.75648	-15.0172	4.65552e-47	1.92252e-45
ENSG00000203879	X	154436913	154443467	1	q28	GDI1	1.80119	4.61226	2.81107	14.6718	6.94627e-47	2.85229e-45
ENSG00000068305	15	99565417	99716466	1	q26.3	MEF2A	-1.59084	1.36211	2.95295	-15.1153	9.64549e-47	3.93839e-45
ENSG00000163110	4	94451857	94668227	1	q22.3	PDLIM5	1.68642	3.02497	1.33855	14.615	1.15534e-46	4.69106e-45
ENSG00000070495	17	76712832	76726799	-1	q25.1	JMJD6	-1.92645	1.23804	3.16449	-14.6946	1.59232e-46	6.42943e-45
ENSG00000150337	1	149782671	149792518	1	q21.2	FCGR1A	-4.1572	1.70198	5.85918	-17.2028	4.06946e-46	1.63408e-44
ENSG00000121966	2	136114349	136118149	-1	q22.1	CXCR4	-5.19135	2.61785	7.8092	-17.5502	5.66646e-46	2.26285e-44
ENSG00000147604	8	73290242	73295789	-1	q21.11	RPL7	1.08336	8.36626	7.28289	14.4467	1.07154e-45	4.25569e-44
ENSG00000092964	8	26514031	26658178	1	p21.2	DPYSL2	1.38194	5.23019	3.84825	14.3885	2.62409e-45	1.03652e-43
ENSG00000183044	16	8674596	8784575	1	p13.2	ABAT	2.69274	4.32834	1.63561	14.4081	2.64107e-45	1.03758e-43
ENSG00000164615	5	134738548	134752157	1	q31.1	CAMLG	1.96657	3.56871	1.60214	14.3887	3.09137e-45	1.20796e-43
ENSG00000154229	17	66302613	66810743	1	q24.2	PRKCA	1.61917	2.40317	0.784004	14.3271	7.15901e-45	2.78244e-43
ENSG00000011600	19	35904401	35908295	-1	q13.12	TYROBP	-5.28981	2.0868	7.37661	-17.0563	1.39013e-44	5.37418e-43
ENSG00000182628	17	59109857	59155260	-1	q22	SKA2	2.27211	3.0448	0.772694	14.309	1.70585e-44	6.55984e-43
ENSG00000108219	10	80454166	80533124	1	q23.1	TSPAN14	-1.64813	1.44485	3.09298	-14.3442	2.24657e-44	8.59373e-43
ENSG00000168092	11	117144284	117176894	1	q23.3	PAFAH1B2	1.78601	3.50093	1.71492	14.1616	6.04782e-44	2.30134e-42
ENSG00000143119	1	110871188	110899922	1	p13.3	CD53	-5.08228	1.36942	6.4517	-16.8749	6.81982e-44	2.58159e-42
ENSG00000174444	15	66498015	66524532	-1	q22.31	RPL4	1.08373	8.15128	7.06755	14.1341	6.99024e-44	2.63239e-42
ENSG00000125740	19	45467995	45475179	1	q13.32	FOSB	-1.81571	2.80288	4.61858	-14.642	1.28375e-43	4.80941e-42
ENSG00000167658	19	3976056	3985463	-1	p13.3	EEF2	1.14323	6.1984	5.05517	14.0889	1.29454e-43	4.82497e-42
ENSG00000100316	22	39312882	39320389	-1	q13.1	RPL3	1.07758	8.67404	7.59646	14.0857	1.32317e-43	4.90653e-42
ENSG00000001630	7	92112153	92134803	-1	q21.2	CYP51A1	2.04094	3.32615	1.28521	14.0846	1.7261e-43	6.36815e-42
ENSG00000167815	19	12796820	12801800	-1	p13.13	PRDX2	2.12167	6.21716	4.09549	14.0582	2.8183e-43	1.03452e-41
ENSG00000149177	11	47980558	48170841	1	p11.2	PTPRJ	-1.09707	1.05337	2.15045	-14.0313	6.4391e-43	2.35173e-41
ENSG00000143384	1	150574551	150579738	-1	q21.2	MCL1	-1.81333	3.4352	5.24852	-14.175	6.89709e-43	2.5064e-41
ENSG00000128512	7	111726110	112206407	-1	q31.1	DOCK4	-1.45074	1.82662	3.27736	-14.2024	1.18646e-42	4.29015e-41
ENSG00000143797	2	8852690	9003709	-1	p25.1	MBOAT2	1.83222	2.2049	0.372681	13.9389	1.71377e-42	6.16616e-41
ENSG00000164300	5	80111651	80256048	-1	q14.1	SERINC5	2.59642	3.84306	1.24664	13.957	1.73919e-42	6.2268e-41
ENSG00000104763	8	18055992	18084998	-1	p22	ASAH1	-1.5809	4.444	6.0249	-13.9577	1.9756e-42	7.03857e-41
ENSG00000134369	1	201622885	201826969	1	q32.1	NAV1	1.69059	2.41679	0.726192	13.8935	2.61277e-42	9.26321e-41
ENSG00000137142	9	38406528	38424454	-1	p13.1	IGFBPL1	3.4187	3.67837	0.259666	13.9768	3.45928e-42	1.22049e-40
ENSG00000204580	6	30876421	30900156	1	p21.33	DDR1	2.91421	4.85818	1.94397	13.8359	4.80535e-42	1.68721e-40
ENSG00000109971	11	123057489	123063230	-1	q24.1	HSPA8	1.12483	7.43293	6.3081	13.7323	1.38062e-41	4.8242e-40
ENSG00000177839	5	141187127	141191541	1	q31.3	PCDHB9	1.96537	2.32526	0.359895	13.7033	3.7164e-41	1.29238e-39
ENSG00000107771	10	84328586	84518521	1	q23.1	CCSER2	2.05546	2.69006	0.634593	13.6598	6.19995e-41	2.14577e-39
ENSG00000102226	X	47232866	47248328	1	p11.3	USP11	1.84864	4.81941	2.97077	13.6062	9.09276e-41	3.13205e-39
ENSG00000105426	19	5158495	5340803	-1	p13.3	PTPRS	3.69964	4.72959	1.02995	13.5679	1.41093e-40	4.8371e-39
ENSG00000120690	13	40931924	41061440	-1	q14.11	ELF1	-1.91464	2.29262	4.20726	-14.3317	2.44875e-40	8.35565e-39
ENSG00000165457	11	72216601	72221950	1	q13.4	FOLR2	-5.7481	1.3437	7.0918	-16.0903	3.02892e-40	1.0287e-38
ENSG00000042980	8	24294069	24359014	1	p21.2	ADAM28	-4.77719	0.861297	5.63849	-15.8014	3.06966e-40	1.03769e-38
ENSG00000115421	2	60756253	60802086	1	p16.1	PAPOLG	-1.35654	0.951248	2.30779	-13.6114	4.75835e-40	1.6011e-38
ENSG00000090863	16	74447427	74607144	-1	q23.1	GLG1	1.25506	3.29162	2.03657	13.3797	1.36364e-39	4.56724e-38
ENSG00000231389	6	33064569	33080775	-1	p21.32	HLA-DPA1	-4.93678	2.20557	7.14235	-15.6234	1.44712e-39	4.8246e-38
ENSG00000105483	19	48180770	48255946	-1	q13.33	CARD8	-0.966837	0.742984	1.70982	-13.3458	2.92183e-39	9.69673e-38
ENSG00000157557	21	38805183	38824955	1	q22.2	ETS2	-2.06972	2.34645	4.41617	-14.1572	7.44856e-39	2.46073e-37
ENSG00000104904	19	2269509	2273490	1	p13.3	OAZ1	-1.20355	5.49602	6.69957	-13.2512	9.0678e-39	2.98212e-37
ENSG00000054523	1	10210805	10381603	1	p36.22	KIF1B	1.34115	2.00589	0.66474	13.2271	9.58848e-39	3.13915e-37
ENSG00000175482	11	67350772	67356972	-1	q13.2	POLD4	-1.60581	1.76519	3.371	-13.3067	1.2226e-38	3.98469e-37
ENSG00000124193	20	43457893	43466046	1	q13.11	SRSF6	1.37643	5.6204	4.24397	13.1947	1.35026e-38	4.38112e-37
ENSG00000139970	14	59595976	59870776	-1	q23.1	RTN1	4.38898	6.28268	1.8937	13.2155	1.38213e-38	4.46458e-37
ENSG00000069275	1	205712822	205750182	-1	q32.1	NUCKS1	1.31386	3.17992	1.86606	13.167	2.04258e-38	6.56879e-37
ENSG00000125462	1	156404250	156456763	-1	q22	C1orf61	4.44499	6.91231	2.46732	13.167	2.20562e-38	7.06188e-37
ENSG00000070756	8	100685816	100722809	-1	q22.3	PABPC1	-1.04345	5.35327	6.39672	-13.135	2.76749e-38	8.82198e-37
ENSG00000164292	5	95713522	95824383	1	q15	RHOBTB3	1.86015	2.1787	0.318549	13.0252	2.01618e-37	6.39894e-36
ENSG00000128989	15	52547045	52569883	-1	q21.2	ARPP19	1.43718	3.32066	1.88349	12.9701	2.13087e-37	6.73354e-36
ENSG00000122877	10	62811996	62919900	-1	q21.3	EGR2	-2.5163	3.79489	6.31119	-13.8123	3.21317e-37	1.01097e-35
ENSG00000182957	13	23979805	24307074	1	q12.12	SPATA13	-1.32342	1.03981	2.36322	-13.0117	3.92131e-37	1.22845e-35
ENSG00000171860	12	8056844	8066359	-1	p13.31	C3AR1	-5.64513	1.00651	6.65164	-14.9327	7.79529e-37	2.4316e-35
ENSG00000196428	3	150408335	150466431	1	q25.1	TSC22D2	-1.52125	2.19194	3.71319	-13.0457	1.48712e-36	4.61897e-35
ENSG00000101144	20	57168753	57266641	-1	q13.31	BMP7	1.62057	2.04459	0.424025	12.8264	1.78532e-36	5.52158e-35
ENSG00000137161	6	42929192	42939294	1	p21.1	CNPY3	-1.44931	3.81518	5.26449	-12.9755	1.92757e-36	5.93627e-35
ENSG00000119655	14	74476192	74494177	-1	q24.3	NPC2	-1.36448	4.75223	6.11672	-13.0425	2.74659e-36	8.42287e-35
ENSG00000174748	3	23916591	23924374	1	p24.2	RPL15	0.992669	7.16987	6.1772	12.7406	3.36018e-36	1.02612e-34
ENSG00000078967	7	43926436	43956136	1	p13	UBE2D4	1.85022	2.6067	0.756487	12.7932	4.05871e-36	1.23426e-34
ENSG00000215252	15	34525207	34588503	-1	q14	GOLGA8B	2.1437	2.39742	0.253724	12.7962	5.34967e-36	1.62006e-34
ENSG00000120594	10	19816239	20289856	1	p12.31	PLXDC2	-3.99677	1.9988	5.99557	-14.5217	6.03332e-36	1.81951e-34
ENSG00000166257	11	123629187	123655244	-1	q24.1	SCN3B	2.0006	2.22149	0.220895	12.735	9.05474e-36	2.71942e-34
ENSG00000165443	10	59176643	59247774	1	q21.1	PHYHIPL	4.4126	5.38871	0.976111	12.6674	1.17654e-35	3.51896e-34
ENSG00000140319	15	40035690	40039181	-1	q15.1	SRP14	1.20532	6.02346	4.81814	12.6384	1.3849e-35	4.12519e-34
ENSG00000140749	16	21639550	21652608	-1	p12.2	IGSF6	-3.82189	1.53214	5.35404	-14.8179	1.5875e-35	4.70938e-34
ENSG00000179820	19	53864763	53876435	1	q13.42	MYADM	-1.87757	1.22617	3.10374	-13.0065	3.94793e-35	1.1664e-33
ENSG00000163406	3	121894401	121944188	1	q13.33	SLC15A2	-1.26679	0.787579	2.05437	-12.6345	5.20923e-35	1.53282e-33
ENSG00000154639	21	17513043	17593579	1	q21.1	CXADR	1.92841	2.72559	0.797173	12.5237	6.32898e-35	1.8548e-33
ENSG00000161791	12	49636499	49708165	-1	q13.12	FMNL3	-1.28464	2.41131	3.69595	-12.575	8.9011e-35	2.59812e-33
ENSG00000136297	7	4905989	4959213	-1	p22.1	MMD2	2.37191	3.02747	0.655561	12.5578	1.00225e-34	2.91374e-33
ENSG00000147872	9	19108375	19149290	-1	p22.1	PLIN2	-3.14513	2.71056	5.85569	-13.82	1.3603e-34	3.93892e-33
ENSG00000173402	3	49468703	49535618	1	p21.31	DAG1	1.87285	2.47101	0.598161	12.4808	1.41743e-34	4.08806e-33
ENSG00000132669	20	19757606	20002459	1	p11.23	RIN2	-1.35095	3.33769	4.68864	-12.4077	4.76951e-34	1.37015e-32
ENSG00000131236	1	40040233	40072649	1	p34.2	CAP1	-1.3982	3.32878	4.72698	-12.5092	5.60404e-34	1.60355e-32
ENSG00000125538	2	112829751	112836816	-1	q14.1	IL1B	-6.545	1.37256	7.91756	-14.3327	6.63098e-34	1.88996e-32
ENSG00000079819	6	130839347	131063322	-1	q23.2	EPB41L2	-1.56252	2.79304	4.35556	-12.5502	6.71882e-34	1.90752e-32
ENSG00000079277	1	46557408	46616843	-1	p33	MKNK1	-2.56839	1.87027	4.43866	-13.3193	7.78767e-34	2.20237e-32
ENSG00000185022	22	38200767	38216507	1	q13.1	MAFF	-1.76181	1.45719	3.219	-12.4396	9.74312e-34	2.74469e-32
ENSG00000152954	6	24126186	24154900	1	p22.3	NRSN1	3.63355	3.90491	0.271357	12.3451	1.08289e-33	3.03878e-32
ENSG00000137285	6	3224277	3231730	-1	p25.2	TUBB2B	5.07452	6.38788	1.31336	12.2818	1.11531e-33	3.11772e-32
ENSG00000163468	1	156308968	156367873	-1	q22	CCT3	2.02674	5.45321	3.42647	12.2788	1.30943e-33	3.64634e-32
ENSG00000174886	19	5891276	5904006	-1	p13.3	NDUFA11	1.80734	4.5301	2.72277	12.2773	1.47354e-33	4.08765e-32
ENSG00000188612	17	75165586	75182959	-1	q25.1	SUMO2	1.18413	6.22477	5.04063	12.2173	1.94498e-33	5.37495e-32
ENSG00000196912	2	97492663	97589965	-1	q11.2	ANKRD36B	1.24034	2.40153	1.1612	12.202	2.34807e-33	6.46432e-32
ENSG00000163428	3	120324509	120349354	-1	q13.33	LRRC58	1.19983	2.13739	0.937567	12.1933	2.37594e-33	6.51634e-32
ENSG00000170677	18	70289045	70330199	1	q22.2	SOCS6	-1.71636	2.00016	3.71652	-12.7936	2.40688e-33	6.57639e-32
ENSG00000143162	1	167529117	167553805	-1	q24.2	CREG1	-1.75964	3.98077	5.74041	-12.6225	3.68113e-33	1.00204e-31
ENSG00000101608	18	3247481	3256236	1	p11.31	MYL12A	-3.41304	1.43765	4.85069	-13.9532	3.81525e-33	1.03467e-31
ENSG00000240694	8	26504701	26514092	-1	p21.2	PNMA2	1.44745	1.97972	0.532265	12.1354	5.21704e-33	1.40957e-31
ENSG00000073737	2	169064789	169096167	1	q31.1	DHRS9	-4.68189	0.7291	5.41099	-14.2585	5.42122e-33	1.45931e-31
ENSG00000140718	16	53701692	54158512	1	q12.2	FTO	1.79041	2.88306	1.09265	12.1222	7.51796e-33	2.01625e-31
ENSG00000030582	17	44345246	44353106	1	q21.31	GRN	-1.4095	4.7118	6.1213	-12.1807	8.34327e-33	2.22937e-31
ENSG00000100095	22	26169462	26383597	1	q12.1	SEZ6L	3.78477	4.55018	0.765414	12.0925	8.73082e-33	2.32438e-31
ENSG00000166925	7	100463359	100479232	-1	q22.1	TSC22D4	1.92408	3.17315	1.24907	12.0978	9.30016e-33	2.46692e-31
ENSG00000149485	11	61799627	61829318	-1	q12.2	FADS1	2.19287	3.82562	1.63275	12.0854	1.23327e-32	3.25942e-31
ENSG00000179010	4	6640091	6642745	1	p16.1	MRFAP1	1.36331	5.73296	4.36965	12.025	1.94832e-32	5.13056e-31
ENSG00000255302	15	48878134	48880173	1	q21.1	EID1	1.4664	5.40293	3.93652	12.0099	2.2496e-32	5.90257e-31
ENSG00000113387	5	32531633	32604079	1	p13.3	SUB1	1.39309	4.30992	2.91682	11.9998	2.56489e-32	6.70562e-31
ENSG00000167740	17	4143168	4187310	1	p13.2	CYB5D2	1.95518	3.08404	1.12885	12.004	3.15285e-32	8.21323e-31
ENSG00000163328	2	174431571	174487094	-1	q31.1	GPR155	1.23968	1.99755	0.75787	11.97	3.32949e-32	8.64241e-31
ENSG00000059377	7	139777051	140020325	1	q34	TBXAS1	-3.62662	1.3529	4.97953	-13.4882	5.34388e-32	1.38218e-30
ENSG00000196230	6	30720352	30725426	1	p21.33	TUBB	1.60807	5.89269	4.28461	11.9311	6.04766e-32	1.55867e-30
ENSG00000126860	17	31317560	31321884	-1	q11.2	EVI2A	-1.85644	2.70562	4.56206	-12.4059	9.14689e-32	2.3491e-30
ENSG00000100350	22	36487190	36507101	-1	q12.3	FOXRED2	1.42682	2.07413	0.647311	11.8431	1.57713e-31	4.03611e-30
ENSG00000124422	17	20999596	21043760	-1	p11.2	USP22	1.3692	3.38423	2.01503	11.8258	1.81175e-31	4.62029e-30
ENSG00000138760	4	76158737	76234536	-1	q21.1	SCARB2	1.71716	3.50996	1.7928	11.8168	1.92604e-31	4.89456e-30
ENSG00000143933	2	47160083	47176921	-1	p21	CALM2	0.953228	7.42507	6.47184	11.7943	2.28541e-31	5.78759e-30
ENSG00000104290	8	28494205	28574267	1	p21.1	FZD3	1.06914	1.24536	0.176215	11.7962	2.52588e-31	6.37434e-30
ENSG00000140526	15	89087459	89202355	1	q26.1	ABHD2	1.4903	2.70403	1.21373	11.7943	2.69731e-31	6.78341e-30
ENSG00000163596	2	202773150	202871985	-1	q33.2	ICA1L	1.07075	1.66362	0.592868	11.7762	2.82988e-31	7.09227e-30
ENSG00000138443	2	203328239	203447728	1	q33.2	ABI2	1.35437	2.17774	0.823373	11.7663	3.53968e-31	8.84069e-30
ENSG00000175161	3	84958981	86074429	1	p12.1	CADM2	2.61649	2.85136	0.234871	11.7521	4.67678e-31	1.16407e-29
ENSG00000143742	1	225777813	225790468	1	q42.12	SRP9	1.63529	6.07637	4.44107	11.7108	6.95774e-31	1.7259e-29
ENSG00000090382	12	69348381	69354234	1	q15	LYZ	-0.601015	1.61089	2.2119	-11.6956	7.56258e-31	1.86955e-29
ENSG00000106153	7	56101573	56106476	-1	p11.2	CHCHD2	1.2036	6.51691	5.31331	11.6705	1.04152e-30	2.56603e-29
ENSG00000179222	X	51803007	51902354	1	p11.22	MAGED1	2.79086	5.27671	2.48585	11.6389	1.60824e-30	3.94887e-29
ENSG00000134352	5	55935095	55995022	-1	q11.2	IL6ST	-1.21655	2.4088	3.62535	-11.6919	1.68563e-30	4.12497e-29
ENSG00000106992	9	127866486	127877675	-1	q34.11	AK1	1.69881	2.48186	0.783052	11.6667	1.99417e-30	4.86363e-29
ENSG00000092199	14	21209136	21269494	-1	q11.2	HNRNPC	1.14221	5.12463	3.98242	11.5923	2.40833e-30	5.85408e-29
ENSG00000136250	7	36512941	36724549	-1	p14.2	AOAH	-2.20618	2.19356	4.39974	-12.6036	2.49113e-30	6.03518e-29
ENSG00000143322	1	179099330	179229684	-1	q25.2	ABL2	-0.973511	1.00237	1.97588	-11.5557	3.78559e-30	9.14076e-29
ENSG00000179388	8	22687659	22693480	-1	p21.3	EGR3	-2.08473	2.54884	4.63357	-12.2424	4.57603e-30	1.10128e-28
ENSG00000166734	15	44288719	44415758	1	q15.3	CASC4	1.54843	3.1026	1.55417	11.5269	5.33502e-30	1.2797e-28
ENSG00000034510	2	84905656	84906671	1	p11.2	TMSB10	-1.10877	5.17381	6.28258	-11.5979	5.39398e-30	1.28959e-28
ENSG00000221890	22	38818452	38844028	-1	q13.1	NPTXR	1.20983	1.39754	0.187707	11.5436	7.8774e-30	1.87715e-28
ENSG00000085365	5	78360611	78480739	1	q14.1	SCAMP1	1.37748	2.17936	0.801878	11.4803	8.8831e-30	2.10988e-28
ENSG00000095970	6	41158506	41163186	-1	p21.1	TREM2	-5.19986	1.81128	7.01114	-12.8766	1.2272e-29	2.90532e-28
ENSG00000155659	X	66021738	66040125	-1	q12	VSIG4	-5.4944	0.983158	6.47756	-13.132	1.35641e-29	3.20076e-28
ENSG00000119335	9	128683424	128696400	1	q34.11	SET	1.22969	4.99529	3.7656	11.4175	1.59441e-29	3.75021e-28
ENSG00000211584	12	47753916	47782751	1	q13.11	SLC48A1	1.74203	2.76904	1.02702	11.4423	1.77724e-29	4.16677e-28
ENSG00000085117	11	44564427	44620358	1	p11.2	CD82	1.9528	3.38953	1.43673	11.4079	2.02755e-29	4.73833e-28
ENSG00000165572	13	41127569	41132802	-1	q14.11	KBTBD6	1.63205	1.99529	0.36323	11.4142	2.26805e-29	5.2834e-28
ENSG00000124766	6	21593751	21598619	1	p22.3	SOX4	3.3789	4.87074	1.49184	11.3924	2.59165e-29	6.01794e-28
ENSG00000152518	2	43222402	43226606	-1	p21	ZFP36L2	-1.40052	3.15276	4.55328	-11.463	2.64052e-29	6.11187e-28
ENSG00000118181	11	119015712	119018691	-1	q23.3	RPS25	0.895791	7.76954	6.87375	11.3379	3.62044e-29	8.35345e-28
ENSG00000221932	11	124919244	124920677	1	q24.2	HEPN1	4.88967	6.45377	1.5641	11.3294	5.09717e-29	1.17235e-27
ENSG00000168243	1	235547685	235650754	-1	q42.3	GNG4	1.22726	1.69571	0.468447	11.3072	5.78175e-29	1.32561e-27
ENSG00000143878	2	20447074	20449440	1	p24.1	RHOB	-1.52514	3.0347	4.55984	-11.3866	7.62704e-29	1.74319e-27
ENSG00000106244	7	99392048	99408597	-1	q22.1	PDAP1	1.38237	2.53329	1.15092	11.2782	1.20623e-28	2.74824e-27
ENSG00000096384	6	44246166	44253888	1	p21.1	HSP90AB1	0.961849	6.85636	5.89451	11.2245	1.26213e-28	2.8666e-27
ENSG00000164535	7	6409126	6484190	-1	p22.1	DAGLB	-1.4851	3.17857	4.66367	-11.4896	1.33926e-28	3.03231e-27
ENSG00000038427	5	83471618	83582303	1	q14.2	VCAN	3.37789	4.61209	1.2342	11.2181	1.49514e-28	3.37475e-27
ENSG00000011422	19	43646095	43670547	-1	q13.31	PLAUR	-3.66989	1.79986	5.46975	-12.7705	1.65945e-28	3.73403e-27
ENSG00000100243	22	42617840	42649392	-1	q13.2	CYB5R3	1.50925	3.0682	1.55895	11.1775	2.56927e-28	5.76341e-27
ENSG00000118503	6	137867214	137883312	1	q23.3	TNFAIP3	-2.81821	2.07294	4.89115	-12.2708	3.96313e-28	8.86278e-27
ENSG00000186818	19	54643889	54670359	1	q13.42	LILRB4	-4.85952	0.775243	5.63476	-12.4074	4.05155e-28	9.03272e-27
ENSG00000177683	7	108554543	108569750	-1	q31.1	THAP5	1.6291	2.77962	1.15052	11.1202	5.50607e-28	1.2238e-26
ENSG00000163539	3	33496245	33718356	-1	p22.3	CLASP2	1.5826	3.23322	1.65062	11.0985	5.81382e-28	1.28826e-26
ENSG00000079459	8	11795573	11839304	1	p23.1	FDFT1	1.76088	4.91702	3.15614	11.1196	6.4668e-28	1.42859e-26
ENSG00000111728	12	22063773	22437041	-1	p12.1	ST8SIA1	1.21711	1.36623	0.149123	11.0839	8.03689e-28	1.77006e-26
ENSG00000073803	3	185282941	185489094	1	q27.2	MAP3K13	1.41955	2.57249	1.15293	11.0541	8.61961e-28	1.89267e-26
ENSG00000111348	12	14942031	14961728	-1	p12.3	ARHGDIB	-4.58492	1.60588	6.1908	-12.3687	9.29087e-28	2.03392e-26
ENSG00000171316	8	60678740	60868028	1	q12.2	CHD7	1.18957	3.02488	1.83531	11.0361	1.15425e-27	2.51925e-26
ENSG00000156467	8	96222947	96235546	-1	q22.1	UQCRB	1.05336	2.69212	1.63875	11.015	1.30862e-27	2.84762e-26
ENSG00000147588	8	81440326	81447439	-1	q21.13	PMP2	4.21601	5.115	0.898996	11.0123	1.79913e-27	3.9033e-26
ENSG00000163697	4	40810027	41216714	-1	p13	APBB2	1.98924	2.221	0.231765	11.0164	1.88127e-27	4.06937e-26
ENSG00000084710	2	25042076	25159135	1	p23.3	EFR3B	1.58954	1.83376	0.244218	11.0312	1.90196e-27	4.10192e-26
ENSG00000187398	11	24496970	25082638	1	p14.3	LUZP2	1.87625	2.09716	0.220915	11.0521	2.12258e-27	4.56418e-26
ENSG00000198242	17	28719985	28724359	1	q11.2	RPL23A	0.822759	7.02928	6.20652	10.9302	2.949e-27	6.32252e-26
ENSG00000108654	17	64498254	64508199	-1	q23.3	DDX5	-0.85919	6.15402	7.01321	-10.9233	3.08386e-27	6.59221e-26
ENSG00000100129	22	37848868	37889407	1	q13.1	EIF3L	1.34509	5.96267	4.61758	10.8931	4.77494e-27	1.01772e-25
ENSG00000104388	8	60516936	60623644	1	q12.1	RAB2A	1.54875	4.46725	2.9185	10.8699	7.14679e-27	1.5188e-25
ENSG00000173786	17	41966763	41977740	1	q21.2	CNP	1.59821	4.07225	2.47404	10.8423	9.72764e-27	2.06124e-25
ENSG00000163257	4	17800655	17810758	-1	p15.31	DCAF16	1.4075	2.06843	0.660936	10.8304	1.02862e-26	2.17327e-25
ENSG00000185650	14	68787660	68796253	-1	q24.1	ZFP36L1	-1.31178	4.09635	5.40812	-10.8538	1.0434e-26	2.1981e-25
ENSG00000158869	1	161215234	161220699	1	q23.3	FCER1G	-3.9587	3.09373	7.05242	-12.0428	1.09543e-26	2.30103e-25
ENSG00000134308	2	9583967	9630997	-1	p25.1	YWHAQ	1.66294	5.46865	3.80572	10.7895	1.50939e-26	3.16146e-25
ENSG00000230989	16	83807978	83819737	1	q23.3	HSBP1	1.578	4.73314	3.15513	10.7581	2.14999e-26	4.49027e-25
ENSG00000128872	15	51751597	51816363	1	q21.2	TMOD2	1.19799	1.79234	0.594351	10.7467	2.36746e-26	4.93029e-25
ENSG00000102879	16	30182827	30189076	1	p11.2	CORO1A	-1.84985	3.78089	5.63074	-11.3654	2.47459e-26	5.13867e-25
ENSG00000166111	12	108907741	109021068	-1	q24.11	SVOP	1.77158	2.08309	0.311504	10.786	2.50425e-26	5.18544e-25
ENSG00000089280	16	31180138	31191605	1	p11.2	FUS	0.955245	3.78149	2.82625	10.7227	2.58024e-26	5.3276e-25
ENSG00000128050	4	56435741	56464579	1	q12	PAICS	1.53667	2.48118	0.944513	10.7465	2.63949e-26	5.4345e-25
ENSG00000185787	15	78810487	78898139	1	q25.1	MORF4L1	1.24115	5.14605	3.90489	10.7252	2.65422e-26	5.44941e-25
ENSG00000197702	11	12377563	12535356	1	p15.3	PARVA	1.82907	1.94678	0.117707	10.8069	2.76622e-26	5.66335e-25
ENSG00000076641	8	80967810	81112068	-1	q21.13	PAG1	-1.00208	1.23404	2.23612	-10.7347	2.95618e-26	6.03525e-25
ENSG00000196126	6	32578769	32589848	-1	p21.32	HLA-DRB1	-4.55114	1.47478	6.02592	-11.862	4.02962e-26	8.20372e-25
ENSG00000159128	21	33402896	33479348	1	q22.11	IFNGR2	-1.46032	2.90173	4.36205	-10.812	4.76147e-26	9.66659e-25
ENSG00000196227	20	59933764	59948680	1	q13.33	FAM217B	1.15407	1.7758	0.621737	10.6684	5.12636e-26	1.03784e-24
ENSG00000160255	21	44885953	44931989	-1	q22.3	ITGB2	-4.56831	0.832856	5.40117	-11.7633	6.20107e-26	1.25193e-24
ENSG00000204257	6	32948613	32969094	-1	p21.32	HLA-DMA	-2.87158	3.11213	5.98372	-11.7602	7.16858e-26	1.44325e-24
ENSG00000100142	22	37952607	38041915	1	q13.1	POLR2F	2.119	4.64466	2.52565	10.6283	8.88812e-26	1.7845e-24
ENSG00000070087	3	149964904	150050788	-1	q25.1	PFN2	3.74843	5.82376	2.07533	10.6284	9.01053e-26	1.80409e-24
ENSG00000131507	5	142108779	142154440	1	q31.3	NDFIP1	0.999884	3.32606	2.32618	10.6026	9.80769e-26	1.9583e-24
ENSG00000205572	5	70025247	70043113	1	q13.2	SERF1B	1.91878	2.89465	0.975872	10.6105	1.31037e-25	2.60925e-24
ENSG00000164237	5	10275875	10307902	-1	p15.2	CMBL	1.16709	1.75496	0.587874	10.5758	1.31416e-25	2.60965e-24
ENSG00000110696	11	16613132	16758340	1	p15.2	C11orf58	1.12591	3.66662	2.54071	10.5441	1.61947e-25	3.20717e-24
ENSG00000111859	6	11183298	11382348	-1	p24.2	NEDD9	-1.69941	2.68435	4.38377	-10.9654	1.93729e-25	3.82614e-24
ENSG00000110700	11	17074388	17077715	-1	p15.1	RPS13	0.818307	7.71499	6.89668	10.5252	1.98019e-25	3.90028e-24
ENSG00000132965	13	30713478	30764426	1	q12.3	ALOX5AP	-3.61998	2.31163	5.93162	-11.6945	3.03888e-25	5.96934e-24
ENSG00000234906	19	44946035	44949565	1	q13.32	APOC2	-4.21707	1.97353	6.1906	-11.715	4.61622e-25	9.04331e-24
ENSG00000144057	2	106801600	106887108	-1	q12.3	ST6GAL2	1.75062	1.91643	0.165813	10.5062	4.70393e-25	9.19036e-24
ENSG00000106261	7	100015572	100041689	1	q22.1	ZKSCAN1	1.33915	2.5111	1.17194	10.4331	5.70698e-25	1.11202e-23
ENSG00000176049	5	147585438	147782775	-1	q32	JAKMIP2	1.18008	1.30955	0.129469	10.458	6.33706e-25	1.23149e-23
ENSG00000243156	22	17787649	18024561	-1	q11.21	MICAL3	1.0184	1.38652	0.368112	10.3875	9.09546e-25	1.76282e-23
ENSG00000133874	8	33547754	33567128	-1	p12	RNF122	-1.38555	1.88361	3.26917	-10.6488	1.13074e-24	2.1857e-23
ENSG00000131711	5	72107234	72209565	1	q13.2	MAP1B	2.966	3.60703	0.64103	10.3453	1.36704e-24	2.63545e-23
ENSG00000189367	6	127438406	127459389	-1	q22.33	KIAA0408	1.07742	1.21338	0.135963	10.3662	1.95754e-24	3.76386e-23
ENSG00000008952	3	169966635	169998373	1	q26.2	SEC62	0.883636	2.16232	1.27869	10.2475	3.29335e-24	6.31558e-23
ENSG00000130787	12	122834453	122862961	1	q24.31	HIP1R	3.14212	4.31503	1.1729	10.2657	3.30628e-24	6.3237e-23
ENSG00000111229	12	110434823	110450422	-1	q24.11	ARPC3	-1.17661	4.92797	6.10458	-10.2942	3.66802e-24	6.99716e-23
ENSG00000104774	19	12646511	12666742	-1	p13.13	MAN2B1	-1.38587	2.97197	4.35785	-10.4465	4.19571e-24	7.98283e-23
ENSG00000135679	12	68808177	68850686	1	q15	MDM2	-1.0974	1.81443	2.91183	-10.2194	4.45295e-24	8.45014e-23
ENSG00000197102	14	101964573	102056443	1	q32.31	DYNC1H1	1.04611	2.6209	1.57479	10.2267	4.7741e-24	9.03597e-23
ENSG00000100354	22	40044817	40335808	1	q13.1	TNRC6B	0.900356	2.48607	1.58571	10.1831	6.32194e-24	1.19345e-22
ENSG00000240972	22	23894383	23895227	1	q11.23	MIF	1.37576	6.11425	4.73849	10.1835	7.30515e-24	1.37549e-22
ENSG00000256618	17	22523111	22524663	1	p11.2	MTRNR2L1	0.582424	8.71447	8.13205	10.1626	7.38993e-24	1.38786e-22
ENSG00000176597	3	183253253	183298504	1	q27.1	B3GNT5	-2.39197	2.17095	4.56292	-11.0663	7.67406e-24	1.4375e-22
ENSG00000197121	2	196833004	196927796	-1	q33.1	PGAP1	1.4546	1.65367	0.199066	10.2021	7.74761e-24	1.44755e-22
ENSG00000181631	3	151326312	151329549	-1	q25.1	P2RY13	-2.95258	1.99606	4.94864	-11.0981	1.02924e-23	1.91808e-22
ENSG00000116147	1	175315194	175743616	-1	q25.1	TNR	3.88574	4.87319	0.987458	10.1281	1.17606e-23	2.18608e-22
ENSG00000198019	1	121087345	121097161	1	p11.2	FCGR1B	-2.79941	1.93156	4.73097	-11.0059	1.22511e-23	2.27146e-22
ENSG00000003402	2	201116154	201176687	1	q33.1	CFLAR	-0.761908	2.77247	3.53438	-10.0965	1.42103e-23	2.628e-22
ENSG00000166471	11	9280654	9314636	-1	p15.4	TMEM41B	1.08894	2.33982	1.25088	10.0802	1.72714e-23	3.186e-22
ENSG00000132507	17	7306999	7312463	1	p13.1	EIF5A	1.27012	4.9401	3.66999	10.0796	1.83774e-23	3.38144e-22
ENSG00000102804	13	44432143	44577147	-1	q14.11	TSC22D1	2.34913	5.65846	3.30933	10.0587	2.41757e-23	4.43709e-22
ENSG00000121716	7	100352176	100367733	1	q22.1	PILRB	1.19688	4.06288	2.86599	10.0349	3.41639e-23	6.25449e-22
ENSG00000105875	7	135183839	135211534	-1	q33	WDR91	-1.17315	1.62024	2.79338	-10.0497	3.7595e-23	6.86534e-22
ENSG00000006468	7	13891229	13991425	-1	p21.2	ETV1	3.30524	4.22282	0.917577	10.0031	4.0265e-23	7.32305e-22
ENSG00000099308	19	18097793	18151692	1	p13.11	MAST3	-1.00176	1.20637	2.20814	-10.0628	4.0303e-23	7.32305e-22
ENSG00000173705	3	33150043	33218810	-1	p22.3	SUSD5	2.07113	2.23604	0.164908	10.1006	4.1562e-23	7.53298e-22
ENSG00000146733	7	56011051	56051604	-1	p11.2	PSPH	1.31804	2.05552	0.737474	10.0032	4.4643e-23	8.07127e-22
ENSG00000116489	1	112619805	112671616	1	p13.2	CAPZA1	-1.22623	3.48627	4.7125	-10.0375	5.01982e-23	9.05312e-22
ENSG00000197756	2	216498825	216579180	1	q35	RPL37A	0.873795	7.06012	6.18632	9.96954	5.17682e-23	9.31316e-22
ENSG00000196632	X	54192823	54358642	-1	p11.22	WNK3	1.26799	1.54471	0.276721	10.0152	5.30587e-23	9.52174e-22
ENSG00000129667	17	76470891	76501790	-1	q25.1	RHBDF2	-3.60003	0.754992	4.35502	-10.7713	8.12066e-23	1.45372e-21
ENSG00000079215	5	36606355	36688334	1	p13.2	SLC1A3	-1.17864	4.92361	6.10224	-9.92365	8.45339e-23	1.50956e-21
ENSG00000282608	1	111499429	111503633	-1	p13.2	ADORA3	-4.86514	1.22031	6.08546	-10.8237	9.32467e-23	1.66107e-21
ENSG00000164902	5	126600925	126627252	1	q23.2	PHAX	1.06721	2.21288	1.14568	9.90139	9.87281e-23	1.75442e-21
ENSG00000186575	22	29603556	29698598	1	q12.2	NF2	1.14716	2.70633	1.55918	9.87957	1.20359e-22	2.13358e-21
ENSG00000141424	18	36108531	36129385	-1	q12.2	SLC39A6	2.05295	3.71795	1.66501	9.91049	1.25139e-22	2.21292e-21
ENSG00000114573	3	113747033	113812056	1	q13.31	ATP6V1A	1.48603	2.65807	1.17205	9.88523	1.3593e-22	2.39791e-21
ENSG00000189241	6	116267760	116279930	-1	q22.1	TSPYL1	1.13549	3.54299	2.40749	9.86802	1.37512e-22	2.41994e-21
ENSG00000197728	12	56041351	56044697	1	q13.2	RPS26	1.01398	5.411	4.39702	9.85304	1.66367e-22	2.92067e-21
ENSG00000120889	8	23020133	23069031	-1	p21.3	TNFRSF10B	-1.36836	1.37041	2.73877	-9.91196	1.75637e-22	3.07597e-21
ENSG00000141576	17	76142465	76240493	-1	q25.1	RNF157	1.21585	1.46926	0.253409	9.86238	1.84727e-22	3.2274e-21
ENSG00000110315	11	10511673	10541230	-1	p15.4	RNF141	1.31925	2.53916	1.21991	9.83664	2.07609e-22	3.61846e-21
ENSG00000140968	16	85899162	85922606	1	q24.1	IRF8	-4.51273	0.776638	5.28937	-10.7394	2.18689e-22	3.80247e-21
ENSG00000182180	10	73248843	73252693	-1	q22.2	MRPS16	1.3782	2.76152	1.38332	9.81382	2.49037e-22	4.31981e-21
ENSG00000280987	5	139273752	139331671	1	q31.2	MATR3	1.09857	4.47028	3.37171	9.80365	2.59173e-22	4.48494e-21
ENSG00000171130	7	149872968	149891204	1	q36.1	ATP6V0E2	2.07486	5.24881	3.17394	9.8077	2.76439e-22	4.77235e-21
ENSG00000156508	6	73515750	73523797	-1	q13	EEF1A1	0.577472	8.94539	8.36792	9.77088	3.33714e-22	5.74747e-21
ENSG00000089693	12	6747996	6767475	-1	p13.31	MLF2	1.24778	5.45062	4.20284	9.77671	3.74291e-22	6.43108e-21
ENSG00000263874	17	38925168	38929384	1	q12	LINC00672	1.02286	1.66472	0.641866	9.76723	3.83324e-22	6.57075e-21
ENSG00000160131	X	151396515	151409364	1	q28	VMA21	1.40435	2.32007	0.915713	9.75659	4.55146e-22	7.78353e-21
ENSG00000173517	15	77100656	77420144	-1	q24.3	PEAK1	1.11019	2.15717	1.04698	9.74677	5.0355e-22	8.59108e-21
ENSG00000160307	21	46598604	46605208	-1	q22.3	S100B	2.7756	5.74123	2.96563	9.74536	5.27273e-22	8.97475e-21
ENSG00000150991	12	124911604	124917368	-1	q24.31	UBC	-1.06911	6.51378	7.5829	-9.71655	5.90848e-22	1.00334e-20
ENSG00000147862	9	14081843	14398983	-1	p22.3	NFIB	3.25234	3.94158	0.689237	9.7119	6.31601e-22	1.07004e-20
ENSG00000142168	21	31659666	31668931	1	q22.11	SOD1	1.36416	5.86938	4.50522	9.68105	8.81625e-22	1.49015e-20
ENSG00000170464	5	139408588	139444491	-1	q31.2	DNAJC18	1.54079	2.20541	0.664624	9.70563	8.89424e-22	1.49955e-20
ENSG00000130164	19	11089462	11133820	1	p13.2	LDLR	1.03587	1.58064	0.544768	9.67803	8.91314e-22	1.49955e-20
ENSG00000256045	X	55181392	55182442	-1	p11.21	MTRNR2L10	0.578986	7.72253	7.14355	9.66523	9.10914e-22	1.52899e-20
ENSG00000132471	17	75845699	75856507	-1	q25.1	WBP2	1.14741	4.64022	3.49281	9.67757	9.24416e-22	1.54808e-20
ENSG00000164405	5	132866630	132868847	1	q31.1	UQCRQ	1.11073	2.97632	1.86559	9.66154	1.0883e-21	1.81834e-20
ENSG00000132153	3	47802909	47850195	1	p21.31	DHX30	1.41	2.88573	1.47574	9.65949	1.10824e-21	1.8474e-20
ENSG00000099942	22	20917407	20953747	1	q11.21	CRKL	1.32518	3.93448	2.6093	9.65711	1.12543e-21	1.87178e-20
ENSG00000169895	X	16719612	16765340	1	p22.2	SYAP1	-1.00971	1.43631	2.44602	-9.63353	1.4124e-21	2.34369e-20
ENSG00000117984	11	1752755	1764573	-1	p15.5	CTSD	-1.05611	4.88458	5.9407	-9.63652	1.51794e-21	2.51307e-20
ENSG00000242574	6	32934629	32941028	-1	p21.32	HLA-DMB	-4.87616	1.09979	5.97595	-10.5525	1.61538e-21	2.66831e-20
ENSG00000016391	3	53812335	53846419	-1	p21.1	CHDH	1.80973	2.1382	0.328466	9.65626	1.8738e-21	3.08816e-20
ENSG00000255823	11	10507894	10509186	-1	p15.4	MTRNR2L8	0.546034	11.0005	10.4544	9.56902	2.25317e-21	3.70498e-20
ENSG00000233927	19	8321158	8323340	1	p13.2	RPS28	0.813959	7.03838	6.22442	9.5598	2.58178e-21	4.23575e-20
ENSG00000130226	7	153887097	154894285	1	q36.2	DPP6	3.73285	4.09177	0.358929	9.56057	2.76471e-21	4.52566e-20
ENSG00000198700	1	201829149	201884291	1	q32.1	IPO9	0.925567	1.75213	0.826558	9.54668	2.8797e-21	4.70329e-20
ENSG00000167604	19	35887653	35902303	-1	q13.12	NFKBID	-3.1257	2.31982	5.44552	-10.3112	3.16198e-21	5.15276e-20
ENSG00000144028	2	96274338	96321271	-1	q11.2	SNRNP200	1.06117	3.34056	2.27938	9.52472	3.63837e-21	5.9158e-20
ENSG00000100380	22	40824535	40856639	-1	q13.2	ST13	1.14389	4.9083	3.7644	9.52864	3.65485e-21	5.92935e-20
ENSG00000184787	21	44768580	44801826	-1	q22.3	UBE2G2	1.20732	2.85129	1.64397	9.51805	3.84426e-21	6.22274e-20
ENSG00000131446	5	180784782	180815652	-1	q35.3	MGAT1	-1.33199	3.12042	4.45241	-9.73109	3.90844e-21	6.31256e-20
ENSG00000187607	17	15699577	15720787	1	p12	ZNF286A	1.09946	1.60191	0.502453	9.5131	4.46513e-21	7.19569e-20
ENSG00000204472	6	31615217	31617021	1	p21.33	AIF1	-3.76201	2.42674	6.18875	-10.3518	4.54389e-21	7.30641e-20
ENSG00000155008	X	85003877	85093316	1	q21.1	APOOL	1.11685	1.92048	0.803631	9.50981	4.80379e-21	7.70727e-20
ENSG00000149633	20	38210503	38260772	-1	q11.23	KIAA1755	2.25472	2.41787	0.163152	9.53584	5.5074e-21	8.81669e-20
ENSG00000164398	5	131949973	132012243	-1	q31.1	ACSL6	0.937773	1.20104	0.263267	9.48741	5.61041e-21	8.96186e-20
ENSG00000089199	20	5911510	5925353	1	p12.3	CHGB	4.1795	5.00455	0.825047	9.48922	5.7309e-21	9.13424e-20
ENSG00000124762	6	36676460	36687337	1	p21.2	CDKN1A	-1.50974	4.23097	5.74071	-9.72287	5.74905e-21	9.14313e-20
ENSG00000151729	4	185143266	185150382	1	q35.1	SLC25A4	1.67957	3.44945	1.76988	9.47945	6.40465e-21	1.01635e-19
ENSG00000178695	13	76880175	76886405	-1	q22.3	KCTD12	-0.971436	2.02486	2.9963	-9.61717	6.52612e-21	1.03337e-19
ENSG00000123416	12	49127782	49131397	-1	q13.12	TUBA1B	-1.25746	5.02742	6.28488	-9.45572	7.31863e-21	1.15634e-19
ENSG00000148908	10	119499817	119542719	-1	q26.11	RGS10	-2.97147	2.80309	5.77456	-10.2027	9.37713e-21	1.47837e-19
ENSG00000163565	1	158999968	159055155	1	q23.1	IFI16	-1.34839	2.82858	4.17697	-9.57991	1.02377e-20	1.61056e-19
ENSG00000204388	6	31827738	31830254	1	p21.33	HSPA1B	-2.68767	4.21355	6.90122	-9.68228	1.06591e-20	1.67322e-19
ENSG00000069966	15	52115105	52191369	-1	q21.2	GNB5	1.43766	1.89022	0.45256	9.4331	1.07642e-20	1.68608e-19
ENSG00000120693	13	36844831	36920765	-1	q13.3	SMAD9	1.58044	1.76925	0.188811	9.43835	1.26115e-20	1.97119e-19
ENSG00000153071	5	39371675	39462300	-1	p13.1	DAB2	-1.41681	2.35881	3.77562	-9.76793	1.46649e-20	2.28723e-19
ENSG00000120063	17	65009289	65056740	-1	q24.1	GNA13	-1.20041	2.10384	3.30425	-9.55126	1.62449e-20	2.52822e-19
ENSG00000007392	16	188969	229463	-1	p13.3	LUC7L	1.38934	4.21864	2.8293	9.36278	1.72671e-20	2.68156e-19
ENSG00000151914	6	56457987	56954649	-1	p12.1	DST	1.09754	2.49132	1.39378	9.35828	1.75401e-20	2.71816e-19
ENSG00000215301	X	41333284	41364472	1	p11.4	DDX3X	-1.09664	2.71071	3.80736	-9.34997	1.91755e-20	2.96526e-19
ENSG00000240184	5	141475947	141512977	1	q31.3	PCDHGC3	3.58157	5.41439	1.83282	9.34537	1.9593e-20	3.02339e-19
ENSG00000137822	15	43369221	43409771	1	q15.3	TUBGCP4	1.27526	2.06413	0.788875	9.35607	1.98309e-20	3.05363e-19
ENSG00000227051	14	96039324	96093889	1	q32.2	C14orf132	1.31222	1.45218	0.139955	9.38212	2.06312e-20	3.17014e-19
ENSG00000198521	19	21804946	21852125	-1	p12	ZNF43	0.999565	1.53454	0.534976	9.33119	2.35463e-20	3.61044e-19
ENSG00000132286	11	6481501	6484681	1	p15.4	TIMM10B	1.58902	3.5253	1.93629	9.33918	2.41905e-20	3.7014e-19
ENSG00000139278	12	75480753	75503863	1	q21.2	GLIPR1	-1.38191	2.54536	3.92726	-9.62974	2.75132e-20	4.20097e-19
ENSG00000078018	2	209424058	209734118	1	q34	MAP2	3.36925	4.41997	1.05071	9.30423	2.81721e-20	4.29255e-19
ENSG00000180185	16	1826941	1840207	1	p13.3	FAHD1	2.05493	2.85411	0.799178	9.36178	2.90905e-20	4.42321e-19
ENSG00000163191	1	152032506	152047907	-1	q21.3	S100A11	-4.08534	1.89905	5.98439	-10.1457	3.04869e-20	4.62586e-19
ENSG00000107798	10	89213569	89414557	-1	q23.31	LIPA	-1.28015	4.2566	5.53675	-9.36509	3.09017e-20	4.67903e-19
ENSG00000140043	14	73851844	73886827	1	q24.3	PTGR2	1.36707	1.93345	0.566382	9.31673	3.49454e-20	5.28032e-19
ENSG00000108639	17	78168558	78173527	1	q25.3	SYNGR2	-2.27287	2.79796	5.07083	-9.94925	3.86255e-20	5.82428e-19
ENSG00000198732	14	69854131	70032366	1	q24.2	SMOC1	4.02253	4.97532	0.952796	9.26668	4.04597e-20	6.08822e-19
ENSG00000105854	7	95404862	95435329	-1	q21.3	PON2	2.14582	5.68983	3.54401	9.26698	4.42897e-20	6.65078e-19
ENSG00000160888	19	13150411	13154911	1	p13.13	IER2	-1.33468	5.20753	6.54221	-9.29619	4.65817e-20	6.98052e-19
ENSG00000113269	5	179911651	180072113	-1	q35.3	RNF130	-1.15809	3.74682	4.90491	-9.29638	4.75206e-20	7.10658e-19
ENSG00000172757	11	65823022	65862026	-1	q13.1	CFL1	0.614891	6.51163	5.89674	9.22601	5.34481e-20	7.97661e-19
ENSG00000112294	6	24494867	24537207	1	p22.3	ALDH5A1	1.20124	1.68613	0.484892	9.24013	5.70834e-20	8.50168e-19
ENSG00000273173	15	24954986	24977850	1	q11.2	SNURF	1.39299	4.74317	3.35018	9.20717	7.54253e-20	1.12105e-18
ENSG00000065413	2	196967017	197311173	-1	q33.1	ANKRD44	-1.09778	2.64349	3.74127	-9.22603	8.89311e-20	1.31908e-18
ENSG00000103227	16	853634	981318	-1	p13.3	LMF1	2.55368	5.26614	2.71246	9.18432	9.01195e-20	1.33399e-18
ENSG00000124440	19	46297046	46343433	1	q13.32	HIF3A	0.99819	1.34657	0.348385	9.17386	9.59042e-20	1.41673e-18
ENSG00000173846	1	44800377	44805990	1	p34.1	PLK3	-1.88469	2.79569	4.68038	-9.70408	1.00222e-19	1.47752e-18
ENSG00000189058	3	195568705	195584033	-1	q29	APOD	4.47035	5.62301	1.15266	9.17873	1.2543e-19	1.84539e-18
ENSG00000070831	1	22025511	22101360	1	p36.12	CDC42	-0.978572	3.21562	4.19419	-9.1574	1.2755e-19	1.87279e-18
ENSG00000102290	X	91779261	92623230	1	q21.31	PCDH11X	0.997694	1.56143	0.563735	9.13461	1.30028e-19	1.90533e-18
ENSG00000145782	5	115828200	115841837	-1	q22.3	ATG12	1.10595	2.23641	1.13045	9.13322	1.34237e-19	1.96305e-18
ENSG00000104177	15	48134632	48178353	-1	q21.1	MYEF2	1.05484	1.37734	0.322504	9.14509	1.4164e-19	2.06714e-18
ENSG00000108175	10	79068966	79316528	1	q22.3	ZMIZ1	1.19438	2.77533	1.58095	9.12997	1.45993e-19	2.12641e-18
ENSG00000018189	4	70704204	70808619	1	q13.3	RUFY3	1.52091	4.17477	2.65386	9.12381	1.48807e-19	2.16306e-18
ENSG00000203778	6	112087591	112102790	1	q21	FAM229B	2.22328	2.64689	0.423609	9.16108	1.95799e-19	2.84045e-18
ENSG00000114316	3	49277144	49340712	-1	p21.31	USP4	-1.04767	2.04337	3.09103	-9.08612	2.24024e-19	3.24345e-18
ENSG00000107897	10	27195214	27242130	-1	p12.1	ACBD5	1.21797	2.13584	0.917865	9.06848	2.58582e-19	3.73632e-18
ENSG00000139428	12	109553715	109573580	-1	q24.11	MMAB	1.73511	2.18842	0.453311	9.10421	2.66424e-19	3.84201e-18
ENSG00000171160	10	97614553	97633500	-1	q24.2	MORN4	1.44044	1.82296	0.382514	9.08583	2.87618e-19	4.13942e-18
ENSG00000152601	3	152243828	152465780	1	q25.1	MBNL1	-0.890445	2.32788	3.21833	-9.07498	3.37887e-19	4.85328e-18
ENSG00000111540	12	55973913	55996683	1	q13.2	RAB5B	0.89321	1.69672	0.803512	9.00873	4.19912e-19	6.01957e-18
ENSG00000249860	10	55599042	55600728	1	q21.1	MTRNR2L5	0.412081	2.09159	1.67951	8.98845	4.53395e-19	6.48677e-18
ENSG00000169714	3	129167827	129183922	-1	q21.3	CNBP	0.957502	5.02709	4.06959	8.98404	4.67829e-19	6.67019e-18
ENSG00000142583	1	9035106	9088478	-1	p36.23	SLC2A5	-2.86096	2.55957	5.42053	-9.59657	4.68051e-19	6.67019e-18
ENSG00000112531	6	163414000	163578592	1	q26	QKI	0.733215	2.64233	1.90911	8.9638	5.76271e-19	8.19636e-18
ENSG00000167526	16	89560657	89566828	1	q24.3	RPL13	0.589249	5.39984	4.81059	8.9517	6.19264e-19	8.79064e-18
ENSG00000134324	2	11677595	11827409	1	p25.1	LPIN1	1.34617	2.10907	0.762896	8.9653	7.37672e-19	1.04511e-17
ENSG00000084207	11	67583742	67586656	1	q13.2	GSTP1	1.03855	5.77028	4.73173	8.92142	9.2348e-19	1.30387e-17
ENSG00000270672	7	142666272	142667718	1	q34	MTRNR2L6	0.531133	6.43474	5.90361	8.90581	9.23901e-19	1.30387e-17
ENSG00000162521	1	32651142	32686211	1	p35.1	RBBP4	1.04269	2.3582	1.31551	8.90658	9.87567e-19	1.39101e-17
ENSG00000182307	8	145052465	145066685	1	q24.3	C8orf33	1.78008	3.03709	1.25701	8.92738	9.94576e-19	1.39818e-17
ENSG00000129657	17	77088749	77217101	1	q25.2	SEC14L1	-1.1663	2.59823	3.76453	-9.01127	1.06924e-18	1.50023e-17
ENSG00000101079	20	36651766	36746090	-1	q11.23	NDRG3	1.40151	3.31647	1.91495	8.90375	1.087e-18	1.52222e-17
ENSG00000013293	3	170459548	170586075	-1	q26.2	SLC7A14	0.683553	0.910736	0.227182	8.8933	1.13428e-18	1.58537e-17
ENSG00000148690	10	93667883	93702592	-1	q23.33	FRA10AC1	1.19836	1.93731	0.738953	8.92667	1.15256e-18	1.60783e-17
ENSG00000181104	5	76716126	76735770	1	q13.3	F2R	1.2433	1.78456	0.541268	8.89529	1.16132e-18	1.61695e-17
ENSG00000128739	15	24823637	24978723	1	q11.2	SNRPN	1.36302	4.70917	3.34615	8.88569	1.31313e-18	1.82482e-17
ENSG00000126432	11	64318121	64321811	1	q13.1	PRDX5	1.36989	5.93594	4.56605	8.87372	1.41388e-18	1.96109e-17
ENSG00000089220	12	118136124	118145584	1	q24.23	PEBP1	1.22242	5.60952	4.3871	8.8551	1.68983e-18	2.33937e-17
ENSG00000163162	2	101271219	101308701	-1	q11.2	RNF149	-1.25745	2.27617	3.53362	-9.00466	1.88768e-18	2.6083e-17
ENSG00000108848	17	50719565	50756219	1	q21.33	LUC7L3	1.09044	4.48117	3.39074	8.81483	2.15571e-18	2.97299e-17
ENSG00000186687	5	131170944	131205428	1	q23.3	LYRM7	0.786167	1.66478	0.878609	8.81055	2.16562e-18	2.981e-17
ENSG00000112972	5	43287470	43313512	-1	p12	HMGCS1	1.90074	3.62398	1.72325	8.81563	2.29797e-18	3.15721e-17
ENSG00000152291	2	85318020	85328296	-1	p11.2	TGOLN2	-0.98522	2.40835	3.39357	-8.81203	2.44448e-18	3.35216e-17
ENSG00000196338	X	71144831	71171201	1	q13.1	NLGN3	3.84451	4.58313	0.738619	8.79981	2.5696e-18	3.51711e-17
ENSG00000116741	1	192809039	192812275	1	q31.2	RGS2	-1.42265	4.67246	6.09512	-8.9299	2.59335e-18	3.54294e-17
ENSG00000022267	X	136146702	136211359	1	q26.3	FHL1	4.12485	5.17863	1.05377	8.79008	2.99792e-18	4.08797e-17
ENSG00000170092	7	75493625	75504304	1	q11.23	SPDYE5	0.718362	2.34681	1.62845	8.77646	3.02124e-18	4.11205e-17
ENSG00000213316	5	179793980	179796647	1	q35.3	LTC4S	-2.37832	2.64278	5.0211	-9.59042	3.22545e-18	4.38179e-17
ENSG00000113070	5	140332843	140346603	-1	q31.3	HBEGF	-1.75123	2.91647	4.6677	-9.15004	3.33647e-18	4.52416e-17
ENSG00000165055	7	128476729	128506602	1	q32.1	METTL2B	1.06375	2.06156	0.997808	8.77077	3.37098e-18	4.56244e-17
ENSG00000155849	7	36854361	37449249	-1	p14.1	ELMO1	1.08864	3.95335	2.86471	8.77177	3.46096e-18	4.67551e-17
ENSG00000105223	19	40348456	40380439	1	q13.2	PLD3	-0.996506	3.73095	4.72745	-8.80945	3.55197e-18	4.78956e-17
ENSG00000122203	5	176346062	176361807	-1	q35.2	KIAA1191	1.24784	2.81533	1.56749	8.74753	3.96156e-18	5.33197e-17
ENSG00000174306	20	41178448	41317672	-1	q12	ZHX3	0.820947	1.13965	0.3187	8.73359	4.78268e-18	6.42523e-17
ENSG00000153982	17	59220467	59275970	1	q22	GDPD1	0.865229	1.88896	1.02373	8.71284	5.06302e-18	6.7893e-17
ENSG00000102230	X	24558087	24672677	-1	p22.11	PCYT1B	1.2931	1.46977	0.17667	8.75841	5.24719e-18	7.02331e-17
ENSG00000120885	8	27596917	27614700	-1	p21.1	CLU	3.99931	5.7213	1.72199	8.72691	5.26041e-18	7.02806e-17
ENSG00000171314	10	97426191	97433444	1	q24.1	PGAM1	1.26465	5.75209	4.48744	8.70976	5.81695e-18	7.75736e-17
ENSG00000143190	1	167220876	167427345	1	q24.2	POU2F1	0.806278	1.25939	0.453114	8.70638	6.30663e-18	8.39498e-17
ENSG00000267534	19	10221433	10231331	-1	p13.2	S1PR2	0.923215	1.86832	0.945107	8.67944	6.82311e-18	9.06587e-17
ENSG00000237440	19	20535825	20565809	-1	p12	ZNF737	0.756721	1.14145	0.384732	8.6741	7.22261e-18	9.57918e-17
ENSG00000167232	19	23304991	23395471	-1	p12	ZNF91	1.25573	1.8701	0.614367	8.67537	8.02461e-18	1.06235e-16
ENSG00000061938	3	195863364	195911945	-1	q29	TNK2	1.97858	3.52834	1.54976	8.65417	8.99048e-18	1.18805e-16
ENSG00000173726	1	235109341	235128837	-1	q42.3	TOMM20	1.24407	4.35839	3.11432	8.65604	9.47723e-18	1.2501e-16
ENSG00000177108	14	77131270	77142734	-1	q24.3	ZDHHC22	4.07233	4.70599	0.633655	8.63942	1.01219e-17	1.33272e-16
ENSG00000164975	9	15422704	15465953	1	p22.3	SNAPC3	1.61985	2.26053	0.640678	8.6717	1.03483e-17	1.35931e-16
ENSG00000143493	1	211940399	212035557	-1	q32.3	INTS7	1.32791	1.77371	0.445798	8.6584	1.03613e-17	1.35931e-16
ENSG00000005075	7	102473118	102478907	-1	q22.1	POLR2J	1.41305	4.49266	3.07961	8.63164	1.21337e-17	1.58897e-16
ENSG00000203747	1	161541759	161550737	-1	q23.3	FCGR3A	-4.67456	0.623307	5.29786	-9.28463	1.22818e-17	1.60547e-16
ENSG00000213923	22	38290691	38318084	-1	q13.1	CSNK1E	1.45724	3.60903	2.15178	8.60397	1.44423e-17	1.8845e-16
ENSG00000175220	11	46677080	46700619	-1	p11.2	ARHGAP1	0.946435	2.69603	1.74959	8.58556	1.50074e-17	1.95473e-16
ENSG00000256222	20	57358447	57359498	-1	q13.31	MTRNR2L3	0.458956	5.29504	4.83608	8.57998	1.5343e-17	1.99486e-16
ENSG00000101463	20	24469629	24666616	1	p11.21	SYNDIG1	-1.3024	3.12679	4.4292	-8.84727	1.6151e-17	2.09617e-16
ENSG00000109814	4	39498755	39528311	-1	p14	UGDH	1.28884	2.00084	0.712004	8.57412	1.8775e-17	2.43239e-16
ENSG00000148053	9	84668551	85027070	1	q21.33	NTRK2	3.28424	3.85248	0.568238	8.56861	1.91718e-17	2.47938e-16
ENSG00000108518	17	4945652	4949061	-1	p13.2	PFN1	-0.764161	4.13781	4.90197	-8.56521	1.96257e-17	2.53356e-16
ENSG00000004534	3	49940007	50100045	1	p21.31	RBM6	0.854605	4.62216	3.76755	8.549	2.05955e-17	2.65404e-16
ENSG00000116288	1	7954291	7985505	1	p36.23	PARK7	1.21644	5.46731	4.25087	8.56708	2.16492e-17	2.7849e-16
ENSG00000135624	2	73233420	73253021	1	p13.2	CCT7	1.3428	5.6269	4.2841	8.54355	2.39205e-17	3.07163e-16
ENSG00000100201	22	38483438	38507660	-1	q13.1	DDX17	0.77173	4.36728	3.59555	8.5197	2.57791e-17	3.30445e-16
ENSG00000111679	12	6946468	6961316	1	p13.31	PTPN6	-3.28163	1.12112	4.40276	-9.14007	2.88871e-17	3.69633e-16
ENSG00000148516	10	31318495	31529814	1	p11.22	ZEB1	2.05352	3.4806	1.42708	8.52345	2.90764e-17	3.71402e-16
ENSG00000171148	3	9779860	9793011	-1	p25.3	TADA3	1.01674	2.42725	1.41052	8.49961	3.14731e-17	4.0131e-16
ENSG00000186010	19	19515736	19529054	1	p13.11	NDUFA13	1.21083	5.83563	4.6248	8.50054	3.36667e-17	4.28528e-16
ENSG00000112306	6	132814569	132817564	1	q23.2	RPS12	0.726382	7.71253	6.98614	8.48337	3.53682e-17	4.49398e-16
ENSG00000148219	9	116425225	117415070	-1	q33.1	ASTN2	0.569006	4.0323	3.46329	8.46469	4.05044e-17	5.13763e-16
ENSG00000132300	2	86106223	86142157	1	p11.2	PTCD3	1.37641	2.64951	1.2731	8.48488	4.13893e-17	5.24072e-16
ENSG00000048544	6	42206807	42217861	-1	p21.1	MRPS10	1.41375	2.64299	1.22924	8.48254	4.26241e-17	5.38768e-16
ENSG00000161533	17	75941507	75979177	-1	q25.1	ACOX1	0.935628	1.70142	0.765794	8.46063	4.58778e-17	5.78889e-16
ENSG00000130764	1	3778559	3796498	-1	p36.32	LRRC47	1.09419	2.03755	0.943355	8.44943	5.36746e-17	6.76095e-16
ENSG00000170345	14	75278826	75282230	1	q24.3	FOS	-1.58362	7.31471	8.89833	-8.4507	5.45839e-17	6.8636e-16
ENSG00000146433	6	158536436	158635428	1	q25.3	TMEM181	1.09165	1.62398	0.532327	8.43818	5.91463e-17	7.42444e-16
ENSG00000135919	2	223975045	224039318	-1	q36.1	SERPINE2	4.12044	5.8551	1.73465	8.38724	8.43611e-17	1.05713e-15
ENSG00000160993	7	102456238	102464863	-1	q22.1	ALKBH4	1.54813	2.2147	0.666567	8.40885	9.24998e-17	1.15712e-15
ENSG00000143376	1	151612006	151699091	1	q21.3	SNX27	0.95558	2.70238	1.7468	8.36242	9.83399e-17	1.22807e-15
ENSG00000118971	12	4273762	4305353	1	p13.32	CCND2	1.95456	3.53864	1.58407	8.35827	1.09252e-16	1.362e-15
ENSG00000186468	5	82273320	82278396	-1	q14.2	RPS23	0.706466	4.8307	4.12424	8.34609	1.11014e-16	1.38159e-15
ENSG00000214941	17	15976560	15999717	-1	p12	ZSWIM7	1.10158	1.99184	0.890257	8.36316	1.138e-16	1.41385e-15
ENSG00000172270	19	571277	583493	1	p13.3	BSG	1.029	5.00879	3.97979	8.34605	1.1709e-16	1.45223e-15
ENSG00000164106	4	173384701	173406380	-1	q34.1	SCRG1	4.19821	5.41766	1.21945	8.35276	1.2027e-16	1.48913e-15
ENSG00000156299	21	31118416	31559977	-1	q22.11	TIAM1	-0.973043	1.95262	2.92566	-8.40877	1.326e-16	1.63901e-15
ENSG00000006125	17	35578046	35726413	1	q12	AP2B1	1.38639	3.71525	2.32885	8.33266	1.34512e-16	1.65981e-15
ENSG00000107951	10	30309801	30374448	-1	p11.23	MTPAP	0.994063	2.3246	1.33054	8.32155	1.37256e-16	1.6908e-15
ENSG00000278540	17	37084992	37406836	-1	q12	ACACA	1.30244	1.93402	0.631576	8.33635	1.3952e-16	1.71578e-15
ENSG00000165119	9	83968083	83980616	-1	q21.32	HNRNPK	0.705153	6.09082	5.38566	8.31294	1.43894e-16	1.76659e-15
ENSG00000162909	1	223701593	223776018	1	q41	CAPN2	1.7681	3.4577	1.6896	8.33678	1.47039e-16	1.80215e-15
ENSG00000007080	19	17933015	17943991	1	p13.11	CCDC124	1.5759	3.89751	2.32161	8.35548	1.55209e-16	1.89909e-15
ENSG00000168958	2	227325151	227357836	1	q36.3	MFF	1.37931	4.75816	3.37884	8.31	1.65894e-16	2.02641e-15
ENSG00000115053	2	231453531	231483641	-1	q37.1	NCL	0.934653	4.9628	4.02815	8.29737	1.68692e-16	2.05631e-15
ENSG00000077420	10	26438341	26567803	1	p12.1	APBB1IP	-3.93379	0.539594	4.47338	-8.86064	1.68907e-16	2.05631e-15
ENSG00000101109	20	44966479	45080021	1	q13.12	STK4	-0.63307	0.975133	1.6082	-8.29397	1.73495e-16	2.10863e-15
ENSG00000084070	1	40344850	40423326	1	p34.2	SMAP2	-1.30998	2.64744	3.95743	-8.51708	1.74081e-16	2.11222e-15
ENSG00000131143	16	85798633	85807068	1	q24.1	COX4I1	0.783974	6.4538	5.66983	8.2761	2.00852e-16	2.43299e-15
ENSG00000185829	17	46516702	46579691	-1	q21.31	ARL17A	1.12283	2.25411	1.13128	8.26228	2.5051e-16	3.02608e-15
ENSG00000156011	8	18527303	19084730	-1	p22	PSD3	1.5577	2.42425	0.866553	8.27248	2.50646e-16	3.02608e-15
ENSG00000105894	7	137227341	137343774	-1	q33	PTN	4.27023	5.75906	1.48883	8.2387	2.7967e-16	3.37088e-15
ENSG00000196586	6	75749192	75919537	1	q14.1	MYO6	1.18516	1.98307	0.79791	8.24801	2.88147e-16	3.46731e-15
ENSG00000196268	19	21397119	21427573	1	p12	ZNF493	1.15755	1.75155	0.594001	8.24165	3.11264e-16	3.73928e-15
ENSG00000203667	1	244835616	244845057	1	q44	COX20	1.46336	3.08355	1.62019	8.24921	3.15861e-16	3.78824e-15
ENSG00000126861	17	31272013	31297539	-1	q11.2	OMG	4.19006	5.53306	1.34299	8.24236	3.16398e-16	3.78844e-15
ENSG00000189403	13	30456704	30617597	-1	q12.3	HMGB1	0.735892	5.02566	4.28977	8.21019	3.32831e-16	3.97865e-15
ENSG00000118855	3	158732198	158829719	1	q25.32	MFSD1	-1.13678	3.8691	5.00588	-8.27082	3.49564e-16	4.17181e-15
ENSG00000064393	7	139561570	139777998	-1	q34	HIPK2	1.06167	2.31325	1.25158	8.20348	3.84505e-16	4.58128e-15
ENSG00000162244	3	51993522	51995895	-1	p21.2	RPL29	0.699145	6.93306	6.23392	8.1835	4.21405e-16	5.01182e-15
ENSG00000116005	2	70257386	70281185	1	p13.3	PCYOX1	0.929432	1.69014	0.760707	8.18647	4.22019e-16	5.01182e-15
ENSG00000138095	2	43886224	43995989	-1	p21	LRPPRC	1.10125	2.63195	1.5307	8.1929	4.36972e-16	5.18094e-15
ENSG00000028528	15	64094123	64146090	1	q22.31	SNX1	1.00437	2.72228	1.71792	8.18126	4.53162e-16	5.36414e-15
ENSG00000138326	10	78033760	78056813	1	q22.3	RPS24	0.765452	6.77917	6.01372	8.1692	4.64375e-16	5.48793e-15
ENSG00000175567	11	73974672	73983246	-1	q13.4	UCP2	-3.79076	1.49953	5.2903	-8.8164	4.65569e-16	5.4931e-15
ENSG00000091317	3	32481312	32502852	-1	p22.3	CMTM6	-1.02798	3.34396	4.37193	-8.248	4.68235e-16	5.51562e-15
ENSG00000189091	16	70523791	70577670	1	q22.1	SF3B3	0.944336	1.94327	0.99893	8.16271	5.11241e-16	6.01246e-15
ENSG00000160326	9	133471094	133479127	-1	q34.2	SLC2A6	1.3646	1.82693	0.462331	8.20103	5.25506e-16	6.17023e-15
ENSG00000103811	15	78921058	78949574	-1	q25.1	CTSH	-2.32647	2.50978	4.83625	-8.69722	5.2741e-16	6.18261e-15
ENSG00000132254	11	6474683	6481479	-1	p15.4	ARFIP2	1.22354	1.95335	0.729815	8.17652	5.30127e-16	6.20445e-15
ENSG00000152253	2	168834132	168913371	-1	q31.1	SPC25	0.596396	2.93742	2.34102	8.14792	5.53193e-16	6.46399e-15
ENSG00000145817	5	144158162	144170714	-1	q31.3	YIPF5	1.13522	1.95688	0.821663	8.15601	5.9102e-16	6.89492e-15
ENSG00000138430	2	174072447	174248599	-1	q31.1	OLA1	1.34874	2.49936	1.15062	8.15502	6.31393e-16	7.35411e-15
ENSG00000154721	21	25639258	25717562	1	q21.3	JAM2	1.0834	2.57686	1.49346	8.13884	6.46799e-16	7.5215e-15
ENSG00000083099	6	89568144	89638749	-1	q15	LYRM2	1.0464	1.97848	0.932078	8.14259	6.65712e-16	7.72906e-15
ENSG00000127804	17	2405562	2511891	-1	p13.3	METTL16	1.03303	1.76756	0.734526	8.12604	7.88741e-16	9.14285e-15
ENSG00000196683	7	22812628	22822852	-1	p15.3	TOMM7	0.851351	5.14928	4.29793	8.10392	8.43846e-16	9.76604e-15
ENSG00000187068	3	185076838	185153060	-1	q27.2	C3orf70	1.09061	1.53778	0.447174	8.11	8.47749e-16	9.79562e-15
ENSG00000179915	2	49918503	51225575	-1	p16.3	NRXN1	2.97582	3.39817	0.422349	8.08204	9.68878e-16	1.11775e-14
ENSG00000101745	18	9136228	9285985	1	p11.22	ANKRD12	0.745382	1.867	1.12162	8.06833	1.05811e-15	1.21876e-14
ENSG00000128609	7	123536997	123557904	-1	q31.32	NDUFA5	1.535	4.88018	3.34518	8.05494	1.31727e-15	1.51486e-14
ENSG00000121064	17	56978129	57006768	1	q22	SCPEP1	-1.16019	3.65389	4.81408	-8.16991	1.34551e-15	1.54489e-14
ENSG00000072134	17	19215615	19336715	1	p11.2	EPN2	1.58505	3.8845	2.29945	8.04588	1.35263e-15	1.55061e-14
ENSG00000178035	3	49024325	49029408	-1	p21.31	IMPDH2	1.54252	5.29089	3.74837	8.05196	1.36035e-15	1.55701e-14
ENSG00000254772	11	62559596	62574086	-1	q12.3	EEF1G	0.714615	7.18703	6.47241	8.03161	1.41193e-15	1.61351e-14
ENSG00000102383	X	75368427	75523502	-1	q13.3	ZDHHC15	1.00082	1.24071	0.239887	8.0576	1.42492e-15	1.6258e-14
ENSG00000033867	3	27372721	27484420	-1	p24.1	SLC4A7	-0.823152	1.36213	2.18529	-8.09061	1.42728e-15	1.62594e-14
ENSG00000125124	16	56466836	56520087	-1	q13	BBS2	1.72351	4.00535	2.28184	8.04673	1.44374e-15	1.64211e-14
ENSG00000130477	19	17601328	17688365	-1	p13.11	UNC13A	1.52844	1.68624	0.157797	8.07122	1.48317e-15	1.68432e-14
ENSG00000133983	14	70325081	70416984	-1	q24.2	COX16	1.41522	3.12585	1.71064	8.04798	1.57519e-15	1.78603e-14
ENSG00000174136	5	98768650	98798643	1	q15	RGMB	2.75534	4.26474	1.50941	8.02668	1.6526e-15	1.87088e-14
ENSG00000141404	18	11689264	11885685	1	p11.21	GNAL	0.771828	1.14725	0.375423	8.03536	1.66882e-15	1.88631e-14
ENSG00000087995	17	62423875	62453385	1	q23.2	METTL2A	0.755761	1.77036	1.0146	8.01155	1.69394e-15	1.91174e-14
ENSG00000198951	22	42058334	42070842	-1	q13.2	NAGA	-1.17974	3.09898	4.27872	-8.17981	2.17067e-15	2.44596e-14
ENSG00000101417	20	33702758	33720319	-1	q11.22	PXMP4	0.700616	1.44406	0.743448	7.97141	2.28842e-15	2.57465e-14
ENSG00000185414	2	99181152	99199561	1	q11.2	MRPL30	1.00338	1.51946	0.516082	7.98288	2.43275e-15	2.73281e-14
ENSG00000131368	3	15042460	15065317	-1	p25.1	MRPS25	1.16144	2.39528	1.23384	7.98966	2.47795e-15	2.77929e-14
ENSG00000079332	10	70147289	70170523	-1	q22.1	SAR1A	1.13739	4.18345	3.04606	7.96032	2.70002e-15	3.02369e-14
ENSG00000132329	2	237858893	237912106	1	q37.3	RAMP1	1.48422	5.69347	4.20925	7.97469	2.71073e-15	3.03101e-14
ENSG00000136160	13	77895481	77975529	-1	q22.3	EDNRB	2.85322	3.47035	0.617127	8.04692	2.81379e-15	3.14141e-14
ENSG00000171051	19	51745172	51804110	-1	q13.41	FPR1	-4.31645	1.57493	5.89138	-8.47452	2.94535e-15	3.28325e-14
ENSG00000141543	17	80134369	80147151	-1	q25.3	EIF4A3	-1.19005	4.4744	5.66445	-7.97673	3.04899e-15	3.39358e-14
ENSG00000285441	6	159679119	159762529	-1	q25.3	SOD2	-1.26626	3.42299	4.68925	-8.03795	3.05684e-15	3.39711e-14
ENSG00000196591	6	113933028	114011308	-1	q21	HDAC2	1.0807	2.35696	1.27627	7.93774	3.17157e-15	3.51923e-14
ENSG00000179454	14	44924324	45042322	-1	q21.2	KLHL28	0.873845	1.44267	0.568821	7.9232	3.48981e-15	3.86645e-14
ENSG00000118363	11	74949247	74979033	1	q13.4	SPCS2	1.02216	4.52088	3.49872	7.92158	3.64867e-15	4.03631e-14
ENSG00000162065	16	2475051	2509560	1	p13.3	TBC1D24	0.630622	1.33011	0.699486	7.9109	3.68844e-15	4.07411e-14
ENSG00000169891	X	16946658	17153272	1	p22.2	REPS2	1.03032	1.19221	0.161892	7.94446	3.69473e-15	4.07485e-14
ENSG00000123560	X	103773718	103792619	1	q22.2	PLP1	3.66087	5.19961	1.53874	7.94525	3.70043e-15	4.07496e-14
ENSG00000100116	22	37807905	37817176	1	q13.1	GCAT	2.62021	3.38961	0.769396	7.98166	3.87392e-15	4.25956e-14
ENSG00000133026	17	8474207	8630761	-1	p13.1	MYH10	1.65828	2.34152	0.683244	7.93494	4.0718e-15	4.47037e-14
ENSG00000134480	5	87318416	87412930	-1	q14.3	CCNH	-1.04998	3.91412	4.9641	-7.94286	4.23149e-15	4.63869e-14
ENSG00000034713	16	75566375	75577881	1	q23.1	GABARAPL2	0.963158	5.89937	4.93621	7.89796	4.27534e-15	4.67969e-14
ENSG00000114790	3	154121003	154257827	1	q25.2	ARHGEF26	1.94038	2.65517	0.714793	7.91948	4.5541e-15	4.97733e-14
ENSG00000131238	1	40071461	40097727	-1	p34.2	PPT1	-0.963111	4.73153	5.69464	-7.90432	4.58672e-15	5.00545e-14
ENSG00000196562	20	47656348	47786616	-1	q13.12	SULF2	2.46636	3.43007	0.963711	7.88998	4.81973e-15	5.25184e-14
ENSG00000136930	9	124353465	124415444	-1	q33.3	PSMB7	1.27718	5.33362	4.05644	7.88349	5.24202e-15	5.70344e-14
ENSG00000101363	20	37289638	37317260	1	q11.23	MANBAL	1.94518	4.62167	2.67649	7.91326	5.54152e-15	6.02029e-14
ENSG00000143774	1	228139962	228148984	1	q42.13	GUK1	1.18973	5.52286	4.33313	7.86239	5.8786e-15	6.37696e-14
ENSG00000111961	6	148272304	148552048	1	q24.3	SASH1	0.73258	0.92843	0.19585	7.85603	6.3532e-15	6.88153e-14
ENSG00000179091	8	144095039	144097525	1	q24.3	CYC1	1.31025	5.42146	4.11121	7.85341	6.48337e-15	7.01207e-14
ENSG00000176340	11	63974620	63976543	1	q13.1	COX8A	0.921406	5.77769	4.85629	7.84504	6.59063e-15	7.11749e-14
ENSG00000178104	1	148808181	149048286	1	q21.2	PDE4DIP	1.21656	3.21945	2.00289	7.84346	7.04246e-15	7.59416e-14
ENSG00000151692	2	6917412	7068286	1	p25.1	RNF144A	1.24064	1.4189	0.178267	7.87463	7.30119e-15	7.86149e-14
ENSG00000108349	17	40140318	40172171	1	q21.1	CASC3	1.16837	3.37508	2.20671	7.83095	7.50977e-15	8.07411e-14
ENSG00000171223	19	12791486	12793315	1	p13.13	JUNB	-1.32094	5.44456	6.7655	-7.84834	7.93993e-15	8.52399e-14
ENSG00000125868	20	17570075	17609919	1	p12.1	DSTN	1.65312	5.22358	3.57046	7.8225	7.98414e-15	8.55881e-14
ENSG00000147403	X	154389955	154409168	1	q28	RPL10	0.525305	6.81	6.28469	7.80945	8.02558e-15	8.59056e-14
ENSG00000072274	3	196027183	196082096	-1	q29	TFRC	-1.21498	2.23416	3.44913	-7.9101	8.08923e-15	8.64596e-14
ENSG00000213719	6	31730581	31739763	-1	p21.33	CLIC1	-3.55002	1.86094	5.41096	-8.41719	8.18778e-15	8.73845e-14
ENSG00000179950	8	143816344	143829352	-1	q24.3	PUF60	1.08844	5.63124	4.5428	7.80176	9.1045e-15	9.70257e-14
ENSG00000124570	6	2948159	2972165	-1	p25.2	SERPINB6	-1.48082	2.19026	3.67108	-7.89821	9.44028e-15	1.00457e-13
ENSG00000171298	17	80101556	80119881	1	q25.3	GAA	-1.05138	3.19821	4.24959	-7.82736	9.72103e-15	1.03293e-13
ENSG00000162772	1	212565334	212620777	1	q32.3	ATF3	-1.5119	4.06702	5.57892	-7.99804	1.02938e-14	1.09219e-13
ENSG00000089009	12	112405190	112418838	-1	q24.13	RPL6	0.713254	7.16006	6.4468	7.77319	1.07717e-14	1.14124e-13
ENSG00000144655	3	39141855	39154562	-1	p22.2	CSRNP1	-1.11129	2.86644	3.97773	-7.93805	1.08136e-14	1.14401e-13
ENSG00000178252	3	49007062	49015953	1	p21.31	WDR6	1.33128	4.09134	2.76006	7.77774	1.09313e-14	1.15478e-13
ENSG00000132604	16	69355567	69408571	-1	q22.1	TERF2	0.817642	1.59033	0.772684	7.77525	1.11812e-14	1.17946e-13
ENSG00000155090	8	102648784	102655725	-1	q22.3	KLF10	-1.33874	3.03258	4.37132	-7.9171	1.21062e-14	1.27518e-13
ENSG00000134897	13	102799119	102841533	1	q33.1	BIVM	1.41017	1.99031	0.580136	7.7775	1.30689e-14	1.37459e-13
ENSG00000151327	14	35044907	35113130	1	q13.2	FAM177A1	1.03022	1.8809	0.850679	7.75825	1.32319e-14	1.38973e-13
ENSG00000143621	1	153661788	153671028	-1	q21.3	ILF2	1.13088	5.14447	4.01359	7.75561	1.33508e-14	1.4002e-13
ENSG00000182768	15	90265659	90275778	1	q26.1	NGRN	1.45463	5.45351	3.99888	7.75335	1.37462e-14	1.43959e-13
ENSG00000133169	X	103062651	103064171	-1	q22.1	BEX1	4.48196	5.86321	1.38125	7.74334	1.42344e-14	1.48857e-13
ENSG00000170860	3	14178817	14201122	1	p25.1	LSM3	1.37389	4.67211	3.29821	7.7645	1.62071e-14	1.69243e-13
ENSG00000175206	1	11845709	11848345	-1	p36.22	NPPA	3.48625	5.44671	1.96046	7.77975	1.67837e-14	1.75013e-13
ENSG00000105193	19	39433137	39435949	-1	q13.2	RPS16	-0.665027	6.15151	6.81654	-7.71474	1.73438e-14	1.80594e-13
ENSG00000175334	11	66002228	66004149	1	q13.1	BANF1	1.06201	4.31735	3.25533	7.72356	1.74261e-14	1.81192e-13
ENSG00000170017	3	105366909	105576900	1	q13.11	ALCAM	1.42008	3.92891	2.50883	7.71636	1.75901e-14	1.82635e-13
ENSG00000067533	1	218285293	218337983	1	q41	RRP15	0.683457	1.31973	0.636271	7.71417	1.76508e-14	1.83004e-13
ENSG00000103351	16	3500976	3539048	1	p13.3	CLUAP1	0.856569	1.27297	0.416405	7.72024	1.85737e-14	1.92299e-13
ENSG00000221944	2	232547970	232550557	-1	q37.1	TIGD1	0.935858	1.70641	0.770552	7.6945	2.06363e-14	2.13349e-13
ENSG00000181904	5	134845680	134859735	1	q31.1	C5orf24	0.851066	1.49437	0.643309	7.6954	2.09987e-14	2.16787e-13
ENSG00000181061	3	42784298	42804531	-1	p22.1	HIGD1A	1.29287	3.16206	1.86919	7.69751	2.19917e-14	2.26717e-13
ENSG00000165943	14	93182199	93184923	-1	q32.12	MOAP1	1.75524	3.45074	1.6955	7.70839	2.20344e-14	2.26836e-13
ENSG00000204099	2	241808825	241817413	1	q37.3	NEU4	2.3915	4.00438	1.61288	7.71084	2.27476e-14	2.33847e-13
ENSG00000159692	4	1211448	1249953	-1	p16.3	CTBP1	0.938892	2.70037	1.76148	7.6622	2.70099e-14	2.77271e-13
ENSG00000154548	6	89095959	89118071	-1	q15	SRSF12	1.03057	1.30527	0.274704	7.67827	3.14436e-14	3.2233e-13
ENSG00000169567	5	131159027	131171735	-1	q23.3	HINT1	1.03528	5.73856	4.70328	7.63452	3.40479e-14	3.48535e-13
ENSG00000112308	6	24704861	24719998	-1	p22.3	C6orf62	-0.742549	5.99135	6.7339	-7.61227	3.65964e-14	3.74096e-13
ENSG00000182220	X	40579372	40606848	1	p11.4	ATP6AP2	0.966538	5.11834	4.15181	7.61406	3.70363e-14	3.78061e-13
ENSG00000112799	6	6588108	6654983	1	p25.1	LY86	-4.38075	1.26565	5.6464	-8.06465	4.33759e-14	4.42155e-13
ENSG00000152583	4	87473335	87531061	-1	q22.1	SPARCL1	4.17891	5.67668	1.49777	7.60635	4.42931e-14	4.50872e-13
ENSG00000116774	1	113979391	114035572	1	p13.2	OLFML3	-4.06325	1.14973	5.21298	-8.05423	4.49585e-14	4.57005e-13
ENSG00000198040	12	133037292	133063304	1	q24.33	ZNF84	1.5937	2.17121	0.577507	7.61558	4.63931e-14	4.70929e-13
ENSG00000099817	19	1086574	1095380	-1	p13.3	POLR2E	1.0216	2.97312	1.95152	7.58108	5.03608e-14	5.10491e-13
ENSG00000168924	4	1811479	1856156	-1	p16.3	LETM1	0.718462	1.65142	0.932959	7.56765	5.21375e-14	5.27765e-13
ENSG00000165168	X	37780059	37813461	1	p21.1	CYBB	-3.84791	0.368565	4.21648	-7.97991	5.29131e-14	5.34368e-13
ENSG00000065923	X	46599251	46759118	-1	p11.3	SLC9A7	0.571956	0.833895	0.261939	7.56938	5.29368e-14	5.34368e-13
ENSG00000184110	16	28688558	28735727	1	p11.2	EIF3C	1.04134	5.03101	3.98968	7.56106	5.5778e-14	5.62267e-13
ENSG00000111775	12	120438090	120440737	1	q24.31	COX6A1	1.03144	5.70966	4.67822	7.55416	5.99908e-14	6.03897e-13
ENSG00000111328	12	123250112	123272334	-1	q24.31	CDK2AP1	1.17449	5.05023	3.87573	7.51127	8.4373e-14	8.48165e-13
ENSG00000114115	3	139517434	139539829	-1	q23	RBP1	1.97806	2.44534	0.467279	7.5786	8.52828e-14	8.56127e-13
ENSG00000111678	12	6942978	6946003	1	p13.31	C12orf57	1.21532	4.9267	3.71138	7.51699	8.58049e-14	8.6018e-13
ENSG00000115956	2	68365282	68397453	1	p14	PLEK	-3.36857	1.21263	4.58119	-8.00719	8.78156e-14	8.79124e-13
ENSG00000121067	17	49598884	49678163	-1	q21.33	SPOP	1.27642	2.73735	1.46092	7.50692	9.22217e-14	9.21963e-13
ENSG00000273899	22	37681673	37693476	1	q13.1	NOL12	1.12261	1.97422	0.851612	7.51324	9.36814e-14	9.3527e-13
ENSG00000160194	21	42879644	42913304	1	q22.3	NDUFV3	0.870015	2.60819	1.73818	7.4922	9.50309e-14	9.47441e-13
ENSG00000203666	1	244969705	245127164	1	q44	EFCAB2	1.47236	2.20648	0.734119	7.52327	9.55254e-14	9.51067e-13
ENSG00000232810	6	31575565	31578336	1	p21.33	TNF	-4.45964	1.09511	5.55475	-8.06223	9.87608e-14	9.81934e-13
ENSG00000150977	12	123410683	123436717	-1	q24.31	RILPL2	-2.00507	2.8913	4.89636	-7.89039	1.01255e-13	1.00535e-12
ENSG00000242028	15	43796142	43804427	1	q15.3	HYPK	1.28009	3.52079	2.2407	7.49329	1.03506e-13	1.02631e-12
ENSG00000105568	19	52190048	52229518	1	q13.41	PPP2R1A	1.09835	4.57607	3.47772	7.47503	1.13823e-13	1.12706e-12
ENSG00000080709	5	114055926	114496500	1	q22.3	KCNN2	1.29544	2.02505	0.729608	7.51234	1.14764e-13	1.13484e-12
ENSG00000143155	1	168178962	168202109	1	q24.2	TIPRL	1.25434	2.62411	1.36977	7.48165	1.19816e-13	1.18318e-12
ENSG00000139579	12	56222015	56229854	1	q13.3	NABP2	1.4454	2.38843	0.943025	7.47691	1.23623e-13	1.21912e-12
ENSG00000173418	20	20017310	20033655	1	p11.23	NAA20	-0.964795	4.65337	5.61816	-7.47441	1.25669e-13	1.23762e-12
ENSG00000051523	16	88643289	88651054	-1	q24.2	CYBA	-3.04081	2.32416	5.36497	-7.85038	1.26034e-13	1.23954e-12
ENSG00000196693	10	42574185	42638570	-1	q11.21	ZNF33B	1.01292	1.27068	0.257764	7.48409	1.27483e-13	1.25209e-12
ENSG00000198563	6	31530219	31542448	-1	p21.33	DDX39B	0.78961	4.08839	3.29878	7.44277	1.36668e-13	1.34049e-12
ENSG00000170458	5	140631728	140633701	-1	q31.3	CD14	-3.69546	2.5495	6.24496	-7.86775	1.50205e-13	1.47128e-12
ENSG00000176171	10	131966455	131982013	-1	q26.3	BNIP3	2.64159	4.42067	1.77908	7.45279	1.56859e-13	1.53439e-12
ENSG00000008018	6	170535120	170553307	-1	q27	PSMB1	1.07944	5.49245	4.41301	7.42208	1.65083e-13	1.61267e-12
ENSG00000067225	15	72199029	72231822	-1	q23	PKM	0.930363	4.37437	3.44401	7.40866	1.75053e-13	1.70776e-12
ENSG00000147684	8	124539101	124580648	1	q24.13	NDUFB9	1.23181	5.47593	4.24412	7.40554	1.92006e-13	1.87064e-12
ENSG00000144021	2	96266159	96274173	1	q11.2	CIAO1	1.03607	2.67643	1.64036	7.39153	1.95694e-13	1.90402e-12
ENSG00000198258	19	9827892	9830115	1	p13.2	UBL5	0.909984	5.19893	4.28895	7.39064	2.13004e-13	2.06967e-12
ENSG00000158528	7	94907202	95296415	1	q21.3	PPP1R9A	2.52436	2.78394	0.25958	7.38264	2.27022e-13	2.20293e-12
ENSG00000102158	X	77826364	77895593	-1	q21.1	MAGT1	-0.825999	1.23686	2.06285	-7.3805	2.31262e-13	2.24108e-12
ENSG00000187122	10	96998038	97185959	-1	q24.1	SLIT1	3.03902	3.531	0.491973	7.37664	2.43098e-13	2.35265e-12
ENSG00000064651	5	128083766	128189677	1	q23.3	SLC12A2	1.22218	1.87086	0.648675	7.37885	2.65188e-13	2.56302e-12
ENSG00000146278	6	89080751	89085160	1	q15	PNRC1	-0.90087	1.89433	2.7952	-7.38368	2.88569e-13	2.78528e-12
ENSG00000135838	1	182789293	182830384	1	q25.3	NPL	-1.1507	2.9483	4.099	-7.50681	2.99763e-13	2.88949e-12
ENSG00000152527	2	43637260	43767987	1	p21	PLEKHH2	0.993521	1.35338	0.359856	7.35595	3.0286e-13	2.91548e-12
ENSG00000115484	2	61868085	61888671	-1	p15	CCT4	1.28683	4.69555	3.40872	7.34288	3.06228e-13	2.944e-12
ENSG00000086730	7	74199652	74229834	1	q11.23	LAT2	-2.33747	2.801	5.13847	-7.71557	3.2158e-13	3.08751e-12
ENSG00000012061	19	45407334	45478828	-1	q13.32	ERCC1	-1.13973	2.49454	3.63426	-7.34061	3.22872e-13	3.09582e-12
ENSG00000205531	11	2944431	2992377	-1	p15.4	NAP1L4	1.22112	3.97883	2.75771	7.32601	3.39142e-13	3.24754e-12
ENSG00000105278	19	3804024	3869038	-1	p13.3	ZFR2	2.04459	2.2445	0.199905	7.35464	3.76833e-13	3.60372e-12
ENSG00000220205	17	8159149	8163546	-1	p13.1	VAMP2	0.912543	3.14923	2.23668	7.30187	3.90738e-13	3.73178e-12
ENSG00000185359	17	81683326	81703138	1	q25.3	HGS	1.07231	4.23447	3.16216	7.30883	3.92588e-13	3.74453e-12
ENSG00000129538	14	20801228	20802855	-1	q11.2	RNASE1	-3.62521	3.00977	6.63498	-8.19109	4.62422e-13	4.40483e-12
ENSG00000145022	3	49412206	49416475	1	p21.31	TCTA	0.964916	1.9369	0.97198	7.26833	5.03711e-13	4.79185e-12
ENSG00000285437	7	102562133	102572583	-1	q22.1	POLR2J3	0.947122	3.33946	2.39233	7.2678	5.07585e-13	4.82239e-12
ENSG00000139687	13	48303726	48599436	1	q14.2	RB1	-0.925	2.28427	3.20927	-7.31664	5.15125e-13	4.88763e-12
ENSG00000106144	7	143288215	143307696	1	q34	CASP2	0.982889	2.06508	1.08219	7.26041	5.28931e-13	5.01208e-12
ENSG00000165006	9	34179005	34252523	1	p13.3	UBAP1	1.19748	3.03226	1.83477	7.26914	5.3139e-13	5.02883e-12
ENSG00000136044	12	105173297	105236203	-1	q23.3	APPL2	-1.0288	2.45656	3.48536	-7.27129	5.49242e-13	5.19101e-12
ENSG00000147601	8	73008864	73048123	1	q21.11	TERF1	0.861966	2.03889	1.17693	7.249	5.66066e-13	5.34307e-12
ENSG00000237515	16	12901598	13240416	1	p13.12	SHISA9	0.441666	3.74629	3.30462	7.23713	5.86613e-13	5.52875e-12
ENSG00000048342	4	15469865	15601557	1	p15.32	CC2D2A	0.733471	1.59131	0.857843	7.24958	5.87259e-13	5.52875e-12
ENSG00000180616	17	73165010	73176633	1	q25.1	SSTR2	1.83124	2.12863	0.297388	7.28054	6.07178e-13	5.70889e-12
ENSG00000198034	X	72255679	72277248	-1	q13.1	RPS4X	0.604164	7.8315	7.22734	7.23267	6.10367e-13	5.73146e-12
ENSG00000144713	3	12834485	12841582	-1	p25.2	RPL32	0.59705	5.18326	4.58621	7.23044	6.24762e-13	5.85906e-12
ENSG00000109084	17	28319200	28328685	1	q11.2	TMEM97	2.65075	4.20899	1.55824	7.25967	6.28954e-13	5.89077e-12
ENSG00000204389	6	31815543	31817946	1	p21.33	HSPA1A	-1.68222	5.19379	6.876	-7.23803	7.15576e-13	6.69344e-12
ENSG00000165637	10	75210154	75231448	1	q22.2	VDAC2	0.943189	5.40472	4.46153	7.2161	7.32136e-13	6.83954e-12
ENSG00000118816	4	77047155	77075989	-1	q21.1	CCNI	0.879693	4.46149	3.58179	7.21267	7.47667e-13	6.97567e-12
ENSG00000184221	21	33070141	33072413	1	q22.11	OLIG1	3.7263	5.51327	1.78697	7.20788	7.52141e-13	7.00841e-12
ENSG00000113621	5	134874371	134901635	1	q31.1	TXNDC15	0.867837	1.95206	1.08422	7.20426	7.64104e-13	7.11077e-12
ENSG00000185361	19	4639516	4655568	1	p13.3	TNFAIP8L1	-0.2953	1.21941	1.51471	-7.19023	8.28051e-13	7.696e-12
ENSG00000184384	11	95976598	96343195	-1	q21	MAML2	0.847115	3	2.15288	7.19638	8.38275e-13	7.78108e-12
ENSG00000137802	15	41774434	41827855	1	q15.1	MAPKBP1	0.928379	1.38934	0.460962	7.19512	9.11545e-13	8.4504e-12
ENSG00000168214	4	26163455	26435131	1	p15.2	RBPJ	1.03142	3.3114	2.27998	7.17581	9.89921e-13	9.16528e-12
ENSG00000187416	7	104328700	104907232	1	q22.2	LHFPL3	4.13742	5.10659	0.969172	7.17085	1.01746e-12	9.4083e-12
ENSG00000174469	7	146116002	148420998	1	q35	CNTNAP2	1.28289	2.11051	0.827625	7.17683	1.04381e-12	9.63968e-12
ENSG00000120251	4	157204182	157366075	1	q32.1	GRIA2	3.92245	4.30729	0.384843	7.16194	1.04783e-12	9.66239e-12
ENSG00000159111	17	47823272	47831541	-1	q21.32	MRPL10	1.84496	3.43836	1.5934	7.2057	1.04893e-12	9.66239e-12
ENSG00000142507	17	4796144	4798502	1	p13.2	PSMB6	0.979514	5.5976	4.61809	7.16069	1.07932e-12	9.9297e-12
ENSG00000171634	17	67825503	67984378	1	q24.2	BPTF	0.752686	2.22788	1.4752	7.14585	1.16904e-12	1.07416e-11
ENSG00000213463	14	70366499	70417090	-1	q24.2	SYNJ2BP	0.800411	1.50535	0.704941	7.14798	1.20242e-12	1.10343e-11
ENSG00000005801	11	3339261	3379222	-1	p15.4	ZNF195	1.75918	3.12258	1.3634	7.15218	1.32152e-12	1.2112e-11
ENSG00000135940	2	97646062	97648383	1	q11.2	COX5B	0.96475	5.91206	4.94731	7.13147	1.34793e-12	1.23384e-11
ENSG00000136267	7	14145049	14974777	-1	p21.2	DGKB	0.685484	0.964614	0.279129	7.12923	1.35975e-12	1.2431e-11
ENSG00000133030	17	17042545	17217679	1	p11.2	MPRIP	0.598631	1.13191	0.533283	7.12172	1.40885e-12	1.28637e-11
ENSG00000135452	12	57738013	57750219	1	q14.1	TSPAN31	1.20354	3.06514	1.86159	7.12402	1.54475e-12	1.40869e-11
ENSG00000172590	14	22829879	22835037	1	q11.2	MRPL52	1.20882	2.86275	1.65393	7.13886	1.55298e-12	1.41442e-11
ENSG00000184619	17	8356902	8376704	-1	p13.1	KRBA2	1.54604	2.06045	0.51441	7.16186	1.55521e-12	1.41468e-11
ENSG00000122565	7	26201162	26213607	1	p15.2	CBX3	1.11102	4.4746	3.36359	7.09543	1.71104e-12	1.55448e-11
ENSG00000171490	16	11833850	11851580	-1	p13.13	RSL1D1	0.782584	2.3865	1.60392	7.08745	1.76165e-12	1.59846e-11
ENSG00000174945	7	2679522	2775500	1	p22.3	AMZ1	1.86033	3.04063	1.1803	7.111	1.81062e-12	1.64084e-11
ENSG00000047849	3	47850690	48089272	-1	p21.31	MAP4	1.06815	2.88668	1.81853	7.08712	1.81595e-12	1.64363e-11
ENSG00000263465	11	95067197	95071224	1	q21	SRSF8	0.8012	1.43582	0.634624	7.08816	1.83796e-12	1.66148e-11
ENSG00000115738	2	8678845	8684461	1	p25.1	ID2	-0.958485	5.73451	6.693	-7.08077	1.9274e-12	1.74017e-11
ENSG00000155307	21	14485228	14658821	-1	q11.2	SAMSN1	-3.38591	1.51894	4.90484	-7.42249	2.13993e-12	1.92965e-11
ENSG00000205356	7	98214624	98252232	-1	q21.3	TECPR1	0.739369	1.39746	0.658095	7.05854	2.23334e-12	2.01139e-11
ENSG00000142669	1	26280086	26281522	1	p36.11	SH3BGRL3	-0.785681	4.04294	4.82863	-7.0839	2.35588e-12	2.11913e-11
ENSG00000068400	X	48973720	49002264	-1	p11.23	GRIPAP1	0.828796	2.08943	1.26063	7.04659	2.37065e-12	2.12978e-11
ENSG00000157214	7	90167590	90238137	1	q21.13	STEAP2	0.596396	0.952665	0.356268	7.041	2.48739e-12	2.23189e-11
ENSG00000008311	7	122073549	122144255	-1	q31.32	AASS	0.826241	1.77097	0.944731	7.03049	2.65364e-12	2.37813e-11
ENSG00000166847	16	23641466	23677472	1	p12.2	DCTN5	0.847344	1.67224	0.824898	7.03298	2.66125e-12	2.38202e-11
ENSG00000170296	17	7240008	7242449	-1	p13.1	GABARAP	0.628153	6.34479	5.71664	7.01802	2.82897e-12	2.52902e-11
ENSG00000114391	3	101681091	101686718	-1	q12.3	RPL24	0.61094	6.22659	5.61565	7.0189	2.84238e-12	2.53789e-11
ENSG00000135535	6	109366514	109382467	-1	q21	CD164	-1.05142	3.53909	4.59051	-7.07034	3.1312e-12	2.79234e-11
ENSG00000168887	2	85605254	85612066	-1	p11.2	C2orf68	0.995153	2.56071	1.56556	7.00888	3.15335e-12	2.80864e-11
ENSG00000180353	3	121631399	121660927	-1	q13.33	HCLS1	-3.12573	1.49414	4.61987	-7.33604	3.27418e-12	2.91269e-11
ENSG00000185252	22	20394115	20408461	1	q11.21	ZNF74	1.90125	2.2351	0.333848	7.04574	3.63731e-12	3.23179e-11
ENSG00000149311	11	108222484	108369102	1	q22.3	ATM	-0.495042	0.749915	1.24496	-6.98627	3.64284e-12	3.23274e-11
ENSG00000113658	5	136132845	136188747	1	q31.1	SMAD5	0.672736	1.29741	0.624671	6.96804	4.14452e-12	3.67346e-11
ENSG00000120437	6	159762045	159779112	1	q25.3	ACAT2	2.21567	5.446	3.23033	6.98303	4.18003e-12	3.70043e-11
ENSG00000156976	3	186783205	186789897	1	q27.3	EIF4A2	0.7823	5.86803	5.08573	6.9632	4.20645e-12	3.71928e-11
ENSG00000140379	15	79960892	79971196	-1	q25.1	BCL2A1	-4.17552	1.9729	6.14842	-7.501	4.80236e-12	4.24102e-11
ENSG00000231500	6	33272075	33276511	1	p21.32	RPS18	0.56387	7.75022	7.18635	6.94143	4.82849e-12	4.25892e-11
ENSG00000131899	17	18225635	18244875	1	p11.2	LLGL1	0.73777	1.32113	0.58336	6.94317	4.94299e-12	4.35462e-11
ENSG00000075407	10	38094334	38150293	1	p11.1	ZNF37A	0.780015	1.50159	0.721575	6.93228	5.51979e-12	4.85342e-11
ENSG00000205060	7	134289332	134316930	-1	q33	SLC35B4	1.0798	1.86671	0.786915	6.94639	5.52254e-12	4.85342e-11
ENSG00000160752	1	155308748	155320666	1	q22	FDPS	1.69213	5.2854	3.59327	6.93063	5.69775e-12	5.00136e-11
ENSG00000128585	7	131110096	131496632	1	q32.3	MKLN1	0.746095	1.75276	1.00666	6.91926	5.82675e-12	5.10842e-11
ENSG00000152700	5	134601149	134649271	-1	q31.1	SAR1B	0.671488	1.54206	0.870576	6.90958	6.06671e-12	5.31239e-11
ENSG00000135245	7	128455849	128458418	1	q32.1	HILPDA	1.44365	2.06177	0.618122	6.95459	6.12865e-12	5.36018e-11
ENSG00000103160	16	84122141	84145192	-1	q24.1	HSDL1	1.69872	2.99186	1.29314	6.93983	6.17533e-12	5.39451e-11
ENSG00000090266	7	140690777	140722790	1	q34	NDUFB2	0.987668	5.57534	4.58767	6.91515	6.28064e-12	5.47991e-11
ENSG00000059145	16	1363205	1414751	-1	p13.3	UNKL	0.894998	1.46725	0.572251	6.92071	6.51286e-12	5.67428e-11
ENSG00000106780	9	120600811	120714470	-1	q33.2	MEGF9	0.688541	1.1297	0.441161	6.90993	6.51902e-12	5.67428e-11
ENSG00000157036	3	38496127	38542161	1	p22.2	EXOG	1.53982	1.98056	0.440734	6.94232	6.69015e-12	5.81627e-11
ENSG00000133997	14	70581257	70600690	-1	q24.2	MED6	1.50986	2.86893	1.35908	6.91528	6.82824e-12	5.92923e-11
ENSG00000256771	19	19865882	19894674	1	p13.11	ZNF253	1.56329	2.19018	0.626884	6.91935	6.89384e-12	5.97905e-11
ENSG00000232112	3	48440257	48444208	1	p21.31	TMA7	0.694673	5.44399	4.74932	6.88877	7.27424e-12	6.30145e-11
ENSG00000110442	11	36269284	36289449	-1	p13	COMMD9	0.963323	1.92313	0.959804	6.88113	7.81596e-12	6.76267e-11
ENSG00000213741	14	49570984	49599164	-1	q21.3	RPS29	0.611701	5.97894	5.36724	6.86301	8.46374e-12	7.31444e-11
ENSG00000112514	6	33416442	33418317	-1	p21.32	CUTA	1.09413	5.27793	4.1838	6.86787	8.6329e-12	7.45177e-11
ENSG00000123352	12	49366584	49527425	1	q13.12	SPATS2	0.667465	1.34515	0.677686	6.86066	8.65272e-12	7.46002e-11
ENSG00000100897	14	24114195	24125242	1	q12	DCAF11	0.979214	2.07904	1.09983	6.84813	9.9077e-12	8.53189e-11
ENSG00000144895	3	150546678	150586016	1	q25.1	EIF2A	1.13566	3.21411	2.07844	6.8472	1.02449e-11	8.80596e-11
ENSG00000166448	7	98846488	98870771	-1	q22.1	TMEM130	0.767547	1.17935	0.4118	6.84708	1.02502e-11	8.80596e-11
ENSG00000109107	17	28573115	28576948	-1	q11.2	ALDOC	3.77767	6.27196	2.49429	6.86019	1.04561e-11	8.97023e-11
ENSG00000119917	10	89327997	89340971	1	q23.31	IFIT3	0.91799	1.66192	0.743934	6.83813	1.04661e-11	8.97023e-11
ENSG00000164919	8	99873200	99893707	-1	q22.2	COX6C	0.932929	4.48202	3.54909	6.82937	1.09622e-11	9.38437e-11
ENSG00000146072	6	47231532	47309905	-1	p12.3	TNFRSF21	1.02197	4.11224	3.09028	6.82385	1.20645e-11	1.03159e-10
ENSG00000163449	2	216081866	216102783	1	q35	TMEM169	1.87086	2.12471	0.253853	6.86252	1.2838e-11	1.09643e-10
ENSG00000136485	17	63550477	63594279	1	q23.3	DCAF7	0.926158	2.3895	1.46334	6.79588	1.3295e-11	1.13413e-10
ENSG00000182141	19	21291160	21329425	-1	p12	ZNF708	0.966293	1.70507	0.738777	6.80622	1.33696e-11	1.13916e-10
ENSG00000087365	11	66050729	66069308	1	q13.1	SF3B2	0.833006	3.66949	2.83649	6.79106	1.40409e-11	1.19496e-10
ENSG00000054690	14	67533290	67589612	1	q24.1	PLEKHH1	0.74299	0.985338	0.242348	6.80395	1.42042e-11	1.20744e-10
ENSG00000048740	10	10798397	11336675	1	p14	CELF2	-0.648728	2.56683	3.21556	-6.78232	1.5304e-11	1.29941e-10
ENSG00000005513	16	981770	986979	1	p13.3	SOX8	3.86029	4.64461	0.784318	6.78121	1.55506e-11	1.3188e-10
ENSG00000077157	1	202348699	202592706	1	q32.1	PPP1R12B	0.83314	1.37842	0.545281	6.77603	1.56406e-11	1.32489e-10
ENSG00000130775	1	27872543	27886685	1	p35.3	THEMIS2	-3.09711	1.85903	4.95614	-7.09609	1.57471e-11	1.33237e-10
ENSG00000127184	5	86617928	86620962	1	q14.3	COX7C	0.684371	6.31808	5.63371	6.73828	1.9933e-11	1.68457e-10
ENSG00000164609	5	160401641	160421711	-1	q33.3	SLU7	0.960991	2.56306	1.60207	6.73875	2.01755e-11	1.70308e-10
ENSG00000105640	19	17859910	17864153	1	p13.11	RPL18A	0.546756	7.28052	6.73376	6.73077	2.0404e-11	1.72038e-10
ENSG00000092203	14	21476597	21499175	1	q11.2	TOX4	0.876893	2.3036	1.42671	6.72519	2.17372e-11	1.83066e-10
ENSG00000176410	7	73680918	73683453	-1	q11.23	DNAJC30	1.3241	2.08612	0.76202	6.76376	2.27705e-11	1.91547e-10
ENSG00000113013	5	138553756	138575416	-1	q31.2	HSPA9	0.893066	4.25447	3.36141	6.71772	2.29003e-11	1.92416e-10
ENSG00000165264	9	32553001	32573184	-1	p21.1	NDUFB6	1.02551	4.81474	3.78923	6.72148	2.30418e-11	1.9338e-10
ENSG00000104738	8	47960185	47978160	1	q11.21	MCM4	1.33988	2.04653	0.706646	6.7449	2.34976e-11	1.96979e-10
ENSG00000100522	14	52775193	52791668	-1	q22.1	GNPNAT1	0.787728	1.35779	0.570059	6.71804	2.41181e-11	2.01947e-10
ENSG00000204531	6	31164337	31180731	-1	p21.33	POU5F1	-0.293838	1.41853	1.71236	-6.70585	2.44496e-11	2.04488e-10
ENSG00000146281	6	89146055	89165565	1	q15	PM20D2	0.679726	1.07977	0.400043	6.71296	2.46497e-11	2.05924e-10
ENSG00000185236	19	8389981	8404434	1	p13.2	RAB11B	0.879659	3.94886	3.0692	6.70924	2.48241e-11	2.07143e-10
ENSG00000130348	6	106629578	106668417	1	q21	QRSL1	0.809604	1.4278	0.618197	6.70847	2.52004e-11	2.10042e-10
ENSG00000153823	2	228850526	229271285	-1	q36.3	PID1	2.60742	4.4325	1.82509	6.7036	2.60979e-11	2.17273e-10
ENSG00000100418	22	41598028	41621043	-1	q13.2	DESI1	0.64781	1.5317	0.883886	6.69144	2.70582e-11	2.2501e-10
ENSG00000122218	1	160288594	160343273	-1	q23.2	COPA	0.886325	3.27087	2.38454	6.6911	2.76126e-11	2.29358e-10
ENSG00000188643	1	153606886	153613145	-1	q21.3	S100A16	4.05362	5.4994	1.44578	6.74115	2.79785e-11	2.32132e-10
ENSG00000142676	1	23691742	23696835	1	p36.11	RPL11	-0.685259	5.85406	6.53932	-6.6853	2.82335e-11	2.33981e-10
ENSG00000130985	X	47190861	47215128	1	p11.3	UBA1	0.850128	4.178	3.32788	6.67885	2.99748e-11	2.48129e-10
ENSG00000115947	2	147930396	148021604	-1	q23.1	ORC4	0.421499	4.08533	3.66383	6.67274	3.00555e-11	2.48513e-10
ENSG00000161048	7	103099776	103149560	-1	q22.1	NAPEPLD	1.57506	2.16465	0.589593	6.71477	3.02541e-11	2.49871e-10
ENSG00000180879	X	153793516	153798499	1	q28	SSR4	0.879287	5.5617	4.68242	6.66905	3.25932e-11	2.68885e-10
ENSG00000114125	3	141738249	141747560	1	q23	RNF7	0.91501	2.62621	1.7112	6.66048	3.37132e-11	2.77809e-10
ENSG00000065361	12	56076799	56103505	1	q13.2	ERBB3	1.83753	2.40455	0.56702	6.70121	3.38432e-11	2.78564e-10
ENSG00000148730	10	70404145	70428618	1	q22.1	EIF4EBP2	0.790633	2.02353	1.2329	6.65009	3.65536e-11	3.00534e-10
ENSG00000101558	18	9914016	9960021	1	p11.22	VAPA	0.67524	3.57758	2.90234	6.64191	3.75721e-11	3.08487e-10
ENSG00000164168	4	147617386	147672044	1	q31.23	TMEM184C	1.00559	1.99279	0.987204	6.64746	3.76059e-11	3.08487e-10
ENSG00000143079	1	112396214	112463456	1	p13.2	CTTNBP2NL	-0.785753	2.15043	2.93618	-6.70884	3.8721e-11	3.17277e-10
ENSG00000106603	7	43608456	43729717	-1	p13	COA1	1.0063	2.42879	1.42248	6.63515	3.96374e-11	3.2442e-10
ENSG00000107281	9	137039463	137046179	-1	q34.3	NPDC1	3.0633	4.57311	1.50981	6.64067	4.06829e-11	3.32603e-10
ENSG00000164683	8	79762371	79767857	-1	q21.13	HEY1	3.44562	5.33461	1.88899	6.64145	4.08326e-11	3.33451e-10
ENSG00000135090	12	118149801	118372907	-1	q24.23	TAOK3	0.962119	3.59566	2.63354	6.62541	4.29148e-11	3.50062e-10
ENSG00000100376	22	45308968	45341955	1	q13.31	FAM118A	-0.815661	1.13506	1.95072	-6.64232	4.44351e-11	3.61688e-10
ENSG00000137267	6	3153666	3157544	-1	p25.2	TUBB2A	2.09129	4.60915	2.51786	6.65079	4.44397e-11	3.61688e-10
ENSG00000149273	11	75399515	75422280	1	q13.4	RPS3	0.50907	6.71763	6.20856	6.61027	4.5762e-11	3.72033e-10
ENSG00000132744	11	67642555	67650730	-1	q13.2	ACY3	-4.44416	0.942716	5.38687	-6.97841	4.71298e-11	3.82726e-10
ENSG00000135446	12	57747727	57756013	-1	q14.1	CDK4	1.24099	4.14192	2.90093	6.6118	4.96561e-11	4.02791e-10
ENSG00000123739	4	109709989	109730070	-1	q25	PLA2G12A	0.980286	1.56475	0.584464	6.6195	5.03594e-11	4.0804e-10
ENSG00000136206	7	43997897	44010122	1	p13	SPDYE1	0.592605	1.78894	1.19633	6.60054	5.15288e-11	4.17051e-10
ENSG00000157823	15	89830599	89894638	-1	q26.1	AP3S2	0.957323	1.89369	0.936366	6.60356	5.20057e-11	4.20442e-10
ENSG00000135069	9	78297125	78330093	1	q21.2	PSAT1	3.05933	4.94325	1.88391	6.59965	5.37205e-11	4.33823e-10
ENSG00000111897	6	122443351	122471807	-1	q22.31	SERINC1	0.820805	5.10085	4.28004	6.58734	5.37998e-11	4.33968e-10
ENSG00000148798	10	103277138	103290346	1	q24.33	INA	3.55091	4.35508	0.804169	6.59586	5.38579e-11	4.33968e-10
ENSG00000197535	15	52307283	52529050	-1	q21.2	MYO5A	0.750507	1.36092	0.610411	6.58821	5.65136e-11	4.54862e-10
ENSG00000085733	11	70398404	70436584	1	q13.3	CTTN	3.39889	4.31463	0.915744	6.57952	5.859e-11	4.71053e-10
ENSG00000095139	11	118572390	118603033	1	q23.3	ARCN1	1.01268	2.51084	1.49816	6.57838	5.96994e-11	4.79442e-10
ENSG00000148303	9	133348218	133351426	1	q34.2	RPL7A	0.630728	6.99428	6.36356	6.56594	6.17643e-11	4.95478e-10
ENSG00000149925	16	30064164	30072207	1	p11.2	ALDOA	0.68267	6.08927	5.4066	6.56316	6.36732e-11	5.10228e-10
ENSG00000166619	20	37492472	37527931	-1	q11.23	BLCAP	1.31581	4.63914	3.32333	6.56796	6.47063e-11	5.17936e-10
ENSG00000159720	16	67438014	67481181	-1	q22.1	ATP6V0D1	0.891683	4.63455	3.74287	6.57023	6.57127e-11	5.25066e-10
ENSG00000198911	22	41833079	41907307	1	q13.2	SREBF2	1.13965	3.08414	1.94448	6.56321	6.57416e-11	5.25066e-10
ENSG00000108671	17	32444379	32483319	1	q11.2	PSMD11	0.920214	3.68467	2.76446	6.55883	6.7857e-11	5.41366e-10
ENSG00000105372	19	41860255	41872925	1	q13.2	RPS19	-0.582719	5.68562	6.26834	-6.55251	6.8137e-11	5.43004e-10
ENSG00000021300	11	73646178	73662819	1	q13.4	PLEKHB1	3.30048	4.63367	1.33319	6.55735	7.47572e-11	5.9511e-10
ENSG00000139433	12	109850945	109880541	-1	q24.11	GLTP	0.767465	2.06591	1.29845	6.53469	7.65658e-11	6.08841e-10
ENSG00000006652	7	112422968	112481017	1	q31.1	IFRD1	-0.874696	3.01913	3.89382	-6.54456	7.79773e-11	6.19387e-10
ENSG00000185950	13	109752695	109786583	-1	q34	IRS2	-0.664863	1.67204	2.3369	-6.56508	8.12255e-11	6.44484e-10
ENSG00000131966	14	58200080	58235636	1	q23.1	ACTR10	1.40794	3.58835	2.18042	6.53938	8.25596e-11	6.54354e-10
ENSG00000120925	8	42849637	42897290	-1	p11.21	RNF170	0.698293	1.4456	0.747304	6.51961	8.58948e-11	6.80047e-10
ENSG00000213639	2	28751640	28802940	1	p23.2	PPP1CB	0.716727	4.1438	3.42707	6.51169	8.8384e-11	6.98993e-10
ENSG00000093183	3	42547969	42601080	-1	p22.1	SEC22C	1.11632	1.84616	0.729835	6.51867	9.11392e-11	7.19999e-10
ENSG00000107874	10	102423245	102432584	-1	q24.32	CUEDC2	1.19567	5.37817	4.18251	6.51241	9.22172e-11	7.27725e-10
ENSG00000147853	9	4709556	4742043	-1	p24.1	AK3	0.665999	1.66159	0.995589	6.50138	9.52158e-11	7.50573e-10
ENSG00000064787	20	53936777	54070594	-1	q13.2	BCAS1	0.692064	1.02242	0.330352	6.51166	9.97502e-11	7.85465e-10
ENSG00000070413	22	19036282	19122454	-1	q11.21	DGCR2	1.35982	4.27235	2.91253	6.49649	1.02544e-10	8.06594e-10
ENSG00000132274	11	5689697	5737089	1	p15.4	TRIM22	-1.57228	2.5792	4.15148	-6.6978	1.03783e-10	8.15455e-10
ENSG00000166922	15	32641676	32697098	1	q13.3	SCG5	4.10978	5.20988	1.1001	6.50937	1.0811e-10	8.48533e-10
ENSG00000173812	17	41688885	41692668	1	q21.2	EIF1	-0.484367	7.02584	7.51021	-6.47076	1.14589e-10	8.97677e-10
ENSG00000049449	11	32091074	32105722	1	p13	RCN1	1.76588	4.50347	2.73759	6.48241	1.14618e-10	8.97677e-10
ENSG00000166224	10	70815948	70881184	1	q22.1	SGPL1	0.985919	2.52661	1.54069	6.47426	1.19555e-10	9.35337e-10
ENSG00000169738	17	82035136	82037709	-1	q25.3	DCXR	1.15634	4.79761	3.64127	6.47367	1.20451e-10	9.41332e-10
ENSG00000072182	2	219514170	219538772	1	q35	ASIC4	3.35327	3.8233	0.470035	6.46234	1.26477e-10	9.87359e-10
ENSG00000242259	22	19351368	19448232	-1	q11.21	C22orf39	1.66491	3.30337	1.63847	6.47696	1.28631e-10	1.0031e-09
ENSG00000196843	2	96536743	96552634	1	q11.2	ARID5A	-1.27683	3.45639	4.73322	-6.63189	1.29502e-10	1.00881e-09
ENSG00000196345	3	44555193	44594173	1	p21.31	ZKSCAN7	0.886111	1.55107	0.664961	6.46388	1.35546e-10	1.05476e-09
ENSG00000137496	11	71998613	72005715	1	q13.4	IL18BP	-1.1133	2.83025	3.94356	-6.56868	1.39567e-10	1.08489e-09
ENSG00000128335	22	36226209	36239954	-1	q12.3	APOL2	0.892454	2.01304	1.12059	6.44766	1.4465e-10	1.1232e-09
ENSG00000144791	3	45555394	45686341	1	p21.31	LIMD1	0.740796	1.294	0.553208	6.43842	1.54488e-10	1.19831e-09
ENSG00000205238	7	102551232	102562308	1	q22.1	SPDYE2	0.55727	1.80823	1.25095	6.42939	1.55292e-10	1.20327e-09
ENSG00000129351	19	10654261	10692417	1	p13.2	ILF3	0.716321	3.98375	3.26743	6.42658	1.55522e-10	1.20376e-09
ENSG00000087263	16	56451521	56479104	1	q13	OGFOD1	0.760321	1.61528	0.854961	6.41826	1.66189e-10	1.28493e-09
ENSG00000122566	7	26173057	26201529	-1	p15.2	HNRNPA2B1	0.504372	5.50879	5.00441	6.41341	1.66362e-10	1.28493e-09
ENSG00000198740	17	49289206	49362473	-1	q21.33	ZNF652	0.61419	2.18356	1.56937	6.41018	1.74319e-10	1.34495e-09
ENSG00000114978	2	74152528	74178898	-1	p13.1	MOB1A	-1.02354	3.18473	4.20827	-6.46857	1.7603e-10	1.35672e-09
ENSG00000139910	14	26443090	26598033	-1	q12	NOVA1	3.11709	4.00437	0.887281	6.39404	1.92536e-10	1.48236e-09
ENSG00000140905	16	81081945	81096395	-1	q23.2	GCSH	1.64253	4.75611	3.11359	6.39631	2.01675e-10	1.55108e-09
ENSG00000105953	7	44606572	44709066	1	p13	OGDH	0.870843	2.43406	1.56322	6.38872	2.02729e-10	1.55754e-09
ENSG00000161016	8	144789765	144792587	-1	q24.3	RPL8	0.538014	7.05018	6.51217	6.38341	2.02999e-10	1.55797e-09
ENSG00000127914	7	91940862	92110673	1	q21.2	AKAP9	0.675892	2.22725	1.55136	6.37863	2.16106e-10	1.65681e-09
ENSG00000101311	20	6074845	6123544	-1	p12.3	FERMT1	3.05084	3.56108	0.510241	6.38111	2.16882e-10	1.66101e-09
ENSG00000136819	9	129827290	129835863	-1	q34.11	C9orf78	1.04124	2.82365	1.78241	6.38082	2.17609e-10	1.66482e-09
ENSG00000090054	9	92000087	92115413	-1	q22.31	SPTLC1	0.906801	2.82236	1.91556	6.36799	2.30132e-10	1.75878e-09
ENSG00000072210	17	19648136	19685760	1	p11.2	ALDH3A2	1.27812	3.221	1.94287	6.37599	2.35681e-10	1.7993e-09
ENSG00000186635	11	72685069	72793599	-1	q13.4	ARAP1	-0.763723	2.54178	3.3055	-6.38829	2.44577e-10	1.86526e-09
ENSG00000137106	9	37422666	37436990	1	p13.2	GRHPR	1.39407	4.3589	2.96483	6.35915	2.51499e-10	1.91603e-09
ENSG00000067064	10	1039152	1049170	-1	p15.3	IDI1	0.808791	5.44004	4.63125	6.35508	2.52369e-10	1.92065e-09
ENSG00000064607	19	18990888	19034023	-1	p13.11	SUGP2	0.77941	2.30118	1.52177	6.34883	2.56839e-10	1.95262e-09
ENSG00000081665	19	19785839	19821751	-1	p13.11	ZNF506	0.93705	1.80318	0.866126	6.3548	2.59886e-10	1.97372e-09
ENSG00000127616	19	10960825	11079426	1	p13.2	SMARCA4	0.979232	2.79482	1.81559	6.34648	2.7024e-10	2.05021e-09
ENSG00000160710	1	154582057	154628013	-1	q21.3	ADAR	0.771229	2.48888	1.71765	6.33751	2.79082e-10	2.11509e-09
ENSG00000135900	2	223957463	223967714	1	q36.1	MRPL44	1.13322	2.25302	1.1198	6.34366	2.81804e-10	2.13349e-09
ENSG00000156162	8	94719703	94793836	1	q22.1	DPY19L4	0.691842	1.15198	0.460138	6.33964	2.83025e-10	2.14051e-09
ENSG00000068903	19	38878555	38899862	-1	q13.2	SIRT2	1.356	4.62015	3.26415	6.34369	2.89904e-10	2.19025e-09
ENSG00000092096	14	23346306	23352912	-1	q11.2	SLC22A17	2.51261	4.32821	1.8156	6.32097	3.07466e-10	2.32052e-09
ENSG00000214717	X	2486414	2500976	-1	p22.33	ZBED1	1.12329	2.2407	1.11741	6.33782	3.07842e-10	2.32095e-09
ENSG00000086848	11	111782195	111871581	-1	q23.1	ALG9	0.826228	1.46063	0.634405	6.33324	3.12051e-10	2.35024e-09
ENSG00000147274	X	136848004	136880764	-1	q26.3	RBMX	0.832479	5.29396	4.46148	6.31524	3.17782e-10	2.39093e-09
ENSG00000164830	8	106359476	106752694	1	q23.1	OXR1	1.14917	3.67336	2.52419	6.34431	3.21612e-10	2.41725e-09
ENSG00000029993	X	150980509	150990771	1	q28	HMGB3	2.08573	2.68407	0.59835	6.3475	3.23021e-10	2.42533e-09
ENSG00000114744	3	149738472	149752495	-1	q25.1	COMMD2	0.687268	1.501	0.813734	6.31224	3.2605e-10	2.44554e-09
ENSG00000100505	14	50975262	51096061	-1	q22.1	TRIM9	3.04499	4.14836	1.10338	6.31199	3.28829e-10	2.46385e-09
ENSG00000066382	11	30384493	30586872	-1	p14.1	MPPED2	1.08462	1.23701	0.152391	6.33273	3.31545e-10	2.48164e-09
ENSG00000162496	1	12567910	12618210	-1	p36.21	DHRS3	-3.093	2.43292	5.52593	-6.56097	3.44515e-10	2.57606e-09
ENSG00000146648	7	55019017	55211628	1	p11.2	EGFR	3.20422	3.79149	0.587272	6.29552	3.72275e-10	2.78078e-09
ENSG00000127022	5	179678628	179731641	1	q35.3	CANX	0.726479	4.54624	3.81976	6.28441	3.84667e-10	2.87039e-09
ENSG00000175322	18	14057457	14132490	-1	p11.21	ZNF519	1.36043	1.53802	0.177587	6.31877	3.87216e-10	2.88645e-09
ENSG00000185164	16	18417325	18562211	-1	p12.3	NOMO2	1.3541	2.86457	1.51047	6.29709	3.92328e-10	2.92156e-09
ENSG00000162599	1	60865259	61462788	1	p31.3	NFIA	0.963725	2.46674	1.50302	6.28528	4.00079e-10	2.97622e-09
ENSG00000213160	2	169694488	169776989	1	q31.1	KLHL23	2.02273	2.33104	0.308313	6.29452	4.06037e-10	3.01746e-09
ENSG00000188171	19	20619939	20661596	-1	p12	ZNF626	0.683777	1.37619	0.692414	6.27418	4.14308e-10	3.07578e-09
ENSG00000276085	17	36194869	36196758	-1	q12	CCL3L1	-6.36971	2.64503	9.01474	-6.55931	4.24068e-10	3.14503e-09
ENSG00000117697	1	212726153	212791782	-1	q32.3	NSL1	0.561288	1.23118	0.669888	6.27355	4.25523e-10	3.1526e-09
ENSG00000205220	16	67934506	67936864	-1	q22.1	PSMB10	-1.19731	3.60129	4.7986	-6.39495	4.36066e-10	3.22742e-09
ENSG00000128463	15	34225013	34230156	1	q14	EMC4	1.20514	5.39387	4.18873	6.26946	4.42237e-10	3.26977e-09
ENSG00000198502	6	32517353	32530287	-1	p21.32	HLA-DRB5	-3.36643	1.20818	4.57461	-6.49925	4.47763e-10	3.30726e-09
ENSG00000104894	19	49335171	49343335	1	q13.33	CD37	-4.22175	1.14536	5.36712	-6.50288	4.62038e-10	3.40923e-09
ENSG00000114784	3	40309707	40312424	1	p22.1	EIF1B	0.900238	4.73841	3.83817	6.2563	4.65201e-10	3.42909e-09
ENSG00000164111	4	121667946	121696995	-1	q27	ANXA5	-0.808635	4.7133	5.52193	-6.26858	4.69211e-10	3.45514e-09
ENSG00000204843	2	74361154	74392087	-1	p13.1	DCTN1	1.03815	3.4957	2.45756	6.25957	4.7096e-10	3.46451e-09
ENSG00000121940	1	108929508	108963457	-1	p13.3	CLCC1	0.614277	1.65943	1.04515	6.2455	4.91919e-10	3.61504e-09
ENSG00000185745	10	89392546	89406487	1	q23.31	IFIT1	1.74676	2.47287	0.726109	6.27954	5.10162e-10	3.74531e-09
ENSG00000196419	22	41621119	41664048	1	q13.2	XRCC6	0.837923	5.20458	4.36666	6.23967	5.22784e-10	3.8341e-09
ENSG00000143393	1	151291797	151327715	-1	q21.3	PI4KB	0.988137	3.43512	2.44698	6.23911	5.68857e-10	4.1678e-09
ENSG00000088833	20	1442162	1473842	-1	p13	NSFL1C	0.992324	3.32301	2.33068	6.23494	5.70556e-10	4.17603e-09
ENSG00000075618	7	5592816	5606655	1	p22.1	FSCN1	-0.6499	2.21294	2.86284	-6.24309	5.84306e-10	4.27237e-09
ENSG00000213366	1	109668022	109709551	1	p13.3	GSTM2	-0.976673	3.3435	4.32018	-6.24304	5.85909e-10	4.27979e-09
ENSG00000102098	X	18239313	18354688	-1	p22.13	SCML2	1.15087	1.39912	0.24825	6.24369	6.01557e-10	4.38968e-09
ENSG00000105612	19	12875209	12881466	-1	p13.13	DNASE2	-1.10645	2.65343	3.75988	-6.238	6.38069e-10	4.65144e-09
ENSG00000204130	10	68341107	68407294	-1	q21.3	RUFY2	1.01327	1.93414	0.920868	6.21438	6.40526e-10	4.66468e-09
ENSG00000232196	16	3370979	3372668	-1	p13.3	MTRNR2L4	0.306592	2.72869	2.4221	6.20116	6.42994e-10	4.67796e-09
ENSG00000241685	7	99325898	99366262	1	q22.1	ARPC1A	1.03151	4.92126	3.88975	6.20739	6.61935e-10	4.81094e-09
ENSG00000173933	11	66638667	66668374	1	q13.2	RBM4	0.998007	4.67183	3.67382	6.20144	6.63741e-10	4.81925e-09
ENSG00000146223	6	42879616	42889925	1	p21.1	RPL7L1	0.964769	3.56652	2.60175	6.19755	6.74641e-10	4.89351e-09
ENSG00000181192	10	12068954	12123221	1	p14	DHTKD1	0.680025	1.65337	0.973345	6.19137	6.95126e-10	5.03707e-09
ENSG00000196263	19	56507850	56530221	1	q13.43	ZNF471	0.333464	1.28056	0.947093	6.18768	7.01722e-10	5.07979e-09
ENSG00000117519	1	94896949	94927223	-1	p21.3	CNN3	3.75209	4.48234	0.730248	6.17579	7.81949e-10	5.65493e-09
ENSG00000133059	1	205142505	205211702	-1	q32.1	DSTYK	0.537827	1.14042	0.602593	6.16983	7.93338e-10	5.73011e-09
ENSG00000163684	3	58306247	58324695	1	p14.3	RPP14	0.828694	1.67633	0.847635	6.17757	7.93922e-10	5.73011e-09
ENSG00000115268	19	1438358	1440494	1	p13.3	RPS15	0.48433	6.99409	6.50975	6.16692	8.00199e-10	5.76969e-09
ENSG00000003056	12	8940361	8949761	-1	p13.31	M6PR	-0.970189	3.52542	4.4956	-6.18881	8.11704e-10	5.84685e-09
ENSG00000115525	2	85837120	85905199	-1	p11.2	ST3GAL5	2.18146	3.15594	0.974473	6.16933	8.41017e-10	6.05199e-09
ENSG00000073578	5	218241	257082	1	p15.33	SDHA	1.20686	3.94554	2.73869	6.16678	8.46985e-10	6.08891e-09
ENSG00000162174	11	62337448	62393412	1	q12.3	ASRGL1	2.95584	3.60318	0.647336	6.17312	8.93583e-10	6.41755e-09
ENSG00000184939	16	68530090	68576072	1	q22.1	ZFP90	1.30609	2.29547	0.989382	6.16788	9.16568e-10	6.57373e-09
ENSG00000197013	19	21496682	21556270	1	p12	ZNF429	0.953194	1.64772	0.694523	6.155	9.17138e-10	6.57373e-09
ENSG00000197694	9	128552558	128633662	1	q34.11	SPTAN1	1.06095	2.75226	1.69131	6.14845	9.29377e-10	6.65489e-09
ENSG00000112293	6	24424565	24495205	-1	p22.3	GPLD1	0.513132	0.910745	0.397612	6.13981	9.67251e-10	6.91928e-09
ENSG00000133142	X	103576231	103587736	1	q22.2	TCEAL4	1.20998	4.38668	3.1767	6.14337	9.71344e-10	6.94172e-09
ENSG00000163479	1	156009048	156020951	-1	q22	SSR2	0.890761	5.60049	4.70973	6.13577	1.01115e-09	7.21318e-09
ENSG00000221926	17	15627960	15684311	-1	p12	TRIM16	0.942401	1.25293	0.310527	6.1571	1.01131e-09	7.21318e-09
ENSG00000160305	21	46458891	46570015	1	q22.3	DIP2A	-0.729682	1.6633	2.39298	-6.13125	1.02042e-09	7.27097e-09
ENSG00000095637	10	95311771	95561414	-1	q24.1	SORBS1	1.701	1.97074	0.269744	6.14367	1.0319e-09	7.34558e-09
ENSG00000112695	6	75237675	75250323	-1	q14.1	COX7A2	0.872534	5.11608	4.24355	6.12659	1.07246e-09	7.62686e-09
ENSG00000015153	12	42157104	42238349	-1	q12	YAF2	0.63748	1.34308	0.705601	6.11608	1.13205e-09	8.04278e-09
ENSG00000134824	11	61792980	61867354	1	q12.2	FADS2	2.33271	3.89365	1.56094	6.11461	1.13589e-09	8.06219e-09
ENSG00000159388	1	203305491	203309602	1	q32.1	BTG2	-0.865128	5.03194	5.89706	-6.11796	1.13796e-09	8.06895e-09
ENSG00000148143	9	106863166	107013634	1	q31.2	ZNF462	2.71629	3.24104	0.524748	6.11545	1.13907e-09	8.06899e-09
ENSG00000174796	4	75513946	75550473	1	q21.1	THAP6	0.751486	1.13471	0.383222	6.12571	1.14438e-09	8.09868e-09
ENSG00000135541	6	135283532	135497765	-1	q23.3	AHI1	0.829805	1.55032	0.720511	6.12299	1.16887e-09	8.26399e-09
ENSG00000138670	4	81426393	82044244	-1	q21.22	RASGEF1B	-1.38172	3.13825	4.51997	-6.26493	1.17064e-09	8.26841e-09
ENSG00000056972	6	111555381	111606906	-1	q21	TRAF3IP2	0.44987	1.39477	0.944901	6.09671	1.23522e-09	8.71612e-09
ENSG00000150764	11	111927144	112022653	1	q23.1	DIXDC1	1.28976	1.50517	0.215409	6.12616	1.29078e-09	9.0993e-09
ENSG00000216490	19	18173162	18178117	1	p13.11	IFI30	-1.84774	3.25818	5.10591	-6.32069	1.30316e-09	9.17771e-09
ENSG00000154096	11	119415476	119424985	-1	q23.3	THY1	3.5582	4.89949	1.3413	6.09379	1.31283e-09	9.23686e-09
ENSG00000151657	10	7750962	7787993	-1	p14	KIN	0.490482	1.26126	0.770781	6.08623	1.32502e-09	9.31361e-09
ENSG00000130338	6	158232236	158511828	1	q25.3	TULP4	0.774906	2.04486	1.26996	6.08963	1.34127e-09	9.41869e-09
ENSG00000159788	4	3293028	3439913	1	p16.3	RGS12	0.788464	2.11523	1.32677	6.08769	1.35383e-09	9.49772e-09
ENSG00000143315	1	160024953	160031990	-1	q23.2	PIGM	1.09839	2.21719	1.1188	6.09717	1.36724e-09	9.58257e-09
ENSG00000072832	4	5748084	5893086	-1	p16.2	CRMP1	3.832	4.29165	0.459651	6.07919	1.43449e-09	1.00442e-08
ENSG00000182985	11	115169218	115504957	-1	q23.3	CADM1	2.54991	3.52738	0.97747	6.07368	1.47903e-09	1.03461e-08
ENSG00000204568	6	30617840	30626395	1	p21.33	MRPS18B	1.41464	3.45982	2.04519	6.08291	1.50975e-09	1.05509e-08
ENSG00000135250	7	105110704	105399308	-1	q22.3	SRPK2	1.25614	3.32832	2.07217	6.0733	1.51497e-09	1.05771e-08
ENSG00000110031	11	58526871	58578220	-1	q12.1	LPXN	-1.25505	2.77355	4.0286	-6.21033	1.53301e-09	1.06928e-08
ENSG00000042493	2	85394753	85418432	-1	p11.2	CAPG	-3.29064	1.97327	5.26391	-6.39661	1.56998e-09	1.09337e-08
ENSG00000172115	7	25118656	25125260	-1	p15.3	CYCS	0.725844	2.52912	1.80327	6.05814	1.57055e-09	1.09337e-08
ENSG00000185009	10	74120255	74151063	-1	q22.2	AP3M1	0.723718	1.83171	1.10799	6.05437	1.62259e-09	1.12852e-08
ENSG00000196498	12	124324415	124567589	-1	q24.31	NCOR2	0.607821	2.03788	1.43006	6.05727	1.63921e-09	1.13898e-08
ENSG00000127241	3	187217285	187292022	-1	q27.3	MASP1	3.26697	4.00718	0.740213	6.06027	1.67405e-09	1.16208e-08
ENSG00000148484	10	16590611	16817463	-1	p13	RSU1	0.961431	2.49593	1.5345	6.05912	1.69749e-09	1.17723e-08
ENSG00000105270	19	36014660	36033343	-1	q13.12	CLIP3	2.57061	2.97422	0.40361	6.04072	1.79126e-09	1.24108e-08
ENSG00000168439	11	64185272	64204543	1	q13.1	STIP1	1.13914	4.26449	3.12535	6.0432	1.83907e-09	1.27299e-08
ENSG00000138032	2	44167969	44244384	1	p21	PPM1B	0.980048	2.00258	1.02253	6.03646	1.89503e-09	1.31033e-08
ENSG00000213619	11	47565336	47584562	1	p11.2	NDUFS3	1.13142	5.07393	3.94251	6.04215	1.89663e-09	1.31033e-08
ENSG00000163931	3	53224712	53256052	-1	p21.1	TKT	0.916541	4.78821	3.87167	6.02935	1.9464e-09	1.34344e-08
ENSG00000087470	12	32679200	32745650	1	p11.21	DNM1L	0.881537	1.96626	1.08472	6.02824	1.96292e-09	1.35356e-08
ENSG00000124151	20	47501887	47656877	1	q13.12	NCOA3	-0.657348	1.75962	2.41697	-6.0335	2.00769e-09	1.38311e-08
ENSG00000104671	8	30156319	30183639	1	p12	DCTN6	1.21884	4.90538	3.68654	6.02353	2.11872e-09	1.45823e-08
ENSG00000119596	14	74763316	74859435	1	q24.3	YLPM1	0.700519	1.87444	1.17392	6.01252	2.16006e-09	1.48527e-08
ENSG00000105290	19	35867899	35879792	1	q13.12	APLP1	2.54439	3.4211	0.876713	6.04741	2.31259e-09	1.58865e-08
ENSG00000115540	2	197515571	197553699	1	q33.1	MOB4	0.919242	2.0099	1.09066	6.00025	2.34112e-09	1.60673e-08
ENSG00000131386	3	16174680	16231992	1	p25.1	GALNT15	0.894429	1.15531	0.260877	6.00477	2.37176e-09	1.62622e-08
ENSG00000122694	9	36136536	36163913	1	p13.3	GLIPR2	1.70173	3.71318	2.01145	6.05115	2.43273e-09	1.66645e-08
ENSG00000103978	15	42210447	42273584	-1	q15.1	TMEM87A	1.16213	3.82407	2.66194	5.99139	2.46871e-09	1.68951e-08
ENSG00000149582	11	118531041	118547280	1	q23.3	TMEM25	2.32333	3.55183	1.22849	6.03285	2.48973e-09	1.70229e-08
ENSG00000163466	2	218217141	218254356	1	q35	ARPC2	-0.659195	5.02471	5.68391	-5.98185	2.57469e-09	1.75873e-08
ENSG00000130703	20	62231922	62296213	1	q13.33	OSBPL2	0.69478	1.66205	0.96727	5.97683	2.6287e-09	1.79394e-08
ENSG00000101474	20	24962925	24992751	-1	p11.21	APMAP	-0.727472	4.77055	5.49802	-5.97987	2.65579e-09	1.81072e-08
ENSG00000074410	15	63321378	63381846	-1	q22.2	CA12	3.32738	3.59588	0.2685	6.03386	2.66222e-09	1.8134e-08
ENSG00000141098	16	67674531	67719339	-1	q22.1	GFOD2	0.591923	1.25396	0.662035	5.97022	2.69197e-09	1.83195e-08
ENSG00000008710	16	2088708	2135898	-1	p13.3	PKD1	0.78096	1.45563	0.674668	5.97387	2.70742e-09	1.84074e-08
ENSG00000100823	14	20455191	20457772	1	q11.2	APEX1	0.900759	5.55739	4.65663	5.97383	2.71434e-09	1.84372e-08
ENSG00000177981	12	48147789	48181213	-1	q13.11	ASB8	0.885394	1.96902	1.08363	5.96408	2.87932e-09	1.95396e-08
ENSG00000077380	2	171687409	171748420	1	q31.1	DYNC1I2	0.901017	2.77402	1.873	5.9605	2.92876e-09	1.98565e-08
ENSG00000182247	3	23203020	23591794	1	p24.3	UBE2E2	1.01367	3.79114	2.77747	5.96181	3.01473e-09	2.04204e-08
ENSG00000090621	1	39560816	39576790	-1	p34.3	PABPC4	-1.04817	2.04426	3.09243	-6.02326	3.06622e-09	2.07498e-08
ENSG00000271503	17	35871491	35880793	-1	q12	CCL5	-0.313643	2.4337	2.74735	-5.94368	3.13376e-09	2.11871e-08
ENSG00000130544	19	7069703	7087968	1	p13.2	ZNF557	0.531609	1.13933	0.60772	5.93832	3.33047e-09	2.24961e-08
ENSG00000117222	1	205086142	205122015	-1	q32.1	RBBP5	0.588564	1.41983	0.831271	5.93462	3.34704e-09	2.25871e-08
ENSG00000166452	11	8911139	8920084	1	p15.4	AKIP1	0.783878	2.60025	1.81637	5.93248	3.39809e-09	2.29103e-08
ENSG00000109475	4	108620566	108630412	1	q25	RPL34	0.577108	5.51679	4.93968	5.9284	3.46113e-09	2.33137e-08
ENSG00000148400	9	136494433	136546048	-1	q34.3	NOTCH1	1.1006	2.79479	1.6942	5.93269	3.46517e-09	2.33193e-08
ENSG00000114796	3	183635610	183684519	1	q27.1	KLHL24	0.752107	1.64852	0.896417	5.93312	3.48517e-09	2.34322e-08
ENSG00000072042	14	67676800	67695793	-1	q24.1	RDH11	1.13908	3.96952	2.83044	5.92644	3.57159e-09	2.3991e-08
ENSG00000000003	X	100627108	100639991	-1	q22.1	TSPAN6	3.97137	4.25606	0.28469	5.95375	3.68329e-09	2.47185e-08
ENSG00000155906	6	151404762	151452158	-1	q25.1	RMND1	1.58917	2.47697	0.887797	5.95456	3.74127e-09	2.50845e-08
ENSG00000196531	12	56712427	56731628	-1	q13.3	NACA	0.531689	6.72363	6.19194	5.91185	3.8123e-09	2.55371e-08
ENSG00000117115	1	17066761	17119451	-1	p36.13	PADI2	-1.39169	2.27137	3.66306	-6.0813	3.85094e-09	2.57722e-08
ENSG00000101158	20	58981208	58995133	1	q13.32	NELFCD	1.13525	4.03204	2.89679	5.92461	3.8553e-09	2.57776e-08
ENSG00000162191	11	62676498	62679117	-1	q12.3	UBXN1	0.618777	5.42026	4.80148	5.91069	3.90397e-09	2.60791e-08
ENSG00000165995	10	18140424	18543557	1	p12.33	CACNB2	0.980795	1.35745	0.376651	5.92781	4.02464e-09	2.68605e-08
ENSG00000164096	4	119296419	119304445	-1	q26	C4orf3	0.984774	3.50297	2.5182	5.91272	4.05017e-09	2.69888e-08
ENSG00000135404	12	55725323	55729707	-1	q13.2	CD63	-0.616242	5.27101	5.88725	-5.90833	4.05129e-09	2.69888e-08
ENSG00000177576	18	49477250	49487252	-1	q21.1	C18orf32	0.937859	4.97878	4.04092	5.90438	4.11799e-09	2.7384e-08
ENSG00000198919	3	108589705	108694840	1	q13.13	DZIP3	1.1338	2.08627	0.952477	5.90902	4.12115e-09	2.7384e-08
ENSG00000174021	1	84498325	84506581	-1	p22.3	GNG5	-0.830371	4.07241	4.90278	-5.98103	4.12192e-09	2.7384e-08
ENSG00000104164	15	45587214	45615945	1	q21.1	BLOC1S6	0.7853	2.19364	1.40834	5.89997	4.18423e-09	2.77726e-08
ENSG00000129055	3	134477706	134486716	-1	q22.2	ANAPC13	1.71687	5.05457	3.3377	5.90856	4.33633e-09	2.87559e-08
ENSG00000205084	16	75536741	75556268	-1	q23.1	TMEM231	2.40958	2.89266	0.483086	5.9445	4.42234e-09	2.92995e-08
ENSG00000239672	17	51153536	51162428	1	q21.33	NME1	1.41148	5.62089	4.20941	5.88995	4.54252e-09	3.00683e-08
ENSG00000197124	19	19997058	20039505	-1	p12	ZNF682	1.07725	1.46348	0.386233	5.88911	4.87897e-09	3.2266e-08
ENSG00000171951	2	223596940	223602361	-1	q36.1	SCG2	3.91991	4.66057	0.740654	5.87935	4.88632e-09	3.22852e-08
ENSG00000084090	2	96184859	96208825	-1	q11.2	STARD7	0.930169	3.63369	2.70352	5.87052	5.02161e-09	3.3149e-08
ENSG00000134769	18	34493290	34891844	1	q12.1	DTNA	1.57335	3.49892	1.92557	5.87422	5.04298e-09	3.32599e-08
ENSG00000166313	11	6395124	6419414	-1	p15.4	APBB1	1.82303	4.5038	2.68078	5.86895	5.16561e-09	3.40377e-08
ENSG00000107175	9	35732598	35736999	1	p13.3	CREB3	1.6263	3.91415	2.28785	5.88933	5.20784e-09	3.4285e-08
ENSG00000162944	2	197568224	197676045	-1	q33.1	RFTN2	3.51133	3.96107	0.449748	5.86254	5.35168e-09	3.52e-08
ENSG00000131669	9	93121496	93134251	-1	q22.31	NINJ1	-0.783519	5.07115	5.85466	-5.88535	5.4389e-09	3.57413e-08
ENSG00000100412	22	41469117	41528989	1	q13.2	ACO2	1.12232	4.21481	3.09249	5.86465	5.55295e-09	3.64579e-08
ENSG00000198612	2	237085882	237100474	1	q37.3	COPS8	1.30121	4.28255	2.98134	5.86057	5.56598e-09	3.65104e-08
ENSG00000099956	22	23786931	23838009	1	q11.23	SMARCB1	0.871956	3.83828	2.96632	5.85237	5.6464e-09	3.70045e-08
ENSG00000196150	8	144876497	144902168	-1	q24.3	ZNF250	0.597776	1.00488	0.407104	5.85123	5.66835e-09	3.71149e-08
ENSG00000106588	7	42916861	42932185	-1	p14.1	PSMA2	0.933297	4.92796	3.99466	5.85053	5.69081e-09	3.72285e-08
ENSG00000181222	17	7484366	7514616	1	p13.1	POLR2A	0.68218	2.54082	1.85864	5.84873	5.72442e-09	3.74147e-08
ENSG00000189266	1	23956839	23963462	1	p36.11	PNRC2	-0.86106	3.94994	4.811	-5.87057	5.84232e-09	3.81509e-08
ENSG00000107223	9	136862119	136866308	-1	q34.3	EDF1	0.69115	5.49442	4.80327	5.84211	5.87498e-09	3.83298e-08
ENSG00000176986	10	73744372	73772161	1	q22.2	SEC24C	0.954738	3.07207	2.11733	5.84892	5.96009e-09	3.88502e-08
ENSG00000163660	3	157146508	157160760	-1	q25.31	CCNL1	-0.663736	3.54547	4.20921	-5.84284	5.97453e-09	3.89094e-08
ENSG00000132879	1	11654375	11663327	1	p36.22	FBXO44	0.725027	1.25595	0.53092	5.84335	6.09197e-09	3.96387e-08
ENSG00000182809	14	105472962	105480162	1	q32.33	CRIP2	4.09567	5.08106	0.985386	5.84355	6.43267e-09	4.18181e-08
ENSG00000117475	1	169367970	169396540	1	q24.2	BLZF1	0.856431	1.60457	0.748138	5.83683	6.51698e-09	4.23283e-08
ENSG00000254004	19	36510687	36528271	-1	q13.12	ZNF260	0.546962	0.961814	0.414852	5.82502	6.60422e-09	4.28567e-08
ENSG00000136937	9	97633668	97673748	1	q22.33	NCBP1	0.634454	1.60777	0.973319	5.81629	6.88783e-09	4.46572e-08
ENSG00000113048	5	72219409	72320646	-1	q13.2	MRPS27	1.05232	2.4448	1.39248	5.82003	6.90528e-09	4.47305e-08
ENSG00000138035	2	55634061	55693863	-1	p16.1	PNPT1	0.557921	2.04585	1.48793	5.80851	7.01597e-09	4.5407e-08
ENSG00000185432	12	50923472	50932510	1	q13.12	METTL7A	-0.76976	2.52047	3.29023	-5.81083	7.09099e-09	4.58517e-08
ENSG00000174606	1	212992182	213015867	-1	q32.3	ANGEL2	0.726243	1.51523	0.788989	5.79861	7.76766e-09	5.01825e-08
ENSG00000076928	19	41883173	41930150	1	q13.2	ARHGEF1	-0.810004	2.29538	3.10538	-5.84	7.83147e-09	5.05498e-08
ENSG00000167220	18	47107408	47150500	-1	q21.1	HDHD2	1.54573	4.26678	2.72105	5.80352	7.92712e-09	5.11218e-08
ENSG00000075624	7	5527148	5563784	-1	p22.1	ACTB	-0.304213	9.02486	9.32908	-5.78601	7.99279e-09	5.14997e-08
ENSG00000168395	2	241687085	241729478	1	q37.3	ING5	0.528293	1.06564	0.537351	5.78925	8.08445e-09	5.20441e-08
ENSG00000100632	14	69380128	69398299	-1	q24.1	ERH	0.957579	5.01745	4.05987	5.78496	8.32124e-09	5.3521e-08
ENSG00000139726	12	122752824	122771064	1	q24.31	DENR	0.762254	2.10265	1.3404	5.78122	8.39001e-09	5.39157e-08
ENSG00000086758	X	53532096	53686728	-1	p11.22	HUWE1	0.576375	2.1207	1.54433	5.77738	8.61217e-09	5.52944e-08
ENSG00000091129	7	108147623	108456717	-1	q31.1	NRCAM	2.47151	3.55009	1.07858	5.77432	8.78807e-09	5.6374e-08
ENSG00000151923	10	119571802	119597029	-1	q26.11	TIAL1	0.860721	2.27892	1.4182	5.77816	8.87571e-09	5.68859e-08
ENSG00000122584	7	8433609	8752961	1	p21.3	NXPH1	3.83796	4.76795	0.929984	5.77669	8.97269e-09	5.74569e-08
ENSG00000137806	15	41387353	41402519	-1	q15.1	NDUFAF1	1.20105	2.36018	1.15913	5.78426	9.01396e-09	5.76703e-08
ENSG00000119865	2	68284171	68320051	-1	p14	CNRIP1	1.27438	4.06697	2.79259	5.77086	9.08801e-09	5.80929e-08
ENSG00000155368	2	119366921	119372560	1	q14.2	DBI	0.515231	6.89571	6.38048	5.76343	9.1788e-09	5.86217e-08
ENSG00000014919	10	99710868	99732127	-1	q24.2	COX15	0.850129	1.89142	1.04129	5.77235	9.26759e-09	5.91368e-08
ENSG00000213593	11	57712593	57740973	1	q12.1	TMX2	1.1926	5.07657	3.88398	5.76662	9.35872e-09	5.96659e-08
ENSG00000102109	X	48831096	48835610	-1	p11.23	PCSK1N	3.69732	4.81599	1.11867	5.76368	9.43959e-09	6.01288e-08
ENSG00000169710	17	82078338	82098294	-1	q25.3	FASN	1.23726	2.30659	1.06932	5.76724	9.45228e-09	6.01569e-08
ENSG00000160352	19	21082159	21125270	1	p12	ZNF714	0.425199	0.914914	0.489715	5.75643	9.61156e-09	6.11171e-08
ENSG00000170540	16	18791669	18801572	-1	p12.3	ARL6IP1	0.66903	5.64796	4.97893	5.75512	9.66258e-09	6.13878e-08
ENSG00000161202	3	184155377	184173614	1	q27.1	DVL3	0.799239	2.04969	1.25045	5.76076	9.76669e-09	6.19899e-08
ENSG00000182004	1	203861599	203871152	1	q32.1	SNRPE	1.15034	4.09316	2.94282	5.76413	9.77441e-09	6.19899e-08
ENSG00000106692	9	105558130	105641118	1	q31.2	FKTN	0.906531	1.65426	0.747724	5.76896	9.80951e-09	6.21583e-08
ENSG00000128487	17	20009344	20319026	1	p11.2	SPECC1	0.785954	2.74047	1.95452	5.75194	9.9073e-09	6.27232e-08
ENSG00000147454	8	23528956	23575463	1	p21.2	SLC25A37	-0.918846	2.73381	3.65265	-5.81783	1.0043e-08	6.35269e-08
ENSG00000087191	17	63827152	63832026	1	q23.3	PSMC5	0.981545	5.28716	4.30562	5.75329	1.01075e-08	6.38718e-08
ENSG00000053254	14	89124871	89619149	-1	q32.11	FOXN3	-0.520874	1.66455	2.18542	-5.75899	1.01151e-08	6.38718e-08
ENSG00000158717	16	88696499	88706408	-1	q24.3	RNF166	-0.801499	2.3338	3.13529	-5.80322	1.02793e-08	6.48521e-08
ENSG00000166340	11	6612768	6619448	-1	p15.4	TPP1	-0.729265	3.73312	4.46239	-5.74611	1.07249e-08	6.76048e-08
ENSG00000108306	17	39252663	39402523	-1	q12	FBXL20	0.497689	1.40876	0.911073	5.7307	1.10925e-08	6.98618e-08
ENSG00000263001	7	74650231	74760692	1	q11.23	GTF2I	0.901918	4.24126	3.33934	5.73359	1.12487e-08	7.07842e-08
ENSG00000129480	14	31446036	31457506	-1	q12	DTD2	0.484296	1.10612	0.621825	5.73184	1.12715e-08	7.08664e-08
ENSG00000145029	3	49422333	49429326	-1	p21.31	NICN1	0.684564	1.52537	0.84081	5.73189	1.13727e-08	7.14408e-08
ENSG00000041802	3	194640791	194672463	-1	q29	LSG1	0.910326	2.12157	1.21124	5.73379	1.15034e-08	7.21995e-08
ENSG00000134186	1	108692310	108702928	1	p13.3	PRPF38B	-0.657401	2.4093	3.0667	-5.74055	1.15892e-08	7.2675e-08
ENSG00000196072	10	100273280	100286680	-1	q24.31	BLOC1S2	0.80556	2.42537	1.61981	5.72759	1.16082e-08	7.27314e-08
ENSG00000005022	X	119468422	119471396	1	q24	SLC25A5	0.697711	5.5218	4.82409	5.72212	1.17545e-08	7.35847e-08
ENSG00000100321	22	39349925	39385575	1	q13.1	SYNGR1	-1.03204	3.00177	4.03381	-5.72951	1.19547e-08	7.47733e-08
ENSG00000050405	12	50175788	50283546	-1	q13.12	LIMA1	1.83379	4.22466	2.39087	5.72391	1.21401e-08	7.58678e-08
ENSG00000130208	19	44914247	44919349	1	q13.32	APOC1	-2.23996	3.59654	5.8365	-5.91352	1.2329e-08	7.69595e-08
ENSG00000139318	12	89347235	89352501	-1	q21.33	DUSP6	-0.952782	4.29183	5.24461	-5.73918	1.2336e-08	7.69595e-08
ENSG00000139624	12	50129289	50167533	-1	q13.12	CERS5	1.33555	4.09781	2.76226	5.72909	1.23679e-08	7.70927e-08
ENSG00000214413	10	110898730	110919201	-1	q25.2	BBIP1	1.08293	2.40203	1.3191	5.72439	1.25634e-08	7.82439e-08
ENSG00000103066	16	68245304	68261058	1	q22.1	PLA2G15	-1.14989	3.56182	4.71171	-5.79512	1.30099e-08	8.09552e-08
ENSG00000196459	X	13712244	13734635	-1	p22.2	TRAPPC2	0.579499	2.42814	1.84864	5.69944	1.32744e-08	8.25304e-08
ENSG00000105696	19	18607430	18621039	1	p13.11	TMEM59L	3.51457	4.62936	1.11479	5.69815	1.37565e-08	8.54551e-08
ENSG00000198363	8	61500556	61714640	-1	q12.3	ASPH	1.18726	3.36228	2.17502	5.7043	1.38162e-08	8.57523e-08
ENSG00000206562	3	15381275	15440566	-1	p25.1	METTL6	0.667544	1.31872	0.651179	5.69914	1.41568e-08	8.77916e-08
ENSG00000100804	14	23016543	23035230	-1	q11.2	PSMB5	1.05691	5.72762	4.67072	5.69513	1.42905e-08	8.85452e-08
ENSG00000178127	18	9102630	9134345	1	p11.22	NDUFV2	0.955597	5.16987	4.21427	5.68372	1.55011e-08	9.59643e-08
ENSG00000120253	6	149724315	149749665	-1	q25.1	NUP43	0.551724	1.4788	0.927075	5.67315	1.56271e-08	9.66621e-08
ENSG00000130005	19	1397026	1401570	-1	p13.3	GAMT	1.43646	3.41366	1.9772	5.68861	1.61809e-08	1.00003e-07
ENSG00000164929	8	103140713	103230305	1	q22.3	BAALC	3.52325	4.15617	0.632912	5.67253	1.6275e-08	1.00498e-07
ENSG00000040731	5	24487100	24644978	-1	p14.1	CDH10	3.14618	3.56904	0.422868	5.66932	1.64184e-08	1.01298e-07
ENSG00000163807	3	44737661	44761619	-1	p21.31	KIAA1143	0.583859	1.33691	0.753052	5.66539	1.64771e-08	1.01574e-07
ENSG00000157837	12	120762510	120904358	-1	q24.31	SPPL3	0.667407	1.24137	0.573963	5.6739	1.64961e-08	1.01605e-07
ENSG00000078549	7	31052461	31111479	1	p14.3	ADCYAP1R1	2.57872	3.20388	0.625162	5.66912	1.67835e-08	1.03287e-07
ENSG00000241258	7	66114604	66154568	1	q11.21	CRCP	0.70662	1.78296	1.07634	5.65925	1.73359e-08	1.06597e-07
ENSG00000102931	16	57245259	57253635	1	q13	ARL2BP	1.25129	4.57362	3.32233	5.66377	1.78039e-08	1.09382e-07
ENSG00000185019	20	3107573	3160196	-1	p13	UBOX5	0.630109	1.25617	0.626058	5.65447	1.794e-08	1.10125e-07
ENSG00000105197	19	39480412	39493785	1	q13.2	TIMM50	1.11515	2.80732	1.69218	5.65991	1.79826e-08	1.10293e-07
ENSG00000137818	15	69452814	69456205	1	q23	RPLP1	0.421309	7.90597	7.48466	5.64519	1.81603e-08	1.11289e-07
ENSG00000196776	3	108043091	108091862	-1	q13.12	CD47	0.898791	3.38311	2.48431	5.64696	1.8494e-08	1.13239e-07
ENSG00000128595	7	128739292	128773400	1	q32.1	CALU	0.999233	3.13852	2.13928	5.65218	1.858e-08	1.13669e-07
ENSG00000165476	10	63521401	63625128	1	q21.3	REEP3	0.855909	2.08135	1.22544	5.65031	1.87685e-08	1.14726e-07
ENSG00000114491	3	124730433	124749273	1	q21.2	UMPS	1.16382	1.93126	0.767437	5.67145	1.90569e-08	1.16391e-07
ENSG00000184047	12	122207668	122227456	-1	q24.31	DIABLO	1.30244	4.03617	2.73373	5.65151	1.92326e-08	1.17274e-07
ENSG00000154945	17	50693198	50707914	-1	q21.33	ANKRD40	0.708192	2.24117	1.53298	5.64207	1.92338e-08	1.17274e-07
ENSG00000144840	3	120684938	120742993	-1	q13.33	RABL3	0.727782	1.29741	0.569631	5.64439	1.93446e-08	1.17851e-07
ENSG00000159322	15	72751369	72785846	-1	q24.1	ADPGK	-0.857741	3.25021	4.10795	-5.66871	1.96425e-08	1.19566e-07
ENSG00000009413	6	111299028	111483715	-1	q21	REV3L	0.8942	2.12123	1.22703	5.63474	1.99922e-08	1.21593e-07
ENSG00000173221	5	95751319	95822726	-1	q15	GLRX	-1.03827	3.7759	4.81417	-5.73175	2.04866e-08	1.24495e-07
ENSG00000198937	6	37482938	37499893	-1	p21.2	CCDC167	2.07415	4.742	2.66785	5.65366	2.07732e-08	1.26132e-07
ENSG00000111224	12	3791047	3873448	-1	p13.32	PARP11	0.72875	1.22604	0.49729	5.635	2.08297e-08	1.26369e-07
ENSG00000172922	11	65714005	65720818	-1	q13.1	RNASEH2C	0.936497	3.54817	2.61168	5.62903	2.12764e-08	1.28972e-07
ENSG00000109846	11	111908564	111923722	-1	q23.1	CRYAB	4.20705	6.61591	2.40886	5.64107	2.21738e-08	1.34299e-07
ENSG00000196313	7	72879365	72951440	1	q11.23	POM121	0.584977	2.04346	1.45849	5.61067	2.26751e-08	1.37221e-07
ENSG00000110075	11	68460731	68615334	1	q13.2	PPP6R3	0.768724	2.80358	2.03485	5.60802	2.32889e-08	1.40818e-07
ENSG00000138138	10	87751512	87841343	-1	q23.31	ATAD1	1.12154	3.60077	2.47923	5.60318	2.43521e-08	1.47125e-07
ENSG00000172113	3	48290722	48301685	-1	p21.31	NME6	0.679236	1.82333	1.14409	5.59387	2.51923e-08	1.52075e-07
ENSG00000160201	21	43092956	43107587	-1	q22.3	U2AF1	0.616355	4.94904	4.33268	5.58721	2.58185e-08	1.55725e-07
ENSG00000165775	X	155025980	155060304	1	q28	FUNDC2	0.825309	3.70089	2.87558	5.58845	2.66289e-08	1.6048e-07
ENSG00000075292	2	71276561	71435069	1	p13.3	ZNF638	0.79164	2.83324	2.0416	5.57839	2.73883e-08	1.6492e-07
ENSG00000173875	19	12610918	12633840	1	p13.13	ZNF791	1.04699	2.10094	1.05394	5.57534	2.86805e-08	1.72558e-07
ENSG00000134077	3	9362971	9386791	1	p25.3	THUMPD3	1.1866	2.11472	0.928118	5.59096	2.96347e-08	1.78151e-07
ENSG00000117525	1	94529173	94541759	-1	p21.3	F3	0.77752	1.1337	0.356181	5.57112	3.11055e-08	1.86838e-07
ENSG00000103196	16	84819985	84920768	1	q24.1	CRISPLD2	1.42312	1.64703	0.223916	5.58494	3.13596e-08	1.8821e-07
ENSG00000141380	18	26016253	26091217	-1	q11.2	SS18	0.781257	2.4548	1.67354	5.55022	3.14355e-08	1.88509e-07
ENSG00000258643	14	23306835	23325369	1	q11.2	BCL2L2-PABPN1	0.589361	2.93368	2.34432	5.55034	3.16961e-08	1.89915e-07
ENSG00000141002	16	89873570	89913627	1	q24.3	TCF25	0.709428	4.02618	3.31675	5.54712	3.2355e-08	1.93704e-07
ENSG00000198755	6	35468401	35470785	1	p21.31	RPL10A	0.503944	6.85864	6.3547	5.54278	3.26892e-08	1.95543e-07
ENSG00000204681	6	29555629	29633976	-1	p22.1	GABBR1	3.33788	3.99297	0.655091	5.54449	3.27696e-08	1.95863e-07
ENSG00000146731	7	56051685	56063989	1	p11.2	CCT6A	0.763154	4.39713	3.63398	5.54475	3.29707e-08	1.96903e-07
ENSG00000127993	7	92528773	92540481	1	q21.2	RBM48	0.891528	2.17239	1.28086	5.54408	3.39812e-08	2.02771e-07
ENSG00000167191	16	19856691	19886167	-1	p12.3	GPRC5B	3.0248	4.85921	1.83441	5.53527	3.4498e-08	2.05686e-07
ENSG00000120705	5	138506095	138543236	-1	q31.2	ETF1	-0.700205	2.38376	3.08397	-5.54849	3.46878e-08	2.06649e-07
ENSG00000072803	5	171861549	172006873	-1	q35.1	FBXW11	0.922234	2.74453	1.82229	5.53845	3.54924e-08	2.11269e-07
ENSG00000197461	7	497258	520296	-1	p22.3	PDGFA	-0.874583	2.14998	3.02457	-5.56327	3.61873e-08	2.15229e-07
ENSG00000058668	1	203626561	203744081	1	q32.1	ATP2B4	1.06502	2.50685	1.44183	5.51897	3.88055e-08	2.30612e-07
ENSG00000013523	14	76786009	76826246	-1	q24.3	ANGEL1	0.911838	3.64061	2.72877	5.51823	3.91753e-08	2.32619e-07
ENSG00000111696	12	103770453	103841234	-1	q23.3	NT5DC3	0.447793	1.01791	0.570119	5.51015	3.93383e-08	2.33397e-07
ENSG00000141552	17	81890790	81900991	1	q25.3	ANAPC11	0.835879	5.1071	4.27122	5.51501	3.96362e-08	2.34972e-07
ENSG00000113456	5	34905260	34918989	-1	p13.2	RAD1	0.565396	1.15102	0.585619	5.51248	4.01123e-08	2.37601e-07
ENSG00000162813	1	220057482	220090462	-1	q41	BPNT1	0.685671	1.37137	0.685702	5.50898	4.12283e-08	2.44012e-07
ENSG00000160961	19	14689801	14733746	1	p13.12	ZNF333	0.777642	1.83009	1.05245	5.50246	4.21964e-08	2.49539e-07
ENSG00000119231	3	196867856	196934714	1	q29	SENP5	0.608998	2.09726	1.48826	5.49727	4.22449e-08	2.49623e-07
ENSG00000102908	16	69565094	69704666	1	q22.1	NFAT5	0.67356	1.85396	1.1804	5.50308	4.23972e-08	2.50157e-07
ENSG00000152092	1	176857302	177164973	-1	q25.2	ASTN1	1.10767	3.26307	2.15541	5.50024	4.24042e-08	2.50157e-07
ENSG00000133019	1	239386565	239915452	1	q43	CHRM3	0.348532	1.57252	1.22399	5.48942	4.4326e-08	2.61282e-07
ENSG00000153147	4	143513702	143557486	1	q31.21	SMARCA5	0.683471	2.252	1.56853	5.49288	4.45037e-08	2.62118e-07
ENSG00000169252	5	148825245	148828687	1	q32	ADRB2	-2.44129	2.51384	4.95513	-5.71099	4.53088e-08	2.66643e-07
ENSG00000143569	1	154220179	154271510	1	q21.3	UBAP2L	0.851106	3.58354	2.73243	5.48885	4.56995e-08	2.68725e-07
ENSG00000073921	11	85957175	86069882	-1	q14.2	PICALM	-0.707738	2.02328	2.73102	-5.51576	4.64229e-08	2.72758e-07
ENSG00000185219	3	44431705	44477670	-1	p21.31	ZNF445	0.456029	1.05392	0.59789	5.47006	4.93026e-08	2.89444e-07
ENSG00000176105	18	721588	812546	-1	p11.32	YES1	0.418008	0.931792	0.513783	5.46578	5.0913e-08	2.98656e-07
ENSG00000113838	3	186546067	186570543	-1	q27.3	TBCCD1	0.595296	1.74313	1.14783	5.46052	5.21399e-08	3.05607e-07
ENSG00000171858	20	62387103	62388520	1	q13.33	RPS21	0.532752	5.63144	5.09869	5.46027	5.26763e-08	3.08502e-07
ENSG00000163900	3	185476496	185499057	-1	q27.2	TMEM41A	0.650598	1.38138	0.730777	5.46235	5.30276e-08	3.1031e-07
ENSG00000147123	X	47142216	47145504	-1	p11.3	NDUFB11	0.780365	4.28436	3.50399	5.46282	5.32032e-08	3.11087e-07
ENSG00000196743	5	151212150	151270440	1	q33.1	GM2A	-0.680194	1.69242	2.37262	-5.46005	5.41015e-08	3.16085e-07
ENSG00000198315	6	28141883	28159460	1	p22.1	ZKSCAN8	1.05958	2.34959	1.29001	5.46179	5.47869e-08	3.19832e-07
ENSG00000067048	Y	12904108	12920478	1	q11.221	DDX3Y	-1.03514	2.4028	3.43795	-5.4614	5.67677e-08	3.3113e-07
ENSG00000135108	12	117141988	117190531	-1	q24.22	FBXO21	1.33636	3.66852	2.33217	5.4492	5.76564e-08	3.36044e-07
ENSG00000185565	3	115802363	117139389	-1	q13.31	LSAMP	2.62476	2.87892	0.254163	5.44329	5.78324e-08	3.36799e-07
ENSG00000101361	20	2652593	2658393	1	p13	NOP56	0.955091	4.11283	3.15774	5.44385	5.85065e-08	3.40452e-07
ENSG00000064115	12	26971579	27014434	-1	p11.23	TM7SF3	0.628403	1.43534	0.806933	5.43645	6.05125e-08	3.51844e-07
ENSG00000168137	3	9397615	9479240	1	p25.3	SETD5	0.842472	2.29245	1.44998	5.4346	6.11119e-08	3.55045e-07
ENSG00000188994	6	87152833	87265943	1	q14.3	ZNF292	0.855278	2.92659	2.07132	5.4281	6.30911e-08	3.66251e-07
ENSG00000214113	6	5102593	5260939	-1	p25.1	LYRM4	0.801538	2.59254	1.791	5.43211	6.36227e-08	3.69042e-07
ENSG00000120694	13	31134973	31162388	-1	q12.3	HSPH1	-0.858103	3.23562	4.09372	-5.43553	6.53071e-08	3.7851e-07
ENSG00000131844	5	71587288	71658706	1	q13.2	MCCC2	1.07042	2.38025	1.30984	5.43325	6.55563e-08	3.79652e-07
ENSG00000168615	8	38996869	39105261	1	p11.22	ADAM9	-0.865732	3.01739	3.88312	-5.43924	6.63457e-08	3.83918e-07
ENSG00000154975	17	51630313	52160017	-1	q22	CA10	3.43077	4.09653	0.665754	5.41881	6.96736e-08	4.02854e-07
ENSG00000169925	9	134030305	134068535	-1	q34.2	BRD3	0.77645	3.54816	2.77171	5.40696	7.06673e-08	4.08275e-07
ENSG00000110321	11	10797050	10808940	-1	p15.4	EIF4G2	0.621237	4.77505	4.15381	5.40246	7.15233e-08	4.12892e-07
ENSG00000065665	10	12129637	12169961	1	p14	SEC61A2	1.21079	3.14828	1.93749	5.41201	7.3688e-08	4.25051e-07
ENSG00000103415	16	4474690	4510347	1	p13.3	HMOX2	1.33122	3.77997	2.44875	5.40321	7.96367e-08	4.59001e-07
ENSG00000112305	6	70667776	70862011	1	q13	SMAP1	1.01352	3.1782	2.16468	5.39434	7.98018e-08	4.59588e-07
ENSG00000112081	6	36594353	36605600	1	p21.31	SRSF3	0.553156	5.10422	4.55106	5.38228	7.99475e-08	4.60062e-07
ENSG00000186642	11	72576141	72674591	-1	q13.4	PDE2A	2.4644	3.48766	1.02327	5.40211	8.05774e-08	4.6332e-07
ENSG00000091844	6	153004459	153131282	-1	q25.2	RGS17	2.85946	3.74174	0.882279	5.4587	8.09179e-08	4.6491e-07
ENSG00000103018	16	69424619	69466264	1	q22.1	CYB5B	1.08757	2.78026	1.69269	5.38962	8.37788e-08	4.80967e-07
ENSG00000091513	3	133746040	133796641	1	q22.1	TF	2.93041	4.05685	1.12643	5.38977	8.39957e-08	4.81756e-07
ENSG00000138439	2	202634969	202769757	1	q33.2	FAM117B	0.512347	1.11811	0.605759	5.3765	8.40487e-08	4.81756e-07
ENSG00000124783	6	7268306	7347446	-1	p24.3	SSR1	0.541238	2.66143	2.12019	5.36993	8.51924e-08	4.87926e-07
ENSG00000102409	X	103215108	103217246	1	q22.1	BEX4	0.824135	5.53288	4.70875	5.37139	8.66676e-08	4.95984e-07
ENSG00000137124	9	38392702	38398661	1	p13.1	ALDH1B1	0.653462	1.21397	0.560504	5.37151	8.75574e-08	5.00682e-07
ENSG00000135472	12	49866896	49904217	-1	q13.12	FAIM2	2.92615	3.54658	0.620432	5.36854	8.83798e-08	5.04987e-07
ENSG00000109046	17	27294076	27315926	1	q11.1	WSB1	0.520234	5.33498	4.81475	5.3604	8.97442e-08	5.12381e-07
ENSG00000156050	14	73931501	73950414	-1	q24.3	FAM161B	1.30181	1.93747	0.63566	5.39768	9.15365e-08	5.22203e-07
ENSG00000177963	11	207511	215113	1	p15.5	RIC8A	1.05214	4.03454	2.9824	5.3728	9.25004e-08	5.27289e-07
ENSG00000126524	7	66987680	66995587	-1	q11.21	SBDS	0.79717	5.04785	4.25068	5.35569	9.52532e-08	5.42555e-07
ENSG00000181449	3	181711925	181714436	1	q26.33	SOX2	2.37367	2.91298	0.539308	5.35408	9.54413e-08	5.43201e-07
ENSG00000214253	7	101239458	101252316	-1	q22.1	FIS1	0.884877	5.40887	4.52399	5.3555	9.62484e-08	5.47366e-07
ENSG00000103769	15	65726054	65891989	1	q22.31	RAB11A	0.800828	2.52547	1.72465	5.3521	9.66525e-08	5.49234e-07
ENSG00000177885	17	75318076	75405709	-1	q25.1	GRB2	-0.624087	3.61202	4.23611	-5.34648	9.83893e-08	5.58667e-07
ENSG00000108187	10	68282660	68333049	-1	q21.3	PBLD	0.950012	1.41878	0.468767	5.36121	1.00122e-07	5.68062e-07
ENSG00000096746	10	68331174	68343191	1	q21.3	HNRNPH3	0.721497	4.14306	3.42156	5.33947	1.0166e-07	5.76336e-07
ENSG00000143442	1	151402724	151459494	-1	q21.3	POGZ	0.637746	2.2054	1.56765	5.33887	1.03351e-07	5.85467e-07
ENSG00000275066	17	37514807	37609472	-1	q12	SYNRG	0.502652	1.19914	0.696485	5.33717	1.04047e-07	5.88952e-07
ENSG00000048649	11	77659996	77821017	-1	q14.1	RSF1	0.656983	2.98858	2.33159	5.32672	1.10576e-07	6.25422e-07
ENSG00000020256	20	52051663	52204308	-1	q13.2	ZFP64	0.97658	1.46219	0.485605	5.33836	1.13473e-07	6.41307e-07
ENSG00000149809	11	65111845	65116408	1	q13.1	TM7SF2	2.05324	5.01104	2.9578	5.32073	1.18453e-07	6.6893e-07
ENSG00000176422	12	56468578	56479708	1	q13.3	SPRYD4	0.746043	1.60232	0.856281	5.3152	1.19461e-07	6.74102e-07
ENSG00000152455	10	14878820	14904315	1	p13	SUV39H2	0.754795	1.20034	0.445541	5.3153	1.24233e-07	7.00487e-07
ENSG00000198380	2	69319780	69387250	-1	p13.3	GFPT1	0.453432	0.887601	0.434169	5.29975	1.27419e-07	7.17893e-07
ENSG00000217128	5	131641714	131797063	-1	q31.1	FNIP1	0.62376	1.92928	1.30552	5.30055	1.27766e-07	7.19291e-07
ENSG00000166913	20	44885702	44908532	1	q13.12	YWHAB	0.587466	4.3395	3.75203	5.29301	1.30004e-07	7.3132e-07
ENSG00000138078	2	44316281	44361862	-1	p21	PREPL	1.16751	2.63719	1.46968	5.29495	1.32531e-07	7.44963e-07
ENSG00000204435	6	31665236	31670343	1	p21.33	CSNK2B	0.646122	4.94773	4.30161	5.29332	1.3323e-07	7.48313e-07
ENSG00000167614	19	54415219	54436904	1	q13.42	TTYH1	3.83377	4.52327	0.689504	5.30053	1.33935e-07	7.51692e-07
ENSG00000129625	5	112876385	112922289	-1	q22.2	REEP5	0.850492	4.33603	3.48554	5.29223	1.352e-07	7.58206e-07
ENSG00000162769	1	212858275	212899363	1	q32.3	FLVCR1	0.418396	1.00245	0.584056	5.28562	1.35846e-07	7.6124e-07
ENSG00000110367	11	118747763	118791164	-1	q23.3	DDX6	0.582347	3.67572	3.09337	5.28442	1.36516e-07	7.64406e-07
ENSG00000023734	12	15882387	15903478	1	p12.3	STRAP	0.854679	4.9872	4.13252	5.28829	1.37368e-07	7.68586e-07
ENSG00000101856	X	119236245	119244466	1	q24	PGRMC1	1.23294	5.37614	4.14319	5.28772	1.38203e-07	7.7266e-07
ENSG00000143947	2	55231903	55235853	1	p16.1	RPS27A	0.413438	6.74118	6.32774	5.27873	1.40105e-07	7.82691e-07
ENSG00000157150	3	12153068	12158912	-1	p25.2	TIMP4	3.375	4.48871	1.11371	5.2948	1.40472e-07	7.84138e-07
ENSG00000164587	5	150442635	150449739	-1	q33.1	RPS14	0.435341	7.47417	7.03883	5.2776	1.41017e-07	7.86577e-07
ENSG00000172831	16	66934444	66945096	1	q22.1	CES2	0.867414	2.12266	1.25524	5.28724	1.43058e-07	7.97352e-07
ENSG00000161654	17	44034328	44067619	-1	q21.31	LSM12	0.706317	3.74515	3.03884	5.27495	1.47835e-07	8.23345e-07
ENSG00000135821	1	182378098	182392206	-1	q25.3	GLUL	-0.66686	4.66819	5.33505	-5.26949	1.49187e-07	8.30237e-07
ENSG00000157064	1	183248237	183418380	-1	q25.3	NMNAT2	2.0143	2.17075	0.156444	5.28665	1.51224e-07	8.40931e-07
ENSG00000257218	12	120446444	120463749	1	q24.31	GATC	0.592084	1.20754	0.615457	5.26845	1.53633e-07	8.53672e-07
ENSG00000126814	14	60971441	60981170	-1	q23.1	TRMT5	1.02972	1.57171	0.541992	5.27371	1.58668e-07	8.80977e-07
ENSG00000052723	1	114769479	114780685	-1	p13.2	SIKE1	0.737596	1.23864	0.501045	5.27175	1.58996e-07	8.82124e-07
ENSG00000106772	9	76611376	76906114	-1	q21.2	PRUNE2	1.11342	2.29441	1.18099	5.2641	1.60642e-07	8.90576e-07
ENSG00000183474	5	69560208	69594723	1	q13.2	GTF2H2C	0.570199	1.64011	1.06991	5.25764	1.6164e-07	8.95427e-07
ENSG00000113758	5	177456608	177474401	-1	q35.3	DBN1	3.42692	4.28853	0.86161	5.25651	1.63406e-07	9.04519e-07
ENSG00000139613	12	56162359	56189567	-1	q13.2	SMARCC2	0.607484	2.81689	2.2094	5.25398	1.63986e-07	9.07037e-07
ENSG00000103187	16	84565596	84618078	-1	q24.1	COTL1	-0.680253	3.71003	4.39028	-5.25936	1.65088e-07	9.1244e-07
ENSG00000166963	15	43510958	43531620	1	q15.3	MAP1A	2.38488	2.82261	0.437731	5.25092	1.6627e-07	9.18277e-07
ENSG00000111676	12	6924463	6942321	1	p13.31	ATN1	0.728072	1.69688	0.968809	5.25159	1.68614e-07	9.30516e-07
ENSG00000122970	12	110124335	110218793	1	q24.11	IFT81	2.13251	3.02061	0.888097	5.27356	1.73997e-07	9.59492e-07
ENSG00000167792	11	67605653	67612554	1	q13.2	NDUFV1	0.829935	4.89229	4.06236	5.23906	1.7686e-07	9.74539e-07
ENSG00000111962	6	148747030	149076990	1	q25.1	UST	0.834256	1.37325	0.538995	5.25533	1.78004e-07	9.801e-07
ENSG00000146963	7	139340359	139423457	1	q34	LUC7L2	0.737997	2.90116	2.16316	5.23963	1.78777e-07	9.8361e-07
ENSG00000107562	10	44370165	44386493	-1	q11.21	CXCL12	-0.817106	3.85591	4.67301	-5.27244	1.81667e-07	9.98759e-07
ENSG00000185875	10	25016612	25026664	1	p12.1	THNSL1	1.21631	1.70032	0.484016	5.26444	1.82851e-07	1.00451e-06
ENSG00000137343	6	30626842	30646823	1	p21.33	ATAT1	1.64034	4.45192	2.81158	5.23103	1.86337e-07	1.02288e-06
ENSG00000090470	15	65117379	65133808	-1	q22.31	PDCD7	0.593783	1.26697	0.673182	5.23174	1.89594e-07	1.03997e-06
ENSG00000144134	2	113627229	113643396	1	q14.1	RABL2A	0.759699	1.48434	0.724643	5.23601	1.90173e-07	1.04236e-06
ENSG00000132639	20	10218830	10307418	1	p12.2	SNAP25	3.35667	4.76209	1.40542	5.22655	1.92262e-07	1.05302e-06
ENSG00000115355	2	55287842	55419895	-1	p16.1	CCDC88A	0.531241	2.61746	2.08622	5.22118	1.92663e-07	1.05442e-06
ENSG00000129595	5	112142441	112419313	-1	q22.2	EPB41L4A	1.27152	2.2435	0.971987	5.23715	1.94707e-07	1.06481e-06
ENSG00000146833	7	99876958	99919600	-1	q22.1	TRIM4	0.781882	1.93656	1.15468	5.22001	1.97905e-07	1.08148e-06
ENSG00000166598	12	103930107	103953645	1	q23.3	HSP90B1	-0.631215	4.46908	5.1003	-5.21557	1.99244e-07	1.08798e-06
ENSG00000125971	20	34516409	34540958	1	q11.22	DYNLRB1	0.741118	5.12056	4.37944	5.21948	1.99541e-07	1.08879e-06
ENSG00000136867	9	113150976	113164140	1	q32	SLC31A2	-1.12107	3.1278	4.24887	-5.32183	2.01442e-07	1.09834e-06
ENSG00000166575	11	87037844	87328824	1	q14.2	TMEM135	1.30367	1.78953	0.485861	5.22829	2.02165e-07	1.10145e-06
ENSG00000092531	15	42491233	42545356	1	q15.1	SNAP23	-0.842931	2.36893	3.21186	-5.22482	2.03017e-07	1.10526e-06
ENSG00000186020	19	36534774	36605276	-1	q13.12	ZNF529	0.603211	1.2104	0.607192	5.2098	2.08231e-07	1.1328e-06
ENSG00000167088	18	21612314	21633524	1	q11.2	SNRPD1	0.927294	3.99995	3.07266	5.20736	2.12556e-07	1.15547e-06
ENSG00000118217	1	161766320	161964070	1	q23.3	ATF6	-0.586906	1.83916	2.42607	-5.20729	2.1304e-07	1.15723e-06
ENSG00000158234	3	138608606	138633376	1	q22.3	FAIM	1.19522	2.18991	0.994696	5.22151	2.13614e-07	1.15948e-06
ENSG00000005486	7	75842602	75888926	1	q11.23	RHBDD2	1.21549	4.69932	3.48383	5.20777	2.15822e-07	1.17059e-06
ENSG00000129460	14	23469689	23509862	1	q11.2	NGDN	0.988661	4.55524	3.56658	5.20716	2.16074e-07	1.17108e-06
ENSG00000137815	15	41408408	41483563	1	q15.1	RTF1	0.620188	1.74473	1.12454	5.20222	2.16274e-07	1.1713e-06
ENSG00000186868	17	45894382	46028334	1	q21.31	MAPT	1.9507	3.07793	1.12723	5.19456	2.24639e-07	1.21569e-06
ENSG00000125845	20	6767686	6780246	1	p12.3	BMP2	2.70832	3.69383	0.985504	5.19623	2.26358e-07	1.22409e-06
ENSG00000136842	9	97501180	97601743	1	q22.33	TMOD1	1.14079	3.17446	2.03367	5.20009	2.30723e-07	1.24676e-06
ENSG00000163541	2	84423528	84460045	-1	p11.2	SUCLG1	0.974031	4.63611	3.66208	5.19105	2.31209e-07	1.24846e-06
ENSG00000179912	12	57253762	57431005	-1	q13.3	R3HDM2	0.560882	2.5169	1.95602	5.18506	2.34794e-07	1.26628e-06
ENSG00000175265	15	34379068	34437466	-1	q14	GOLGA8A	0.847982	2.69345	1.84547	5.18666	2.34858e-07	1.26628e-06
ENSG00000244687	20	50081124	50115959	-1	q13.13	UBE2V1	0.52063	2.08892	1.56829	5.18648	2.3589e-07	1.2709e-06
ENSG00000214078	20	35626031	35664956	-1	q11.22	CPNE1	0.855424	4.41166	3.55624	5.18391	2.38931e-07	1.28633e-06
ENSG00000100994	20	25248085	25298012	1	p11.21	PYGB	1.22443	3.69948	2.47505	5.17514	2.57976e-07	1.38747e-06
ENSG00000130818	19	9523223	9538645	-1	p13.2	ZNF426	1.29017	2.10137	0.811205	5.18348	2.58099e-07	1.38747e-06
ENSG00000169413	14	20781268	20782467	1	q11.2	RNASE6	-3.35863	1.97827	5.33691	-5.38491	2.59847e-07	1.39584e-06
ENSG00000170946	11	31369840	31432835	1	p13	DNAJC24	0.505889	1.0079	0.502013	5.16972	2.63663e-07	1.41529e-06
ENSG00000237190	5	134402065	134411881	-1	q31.1	CDKN2AIPNL	1.0445	2.56919	1.52469	5.17288	2.65899e-07	1.42624e-06
ENSG00000075785	3	128726183	128814798	1	q21.3	RAB7A	0.570191	4.49587	3.92568	5.15991	2.67101e-07	1.43163e-06
ENSG00000173914	11	66664998	66677887	-1	q13.2	RBM4B	1.32926	4.11671	2.78745	5.16595	2.69396e-07	1.44287e-06
ENSG00000170899	6	52977948	52995304	-1	p12.2	GSTA4	2.28698	5.01775	2.73077	5.16234	2.70719e-07	1.44888e-06
ENSG00000104529	8	143579697	143599541	-1	q24.3	EEF1D	0.540053	5.52361	4.98355	5.15361	2.75899e-07	1.47552e-06
ENSG00000197019	19	40421589	40425992	-1	q13.2	SERTAD1	-1.1559	4.42179	5.57769	-5.25632	2.76193e-07	1.47601e-06
ENSG00000144597	3	15427598	15450635	1	p25.1	EAF1	0.760542	2.00837	1.24783	5.15587	2.83877e-07	1.51596e-06
ENSG00000114200	3	165772904	165837462	-1	q26.1	BCHE	3.82694	4.54139	0.714452	5.15324	2.84644e-07	1.51894e-06
ENSG00000125772	20	5544439	5611006	-1	p12.3	GPCPD1	-0.676472	2.08588	2.76235	-5.16518	2.86071e-07	1.52543e-06
ENSG00000180398	2	46901870	46941855	-1	p21	MCFD2	0.554806	2.03688	1.48207	5.14222	2.90575e-07	1.54832e-06
ENSG00000123562	X	103675496	103688158	-1	q22.2	MORF4L2	0.63394	2.73196	2.09802	5.14328	2.99633e-07	1.59541e-06
ENSG00000123384	12	57128483	57213361	1	q13.3	LRP1	0.459022	3.33198	2.87295	5.13248	3.06075e-07	1.62852e-06
ENSG00000164068	3	49689538	49721529	1	p21.31	RNF123	1.15608	2.39011	1.23403	5.1528	3.07407e-07	1.63441e-06
ENSG00000099783	19	8444767	8489114	1	p13.2	HNRNPM	0.634731	4.5853	3.95057	5.13238	3.09433e-07	1.64397e-06
ENSG00000185158	17	32007872	32053504	1	q11.2	LRRC37B	1.03169	2.24244	1.21075	5.15173	3.12648e-07	1.65984e-06
ENSG00000065135	1	109548615	109600195	1	p13.3	GNAI3	-0.797159	2.14325	2.94041	-5.14091	3.13283e-07	1.662e-06
ENSG00000115762	2	131104847	131353709	1	q21.1	PLEKHB2	0.795416	2.77001	1.97459	5.12395	3.24398e-07	1.71971e-06
ENSG00000137872	15	47184101	47774228	1	q21.1	SEMA6D	-0.851877	2.38015	3.23203	-5.14459	3.26934e-07	1.73189e-06
ENSG00000006715	7	38722974	38932394	-1	p14.1	VPS41	0.735969	2.00841	1.27244	5.11898	3.36448e-07	1.781e-06
ENSG00000108691	17	34255218	34257203	1	q12	CCL2	-3.54194	2.71462	6.25656	-5.42199	3.38029e-07	1.78806e-06
ENSG00000164434	6	122779716	122784074	1	q22.31	FABP7	3.48418	5.08583	1.60165	5.12092	3.44693e-07	1.82198e-06
ENSG00000158805	16	89720400	89740925	1	q24.3	ZNF276	0.634368	1.60988	0.975517	5.11146	3.47612e-07	1.83608e-06
ENSG00000127838	2	218270392	218346793	1	q35	PNKD	0.910126	4.55272	3.6426	5.11933	3.47892e-07	1.83622e-06
ENSG00000074201	11	77514936	77637794	-1	q14.1	CLNS1A	1.0349	5.36448	4.32958	5.11051	3.50002e-07	1.84602e-06
ENSG00000134982	5	112707498	112846239	1	q22.2	APC	1.03603	2.26293	1.22691	5.11061	3.54456e-07	1.86816e-06
ENSG00000155959	X	155197007	155239841	1	q28	VBP1	1.37473	4.50549	3.13076	5.11041	3.59336e-07	1.8925e-06
ENSG00000129824	Y	2841602	2932000	1	p11.2	RPS4Y1	0.907603	5.76786	4.86026	5.10766	3.69779e-07	1.94609e-06
ENSG00000139737	13	77697687	77764242	1	q22.3	SLAIN1	1.73897	3.4588	1.71983	5.09895	3.72265e-07	1.95776e-06
ENSG00000100605	14	92936914	93116320	-1	q32.12	ITPK1	0.522119	1.77346	1.25134	5.095	3.7555e-07	1.97361e-06
ENSG00000253719	12	74537835	74545430	1	q21.1	ATXN7L3B	1.19787	4.03044	2.83257	5.09946	3.77577e-07	1.98282e-06
ENSG00000160799	3	46921726	46982010	-1	p21.31	CCDC12	0.976158	4.64656	3.6704	5.10639	3.78277e-07	1.98507e-06
ENSG00000137575	8	58552924	58582859	1	q12.1	SDCBP	-0.701628	4.80285	5.50448	-5.09931	3.8051e-07	1.99534e-06
ENSG00000145730	5	102753981	103031105	1	q21.1	PAM	2.16601	2.97661	0.810596	5.12869	3.81062e-07	1.9968e-06
ENSG00000177807	1	159998651	160070160	-1	q23.2	KCNJ10	2.41612	3.38489	0.968774	5.0913	3.87736e-07	2.03031e-06
ENSG00000099246	10	27504174	27542239	1	p12.1	RAB18	0.984425	3.43836	2.45393	5.09248	3.90506e-07	2.04334e-06
ENSG00000150459	13	21140514	21149084	1	q12.11	SAP18	0.66315	3.95563	3.29248	5.08971	3.95026e-07	2.0655e-06
ENSG00000106355	7	32485338	32495283	-1	p14.3	LSM5	1.01911	2.98913	1.97002	5.09368	4.01189e-07	2.09622e-06
ENSG00000109133	4	41935129	41960803	1	p13	TMEM33	0.573176	2.00542	1.43224	5.08097	4.02146e-07	2.09971e-06
ENSG00000108828	17	43014607	43025123	-1	q21.31	VAT1	0.909876	3.56726	2.65738	5.08608	4.03789e-07	2.10678e-06
ENSG00000080822	3	98497912	98523066	-1	q11.2	CLDND1	0.852704	4.7508	3.89809	5.08161	4.06363e-07	2.11869e-06
ENSG00000145912	5	178149463	178153894	-1	q35.3	NHP2	1.08103	5.35312	4.27209	5.08426	4.06809e-07	2.11949e-06
ENSG00000090857	16	70114332	70162537	1	q22.1	PDPR	0.852296	1.68936	0.837061	5.08554	4.17133e-07	2.17172e-06
ENSG00000134153	15	34084017	34101862	-1	q14	EMC7	0.816454	5.19267	4.37622	5.0771	4.21932e-07	2.19513e-06
ENSG00000242852	19	12461184	12513854	-1	p13.2	ZNF709	0.577623	0.962567	0.384943	5.07651	4.23475e-07	2.20158e-06
ENSG00000168172	8	42896946	43030535	1	p11.21	HOOK3	0.348402	1.23616	0.88776	5.06717	4.30004e-07	2.23393e-06
ENSG00000144485	2	238238267	238240662	-1	q37.3	HES6	2.56859	4.66713	2.09854	5.06829	4.43331e-07	2.30152e-06
ENSG00000205323	12	55752463	55817724	-1	q13.2	SARNP	0.840834	4.45068	3.60984	5.07094	4.46446e-07	2.31604e-06
ENSG00000135916	2	230864639	230879248	1	q37.1	ITM2C	0.567782	4.83466	4.26688	5.05885	4.54381e-07	2.35552e-06
ENSG00000165424	10	79382325	79445624	-1	q22.3	ZCCHC24	1.71636	3.21427	1.49791	5.05342	4.77273e-07	2.47243e-06
ENSG00000175193	3	183829271	183884933	-1	q27.1	PARL	1.04781	4.43166	3.38385	5.06205	4.84828e-07	2.50978e-06
ENSG00000123607	2	165857475	165953816	-1	q24.3	TTC21B	0.590049	1.05149	0.46144	5.05092	4.8988e-07	2.53413e-06
ENSG00000179262	19	12945855	12953642	1	p13.13	RAD23A	0.671011	3.73829	3.06728	5.04414	4.98552e-07	2.57715e-06
ENSG00000101290	20	5126879	5197887	1	p12.3	CDS2	0.620039	3.08149	2.46145	5.04048	5.00997e-07	2.58795e-06
ENSG00000270800	6	34284887	34426071	-1	p21.31	RPS10-NUDT3	-0.584848	2.57715	3.16199	-5.04444	5.11804e-07	2.64086e-06
ENSG00000244405	3	186046314	186110318	-1	q27.2	ETV5	0.681394	3.04409	2.36269	5.04163	5.11966e-07	2.64086e-06
ENSG00000204347	17	74356416	74361868	-1	q25.1	BTBD17	3.49177	4.07616	0.584385	5.04698	5.13275e-07	2.64573e-06
ENSG00000145354	4	102868974	102892807	1	q24	CISD2	0.8034	2.19895	1.39555	5.04473	5.18342e-07	2.66996e-06
ENSG00000164418	6	101181257	102070083	1	q16.3	GRIK2	2.64971	3.47139	0.821671	5.03197	5.22431e-07	2.68911e-06
ENSG00000167904	8	55696424	55773407	-1	q12.1	TMEM68	1.00268	2.06703	1.06435	5.04736	5.27868e-07	2.71518e-06
ENSG00000144339	2	191949043	192194933	-1	q32.3	TMEFF2	3.72565	4.47837	0.75272	5.0374	5.33871e-07	2.74411e-06
ENSG00000122705	9	36190856	36304781	1	p13.3	CLTA	0.62436	5.44969	4.82533	5.02874	5.36268e-07	2.75449e-06
ENSG00000258289	14	64914361	64944591	1	q23.3	CHURC1	0.821763	2.52914	1.70738	5.02719	5.43468e-07	2.78949e-06
ENSG00000169062	13	114281601	114305817	1	q34	UPF3A	0.960618	3.52032	2.55971	5.02555	5.47478e-07	2.8081e-06
ENSG00000130638	22	45671798	45845307	1	q13.31	ATXN10	0.815277	4.30921	3.49393	5.02371	5.52342e-07	2.83105e-06
ENSG00000243667	2	68122936	68157549	-1	p14	WDR92	0.452604	1.37042	0.917819	5.01993	5.54499e-07	2.8401e-06
ENSG00000105866	7	21428043	21514822	1	p15.3	SP4	0.690962	1.5218	0.830842	5.02469	5.56826e-07	2.85001e-06
ENSG00000130713	9	130693721	130704894	1	q34.12	EXOSC2	0.932556	1.88025	0.947699	5.0298	5.57698e-07	2.85246e-06
ENSG00000133393	16	15865719	15888625	-1	p13.11	FOPNL	0.884354	1.95698	1.07262	5.02646	5.59678e-07	2.86058e-06
ENSG00000021574	2	32063547	32157637	1	p22.3	SPAST	0.424058	1.20525	0.781189	5.01732	5.60122e-07	2.86083e-06
ENSG00000125991	20	35542021	35557634	1	q11.22	ERGIC3	0.833791	5.22817	4.39438	5.019	5.6443e-07	2.88081e-06
ENSG00000145592	5	40825262	40835222	-1	p13.1	RPL37	0.417145	3.66592	3.24877	5.01641	5.65746e-07	2.8855e-06
ENSG00000138029	2	26243170	26290465	1	p23.3	HADHB	0.763164	4.4917	3.72854	5.01879	5.70365e-07	2.90702e-06
ENSG00000171792	12	2876258	2889524	1	p13.33	RHNO1	1.41299	2.69337	1.28038	5.03344	5.7384e-07	2.92268e-06
ENSG00000134376	1	197268204	197478455	1	q31.3	CRB1	2.91212	3.49562	0.583496	5.01458	5.90139e-07	3.00359e-06
ENSG00000120907	8	26748150	26867278	-1	p21.2	ADRA1A	0.364963	1.15532	0.790355	5.00776	5.90918e-07	3.00545e-06
ENSG00000124767	6	38675925	38703145	-1	p21.2	GLO1	1.3967	4.54146	3.14476	5.01281	5.95483e-07	3.02655e-06
ENSG00000095794	10	35126791	35212958	1	p11.21	CREM	-0.791508	2.86639	3.6579	-5.04269	6.04247e-07	3.06895e-06
ENSG00000142188	21	33432485	33479974	-1	q22.11	TMEM50B	0.815461	2.91506	2.0996	4.99625	6.35696e-07	3.22642e-06
ENSG00000128039	4	55346242	55373100	1	q12	SRD5A3	0.621225	1.20519	0.583969	4.99151	6.64948e-07	3.37253e-06
ENSG00000172020	3	115623510	115721490	1	q13.31	GAP43	3.29917	4.41335	1.11418	4.99205	6.717e-07	3.4044e-06
ENSG00000157500	3	57227726	57278105	1	p14.3	APPL1	0.510698	1.42461	0.913912	4.98331	6.72713e-07	3.40716e-06
ENSG00000113209	5	141135206	141138615	1	q31.3	PCDHB5	3.24717	3.91446	0.667285	4.98851	6.77125e-07	3.42712e-06
ENSG00000117748	1	27891524	27914746	-1	p35.3	RPA2	0.872078	4.39495	3.52288	4.99979	6.81805e-07	3.44841e-06
ENSG00000157895	12	121000486	121016502	-1	q24.31	C12orf43	1.0485	2.19566	1.14716	4.99355	6.85493e-07	3.46453e-06
ENSG00000166197	10	102152176	102163871	1	q24.32	NOLC1	0.728536	2.9822	2.25366	4.98482	6.85947e-07	3.46453e-06
ENSG00000146006	5	138868921	138875368	-1	q31.2	LRRTM2	1.79261	3.43687	1.64427	4.98465	6.89503e-07	3.48007e-06
ENSG00000145721	5	97091867	97142753	-1	q15	LIX1	2.00711	2.22701	0.219903	5.02043	6.93485e-07	3.49774e-06
ENSG00000232119	X	120594010	120621159	1	q24	MCTS1	0.329896	1.06173	0.731836	4.97	7.10789e-07	3.58253e-06
ENSG00000090273	1	26900238	26946871	1	p36.11	NUDC	0.73404	3.43697	2.70293	4.9704	7.20483e-07	3.62888e-06
ENSG00000139675	13	52642425	52643796	1	q14.3	HNRNPA1L2	0.902363	1.8979	0.995541	4.97886	7.29469e-07	3.67159e-06
ENSG00000010256	3	48599002	48610976	-1	p21.31	UQCRC1	0.80412	5.6166	4.81248	4.96573	7.40581e-07	3.72494e-06
ENSG00000127540	19	1597169	1605473	-1	p13.3	UQCR11	0.642596	4.08071	3.43812	4.96205	7.57017e-07	3.80498e-06
ENSG00000095787	10	28532493	28623112	1	p12.1	WAC	0.527288	2.18198	1.65469	4.9538	7.72917e-07	3.88221e-06
ENSG00000147894	9	27535640	27573866	-1	p21.2	C9orf72	-0.774865	3.52936	4.30423	-4.97621	7.73784e-07	3.88388e-06
ENSG00000106771	9	109015135	109119947	-1	q31.3	TMEM245	0.967254	1.89951	0.93226	4.96093	8.08075e-07	4.0532e-06
ENSG00000135241	7	108470417	108569666	-1	q31.1	PNPLA8	0.818897	2.81649	1.99759	4.94757	8.26565e-07	4.14308e-06
ENSG00000161526	17	75667251	75708062	1	q25.1	SAP30BP	0.725592	3.66546	2.93987	4.94711	8.29152e-07	4.15319e-06
ENSG00000008441	19	12995608	13098796	1	p13.13	NFIX	2.21956	2.69967	0.480104	4.9424	8.32739e-07	4.16828e-06
ENSG00000158615	1	204403381	204411817	-1	q32.1	PPP1R15B	-0.605177	1.83724	2.44241	-4.94238	8.37098e-07	4.18722e-06
ENSG00000158987	5	131423921	131635236	-1	q31.1	RAPGEF6	-0.61016	2.13143	2.74159	-4.95285	8.44325e-07	4.22046e-06
ENSG00000198146	15	34978341	34988287	-1	q14	ZNF770	0.778881	1.75796	0.979075	4.94412	8.63595e-07	4.31382e-06
ENSG00000100650	14	69726900	69772005	1	q24.1	SRSF5	-0.421166	5.33694	5.75811	-4.93165	8.65378e-07	4.31976e-06
ENSG00000115946	2	68157888	68176238	1	p14	PNO1	0.852282	1.8852	1.03292	4.9414	8.68599e-07	4.33286e-06
ENSG00000176887	2	5692384	5701385	1	p25.2	SOX11	2.22998	2.76018	0.530201	4.93232	8.70876e-07	4.34124e-06
ENSG00000170419	7	54542325	54571080	1	p11.2	VSTM2A	3.4383	4.0526	0.614298	4.94027	8.81531e-07	4.39134e-06
ENSG00000104549	8	124998497	125022283	1	q24.13	SQLE	1.64076	3.80366	2.1629	4.93666	8.87459e-07	4.41784e-06
ENSG00000183978	17	42795147	42798704	-1	q21.2	COA3	1.33262	5.18816	3.85554	4.93462	8.94572e-07	4.4502e-06
ENSG00000130294	2	240713761	240821036	-1	q37.3	KIF1A	2.5355	2.76403	0.228539	4.92832	9.04758e-07	4.4978e-06
ENSG00000011478	19	45692666	45703989	1	q13.32	QPCTL	-0.223715	1.2934	1.51712	-4.91669	9.3445e-07	4.64223e-06
ENSG00000144278	2	153871922	154453979	1	q23.3	GALNT13	2.44748	2.731	0.283512	4.92151	9.41481e-07	4.67397e-06
ENSG00000164548	7	23504780	23532041	-1	p15.3	TRA2A	0.543885	4.31658	3.7727	4.91461	9.42779e-07	4.67721e-06
ENSG00000143324	1	180632022	180890279	1	q25.3	XPR1	0.481602	1.33997	0.858366	4.91498	9.50925e-07	4.71441e-06
ENSG00000174851	11	66284580	66289145	-1	q13.2	YIF1A	0.958758	4.96169	4.00293	4.91594	9.60125e-07	4.75677e-06
ENSG00000196712	17	31094927	31382116	1	q11.2	NF1	0.662427	1.73527	1.07284	4.91799	9.61176e-07	4.75874e-06
ENSG00000125089	4	8182072	8241803	1	p16.1	SH3TC1	-3.83798	0.343823	4.1818	-5.0284	9.6313e-07	4.76517e-06
ENSG00000179295	12	112418351	112509918	1	q24.13	PTPN11	0.750139	2.94688	2.19674	4.91855	9.64955e-07	4.77095e-06
ENSG00000117410	1	43974487	43978295	1	p34.1	ATP6V0B	-0.576623	5.05059	5.62722	-4.91832	9.69866e-07	4.79197e-06
ENSG00000160948	8	144423601	144428563	-1	q24.3	VPS28	0.634091	5.33278	4.69869	4.91232	9.71931e-07	4.79891e-06
ENSG00000108669	17	78674048	78782297	-1	q25.3	CYTH1	0.880232	3.33577	2.45554	4.91616	9.84959e-07	4.85993e-06
ENSG00000136504	17	49788681	49835026	1	q21.33	KAT7	1.02378	3.95329	2.92951	4.90846	9.97955e-07	4.92072e-06
ENSG00000138867	22	24540423	24555935	-1	q11.23	GUCD1	0.976452	2.44275	1.4663	4.91567	1.00219e-06	4.93824e-06
ENSG00000126351	17	40058290	40093867	1	q21.1	THRA	1.67379	3.55899	1.88521	4.90691	1.00536e-06	4.95054e-06
ENSG00000116478	1	32292083	32333635	1	p35.2	HDAC1	-1.1755	2.64071	3.81621	-4.9672	1.00723e-06	4.95637e-06
ENSG00000168763	2	96816245	96835382	1	q11.2	CNNM3	0.331228	1.07235	0.741124	4.89984	1.01833e-06	5.00762e-06
ENSG00000111674	12	6913745	6923698	1	p13.31	ENO2	2.63487	4.08037	1.44549	4.90378	1.02588e-06	5.0413e-06
ENSG00000174428	7	75092573	75149817	1	q11.23	GTF2IRD2B	1.02607	2.10211	1.07605	4.90754	1.04805e-06	5.14677e-06
ENSG00000012660	6	53267398	53349179	-1	p12.1	ELOVL5	0.878377	4.13653	3.25816	4.89577	1.05338e-06	5.16944e-06
ENSG00000138069	2	65070696	65130331	-1	p14	RAB1A	-0.538348	4.32038	4.85873	-4.88453	1.11362e-06	5.4614e-06
ENSG00000136859	9	127087348	127122635	-1	q33.3	ANGPTL2	2.23293	3.9045	1.67157	4.88466	1.12287e-06	5.50303e-06
ENSG00000105835	7	106248298	106286326	-1	q22.3	NAMPT	-0.762559	2.49734	3.2599	-4.89405	1.18811e-06	5.81884e-06
ENSG00000177105	11	3826978	3840959	-1	p15.4	RHOG	-0.835652	4.14689	4.98254	-4.92681	1.19268e-06	5.83731e-06
ENSG00000205927	21	33025935	33029196	1	q22.11	OLIG2	2.87001	3.51561	0.645598	4.8711	1.19477e-06	5.84358e-06
ENSG00000157890	15	65895079	66253747	-1	q22.31	MEGF11	2.66284	3.48681	0.823972	4.87196	1.19564e-06	5.84391e-06
ENSG00000265972	1	145992435	145996579	-1	q21.1	TXNIP	0.852471	4.73276	3.88029	4.86876	1.20374e-06	5.87954e-06
ENSG00000100300	22	43151547	43163242	1	q13.2	TSPO	-0.789791	4.72786	5.51765	-4.93836	1.21352e-06	5.92333e-06
ENSG00000164904	5	126531200	126595362	-1	q23.2	ALDH7A1	1.17347	2.77162	1.59814	4.87263	1.22996e-06	5.99958e-06
ENSG00000205937	16	2253116	2268397	-1	p13.3	RNPS1	0.72572	4.12851	3.40279	4.86596	1.23265e-06	6.00863e-06
ENSG00000139832	13	110523066	110561722	-1	q34	RAB20	-1.43258	3.66261	5.09519	-4.9911	1.25007e-06	6.08948e-06
ENSG00000135387	11	34051731	34102610	1	p13	CAPRIN1	0.798617	3.83418	3.03557	4.85529	1.2935e-06	6.29684e-06
ENSG00000104408	8	108201216	108435333	-1	q23.1	EIF3E	0.650495	5.36809	4.71759	4.84798	1.33525e-06	6.49572e-06
ENSG00000104341	8	97775057	97853013	1	q22.1	LAPTM4B	2.12761	3.44172	1.31411	4.85064	1.34992e-06	6.56271e-06
ENSG00000163960	3	196347662	196432430	-1	q29	UBXN7	0.721727	1.75623	1.0345	4.84534	1.36773e-06	6.64485e-06
ENSG00000123415	12	54121277	54189008	-1	q13.13	SMUG1	1.30045	2.63012	1.32968	4.85907	1.37108e-06	6.65664e-06
ENSG00000153820	2	227979955	228181687	-1	q36.3	SPHKAP	2.87222	3.03099	0.15877	4.83876	1.44891e-06	7.02983e-06
ENSG00000139218	12	45919131	45992120	-1	q12	SCAF11	-0.530241	1.64403	2.17427	-4.82957	1.46322e-06	7.09453e-06
ENSG00000100445	14	24439766	24442905	-1	q12	SDR39U1	0.88189	4.86149	3.9796	4.83098	1.48594e-06	7.19986e-06
ENSG00000175928	3	3799431	3849834	1	p26.2	LRRN1	3.17898	4.16457	0.985595	4.82447	1.50256e-06	7.27557e-06
ENSG00000186448	3	44584888	44648471	1	p21.31	ZNF197	0.944237	1.56743	0.623193	4.83255	1.52964e-06	7.40175e-06
ENSG00000125818	20	1113240	1189415	1	p13	PSMF1	0.694409	3.49767	2.80326	4.823	1.53159e-06	7.40624e-06
ENSG00000167508	16	88651935	88663161	-1	q24.2	MVD	1.63493	4.50462	2.86969	4.82347	1.57589e-06	7.61538e-06
ENSG00000169100	X	1386152	1392113	-1	p22.33	SLC25A6	0.483437	5.86305	5.37961	4.80715	1.61498e-06	7.79912e-06
ENSG00000213760	6	31544462	31548427	-1	p21.33	ATP6V1G2	2.50212	4.94371	2.4416	4.81576	1.64352e-06	7.93169e-06
ENSG00000164916	7	4682295	4771442	1	p22.1	FOXK1	0.372179	1.38444	1.01226	4.79988	1.67299e-06	8.06852e-06
ENSG00000113657	5	147390808	147510068	-1	q32	DPYSL3	2.03865	3.22054	1.18189	4.79968	1.70405e-06	8.21291e-06
ENSG00000157191	1	16440721	16460078	1	p36.13	NECAP2	-0.898421	2.97885	3.87727	-4.82741	1.74981e-06	8.42783e-06
ENSG00000178952	16	28842411	28846348	-1	p11.2	TUFM	0.686046	4.93645	4.2504	4.79158	1.77705e-06	8.55336e-06
ENSG00000257727	12	56309842	56316119	-1	q13.3	CNPY2	0.852489	4.48125	3.62876	4.79229	1.79475e-06	8.63286e-06
ENSG00000109572	4	169612633	169723673	1	q33	CLCN3	1.04212	2.79999	1.75787	4.78938	1.83153e-06	8.80392e-06
ENSG00000145494	5	1801407	1816048	1	p15.33	NDUFS6	0.910001	4.58799	3.67799	4.79159	1.83818e-06	8.83006e-06
ENSG00000071246	14	76761468	76783015	1	q24.3	VASH1	-0.508515	2.46763	2.97614	-4.78328	1.85523e-06	8.90607e-06
ENSG00000103148	16	84271	138860	-1	p13.3	NPRL3	1.04791	1.87917	0.831254	4.79052	1.86214e-06	8.93335e-06
ENSG00000100348	22	36467046	36481640	-1	q12.3	TXN2	0.78902	5.16382	4.37481	4.78002	1.88552e-06	9.03954e-06
ENSG00000169155	9	126805006	126838210	1	q33.3	ZBTB43	0.553323	1.29065	0.737325	4.77731	1.9083e-06	9.14275e-06
ENSG00000129347	19	10553085	10566031	-1	p13.2	KRI1	1.13495	2.33009	1.19514	4.79009	1.91039e-06	9.14672e-06
ENSG00000179271	19	12953119	12957223	-1	p13.13	GADD45GIP1	0.908867	4.78311	3.87424	4.7764	1.91961e-06	9.18481e-06
ENSG00000141504	17	7626234	7627876	-1	p13.1	SAT2	0.620885	4.56936	3.94848	4.77626	1.93977e-06	9.27515e-06
ENSG00000119760	2	27650809	27663840	-1	p23.3	SUPT7L	0.682908	1.8743	1.19139	4.77312	1.9504e-06	9.31816e-06
ENSG00000106682	7	74174245	74197101	1	q11.23	EIF4H	0.512874	5.23173	4.71886	4.76967	1.95133e-06	9.31816e-06
ENSG00000115233	2	161308425	161411717	1	q24.2	PSMD14	1.08731	4.65912	3.57181	4.77413	1.96104e-06	9.35839e-06
ENSG00000088882	20	2794074	2800627	-1	p13	CPXM1	2.6818	4.2937	1.6119	4.77426	1.97181e-06	9.40319e-06
ENSG00000108561	17	5432777	5448830	-1	p13.2	C1QBP	0.754865	5.14114	4.38627	4.77021	1.97301e-06	9.40319e-06
ENSG00000135775	1	230642481	230693982	1	q42.2	COG2	1.17366	3.55987	2.38621	4.77368	1.99157e-06	9.48541e-06
ENSG00000182903	4	425815	499156	-1	p16.3	ZNF721	0.906556	1.79208	0.885527	4.77075	2.01803e-06	9.60516e-06
ENSG00000198625	1	204516379	204558120	1	q32.1	MDM4	0.414861	2.36717	1.95231	4.76007	2.03286e-06	9.66937e-06
ENSG00000102316	X	54807599	54816015	1	p11.21	MAGED2	0.798979	5.36224	4.56326	4.76278	2.03499e-06	9.67319e-06
ENSG00000135976	2	97113153	97264521	1	q11.2	ANKRD36	0.629988	2.64093	2.01094	4.75564	2.09406e-06	9.94746e-06
ENSG00000166136	10	100523740	100530000	-1	q24.31	NDUFB8	0.672578	5.33691	4.66433	4.75632	2.10819e-06	1.00081e-05
ENSG00000115392	2	58159243	58241372	-1	p16.1	FANCL	1.81546	3.83596	2.0205	4.77586	2.1281e-06	1.0096e-05
ENSG00000013561	5	141958328	141990292	1	q31.3	RNF14	0.546352	1.46066	0.914305	4.74947	2.16674e-06	1.02726e-05
ENSG00000083123	6	80106647	80346270	1	q14.1	BCKDHB	0.535084	1.21591	0.680825	4.74003	2.27344e-06	1.07714e-05
ENSG00000170035	2	180967248	181076585	1	q31.3	UBE2E3	1.05019	4.66472	3.61453	4.74629	2.27507e-06	1.07721e-05
ENSG00000125843	20	3820524	3828838	1	p13	AP5S1	0.777073	1.68039	0.903317	4.74135	2.35329e-06	1.11352e-05
ENSG00000183161	11	22622533	22625823	-1	p14.3	FANCF	0.794799	1.20595	0.411156	4.74373	2.36927e-06	1.12036e-05
ENSG00000132716	1	160215715	160262549	-1	q23.2	DCAF8	0.635163	3.60603	2.97087	4.73042	2.38248e-06	1.12587e-05
ENSG00000188021	X	56563639	56567868	1	p11.21	UBQLN2	0.804302	3.93752	3.13322	4.72457	2.48719e-06	1.17459e-05
ENSG00000092820	6	158765741	158819368	-1	q25.3	EZR	0.819011	4.54887	3.72986	4.73738	2.51105e-06	1.18468e-05
ENSG00000265681	18	49488453	49492523	-1	q21.1	RPL17	0.393174	7.32947	6.93629	4.71717	2.51182e-06	1.18468e-05
ENSG00000138231	3	138160988	138174921	-1	q22.3	DBR1	0.864368	1.74567	0.881305	4.72756	2.53248e-06	1.19365e-05
ENSG00000140990	16	1959538	1961975	1	p13.3	NDUFB10	1.0669	5.21687	4.14996	4.71937	2.56338e-06	1.20743e-05
ENSG00000134569	11	46856717	46918642	-1	p11.2	LRP4	2.54031	2.77544	0.235125	4.71567	2.5721e-06	1.21075e-05
ENSG00000140497	15	74843730	74873365	-1	q24.1	SCAMP2	-0.561389	4.16775	4.72914	-4.7218	2.57663e-06	1.2121e-05
ENSG00000108578	17	30248203	30292056	-1	q11.2	BLMH	1.34174	3.79585	2.45411	4.72756	2.6699e-06	1.25516e-05
ENSG00000266472	1	150293720	150308979	1	q21.2	MRPS21	0.749103	5.30067	4.55156	4.70888	2.69154e-06	1.26452e-05
ENSG00000106052	7	27739331	27844564	1	p15.2	TAX1BP1	0.608516	4.09119	3.48267	4.70425	2.71461e-06	1.27403e-05
ENSG00000136381	15	78437431	78501453	1	q25.1	IREB2	0.582776	1.40303	0.820253	4.70874	2.71529e-06	1.27403e-05
ENSG00000071575	2	12716889	12742734	1	p24.3	TRIB2	3.37447	3.79773	0.423255	4.70407	2.72673e-06	1.27857e-05
ENSG00000107651	10	119892730	119944657	1	q26.11	SEC23IP	0.715574	1.49492	0.779343	4.70611	2.77463e-06	1.3002e-05
ENSG00000072501	X	53374149	53422728	-1	p11.22	SMC1A	0.601248	1.96235	1.36111	4.70316	2.77769e-06	1.30079e-05
ENSG00000204381	11	111540280	111561745	1	q23.1	LAYN	2.84866	3.02053	0.171869	4.75036	2.79577e-06	1.30841e-05
ENSG00000119707	14	73058532	73123899	1	q24.2	RBM25	0.550889	2.80138	2.25049	4.69516	2.82487e-06	1.32118e-05
ENSG00000124523	6	13574529	13615158	1	p23	SIRT5	0.501833	1.0723	0.570469	4.6955	2.85771e-06	1.33568e-05
ENSG00000165389	14	34432788	34462240	-1	q13.1	SPTSSA	1.02381	2.37361	1.3498	4.69702	2.94901e-06	1.37747e-05
ENSG00000165275	9	37753803	37778972	1	p13.2	TRMT10B	0.477421	1.51597	1.03855	4.68513	2.97096e-06	1.38626e-05
ENSG00000277161	17	36534987	36539310	1	q12	PIGW	0.582539	1.1812	0.598663	4.68841	2.97307e-06	1.38626e-05
ENSG00000197568	1	70354805	70385339	1	p31.1	HHLA3	0.850649	1.90203	1.05138	4.70858	2.97355e-06	1.38626e-05
ENSG00000253797	13	52024691	52033600	1	q14.3	UTP14C	0.774246	1.39712	0.622871	4.69345	3.00657e-06	1.40075e-05
ENSG00000107819	10	101031234	101041244	1	q24.31	SFXN3	0.834272	2.12423	1.28996	4.68635	3.02679e-06	1.40927e-05
ENSG00000063015	17	28954901	29006440	-1	q11.2	SEZ6	1.63549	3.05123	1.41574	4.68043	3.04657e-06	1.41757e-05
ENSG00000156709	X	130129362	130165887	-1	q26.1	AIFM1	0.668155	1.66983	1.00168	4.68373	3.05229e-06	1.41933e-05
ENSG00000176371	15	84600986	84627796	1	q25.2	ZSCAN2	0.397575	0.899627	0.502052	4.67785	3.08204e-06	1.43215e-05
ENSG00000156171	1	111117333	111140216	-1	p13.3	DRAM2	-0.842657	3.40579	4.24844	-4.71514	3.0838e-06	1.43215e-05
ENSG00000135720	16	66720893	66751609	-1	q22.1	DYNC1LI2	0.815403	3.26638	2.45098	4.6723	3.19104e-06	1.481e-05
ENSG00000137713	11	111726908	111766389	-1	q23.1	PPP2R1B	0.70667	1.34103	0.634359	4.67428	3.23832e-06	1.50198e-05
ENSG00000108298	17	39200283	39204732	1	q12	RPL19	0.350223	7.91004	7.55982	4.66342	3.25651e-06	1.50946e-05
ENSG00000125482	9	132375548	132406851	-1	q34.13	TTF1	0.904123	2.1706	1.26648	4.67283	3.294e-06	1.52586e-05
ENSG00000175390	11	7970251	8001862	1	p15.4	EIF3F	0.576099	5.8429	5.2668	4.66215	3.31626e-06	1.53519e-05
ENSG00000105939	7	139043515	139109720	-1	q34	ZC3HAV1	-0.494387	1.37673	1.87112	-4.65909	3.3532e-06	1.55131e-05
ENSG00000204469	6	31620715	31637771	1	p21.33	PRRC2A	0.413089	1.91632	1.50324	4.6565	3.40844e-06	1.57586e-05
ENSG00000138107	10	102461881	102502712	-1	q24.32	ACTR1A	0.819417	4.23224	3.41282	4.65588	3.44782e-06	1.59306e-05
ENSG00000134986	5	111662621	111997464	-1	q22.1	NREP	1.9195	4.35844	2.43894	4.64816	3.54308e-06	1.63603e-05
ENSG00000196576	22	50274979	50307646	-1	q13.33	PLXNB2	-0.532028	2.50174	3.03377	-4.65008	3.64414e-06	1.68162e-05
ENSG00000111261	12	12326056	12350242	-1	p13.2	MANSC1	0.613014	1.12634	0.513327	4.64886	3.65235e-06	1.68434e-05
ENSG00000152904	1	235327350	235344532	1	q42.3	GGPS1	0.531995	1.75377	1.22178	4.63963	3.67054e-06	1.69166e-05
ENSG00000169609	15	82988441	83011641	-1	q25.2	C15orf40	0.473025	1.65536	1.18234	4.63977	3.69493e-06	1.70182e-05
ENSG00000033050	7	151211484	151227205	-1	q36.1	ABCF2	1.17503	2.68297	1.50794	4.64677	3.7176e-06	1.71118e-05
ENSG00000184905	X	102125679	102140426	1	q22.1	TCEAL2	3.72016	4.65724	0.937078	4.64216	3.7292e-06	1.71543e-05
ENSG00000120913	8	22578279	22598025	1	p21.3	PDLIM2	1.23055	2.92997	1.69942	4.65161	3.74097e-06	1.71976e-05
ENSG00000122692	9	33041765	33076674	-1	p21.1	SMU1	0.490758	2.58112	2.09036	4.63016	3.82347e-06	1.75657e-05
ENSG00000142534	19	49496365	49499708	1	q13.33	RPS11	-0.404451	6.57647	6.98092	-4.62742	3.87773e-06	1.78038e-05
ENSG00000137154	9	19375715	19380236	-1	p22.1	RPS6	0.359911	7.77121	7.4113	4.62601	3.89653e-06	1.78788e-05
ENSG00000175582	11	73675638	73761137	-1	q13.4	RAB6A	0.738535	4.29529	3.55676	4.62667	3.92457e-06	1.79739e-05
ENSG00000275023	17	38705273	38729795	1	q12	MLLT6	0.409438	1.44583	1.03639	4.62587	3.92489e-06	1.79739e-05
ENSG00000055332	2	37099210	37157065	-1	p22.2	EIF2AK2	0.701421	2.22201	1.52059	4.62904	3.92584e-06	1.79739e-05
ENSG00000140455	15	63504511	63594640	1	q22.31	USP3	0.595525	2.25517	1.65964	4.62733	3.92715e-06	1.79739e-05
ENSG00000101350	20	32277651	32335011	1	q11.21	KIF3B	0.765452	1.33561	0.570154	4.63596	3.93516e-06	1.79992e-05
ENSG00000175203	12	57530102	57547331	-1	q13.3	DCTN2	0.940425	3.82935	2.88893	4.62188	4.02831e-06	1.84137e-05
ENSG00000147677	8	116642130	116766925	-1	q24.11	EIF3H	0.541591	5.49847	4.95688	4.62037	4.033e-06	1.84235e-05
ENSG00000144746	3	69084937	69106092	1	p14.1	ARL6IP5	-0.52236	4.30846	4.83082	-4.62187	4.09132e-06	1.86782e-05
ENSG00000176903	14	73711783	73714384	-1	q24.3	PNMA1	1.60639	4.53766	2.93127	4.61887	4.12969e-06	1.88415e-05
ENSG00000196199	13	19633659	19673441	1	q12.11	MPHOSPH8	0.457008	1.73137	1.27436	4.60995	4.23449e-06	1.93076e-05
ENSG00000058272	12	79773563	79935460	-1	q21.31	PPP1R12A	0.647907	2.95548	2.30757	4.6089	4.27418e-06	1.94763e-05
ENSG00000127837	2	218264123	218270257	-1	q35	AAMP	0.880025	4.37226	3.49224	4.60856	4.29878e-06	1.95762e-05
ENSG00000159200	21	34513142	34615113	-1	q22.12	RCAN1	-1.59291	2.81254	4.40545	-4.68442	4.33249e-06	1.97173e-05
ENSG00000108960	17	55392622	55421924	-1	q22	MMD	-0.696113	2.63663	3.33274	-4.62818	4.36612e-06	1.98579e-05
ENSG00000204977	13	49995888	50020481	1	q14.2	TRIM13	0.537682	1.96001	1.42232	4.60157	4.41958e-06	2.00819e-05
ENSG00000178921	17	8247618	8270491	1	p13.1	PFAS	0.543716	1.14447	0.600751	4.60719	4.42283e-06	2.00819e-05
ENSG00000089682	X	107064420	107118823	-1	q22.3	RBM41	0.493223	1.21639	0.723168	4.60156	4.42364e-06	2.00819e-05
ENSG00000122861	10	73909177	73917496	1	q22.2	PLAU	-1.72576	3.12314	4.8489	-4.76124	4.49085e-06	2.03742e-05
ENSG00000184588	1	65792514	66374579	1	p31.3	PDE4B	0.693826	3.84149	3.14766	4.59634	4.5637e-06	2.06918e-05
ENSG00000137478	11	72836745	73142318	-1	q13.4	FCHSD2	0.626563	2.67206	2.04549	4.59399	4.61245e-06	2.08998e-05
ENSG00000168090	7	100088969	100092187	1	q22.1	COPS6	0.776099	5.29181	4.51571	4.59469	4.62754e-06	2.09551e-05
ENSG00000110013	11	124633113	124695707	-1	q24.2	SIAE	1.96342	2.87562	0.912199	4.62326	4.68215e-06	2.11892e-05
ENSG00000119280	1	230837119	230869589	-1	q42.2	C1orf198	1.89007	3.60702	1.71695	4.59491	4.72656e-06	2.13769e-05
ENSG00000138385	2	169791933	169812064	1	q31.1	SSB	0.655314	3.98577	3.33045	4.58736	4.77497e-06	2.15779e-05
ENSG00000145996	6	20534457	21232404	1	p22.3	CDKAL1	0.541989	1.62313	1.08114	4.58592	4.77694e-06	2.15779e-05
ENSG00000182899	3	197950190	197956610	1	q29	RPL35A	0.470927	5.96984	5.49892	4.5836	4.78303e-06	2.1592e-05
ENSG00000242265	7	94656325	94669695	1	q21.3	PEG10	2.41593	2.76381	0.347874	4.58574	4.88261e-06	2.20278e-05
ENSG00000106665	7	74289407	74405935	1	q11.23	CLIP2	1.07331	2.31478	1.24148	4.58532	4.90012e-06	2.20931e-05
ENSG00000163155	1	151159748	151165948	-1	q21.3	LYSMD1	1.6678	3.00274	1.33494	4.58534	5.00778e-06	2.25645e-05
ENSG00000077782	8	38400215	38468834	-1	p11.23	FGFR1	1.12402	1.89777	0.773758	4.58515	5.09623e-06	2.29488e-05
ENSG00000129255	17	7583529	7592789	1	p13.1	MPDU1	0.859301	4.064	3.2047	4.576	5.11135e-06	2.30026e-05
ENSG00000170502	4	87422573	87459455	1	q22.1	NUDT9	0.733352	1.9657	1.23235	4.57405	5.1307e-06	2.30755e-05
ENSG00000113140	5	151661096	151686975	-1	q33.1	SPARC	2.86157	4.13615	1.27458	4.57046	5.17683e-06	2.32677e-05
ENSG00000100387	22	40951347	40973309	1	q13.2	RBX1	0.648549	4.53909	3.89054	4.57108	5.17986e-06	2.32677e-05
ENSG00000102054	X	16839283	16870362	-1	p22.2	RBBP7	0.820028	5.14902	4.329	4.56924	5.19344e-06	2.33144e-05
ENSG00000090060	14	96501433	96567111	1	q32.2	PAPOLA	0.583831	2.7166	2.13277	4.56247	5.29764e-06	2.37674e-05
ENSG00000107262	9	33247820	33264720	-1	p13.3	BAG1	0.72701	1.79323	1.06622	4.57228	5.30555e-06	2.37882e-05
ENSG00000185670	11	62748319	62754184	-1	q12.3	ZBTB3	0.322208	1.07303	0.750818	4.56156	5.32338e-06	2.38535e-05
ENSG00000135164	7	87152361	87196337	1	q21.12	DMTF1	0.799425	3.06404	2.26461	4.56579	5.34884e-06	2.39528e-05
ENSG00000160325	9	133459965	133470848	1	q34.2	CACFD1	3.325	3.63648	0.311472	4.57691	5.38112e-06	2.40825e-05
ENSG00000148688	10	90871716	90908553	1	q23.31	RPP30	0.57653	1.78959	1.21306	4.56105	5.39183e-06	2.41156e-05
ENSG00000009844	6	142147162	142224685	1	q24.1	VTA1	0.748462	3.84384	3.09538	4.55817	5.50991e-06	2.46242e-05
ENSG00000106460	7	12211270	12243367	1	p21.3	TMEM106B	1.08041	2.8977	1.81729	4.55915	5.51233e-06	2.46242e-05
ENSG00000178913	5	141260225	141320784	-1	q31.3	TAF7	0.757315	5.14451	4.38719	4.55392	5.54369e-06	2.47491e-05
ENSG00000197417	17	3608240	3636250	-1	p13.2	SHPK	0.467359	1.15035	0.682993	4.55177	5.64942e-06	2.52056e-05
ENSG00000141367	17	59619689	59696956	1	q23.1	CLTC	0.496083	2.46569	1.9696	4.54943	5.65881e-06	2.5232e-05
ENSG00000101182	20	62136733	62143440	-1	q13.33	PSMA7	0.508788	5.19258	4.68379	4.54837	5.6794e-06	2.53083e-05
ENSG00000100284	22	35299275	35347992	1	q12.3	TOM1	0.807004	3.5853	2.7783	4.56186	5.71171e-06	2.54367e-05
ENSG00000179051	1	17406760	17439677	-1	p36.13	RCC2	-0.543933	2.23479	2.77873	-4.55723	5.76666e-06	2.56657e-05
ENSG00000187742	9	89318500	89359663	1	q22.2	SECISBP2	0.696989	2.60465	1.90767	4.54833	5.78984e-06	2.57531e-05
ENSG00000198853	9	35490111	35561898	1	p13.3	RUSC2	1.19963	3.05051	1.85089	4.54985	5.79709e-06	2.57696e-05
ENSG00000136273	7	47963288	47979615	-1	p12.3	HUS1	0.654513	1.74818	1.09366	4.543	5.92925e-06	2.6341e-05
ENSG00000146540	7	996986	1138260	-1	p22.3	C7orf50	0.992805	4.51273	3.51993	4.53885	6.06577e-06	2.6931e-05
ENSG00000083845	19	58386400	58394806	1	q13.43	RPS5	0.423231	7.15747	6.73424	4.53199	6.10791e-06	2.71015e-05
ENSG00000088832	20	1368978	1393172	-1	p13	FKBP1A	0.61171	4.60611	3.9944	4.53289	6.12859e-06	2.71767e-05
ENSG00000135655	12	62260338	62417431	1	q14.1	USP15	-0.612763	1.86089	2.47365	-4.53681	6.36941e-06	2.82273e-05
ENSG00000118260	2	207529737	207605988	1	q33.3	CREB1	0.455143	1.12393	0.668788	4.52619	6.39186e-06	2.83096e-05
ENSG00000145979	6	13266542	13328583	-1	p24.1	TBC1D7	0.888695	4.00942	3.12072	4.54488	6.61159e-06	2.92649e-05
ENSG00000085224	X	77504878	77786233	-1	q21.1	ATRX	0.485785	2.6133	2.12752	4.51401	6.66964e-06	2.95039e-05
ENSG00000168268	3	52524385	52535054	-1	p21.1	NT5DC2	1.91718	3.57234	1.65515	4.53173	6.72007e-06	2.96983e-05
ENSG00000108506	17	61865367	61928016	-1	q23.2	INTS2	0.695245	1.54819	0.852942	4.52169	6.72175e-06	2.96983e-05
ENSG00000118263	2	207074137	207167267	-1	q33.3	KLF7	-0.50968	2.03063	2.54031	-4.52102	6.80364e-06	3.00418e-05
ENSG00000093010	22	19941733	19969975	1	q11.21	COMT	0.649177	4.47527	3.82609	4.50987	6.87067e-06	3.03194e-05
ENSG00000161203	3	184174689	184184091	1	q27.1	AP2M1	0.527816	5.04079	4.51297	4.50665	6.92412e-06	3.05367e-05
ENSG00000116984	1	236795292	236921278	1	q43	MTR	0.444151	1.24058	0.796431	4.50777	6.94626e-06	3.06158e-05
ENSG00000130332	19	2321520	2328611	-1	p13.3	LSM7	0.720684	4.82529	4.10461	4.51011	6.95972e-06	3.06565e-05
ENSG00000169122	8	57994509	58204279	1	q12.1	FAM110B	1.67548	4.30556	2.63008	4.50435	6.98851e-06	3.07647e-05
ENSG00000125743	19	45687454	45692569	-1	q13.32	SNRPD2	0.627754	4.73832	4.11057	4.51123	7.01806e-06	3.08761e-05
ENSG00000068394	X	49113407	49123735	-1	p11.23	GPKOW	1.05206	2.49952	1.44746	4.50932	7.05672e-06	3.10274e-05
ENSG00000177600	11	809965	812880	1	p15.5	RPLP2	0.376349	6.73195	6.3556	4.49804	7.14919e-06	3.1415e-05
ENSG00000140876	16	77722492	77742260	1	q23.1	NUDT7	2.02111	3.27075	1.24964	4.5336	7.28038e-06	3.19721e-05
ENSG00000014641	2	63588609	63607197	1	p15	MDH1	0.712208	4.77001	4.0578	4.49377	7.41393e-06	3.25389e-05
ENSG00000126214	14	103561896	103714249	1	q32.33	KLC1	0.842996	3.44387	2.60088	4.49329	7.43085e-06	3.25935e-05
ENSG00000147526	8	38728186	38853028	1	p11.22	TACC1	-0.501689	1.40866	1.91035	-4.49335	7.50501e-06	3.28989e-05
ENSG00000080802	7	135361795	135510127	-1	q33	CNOT4	0.782265	2.72434	1.94208	4.49449	7.51435e-06	3.292e-05
ENSG00000144591	2	219498884	219506989	1	q35	GMPPA	-1.56402	2.25226	3.81628	-4.51054	7.54033e-06	3.30139e-05
ENSG00000182149	16	71845996	71931199	1	q22.2	IST1	0.592632	3.89192	3.29929	4.48879	7.555e-06	3.3046e-05
ENSG00000167642	19	38244035	38292615	1	q13.2	SPINT2	-0.830246	3.65764	4.48789	-4.56077	7.55675e-06	3.3046e-05
ENSG00000120438	6	159778498	159789703	-1	q25.3	TCP1	0.740301	4.21688	3.47658	4.4882	7.57973e-06	3.31265e-05
ENSG00000065911	2	74198610	74217565	1	p13.1	MTHFD2	1.01608	4.70519	3.68911	4.49159	7.64646e-06	3.33981e-05
ENSG00000108946	17	68511780	68551319	1	q24.2	PRKAR1A	0.601045	4.1953	3.59426	4.48444	7.69319e-06	3.3582e-05
ENSG00000070669	7	97851677	97872542	-1	q21.3	ASNS	2.04121	3.80609	1.76488	4.5022	7.8833e-06	3.43913e-05
ENSG00000109339	4	85990007	86594625	-1	q21.3	MAPK10	2.31704	3.12561	0.808567	4.48502	7.90248e-06	3.44542e-05
ENSG00000167333	11	4598672	4608231	-1	p15.4	TRIM68	0.594361	1.10354	0.509178	4.48269	7.91482e-06	3.44874e-05
ENSG00000219200	17	7012417	7014532	1	p13.1	RNASEK	0.45534	5.31552	4.86018	4.47455	8.02408e-06	3.49425e-05
ENSG00000125675	X	123184153	123490915	1	q25	GRIA3	2.62875	3.08742	0.458672	4.47623	8.04756e-06	3.50237e-05
ENSG00000240682	3	129127415	129161063	-1	q21.3	ISY1	0.686529	1.91133	1.2248	4.47474	8.18219e-06	3.55884e-05
ENSG00000111684	12	6976185	7018477	-1	p13.31	LPCAT3	0.975002	2.3593	1.38429	4.47822	8.30929e-06	3.61196e-05
ENSG00000118689	6	108559835	108684774	1	q21	FOXO3	-0.467223	2.12807	2.59529	-4.47022	8.32547e-06	3.61683e-05
ENSG00000177830	11	867859	915058	-1	p15.5	CHID1	1.00061	3.69959	2.69898	4.47378	8.34435e-06	3.62286e-05
ENSG00000169855	3	78597239	79767998	-1	p12.3	ROBO1	3.243	3.34571	0.102709	4.46333	8.55888e-06	3.71379e-05
ENSG00000100227	22	42583721	42614962	-1	q13.2	POLDIP3	1.041	3.79396	2.75296	4.46595	8.57434e-06	3.71828e-05
ENSG00000133226	1	24631716	24673281	1	p36.11	SRRM1	-0.456603	2.19813	2.65473	-4.46371	8.59004e-06	3.72286e-05
ENSG00000118246	2	206765357	206796189	1	q33.3	FASTKD2	0.493987	1.136	0.642009	4.46126	8.62181e-06	3.7344e-05
ENSG00000188554	17	43170481	43211689	1	q21.31	NBR1	0.786904	3.24681	2.4599	4.4616	8.65071e-06	3.74469e-05
ENSG00000113161	5	75336329	75362101	1	q13.3	HMGCR	1.40005	3.71358	2.31353	4.46177	8.66024e-06	3.74659e-05
ENSG00000122863	10	71964395	72013558	1	q22.1	CHST3	1.88477	1.98684	0.102072	4.47327	8.76538e-06	3.78981e-05
ENSG00000086589	5	150690792	150701077	-1	q33.1	RBM22	0.708251	3.77404	3.06579	4.45981	8.83795e-06	3.81834e-05
ENSG00000198839	7	112206695	112343934	1	q31.1	ZNF277	1.2189	2.8958	1.6769	4.46825	8.84187e-06	3.81834e-05
ENSG00000171724	16	77788564	77980107	1	q23.1	VAT1L	2.7712	3.43939	0.668186	4.47035	8.85933e-06	3.82361e-05
ENSG00000103540	16	19523811	19553408	1	p12.3	CCP110	0.84186	1.86796	1.0261	4.46384	8.87422e-06	3.82776e-05
ENSG00000171700	20	64073181	64079988	-1	q13.33	RGS19	-0.7994	3.83403	4.63343	-4.5095	9.02368e-06	3.88992e-05
ENSG00000115677	2	241227264	241317061	-1	q37.3	HDLBP	0.557318	2.8493	2.29198	4.44995	9.09634e-06	3.91892e-05
ENSG00000109919	11	47617315	47642607	-1	p11.2	MTCH2	1.09592	3.87375	2.77783	4.45034	9.21629e-06	3.96825e-05
ENSG00000148948	11	40114203	41459773	-1	p12	LRRC4C	2.95326	3.69846	0.745203	4.44446	9.27249e-06	3.99008e-05
ENSG00000147162	X	71533104	71575892	1	q13.1	OGT	0.604462	3.0199	2.41544	4.44342	9.31742e-06	4.00704e-05
ENSG00000163872	3	183697797	183812624	1	q27.1	YEATS2	0.703878	2.09578	1.3919	4.44409	9.35287e-06	4.01991e-05
ENSG00000143294	1	156750610	156800815	1	q23.1	PRCC	0.660537	2.75002	2.08948	4.44684	9.36707e-06	4.02363e-05
ENSG00000143374	1	150487364	150507609	1	q21.2	TARS2	0.593478	1.77684	1.18336	4.44111	9.41311e-06	4.04102e-05
ENSG00000084733	2	26034084	26137454	1	p23.3	RAB10	0.594333	3.89331	3.29898	4.44073	9.45142e-06	4.05507e-05
ENSG00000187239	9	129887187	130043194	-1	q34.11	FNBP1	0.48589	1.21759	0.731701	4.44184	9.48894e-06	4.06877e-05
ENSG00000124702	6	43014103	43021298	1	p21.1	KLHDC3	0.821165	4.69077	3.86961	4.43993	9.57047e-06	4.10131e-05
ENSG00000108528	17	4937130	4940053	-1	p13.2	SLC25A11	0.911337	4.16144	3.2501	4.43101	1.0082e-05	4.31797e-05
ENSG00000079308	2	217799588	218033982	-1	q35	TNS1	1.99525	2.40275	0.407505	4.42872	1.01089e-05	4.32695e-05
ENSG00000116857	1	201134772	201171574	-1	q32.1	TMEM9	1.11705	4.41783	3.30078	4.42827	1.01529e-05	4.34322e-05
ENSG00000156475	5	146581146	147084784	-1	q32	PPP2R2B	2.8498	3.56433	0.714525	4.42601	1.03396e-05	4.42048e-05
ENSG00000268350	X	52926402	52995472	-1	p11.22	FAM156A	0.877366	3.47857	2.6012	4.42122	1.03657e-05	4.42905e-05
ENSG00000089050	20	18486540	18497225	-1	p11.23	RBBP9	0.567741	1.04635	0.478613	4.42338	1.04084e-05	4.44465e-05
ENSG00000171587	21	40010999	40847158	-1	q22.2	DSCAM	0.856729	1.92604	1.06931	4.41972	1.04723e-05	4.46931e-05
ENSG00000145687	5	81413021	81751797	-1	q14.1	SSBP2	-0.756238	1.48715	2.24339	-4.43215	1.06343e-05	4.53579e-05
ENSG00000206503	6	29941260	29945884	1	p22.1	HLA-A	-0.512446	4.69207	5.20452	-4.41265	1.07159e-05	4.56793e-05
ENSG00000100276	22	29312933	29319679	-1	q12.2	RASL10A	1.40444	3.88018	2.47574	4.46269	1.07483e-05	4.57905e-05
ENSG00000142082	11	215030	236931	-1	p15.5	SIRT3	0.845676	2.05169	1.20602	4.41557	1.09275e-05	4.65267e-05
ENSG00000168872	16	70346861	70373383	1	q22.1	DDX19A	0.962997	2.6737	1.71071	4.41313	1.10401e-05	4.69786e-05
ENSG00000088448	13	110878540	110915069	-1	q34	ANKRD10	-0.511523	3.15693	3.66845	-4.40161	1.12142e-05	4.76914e-05
ENSG00000118620	19	21020634	21060050	1	p12	ZNF430	0.471778	1.27574	0.803963	4.40079	1.12949e-05	4.80067e-05
ENSG00000146830	7	100679507	100694037	-1	q22.1	GIGYF1	0.38739	1.46357	1.07618	4.39867	1.14143e-05	4.84858e-05
ENSG00000106785	9	98069275	98119222	-1	q22.33	TRIM14	0.631563	1.73147	1.09991	4.39847	1.15749e-05	4.91391e-05
ENSG00000184205	X	53082367	53088540	1	p11.22	TSPYL2	0.873501	3.48806	2.61456	4.4001	1.15985e-05	4.92107e-05
ENSG00000140395	15	78277835	78299703	-1	q25.1	WDR61	0.917618	4.57929	3.66167	4.40137	1.1732e-05	4.97241e-05
ENSG00000104067	15	29699367	29968865	-1	q13.1	TJP1	0.72612	2.27372	1.5476	4.39312	1.17332e-05	4.97241e-05
ENSG00000100902	14	35278633	35317493	1	q13.2	PSMA6	0.664975	5.6023	4.93732	4.38995	1.19275e-05	5.05183e-05
ENSG00000114631	3	127629185	127672802	1	q21.3	PODXL2	1.94243	3.59482	1.6524	4.39097	1.20615e-05	5.10558e-05
ENSG00000156521	10	70137981	70146700	-1	q22.1	TYSND1	1.29764	2.41687	1.11923	4.40861	1.20992e-05	5.11859e-05
ENSG00000182473	17	76081016	76121576	-1	q25.1	EXOC7	0.658156	3.055	2.39685	4.384	1.21933e-05	5.15537e-05
ENSG00000205352	12	53441678	53446645	1	q13.13	PRR13	-0.627603	3.5316	4.15921	-4.39516	1.22206e-05	5.16393e-05
ENSG00000132570	5	134905120	135007959	1	q31.1	PCBD2	0.522066	1.64616	1.12409	4.3798	1.24366e-05	5.25215e-05
ENSG00000107949	10	125823546	125853695	1	q26.2	BCCIP	0.899157	4.03734	3.13818	4.38364	1.24687e-05	5.26061e-05
ENSG00000140945	16	82626965	83800640	1	q23.3	CDH13	1.59745	3.72824	2.13079	4.38574	1.24712e-05	5.26061e-05
ENSG00000132155	3	12583601	12664226	-1	p25.2	RAF1	0.712437	3.90004	3.18761	4.38041	1.25006e-05	5.26999e-05
ENSG00000167972	16	2275881	2340746	-1	p13.3	ABCA3	1.76215	2.41515	0.653001	4.38398	1.25355e-05	5.28163e-05
ENSG00000115286	19	1383527	1395589	1	p13.3	NDUFS7	0.658916	5.06694	4.40802	4.37767	1.26002e-05	5.30581e-05
ENSG00000181163	5	171387116	171411137	1	q35.1	NPM1	0.445896	5.9961	5.55021	4.37547	1.26175e-05	5.31003e-05
ENSG00000105669	19	18899514	18919387	-1	p13.11	COPE	0.510141	5.07647	4.56632	4.37546	1.27194e-05	5.34979e-05
ENSG00000124214	20	49113339	49188367	-1	q13.13	STAU1	0.678528	3.24002	2.56149	4.37533	1.27991e-05	5.38022e-05
ENSG00000180957	22	27851669	27920134	-1	q12.1	PITPNB	0.887684	3.64565	2.75797	4.37623	1.2862e-05	5.40352e-05
ENSG00000145476	4	186191567	186213463	1	q35.1	CYP4V2	-0.216976	1.12799	1.34496	-4.3701	1.28777e-05	5.40701e-05
ENSG00000103549	16	30761745	30776307	1	p11.2	RNF40	0.712111	2.73066	2.01855	4.37758	1.29377e-05	5.42906e-05
ENSG00000140941	16	87383953	87404779	1	q24.2	MAP1LC3B	0.611304	4.80338	4.19208	4.3692	1.30915e-05	5.48862e-05
ENSG00000132424	6	99398050	99425331	-1	q16.2	PNISR	0.506915	3.93056	3.42365	4.36704	1.30948e-05	5.48862e-05
ENSG00000131508	5	139526431	139628434	1	q31.2	UBE2D2	0.561132	3.17822	2.61709	4.36883	1.31934e-05	5.52677e-05
ENSG00000249915	5	271621	314974	1	p15.33	PDCD6	0.760865	5.12433	4.36346	4.36547	1.33799e-05	5.60166e-05
ENSG00000184524	11	787115	790113	-1	p15.5	CEND1	2.42841	3.60805	1.17964	4.37106	1.34738e-05	5.63774e-05
ENSG00000136940	9	122798389	122828588	-1	q33.2	PDCL	0.762581	2.03803	1.27545	4.3647	1.36456e-05	5.70634e-05
ENSG00000163743	4	75479037	75514764	-1	q21.1	RCHY1	1.06892	2.64428	1.57537	4.37527	1.36968e-05	5.72445e-05
ENSG00000108465	17	47967810	47981781	1	q21.32	CDK5RAP3	0.632786	4.0739	3.44111	4.35711	1.38728e-05	5.79469e-05
ENSG00000184014	11	9138825	9265350	-1	p15.4	DENND5A	0.785431	3.11549	2.33006	4.35351	1.41242e-05	5.89631e-05
ENSG00000160991	7	102433106	102456825	1	q22.1	ORAI2	0.279877	1.4662	1.18632	4.34822	1.4208e-05	5.92709e-05
ENSG00000205726	21	33642400	33899861	1	q22.11	ITSN1	0.849736	2.51713	1.66739	4.35868	1.42143e-05	5.92709e-05
ENSG00000177606	1	58780791	58784047	-1	p32.1	JUN	-0.722845	5.19983	5.92268	-4.34947	1.44716e-05	6.03092e-05
ENSG00000054148	9	136848724	136851027	1	q34.3	PHPT1	0.81234	4.35813	3.54579	4.34802	1.44987e-05	6.03876e-05
ENSG00000176978	9	137110546	137115177	-1	q34.3	DPP7	-0.551086	3.86312	4.41421	-4.35374	1.45275e-05	6.04729e-05
ENSG00000185883	16	2513952	2520218	1	p13.3	ATP6V0C	0.382136	3.03663	2.6545	4.34393	1.45673e-05	6.0604e-05
ENSG00000162073	16	2969270	2973484	1	p13.3	PAQR4	1.88477	3.1957	1.31093	4.35489	1.47514e-05	6.13346e-05
ENSG00000155957	12	66135846	66170072	-1	q14.3	TMBIM4	-0.657005	3.02208	3.67908	-4.34174	1.48367e-05	6.16542e-05
ENSG00000089327	19	35154730	35169881	1	q13.12	FXYD5	-1.07212	3.66153	4.73365	-4.43146	1.48784e-05	6.17921e-05
ENSG00000079102	8	91954967	92103286	-1	q21.3	RUNX1T1	1.72097	1.96124	0.24027	4.34071	1.52352e-05	6.32377e-05
ENSG00000172239	5	43526267	43557758	-1	p12	PAIP1	0.742967	2.92754	2.18458	4.33413	1.53619e-05	6.37274e-05
ENSG00000087258	16	56191489	56357444	1	q13	GNAO1	2.09238	2.32428	0.231893	4.33047	1.56356e-05	6.48256e-05
ENSG00000106554	7	132784870	133082090	-1	q33	CHCHD3	1.04499	4.11025	3.06526	4.33572	1.56543e-05	6.48432e-05
ENSG00000147316	8	6406596	6648508	1	p23.1	MCPH1	0.716755	1.70669	0.989932	4.33412	1.56577e-05	6.48432e-05
ENSG00000092108	14	30622311	30735850	1	q12	SCFD1	0.953698	3.89267	2.93898	4.33561	1.56813e-05	6.4904e-05
ENSG00000154277	4	41256413	41268455	1	p13	UCHL1	3.87492	4.85319	0.978273	4.33419	1.58787e-05	6.56838e-05
ENSG00000251247	19	36850361	36913029	1	q13.12	ZNF345	0.833232	1.22365	0.390416	4.33797	1.60186e-05	6.62249e-05
ENSG00000145681	5	83637805	83720855	-1	q14.3	HAPLN1	3.02645	3.71537	0.688914	4.32396	1.64096e-05	6.78029e-05
ENSG00000170759	10	32009015	32056425	-1	p11.22	KIF5B	0.438316	3.56969	3.13138	4.31671	1.64809e-05	6.80588e-05
ENSG00000214517	11	74171267	74254703	1	q13.4	PPME1	1.58537	3.90166	2.31629	4.32374	1.65161e-05	6.81654e-05
ENSG00000132463	4	70815783	70839897	-1	q13.3	GRSF1	0.607744	2.0916	1.48386	4.31848	1.65305e-05	6.81859e-05
ENSG00000156671	10	75099586	75182123	1	q22.2	SAMD8	0.479957	1.7546	1.27465	4.31329	1.67213e-05	6.89337e-05
ENSG00000132196	1	162790702	162812817	1	q23.3	HSD17B7	1.24782	2.90217	1.65435	4.32585	1.68316e-05	6.93493e-05
ENSG00000088205	2	117814691	117832377	1	q14.1	DDX18	0.531926	2.49872	1.96679	4.31046	1.70615e-05	7.02568e-05
ENSG00000145736	5	71032670	71067689	-1	q13.2	GTF2H2	1.00071	2.40996	1.40926	4.32091	1.71227e-05	7.04688e-05
ENSG00000177946	16	89969773	89972832	-1	q24.3	CENPBD1	0.704557	1.57033	0.86577	4.30705	1.76586e-05	7.2633e-05
ENSG00000121775	1	32072031	32102866	1	p35.2	TMEM39B	-1.09569	3.12127	4.21696	-4.32945	1.77693e-05	7.30472e-05
ENSG00000198369	2	65310851	65432637	-1	p14	SPRED2	0.907805	2.4739	1.5661	4.30645	1.80029e-05	7.39657e-05
ENSG00000176834	12	118063593	118136026	-1	q24.23	VSIG10	1.19822	2.21794	1.01972	4.31297	1.83752e-05	7.54526e-05
ENSG00000134853	4	54229280	54298245	1	q12	PDGFRA	3.61138	4.33131	0.719935	4.29018	1.86047e-05	7.63517e-05
ENSG00000033011	16	5033923	5087379	1	p13.3	ALG1	0.40453	1.22592	0.821387	4.2868	1.88373e-05	7.72628e-05
ENSG00000177842	3	40477131	40518736	1	p22.1	ZNF620	0.45293	0.977115	0.524185	4.28971	1.88549e-05	7.72912e-05
ENSG00000149179	11	46936689	47164385	1	p11.2	C11orf49	1.24115	4.11122	2.87008	4.29179	1.89224e-05	7.75242e-05
ENSG00000115425	2	215996329	216082955	-1	q35	PECR	1.02807	2.30891	1.28084	4.30184	1.8937e-05	7.75403e-05
ENSG00000188706	X	129803288	129843909	-1	q26.1	ZDHHC9	1.39121	3.28568	1.89448	4.29022	1.91798e-05	7.84905e-05
ENSG00000149084	11	43680680	43856617	1	p11.2	HSD17B12	0.777215	3.99424	3.21702	4.28282	1.93812e-05	7.92697e-05
ENSG00000198373	16	69762306	69941741	1	q22.1	WWP2	0.678644	3.26249	2.58384	4.28283	1.96998e-05	8.05277e-05
ENSG00000145741	5	73498408	73505635	1	q13.2	BTF3	0.425427	5.84704	5.42161	4.27518	1.98032e-05	8.09049e-05
ENSG00000176293	19	58059239	58086310	1	q13.43	ZNF135	1.7962	2.30609	0.509895	4.29262	2.00998e-05	8.20703e-05
ENSG00000197429	1	45694324	45750653	-1	p34.1	IPP	1.38607	1.99447	0.608399	4.30343	2.01734e-05	8.23248e-05
ENSG00000139668	13	51584455	51767709	1	q14.3	WDFY2	-0.618269	2.35673	2.975	-4.28865	2.02774e-05	8.27027e-05
ENSG00000104643	8	11284816	11328146	1	p23.1	MTMR9	0.340029	0.970269	0.630239	4.26964	2.03023e-05	8.2758e-05
ENSG00000130414	2	239892450	240025345	-1	q37.3	NDUFA10	0.52232	2.99346	2.47114	4.27023	2.04334e-05	8.32454e-05
ENSG00000184983	22	42085526	42090884	-1	q13.2	NDUFA6	0.703644	4.33624	3.63259	4.27073	2.05782e-05	8.37884e-05
ENSG00000169217	16	30350773	30355308	-1	p11.2	CD2BP2	0.758287	3.24777	2.48948	4.26838	2.0852e-05	8.48559e-05
ENSG00000120727	5	139341587	139369720	1	q31.2	PAIP2	0.590721	5.23066	4.63994	4.26479	2.08674e-05	8.48709e-05
ENSG00000010404	X	149476988	149521096	-1	q28	IDS	-0.495225	2.03529	2.53052	-4.2602	2.11265e-05	8.58765e-05
ENSG00000050165	11	11956207	12009769	-1	p15.3	DKK3	3.51117	4.83794	1.32677	4.28055	2.14167e-05	8.70074e-05
ENSG00000159352	1	151254709	151267479	1	q21.3	PSMD4	0.698388	5.23873	4.54034	4.25726	2.17533e-05	8.83255e-05
ENSG00000159131	21	33503931	33543491	-1	q22.11	GART	0.931727	3.67838	2.74665	4.25699	2.19049e-05	8.88914e-05
ENSG00000144834	3	111998739	112013887	1	q13.2	TAGLN3	3.29415	4.35042	1.05627	4.25713	2.2127e-05	8.97428e-05
ENSG00000137710	11	109864295	110296712	-1	q22.3	RDX	0.703849	3.43996	2.73611	4.25177	2.21769e-05	8.98949e-05
ENSG00000082146	2	201387858	201480846	1	q33.1	STRADB	1.63456	4.05651	2.42196	4.2647	2.22109e-05	8.99827e-05
ENSG00000150275	10	53802771	55627942	-1	q21.1	PCDH15	2.55603	2.96675	0.410727	4.24974	2.23716e-05	9.05833e-05
ENSG00000160050	1	32200386	32205387	1	p35.2	CCDC28B	2.45689	4.33122	1.87433	4.2765	2.23926e-05	9.06175e-05
ENSG00000144224	2	135741734	135785056	1	q21.3	UBXN4	0.506355	3.18378	2.67743	4.24813	2.24962e-05	9.09864e-05
ENSG00000178234	7	152025674	152122340	1	q36.1	GALNT11	1.07589	3.19121	2.11532	4.25287	2.25294e-05	9.10383e-05
ENSG00000139697	12	123289109	123364847	-1	q24.31	SBNO1	0.43824	1.58402	1.14578	4.24644	2.25341e-05	9.10383e-05
ENSG00000074657	18	58862600	58986480	1	q21.32	ZNF532	0.756719	2.43679	1.68008	4.24403	2.29113e-05	9.25106e-05
ENSG00000162980	2	151788984	151828492	-1	q23.3	ARL5A	-0.682413	2.97271	3.65512	-4.25337	2.29319e-05	9.25427e-05
ENSG00000152578	11	105609994	105982092	1	q22.3	GRIA4	2.64903	3.54716	0.898132	4.24286	2.30261e-05	9.28713e-05
ENSG00000138814	4	101023409	101348278	-1	q24	PPP3CA	0.530255	3.19231	2.66206	4.24041	2.31196e-05	9.31772e-05
ENSG00000024048	6	42564062	42693504	1	p21.1	UBR2	0.641338	2.29203	1.6507	4.24261	2.31276e-05	9.31772e-05
ENSG00000116016	2	46293667	46386697	1	p21	EPAS1	1.97755	3.24987	1.27233	4.27375	2.32628e-05	9.36696e-05
ENSG00000152377	5	136975298	137598379	-1	q31.2	SPOCK1	3.25101	4.43988	1.18887	4.25367	2.32843e-05	9.37044e-05
ENSG00000114126	3	141944428	142149544	-1	q23	TFDP2	0.306832	1.08784	0.781008	4.23228	2.38934e-05	9.61026e-05
ENSG00000183117	8	2935353	4994972	-1	p23.2	CSMD1	1.92585	2.10872	0.182877	4.23032	2.44166e-05	9.81526e-05
ENSG00000154654	21	20998409	21543329	1	q21.1	NCAM2	2.55499	3.13035	0.575363	4.23104	2.44706e-05	9.83152e-05
ENSG00000137497	11	72002864	72080693	-1	q13.4	NUMA1	0.527361	2.84312	2.31576	4.22563	2.48944e-05	9.99627e-05
ENSG00000140691	16	31458080	31467166	1	p11.2	ARMC5	0.709283	2.18484	1.47556	4.231	2.49375e-05	0.00010008
ENSG00000175768	9	37582646	37592604	-1	p13.2	TOMM5	1.14308	4.99826	3.85518	4.23012	2.51674e-05	0.000100947
ENSG00000182378	X	276322	303356	1	p22.33	PLCXD1	0.323099	1.01052	0.68742	4.2206	2.51887e-05	0.000100977
ENSG00000151726	4	184755595	184826818	-1	q35.1	ACSL1	-0.719173	2.73855	3.45772	-4.25026	2.5311e-05	0.000101411
ENSG00000112033	6	35342558	35428191	1	p21.31	PPARD	-0.490838	1.34514	1.83598	-4.22089	2.55792e-05	0.00010243
ENSG00000188452	2	181536672	181680665	-1	q31.3	CERKL	2.66175	3.10666	0.444912	4.26142	2.58849e-05	0.000103596
ENSG00000143614	1	153789030	153923360	-1	q21.3	GATAD2B	0.477314	1.88549	1.40818	4.2163	2.59521e-05	0.000103796
ENSG00000087299	14	50237563	50312229	-1	q21.3	L2HGDH	0.236754	2.2921	2.05535	4.21313	2.59725e-05	0.000103796
ENSG00000112200	6	57086844	57170305	1	p12.1	ZNF451	0.465805	1.41038	0.944573	4.21464	2.59776e-05	0.000103796
ENSG00000197070	9	137605685	137615360	1	q34.3	ARRDC1	-0.830551	2.90704	3.73759	-4.24447	2.61405e-05	0.00010439
ENSG00000114956	2	73926826	73958961	1	p13.1	DGUOK	0.853806	4.49911	3.6453	4.2181	2.63124e-05	0.000105018
ENSG00000108551	17	17494437	17496395	-1	p11.2	RASD1	3.30827	4.28763	0.979363	4.21229	2.67766e-05	0.000106812
ENSG00000089127	12	112906783	112933222	1	q24.13	OAS1	-0.97348	3.69852	4.672	-4.2812	2.73421e-05	0.000109009
ENSG00000204438	6	31661228	31666283	-1	p21.33	GPANK1	0.620083	1.70809	1.08801	4.19994	2.81407e-05	0.000112131
ENSG00000106628	7	44114681	44124358	-1	p13	POLD2	1.2816	4.63487	3.35326	4.1964	2.8542e-05	0.000113667
ENSG00000105220	19	34359480	34402413	1	q13.11	GPI	0.478038	2.45032	1.97228	4.19028	2.87318e-05	0.000114343
ENSG00000147121	X	46447292	46497422	1	p11.3	KRBOX4	0.602639	1.73056	1.12792	4.19437	2.8743e-05	0.000114343
ENSG00000102760	13	41457550	41470871	1	q14.11	RGCC	-0.843404	4.09716	4.94057	-4.20583	2.88815e-05	0.000114831
ENSG00000101310	20	18507520	18561415	1	p11.23	SEC23B	0.738753	3.68614	2.94739	4.19341	2.8941e-05	0.000115004
ENSG00000132912	5	150708440	150759109	-1	q33.1	DCTN4	0.615472	3.77876	3.16329	4.18903	2.92213e-05	0.000116055
ENSG00000141279	17	47522942	47623276	1	q21.32	NPEPPS	0.646718	2.74997	2.10325	4.1852	2.9645e-05	0.000117673
ENSG00000140382	15	77420412	77485607	1	q24.3	HMG20A	0.842095	3.36246	2.52036	4.18854	2.96996e-05	0.000117826
ENSG00000149792	11	65122183	65127371	1	q13.1	MRPL49	0.74721	2.16264	1.41543	4.18659	2.97931e-05	0.000118132
ENSG00000106025	7	120787320	120858402	-1	q31.31	TSPAN12	3.30482	4.28774	0.982911	4.19301	2.98616e-05	0.000118339
ENSG00000198663	6	36871870	36928964	1	p21.2	C6orf89	0.682271	2.381	1.69873	4.18434	3.00234e-05	0.000118916
ENSG00000159377	1	151399560	151401937	1	q21.3	PSMB4	0.538468	5.49099	4.95253	4.17732	3.06703e-05	0.000121411
ENSG00000049245	1	7771296	7781432	1	p36.23	VAMP3	-0.700863	3.65424	4.3551	-4.1987	3.0738e-05	0.000121575
ENSG00000100461	14	22893204	22919182	-1	q11.2	RBM23	0.745166	4.12616	3.38099	4.18145	3.07451e-05	0.000121575
ENSG00000160200	21	43053191	43076943	-1	q22.3	CBS	3.77972	4.2381	0.458383	4.18102	3.13232e-05	0.000123794
ENSG00000204217	2	202376327	202567751	1	q33.1	BMPR2	0.440439	1.37455	0.934108	4.17157	3.15293e-05	0.000124541
ENSG00000060762	6	166364919	166383013	-1	q27	MPC1	0.70074	5.0302	4.32946	4.17303	3.16315e-05	0.000124876
ENSG00000173546	15	75674322	75712848	-1	q24.2	CSPG4	1.71063	2.70631	0.995688	4.17351	3.16987e-05	0.000125074
ENSG00000133884	11	65333852	65354262	1	q13.1	DPF2	0.90634	3.92436	3.01802	4.17093	3.18763e-05	0.000125671
ENSG00000123975	9	89311195	89316703	1	q22.2	CKS2	-0.979232	4.59183	5.57106	-4.20253	3.18845e-05	0.000125671
ENSG00000139719	12	122229564	122266494	-1	q24.31	VPS33A	0.568441	1.72381	1.15537	4.16249	3.28858e-05	0.000129547
ENSG00000165678	10	84139509	84153568	1	q23.1	GHITM	0.597273	4.76302	4.16575	4.15878	3.3381e-05	0.000131426
ENSG00000133958	14	93333219	93707876	1	q32.12	UNC79	1.95751	2.11211	0.1546	4.15735	3.3493e-05	0.000131796
ENSG00000056736	3	53846568	53865794	1	p21.1	IL17RB	2.50181	3.23741	0.7356	4.17597	3.36051e-05	0.000132166
ENSG00000255561	11	111874056	111881243	-1	q23.1	FDXACB1	0.559604	0.963884	0.40428	4.16215	3.36548e-05	0.000132289
ENSG00000172809	17	74203582	74210655	1	q25.1	RPL38	0.421102	6.05788	5.63678	4.15426	3.37911e-05	0.000132753
ENSG00000182944	22	29268009	29300525	1	q12.2	EWSR1	0.558496	4.35416	3.79567	4.15254	3.40099e-05	0.000133541
ENSG00000004142	17	28346633	28357527	-1	q11.2	POLDIP2	0.977053	3.62057	2.64351	4.1551	3.4118e-05	0.00013386
ENSG00000134014	8	28089673	28191156	1	p21.1	ELP3	0.865937	2.50922	1.64329	4.15774	3.41291e-05	0.00013386
ENSG00000169504	1	24745382	24844321	1	p36.11	CLIC4	1.78082	2.98615	1.20533	4.16512	3.41598e-05	0.00013386
ENSG00000100427	22	50059391	50085426	-1	q13.33	MLC1	1.82654	4.05175	2.22521	4.16683	3.41649e-05	0.00013386
ENSG00000213190	1	151060397	151069544	1	q21.3	MLLT11	1.96724	4.72543	2.75818	4.1515	3.43963e-05	0.000134694
ENSG00000157103	3	10992186	11039247	1	p25.3	SLC6A1	2.59811	3.55704	0.958934	4.15081	3.44908e-05	0.000134992
ENSG00000197329	2	64092652	64144420	-1	p14	PELI1	-0.613961	3.30368	3.91764	-4.15798	3.45175e-05	0.000135023
ENSG00000115317	2	74529377	74533348	1	p13.1	HTRA2	0.747066	2.86043	2.11336	4.15758	3.46661e-05	0.000135532
ENSG00000125249	13	97434169	97469128	1	q32.1	RAP2A	0.766465	2.20746	1.441	4.14952	3.51135e-05	0.000137207
ENSG00000170364	3	4303304	4317567	1	p26.1	SETMAR	0.901927	1.85642	0.954496	4.14626	3.6756e-05	0.000143548
ENSG00000135540	6	138422043	138692571	-1	q24.1	NHSL1	0.592235	2.72156	2.12933	4.13648	3.70645e-05	0.000144675
ENSG00000175575	11	73876699	73931114	1	q13.4	PAAF1	1.22134	4.19383	2.97249	4.13771	3.75733e-05	0.000146582
ENSG00000058262	3	128051641	128071683	1	q21.3	SEC61A1	0.520517	4.11371	3.59319	4.1291	3.7772e-05	0.000147278
ENSG00000114503	3	196935402	196942594	-1	q29	NCBP2	0.819456	4.5023	3.68284	4.12949	3.80808e-05	0.000148403
ENSG00000157593	6	44254096	44257890	-1	p21.1	SLC35B2	0.78698	4.45622	3.66924	4.12741	3.84854e-05	0.000149899
ENSG00000175130	1	32333839	32336233	-1	p35.1	MARCKSL1	1.64903	4.50089	2.85186	4.12268	3.8984e-05	0.000151745
ENSG00000131374	3	17157162	18444817	-1	p24.3	TBC1D5	0.59327	2.21847	1.6252	4.12245	3.9001e-05	0.000151745
ENSG00000012171	3	50267558	50277546	1	p21.31	SEMA3B	1.91558	2.63689	0.721307	4.13825	3.97372e-05	0.000154526
ENSG00000253729	8	47773111	47960178	-1	q11.21	PRKDC	0.440314	1.9869	1.54658	4.11545	4.01287e-05	0.000155965
ENSG00000140830	16	72044289	72094431	-1	q22.2	TXNL4B	0.58485	1.45903	0.87418	4.11566	4.06895e-05	0.000158061
ENSG00000132334	10	127907061	128085855	1	q26.2	PTPRE	-0.492266	2.71494	3.2072	-4.1117	4.09936e-05	0.000159157
ENSG00000130640	10	133278630	133312337	-1	q26.3	TUBGCP2	0.697938	2.98796	2.29003	4.11052	4.14324e-05	0.000160774
ENSG00000182973	3	32685145	32773875	1	p22.3	CNOT10	0.882812	2.61806	1.73525	4.11369	4.14994e-05	0.000160948
ENSG00000008300	3	48636463	48662886	-1	p21.31	CELSR3	1.80599	2.07022	0.264236	4.10468	4.22644e-05	0.000163828
ENSG00000165512	10	45000923	45005326	1	q11.21	ZNF22	0.90667	4.11032	3.20365	4.1027	4.28721e-05	0.000166095
ENSG00000136888	9	114587769	114598879	1	q32	ATP6V1G1	0.526337	4.48328	3.95694	4.09986	4.2945e-05	0.000166289
ENSG00000139131	12	32727490	32755897	-1	p11.21	YARS2	0.890958	2.01071	1.11975	4.10836	4.30479e-05	0.000166598
ENSG00000108064	10	58385345	58399220	1	q21.1	TFAM	0.742126	1.7074	0.965271	4.10082	4.39821e-05	0.000170124
ENSG00000265241	1	145917714	145927678	-1	q21.1	RBM8A	0.473231	3.07224	2.59901	4.09361	4.40739e-05	0.000170388
ENSG00000071082	2	101002229	101024032	1	q11.2	RPL31	0.372522	6.78636	6.41384	4.09046	4.43427e-05	0.000171336
ENSG00000174903	11	66268590	66277492	1	q13.2	RAB1B	0.600754	3.52225	2.92149	4.09059	4.48419e-05	0.000173173
ENSG00000158186	3	138347648	138405534	1	q22.3	MRAS	1.10088	2.22889	1.12801	4.09791	4.52885e-05	0.000174804
ENSG00000177103	11	117427772	117817525	-1	q23.3	DSCAML1	2.19828	2.34937	0.151093	4.08708	4.56421e-05	0.000176076
ENSG00000146842	7	130164713	130207770	-1	q32.2	TMEM209	0.440941	1.59135	1.15041	4.07945	4.65992e-05	0.000179673
ENSG00000131828	X	19343893	19361718	1	p22.12	PDHA1	0.712378	2.82626	2.11388	4.08061	4.69032e-05	0.000180749
ENSG00000025796	6	107867756	107958208	-1	q21	SEC63	0.616199	2.10835	1.49215	4.07819	4.7355e-05	0.000182393
ENSG00000184083	X	54068324	54183281	-1	p11.22	FAM120C	0.751898	2.43262	1.68072	4.0806	4.73859e-05	0.000182416
ENSG00000182916	X	103330229	103332326	1	q22.2	TCEAL7	3.4685	4.79059	1.32209	4.08625	4.74745e-05	0.00018266
ENSG00000106615	7	151466012	151520120	-1	q36.1	RHEB	0.519675	4.42491	3.90523	4.07626	4.76945e-05	0.000183409
ENSG00000198892	1	201888680	201892587	1	q32.1	SHISA4	1.54197	3.98204	2.44007	4.07677	4.77609e-05	0.000183568
ENSG00000120509	X	70286595	70290514	-1	q13.1	PDZD11	1.09935	4.55373	3.45439	4.07571	4.91095e-05	0.000188651
ENSG00000175387	18	47808957	47931146	-1	q21.1	SMAD2	0.490943	1.48762	0.99668	4.06862	4.92088e-05	0.000188885
ENSG00000153914	5	66139971	66183615	1	q12.3	SREK1	0.495485	2.21431	1.71882	4.06862	4.92224e-05	0.000188885
ENSG00000151806	4	44678420	44700928	1	p12	GUF1	0.717653	1.58869	0.871038	4.06671	5.07401e-05	0.000194606
ENSG00000166402	11	8019244	8106243	1	p15.4	TUB	2.48604	2.8266	0.340561	4.0623	5.07763e-05	0.000194643
ENSG00000153395	5	1456480	1523962	-1	p15.33	LPCAT1	0.875122	2.67706	1.80193	4.06872	5.20748e-05	0.000199515
ENSG00000168259	17	41976421	42021376	-1	q21.2	DNAJC7	0.73487	4.07347	3.3386	4.05745	5.22564e-05	0.000200105
ENSG00000077080	7	100643097	100656448	-1	q22.1	ACTL6B	3.20026	3.84343	0.643166	4.05684	5.26358e-05	0.000201452
ENSG00000106245	7	99408641	99419616	1	q22.1	BUD31	0.737358	4.6078	3.87044	4.05467	5.30041e-05	0.000202755
ENSG00000114904	3	52708444	52770946	-1	p21.1	NEK4	0.926575	2.31296	1.38638	4.05591	5.39549e-05	0.000206175
ENSG00000115239	2	53532672	53860160	-1	p16.2	ASB3	1.14972	3.46941	2.3197	4.05116	5.3955e-05	0.000206175
ENSG00000177511	18	57352557	57371731	1	q21.31	ST8SIA3	2.00599	2.07962	0.0736394	4.04273	5.54457e-05	0.00021176
ENSG00000135318	6	85449584	85495791	1	q14.3	NT5E	2.7056	3.16284	0.457236	4.04551	5.56479e-05	0.000212421
ENSG00000170579	18	3496032	4455307	-1	p11.31	DLGAP1	2.88095	3.43356	0.55261	4.03833	5.59749e-05	0.000213557
ENSG00000110717	11	68030617	68036644	1	q13.2	NDUFS8	0.696146	5.02576	4.32962	4.03434	5.72873e-05	0.000218449
ENSG00000168002	11	62761565	62766710	1	q12.3	POLR2G	0.810166	4.56104	3.75088	4.03061	5.82435e-05	0.000221979
ENSG00000078687	17	77959240	78108835	1	q25.3	TNRC6C	0.728267	1.72207	0.9938	4.02717	5.84644e-05	0.000222704
ENSG00000132670	20	2864184	3039076	1	p13	PTPRA	1.09239	2.58718	1.49479	4.03027	5.89435e-05	0.000224411
ENSG00000168769	4	105145875	105279816	1	q24	TET2	0.59041	2.07015	1.47974	4.02546	5.9643e-05	0.000226956
ENSG00000152926	7	64971772	65006684	-1	q11.21	ZNF117	0.354672	0.910869	0.556197	4.02234	5.97501e-05	0.000227244
ENSG00000163159	1	151176304	151195321	-1	q21.3	VPS72	0.937058	4.4573	3.52024	4.02471	5.98094e-05	0.000227351
ENSG00000102967	16	72008588	72027664	1	q22.2	DHODH	0.433789	1.0426	0.608812	4.02334	5.99178e-05	0.000227644
ENSG00000138381	2	189661385	189670831	1	q32.2	ASNSD1	1.01351	3.74128	2.72777	4.02995	6.00701e-05	0.000228103
ENSG00000111875	6	118894152	118909171	1	q22.31	ASF1A	1.22235	3.91638	2.69404	4.02641	6.0478e-05	0.000229532
ENSG00000009307	1	114716913	114758676	-1	p13.2	CSDE1	-0.533308	3.41333	3.94664	-4.01752	6.11542e-05	0.000231977
ENSG00000108559	17	5360963	5419676	-1	p13.2	NUP88	1.25525	3.45277	2.19751	4.0268	6.13653e-05	0.000232657
ENSG00000119396	9	121178133	121223014	-1	q33.2	RAB14	0.568778	2.9608	2.39202	4.01351	6.20417e-05	0.000235098
ENSG00000186889	2	62500218	62511894	-1	p15	TMEM17	0.423347	1.06024	0.636897	4.01463	6.21662e-05	0.000235447
ENSG00000114861	3	70952817	71583989	-1	p13	FOXP1	0.85867	2.55772	1.69905	4.01121	6.31697e-05	0.000239124
ENSG00000162032	16	1776712	1793700	-1	p13.3	SPSB3	0.712813	4.5116	3.79879	4.01095	6.36831e-05	0.000240942
ENSG00000132581	17	28648346	28662189	-1	q11.2	SDF2	0.921071	4.47683	3.55576	4.01491	6.37769e-05	0.000241171
ENSG00000136854	9	127579370	127696027	1	q34.11	STXBP1	1.89836	3.81163	1.91327	4.00736	6.38759e-05	0.000241419
ENSG00000173889	3	170086732	170181749	-1	q26.2	PHC3	0.34017	1.36786	1.02769	4.0037	6.41079e-05	0.000242171
ENSG00000167986	11	61299451	61342596	-1	q12.2	DDB1	0.662448	3.42519	2.76274	4.00338	6.46951e-05	0.000244262
ENSG00000164118	4	174283730	174333380	1	q34.1	CEP44	0.5761	1.1602	0.5841	4.00707	6.47475e-05	0.000244333
ENSG00000196177	10	123008979	123058290	1	q26.13	ACADSB	0.301453	0.88866	0.587206	4.00083	6.50078e-05	0.000245188
ENSG00000072958	19	16197578	16245907	1	p13.11	AP1M1	0.752616	4.21428	3.46166	4.00423	6.5714e-05	0.000247723
ENSG00000165704	X	134460165	134520513	1	q26.2	HPRT1	-1.19209	3.51857	4.71067	-4.02974	6.5859e-05	0.000248141
ENSG00000151967	3	159839861	159897360	1	q25.33	SCHIP1	1.61744	4.46203	2.84459	3.99937	6.59345e-05	0.000248296
ENSG00000050438	12	51391317	51515763	1	q13.13	SLC4A8	0.308354	0.773961	0.465607	3.99532	6.63822e-05	0.000249813
ENSG00000196935	12	63844700	64162217	1	q14.2	SRGAP1	0.49831	1.6702	1.17189	3.99858	6.6406e-05	0.000249813
ENSG00000173409	1	230978981	231000733	1	q42.2	ARV1	1.21891	4.10393	2.88501	4.00443	6.70742e-05	0.000252196
ENSG00000185985	X	145817832	145829856	1	q27.3	SLITRK2	2.54319	3.12633	0.583137	3.99459	6.71787e-05	0.000252458
ENSG00000155052	2	124025287	124915287	1	q14.3	CNTNAP5	2.02427	2.20602	0.181753	4.00141	6.78614e-05	0.000254892
ENSG00000041357	15	78540405	78552417	1	q25.1	PSMA4	0.663014	4.62496	3.96195	3.98862	6.90667e-05	0.000259159
ENSG00000141127	17	18840085	18931287	1	p11.2	PRPSAP2	0.949502	4.21552	3.26602	3.99177	6.90688e-05	0.000259159
ENSG00000114646	3	47562238	47580792	-1	p21.31	CSPG5	2.31701	3.01986	0.702855	3.98439	7.02551e-05	0.000263475
ENSG00000106077	7	73736094	73738867	-1	q11.23	ABHD11	-0.467048	1.6883	2.15534	-3.97986	7.13963e-05	0.000267616
ENSG00000143502	1	223220819	223364178	-1	q41	SUSD4	3.10374	3.94084	0.8371	3.98785	7.14654e-05	0.000267737
ENSG00000119711	14	74056847	74084492	-1	q24.3	ALDH6A1	1.0087	4.44957	3.44087	3.9803	7.29329e-05	0.000273094
ENSG00000141252	17	508668	721717	-1	p13.3	VPS53	0.37373	1.52766	1.15393	3.96919	7.39762e-05	0.000276859
ENSG00000112335	6	108211222	108261246	-1	q21	SNX3	0.702381	4.75696	4.05458	3.97278	7.41393e-05	0.000277326
ENSG00000001631	7	92198969	92246166	-1	q21.2	KRIT1	0.659812	1.96958	1.30977	3.97376	7.41837e-05	0.000277335
ENSG00000100991	20	35002404	35092807	-1	q11.22	TRPC4AP	0.656097	3.48712	2.83102	3.97192	7.4218e-05	0.000277335
ENSG00000162819	1	222712553	222735196	1	q41	BROX	0.846272	3.09523	2.24896	3.98149	7.43388e-05	0.000277644
ENSG00000164346	5	74766991	74780113	1	q13.3	NSA2	0.741037	3.4781	2.73706	3.97536	7.44536e-05	0.000277929
ENSG00000272602	4	53286	88208	1	p16.3	ZNF595	0.972327	2.06039	1.08807	3.97812	7.48699e-05	0.00027934
ENSG00000215472	18	49481681	49492479	-1	q21.1	RPL17-C18orf32	2.25493	3.57208	1.31715	4.01401	7.52421e-05	0.000280585
ENSG00000173542	4	70902326	71022449	1	q13.3	MOB1B	-0.344329	0.991629	1.33596	-3.96477	7.59113e-05	0.000282935
ENSG00000104907	19	13104902	13117567	-1	p13.13	TRMT1	0.833558	3.84352	3.00996	3.97736	7.59851e-05	0.000283065
ENSG00000243927	21	34073224	34143034	1	q22.11	MRPS6	1.01453	4.91194	3.89741	3.96863	7.62159e-05	0.000283779
ENSG00000182902	22	17563450	17590995	1	q11.21	SLC25A18	2.65545	3.69639	1.04094	3.97049	7.74128e-05	0.000288088
ENSG00000174928	3	155762617	155806278	-1	q25.31	C3orf33	0.389467	1.35845	0.968979	3.95915	7.76746e-05	0.000288914
ENSG00000122696	9	37879400	37904353	-1	p13.1	SLC25A51	0.327993	1.04867	0.720674	3.95672	7.82332e-05	0.000290844
ENSG00000167460	19	16067021	16103002	1	p13.12	TPM4	-0.60279	3.05944	3.66223	-3.96155	7.82739e-05	0.000290846
ENSG00000101955	X	38149336	38220924	-1	p11.4	SRPX	3.63225	4.81636	1.18412	3.99506	7.94564e-05	0.000295089
ENSG00000106477	7	130393771	130442433	-1	q32.2	CEP41	0.367283	1.33174	0.964461	3.95212	7.96626e-05	0.000295704
ENSG00000125968	20	31605283	31606515	1	q11.21	ID1	2.74498	5.57828	2.8333	3.95924	8.04251e-05	0.000298381
ENSG00000174574	1	38991276	39006059	1	p34.3	AKIRIN1	-0.71452	2.31837	3.03289	-3.95315	8.12363e-05	0.000301205
ENSG00000172766	13	41311267	41377030	1	q14.11	NAA16	0.492948	1.19059	0.697644	3.9502	8.12691e-05	0.000301205
ENSG00000272674	5	141181399	141186399	1	q31.3	PCDHB16	0.843019	0.977556	0.134538	3.95877	8.27984e-05	0.000306717
ENSG00000180776	13	21372573	21459370	-1	q12.11	ZDHHC20	0.500003	1.18801	0.688005	3.94441	8.37386e-05	0.000310042
ENSG00000095485	10	100232298	100267680	-1	q24.31	CWF19L1	0.575609	1.59795	1.02234	3.94031	8.49796e-05	0.000314476
ENSG00000141425	18	35984387	36067576	-1	q12.2	RPRD1A	1.23292	2.58705	1.35412	3.93947	8.50383e-05	0.000314534
ENSG00000177733	5	137745651	137754363	-1	q31.2	HNRNPA0	0.469282	3.33566	2.86638	3.93676	8.52089e-05	0.000315004
ENSG00000175662	17	17843511	17972422	-1	p11.2	TOM1L2	0.890929	2.6171	1.72617	3.93332	8.68509e-05	0.000320911
ENSG00000173258	9	111525159	111577844	1	q31.3	ZNF483	0.280893	1.49415	1.21326	3.92974	8.72106e-05	0.000322076
ENSG00000147364	8	406428	477967	1	p23.3	FBXO25	1.03189	2.8038	1.7719	3.94178	8.75866e-05	0.000323301
ENSG00000142166	21	33324429	33359864	1	q22.11	IFNAR1	0.448627	1.68862	1.23999	3.92674	8.86048e-05	0.000326893
ENSG00000180817	10	70202835	70233911	-1	q22.1	PPA1	1.18413	5.67205	4.48792	3.92789	8.87119e-05	0.000327122
ENSG00000107862	10	102245532	102382899	1	q24.32	GBF1	0.583258	2.23942	1.65616	3.92726	8.93595e-05	0.000329343
ENSG00000137509	11	82822936	82970584	-1	q14.1	PRCP	0.715588	4.52639	3.8108	3.9282	8.95642e-05	0.000329869
ENSG00000213380	16	69320140	69339667	-1	q22.1	COG8	0.939814	3.41618	2.47637	3.93217	8.95929e-05	0.000329869
ENSG00000148153	9	112683926	112718149	-1	q32	INIP	0.47514	1.74475	1.26961	3.92215	9.05784e-05	0.000333328
ENSG00000205659	14	74084796	74201235	1	q24.3	LIN52	0.619695	1.49124	0.871545	3.92527	9.06404e-05	0.000333388
ENSG00000254999	3	10115675	10127190	1	p25.3	BRK1	0.433786	5.31534	4.88155	3.91976	9.14497e-05	0.000336194
ENSG00000178567	3	36985043	36993131	-1	p22.2	EPM2AIP1	0.793552	2.76065	1.96709	3.91923	9.20849e-05	0.000338358
ENSG00000103653	15	74782057	74803198	1	q24.1	CSK	-0.673385	2.29228	2.96567	-3.93478	9.23973e-05	0.000339167
ENSG00000159140	21	33543038	33577481	1	q22.11	SON	0.364415	3.82126	3.45685	3.9154	9.23982e-05	0.000339167
ENSG00000108107	19	55385932	55403250	1	q13.42	RPL28	-0.384104	4.28467	4.66878	-3.91574	9.24558e-05	0.000339207
ENSG00000188811	13	39038306	39050109	1	q13.3	NHLRC3	-0.649733	2.70189	3.35162	-3.92378	9.33378e-05	0.00034227
ENSG00000151353	2	663877	677406	-1	p25.3	TMEM18	0.984749	3.40548	2.42073	3.9204	9.35927e-05	0.000343032
ENSG00000185947	16	31873807	31917357	1	p11.2	ZNF267	-0.820642	2.713	3.53364	-3.93713	9.40836e-05	0.000344657
ENSG00000242247	22	42796502	42858106	-1	q13.2	ARFGAP3	0.665347	3.25772	2.59237	3.91707	9.42856e-05	0.000345223
ENSG00000139921	14	51240162	51257655	1	q22.1	TMX1	-0.496024	2.2859	2.78193	-3.90888	9.53357e-05	0.000348892
ENSG00000115041	2	95297327	95386077	1	q11.1	KCNIP3	2.58468	3.68359	1.09892	3.91041	9.64949e-05	0.000352957
ENSG00000115241	2	27381195	27409591	-1	p23.3	PPM1G	0.819921	3.73524	2.91532	3.90686	9.72418e-05	0.00035551
ENSG00000102606	13	111114559	111305737	1	q34	ARHGEF7	0.5472	2.89586	2.34866	3.90413	9.81741e-05	0.000358496
ENSG00000198015	12	93467488	93516214	1	q22	MRPL42	0.960722	3.02642	2.0657	3.90878	9.81774e-05	0.000358496
ENSG00000173041	7	64519878	64563075	-1	q11.21	ZNF680	1.27599	2.84419	1.5682	3.90793	9.82067e-05	0.000358496
ENSG00000108424	17	47649476	47685505	1	q21.32	KPNB1	0.420101	2.25818	1.83808	3.89944	9.92609e-05	0.000362026
ENSG00000120738	5	138465479	138469303	1	q31.2	EGR1	-0.694217	6.28422	6.97844	-3.90006	9.92731e-05	0.000362026
ENSG00000187514	2	231706895	231713541	1	q37.1	PTMA	-0.425502	5.69903	6.12453	-3.89438	0.000101155	0.000368702
ENSG00000101365	20	2658395	2664219	-1	p13	IDH3B	0.6395	4.31429	3.67479	3.89192	0.000102827	0.00037461
ENSG00000140750	16	24919389	25015666	-1	p12.1	ARHGAP17	-0.521889	2.1254	2.64729	-3.89843	0.00010293	0.000374799
ENSG00000011523	2	65056366	65087004	1	p14	CEP68	0.445613	1.98601	1.5404	3.88821	0.000103507	0.000376708
ENSG00000101198	20	63240784	63272694	-1	q13.33	NKAIN4	4.62096	4.93219	0.311235	3.8895	0.000103741	0.000377373
ENSG00000145293	4	82430590	82461177	1	q21.22	ENOPH1	0.988133	4.73555	3.74741	3.8903	0.000104494	0.000379921
[truncated: 5,269 more rows]
