# Supplementary material for: Network-Based Prediction of Oligodendroglioma Driver Gene Candidates within the Region of the 1p/19q Co-deletion Utilizing Single-Cell Transcriptomes
Source: Comput Struct Biotechnol J. 2026 May 4;35(1):0059. doi: 10.34133/csbj.0059 (PMC13136619; doi:10.34133/csbj.0059)
Supplement: Supplementary 1 — Figs. S1 to S10 Tables S1 to S13 [file csbj.0059.f1.zip › TableS5_ODSpecificDiffExpAnalyses.xlsx]

## Sheet: Info
Table S5: Oligodendroglioma-specific pairwise differential gene expression analyses of cell subpopulations.

## Sheet: MGH36_SP1_vs_SP2
EnsemblID	Chromosome	Start	End	Strand	Band	Gene	log2FC_SP1_vs_SP2	AvgLog2Expr_SP1	AvgLog2Expr_SP2	t_Stat	PValue	FDRAdjPValue
ENSG00000170542	6	2887270	2903309	-1	p25.2	SERPINB9	-4.63565	0.487461	5.12311	-55.2388	1.95193e-253	1.40441e-249
ENSG00000163131	1	150730188	150765792	-1	q21.3	CTSS	-4.2703	0.328623	4.59893	-54.0116	7.44492e-239	2.67831e-235
ENSG00000129226	17	7579491	7582111	1	p13.1	CD68	-5.17398	0.703124	5.8771	-48.6914	1.78168e-205	4.27306e-202
ENSG00000167601	19	41219223	41261766	1	q13.2	AXL	-4.84072	0.71494	5.55566	-42.3902	8.14318e-199	1.46475e-195
ENSG00000096060	6	35573585	35728583	-1	p21.31	FKBP5	-4.1525	0.228302	4.3808	-43.1405	2.44512e-188	3.51852e-185
ENSG00000135077	5	157085832	157142869	-1	q33.3	HAVCR2	-4.12846	0.569155	4.69761	-39.0096	1.53176e-173	1.83683e-170
ENSG00000167613	19	54351384	54370558	-1	q13.42	LAIR1	-3.21457	0.948164	4.16273	-35.3963	4.45585e-162	4.57997e-159
ENSG00000145284	4	82629539	82798796	-1	q21.22	SCD5	4.63523	5.93753	1.3023	34.458	2.52403e-160	2.27005e-157
ENSG00000105366	19	51450847	51458456	-1	q13.41	SIGLEC8	-4.3949	0.250473	4.64538	-43.7778	2.68593e-156	2.14725e-153
ENSG00000166927	11	60378485	60395951	1	q12.2	MS4A7	-5.2669	0.228877	5.49578	-47.7119	1.78328e-150	1.28307e-147
ENSG00000132692	1	156641390	156659532	1	q23.1	BCAN	6.50652	7.6283	1.12179	33.2581	1.39234e-148	9.10716e-146
ENSG00000087086	19	48965309	48966879	1	q13.33	FTL	-4.43256	6.06481	10.4974	-32.1795	1.21719e-140	7.29807e-138
ENSG00000172243	12	10116777	10130258	-1	p13.2	CLEC7A	-3.48281	0.429744	3.91255	-33.8978	1.26403e-137	6.99595e-135
ENSG00000140678	16	31355134	31382999	1	p11.2	ITGAX	-4.40669	0.169133	4.57583	-43.1253	6.87394e-136	3.53271e-133
ENSG00000162711	1	247416156	247449108	1	q44	NLRP3	-5.82094	0.25473	6.07567	-39.7375	1.49686e-133	7.17995e-131
ENSG00000142512	19	51410020	51417803	-1	q13.41	SIGLEC10	-3.0482	0.504315	3.55251	-29.6763	1.37795e-122	6.19646e-120
ENSG00000205542	X	12975110	12977227	1	p22.2	TMSB4X	-4.53088	5.59413	10.125	-28.195	2.85739e-114	1.20935e-111
ENSG00000075142	7	88205115	88226993	-1	q21.12	SRI	3.97597	7.52046	3.54449	27.1737	6.57179e-114	2.62689e-111
ENSG00000161921	17	4733531	4739928	-1	p13.2	CXCL16	-4.92952	1.06698	5.9965	-27.7713	4.2013e-104	1.59097e-101
ENSG00000109861	11	88293592	88337761	-1	q14.2	CTSC	-2.91147	0.618939	3.53041	-24.5769	7.24535e-99	2.60652e-96
ENSG00000108953	17	1344275	1400222	-1	p13.3	YWHAE	2.55281	6.86032	4.30751	23.6186	6.08788e-94	2.08583e-91
ENSG00000132718	1	155859567	155885199	1	q22	SYT11	3.62737	4.92024	1.29287	22.4677	4.6485e-86	1.52027e-83
ENSG00000129244	17	7646627	7657770	1	p13.1	ATP1B2	4.17065	4.57223	0.401578	22.2344	1.025e-84	3.20646e-82
ENSG00000130844	19	53519527	53580269	1	q13.42	ZNF331	-3.78589	0.443469	4.22936	-25.0977	2.93882e-84	8.81032e-82
ENSG00000149557	11	125442881	125592568	-1	q24.2	FEZ1	4.82892	5.69839	0.869474	21.8856	1.45535e-82	4.18851e-80
ENSG00000019582	5	150400041	150412929	-1	q33.1	CD74	-8.92868	1.51761	10.4463	-40.9969	1.95302e-82	5.4046e-80
ENSG00000046653	X	13770939	13938638	-1	p22.2	GPM6B	5.37074	7.40233	2.03159	21.7602	2.59802e-81	6.92325e-79
ENSG00000197405	19	47290023	47322066	1	q13.32	C5AR1	-5.72694	0.224586	5.95152	-31.2337	6.30848e-80	1.62105e-77
ENSG00000130066	X	23783173	23786226	1	p22.11	SAT1	-4.7445	4.51912	9.26362	-22.9719	1.95436e-79	4.84882e-77
ENSG00000175899	12	9067664	9116229	-1	p13.31	A2M	-6.53411	0.600971	7.13509	-34.9977	8.75903e-78	2.10071e-75
ENSG00000026297	6	166922113	166957191	-1	q27	RNASET2	-4.61209	2.90641	7.51849	-25.3081	3.05953e-76	7.10107e-74
ENSG00000167996	11	61959718	61967634	-1	q12.3	FTH1	-2.17305	7.512	9.68504	-20.5093	1.68919e-75	3.79804e-73
ENSG00000164733	8	11842524	11869448	-1	p23.1	CTSB	-3.92181	3.2684	7.19021	-20.4657	4.49279e-75	9.79565e-73
ENSG00000204592	6	30489509	30494194	1	p22.1	HLA-E	-4.98449	1.96029	6.94478	-21.246	1.15899e-73	2.45262e-71
ENSG00000118515	6	134169246	134318112	-1	q23.2	SGK1	-4.66108	3.08485	7.74593	-21.5719	1.23588e-70	2.54062e-68
ENSG00000067082	10	3775996	3785281	-1	p15.2	KLF6	-3.72856	2.24515	5.9737	-22.133	4.72447e-70	9.44238e-68
ENSG00000162924	2	60881521	60931612	1	p16.1	REL	-2.7418	0.863163	3.60496	-19.1182	2.09722e-64	4.07824e-62
ENSG00000137726	11	117836976	117877486	-1	q23.3	FXYD6	5.13919	7.14129	2.00209	18.7896	2.81414e-64	5.32836e-62
ENSG00000027697	6	137197485	137219449	-1	q23.3	IFNGR1	-4.15434	2.87725	7.03159	-20.2807	8.36894e-64	1.54396e-61
ENSG00000106278	7	121873089	122062036	1	q31.32	PTPRZ1	5.36536	6.4943	1.12894	18.4688	9.28248e-63	1.66969e-60
ENSG00000189043	7	10931943	10940153	-1	p21.3	NDUFA4	2.53956	5.3802	2.84065	17.6733	7.65075e-59	1.34261e-56
ENSG00000277632	17	36088256	36090169	-1	q12	CCL3	-8.97678	2.05704	11.0338	-28.206	4.8527e-58	8.31313e-56
ENSG00000204287	6	32439878	32445046	1	p21.32	HLA-DRA	-7.61988	1.87342	9.4933	-28.1888	5.2039e-58	8.70746e-56
ENSG00000168461	18	9708275	9862551	1	p11.22	RAB31	2.13572	6.54944	4.41372	17.2718	6.09435e-57	9.96565e-55
ENSG00000099194	10	100347233	100364826	1	q24.31	SCD	3.96758	6.01747	2.04989	17.2845	1.37693e-56	2.20156e-54
ENSG00000133318	11	63681446	63759891	1	q13.1	RTN3	2.8813	6.36301	3.48171	17.0702	1.5296e-55	2.3925e-53
ENSG00000073849	3	186930502	187078553	1	q27.3	ST6GAL1	-3.81732	1.89237	5.70968	-20.5252	9.23657e-55	1.41398e-52
ENSG00000167552	12	49184795	49189080	-1	q13.12	TUBA1A	4.56056	7.49997	2.93941	16.9905	1.01585e-54	1.52271e-52
ENSG00000137285	6	3224277	3231730	-1	p25.2	TUBB2B	5.78472	7.21329	1.42857	16.9484	1.83033e-54	2.6876e-52
ENSG00000105855	7	20330702	20415754	1	p21.1	ITGB8	3.07647	3.1933	0.116832	16.7702	1.27625e-53	1.83652e-51
ENSG00000104112	15	51681492	51721026	1	q21.2	SCG3	5.12463	5.89968	0.775051	16.6717	3.92246e-53	5.53375e-51
ENSG00000140262	15	56918623	57299281	1	q21.3	TCF12	2.98496	5.1547	2.16974	16.6229	7.08312e-53	9.80059e-51
ENSG00000182578	5	150053291	150113372	-1	q32	CSF1R	-6.33921	0.789941	7.12915	-25.4077	1.59416e-52	2.16415e-50
ENSG00000171943	1	121184811	121392874	1	p11.2	SRGAP2C	-2.52457	2.80417	5.32874	-17.131	1.70005e-52	2.26515e-50
ENSG00000090104	1	192575763	192580024	1	q31.2	RGS1	-8.48169	1.76191	10.2436	-24.7244	5.05153e-52	6.60832e-50
ENSG00000105894	7	137227341	137343774	-1	q33	PTN	5.70074	7.20386	1.50312	16.3851	1.67613e-51	2.15353e-49
ENSG00000150782	11	112143253	112164096	-1	q23.1	IL18	-4.08924	0.461929	4.55117	-20.0653	5.19743e-51	6.56062e-49
ENSG00000196262	7	44796680	44824564	1	p13	PPIA	1.48255	6.87412	5.39157	16.0607	1.68592e-50	2.09141e-48
ENSG00000034510	2	84905656	84906671	1	p11.2	TMSB10	-2.799	4.25996	7.05896	-18.5451	3.77788e-50	4.60709e-48
ENSG00000203879	X	154436913	154443467	1	q28	GDI1	2.7154	4.98531	2.2699	15.8746	4.55298e-49	5.45978e-47
ENSG00000162511	1	30732469	30757774	-1	p35.2	LAPTM5	-6.61749	1.39664	8.01414	-24.1677	5.37113e-49	6.33529e-47
ENSG00000100596	14	77505997	77616773	-1	q24.3	SPTLC2	-2.30849	0.801263	3.10975	-15.9035	6.00168e-48	6.96485e-46
ENSG00000156298	X	38561370	38688920	1	p11.4	TSPAN7	4.194	6.99283	2.79883	15.6728	7.17629e-48	8.19577e-46
ENSG00000128016	19	39406847	39409412	1	q13.2	ZFP36	-4.53395	3.21408	7.74803	-18.8299	1.27068e-47	1.42853e-45
ENSG00000087074	19	48872421	48876058	1	q13.33	PPP1R15A	-3.92057	3.29788	7.21846	-18.72	1.4182e-47	1.56983e-45
ENSG00000162734	1	160205380	160215376	1	q23.2	PEA15	2.48141	4.81078	2.32937	15.5245	1.6293e-47	1.77618e-45
ENSG00000125730	19	6677704	6730562	-1	p13.3	C3	-6.38018	0.727269	7.10745	-23.0514	1.91812e-47	2.05983e-45
ENSG00000173369	1	22652762	22661637	1	p36.12	C1QB	-7.13334	1.29555	8.42889	-22.9786	6.1588e-47	6.51656e-45
ENSG00000110436	11	35251205	35420063	-1	p13	SLC1A2	3.12713	3.29038	0.163249	15.3841	1.46107e-46	1.52354e-44
ENSG00000140391	15	77041404	77083984	-1	q24.3	TSPAN3	2.24887	5.83177	3.5829	15.3236	2.45461e-46	2.52299e-44
ENSG00000146192	6	37005646	37029069	1	p21.2	FGD2	-3.92911	0.262164	4.19127	-19.8555	4.54431e-46	4.60512e-44
ENSG00000051108	16	56932142	56944864	1	q13	HERPUD1	-3.2718	3.94095	7.21275	-15.8012	1.65455e-45	1.6534e-43
ENSG00000138185	10	95711779	95877266	1	q24.1	ENTPD1	-1.57757	0.763903	2.34148	-15.0947	2.03432e-45	2.00506e-43
ENSG00000106153	7	56101573	56106476	-1	p11.2	CHCHD2	1.94895	7.28276	5.33381	14.7987	8.1533e-44	7.92743e-42
ENSG00000143226	1	161505430	161524013	1	q23.3	FCGR2A	-4.72938	0.387921	5.1173	-19.6078	9.73681e-44	9.34085e-42
ENSG00000150625	4	175632934	176002664	-1	q34.2	GPM6A	4.96786	6.27169	1.30383	14.7506	3.03498e-43	2.87324e-41
ENSG00000159189	1	22643633	22648110	1	p36.12	C1QC	-6.2281	1.90609	8.13419	-21.2933	5.94618e-43	5.5562e-41
ENSG00000184009	17	81509971	81523847	-1	q25.3	ACTG1	1.76136	7.97157	6.21021	14.5883	6.44256e-43	5.94285e-41
ENSG00000167654	19	3879864	3928082	1	p13.3	ATCAY	2.58793	3.52881	0.94088	14.5153	1.5161e-42	1.3808e-40
ENSG00000134955	11	125063302	125090516	1	q24.2	SLC37A2	-1.68724	0.80842	2.49566	-14.7748	6.20055e-42	5.57662e-40
ENSG00000121966	2	136114349	136118149	-1	q22.1	CXCR4	-6.57848	1.8554	8.43388	-19.5304	3.42645e-41	3.04362e-39
ENSG00000196628	18	55222185	55664787	-1	q21.2	TCF4	2.11012	4.08448	1.97437	14.269	3.54602e-41	3.11142e-39
ENSG00000198668	14	90396502	90408268	1	q32.11	CALM1	1.72031	5.96448	4.24417	14.2419	3.67223e-41	3.18334e-39
ENSG00000147588	8	81440326	81447439	-1	q21.13	PMP2	4.72595	5.9334	1.20744	14.3193	4.95867e-41	4.24734e-39
ENSG00000171659	X	41688973	41697275	1	p11.4	GPR34	-5.588	1.59819	7.18619	-19.2385	6.39244e-41	5.41101e-39
ENSG00000125462	1	156404250	156456763	-1	q22	C1orf61	4.80469	7.45339	2.64871	14.2296	1.08404e-40	9.06938e-39
ENSG00000008294	17	50962174	51120868	-1	q21.33	SPAG9	2.1344	2.79062	0.656221	14.091	2.16489e-40	1.79039e-38
ENSG00000231389	6	33064569	33080775	-1	p21.32	HLA-DPA1	-6.64811	1.57316	8.22127	-20.0048	2.26576e-40	1.85251e-38
ENSG00000118785	4	87975650	87983426	1	q22.1	SPP1	-7.46416	1.28918	8.75334	-19.0353	7.89205e-40	6.38014e-38
ENSG00000001630	7	92112153	92134803	-1	q21.2	CYP51A1	2.91626	4.24146	1.3252	13.9434	1.25433e-39	1.00277e-37
ENSG00000100906	14	35401513	35404749	-1	q13.2	NFKBIA	-2.74553	5.15227	7.89779	-14.0208	1.70961e-39	1.35172e-37
ENSG00000086062	9	33104082	33167356	-1	p21.1	B4GALT1	-2.91757	1.85836	4.77592	-16.3405	4.65836e-39	3.64314e-37
ENSG00000105854	7	95404862	95435329	-1	q21.3	PON2	3.54673	6.81247	3.26574	13.7913	1.12441e-38	8.69904e-37
ENSG00000165795	14	21016763	21070872	-1	q11.2	NDRG2	2.63519	6.48288	3.84769	13.7293	1.7162e-38	1.31363e-36
ENSG00000275302	17	36103827	36105621	1	q12	CCL4	-8.02418	2.3975	10.4217	-18.3854	1.64641e-37	1.24694e-35
ENSG00000148175	9	121338987	121370304	-1	q33.2	STOM	-2.51273	0.961851	3.47458	-13.6884	3.94316e-37	2.95532e-35
ENSG00000277443	6	113857345	113863475	1	q21	MARCKS	1.51097	5.49397	3.98299	13.3623	6.65379e-37	4.93547e-35
ENSG00000197093	7	100159244	100168617	-1	q22.1	GAL3ST4	-2.78574	1.38089	4.16663	-13.7828	7.12189e-37	5.22878e-35
ENSG00000273749	15	22867052	22981063	-1	q11.2	CYFIP1	-3.17497	2.19083	5.3658	-15.3228	8.71697e-37	6.33522e-35
ENSG00000136404	15	83107572	83144854	1	q25.2	TM6SF1	-3.92853	1.18359	5.11212	-17.3199	1.49198e-36	1.07348e-34
ENSG00000158195	1	27404230	27490167	-1	p36.11	WASF2	-1.93654	2.25217	4.18871	-13.8151	1.72022e-36	1.22544e-34
ENSG00000112149	6	14117256	14136918	1	p23	CD83	-4.94813	2.50469	7.45282	-16.3276	1.88359e-36	1.32867e-34
ENSG00000106018	7	159028175	159144867	-1	q36.3	VIPR2	3.13827	3.4489	0.310633	13.2972	3.49575e-36	2.44193e-34
ENSG00000118985	5	95885098	95961851	-1	q15	ELL2	-2.5053	1.20283	3.70813	-14.7832	4.46812e-36	3.09116e-34
ENSG00000121716	7	100352176	100367733	1	q22.1	PILRB	2.27483	4.56678	2.29195	13.132	1.53647e-35	1.05285e-33
ENSG00000165443	10	59176643	59247774	1	q21.1	PHYHIPL	4.67365	5.80385	1.1302	13.0846	3.36384e-35	2.28328e-33
ENSG00000266028	1	206203345	206464443	1	q32.1	SRGAP2	-1.85656	1.251	3.10756	-13.7759	7.42884e-35	4.99538e-33
ENSG00000120885	8	27596917	27614700	-1	p21.1	CLU	5.6403	7.31314	1.67283	12.9867	8.70747e-35	5.80095e-33
ENSG00000113558	5	134148935	134176964	-1	q31.1	SKP1	1.65123	5.99867	4.34745	12.6784	1.2561e-33	8.29144e-32
ENSG00000070087	3	149964904	150050788	-1	q25.1	PFN2	4.46226	6.85139	2.38912	12.7177	1.6735e-33	1.09462e-31
ENSG00000169313	3	151336843	151384753	-1	q25.1	P2RY12	-6.14742	0.856597	7.00401	-16.5767	3.61164e-33	2.34106e-31
ENSG00000120129	5	172768096	172771195	-1	q35.1	DUSP1	-3.43577	5.56785	9.00362	-12.7823	4.39912e-33	2.82604e-31
ENSG00000130429	7	99374249	99394816	1	q22.1	ARPC1B	-3.57901	1.41014	4.98915	-14.7538	2.90274e-32	1.84825e-30
ENSG00000166710	15	44711487	44718877	1	q21.1	B2M	-1.78551	7.77496	9.56047	-12.3624	2.95754e-32	1.86662e-30
ENSG00000143933	2	47160083	47176921	-1	p21	CALM2	1.39343	7.83869	6.44526	12.307	5.42544e-32	3.39444e-30
ENSG00000108219	10	80454166	80533124	1	q23.1	TSPAN14	-1.97012	0.942368	2.91249	-12.4831	6.95189e-32	4.31197e-30
ENSG00000100600	14	92703807	92748679	-1	q32.12	LGMN	-2.75848	1.73204	4.49052	-12.4169	7.0686e-32	4.34689e-30
ENSG00000136603	3	170357678	170396835	1	q26.2	SKIL	-2.06419	1.84247	3.90666	-12.4332	7.88882e-32	4.81018e-30
ENSG00000169756	2	108534355	108687246	1	q12.3	LIMS1	-1.55646	0.996417	2.55287	-12.1576	3.49344e-31	2.11221e-29
ENSG00000111716	12	21635342	21757857	-1	p12.1	LDHB	2.01705	6.61238	4.59533	12.1235	4.32883e-31	2.59549e-29
ENSG00000170776	15	85380571	85749358	1	q25.3	AKAP13	-1.63752	1.51243	3.14995	-12.2507	2.28909e-30	1.36116e-28
ENSG00000122862	10	69088103	69104805	1	q22.1	SRGN	-6.08837	2.1387	8.22706	-15.1123	2.37209e-30	1.39895e-28
ENSG00000173391	12	10158301	10172138	-1	p13.2	OLR1	-5.82785	0.721824	6.54967	-15.1624	3.95899e-30	2.31585e-28
ENSG00000136156	13	48232612	48270357	1	q14.2	ITM2B	-1.79687	6.24901	8.04588	-11.8844	4.2471e-30	2.46434e-28
ENSG00000221932	11	124919244	124920677	1	q24.2	HEPN1	5.45413	7.14997	1.69585	11.8838	8.60853e-30	4.95507e-28
ENSG00000169508	13	99294539	99307399	-1	q32.3	GPR183	-4.66742	2.06498	6.7324	-14.9205	1.20063e-29	6.85598e-28
ENSG00000234745	6	31269491	31357188	-1	p21.33	HLA-B	-2.40491	4.53747	6.94237	-11.8601	1.38813e-29	7.86422e-28
ENSG00000161791	12	49636499	49708165	-1	q13.12	FMNL3	-1.90451	1.79402	3.69852	-12.2564	1.83582e-29	1.03193e-27
ENSG00000111348	12	14942031	14961728	-1	p12.3	ARHGDIB	-5.69164	1.04106	6.7327	-15.1702	2.47273e-29	1.37917e-27
ENSG00000149925	16	30064164	30072207	1	p11.2	ALDOA	1.5238	6.72984	5.20604	11.6745	3.93241e-29	2.17644e-27
ENSG00000085514	7	100367530	100400096	1	q22.1	PILRA	-2.58782	2.50056	5.08838	-13.0681	6.28871e-29	3.45399e-27
ENSG00000119508	9	99821855	99866891	1	q31.1	NR4A3	-2.93704	1.7867	4.72374	-13.4494	6.41807e-29	3.49833e-27
ENSG00000108830	17	43025231	43032041	1	q21.31	RND2	2.49436	2.78	0.285634	11.6549	6.84383e-29	3.70236e-27
ENSG00000070756	8	100685816	100722809	-1	q22.3	PABPC1	-1.58108	5.12912	6.7102	-11.5993	7.79022e-29	4.18288e-27
ENSG00000104870	19	49506816	49526428	1	q13.33	FCGRT	-2.43834	3.05391	5.49224	-12.3143	8.31819e-29	4.43329e-27
ENSG00000114450	3	179396088	179451476	-1	q26.33	GNB4	-1.44478	0.719008	2.16379	-11.6333	9.58066e-29	5.06859e-27
ENSG00000004799	7	95583499	95596516	-1	q21.3	PDK4	-5.69084	1.40684	7.09768	-14.369	2.03609e-28	1.06932e-26
ENSG00000196126	6	32578769	32589848	-1	p21.32	HLA-DRB1	-5.61505	1.32864	6.94369	-14.6453	2.46771e-28	1.28661e-26
ENSG00000123358	12	52022832	52059507	1	q13.13	NR4A1	-4.93066	1.47886	6.40953	-13.8402	3.93504e-28	2.03688e-26
ENSG00000118503	6	137867214	137883312	1	q23.3	TNFAIP3	-4.5722	1.37017	5.94236	-14.1922	7.6121e-28	3.91208e-26
ENSG00000126860	17	31317560	31321884	-1	q11.2	EVI2A	-3.21025	1.29956	4.50982	-13.3465	9.4408e-28	4.81749e-26
ENSG00000133112	13	45333471	45341284	-1	q14.13	TPT1	-1.59737	7.2392	8.83657	-11.3494	1.0431e-27	5.2853e-26
ENSG00000052802	4	165327667	165343164	1	q32.3	MSMO1	3.51784	4.33747	0.819636	11.3894	1.06581e-27	5.36258e-26
ENSG00000110876	12	108622277	108633959	-1	q24.11	SELPLG	-4.31632	1.99193	6.30825	-14.0847	1.15672e-27	5.7796e-26
ENSG00000011600	19	35904401	35908295	-1	q13.12	TYROBP	-6.28873	1.47759	7.76632	-14.2652	2.18845e-27	1.08592e-25
ENSG00000101265	20	4780023	4823608	-1	p13	RASSF2	2.31307	3.70706	1.39398	11.2545	3.31855e-27	1.63541e-25
ENSG00000149485	11	61799627	61829318	-1	q12.2	FADS1	2.80714	4.09056	1.28342	11.2613	3.43797e-27	1.68273e-25
ENSG00000166428	14	104924713	104937761	1	q32.33	PLD4	-5.12137	1.0239	6.14527	-14.24	3.65031e-27	1.77459e-25
ENSG00000256045	X	55181392	55182442	-1	p11.21	MTRNR2L10	0.970041	7.97668	7.00664	11.1612	5.34767e-27	2.58232e-25
ENSG00000145555	5	16661907	16936288	-1	p15.1	MYO10	2.0536	2.19552	0.141917	11.1799	7.15015e-27	3.42969e-25
ENSG00000150337	1	149782671	149792518	1	q21.2	FCGR1A	-4.07257	1.7607	5.83327	-13.5666	8.18205e-27	3.89866e-25
ENSG00000153234	2	156324437	156342348	-1	q24.1	NR4A2	-3.28335	1.94545	5.22881	-12.8071	1.08453e-26	5.13367e-25
ENSG00000182670	21	37073226	37203112	1	q22.13	TTC3	1.94261	3.84664	1.90403	11.0452	2.18649e-26	1.02822e-24
ENSG00000130226	7	153887097	154894285	1	q36.2	DPP6	4.18498	4.62353	0.43855	10.9684	5.73628e-26	2.68003e-24
ENSG00000256222	20	57358447	57359498	-1	q13.31	MTRNR2L3	0.92463	5.60728	4.68265	10.8769	8.31482e-26	3.85969e-24
ENSG00000077549	1	19338775	19485539	-1	p36.13	CAPZB	-1.7433	3.05501	4.79831	-11.0707	1.26591e-25	5.83859e-24
ENSG00000111229	12	110434823	110450422	-1	q24.11	ARPC3	-1.89559	4.61509	6.51068	-11.1073	1.41968e-25	6.50609e-24
ENSG00000256618	17	22523111	22524663	1	p11.2	MTRNR2L1	0.918662	8.93181	8.01315	10.7947	1.82094e-25	8.29217e-24
ENSG00000090863	16	74447427	74607144	-1	q23.1	GLG1	1.5564	3.2425	1.6861	10.7992	1.97593e-25	8.94139e-24
ENSG00000090382	12	69348381	69354234	1	q15	LYZ	-0.953948	1.53917	2.49311	-10.7939	2.24331e-25	1.00879e-23
ENSG00000167815	19	12796820	12801800	-1	p13.13	PRDX2	2.26557	6.16637	3.9008	10.8208	2.31416e-25	1.03418e-23
ENSG00000112902	5	9035033	9546075	-1	p15.31	SEMA5A	2.54746	2.69915	0.151685	10.8243	2.82381e-25	1.25415e-23
ENSG00000136297	7	4905989	4959213	-1	p22.1	MMD2	3.10902	3.69437	0.58535	10.7659	4.73629e-25	2.09065e-23
ENSG00000204580	6	30876421	30900156	1	p21.33	DDR1	3.03969	4.71686	1.67717	10.7185	5.81956e-25	2.55316e-23
ENSG00000171451	18	67506587	67516720	-1	q22.1	DSEL	1.94477	2.21738	0.272609	10.6478	9.41537e-25	4.10567e-23
ENSG00000276070	17	36210924	36212878	1	q12	CCL4L2	-6.57797	1.29779	7.87576	-12.8054	1.41565e-24	6.13589e-23
ENSG00000270672	7	142666272	142667718	1	q34	MTRNR2L6	0.930591	6.73129	5.80069	10.4948	3.0673e-24	1.32151e-22
ENSG00000172115	7	25118656	25125260	-1	p15.3	CYCS	1.80175	3.63756	1.83581	10.4719	3.9514e-24	1.69228e-22
ENSG00000137491	11	75100563	75206549	1	q13.4	SLCO2B1	-4.83666	0.663289	5.49995	-12.566	8.05487e-24	3.42928e-22
ENSG00000042980	8	24294069	24359014	1	p21.2	ADAM28	-4.88936	0.703228	5.59259	-12.6047	8.53428e-24	3.61201e-22
ENSG00000173372	1	22636628	22639678	1	p36.12	C1QA	-5.71096	1.06887	6.77983	-12.6659	9.31435e-24	3.91911e-22
ENSG00000070495	17	76712832	76726799	-1	q25.1	JMJD6	-2.11168	1.1347	3.24638	-10.3577	2.15727e-23	9.02415e-22
ENSG00000079482	X	68042344	68433913	-1	q12	OPHN1	1.02114	3.60167	2.58053	10.2754	2.32884e-23	9.68556e-22
ENSG00000185022	22	38200767	38216507	1	q13.1	MAFF	-2.30323	1.50978	3.81301	-10.4415	2.60178e-23	1.07585e-21
ENSG00000196376	6	117907264	118317676	1	q22.2	SLC35F1	2.26488	2.59929	0.334416	10.2319	4.7003e-23	1.93249e-21
ENSG00000170092	7	75493625	75504304	1	q11.23	SPDYE5	1.30209	2.8492	1.54711	10.1992	5.43974e-23	2.2194e-21
ENSG00000139970	14	59595976	59870776	-1	q23.1	RTN1	4.01411	5.96268	1.94857	10.2447	5.45982e-23	2.2194e-21
ENSG00000198502	6	32517353	32530287	-1	p21.32	HLA-DRB5	-4.81541	1.05082	5.86623	-12.3221	5.99958e-23	2.42511e-21
ENSG00000111640	12	6534512	6538374	1	p13.31	GAPDH	1.19562	7.85006	6.65444	10.1728	6.14615e-23	2.47048e-21
ENSG00000119655	14	74476192	74494177	-1	q24.3	NPC2	-1.68938	4.75449	6.44387	-10.3105	1.6086e-22	6.42994e-21
ENSG00000131437	5	132692628	132737638	-1	q31.1	KIF3A	1.74289	2.19975	0.456855	10.0753	1.64575e-22	6.53475e-21
ENSG00000164466	5	175477062	175529742	1	q35.2	SFXN1	2.2894	3.18368	0.894282	10.0834	1.65299e-22	6.53475e-21
ENSG00000151366	11	78068297	78079862	-1	q14.1	NDUFC2	1.80857	3.74041	1.93184	10.0579	2.02771e-22	7.97232e-21
ENSG00000255823	11	10507894	10509186	-1	p15.4	MTRNR2L8	0.870761	11.1433	10.2725	10.0018	2.79216e-22	1.09183e-20
ENSG00000149294	11	112961247	113278436	1	q23.2	NCAM1	3.37187	4.71524	1.34338	9.99431	4.11091e-22	1.59881e-20
ENSG00000183044	16	8674596	8784575	1	p13.2	ABAT	2.73737	4.02136	1.28398	9.99213	4.98628e-22	1.92883e-20
ENSG00000170315	17	16380798	16382745	1	p11.2	UBB	1.35964	7.78331	6.42367	9.92942	5.57614e-22	2.14547e-20
ENSG00000153208	2	111898607	112029561	1	q13	MERTK	-2.19885	1.85464	4.05349	-10.7665	5.63873e-22	2.15801e-20
ENSG00000125538	2	112829751	112836816	-1	q14.1	IL1B	-7.66173	1.06424	8.72597	-12.0781	5.7268e-22	2.18012e-20
ENSG00000095970	6	41158506	41163186	-1	p21.1	TREM2	-5.72718	1.66857	7.39576	-11.9054	9.59696e-22	3.63422e-20
ENSG00000137331	6	30743199	30744548	-1	p21.33	IER3	-3.75286	2.4226	6.17546	-11.4222	1.29575e-21	4.88112e-20
ENSG00000164615	5	134738548	134752157	1	q31.1	CAMLG	2.00497	3.61486	1.60989	9.84433	1.30592e-21	4.89378e-20
ENSG00000149177	11	47980558	48170841	1	p11.2	PTPRJ	-1.18252	0.837071	2.01959	-9.85279	1.76462e-21	6.57846e-20
ENSG00000147872	9	19108375	19149290	-1	p22.1	PLIN2	-5.06959	1.80687	6.87646	-11.7298	2.45754e-21	9.11445e-20
ENSG00000010610	12	6786858	6820799	1	p13.31	CD4	-3.96971	1.15022	5.11993	-11.4531	3.56434e-21	1.31515e-19
ENSG00000148180	9	121207794	121332843	1	q33.2	GSN	-2.67755	3.35503	6.03258	-10.5274	4.3392e-21	1.59288e-19
ENSG00000109971	11	123057489	123063230	-1	q24.1	HSPA8	1.21854	7.34984	6.1313	9.68141	4.97177e-21	1.81583e-19
ENSG00000187398	11	24496970	25082638	1	p14.3	LUZP2	2.36447	2.64533	0.280862	9.70081	7.22469e-21	2.62534e-19
ENSG00000146733	7	56011051	56051604	-1	p11.2	PSPH	2.18012	2.9323	0.752183	9.6581	7.49465e-21	2.70975e-19
ENSG00000094916	12	54230942	54280133	-1	q13.13	CBX5	1.51248	2.31947	0.80699	9.6328	7.69381e-21	2.76785e-19
ENSG00000166257	11	123629187	123655244	-1	q24.1	SCN3B	2.4324	2.6139	0.1815	9.62597	1.2942e-20	4.63274e-19
ENSG00000242574	6	32934629	32941028	-1	p21.32	HLA-DMB	-5.51353	0.978065	6.49159	-11.3901	1.52154e-20	5.41956e-19
ENSG00000144057	2	106801600	106887108	-1	q12.3	ST6GAL2	2.34503	2.52043	0.175397	9.55464	2.34577e-20	8.31421e-19
ENSG00000166165	14	103519667	103522833	-1	q32.33	CKB	1.89062	6.22964	4.33903	9.53005	2.41075e-20	8.50262e-19
ENSG00000147862	9	14081843	14398983	-1	p22.3	NFIB	3.28012	4.17427	0.894143	9.5243	2.54117e-20	8.91887e-19
ENSG00000163682	4	39452521	39458949	-1	p14	RPL9	-1.39011	6.65215	8.04226	-9.49832	2.80213e-20	9.78706e-19
ENSG00000155849	7	36854361	37449249	-1	p14.1	ELMO1	1.72026	4.47979	2.75953	9.50181	2.88461e-20	1.00264e-18
ENSG00000205238	7	102551232	102562308	1	q22.1	SPDYE2	1.15822	2.30955	1.15133	9.46812	3.44309e-20	1.19101e-18
ENSG00000179094	17	8140472	8156506	-1	p13.1	PER1	-1.45553	1.81284	3.26837	-9.57591	4.06381e-20	1.399e-18
ENSG00000160255	21	44885953	44931989	-1	q22.3	ITGB2	-4.97657	0.624348	5.60091	-11.0228	5.34753e-20	1.83216e-18
ENSG00000100280	22	29327680	29423179	-1	q12.2	AP1B1	-1.65165	2.79623	4.44788	-9.54647	5.81936e-20	1.98437e-18
ENSG00000229117	12	56116590	56117967	1	q13.2	RPL41	-1.06972	7.3261	8.39582	-9.38336	6.66785e-20	2.26298e-18
ENSG00000154229	17	66302613	66810743	1	q24.2	PRKCA	1.73795	2.41411	0.676157	9.37601	7.83082e-20	2.6452e-18
ENSG00000163328	2	174431571	174487094	-1	q31.1	GPR155	1.50182	2.17119	0.66937	9.36368	7.92967e-20	2.66607e-18
ENSG00000171130	7	149872968	149891204	1	q36.1	ATP6V0E2	2.65203	5.63799	2.98596	9.37849	9.09463e-20	3.04353e-18
ENSG00000142192	21	25880550	26171128	-1	q21.3	APP	2.7535	4.59575	1.84225	9.37998	1.03882e-19	3.46034e-18
ENSG00000059377	7	139777051	140020325	1	q34	TBXAS1	-3.82891	1.412	5.24091	-10.7092	2.78232e-19	9.22524e-18
ENSG00000187109	12	76036585	76084958	-1	q21.2	NAP1L1	-1.49343	3.13144	4.62487	-9.2717	2.88559e-19	9.52376e-18
ENSG00000204472	6	31615217	31617021	1	p21.33	AIF1	-4.80969	1.72358	6.53327	-10.8202	3.26834e-19	1.07378e-17
ENSG00000142676	1	23691742	23696835	1	p36.11	RPL11	-1.64979	5.61385	7.26364	-9.19301	3.80827e-19	1.24548e-17
ENSG00000134369	1	201622885	201826969	1	q32.1	NAV1	1.71545	2.33867	0.623227	9.19284	4.10956e-19	1.33793e-17
ENSG00000171860	12	8056844	8066359	-1	p13.31	C3AR1	-5.52029	0.947917	6.4682	-10.7256	4.92893e-19	1.59746e-17
ENSG00000148053	9	84668551	85027070	1	q21.33	NTRK2	3.91312	4.55055	0.637438	9.17074	5.20751e-19	1.68018e-17
ENSG00000068305	15	99565417	99716466	1	q26.3	MEF2A	-1.51789	0.979603	2.49749	-9.414	1.05733e-18	3.3962e-17
ENSG00000084710	2	25042076	25159135	1	p23.3	EFR3B	1.95851	2.13641	0.177896	9.08508	1.22822e-18	3.92759e-17
ENSG00000079459	8	11795573	11839304	1	p23.1	FDFT1	1.94476	5.23362	3.28887	9.06586	1.36952e-18	4.36004e-17
ENSG00000181722	3	114314501	115147271	-1	q13.31	ZBTB20	2.46158	4.39603	1.93445	9.03849	1.46667e-18	4.64875e-17
ENSG00000196683	7	22812628	22822852	-1	p15.3	TOMM7	1.22005	5.71298	4.49293	9.00689	1.74539e-18	5.50793e-17
ENSG00000249437	5	70968166	71025339	-1	q13.2	NAIP	-1.2107	0.896318	2.10702	-9.00822	1.95221e-18	6.13369e-17
ENSG00000104904	19	2269509	2273490	1	p13.3	OAZ1	-1.27228	5.64572	6.918	-8.98328	2.10771e-18	6.59346e-17
ENSG00000170677	18	70289045	70330199	1	q22.2	SOCS6	-2.05058	1.43069	3.48127	-9.77121	2.39491e-18	7.45948e-17
ENSG00000179222	X	51803007	51902354	1	p11.22	MAGED1	3.05599	4.75005	1.69406	9.0034	2.41078e-18	7.47655e-17
ENSG00000163428	3	120324509	120349354	-1	q13.33	LRRC58	1.39421	2.36729	0.97308	8.92261	3.10854e-18	9.59911e-17
ENSG00000101608	18	3247481	3256236	1	p11.31	MYL12A	-4.15251	1.06474	5.21724	-10.63	3.19319e-18	9.81837e-17
ENSG00000164398	5	131949973	132012243	-1	q31.1	ACSL6	1.50533	1.77494	0.269607	8.92059	3.4509e-18	1.05656e-16
ENSG00000137161	6	42929192	42939294	1	p21.1	CNPY3	-1.66105	3.6735	5.33456	-9.07104	3.52869e-18	1.0758e-16
ENSG00000128609	7	123536997	123557904	-1	q31.32	NDUFA5	2.54455	5.45709	2.91254	8.87162	6.07494e-18	1.84427e-16
ENSG00000163069	4	52020706	52038299	-1	q12	SGCB	1.72131	2.35074	0.629429	8.84698	6.25456e-18	1.89082e-16
ENSG00000158869	1	161215234	161220699	1	q23.3	FCER1G	-4.3411	3.02074	7.36184	-10.2444	7.28381e-18	2.19276e-16
ENSG00000112972	5	43287470	43313512	-1	p12	HMGCS1	2.5887	3.93489	1.34619	8.83591	8.05355e-18	2.41439e-16
ENSG00000132329	2	237858893	237912106	1	q37.3	RAMP1	2.16078	6.0921	3.93132	8.83091	9.99797e-18	2.98487e-16
ENSG00000120594	10	19816239	20289856	1	p12.31	PLXDC2	-5.03963	0.741724	5.78135	-10.0758	1.29759e-17	3.85792e-16
ENSG00000182628	17	59109857	59155260	-1	q22	SKA2	2.08596	2.88391	0.79795	8.77924	1.45144e-17	4.29757e-16
ENSG00000160307	21	46598604	46605208	-1	q22.3	S100B	2.94013	6.18254	3.24241	8.75934	1.60542e-17	4.73401e-16
ENSG00000128872	15	51751597	51816363	1	q21.2	TMOD2	1.47737	1.81476	0.337386	8.72698	1.79162e-17	5.26152e-16
ENSG00000234906	19	44946035	44949565	1	q13.32	APOC2	-4.49432	1.96635	6.46066	-10.2327	2.1873e-17	6.3974e-16
ENSG00000154380	1	225486835	225653142	-1	q42.12	ENAH	1.08244	1.30423	0.221788	8.67395	2.42396e-17	7.05966e-16
ENSG00000142168	21	31659666	31668931	1	q22.11	SOD1	1.47303	6.20678	4.73375	8.6868	2.43335e-17	7.05966e-16
ENSG00000096384	6	44246166	44253888	1	p21.1	HSP90AB1	1.05696	6.8869	5.82995	8.65365	2.75863e-17	7.97122e-16
ENSG00000131507	5	142108779	142154440	1	q31.3	NDFIP1	1.28547	3.12976	1.8443	8.66624	2.91506e-17	8.38956e-16
ENSG00000204525	6	31268749	31272130	-1	p21.33	HLA-C	-1.92405	4.67107	6.59513	-8.64827	3.46288e-17	9.92645e-16
ENSG00000145425	4	151099624	151104642	1	q31.3	RPS3A	-1.39538	6.76442	8.1598	-8.60218	4.25499e-17	1.21487e-15
ENSG00000092964	8	26514031	26658178	1	p21.2	DPYSL2	1.30028	5.24144	3.94116	8.5851	4.91418e-17	1.39753e-15
ENSG00000143549	1	154155304	154194648	-1	q21.3	TPM3	-1.75884	2.39201	4.15085	-8.54267	6.78413e-17	1.92173e-15
ENSG00000105372	19	41860255	41872925	1	q13.2	RPS19	-1.16376	5.76611	6.92987	-8.5553	6.94725e-17	1.96021e-15
ENSG00000079819	6	130839347	131063322	-1	q23.2	EPB41L2	-1.78923	2.47605	4.26528	-8.77851	7.42755e-17	2.08755e-15
ENSG00000189241	6	116267760	116279930	-1	q22.1	TSPYL1	1.48112	3.95768	2.47656	8.52765	7.52248e-17	2.106e-15
ENSG00000143119	1	110871188	110899922	1	p13.3	CD53	-5.40117	1.01236	6.41353	-9.79475	8.19869e-17	2.28642e-15
ENSG00000114115	3	139517434	139539829	-1	q23	RBP1	3.17533	3.67907	0.503735	8.58864	1.02695e-16	2.85286e-15
ENSG00000131236	1	40040233	40072649	1	p34.2	CAP1	-1.46829	3.13353	4.60182	-8.63296	1.05291e-16	2.91373e-15
ENSG00000163468	1	156308968	156367873	-1	q22	CCT3	2.12571	5.41673	3.29103	8.50919	1.14339e-16	3.152e-15
ENSG00000126432	11	64318121	64321811	1	q13.1	PRDX5	1.91703	6.19708	4.28004	8.47148	1.48311e-16	4.07288e-15
ENSG00000177683	7	108554543	108569750	-1	q31.1	THAP5	1.9944	2.91789	0.923488	8.43347	1.91242e-16	5.23189e-15
ENSG00000102226	X	47232866	47248328	1	p11.3	USP11	1.86865	4.69436	2.82571	8.41263	2.13023e-16	5.80568e-15
ENSG00000057252	1	179293714	179358680	1	q25.2	SOAT1	-1.3833	1.18838	2.57168	-8.42714	2.18217e-16	5.9248e-15
ENSG00000030582	17	44345246	44353106	1	q21.31	GRN	-1.43324	4.73521	6.16845	-8.44259	2.21704e-16	5.99685e-15
ENSG00000069275	1	205712822	205750182	-1	q32.1	NUCKS1	1.29832	3.23278	1.93446	8.39658	2.22756e-16	6.00273e-15
ENSG00000131711	5	72107234	72209565	1	q13.2	MAP1B	3.0034	3.58736	0.583963	8.39021	2.73631e-16	7.34617e-15
ENSG00000204257	6	32948613	32969094	-1	p21.32	HLA-DMA	-3.92642	2.32325	6.24967	-9.48652	2.82873e-16	7.56606e-15
ENSG00000104763	8	18055992	18084998	-1	p22	ASAH1	-1.52006	4.32039	5.84045	-8.36015	3.56585e-16	9.48511e-15
ENSG00000157557	21	38805183	38824955	1	q22.2	ETS2	-1.97103	2.09716	4.06819	-8.83888	3.57257e-16	9.48511e-15
ENSG00000011422	19	43646095	43670547	-1	q13.31	PLAUR	-4.23977	1.65641	5.89618	-9.55973	3.91863e-16	1.03583e-14
ENSG00000197746	10	71816298	71851325	-1	q22.1	PSAP	-1.01269	6.94453	7.95721	-8.3142	3.93025e-16	1.03583e-14
ENSG00000175482	11	67350772	67356972	-1	q13.2	POLD4	-1.6166	1.86908	3.48568	-8.35491	4.01274e-16	1.05371e-14
ENSG00000005022	X	119468422	119471396	1	q24	SLC25A5	1.31221	6.22424	4.91202	8.31004	4.37663e-16	1.14509e-14
ENSG00000131446	5	180784782	180815652	-1	q35.3	MGAT1	-1.80722	2.8231	4.63032	-8.63462	4.83965e-16	1.26164e-14
ENSG00000102804	13	44432143	44577147	-1	q14.11	TSC22D1	2.42397	5.81312	3.38915	8.30301	5.57681e-16	1.44856e-14
ENSG00000166348	10	73497538	73625953	-1	q22.2	USP54	1.51333	1.89592	0.382596	8.2879	5.60493e-16	1.45063e-14
ENSG00000078967	7	43926436	43956136	1	p13	UBE2D4	1.8531	2.69154	0.838434	8.27352	6.88654e-16	1.77594e-14
ENSG00000215252	15	34525207	34588503	-1	q14	GOLGA8B	1.94258	2.17703	0.234446	8.32831	6.98095e-16	1.79386e-14
ENSG00000101144	20	57168753	57266641	-1	q13.31	BMP7	1.63591	2.05866	0.422746	8.25479	7.1657e-16	1.83478e-14
ENSG00000130164	19	11089462	11133820	1	p13.2	LDLR	1.44779	1.96618	0.518397	8.23581	7.7924e-16	1.98817e-14
ENSG00000151474	10	13643706	14462142	-1	p13	FRMD4A	-1.27596	1.34372	2.61968	-8.39716	8.28017e-16	2.10515e-14
ENSG00000115421	2	60756253	60802086	1	p16.1	PAPOLG	-1.27502	0.80821	2.08323	-8.30128	8.47835e-16	2.14795e-14
ENSG00000152583	4	87473335	87531061	-1	q22.1	SPARCL1	4.62645	6.32481	1.69836	8.2309	1.07823e-15	2.72207e-14
ENSG00000164111	4	121667946	121696995	-1	q27	ANXA5	-1.60798	4.14252	5.75049	-8.33087	1.25407e-15	3.15492e-14
ENSG00000135919	2	223975045	224039318	-1	q36.1	SERPINE2	4.19531	6.04566	1.85036	8.16965	1.50402e-15	3.77052e-14
ENSG00000138135	10	89205629	89207317	-1	q23.31	CH25H	-5.34476	2.27719	7.62195	-9.33004	1.77204e-15	4.42702e-14
ENSG00000163406	3	121894401	121944188	1	q13.33	SLC15A2	-1.20102	0.625612	1.82663	-8.18928	1.78545e-15	4.4451e-14
ENSG00000136717	2	127048027	127107288	-1	q14.3	BIN1	-1.70816	3.18105	4.8892	-8.33507	1.79981e-15	4.46539e-14
ENSG00000038427	5	83471618	83582303	1	q14.2	VCAN	3.10722	4.29283	1.18561	8.12499	2.01148e-15	4.9734e-14
ENSG00000106244	7	99392048	99408597	-1	q22.1	PDAP1	1.5606	2.59803	1.03743	8.12045	2.23112e-15	5.49756e-14
ENSG00000120690	13	40931924	41061440	-1	q14.11	ELF1	-1.83796	2.00328	3.84124	-8.55147	2.74037e-15	6.72935e-14
ENSG00000166734	15	44288719	44415758	1	q15.3	CASC4	1.71448	3.15177	1.43728	8.06005	2.96915e-15	7.26634e-14
ENSG00000176340	11	63974620	63976543	1	q13.1	COX8A	1.35538	6.18782	4.83244	8.07164	3.03368e-15	7.39909e-14
ENSG00000168092	11	117144284	117176894	1	q23.3	PAFAH1B2	1.61067	3.6846	2.07393	8.04804	3.20701e-15	7.79542e-14
ENSG00000100505	14	50975262	51096061	-1	q22.1	TRIM9	3.46487	4.88188	1.41701	8.05771	3.34738e-15	8.10923e-14
ENSG00000123416	12	49127782	49131397	-1	q13.12	TUBA1B	-1.74332	4.52864	6.27195	-8.03622	3.50543e-15	8.46363e-14
ENSG00000105426	19	5158495	5340803	-1	p13.3	PTPRS	2.5993	3.71682	1.11752	8.03492	3.88644e-15	9.35216e-14
ENSG00000203667	1	244835616	244845057	1	q44	COX20	2.05112	3.25117	1.20006	8.06516	3.97521e-15	9.53389e-14
ENSG00000157514	X	107713221	107777342	-1	q22.3	TSC22D3	-1.87912	4.51812	6.39724	-8.11513	4.36705e-15	1.04388e-13
ENSG00000164237	5	10275875	10307902	-1	p15.2	CMBL	1.44152	2.06103	0.619511	7.98387	5.18298e-15	1.23482e-13
ENSG00000146278	6	89080751	89085160	1	q15	PNRC1	-1.42974	1.81791	3.24765	-8.05647	5.75896e-15	1.36752e-13
ENSG00000127946	7	75533298	75738962	-1	q11.23	HIP1	1.34208	1.57491	0.232825	7.97106	5.97442e-15	1.41401e-13
ENSG00000182180	10	73248843	73252693	-1	q22.2	MRPS16	1.66372	3.00248	1.33875	7.95684	6.40408e-15	1.50705e-13
ENSG00000100350	22	36487190	36507101	-1	q12.3	FOXRED2	1.47522	2.27713	0.80191	7.95782	6.40943e-15	1.50705e-13
ENSG00000147140	X	71283192	71301168	1	q13.1	NONO	1.31234	5.01537	3.70302	7.9526	6.60982e-15	1.54911e-13
ENSG00000168329	3	39263495	39281735	-1	p22.2	CX3CR1	-4.30099	1.52489	5.82588	-8.87793	6.65322e-15	1.55422e-13
ENSG00000110367	11	118747763	118791164	-1	q23.3	DDX6	1.35642	3.82154	2.46512	7.95276	6.81151e-15	1.58605e-13
ENSG00000182220	X	40579372	40606848	1	p11.4	ATP6AP2	1.42504	5.47071	4.04567	7.94267	7.19837e-15	1.67072e-13
ENSG00000173402	3	49468703	49535618	1	p21.31	DAG1	1.72928	2.14699	0.417712	7.9676	7.24692e-15	1.67658e-13
ENSG00000142534	19	49496365	49499708	1	q13.33	RPS11	-1.19544	6.21099	7.40644	-7.93134	7.84405e-15	1.80891e-13
ENSG00000146072	6	47231532	47309905	-1	p12.3	TNFRSF21	1.95976	4.43985	2.48009	7.94653	8.40894e-15	1.93298e-13
ENSG00000132965	13	30713478	30764426	1	q12.3	ALOX5AP	-3.81844	2.25608	6.07452	-8.98082	1.15767e-14	2.65268e-13
ENSG00000186818	19	54643889	54670359	1	q13.42	LILRB4	-4.63953	1.08527	5.72479	-8.86165	1.20914e-14	2.76183e-13
ENSG00000105953	7	44606572	44709066	1	p13	OGDH	1.62528	2.99965	1.37437	7.86392	1.30889e-14	2.98021e-13
ENSG00000170075	1	202122917	202133592	1	q32.1	GPR37L1	1.61939	2.26116	0.641768	7.86364	1.41075e-14	3.20201e-13
ENSG00000099622	19	1259384	1274880	1	p13.3	CIRBP	1.19295	5.82275	4.6298	7.80976	1.85246e-14	4.19134e-13
ENSG00000104774	19	12646511	12666742	-1	p13.13	MAN2B1	-1.67365	2.57235	4.246	-8.11958	1.90314e-14	4.2925e-13
ENSG00000084207	11	67583742	67586656	1	q13.2	GSTP1	1.28562	5.91064	4.62502	7.81663	1.95613e-14	4.39823e-13
ENSG00000161970	17	8377516	8383213	-1	p13.1	RPL26	-1.0649	6.44836	7.51326	-7.78432	2.35201e-14	5.27186e-13
ENSG00000232196	16	3370979	3372668	-1	p13.3	MTRNR2L4	0.612842	2.96177	2.34893	7.75008	2.77422e-14	6.19893e-13
ENSG00000170464	5	139408588	139444491	-1	q31.2	DNAJC18	1.84173	2.37835	0.536626	7.77375	3.04346e-14	6.77947e-13
ENSG00000105483	19	48180770	48255946	-1	q13.33	CARD8	-0.858185	0.66341	1.5216	-7.74691	3.09038e-14	6.86275e-13
ENSG00000117632	1	25884181	25906991	-1	p36.11	STMN1	2.2078	3.8906	1.6828	7.75521	3.18356e-14	7.04792e-13
ENSG00000177108	14	77131270	77142734	-1	q24.3	ZDHHC22	3.83345	4.50208	0.668623	7.75721	3.3034e-14	7.29078e-13
ENSG00000129657	17	77088749	77217101	1	q25.2	SEC14L1	-1.52386	2.41048	3.93434	-7.89313	3.45157e-14	7.5945e-13
ENSG00000140718	16	53701692	54158512	1	q12.2	FTO	1.7128	2.68265	0.96985	7.73595	3.46904e-14	7.60969e-13
ENSG00000240694	8	26504701	26514092	-1	p21.2	PNMA2	1.38438	1.90497	0.520591	7.70852	3.9849e-14	8.71469e-13
ENSG00000240184	5	141475947	141512977	1	q31.3	PCDHGC3	3.30798	5.01176	1.70377	7.71714	4.10107e-14	8.94157e-13
ENSG00000140749	16	21639550	21652608	-1	p12.2	IGSF6	-4.4578	1.20906	5.66685	-8.82859	4.12178e-14	8.95958e-13
ENSG00000128989	15	52547045	52569883	-1	q21.2	ARPP19	1.33507	3.05434	1.71927	7.66297	5.28329e-14	1.14498e-12
ENSG00000067225	15	72199029	72231822	-1	q23	PKM	1.38775	4.65373	3.26598	7.65968	5.76615e-14	1.24587e-12
ENSG00000079277	1	46557408	46616843	-1	p33	MKNK1	-2.93704	1.11148	4.04852	-8.35671	6.12212e-14	1.31882e-12
ENSG00000263874	17	38925168	38929384	1	q12	LINC00672	1.28632	1.90227	0.615941	7.63386	6.89754e-14	1.48143e-12
ENSG00000159128	21	33402896	33479348	1	q22.11	IFNGR2	-1.66791	2.64362	4.31153	-7.78697	8.03795e-14	1.72122e-12
ENSG00000102879	16	30182827	30189076	1	p11.2	CORO1A	-2.10186	3.50806	5.60992	-8.21309	8.09387e-14	1.72805e-12
ENSG00000089199	20	5911510	5925353	1	p12.3	CHGB	3.93626	4.9032	0.966944	7.63389	8.16749e-14	1.73861e-12
ENSG00000116489	1	112619805	112671616	1	p13.2	CAPZA1	-1.37879	3.6191	4.9979	-7.6677	8.2848e-14	1.75838e-12
ENSG00000285441	6	159679119	159762529	-1	q25.3	SOD2	-1.75552	3.35129	5.10681	-7.72749	8.59934e-14	1.81977e-12
ENSG00000121064	17	56978129	57006768	1	q22	SCPEP1	-1.5218	3.66097	5.18277	-7.74447	9.13121e-14	1.92666e-12
ENSG00000165055	7	128476729	128506602	1	q32.1	METTL2B	1.53799	2.39631	0.85832	7.59462	9.55889e-14	2.011e-12
ENSG00000196632	X	54192823	54358642	-1	p11.22	WNK3	1.29447	1.46878	0.174311	7.57765	1.32567e-13	2.7808e-12
ENSG00000122406	1	92832013	92841924	1	p22.1	RPL5	-1.05015	6.80963	7.85978	-7.52186	1.46418e-13	3.06244e-12
ENSG00000143742	1	225777813	225790468	1	q42.12	SRP9	1.67696	6.1891	4.51214	7.53053	1.53141e-13	3.19376e-12
ENSG00000054523	1	10210805	10381603	1	p36.22	KIF1B	1.18282	1.86721	0.684387	7.47511	2.08728e-13	4.34045e-12
ENSG00000134352	5	55935095	55995022	-1	q11.2	IL6ST	-1.21791	1.8947	3.11262	-7.56027	2.40444e-13	4.98557e-12
ENSG00000100095	22	26169462	26383597	1	q12.1	SEZ6L	2.84266	3.98617	1.14351	7.45798	2.54989e-13	5.27197e-12
ENSG00000072274	3	196027183	196082096	-1	q29	TFRC	-1.70275	2.04277	3.74551	-7.59525	2.95969e-13	6.1017e-12
ENSG00000163596	2	202773150	202871985	-1	q33.2	ICA1L	1.0314	1.6138	0.582404	7.42162	2.97341e-13	6.11248e-12
ENSG00000196912	2	97492663	97589965	-1	q11.2	ANKRD36B	1.18173	2.15815	0.976418	7.42264	3.13593e-13	6.42708e-12
ENSG00000174886	19	5891276	5904006	-1	p13.3	NDUFA11	1.68227	4.47697	2.7947	7.43911	3.14431e-13	6.42708e-12
ENSG00000073737	2	169064789	169096167	1	q31.1	DHRS9	-4.52912	0.62685	5.15597	-8.6072	3.29642e-13	6.71891e-12
ENSG00000127328	12	69738681	69823204	1	q15	RAB3IP	1.27458	1.40011	0.125521	7.40434	3.93266e-13	7.99308e-12
ENSG00000106992	9	127866486	127877675	-1	q34.11	AK1	1.73009	2.51745	0.787366	7.41752	4.00658e-13	8.12037e-12
ENSG00000077420	10	26438341	26567803	1	p12.1	APBB1IP	-3.9391	0.590293	4.52939	-8.26056	4.36866e-13	8.82935e-12
ENSG00000110315	11	10511673	10541230	-1	p15.4	RNF141	1.51481	2.65026	1.13545	7.36103	4.97407e-13	1.00248e-11
ENSG00000164902	5	126600925	126627252	1	q23.2	PHAX	1.26621	2.37496	1.10876	7.32653	5.85666e-13	1.17706e-11
ENSG00000136250	7	36512941	36724549	-1	p14.2	AOAH	-2.31626	1.784	4.10026	-7.94716	6.22828e-13	1.24826e-11
ENSG00000120437	6	159762045	159779112	1	q25.3	ACAT2	3.12079	6.00329	2.8825	7.35636	6.84488e-13	1.36802e-11
ENSG00000048544	6	42206807	42217861	-1	p21.1	MRPS10	1.85045	2.95932	1.10888	7.30016	7.92368e-13	1.57925e-11
ENSG00000196230	6	30720352	30725426	1	p21.33	TUBB	1.54257	5.52985	3.98728	7.29599	8.28259e-13	1.64498e-11
ENSG00000164405	5	132866630	132868847	1	q31.1	UQCRQ	1.21964	3.08442	1.86478	7.28654	8.29921e-13	1.64498e-11
ENSG00000109107	17	28573115	28576948	-1	q11.2	ALDOC	4.36443	6.67866	2.31423	7.29614	9.5935e-13	1.8963e-11
ENSG00000157734	15	64151715	64157481	1	q22.31	SNX22	1.90893	2.37428	0.465346	7.2805	9.94867e-13	1.96112e-11
ENSG00000173786	17	41966763	41977740	1	q21.2	CNP	1.61733	3.85374	2.23641	7.2764	1.02989e-12	2.0246e-11
ENSG00000073803	3	185282941	185489094	1	q27.2	MAP3K13	1.45293	2.44198	0.989057	7.23977	1.09228e-12	2.14141e-11
ENSG00000143797	2	8852690	9003709	-1	p25.1	MBOAT2	1.43238	1.79434	0.361957	7.25087	1.10327e-12	2.15708e-11
ENSG00000165572	13	41127569	41132802	-1	q14.11	KBTBD6	1.55431	1.93539	0.381079	7.2397	1.19274e-12	2.32568e-11
ENSG00000162772	1	212565334	212620777	1	q32.3	ATF3	-1.99191	3.88024	5.87215	-7.47884	1.51285e-12	2.94189e-11
ENSG00000152954	6	24126186	24154900	1	p22.3	NRSN1	3.40686	3.66189	0.255027	7.22371	1.57128e-12	3.04727e-11
ENSG00000089280	16	31180138	31191605	1	p11.2	FUS	0.985253	3.62683	2.64157	7.16397	1.79566e-12	3.47306e-11
ENSG00000272398	6	106969831	106975627	-1	q21	CD24	1.81105	2.37863	0.567583	7.15787	2.15217e-12	4.15143e-11
ENSG00000113387	5	32531633	32604079	1	p13.3	SUB1	1.23525	4.14137	2.90612	7.1449	2.17955e-12	4.193e-11
ENSG00000099308	19	18097793	18151692	1	p13.11	MAST3	-1.06827	0.929546	1.99782	-7.18925	2.34682e-12	4.50277e-11
ENSG00000164292	5	95713522	95824383	1	q15	RHOBTB3	1.48826	1.79267	0.304416	7.14403	2.48495e-12	4.75511e-11
ENSG00000146731	7	56051685	56063989	1	p11.2	CCT6A	1.45374	4.77717	3.32343	7.13194	2.4984e-12	4.76817e-11
ENSG00000155307	21	14485228	14658821	-1	q11.2	SAMSN1	-3.85646	1.4873	5.34376	-7.90744	2.89285e-12	5.50636e-11
ENSG00000255302	15	48878134	48880173	1	q21.1	EID1	1.3369	5.21297	3.87608	7.08628	3.26947e-12	6.20682e-11
ENSG00000168028	3	39406716	39412542	1	p22.1	RPSA	0.92786	7.62988	6.70202	7.07526	3.3133e-12	6.27346e-11
ENSG00000164535	7	6409126	6484190	-1	p22.1	DAGLB	-1.43914	2.96656	4.4057	-7.23125	3.48496e-12	6.58118e-11
ENSG00000181061	3	42784298	42804531	-1	p22.1	HIGD1A	1.77502	3.42805	1.65303	7.0778	3.78393e-12	7.12707e-11
ENSG00000189091	16	70523791	70577670	1	q22.1	SF3B3	1.1805	1.95585	0.775351	7.05311	3.93409e-12	7.39055e-11
ENSG00000122218	1	160288594	160343273	-1	q23.2	COPA	1.41351	3.35509	1.94158	7.05034	4.16549e-12	7.80486e-11
ENSG00000078018	2	209424058	209734118	1	q34	MAP2	2.89253	3.94373	1.0512	7.0496	4.34021e-12	8.11111e-11
ENSG00000155090	8	102648784	102655725	-1	q22.3	KLF10	-1.69676	2.87399	4.57075	-7.24953	4.57814e-12	8.5336e-11
ENSG00000108639	17	78168558	78173527	1	q25.3	SYNGR2	-2.66582	2.63594	5.30176	-7.65698	4.78508e-12	8.89629e-11
ENSG00000205572	5	70025247	70043113	1	q13.2	SERF1B	1.92636	2.66475	0.73839	7.05476	4.79785e-12	8.89705e-11
ENSG00000151729	4	185143266	185150382	1	q35.1	SLC25A4	1.81145	3.37837	1.56692	7.03866	5.01891e-12	9.28305e-11
ENSG00000180616	17	73165010	73176633	1	q25.1	SSTR2	3.0074	3.33187	0.324468	7.05587	5.38813e-12	9.94041e-11
ENSG00000148908	10	119499817	119542719	-1	q26.11	RGS10	-2.8135	3.03499	5.84849	-7.63706	5.69849e-12	1.04861e-10
ENSG00000145687	5	81413021	81751797	-1	q14.1	SSBP2	-1.538	0.50576	2.04376	-7.29646	5.95096e-12	1.09227e-10
ENSG00000135624	2	73233420	73253021	1	p13.2	CCT7	1.58633	5.6248	4.03846	6.99724	6.49267e-12	1.18867e-10
ENSG00000022267	X	136146702	136211359	1	q26.3	FHL1	4.22587	5.26318	1.03731	7.00146	6.52657e-12	1.19184e-10
ENSG00000165457	11	72216601	72221950	1	q13.4	FOLR2	-5.45882	1.35514	6.81396	-7.76912	6.67549e-12	1.21595e-10
ENSG00000230989	16	83807978	83819737	1	q23.3	HSBP1	1.53782	4.38777	2.84995	6.97685	7.38399e-12	1.34161e-10
ENSG00000143162	1	167529117	167553805	-1	q24.2	CREG1	-1.66377	3.60501	5.26879	-7.21432	7.76837e-12	1.40789e-10
ENSG00000144028	2	96274338	96321271	-1	q11.2	SNRNP200	1.16107	3.25457	2.0935	6.94349	8.34226e-12	1.5081e-10
ENSG00000132286	11	6481501	6484681	1	p15.4	TIMM10B	1.85983	3.64559	1.78576	6.9531	8.55293e-12	1.54231e-10
ENSG00000173705	3	33150043	33218810	-1	p22.3	SUSD5	1.91458	2.09595	0.181372	7.00437	8.96402e-12	1.6124e-10
ENSG00000171314	10	97426191	97433444	1	q24.1	PGAM1	1.54445	5.97146	4.42701	6.93773	9.43156e-12	1.69227e-10
ENSG00000169738	17	82035136	82037709	-1	q25.3	DCXR	1.58718	5.32926	3.74208	6.92889	9.84303e-12	1.76171e-10
ENSG00000021300	11	73646178	73662819	1	q13.4	PLEKHB1	3.72397	5.00899	1.28501	6.93896	9.94083e-12	1.7748e-10
ENSG00000108518	17	4945652	4949061	-1	p13.2	PFN1	-0.995611	4.02083	5.01644	-6.92477	1.02857e-11	1.83183e-10
ENSG00000285437	7	102562133	102572583	-1	q22.1	POLR2J3	1.24683	4.03547	2.78864	6.90935	1.06888e-11	1.89892e-10
ENSG00000142583	1	9035106	9088478	-1	p36.23	SLC2A5	-2.96252	2.31553	5.27806	-7.46329	1.09937e-11	1.94827e-10
ENSG00000139278	12	75480753	75503863	1	q21.2	GLIPR1	-2.27904	1.62904	3.90808	-7.53769	1.14169e-11	2.0183e-10
ENSG00000163565	1	158999968	159055155	1	q23.1	IFI16	-1.57318	2.53533	4.10851	-7.14807	1.21328e-11	2.1396e-10
ENSG00000143322	1	179099330	179229684	-1	q25.2	ABL2	-0.889104	0.931461	1.82057	-6.8656	1.38508e-11	2.43659e-10
ENSG00000117519	1	94896949	94927223	-1	p21.3	CNN3	4.12055	4.90141	0.780856	6.87268	1.44479e-11	2.53543e-10
ENSG00000197702	11	12377563	12535356	1	p15.3	PARVA	1.66911	1.78753	0.118415	6.90406	1.57154e-11	2.75116e-10
ENSG00000047849	3	47850690	48089272	-1	p21.31	MAP4	1.55613	2.89393	1.3378	6.85639	1.57627e-11	2.75273e-10
ENSG00000172757	11	65823022	65862026	-1	q13.1	CFL1	0.752996	6.62483	5.87184	6.83739	1.60056e-11	2.78838e-10
ENSG00000168243	1	235547685	235650754	-1	q42.3	GNG4	1.15469	1.58771	0.433023	6.83105	1.7549e-11	3.04987e-10
ENSG00000109084	17	28319200	28328685	1	q11.2	TMEM97	3.49007	4.51147	1.0214	6.88834	1.76511e-11	3.06023e-10
ENSG00000176049	5	147585438	147782775	-1	q32	JAKMIP2	1.12539	1.2398	0.114412	6.85111	1.81462e-11	3.13851e-10
ENSG00000282608	1	111499429	111503633	-1	p13.2	ADORA3	-4.60598	1.15103	5.75701	-7.45263	1.83096e-11	3.15918e-10
ENSG00000196313	7	72879365	72951440	1	q11.23	POM121	1.07575	2.33276	1.25701	6.82239	1.88441e-11	3.23877e-10
ENSG00000103811	15	78921058	78949574	-1	q25.1	CTSH	-2.93324	1.95623	4.88947	-7.47558	1.8861e-11	3.23877e-10
ENSG00000105193	19	39433137	39435949	-1	q13.2	RPS16	-0.969296	6.32695	7.29624	-6.78143	2.41433e-11	4.13597e-10
ENSG00000118855	3	158732198	158829719	1	q25.32	MFSD1	-1.49468	3.62524	5.11993	-6.87628	2.5862e-11	4.41988e-10
ENSG00000122566	7	26173057	26201529	-1	p15.2	HNRNPA2B1	0.808557	5.44345	4.6349	6.75966	2.67804e-11	4.566e-10
ENSG00000124193	20	43457893	43466046	1	q13.11	SRSF6	1.14596	5.16885	4.02289	6.75691	2.79297e-11	4.7507e-10
ENSG00000110696	11	16613132	16758340	1	p15.2	C11orf58	1.1163	3.56566	2.44936	6.74845	2.87199e-11	4.87358e-10
ENSG00000119335	9	128683424	128696400	1	q34.11	SET	1.13685	4.96271	3.82586	6.74934	2.92894e-11	4.95852e-10
ENSG00000166922	15	32641676	32697098	1	q13.3	SCG5	4.23762	5.43036	1.19274	6.7797	3.1321e-11	5.29001e-10
ENSG00000173542	4	70902326	71022449	1	q13.3	MOB1B	-0.632528	0.576368	1.2089	-6.75631	3.15479e-11	5.31586e-10
ENSG00000130985	X	47190861	47215128	1	p11.3	UBA1	1.21695	4.44001	3.22306	6.73409	3.39631e-11	5.69651e-10
ENSG00000113269	5	179911651	180072113	-1	q35.3	RNF130	-1.32932	3.48307	4.81239	-6.80694	3.39653e-11	5.69651e-10
ENSG00000114573	3	113747033	113812056	1	q13.31	ATP6V1A	1.47201	2.30585	0.833843	6.72694	3.56726e-11	5.95617e-10
ENSG00000125124	16	56466836	56520087	-1	q13	BBS2	1.85411	4.10605	2.25194	6.74434	3.5679e-11	5.95617e-10
ENSG00000077279	X	111293779	111412429	-1	q23	DCX	1.50683	1.61003	0.103203	6.73981	3.67783e-11	6.12546e-10
ENSG00000150991	12	124911604	124917368	-1	q24.31	UBC	-1.2063	6.20079	7.40709	-6.6973	4.12139e-11	6.84836e-10
ENSG00000107798	10	89213569	89414557	-1	q23.31	LIPA	-1.39788	4.29355	5.69144	-6.72734	4.56707e-11	7.57144e-10
ENSG00000143384	1	150574551	150579738	-1	q21.2	MCL1	-1.36955	2.92512	4.29467	-6.75125	4.86079e-11	8.03986e-10
ENSG00000221890	22	38818452	38844028	-1	q13.1	NPTXR	0.978435	1.141	0.162561	6.68731	5.25115e-11	8.66291e-10
ENSG00000070831	1	22025511	22101360	1	p36.12	CDC42	-1.05623	3.24611	4.30234	-6.68574	5.26156e-11	8.66291e-10
ENSG00000149633	20	38210503	38260772	-1	q11.23	KIAA1755	2.07711	2.26131	0.184199	6.70234	5.43322e-11	8.92512e-10
ENSG00000243156	22	17787649	18024561	-1	q11.21	MICAL3	0.942375	1.24148	0.299109	6.65222	5.69809e-11	9.3389e-10
ENSG00000249860	10	55599042	55600728	1	q21.1	MTRNR2L5	0.476918	2.09786	1.62094	6.63297	6.06793e-11	9.92245e-10
ENSG00000117984	11	1752755	1764573	-1	p15.5	CTSD	-1.0547	4.98932	6.04402	-6.64247	6.18375e-11	1.00889e-09
ENSG00000072182	2	219514170	219538772	1	q35	ASIC4	3.69568	4.11618	0.420502	6.63969	6.64576e-11	1.08165e-09
ENSG00000100243	22	42617840	42649392	-1	q13.2	CYB5R3	1.38404	2.99967	1.61563	6.62672	6.65975e-11	1.08165e-09
ENSG00000132471	17	75845699	75856507	-1	q25.1	WBP2	1.25221	4.74368	3.49147	6.62767	6.70847e-11	1.0871e-09
ENSG00000160993	7	102456238	102464863	-1	q22.1	ALKBH4	1.83399	2.53534	0.701346	6.643	7.22503e-11	1.16818e-09
ENSG00000166471	11	9280654	9314636	-1	p15.4	TMEM41B	1.16393	2.46061	1.29668	6.60273	7.415e-11	1.19621e-09
ENSG00000116147	1	175315194	175743616	-1	q25.1	TNR	3.1372	4.54231	1.4051	6.59411	8.63444e-11	1.38982e-09
ENSG00000167740	17	4143168	4187310	1	p13.2	CYB5D2	1.76317	3.11622	1.35306	6.59056	8.76986e-11	1.40846e-09
ENSG00000172270	19	571277	583493	1	p13.3	BSG	1.18641	4.6511	3.46469	6.58133	9.19983e-11	1.47423e-09
ENSG00000184787	21	44768580	44801826	-1	q22.3	UBE2G2	1.29966	2.70139	1.40173	6.55529	1.01603e-10	1.62452e-09
ENSG00000101745	18	9136228	9285985	1	p11.22	ANKRD12	0.930329	1.92864	0.998316	6.51794	1.26685e-10	2.02107e-09
ENSG00000189058	3	195568705	195584033	-1	q29	APOD	3.85055	5.24617	1.39561	6.58298	1.26992e-10	2.02148e-09
ENSG00000163191	1	152032506	152047907	-1	q21.3	S100A11	-5.41749	0.682627	6.10011	-7.13631	1.32113e-10	2.09835e-09
ENSG00000204388	6	31827738	31830254	1	p21.33	HSPA1B	-2.88289	4.25571	7.1386	-6.71796	1.36361e-10	2.16104e-09
ENSG00000164300	5	80111651	80256048	-1	q14.1	SERINC5	1.97846	2.76345	0.784992	6.56131	1.37335e-10	2.1717e-09
ENSG00000140968	16	85899162	85922606	1	q24.1	IRF8	-4.24086	1.04292	5.28377	-7.08485	1.38449e-10	2.18452e-09
ENSG00000163162	2	101271219	101308701	-1	q11.2	RNF149	-1.46319	2.13896	3.60214	-6.63766	1.5704e-10	2.47244e-09
ENSG00000174607	4	114598770	114678225	1	q26	UGT8	0.890282	2.47262	1.58233	6.47983	1.61344e-10	2.53102e-09
ENSG00000186575	22	29603556	29698598	1	q12.2	NF2	1.16507	2.54538	1.38031	6.47971	1.61465e-10	2.53102e-09
ENSG00000164975	9	15422704	15465953	1	p22.3	SNAPC3	1.71654	2.04957	0.333037	6.50357	1.86968e-10	2.92443e-09
ENSG00000008952	3	169966635	169998373	1	q26.2	SEC62	0.880454	2.22201	1.34156	6.45254	1.92568e-10	3.00548e-09
ENSG00000100116	22	37807905	37817176	1	q13.1	GCAT	3.00246	3.5712	0.568746	6.50198	2.11809e-10	3.29298e-09
ENSG00000091317	3	32481312	32502852	-1	p22.3	CMTM6	-1.35482	2.94788	4.30269	-6.59086	2.11904e-10	3.29298e-09
ENSG00000203747	1	161541759	161550737	-1	q23.3	FCGR3A	-4.47274	0.66944	5.14218	-7.04327	2.23191e-10	3.4609e-09
ENSG00000170540	16	18791669	18801572	-1	p12.3	ARL6IP1	1.05174	5.8385	4.78675	6.42021	2.37839e-10	3.68011e-09
ENSG00000138443	2	203328239	203447728	1	q33.2	ABI2	1.08276	1.76324	0.680484	6.41696	2.43905e-10	3.76588e-09
ENSG00000092203	14	21476597	21499175	1	q11.2	TOX4	1.26436	2.42407	1.15971	6.41608	2.49789e-10	3.84846e-09
ENSG00000120693	13	36844831	36920765	-1	q13.3	SMAD9	1.59713	1.77619	0.17906	6.44649	2.55095e-10	3.92181e-09
ENSG00000124422	17	20999596	21043760	-1	p11.2	USP22	1.2589	3.02738	1.76848	6.41211	2.61513e-10	4.01192e-09
ENSG00000182957	13	23979805	24307074	1	q12.12	SPATA13	-1.06553	1.09013	2.15566	-6.42225	2.68183e-10	4.10547e-09
ENSG00000135069	9	78297125	78330093	1	q21.2	PSAT1	3.34072	5.09859	1.75787	6.43061	2.8149e-10	4.30005e-09
ENSG00000132669	20	19757606	20002459	1	p11.23	RIN2	-1.09347	3.11833	4.2118	-6.41351	2.98761e-10	4.5542e-09
ENSG00000103187	16	84565596	84618078	-1	q24.1	COTL1	-1.30244	3.21362	4.51606	-6.44916	3.04125e-10	4.62618e-09
ENSG00000178695	13	76880175	76886405	-1	q22.3	KCTD12	-0.966483	1.97298	2.93946	-6.44089	3.11596e-10	4.72982e-09
ENSG00000205356	7	98214624	98252232	-1	q21.3	TECPR1	1.1149	1.72208	0.607183	6.38039	3.16005e-10	4.78665e-09
ENSG00000090266	7	140690777	140722790	1	q34	NDUFB2	1.33262	5.86739	4.53477	6.38365	3.33419e-10	5.0398e-09
ENSG00000137267	6	3153666	3157544	-1	p25.2	TUBB2A	3.20485	5.07689	1.87204	6.39839	3.41642e-10	5.15328e-09
ENSG00000106261	7	100015572	100041689	1	q22.1	ZKSCAN1	1.22778	2.18823	0.960455	6.36045	3.53611e-10	5.32266e-09
ENSG00000174469	7	146116002	148420998	1	q35	CNTNAP2	1.72383	2.08356	0.359729	6.3843	3.54542e-10	5.32554e-09
ENSG00000174021	1	84498325	84506581	-1	p22.3	GNG5	-1.39266	3.75372	5.14639	-6.67533	3.56836e-10	5.34882e-09
ENSG00000128487	17	20009344	20319026	1	p11.2	SPECC1	1.33957	2.69919	1.35962	6.35128	3.73638e-10	5.58904e-09
ENSG00000115484	2	61868085	61888671	-1	p15	CCT4	1.52006	4.89171	3.37165	6.37123	3.76906e-10	5.62623e-09
ENSG00000042493	2	85394753	85418432	-1	p11.2	CAPG	-3.93822	1.61431	5.55253	-7.10135	4.02234e-10	5.99187e-09
ENSG00000211584	12	47753916	47782751	1	q13.11	SLC48A1	1.60539	2.79694	1.19155	6.34022	4.30077e-10	6.3934e-09
ENSG00000196428	3	150408335	150466431	1	q25.1	TSC22D2	-1.13102	1.82165	2.95267	-6.37282	4.96087e-10	7.35947e-09
ENSG00000125868	20	17570075	17609919	1	p12.1	DSTN	1.81637	5.04089	3.22452	6.31215	5.19619e-10	7.69272e-09
ENSG00000140043	14	73851844	73886827	1	q24.3	PTGR2	1.36399	1.8378	0.473809	6.31903	5.25311e-10	7.76102e-09
ENSG00000132507	17	7306999	7312463	1	p13.1	EIF5A	1.31013	4.54125	3.23112	6.28907	5.42098e-10	7.99262e-09
ENSG00000100129	22	37848868	37889407	1	q13.1	EIF3L	1.1106	6.06901	4.95841	6.284	5.57637e-10	8.2049e-09
ENSG00000117450	1	45511036	45523047	-1	p34.1	PRDX1	-1.8181	3.2855	5.1036	-6.62436	5.74625e-10	8.43761e-09
ENSG00000084070	1	40344850	40423326	1	p34.2	SMAP2	-1.8192	2.09933	3.91853	-6.59621	6.08839e-10	8.92179e-09
ENSG00000087995	17	62423875	62453385	1	q23.2	METTL2A	0.994307	1.94646	0.952157	6.26871	6.11852e-10	8.94772e-09
ENSG00000172922	11	65714005	65720818	-1	q13.1	RNASEH2C	1.61078	3.62288	2.0121	6.30579	6.19788e-10	9.04539e-09
ENSG00000133874	8	33547754	33567128	-1	p12	RNF122	-1.52004	1.56553	3.08556	-6.53093	6.38107e-10	9.29388e-09
ENSG00000101439	20	23626706	23638473	-1	p11.21	CST3	1.58753	7.19911	5.61158	6.2651	6.63579e-10	9.64535e-09
ENSG00000130764	1	3778559	3796498	-1	p36.32	LRRC47	1.24905	1.90193	0.65288	6.2639	6.95389e-10	1.00874e-08
ENSG00000139218	12	45919131	45992120	-1	q12	SCAF11	-0.959178	1.10596	2.06514	-6.25975	7.052e-10	1.02091e-08
ENSG00000188643	1	153606886	153613145	-1	q21.3	S100A16	4.06381	5.71002	1.64621	6.24504	8.14936e-10	1.1774e-08
ENSG00000134480	5	87318416	87412930	-1	q14.3	CCNH	-1.29752	3.74135	5.03887	-6.27778	8.658e-10	1.24838e-08
ENSG00000140379	15	79960892	79971196	-1	q25.1	BCL2A1	-4.44499	2.19542	6.64041	-6.86547	8.85698e-10	1.27276e-08
ENSG00000161048	7	103099776	103149560	-1	q22.1	NAPEPLD	1.97152	2.28324	0.311722	6.26865	8.86243e-10	1.27276e-08
ENSG00000114790	3	154121003	154257827	1	q25.2	ARHGEF26	2.13998	2.81664	0.676657	6.21761	9.46632e-10	1.35678e-08
ENSG00000006468	7	13891229	13991425	-1	p21.2	ETV1	2.8513	3.72866	0.877353	6.2014	9.52886e-10	1.36303e-08
ENSG00000196227	20	59933764	59948680	1	q13.33	FAM217B	0.986055	1.59944	0.613383	6.18674	1.01731e-09	1.45229e-08
ENSG00000175161	3	84958981	86074429	1	p12.1	CADM2	2.08168	2.51205	0.430364	6.19632	1.02675e-09	1.46287e-08
ENSG00000167604	19	35887653	35902303	-1	q13.12	NFKBID	-2.70871	1.77254	4.48125	-6.69185	1.0373e-09	1.47497e-08
ENSG00000092199	14	21209136	21269494	-1	q11.2	HNRNPC	1.03549	4.84538	3.8099	6.18173	1.04779e-09	1.48695e-08
ENSG00000118181	11	119015712	119018691	-1	q23.3	RPS25	0.687778	8.35946	7.67168	6.17332	1.06046e-09	1.50197e-08
ENSG00000176597	3	183253253	183298504	1	q27.1	B3GNT5	-2.59231	1.47626	4.06857	-6.69627	1.10854e-09	1.56699e-08
ENSG00000114316	3	49277144	49340712	-1	p21.31	USP4	-1.08395	1.77385	2.8578	-6.17513	1.14045e-09	1.60893e-08
ENSG00000152518	2	43222402	43226606	-1	p21	ZFP36L2	-1.24128	2.97576	4.21705	-6.19794	1.16655e-09	1.64253e-08
ENSG00000175567	11	73974672	73983246	-1	q13.4	UCP2	-4.58082	0.859864	5.44069	-6.71654	1.1771e-09	1.65415e-08
ENSG00000171160	10	97614553	97633500	-1	q24.2	MORN4	1.50955	1.89878	0.389223	6.18635	1.18356e-09	1.65998e-08
ENSG00000198563	6	31530219	31542448	-1	p21.33	DDX39B	1.08714	3.84259	2.75545	6.16702	1.19999e-09	1.67975e-08
ENSG00000134824	11	61792980	61867354	1	q12.2	FADS2	3.00502	4.58483	1.57981	6.1622	1.22101e-09	1.70586e-08
ENSG00000125740	19	45467995	45475179	1	q13.32	FOSB	-1.21538	3.23964	4.45502	-6.1935	1.30778e-09	1.82355e-08
ENSG00000182307	8	145052465	145066685	1	q24.3	C8orf33	1.75564	2.76835	1.01271	6.16877	1.32234e-09	1.84028e-08
ENSG00000141576	17	76142465	76240493	-1	q25.1	RNF157	1.07705	1.36395	0.286901	6.15163	1.32913e-09	1.84616e-08
ENSG00000111961	6	148272304	148552048	1	q24.3	SASH1	1.02303	1.23812	0.215088	6.14695	1.34976e-09	1.8712e-08
ENSG00000130208	19	44914247	44919349	1	q13.32	APOC1	-3.21092	2.91461	6.12553	-6.62375	1.40047e-09	1.93777e-08
ENSG00000160194	21	42879644	42913304	1	q22.3	NDUFV3	1.19325	2.91199	1.71874	6.1259	1.46669e-09	2.02549e-08
ENSG00000213719	6	31730581	31739763	-1	p21.33	CLIC1	-4.22027	1.19324	5.41351	-6.73048	1.51536e-09	2.0887e-08
ENSG00000100142	22	37952607	38041915	1	q13.1	POLR2F	1.79688	4.30411	2.50722	6.13707	1.52893e-09	2.10338e-08
ENSG00000085365	5	78360611	78480739	1	q14.1	SCAMP1	1.12653	2.05386	0.927336	6.1108	1.60409e-09	2.20256e-08
ENSG00000085733	11	70398404	70436584	1	q13.3	CTTN	3.2644	4.41137	1.14697	6.11752	1.64261e-09	2.25116e-08
ENSG00000140526	15	89087459	89202355	1	q26.1	ABHD2	1.16899	2.61993	1.45095	6.09559	1.75618e-09	2.39813e-08
ENSG00000101417	20	33702758	33720319	-1	q11.22	PXMP4	0.867612	1.54821	0.680596	6.09055	1.75652e-09	2.39813e-08
ENSG00000142937	1	44775251	44778779	1	p34.1	RPS8	-0.926649	6.66887	7.59552	-6.09185	1.7891e-09	2.43798e-08
ENSG00000171051	19	51745172	51804110	-1	q13.41	FPR1	-4.58513	0.99958	5.58471	-6.66639	1.8224e-09	2.47867e-08
ENSG00000100300	22	43151547	43163242	1	q13.2	TSPO	-2.17938	3.56844	5.74782	-6.57134	1.85066e-09	2.51235e-08
ENSG00000109475	4	108620566	108630412	1	q25	RPL34	-1.02446	4.79527	5.81973	-6.09247	1.85925e-09	2.51926e-08
ENSG00000134769	18	34493290	34891844	1	q12.1	DTNA	2.482	3.74662	1.26462	6.10537	1.90318e-09	2.57394e-08
ENSG00000003402	2	201116154	201176687	1	q33.1	CFLAR	-0.729957	2.71599	3.44595	-6.05815	2.11123e-09	2.84997e-08
ENSG00000107372	9	72351413	72365235	-1	q21.13	ZFAND5	-1.23887	3.12344	4.36231	-6.05386	2.24569e-09	3.0258e-08
ENSG00000175220	11	46677080	46700619	-1	p11.2	ARHGAP1	1.01698	2.50162	1.48464	6.0487	2.27663e-09	3.05649e-08
ENSG00000178104	1	148808181	149048286	1	q21.2	PDE4DIP	1.47591	3.00471	1.5288	6.07899	2.27697e-09	3.05649e-08
ENSG00000106682	7	74174245	74197101	1	q11.23	EIF4H	0.924	5.50458	4.58058	6.04855	2.30768e-09	3.09195e-08
ENSG00000107771	10	84328586	84518521	1	q23.1	CCSER2	1.30515	1.91119	0.606038	6.05663	2.31969e-09	3.10226e-08
ENSG00000095139	11	118572390	118603033	1	q23.3	ARCN1	1.4293	2.74406	1.31476	6.05213	2.35304e-09	3.14102e-08
ENSG00000133026	17	8474207	8630761	-1	p13.1	MYH10	1.51669	2.05233	0.535643	6.09346	2.35942e-09	3.14372e-08
ENSG00000108654	17	64498254	64508199	-1	q23.3	DDX5	-0.711634	6.02166	6.7333	-6.03414	2.43821e-09	3.24269e-08
ENSG00000133169	X	103062651	103064171	-1	q22.1	BEX1	4.00265	5.55436	1.55171	6.04978	2.4898e-09	3.30519e-08
ENSG00000128512	7	111726110	112206407	-1	q31.1	DOCK4	-0.988097	1.71321	2.70131	-6.07877	2.56009e-09	3.39224e-08
ENSG00000118217	1	161766320	161964070	1	q23.3	ATF6	-1.0222	1.38598	2.40819	-6.04072	2.8674e-09	3.79245e-08
ENSG00000075624	7	5527148	5563784	-1	p22.1	ACTB	0.453814	9.58102	9.1272	6.00524	2.88817e-09	3.81291e-08
ENSG00000155957	12	66135846	66170072	-1	q14.3	TMBIM4	-1.37762	2.07089	3.44851	-6.02581	2.9858e-09	3.93458e-08
ENSG00000270800	6	34284887	34426071	-1	p21.31	RPS10-NUDT3	-1.05353	2.26884	3.32237	-6.06479	3.12321e-09	4.10813e-08
ENSG00000119917	10	89327997	89340971	1	q23.31	IFIT3	1.43011	2.06891	0.6388	5.99506	3.28503e-09	4.3131e-08
ENSG00000113070	5	140332843	140346603	-1	q31.3	HBEGF	-1.68198	2.92859	4.61058	-6.16793	3.52078e-09	4.61421e-08
ENSG00000051523	16	88643289	88651054	-1	q24.2	CYBA	-3.43982	1.93713	5.37695	-6.39841	3.57615e-09	4.67826e-08
ENSG00000116005	2	70257386	70281185	1	p13.3	PCYOX1	1.04532	1.68432	0.638997	5.9678	3.71486e-09	4.8509e-08
ENSG00000149809	11	65111845	65116408	1	q13.1	TM7SF2	3.44478	5.25107	1.80628	5.9968	3.89365e-09	5.07515e-08
ENSG00000016391	3	53812335	53846419	-1	p21.1	CHDH	1.60884	1.85121	0.242369	5.99103	3.94113e-09	5.12775e-08
ENSG00000186010	19	19515736	19529054	1	p13.11	NDUFA13	1.28816	5.85939	4.57124	5.96464	3.96036e-09	5.14346e-08
ENSG00000237515	16	12901598	13240416	1	p13.12	SHISA9	0.577674	3.44776	2.87009	5.93711	4.30838e-09	5.58537e-08
ENSG00000136206	7	43997897	44010122	1	p13	SPDYE1	0.890129	1.99923	1.1091	5.94573	4.34266e-09	5.61968e-08
ENSG00000179091	8	144095039	144097525	1	q24.3	CYC1	1.43132	5.61609	4.18477	5.93669	4.67048e-09	6.03305e-08
ENSG00000160991	7	102433106	102456825	1	q22.1	ORAI2	0.654476	1.78304	1.12857	5.90681	5.14302e-09	6.63155e-08
ENSG00000187514	2	231706895	231713541	1	q37.1	PTMA	-1.20368	4.74218	5.94586	-5.93316	5.23238e-09	6.7347e-08
ENSG00000049449	11	32091074	32105722	1	p13	RCN1	2.73613	4.23936	1.50323	5.93348	5.47841e-09	7.03878e-08
ENSG00000078549	7	31052461	31111479	1	p14.3	ADCYAP1R1	2.94117	3.7812	0.840033	5.90944	5.66463e-09	7.26506e-08
ENSG00000203778	6	112087591	112102790	1	q21	FAM229B	1.92024	2.37877	0.458531	5.92134	6.34188e-09	8.11918e-08
ENSG00000198019	1	121087345	121097161	1	p11.2	FCGR1B	-2.26131	1.80041	4.06171	-6.26595	6.47857e-09	8.27945e-08
ENSG00000174945	7	2679522	2775500	1	p22.3	AMZ1	1.84476	3.01154	1.16677	5.89681	6.94197e-09	8.85593e-08
ENSG00000132153	3	47802909	47850195	1	p21.31	DHX30	1.27573	2.59782	1.32208	5.85961	7.07484e-09	9.00946e-08
ENSG00000056972	6	111555381	111606906	-1	q21	TRAF3IP2	0.784642	1.732	0.947358	5.85167	7.12691e-09	9.05974e-08
ENSG00000162065	16	2475051	2509560	1	p13.3	TBC1D24	0.712897	1.34682	0.633922	5.84446	7.45012e-09	9.45389e-08
ENSG00000176410	7	73680918	73683453	-1	q11.23	DNAJC30	1.62508	2.1445	0.519422	5.89083	7.69823e-09	9.74611e-08
ENSG00000188612	17	75165586	75182959	-1	q25.1	SUMO2	0.841688	6.18401	5.34232	5.84148	7.70749e-09	9.74611e-08
ENSG00000164916	7	4682295	4771442	1	p22.1	FOXK1	0.748946	1.8433	1.09436	5.83354	7.89994e-09	9.97194e-08
ENSG00000139687	13	48303726	48599436	1	q14.2	RB1	-1.17107	2.14996	3.32103	-5.89567	8.22438e-09	1.03633e-07
ENSG00000108848	17	50719565	50756219	1	q21.33	LUC7L3	1.35318	4.05316	2.69999	5.83387	8.32497e-09	1.04717e-07
ENSG00000179820	19	53864763	53876435	1	q13.42	MYADM	-1.28469	0.923261	2.20795	-5.93669	8.48737e-09	1.06574e-07
ENSG00000162909	1	223701593	223776018	1	q41	CAPN2	1.97502	3.22517	1.25015	5.8487	8.50466e-09	1.06605e-07
ENSG00000177839	5	141187127	141191541	1	q31.3	PCDHB9	1.08845	1.43659	0.348134	5.82066	9.08855e-09	1.13725e-07
ENSG00000145782	5	115828200	115841837	-1	q22.3	ATG12	1.11385	2.25181	1.13796	5.80909	9.3074e-09	1.16262e-07
ENSG00000181631	3	151326312	151329549	-1	q25.1	P2RY13	-2.75843	1.50414	4.26257	-6.24287	9.41882e-09	1.1745e-07
ENSG00000130775	1	27872543	27886685	1	p35.3	THEMIS2	-4.2277	0.80313	5.03083	-6.28139	9.70182e-09	1.20769e-07
ENSG00000170458	5	140631728	140633701	-1	q31.3	CD14	-4.183	1.93401	6.11701	-6.26253	9.75177e-09	1.21181e-07
ENSG00000164919	8	99873200	99893707	-1	q22.2	COX6C	1.16246	4.73492	3.57246	5.80581	9.88955e-09	1.22682e-07
ENSG00000153982	17	59220467	59275970	1	q22	GDPD1	0.876566	1.84474	0.968178	5.7866	1.0356e-08	1.28246e-07
ENSG00000165006	9	34179005	34252523	1	p13.3	UBAP1	1.45436	3.10388	1.64951	5.80208	1.03956e-08	1.28516e-07
ENSG00000144791	3	45555394	45686341	1	p21.31	LIMD1	1.06712	1.50267	0.435553	5.79456	1.08396e-08	1.33776e-07
ENSG00000145912	5	178149463	178153894	-1	q35.3	NHP2	1.54579	5.28645	3.74065	5.80123	1.09201e-08	1.34538e-07
ENSG00000143376	1	151612006	151699091	1	q21.3	SNX27	1.04233	2.69789	1.65556	5.76337	1.19136e-08	1.46302e-07
ENSG00000113013	5	138553756	138575416	-1	q31.2	HSPA9	1.13229	4.28004	3.14775	5.76903	1.19156e-08	1.46302e-07
ENSG00000168615	8	38996869	39105261	1	p11.22	ADAM9	-1.39315	2.48211	3.87526	-5.85275	1.2727e-08	1.55998e-07
ENSG00000161533	17	75941507	75979177	-1	q25.1	ACOX1	1.01377	1.77129	0.757518	5.75313	1.28937e-08	1.57772e-07
ENSG00000109846	11	111908564	111923722	-1	q23.1	CRYAB	4.66713	7.25868	2.59155	5.77746	1.31217e-08	1.6029e-07
ENSG00000163539	3	33496245	33718356	-1	p22.3	CLASP2	1.25763	2.91203	1.65441	5.75585	1.3305e-08	1.62254e-07
ENSG00000006125	17	35578046	35726413	1	q12	AP2B1	1.46174	3.5418	2.08006	5.74608	1.42551e-08	1.73442e-07
ENSG00000106144	7	143288215	143307696	1	q34	CASP2	1.15182	1.94455	0.792733	5.73867	1.4281e-08	1.73442e-07
ENSG00000186687	5	131170944	131205428	1	q23.3	LYRM7	0.829657	1.82968	1.00003	5.72989	1.42948e-08	1.73442e-07
ENSG00000278540	17	37084992	37406836	-1	q12	ACACA	1.35547	1.83371	0.478236	5.74836	1.43487e-08	1.73803e-07
ENSG00000196338	X	71144831	71171201	1	q13.1	NLGN3	3.14959	4.03948	0.889889	5.7448	1.43774e-08	1.73858e-07
ENSG00000133142	X	103576231	103587736	1	q22.2	TCEAL4	1.52966	4.35662	2.82696	5.74407	1.47416e-08	1.77963e-07
ENSG00000065413	2	196967017	197311173	-1	q33.1	ANKRD44	-1.12636	2.30193	3.42829	-5.77919	1.48695e-08	1.79206e-07
ENSG00000159720	16	67438014	67481181	-1	q22.1	ATP6V0D1	1.22098	4.52957	3.30859	5.74335	1.51331e-08	1.82078e-07
ENSG00000162521	1	32651142	32686211	1	p35.1	RBBP4	1.04353	2.18858	1.14505	5.71856	1.56332e-08	1.87564e-07
ENSG00000148484	10	16590611	16817463	-1	p13	RSU1	1.36744	2.6464	1.27896	5.73848	1.56412e-08	1.87564e-07
ENSG00000174306	20	41178448	41317672	-1	q12	ZHX3	0.81152	1.12882	0.3173	5.71064	1.66188e-08	1.98955e-07
ENSG00000242028	15	43796142	43804427	1	q15.3	HYPK	1.55836	3.3634	1.80504	5.72219	1.72291e-08	2.0592e-07
ENSG00000183597	22	20017014	20067164	1	q11.21	TANGO2	-0.840894	1.25284	2.09373	-5.6969	1.75816e-08	2.09783e-07
ENSG00000160888	19	13150411	13154911	1	p13.13	IER2	-1.40756	5.2829	6.69046	-5.72068	1.77177e-08	2.11058e-07
ENSG00000241685	7	99325898	99366262	1	q22.1	ARPC1A	1.4613	5.11242	3.65112	5.70679	1.79586e-08	2.13574e-07
ENSG00000087263	16	56451521	56479104	1	q13	OGFOD1	1.04644	1.68839	0.641944	5.6942	1.80625e-08	2.14455e-07
ENSG00000106628	7	44114681	44124358	-1	p13	POLD2	2.21616	4.90044	2.68428	5.70533	1.85825e-08	2.20266e-07
ENSG00000069966	15	52115105	52191369	-1	q21.2	GNB5	1.31095	1.70786	0.396909	5.69797	1.86702e-08	2.2094e-07
ENSG00000005801	11	3339261	3379222	-1	p15.4	ZNF195	1.94386	2.96204	1.01818	5.73201	1.87771e-08	2.21841e-07
ENSG00000165637	10	75210154	75231448	1	q22.2	VDAC2	1.06863	5.45206	4.38343	5.69118	1.88674e-08	2.22543e-07
ENSG00000100354	22	40044817	40335808	1	q13.1	TNRC6B	0.749506	2.19877	1.44926	5.68238	1.88988e-08	2.22548e-07
ENSG00000179271	19	12953119	12957223	-1	p13.13	GADD45GIP1	1.46772	5.06093	3.59321	5.68877	1.95123e-08	2.29397e-07
ENSG00000122203	5	176346062	176361807	-1	q35.2	KIAA1191	1.27926	2.65907	1.37981	5.67643	1.98057e-08	2.32466e-07
ENSG00000172667	3	178960121	179072215	-1	q26.32	ZMAT3	0.703054	1.52404	0.820991	5.66847	2.02289e-08	2.37048e-07
ENSG00000138095	2	43886224	43995989	-1	p21	LRPPRC	1.19749	2.51162	1.31413	5.67042	2.15827e-08	2.525e-07
ENSG00000179115	19	12922479	12934037	-1	p13.13	FARSA	1.56755	4.33388	2.76634	5.68112	2.30221e-08	2.68902e-07
ENSG00000128739	15	24823637	24978723	1	q11.2	SNRPN	1.20898	4.63084	3.42186	5.65852	2.33391e-08	2.71527e-07
ENSG00000100897	14	24114195	24125242	1	q12	DCAF11	1.16768	2.05598	0.888297	5.65391	2.33969e-08	2.71527e-07
ENSG00000120063	17	65009289	65056740	-1	q24.1	GNA13	-1.08197	1.87253	2.9545	-5.73378	2.34161e-08	2.71527e-07
ENSG00000137642	11	121452314	121633763	1	q24.1	SORL1	-0.923536	3.01094	3.93448	-5.65223	2.34259e-08	2.71527e-07
ENSG00000005075	7	102473118	102478907	-1	q22.1	POLR2J	1.44738	4.65076	3.20338	5.65155	2.34355e-08	2.71527e-07
ENSG00000143190	1	167220876	167427345	1	q24.2	POU2F1	0.797407	1.10097	0.30356	5.65284	2.3824e-08	2.75585e-07
ENSG00000273173	15	24954986	24977850	1	q11.2	SNURF	1.22709	4.66069	3.4336	5.65135	2.40216e-08	2.77424e-07
ENSG00000171223	19	12791486	12793315	1	p13.13	JUNB	-1.6008	5.49532	7.09611	-5.66236	2.44916e-08	2.82399e-07
ENSG00000111859	6	11183298	11382348	-1	p24.2	NEDD9	-1.37774	2.47846	3.85619	-5.7847	2.49842e-08	2.87319e-07
ENSG00000171148	3	9779860	9793011	-1	p25.3	TADA3	1.04025	2.369	1.32875	5.6315	2.49982e-08	2.87319e-07
ENSG00000164929	8	103140713	103230305	1	q22.3	BAALC	3.13989	3.7728	0.632912	5.65585	2.50754e-08	2.87748e-07
ENSG00000160326	9	133471094	133479127	-1	q34.2	SLC2A6	1.5201	2.08208	0.561987	5.6499	2.60208e-08	2.98121e-07
ENSG00000130787	12	122834453	122862961	1	q24.31	HIP1R	2.46777	3.25136	0.783584	5.64523	2.67186e-08	3.05629e-07
ENSG00000128595	7	128739292	128773400	1	q32.1	CALU	1.52614	3.4059	1.87976	5.63141	2.69575e-08	3.07871e-07
ENSG00000153071	5	39371675	39462300	-1	p13.1	DAB2	-1.20969	2.48468	3.69437	-5.77701	2.74246e-08	3.1271e-07
ENSG00000135679	12	68808177	68850686	1	q15	MDM2	-0.95054	1.62554	2.57608	-5.61506	2.74854e-08	3.12908e-07
ENSG00000110075	11	68460731	68615334	1	q13.2	PPP6R3	1.23473	2.53118	1.29645	5.63625	2.76064e-08	3.13789e-07
ENSG00000178035	3	49024325	49029408	-1	p21.31	IMPDH2	1.49022	5.41081	3.9206	5.61525	2.9451e-08	3.34227e-07
ENSG00000163931	3	53224712	53256052	-1	p21.1	TKT	1.17923	4.98845	3.80922	5.60908	2.99301e-08	3.39129e-07
ENSG00000148690	10	93667883	93702592	-1	q23.33	FRA10AC1	1.15408	1.76334	0.609262	5.62377	3.0261e-08	3.4234e-07
ENSG00000151914	6	56457987	56954649	-1	p12.1	DST	0.987793	2.42074	1.43294	5.59156	3.21752e-08	3.63423e-07
ENSG00000187122	10	96998038	97185959	-1	q24.1	SLIT1	2.59192	3.05617	0.46425	5.61942	3.29372e-08	3.71447e-07
ENSG00000120913	8	22578279	22598025	1	p21.3	PDLIM2	2.05195	2.84368	0.791732	5.65135	3.30878e-08	3.72491e-07
ENSG00000144655	3	39141855	39154562	-1	p22.2	CSRNP1	-1.23649	2.53366	3.77015	-5.71283	3.31334e-08	3.72491e-07
ENSG00000106052	7	27739331	27844564	1	p15.2	TAX1BP1	0.96207	4.6897	3.72763	5.57701	3.436e-08	3.85679e-07
ENSG00000105220	19	34359480	34402413	1	q13.11	GPI	1.01961	3.00168	1.98208	5.5652	3.58839e-08	4.02157e-07
ENSG00000012061	19	45407334	45478828	-1	q13.32	ERCC1	-1.3237	2.23139	3.55509	-5.58548	3.6142e-08	4.04419e-07
ENSG00000106615	7	151466012	151520120	-1	q36.1	RHEB	1.06307	4.82179	3.75872	5.56693	3.69015e-08	4.11852e-07
ENSG00000273899	22	37681673	37693476	1	q13.1	NOL12	1.2365	2.06204	0.825535	5.58184	3.69207e-08	4.11852e-07
ENSG00000115956	2	68365282	68397453	1	p14	PLEK	-3.51749	1.34759	4.86507	-5.97443	3.70469e-08	4.1262e-07
ENSG00000013293	3	170459548	170586075	-1	q26.2	SLC7A14	0.668027	0.902604	0.234577	5.5626	3.74505e-08	4.1647e-07
ENSG00000156976	3	186783205	186789897	1	q27.3	EIF4A2	0.883024	5.93736	5.05434	5.55622	3.86813e-08	4.29494e-07
ENSG00000132744	11	67642555	67650730	-1	q13.2	ACY3	-4.53087	0.872065	5.40293	-6.1202	3.88606e-08	4.30819e-07
ENSG00000198700	1	201829149	201884291	1	q32.1	IPO9	0.765582	1.48731	0.721727	5.53871	4.16806e-08	4.61372e-07
ENSG00000112294	6	24494867	24537207	1	p22.3	ALDH5A1	1.01626	1.51397	0.497708	5.54495	4.20856e-08	4.65139e-07
ENSG00000135940	2	97646062	97648383	1	q11.2	COX5B	1.07718	6.10381	5.02664	5.54447	4.23935e-08	4.67824e-07
ENSG00000100650	14	69726900	69772005	1	q24.1	SRSF5	-0.755117	5.11427	5.86938	-5.53447	4.31301e-08	4.74732e-07
ENSG00000135535	6	109366514	109382467	-1	q21	CD164	-1.31509	3.32049	4.63557	-5.61645	4.32353e-08	4.74732e-07
ENSG00000131386	3	16174680	16231992	1	p25.1	GALNT15	1.31239	1.5446	0.232212	5.55173	4.32716e-08	4.74732e-07
ENSG00000220205	17	8159149	8163546	-1	p13.1	VAMP2	1.1057	3.3452	2.2395	5.53991	4.32834e-08	4.74732e-07
ENSG00000164587	5	150442635	150449739	-1	q33.1	RPS14	-0.744965	7.08644	7.83141	-5.51969	4.63001e-08	5.07046e-07
ENSG00000165119	9	83968083	83980616	-1	q21.32	HNRNPK	0.74151	5.91746	5.17595	5.50277	5.05768e-08	5.53039e-07
ENSG00000216490	19	18173162	18178117	1	p13.11	IFI30	-2.41609	3.18759	5.60368	-5.88347	5.11605e-08	5.58573e-07
ENSG00000180353	3	121631399	121660927	-1	q13.33	HCLS1	-4.15629	0.942285	5.09858	-5.856	5.35406e-08	5.83673e-07
ENSG00000143774	1	228139962	228148984	1	q42.13	GUK1	1.27376	5.66831	4.39455	5.50119	5.39117e-08	5.8683e-07
ENSG00000135404	12	55725323	55729707	-1	q13.2	CD63	-0.993477	4.72734	5.72081	-5.51632	5.41424e-08	5.88451e-07
ENSG00000073578	5	218241	257082	1	p15.33	SDHA	1.7639	4.23404	2.47014	5.5034	5.4963e-08	5.96469e-07
ENSG00000161654	17	44034328	44067619	-1	q21.31	LSM12	1.03967	3.83457	2.7949	5.50104	5.53645e-08	5.99921e-07
ENSG00000107951	10	30309801	30374448	-1	p11.23	MTPAP	1.02765	2.32299	1.29533	5.47757	5.83078e-08	6.30864e-07
ENSG00000136930	9	124353465	124415444	-1	q33.3	PSMB7	1.37396	5.35486	3.98089	5.49505	5.87069e-08	6.34228e-07
ENSG00000147274	X	136848004	136880764	-1	q26.3	RBMX	1.18531	5.171	3.98569	5.47399	6.09349e-08	6.57312e-07
ENSG00000147684	8	124539101	124580648	1	q24.13	NDUFB9	1.34963	5.6829	4.33327	5.47976	6.14642e-08	6.62028e-07
ENSG00000157191	1	16440721	16460078	1	p36.13	NECAP2	-1.5002	2.81477	4.31496	-5.60166	6.15958e-08	6.62454e-07
ENSG00000232810	6	31575565	31578336	1	p21.33	TNF	-4.2677	1.25437	5.52207	-5.9142	6.19291e-08	6.65044e-07
ENSG00000065923	X	46599251	46759118	-1	p11.3	SLC9A7	0.685261	0.943716	0.258455	5.467	6.24105e-08	6.69216e-07
ENSG00000145022	3	49412206	49416475	1	p21.31	TCTA	1.27731	2.47518	1.19787	5.4623	6.48582e-08	6.94426e-07
ENSG00000166111	12	108907741	109021068	-1	q24.11	SVOP	1.21155	1.50316	0.291613	5.48044	6.52236e-08	6.96592e-07
ENSG00000179218	19	12938578	12944489	1	p13.13	CALR	0.999358	5.16125	4.16189	5.45589	6.52541e-08	6.96592e-07
ENSG00000158717	16	88696499	88706408	-1	q24.3	RNF166	-1.28049	2.31634	3.59682	-5.58096	6.53775e-08	6.96876e-07
ENSG00000176171	10	131966455	131982013	-1	q26.3	BNIP3	2.50278	4.56905	2.06628	5.48226	6.5633e-08	6.98565e-07
ENSG00000134324	2	11677595	11827409	1	p25.1	LPIN1	1.19831	1.91026	0.711947	5.47209	6.6282e-08	7.0443e-07
ENSG00000105223	19	40348456	40380439	1	q13.2	PLD3	-0.978517	3.45213	4.43065	-5.48887	6.68758e-08	7.09692e-07
ENSG00000106588	7	42916861	42932185	-1	p14.1	PSMA2	1.20289	5.23191	4.02902	5.45426	6.9726e-08	7.38849e-07
ENSG00000148798	10	103277138	103290346	1	q24.33	INA	3.1418	4.1292	0.987397	5.44888	7.49618e-08	7.93162e-07
ENSG00000204977	13	49995888	50020481	1	q14.2	TRIM13	1.00787	2.01531	1.00744	5.43588	7.51603e-08	7.94094e-07
ENSG00000164106	4	173384701	173406380	-1	q34.1	SCRG1	3.39087	4.92651	1.53564	5.46119	7.65211e-08	8.07286e-07
ENSG00000104388	8	60516936	60623644	1	q12.1	RAB2A	1.3913	4.2284	2.8371	5.43294	8.0419e-08	8.47167e-07
ENSG00000143878	2	20447074	20449440	1	p24.1	RHOB	-1.11768	3.14901	4.26669	-5.41274	8.92066e-08	9.38364e-07
ENSG00000170345	14	75278826	75282230	1	q24.3	FOS	-1.54145	7.65351	9.19496	-5.40779	8.98224e-08	9.43463e-07
ENSG00000163697	4	40810027	41216714	-1	p13	APBB2	1.29527	1.52227	0.226999	5.42308	9.08789e-08	9.53169e-07
ENSG00000080709	5	114055926	114496500	1	q22.3	KCNN2	1.59536	2.07928	0.483913	5.44535	9.32372e-08	9.7648e-07
ENSG00000130477	19	17601328	17688365	-1	p13.11	UNC13A	1.43655	1.52112	0.0845644	5.41804	9.74316e-08	1.01892e-06
ENSG00000139428	12	109553715	109573580	-1	q24.11	MMAB	1.44777	1.79573	0.34796	5.41538	9.76482e-08	1.01971e-06
ENSG00000146833	7	99876958	99919600	-1	q22.1	TRIM4	1.25924	2.06748	0.808244	5.39258	9.82281e-08	1.02428e-06
ENSG00000152601	3	152243828	152465780	1	q25.1	MBNL1	-0.901116	2.17337	3.07448	-5.41585	9.90594e-08	1.03145e-06
ENSG00000132300	2	86106223	86142157	1	p11.2	PTCD3	1.36302	2.54141	1.17839	5.38978	1.00409e-07	1.04399e-06
ENSG00000170860	3	14178817	14201122	1	p25.1	LSM3	1.43734	4.6086	3.17127	5.39413	1.1204e-07	1.16325e-06
ENSG00000177576	18	49477250	49487252	-1	q21.1	C18orf32	1.16235	5.04658	3.88424	5.36834	1.13319e-07	1.17483e-06
ENSG00000090621	1	39560816	39576790	-1	p34.3	PABPC4	-1.38179	1.70519	3.08698	-5.4901	1.1358e-07	1.17583e-06
ENSG00000185359	17	81683326	81703138	1	q25.3	HGS	1.13771	4.32648	3.18876	5.36433	1.14792e-07	1.18668e-06
ENSG00000152527	2	43637260	43767987	1	p21	PLEKHH2	0.972358	1.18487	0.212514	5.36843	1.19234e-07	1.23083e-06
ENSG00000160131	X	151396515	151409364	1	q28	VMA21	1.12355	1.98456	0.861005	5.34444	1.22171e-07	1.25934e-06
ENSG00000143493	1	211940399	212035557	-1	q32.3	INTS7	1.22352	1.64235	0.418832	5.3544	1.22473e-07	1.26065e-06
ENSG00000067064	10	1039152	1049170	-1	p15.3	IDI1	1.03524	5.77372	4.73848	5.33987	1.26713e-07	1.30243e-06
ENSG00000064787	20	53936777	54070594	-1	q13.2	BCAS1	1.03233	1.32309	0.290756	5.34912	1.27276e-07	1.30635e-06
ENSG00000011275	7	5620047	5781739	-1	p22.1	RNF216	0.99409	2.58217	1.58808	5.33068	1.29803e-07	1.33039e-06
ENSG00000213760	6	31544462	31548427	-1	p21.33	ATP6V1G2	3.2334	4.99988	1.76648	5.34999	1.35701e-07	1.38886e-06
ENSG00000157150	3	12153068	12158912	-1	p25.2	TIMP4	3.31299	4.4267	1.11371	5.35998	1.36612e-07	1.39619e-06
ENSG00000099942	22	20917407	20953747	1	q11.21	CRKL	1.29827	3.61953	2.32125	5.3229	1.39475e-07	1.42344e-06
ENSG00000215301	X	41333284	41364472	1	p11.4	DDX3X	-0.990298	2.66102	3.65132	-5.3143	1.41107e-07	1.43806e-06
ENSG00000105696	19	18607430	18621039	1	p13.11	TMEM59L	3.59104	4.69378	1.10275	5.31732	1.44906e-07	1.47468e-06
ENSG00000167508	16	88651935	88663161	-1	q24.2	MVD	2.44342	4.93297	2.48955	5.33336	1.46757e-07	1.49141e-06
ENSG00000104177	15	48134632	48178353	-1	q21.1	MYEF2	0.873632	1.13335	0.259716	5.31671	1.47724e-07	1.49911e-06
ENSG00000182809	14	105472962	105480162	1	q32.33	CRIP2	4.08741	5.14985	1.06244	5.35035	1.5016e-07	1.52169e-06
ENSG00000185009	10	74120255	74151063	-1	q22.2	AP3M1	0.933329	1.70961	0.776285	5.29299	1.57984e-07	1.59872e-06
ENSG00000131966	14	58200080	58235636	1	q23.1	ACTR10	1.76705	3.42603	1.65898	5.31288	1.58228e-07	1.59895e-06
ENSG00000198521	19	21804946	21852125	-1	p12	ZNF43	0.808746	1.28038	0.471634	5.29052	1.63161e-07	1.64649e-06
ENSG00000009413	6	111299028	111483715	-1	q21	REV3L	1.23511	2.29282	1.05771	5.29225	1.66499e-07	1.67781e-06
ENSG00000089327	19	35154730	35169881	1	q13.12	FXYD5	-1.54344	3.69633	5.23977	-5.52655	1.71038e-07	1.72114e-06
ENSG00000122877	10	62811996	62919900	-1	q21.3	EGR2	-1.81828	3.69694	5.51522	-5.46377	1.76276e-07	1.77137e-06
ENSG00000033867	3	27372721	27484420	-1	p24.1	SLC4A7	-0.851803	1.1284	1.98021	-5.34231	1.79008e-07	1.79632e-06
ENSG00000127241	3	187217285	187292022	-1	q27.3	MASP1	3.35313	4.24274	0.889609	5.28405	1.8124e-07	1.81619e-06
ENSG00000100380	22	40824535	40856639	-1	q13.2	ST13	0.928666	4.86196	3.9333	5.26625	1.83758e-07	1.8367e-06
ENSG00000242259	22	19351368	19448232	-1	q11.21	C22orf39	2.1106	3.38389	1.27329	5.28941	1.83797e-07	1.8367e-06
ENSG00000198951	22	42058334	42070842	-1	q13.2	NAGA	-1.19325	3.1078	4.30105	-5.39471	1.84899e-07	1.84515e-06
ENSG00000127022	5	179678628	179731641	1	q35.3	CANX	1.0131	4.68253	3.66944	5.25905	1.89443e-07	1.88787e-06
ENSG00000080546	6	108986437	109094819	-1	q21	SESN1	-1.60222	2.59728	4.1995	-5.39338	1.91155e-07	1.9023e-06
ENSG00000162174	11	62337448	62393412	1	q12.3	ASRGL1	2.96936	3.70704	0.737683	5.2915	1.93269e-07	1.92068e-06
ENSG00000240972	22	23894383	23895227	1	q11.23	MIF	1.14252	6.08297	4.94045	5.26019	1.94952e-07	1.93473e-06
ENSG00000198258	19	9827892	9830115	1	p13.2	UBL5	1.04459	5.37105	4.32646	5.2581	2.01306e-07	1.99504e-06
ENSG00000150977	12	123410683	123436717	-1	q24.31	RILPL2	-2.14387	2.84814	4.99202	-5.53219	2.03354e-07	2.01256e-06
ENSG00000100418	22	41598028	41621043	-1	q13.2	DESI1	0.765297	1.56445	0.799151	5.24314	2.05059e-07	2.02665e-06
ENSG00000111679	12	6946468	6961316	1	p13.31	PTPN6	-3.44083	0.694273	4.1351	-5.61373	2.06906e-07	2.0421e-06
ENSG00000167658	19	3976056	3985463	-1	p13.3	EEF2	0.718989	6.02164	5.30265	5.23131	2.15243e-07	2.12147e-06
ENSG00000141543	17	80134369	80147151	-1	q25.3	EIF4A3	-1.2157	4.12688	5.34258	-5.26364	2.20942e-07	2.17467e-06
ENSG00000152253	2	168834132	168913371	-1	q31.1	SPC25	0.61195	2.59319	1.98124	5.22567	2.22288e-07	2.18492e-06
ENSG00000128050	4	56435741	56464579	1	q12	PAICS	1.15908	2.17566	1.01658	5.22974	2.25935e-07	2.21774e-06
ENSG00000205060	7	134289332	134316930	-1	q33	SLC35B4	1.26581	1.84937	0.58356	5.24098	2.26308e-07	2.21838e-06
ENSG00000107281	9	137039463	137046179	-1	q34.3	NPDC1	2.78107	4.53625	1.75518	5.23538	2.28765e-07	2.23941e-06
ENSG00000188229	9	137241287	137243707	1	q34.3	TUBB4B	1.26368	4.70753	3.44385	5.2263	2.38869e-07	2.33514e-06
ENSG00000173221	5	95751319	95822726	-1	q15	GLRX	-1.51714	3.55785	5.07499	-5.42962	2.44281e-07	2.3848e-06
ENSG00000053254	14	89124871	89619149	-1	q32.11	FOXN3	-0.746551	1.47898	2.22553	-5.23862	2.45867e-07	2.39704e-06
ENSG00000007080	19	17933015	17943991	1	p13.11	CCDC124	1.56837	3.70092	2.13255	5.22956	2.52295e-07	2.45638e-06
ENSG00000008018	6	170535120	170553307	-1	q27	PSMB1	1.07554	5.49411	4.41857	5.20871	2.56563e-07	2.49456e-06
ENSG00000012660	6	53267398	53349179	-1	p12.1	ELOVL5	1.43327	4.388	2.95473	5.19705	2.71636e-07	2.63755e-06
ENSG00000132604	16	69355567	69408571	-1	q22.1	TERF2	0.844813	1.72401	0.879193	5.18469	2.81413e-07	2.72879e-06
ENSG00000185829	17	46516702	46579691	-1	q21.31	ARL17A	1.07798	2.13735	1.05938	5.1919	2.8229e-07	2.73362e-06
ENSG00000185787	15	78810487	78898139	1	q25.1	MORF4L1	0.958972	4.98038	4.02141	5.17364	2.9551e-07	2.85779e-06
ENSG00000152700	5	134601149	134649271	-1	q31.1	SAR1B	0.818802	1.79933	0.980527	5.16878	2.99143e-07	2.88904e-06
ENSG00000126861	17	31272013	31297539	-1	q11.2	OMG	3.24643	5.06197	1.81553	5.21562	3.01981e-07	2.91254e-06
ENSG00000003056	12	8940361	8949761	-1	p13.31	M6PR	-1.33803	3.01614	4.35418	-5.22798	3.14919e-07	3.03325e-06
ENSG00000119280	1	230837119	230869589	-1	q42.2	C1orf198	2.70208	3.77982	1.07774	5.17309	3.16408e-07	3.04159e-06
ENSG00000241258	7	66114604	66154568	1	q11.21	CRCP	1.04497	2.05626	1.01129	5.16511	3.1663e-07	3.04159e-06
ENSG00000131828	X	19343893	19361718	1	p22.12	PDHA1	1.30009	2.77059	1.4705	5.16719	3.20371e-07	3.07342e-06
ENSG00000213316	5	179793980	179796647	1	q35.3	LTC4S	-3.65179	1.47756	5.12936	-5.56937	3.21416e-07	3.07904e-06
ENSG00000147454	8	23528956	23575463	1	p21.2	SLC25A37	-1.32975	2.58335	3.9131	-5.26808	3.21812e-07	3.07904e-06
ENSG00000120253	6	149724315	149749665	-1	q25.1	NUP43	0.806301	1.60027	0.793969	5.15592	3.22451e-07	3.08106e-06
ENSG00000124762	6	36676460	36687337	1	p21.2	CDKN1A	-1.22406	4.45278	5.67685	-5.19669	3.43803e-07	3.28072e-06
ENSG00000111540	12	55973913	55996683	1	q13.2	RAB5B	0.692029	1.23846	0.546431	5.14815	3.45164e-07	3.28935e-06
ENSG00000126524	7	66987680	66995587	-1	q11.21	SBDS	1.13048	5.40903	4.27855	5.14871	3.47116e-07	3.30357e-06
ENSG00000186635	11	72685069	72793599	-1	q13.4	ARAP1	-1.02044	2.23417	3.25461	-5.19121	3.62952e-07	3.44972e-06
ENSG00000102109	X	48831096	48835610	-1	p11.23	PCSK1N	4.00909	5.0124	1.00331	5.12532	4.00515e-07	3.80172e-06
ENSG00000205352	12	53441678	53446645	1	q13.13	PRR13	-1.11302	3.36692	4.47994	-5.17511	4.09132e-07	3.8784e-06
ENSG00000139910	14	26443090	26598033	-1	q12	NOVA1	3.04146	3.91162	0.870165	5.11367	4.15318e-07	3.93186e-06
ENSG00000171951	2	223596940	223602361	-1	q36.1	SCG2	3.94092	5.00468	1.06376	5.1164	4.23479e-07	4.00385e-06
ENSG00000112514	6	33416442	33418317	-1	p21.32	CUTA	1.17307	5.32258	4.14952	5.11232	4.29516e-07	4.0556e-06
ENSG00000033050	7	151211484	151227205	-1	q36.1	ABCF2	1.77842	3.04799	1.26958	5.12324	4.31368e-07	4.06775e-06
ENSG00000168439	11	64185272	64204543	1	q13.1	STIP1	1.63186	4.26738	2.63552	5.1133	4.34768e-07	4.09444e-06
ENSG00000214941	17	15976560	15999717	-1	p12	ZSWIM7	0.955241	1.82363	0.868385	5.0926	4.65701e-07	4.38002e-06
ENSG00000155659	X	66021738	66040125	-1	q12	VSIG4	-5.47611	0.41425	5.89036	-5.45182	4.77232e-07	4.48261e-06
ENSG00000109332	4	102794383	102868896	-1	q24	UBE2D3	-1.05496	3.71848	4.77345	-5.08722	4.85871e-07	4.55781e-06
ENSG00000117115	1	17066761	17119451	-1	p36.13	PADI2	-2.74892	1.09773	3.84665	-5.33935	5.1895e-07	4.85998e-06
ENSG00000160201	21	43092956	43107587	-1	q22.3	U2AF1	0.823549	5.09722	4.27368	5.06658	5.19434e-07	4.85998e-06
ENSG00000198732	14	69854131	70032366	1	q24.2	SMOC1	2.7751	4.13176	1.35666	5.04886	5.76257e-07	5.38463e-06
ENSG00000145817	5	144158162	144170714	-1	q31.3	YIPF5	1.05187	1.81456	0.762684	5.04917	5.78069e-07	5.39456e-06
ENSG00000127804	17	2405562	2511891	-1	p13.3	METTL16	0.963812	1.54766	0.583847	5.05013	5.80519e-07	5.41041e-06
ENSG00000120889	8	23020133	23069031	-1	p21.3	TNFRSF10B	-1.08847	1.31626	2.40474	-5.05704	5.84835e-07	5.44358e-06
ENSG00000139832	13	110523066	110561722	-1	q34	RAB20	-1.77704	3.80702	5.58406	-5.27125	6.18469e-07	5.74921e-06
ENSG00000179915	2	49918503	51225575	-1	p16.3	NRXN1	2.24253	2.80271	0.560181	5.02672	6.34956e-07	5.89485e-06
ENSG00000086730	7	74199652	74229834	1	q11.23	LAT2	-2.43038	2.35358	4.78396	-5.29165	6.38709e-07	5.92205e-06
ENSG00000168268	3	52524385	52535054	-1	p21.1	NT5DC2	2.64572	3.34895	0.703225	5.0881	6.79259e-07	6.28992e-06
ENSG00000121067	17	49598884	49678163	-1	q21.33	SPOP	1.24593	2.38693	1.14099	5.01984	6.81326e-07	6.30095e-06
ENSG00000166313	11	6395124	6419414	-1	p15.4	APBB1	2.51359	4.37604	1.86245	5.02325	6.83419e-07	6.3122e-06
ENSG00000091513	3	133746040	133796641	1	q22.1	TF	3.77368	4.62757	0.853897	5.02567	6.99249e-07	6.45012e-06
ENSG00000116741	1	192809039	192812275	1	q31.2	RGS2	-1.34511	4.38836	5.73347	-5.09226	7.05487e-07	6.49933e-06
ENSG00000148219	9	116425225	117415070	-1	q33.1	ASTN2	0.56157	3.69995	3.13838	4.9975	7.12602e-07	6.55648e-06
ENSG00000166598	12	103930107	103953645	1	q23.3	HSP90B1	-0.96118	3.87004	4.83122	-5.01051	7.2311e-07	6.64467e-06
ENSG00000148730	10	70404145	70428618	1	q22.1	EIF4EBP2	0.908998	2.01608	1.10708	4.99851	7.34456e-07	6.74032e-06
ENSG00000189171	1	153618787	153631360	-1	q21.3	S100A13	-1.91128	2.79401	4.70529	-5.27845	7.45334e-07	6.83143e-06
ENSG00000072210	17	19648136	19685760	1	p11.2	ALDH3A2	1.51668	3.30197	1.78529	5.00556	7.52548e-07	6.88878e-06
ENSG00000198034	X	72255679	72277248	-1	q13.1	RPS4X	-0.685874	7.62586	8.31173	-4.98151	7.75643e-07	7.09117e-06
ENSG00000132254	11	6474683	6481479	-1	p15.4	ARFIP2	1.13837	1.84587	0.707504	4.99193	7.7969e-07	7.11912e-06
ENSG00000105278	19	3804024	3869038	-1	p13.3	ZFR2	2.43187	2.55514	0.123269	5.00198	8.31691e-07	7.57587e-06
ENSG00000112308	6	24704861	24719998	-1	p22.3	C6orf62	-0.753409	6.14162	6.89503	-4.96709	8.31819e-07	7.57587e-06
ENSG00000173418	20	20017310	20033655	1	p11.23	NAA20	-1.02016	4.52715	5.54732	-4.9858	8.4544e-07	7.69019e-06
ENSG00000144746	3	69084937	69106092	1	p14.1	ARL6IP5	-0.851755	3.98255	4.8343	-4.9915	8.47098e-07	7.69132e-06
ENSG00000114796	3	183635610	183684519	1	q27.1	KLHL24	0.895018	1.54219	0.647167	4.97657	8.47702e-07	7.69132e-06
ENSG00000184524	11	787115	790113	-1	p15.5	CEND1	2.67597	3.85561	1.17964	4.97249	8.98069e-07	8.13804e-06
ENSG00000177954	1	153990762	153992155	1	q21.3	RPS27	-0.654558	7.28894	7.9435	-4.9505	9.09154e-07	8.22813e-06
ENSG00000185745	10	89392546	89406487	1	q23.31	IFIT1	1.96366	2.88519	0.921531	4.98572	9.18561e-07	8.30282e-06
ENSG00000165264	9	32553001	32573184	-1	p21.1	NDUFB6	1.13853	5.1401	4.00158	4.94921	9.43008e-07	8.5131e-06
ENSG00000196935	12	63844700	64162217	1	q14.2	SRGAP1	-0.675827	0.537133	1.21296	-4.9738	9.52913e-07	8.59174e-06
ENSG00000118363	11	74949247	74979033	1	q13.4	SPCS2	0.940645	4.41252	3.47187	4.94619	9.63968e-07	8.67021e-06
ENSG00000107897	10	27195214	27242130	-1	p12.1	ACBD5	0.97182	2.02857	1.05675	4.94414	9.64027e-07	8.67021e-06
ENSG00000085117	11	44564427	44620358	1	p11.2	CD82	1.2255	2.62264	1.39714	4.94117	9.67599e-07	8.69148e-06
ENSG00000151327	14	35044907	35113130	1	q13.2	FAM177A1	0.950697	1.68331	0.732618	4.93055	1.03113e-06	9.24694e-06
ENSG00000156171	1	111117333	111140216	-1	p13.3	DRAM2	-1.38404	2.95395	4.33799	-5.05242	1.03201e-06	9.24694e-06
ENSG00000164683	8	79762371	79767857	-1	q21.13	HEY1	3.51133	5.79355	2.28222	4.93737	1.03337e-06	9.24759e-06
ENSG00000164609	5	160401641	160421711	-1	q33.3	SLU7	1.03426	2.70027	1.66601	4.92516	1.04838e-06	9.3703e-06
ENSG00000074657	18	58862600	58986480	1	q21.32	ZNF532	1.47351	2.32113	0.84762	4.9265	1.10851e-06	9.89543e-06
ENSG00000083099	6	89568144	89638749	-1	q15	LYRM2	0.938976	1.94487	1.00589	4.91463	1.12759e-06	1.00533e-05
ENSG00000141404	18	11689264	11885685	1	p11.21	GNAL	0.723067	0.969786	0.246719	4.91887	1.13825e-06	1.01358e-05
ENSG00000213923	22	38290691	38318084	-1	q13.1	CSNK1E	1.35261	3.27267	1.92006	4.91318	1.16625e-06	1.03722e-05
ENSG00000155008	X	85003877	85093316	1	q21.1	APOOL	0.947993	1.9186	0.970604	4.90508	1.17652e-06	1.04507e-05
ENSG00000170899	6	52977948	52995304	-1	p12.2	GSTA4	3.60656	4.78359	1.17704	4.92043	1.18627e-06	1.05243e-05
ENSG00000005893	X	120426148	120469365	-1	q24	LAMP2	0.922257	3.92356	3.00131	4.89556	1.19367e-06	1.05769e-05
ENSG00000005486	7	75842602	75888926	1	q11.23	RHBDD2	1.86117	4.85375	2.99258	4.89956	1.23465e-06	1.09266e-05
ENSG00000142541	19	49487554	49492308	1	q13.33	RPL13A	-1.09693	5.20728	6.30421	-4.88944	1.26208e-06	1.11556e-05
ENSG00000129625	5	112876385	112922289	-1	q22.2	REEP5	1.17044	4.429	3.25856	4.89078	1.27687e-06	1.12725e-05
ENSG00000170419	7	54542325	54571080	1	p11.2	VSTM2A	3.45141	4.06571	0.614298	4.90049	1.31439e-06	1.15895e-05
ENSG00000100605	14	92936914	93116320	-1	q32.12	ITPK1	0.779036	1.92681	1.14778	4.87443	1.33124e-06	1.17237e-05
ENSG00000134982	5	112707498	112846239	1	q22.2	APC	1.4807	2.31229	0.831591	4.88526	1.34998e-06	1.18742e-05
ENSG00000124783	6	7268306	7347446	-1	p24.3	SSR1	0.732579	2.78491	2.05233	4.86277	1.39238e-06	1.22322e-05
ENSG00000124766	6	21593751	21598619	1	p22.3	SOX4	1.94072	3.85772	1.91701	4.86955	1.45312e-06	1.27502e-05
ENSG00000101474	20	24962925	24992751	-1	p11.21	APMAP	-0.914485	4.53416	5.44865	-4.86506	1.47358e-06	1.2914e-05
ENSG00000164896	7	151076593	151080866	-1	q36.1	FASTK	1.74741	4.40182	2.65441	4.87997	1.4859e-06	1.30062e-05
ENSG00000076641	8	80967810	81112068	-1	q21.13	PAG1	-0.691206	1.18322	1.87443	-4.84711	1.54299e-06	1.34894e-05
ENSG00000154096	11	119415476	119424985	-1	q23.3	THY1	3.09348	4.67658	1.58311	4.85676	1.54617e-06	1.35008e-05
ENSG00000197121	2	196833004	196927796	-1	q33.1	PGAP1	0.853546	1.01564	0.162098	4.85523	1.58205e-06	1.37972e-05
ENSG00000131238	1	40071461	40097727	-1	p34.2	PPT1	-0.960312	4.64368	5.604	-4.849	1.58395e-06	1.37972e-05
ENSG00000157214	7	90167590	90238137	1	q21.13	STEAP2	0.648616	0.999965	0.35135	4.83699	1.60761e-06	1.39864e-05
ENSG00000112531	6	163414000	163578592	1	q26	QKI	0.611752	2.36201	1.75026	4.8358	1.61692e-06	1.40504e-05
ENSG00000105835	7	106248298	106286326	-1	q22.3	NAMPT	-1.07228	2.42656	3.49885	-4.87216	1.62147e-06	1.4073e-05
ENSG00000092820	6	158765741	158819368	-1	q25.3	EZR	1.2839	4.92858	3.64468	4.85144	1.63428e-06	1.4167e-05
ENSG00000106772	9	76611376	76906114	-1	q21.2	PRUNE2	1.4596	2.52932	1.06972	4.8428	1.66242e-06	1.43936e-05
ENSG00000146433	6	158536436	158635428	1	q25.3	TMEM181	0.933443	1.47195	0.538505	4.83601	1.66492e-06	1.4398e-05
ENSG00000104067	15	29699367	29968865	-1	q13.1	TJP1	1.3515	2.33651	0.985012	4.83572	1.6739e-06	1.44582e-05
ENSG00000050165	11	11956207	12009769	-1	p15.3	DKK3	3.83328	5.38658	1.5533	4.84402	1.76043e-06	1.51874e-05
ENSG00000128335	22	36226209	36239954	-1	q12.3	APOL2	1.06843	2.28076	1.21233	4.82079	1.79667e-06	1.54815e-05
ENSG00000122692	9	33041765	33076674	-1	p21.1	SMU1	0.747989	2.90828	2.16029	4.80127	1.88325e-06	1.62081e-05
ENSG00000127616	19	10960825	11079426	1	p13.2	SMARCA4	1.15262	2.35837	1.20575	4.81716	1.90141e-06	1.63308e-05
ENSG00000101079	20	36651766	36746090	-1	q11.23	NDRG3	1.14799	3.10702	1.95903	4.80493	1.90204e-06	1.63308e-05
ENSG00000167642	19	38244035	38292615	1	q13.2	SPINT2	-1.32634	3.32634	4.65268	-4.97184	1.91922e-06	1.64586e-05
ENSG00000185950	13	109752695	109786583	-1	q34	IRS2	-0.78945	1.44364	2.23309	-4.83344	1.97369e-06	1.69056e-05
ENSG00000214253	7	101239458	101252316	-1	q22.1	FIS1	1.12098	5.58572	4.46474	4.79804	2.02269e-06	1.73047e-05
ENSG00000105568	19	52190048	52229518	1	q13.41	PPP2R1A	1.03343	4.41233	3.3789	4.79563	2.03278e-06	1.73703e-05
ENSG00000185432	12	50923472	50932510	1	q13.12	METTL7A	-1.00154	2.2452	3.24674	-4.78848	2.05688e-06	1.75554e-05
ENSG00000108465	17	47967810	47981781	1	q21.32	CDK5RAP3	1.07645	3.9982	2.92176	4.7863	2.15145e-06	1.83408e-05
ENSG00000049245	1	7771296	7781432	1	p36.23	VAMP3	-1.17477	3.48521	4.65998	-4.84734	2.17078e-06	1.84837e-05
ENSG00000108946	17	68511780	68551319	1	q24.2	PRKAR1A	0.988719	4.31742	3.3287	4.7733	2.23043e-06	1.89692e-05
ENSG00000088833	20	1442162	1473842	-1	p13	NSFL1C	1.07402	3.35813	2.28411	4.78384	2.24876e-06	1.91025e-05
ENSG00000213639	2	28751640	28802940	1	p23.2	PPP1CB	0.761631	4.45049	3.68886	4.75898	2.31962e-06	1.96812e-05
ENSG00000181449	3	181711925	181714436	1	q26.33	SOX2	2.29924	2.78906	0.489821	4.76813	2.33708e-06	1.9806e-05
ENSG00000111728	12	22063773	22437041	-1	p12.1	ST8SIA1	0.680006	0.836619	0.156613	4.76287	2.35958e-06	1.99732e-05
ENSG00000010256	3	48599002	48610976	-1	p21.31	UQCRC1	1.06381	5.64057	4.57676	4.7595	2.40818e-06	2.03605e-05
ENSG00000159140	21	33543038	33577481	1	q22.11	SON	0.650982	3.33836	2.68738	4.74856	2.43403e-06	2.0555e-05
ENSG00000136160	13	77895481	77975529	-1	q22.3	EDNRB	2.87222	3.62977	0.757541	4.77217	2.49569e-06	2.1051e-05
ENSG00000111696	12	103770453	103841234	-1	q23.3	NT5DC3	0.749652	1.33963	0.58998	4.73961	2.55201e-06	2.14761e-05
ENSG00000196268	19	21397119	21427573	1	p12	ZNF493	1.04272	1.54768	0.504959	4.75096	2.55205e-06	2.14761e-05
ENSG00000167220	18	47107408	47150500	-1	q21.1	HDHD2	1.72461	4.06861	2.344	4.76758	2.58006e-06	2.16863e-05
ENSG00000168958	2	227325151	227357836	1	q36.3	MFF	1.34174	4.58804	3.2463	4.74597	2.59959e-06	2.1825e-05
ENSG00000186868	17	45894382	46028334	1	q21.31	MAPT	2.33918	3.26568	0.9265	4.73819	2.64988e-06	2.22213e-05
ENSG00000156162	8	94719703	94793836	1	q22.1	DPY19L4	0.774772	1.08127	0.306499	4.73871	2.66205e-06	2.22974e-05
ENSG00000114125	3	141738249	141747560	1	q23	RNF7	1.00272	2.6266	1.62388	4.72577	2.7498e-06	2.29846e-05
ENSG00000146648	7	55019017	55211628	1	p11.2	EGFR	2.64358	3.3996	0.756019	4.73381	2.75049e-06	2.29846e-05
ENSG00000134108	3	5122245	5180912	1	p26.1	ARL8B	1.15202	3.55315	2.40113	4.74241	2.80935e-06	2.34492e-05
ENSG00000137575	8	58552924	58582859	1	q12.1	SDCBP	-0.998113	4.66921	5.66733	-4.7342	2.82719e-06	2.35708e-05
ENSG00000196586	6	75749192	75919537	1	q14.1	MYO6	1.04442	1.72901	0.684591	4.72176	2.89919e-06	2.41431e-05
ENSG00000175265	15	34379068	34437466	-1	q14	GOLGA8A	1.07736	2.75204	1.67468	4.71965	2.90896e-06	2.41965e-05
ENSG00000166224	10	70815948	70881184	1	q22.1	SGPL1	1.10686	2.41816	1.31131	4.71868	2.93981e-06	2.44248e-05
ENSG00000092096	14	23346306	23352912	-1	q11.2	SLC22A17	2.39322	3.62217	1.22895	4.70727	3.03812e-06	2.52125e-05
ENSG00000152092	1	176857302	177164973	-1	q25.2	ASTN1	1.76092	3.07328	1.31236	4.7105	3.06643e-06	2.54182e-05
ENSG00000162496	1	12567910	12618210	-1	p36.21	DHRS3	-4.49974	0.928435	5.42818	-4.95377	3.19267e-06	2.64342e-05
ENSG00000150347	10	61901684	62096944	1	q21.2	ARID5B	-0.91616	1.93915	2.85531	-4.75418	3.26037e-06	2.69636e-05
ENSG00000177963	11	207511	215113	1	p15.5	RIC8A	1.22108	3.84556	2.62448	4.71207	3.31788e-06	2.74077e-05
ENSG00000081665	19	19785839	19821751	-1	p13.11	ZNF506	0.936168	1.3934	0.457236	4.69572	3.3345e-06	2.75134e-05
ENSG00000114388	3	50347330	50350826	-1	p21.31	NPRL2	2.75945	3.74568	0.98623	4.73733	3.35495e-06	2.76505e-05
ENSG00000135241	7	108470417	108569666	-1	q31.1	PNPLA8	1.13684	3.05946	1.92262	4.68699	3.4085e-06	2.80596e-05
ENSG00000135838	1	182789293	182830384	1	q25.3	NPL	-1.05653	2.94615	4.00268	-4.74913	3.42954e-06	2.82006e-05
ENSG00000131171	X	81202102	81298547	1	q21.1	SH3BGRL	-0.889418	4.21531	5.10473	-4.69338	3.44395e-06	2.82868e-05
ENSG00000134308	2	9583967	9630997	-1	p25.1	YWHAQ	1.22668	5.21526	3.98858	4.67976	3.47621e-06	2.85192e-05
ENSG00000213619	11	47565336	47584562	1	p11.2	NDUFS3	1.30571	5.12619	3.82047	4.69175	3.49204e-06	2.86164e-05
ENSG00000120727	5	139341587	139369720	1	q31.2	PAIP2	0.892337	5.48815	4.59581	4.67626	3.51419e-06	2.87652e-05
ENSG00000148516	10	31318495	31529814	1	p11.22	ZEB1	2.03982	3.02661	0.986788	4.68633	3.54506e-06	2.89849e-05
ENSG00000080603	16	30698209	30741409	1	p11.2	SRCAP	0.690347	2.11522	1.42488	4.67516	3.57075e-06	2.91618e-05
ENSG00000129667	17	76470891	76501790	-1	q25.1	RHBDF2	-2.89476	1.19015	4.08491	-4.86563	3.58686e-06	2.92601e-05
ENSG00000223501	6	33250272	33272047	-1	p21.32	VPS52	1.33499	3.58863	2.25364	4.68387	3.62489e-06	2.95369e-05
ENSG00000151692	2	6917412	7068286	1	p25.1	RNF144A	0.921113	1.02756	0.106443	4.69239	3.66154e-06	2.98018e-05
ENSG00000258289	14	64914361	64944591	1	q23.3	CHURC1	1.14759	2.82355	1.67597	4.6668	3.69845e-06	3.00682e-05
ENSG00000175197	12	57516588	57521737	-1	q13.3	DDIT3	-1.15405	4.37618	5.53023	-4.7078	3.75181e-06	3.04676e-05
ENSG00000101558	18	9914016	9960021	1	p11.22	VAPA	0.750235	3.50639	2.75616	4.65886	3.76485e-06	3.0539e-05
ENSG00000080824	14	102080742	102139699	-1	q32.31	HSP90AA1	0.641457	5.74665	5.1052	4.65362	3.81554e-06	3.09154e-05
ENSG00000180185	16	1826941	1840207	1	p13.3	FAHD1	1.65035	2.54904	0.898685	4.67222	3.88068e-06	3.14078e-05
ENSG00000101182	20	62136733	62143440	-1	q13.33	PSMA7	0.767549	5.3175	4.54995	4.65265	3.90828e-06	3.15956e-05
ENSG00000123975	9	89311195	89316703	1	q22.2	CKS2	-1.74372	4.18836	5.93208	-4.72021	4.40672e-06	3.5572e-05
ENSG00000006715	7	38722974	38932394	-1	p14.1	VPS41	1.02925	2.02546	0.996209	4.62937	4.41004e-06	3.5572e-05
ENSG00000089693	12	6747996	6767475	-1	p13.31	MLF2	0.903414	5.0001	4.09669	4.63091	4.4318e-06	3.57075e-05
ENSG00000164548	7	23504780	23532041	-1	p15.3	TRA2A	0.705204	4.62538	3.92017	4.61769	4.53255e-06	3.64784e-05
ENSG00000156011	8	18527303	19084730	-1	p22	PSD3	1.4654	2.25252	0.787125	4.63376	4.5424e-06	3.65169e-05
ENSG00000127838	2	218270392	218346793	1	q35	PNKD	1.28654	4.5969	3.31036	4.63146	4.60546e-06	3.69523e-05
ENSG00000135677	12	64713445	64759431	-1	q14.3	GNS	-0.773235	1.0557	1.82894	-4.62044	4.60684e-06	3.69523e-05
ENSG00000112305	6	70667776	70862011	1	q13	SMAP1	1.31465	3.04165	1.727	4.63388	4.63641e-06	3.71481e-05
ENSG00000141127	17	18840085	18931287	1	p11.2	PRPSAP2	1.77447	4.17131	2.39684	4.63713	4.67244e-06	3.73759e-05
ENSG00000103196	16	84819985	84920768	1	q24.1	CRISPLD2	1.57594	1.7053	0.129354	4.64212	4.67524e-06	3.73759e-05
ENSG00000134569	11	46856717	46918642	-1	p11.2	LRP4	2.4835	2.74838	0.264882	4.61525	4.74493e-06	3.7891e-05
ENSG00000154975	17	51630313	52160017	-1	q22	CA10	3.10577	3.94304	0.83727	4.62296	4.88404e-06	3.89586e-05
ENSG00000048740	10	10798397	11336675	1	p14	CELF2	-0.65943	2.3534	3.01283	-4.60928	4.94708e-06	3.94177e-05
ENSG00000117525	1	94529173	94541759	-1	p21.3	F3	1.2424	1.55955	0.31715	4.61895	4.96226e-06	3.94892e-05
ENSG00000122026	13	27251309	27256691	1	q12.2	RPL21	-0.556885	7.45152	8.00841	-4.61116	4.96703e-06	3.94892e-05
ENSG00000115738	2	8678845	8684461	1	p25.1	ID2	-0.899772	6.06995	6.96973	-4.60101	4.97458e-06	3.95056e-05
ENSG00000074410	15	63321378	63381846	-1	q22.2	CA12	3.31714	3.73276	0.415628	4.62678	5.01964e-06	3.98195e-05
ENSG00000146701	7	76048051	76067508	1	q11.23	MDH2	1.0607	5.26792	4.20721	4.60212	5.08319e-06	4.02792e-05
ENSG00000106355	7	32485338	32495283	-1	p14.3	LSM5	1.34367	3.05238	1.70871	4.60968	5.1097e-06	4.04447e-05
ENSG00000166963	15	43510958	43531620	1	q15.3	MAP1A	2.18457	2.66065	0.476081	4.6008	5.1612e-06	4.08075e-05
ENSG00000185650	14	68787660	68796253	-1	q24.1	ZFP36L1	-0.870972	4.30741	5.17838	-4.59439	5.17002e-06	4.08323e-05
ENSG00000170275	3	33114014	33147773	1	p22.3	CRTAP	-0.860444	1.73011	2.59055	-4.58786	5.4191e-06	4.27527e-05
ENSG00000034053	15	28884483	29118315	1	q13.1	APBA2	1.46544	3.65627	2.19082	4.58957	5.44402e-06	4.29022e-05
ENSG00000147010	X	19533977	19887600	-1	p22.12	SH3KBP1	-0.832723	2.49072	3.32344	-4.64226	5.52681e-06	4.3507e-05
ENSG00000113758	5	177456608	177474401	-1	q35.3	DBN1	3.15378	3.90497	0.751188	4.59386	5.56975e-06	4.37971e-05
ENSG00000104738	8	47960185	47978160	1	q11.21	MCM4	1.28919	1.88865	0.599453	4.59193	5.65099e-06	4.43874e-05
ENSG00000117697	1	212726153	212791782	-1	q32.3	NSL1	0.593152	1.14644	0.553287	4.57039	5.79499e-06	4.54689e-05
ENSG00000182004	1	203861599	203871152	1	q32.1	SNRPE	1.26186	4.01285	2.75099	4.57993	5.96407e-06	4.67446e-05
ENSG00000137802	15	41774434	41827855	1	q15.1	MAPKBP1	0.901378	1.21075	0.309376	4.56286	6.13535e-06	4.80347e-05
ENSG00000138449	2	189560590	189583758	-1	q32.2	SLC40A1	-1.69857	2.70626	4.40482	-4.74048	6.19537e-06	4.84518e-05
ENSG00000166452	11	8911139	8920084	1	p15.4	AKIP1	0.986546	2.67228	1.68574	4.55209	6.21178e-06	4.85274e-05
ENSG00000114200	3	165772904	165837462	-1	q26.1	BCHE	3.36404	4.07849	0.714452	4.57689	6.22706e-06	4.8594e-05
ENSG00000181904	5	134845680	134859735	1	q31.1	C5orf24	0.678629	1.25101	0.572384	4.55334	6.25753e-06	4.87789e-05
ENSG00000064651	5	128083766	128189677	1	q23.3	SLC12A2	1.04282	1.77527	0.732448	4.56096	6.48772e-06	5.05185e-05
ENSG00000137822	15	43369221	43409771	1	q15.3	TUBGCP4	0.960754	1.7469	0.78615	4.54544	6.53584e-06	5.08382e-05
ENSG00000168090	7	100088969	100092187	1	q22.1	COPS6	1.03941	5.58009	4.54068	4.54294	6.55833e-06	5.09581e-05
ENSG00000185236	19	8389981	8404434	1	p13.2	RAB11B	0.889448	3.47998	2.59053	4.54618	6.63911e-06	5.15301e-05
ENSG00000182768	15	90265659	90275778	1	q26.1	NGRN	1.23528	5.3315	4.09623	4.54012	6.76324e-06	5.2437e-05
ENSG00000014641	2	63588609	63607197	1	p15	MDH1	1.10115	4.99578	3.89464	4.5384	6.84559e-06	5.30183e-05
ENSG00000113658	5	136132845	136188747	1	q31.1	SMAD5	0.635363	1.11805	0.482691	4.52942	6.93618e-06	5.36622e-05
ENSG00000065911	2	74198610	74217565	1	p13.1	MTHFD2	1.40812	4.99786	3.58973	4.53379	7.02674e-06	5.43044e-05
ENSG00000263465	11	95067197	95071224	1	q21	SRSF8	0.73857	1.22221	0.48364	4.52708	7.06982e-06	5.45787e-05
ENSG00000116774	1	113979391	114035572	1	p13.2	OLFML3	-3.84996	0.935596	4.78555	-4.72043	7.28305e-06	5.61646e-05
ENSG00000167193	17	1420689	1463162	-1	p13.3	CRK	1.00627	2.17182	1.16555	4.52128	7.30439e-06	5.62688e-05
ENSG00000198911	22	41833079	41907307	1	q13.2	SREBF2	1.25723	2.9799	1.72267	4.51826	7.45626e-06	5.73773e-05
ENSG00000163541	2	84423528	84460045	-1	p11.2	SUCLG1	1.17129	4.72896	3.55767	4.51923	7.53448e-06	5.7869e-05
ENSG00000139318	12	89347235	89352501	-1	q21.33	DUSP6	-1.3082	3.49027	4.79847	-4.56768	7.53624e-06	5.7869e-05
ENSG00000151657	10	7750962	7787993	-1	p14	KIN	0.552997	1.25241	0.699411	4.50738	7.57628e-06	5.81144e-05
ENSG00000136044	12	105173297	105236203	-1	q23.3	APPL2	-1.00026	2.10813	3.10838	-4.52843	7.62689e-06	5.84404e-05
ENSG00000063046	12	53006158	53042209	1	q13.13	EIF4B	-0.803593	3.61746	4.42106	-4.51286	7.64897e-06	5.85472e-05
ENSG00000183978	17	42795147	42798704	-1	q21.2	COA3	1.5539	4.98989	3.43599	4.52473	7.69514e-06	5.88379e-05
ENSG00000158615	1	204403381	204411817	-1	q32.1	PPP1R15B	-0.821888	1.4015	2.22339	-4.50999	7.75868e-06	5.92609e-05
ENSG00000187416	7	104328700	104907232	1	q22.2	LHFPL3	3.23061	4.28008	1.04947	4.51469	7.86545e-06	6.00126e-05
ENSG00000184221	21	33070141	33072413	1	q22.11	OLIG1	2.69131	4.8667	2.17539	4.50147	7.94591e-06	6.05623e-05
ENSG00000100227	22	42583721	42614962	-1	q13.2	POLDIP3	1.74659	3.48545	1.73886	4.51354	8.1151e-06	6.17864e-05
ENSG00000204099	2	241808825	241817413	1	q37.3	NEU4	2.37953	4.12024	1.74072	4.52582	8.15719e-06	6.20412e-05
ENSG00000184110	16	28688558	28735727	1	p11.2	EIF3C	0.91965	4.93832	4.01867	4.49298	8.19535e-06	6.22656e-05
ENSG00000135245	7	128455849	128458418	1	q32.1	HILPDA	1.25781	1.8224	0.564591	4.50456	8.58949e-06	6.51914e-05
ENSG00000198612	2	237085882	237100474	1	q37.3	COPS8	1.57132	4.30045	2.72912	4.49406	8.65709e-06	6.56005e-05
ENSG00000169710	17	82078338	82098294	-1	q25.3	FASN	1.64617	2.51823	0.872064	4.48822	8.66164e-06	6.56005e-05
ENSG00000115540	2	197515571	197553699	1	q33.1	MOB4	1.06078	1.88423	0.823452	4.47719	8.97555e-06	6.79065e-05
ENSG00000196562	20	47656348	47786616	-1	q13.12	SULF2	1.80737	2.94966	1.14228	4.47887	9.07144e-06	6.85599e-05
ENSG00000068394	X	49113407	49123735	-1	p11.23	GPKOW	1.38819	2.66542	1.27723	4.48314	9.13595e-06	6.8975e-05
ENSG00000157036	3	38496127	38542161	1	p22.2	EXOG	1.43516	1.69734	0.262187	4.49389	9.26728e-06	6.98932e-05
ENSG00000258643	14	23306835	23325369	1	q11.2	BCL2L2-PABPN1	0.747617	2.9406	2.19299	4.46477	9.30942e-06	7.01375e-05
ENSG00000140319	15	40035690	40039181	-1	q15.1	SRP14	0.649618	5.58514	4.93552	4.46236	9.43166e-06	7.09841e-05
ENSG00000183010	17	81932384	81942412	-1	q25.3	PYCR1	3.30368	3.85242	0.548737	4.48308	9.65231e-06	7.25688e-05
ENSG00000077080	7	100643097	100656448	-1	q22.1	ACTL6B	3.4106	4.05377	0.643166	4.46557	9.70769e-06	7.2909e-05
ENSG00000100522	14	52775193	52791668	-1	q22.1	GNPNAT1	0.775807	1.19408	0.418268	4.45428	9.9992e-06	7.50201e-05
ENSG00000213593	11	57712593	57740973	1	q12.1	TMX2	1.36471	5.25489	3.89019	4.4483	1.02209e-05	7.66037e-05
ENSG00000133226	1	24631716	24673281	1	p36.11	SRRM1	-0.699888	2.12299	2.82288	-4.4454	1.06259e-05	7.95561e-05
ENSG00000112799	6	6588108	6654983	1	p25.1	LY86	-4.44199	1.55204	5.99402	-4.6311	1.08325e-05	8.10184e-05
ENSG00000149179	11	46936689	47164385	1	p11.2	C11orf49	1.86199	4.19516	2.33317	4.43966	1.10296e-05	8.24069e-05
ENSG00000130005	19	1397026	1401570	-1	p13.3	GAMT	1.49653	3.38276	1.88623	4.43837	1.14071e-05	8.51391e-05
ENSG00000144021	2	96266159	96274173	1	q11.2	CIAO1	0.921693	2.60888	1.68719	4.41596	1.15328e-05	8.59881e-05
ENSG00000015475	22	17734138	17774770	-1	q11.21	BID	1.02251	4.19278	3.17027	4.42864	1.16317e-05	8.66283e-05
ENSG00000134243	1	109309568	109397918	-1	p13.3	SORT1	-0.910899	1.58317	2.49407	-4.47013	1.16427e-05	8.66283e-05
ENSG00000141098	16	67674531	67719339	-1	q22.1	GFOD2	0.766465	1.39598	0.629514	4.40684	1.2014e-05	8.92983e-05
ENSG00000106603	7	43608456	43729717	-1	p13	COA1	1.05848	2.57499	1.5165	4.40476	1.21333e-05	9.00921e-05
ENSG00000075618	7	5592816	5606655	1	p22.1	FSCN1	-1.10592	0.985861	2.09178	-4.56125	1.23349e-05	9.14942e-05
ENSG00000239672	17	51153536	51162428	1	q21.33	NME1	1.42122	5.49438	4.07316	4.40614	1.26364e-05	9.36339e-05
ENSG00000213064	1	168225938	168253021	1	q24.2	SFT2D2	-1.4521	3.19733	4.64943	-4.51984	1.28562e-05	9.51653e-05
ENSG00000075785	3	128726183	128814798	1	q21.3	RAB7A	0.744882	4.6341	3.88922	4.38605	1.32338e-05	9.78593e-05
ENSG00000079332	10	70147289	70170523	-1	q22.1	SAR1A	0.8479	4.14382	3.29592	4.38987	1.32917e-05	9.81869e-05
ENSG00000101290	20	5126879	5197887	1	p12.3	CDS2	0.857339	2.81967	1.96233	4.38276	1.36215e-05	0.000100519
ENSG00000163466	2	218217141	218254356	1	q35	ARPC2	-0.713592	5.00782	5.72141	-4.38095	1.37624e-05	0.000101455
ENSG00000147601	8	73008864	73048123	1	q21.11	TERF1	0.784728	1.76506	0.980333	4.37523	1.39079e-05	0.000102423
ENSG00000120925	8	42849637	42897290	-1	p11.21	RNF170	0.734893	1.35007	0.615179	4.37328	1.40695e-05	0.000103507
ENSG00000105270	19	36014660	36033343	-1	q13.12	CLIP3	2.28917	2.82018	0.531008	4.37728	1.40974e-05	0.000103606
ENSG00000197461	7	497258	520296	-1	p22.3	PDGFA	-1.02285	2.04651	3.06936	-4.40285	1.43242e-05	0.000105166
ENSG00000241343	X	101390824	101396155	1	q22.1	RPL36A	-0.816429	4.17145	4.98788	-4.36408	1.46281e-05	0.000107288
ENSG00000227051	14	96039324	96093889	1	q32.2	C14orf132	0.790945	0.926218	0.135273	4.3749	1.47596e-05	0.000108142
ENSG00000108349	17	40140318	40172171	1	q21.1	CASC3	1.00622	3.15075	2.14453	4.36552	1.49307e-05	0.00010927
ENSG00000173846	1	44800377	44805990	1	p34.1	PLK3	-1.35424	2.4243	3.77854	-4.50321	1.49512e-05	0.00010927
ENSG00000253953	5	141387698	141512979	1	q31.3	PCDHGB4	2.85698	4.07081	1.21384	4.36626	1.49591e-05	0.00010927
ENSG00000159228	21	36069941	36073166	1	q22.12	CBR1	-3.01836	1.47087	4.48923	-4.84081	1.54279e-05	0.00011258
ENSG00000134897	13	102799119	102841533	1	q33.1	BIVM	1.24196	1.80512	0.563167	4.36288	1.54743e-05	0.000112804
ENSG00000172113	3	48290722	48301685	-1	p21.31	NME6	0.868901	1.83989	0.970991	4.35269	1.56055e-05	0.000113645
ENSG00000007392	16	188969	229463	-1	p13.3	LUC7L	1.05159	3.98506	2.93348	4.35283	1.56307e-05	0.000113714
ENSG00000156467	8	96222947	96235546	-1	q22.1	UQCRB	0.671363	2.66728	1.99592	4.3461	1.57518e-05	0.000114479
ENSG00000136819	9	129827290	129835863	-1	q34.11	C9orf78	1.08679	2.94311	1.85633	4.34824	1.58644e-05	0.000115181
ENSG00000149311	11	108222484	108369102	1	q22.3	ATM	-0.471068	0.640289	1.11136	-4.3444	1.59954e-05	0.000116015
ENSG00000167972	16	2275881	2340746	-1	p13.3	ABCA3	2.10487	2.30447	0.199597	4.36097	1.60571e-05	0.000116345
ENSG00000138430	2	174072447	174248599	-1	q31.1	OLA1	1.06156	2.26611	1.20455	4.3493	1.61071e-05	0.00011659
ENSG00000166847	16	23641466	23677472	1	p12.2	DCTN5	0.762998	1.46941	0.706417	4.34294	1.6124e-05	0.000116595
ENSG00000138442	2	202874261	203014798	-1	q33.2	WDR12	1.76792	3.65444	1.88652	4.40941	1.63981e-05	0.000118422
ENSG00000122584	7	8433609	8752961	1	p21.3	NXPH1	3.27114	4.28401	1.01287	4.35581	1.64096e-05	0.000118422
ENSG00000104671	8	30156319	30183639	1	p12	DCTN6	1.4045	4.66505	3.26055	4.3557	1.651e-05	0.000119028
ENSG00000182141	19	21291160	21329425	-1	p12	ZNF708	0.85632	1.28197	0.425648	4.34272	1.6532e-05	0.000119067
ENSG00000253729	8	47773111	47960178	-1	q11.21	PRKDC	0.710525	1.8606	1.15007	4.32936	1.7442e-05	0.000125495
ENSG00000131368	3	15042460	15065317	-1	p25.1	MRPS25	1.04273	2.27104	1.22831	4.32871	1.77668e-05	0.000127704
ENSG00000181192	10	12068954	12123221	1	p14	DHTKD1	0.727264	1.55747	0.830207	4.31785	1.79008e-05	0.000128539
ENSG00000175206	1	11845709	11848345	-1	p36.22	NPPA	3.69665	5.6529	1.95626	4.3516	1.80103e-05	0.000129197
ENSG00000176978	9	137110546	137115177	-1	q34.3	DPP7	-0.957849	3.55805	4.5159	-4.33153	1.80541e-05	0.000129382
ENSG00000166925	7	100463359	100479232	-1	q22.1	TSC22D4	1.51744	3.15948	1.64203	4.31644	1.83193e-05	0.000131152
ENSG00000124831	2	237627587	237813682	1	q37.3	LRRFIP1	-0.685509	1.67278	2.35829	-4.31754	1.8383e-05	0.000131477
ENSG00000175334	11	66002228	66004149	1	q13.1	BANF1	0.904087	4.28161	3.37752	4.31627	1.84504e-05	0.000131828
ENSG00000197102	14	101964573	102056443	1	q32.31	DYNC1H1	0.729027	2.44359	1.71456	4.31402	1.8516e-05	0.000132166
ENSG00000133983	14	70325081	70416984	-1	q24.2	COX16	1.12701	2.91221	1.78519	4.3189	1.87154e-05	0.000133456
ENSG00000108671	17	32444379	32483319	1	q11.2	PSMD11	0.997535	3.60748	2.60995	4.30704	1.91869e-05	0.000136683
ENSG00000008311	7	122073549	122144255	-1	q31.32	AASS	0.824738	1.91086	1.08613	4.30135	1.92108e-05	0.000136718
ENSG00000137509	11	82822936	82970584	-1	q14.1	PRCP	1.16761	4.54529	3.37768	4.31536	1.9374e-05	0.000137743
ENSG00000034713	16	75566375	75577881	1	q23.1	GABARAPL2	0.890487	5.95739	5.0669	4.29778	1.97291e-05	0.000140129
ENSG00000109472	4	165361194	165498547	1	q32.3	CPE	3.00035	4.13758	1.13723	4.30059	1.99578e-05	0.000141613
ENSG00000165943	14	93182199	93184923	-1	q32.12	MOAP1	1.56503	2.97736	1.41233	4.30169	2.02499e-05	0.000143545
ENSG00000147955	9	34634722	34637809	-1	p13.3	SIGMAR1	1.35714	4.67604	3.31889	4.29517	2.07586e-05	0.000147006
ENSG00000169714	3	129167827	129183922	-1	q21.3	CNBP	0.690409	5.02721	4.3368	4.28024	2.09261e-05	0.000148046
ENSG00000189367	6	127438406	127459389	-1	q22.33	KIAA0408	0.572711	0.698744	0.126034	4.29683	2.10581e-05	0.000148834
ENSG00000099817	19	1086574	1095380	-1	p13.3	POLR2E	0.874023	2.99994	2.12592	4.28031	2.13487e-05	0.00015074
ENSG00000010270	7	38178222	38230671	1	p14.1	STARD3NL	1.30435	4.53278	3.22844	4.29391	2.146e-05	0.000151377
ENSG00000163449	2	216081866	216102783	1	q35	TMEM169	1.79256	1.95351	0.160949	4.30755	2.18163e-05	0.00015374
ENSG00000196419	22	41621119	41664048	1	q13.2	XRCC6	0.868055	5.09357	4.22552	4.27526	2.18985e-05	0.000154168
ENSG00000117222	1	205086142	205122015	-1	q32.1	RBBP5	0.692801	1.49415	0.801351	4.26843	2.21881e-05	0.000156054
ENSG00000156050	14	73931501	73950414	-1	q24.3	FAM161B	1.56639	1.93073	0.364341	4.30677	2.26671e-05	0.000159267
ENSG00000107874	10	102423245	102432584	-1	q24.32	CUEDC2	1.07174	5.3463	4.27456	4.26532	2.31808e-05	0.000162718
ENSG00000148143	9	106863166	107013634	1	q31.2	ZNF462	2.10546	2.77852	0.67306	4.26783	2.33332e-05	0.000163628
ENSG00000124151	20	47501887	47656877	1	q13.12	NCOA3	-0.709209	1.66296	2.37217	-4.27507	2.3381e-05	0.000163803
ENSG00000148943	11	27494418	27506769	-1	p14.1	LIN7C	0.949791	1.7389	0.789104	4.25939	2.40746e-05	0.000168499
ENSG00000135900	2	223957463	223967714	1	q36.1	MRPL44	1.1566	1.97989	0.823291	4.25092	2.48649e-05	0.000173861
ENSG00000147162	X	71533104	71575892	1	q13.1	OGT	0.955139	2.88551	1.93037	4.24183	2.59594e-05	0.000181338
ENSG00000142507	17	4796144	4798502	1	p13.2	PSMB6	0.918072	5.56289	4.64482	4.23512	2.60011e-05	0.000181453
ENSG00000064393	7	139561570	139777998	-1	q34	HIPK2	1.06054	2.16978	1.10925	4.23713	2.62386e-05	0.000182933
ENSG00000004534	3	49940007	50100045	1	p21.31	RBM6	0.669039	4.48535	3.81631	4.22781	2.65096e-05	0.000184643
ENSG00000113456	5	34905260	34918989	-1	p13.2	RAD1	0.597537	0.99807	0.400532	4.23309	2.6539e-05	0.000184669
ENSG00000128585	7	131110096	131496632	1	q32.3	MKLN1	0.673903	1.70676	1.03286	4.22578	2.68234e-05	0.000186468
ENSG00000213160	2	169694488	169776989	1	q31.1	KLHL23	1.88643	2.21269	0.326265	4.24106	2.69369e-05	0.000187076
ENSG00000116016	2	46293667	46386697	1	p21	EPAS1	2.04523	3.30294	1.2577	4.24776	2.71495e-05	0.000188371
ENSG00000127540	19	1597169	1605473	-1	p13.3	UQCR11	0.816497	4.20493	3.38843	4.22263	2.76753e-05	0.000191834
ENSG00000101109	20	44966479	45080021	1	q13.12	STK4	-0.505215	0.932037	1.43725	-4.21106	2.84573e-05	0.000196971
ENSG00000198146	15	34978341	34988287	-1	q14	ZNF770	0.91731	1.3844	0.467094	4.23019	2.84712e-05	0.000196971
ENSG00000127993	7	92528773	92540481	1	q21.2	RBM48	1.0801	2.27656	1.19646	4.21655	2.85863e-05	0.000197578
ENSG00000174840	3	57556274	57566848	1	p14.3	PDE12	0.773713	1.4588	0.685086	4.21322	2.86604e-05	0.0001979
ENSG00000197894	4	99070978	99088801	-1	q23	ADH5	1.35951	3.88777	2.52826	4.23164	2.9393e-05	0.000202764
ENSG00000108587	17	30477362	30527592	1	q11.2	GOSR1	0.505759	2.31625	1.81049	4.20088	2.95856e-05	0.000203897
ENSG00000125772	20	5544439	5611006	-1	p12.3	GPCPD1	-0.869535	1.48877	2.35831	-4.25018	3.07613e-05	0.000211659
ENSG00000154721	21	25639258	25717562	1	q21.3	JAM2	0.856268	2.41602	1.55975	4.1951	3.07707e-05	0.000211659
ENSG00000163684	3	58306247	58324695	1	p14.3	RPP14	0.830026	1.53949	0.709464	4.19	3.18932e-05	0.000219171
ENSG00000114503	3	196935402	196942594	-1	q29	NCBP2	1.30804	4.28229	2.97425	4.19731	3.2076e-05	0.000220216
ENSG00000184083	X	54068324	54183281	-1	p11.22	FAM120C	1.13112	2.13018	0.999061	4.2006	3.24224e-05	0.000222382
ENSG00000114942	2	206159585	206162928	1	q33.3	EEF1B2	-0.744838	5.89701	6.64185	-4.183	3.25603e-05	0.000223116
ENSG00000151892	10	116056925	116273467	-1	q25.3	GFRA1	2.17503	2.49902	0.323996	4.18893	3.27959e-05	0.000224353
ENSG00000091129	7	108147623	108456717	-1	q31.1	NRCAM	2.26921	3.72771	1.45849	4.18211	3.28306e-05	0.000224353
ENSG00000073921	11	85957175	86069882	-1	q14.2	PICALM	-0.868101	1.78802	2.65612	-4.22244	3.28344e-05	0.000224353
ENSG00000131669	9	93121496	93134251	-1	q22.31	NINJ1	-0.759915	5.20231	5.96223	-4.1845	3.34112e-05	0.000228078
ENSG00000174851	11	66284580	66289145	-1	q13.2	YIF1A	1.02425	5.17212	4.14788	4.17705	3.39552e-05	0.000231571
ENSG00000102383	X	75368427	75523502	-1	q13.3	ZDHHC15	0.677483	0.877102	0.199619	4.1754	3.43656e-05	0.000234148
ENSG00000187607	17	15699577	15720787	1	p12	ZNF286A	0.649548	1.15183	0.502282	4.1645	3.52564e-05	0.00023999
ENSG00000041802	3	194640791	194672463	-1	q29	LSG1	0.97919	2.07748	1.09829	4.16214	3.61251e-05	0.000245671
ENSG00000112695	6	75237675	75250323	-1	q14.1	COX7A2	0.858634	5.21609	4.35746	4.1545	3.70991e-05	0.000252051
ENSG00000133059	1	205142505	205211702	-1	q32.1	DSTYK	0.554963	1.14847	0.593503	4.14932	3.71333e-05	0.000252051
ENSG00000163807	3	44737661	44761619	-1	p21.31	KIAA1143	0.644534	1.25637	0.611831	4.15095	3.72195e-05	0.000252398
ENSG00000177807	1	159998651	160070160	-1	q23.2	KCNJ10	2.50702	3.37223	0.865212	4.15141	3.7779e-05	0.000255951
ENSG00000103978	15	42210447	42273584	-1	q15.1	TMEM87A	1.2817	3.74607	2.46437	4.1459	3.87843e-05	0.000262515
ENSG00000167191	16	19856691	19886167	-1	p12.3	GPRC5B	2.74897	5.15545	2.40649	4.13968	3.9031e-05	0.000263936
ENSG00000103351	16	3500976	3539048	1	p13.3	CLUAP1	0.703496	1.13644	0.43294	4.1417	3.93354e-05	0.000265745
ENSG00000125968	20	31605283	31606515	1	q11.21	ID1	3.17826	5.68238	2.50412	4.1541	3.94202e-05	0.000266015
ENSG00000198918	X	119786504	119791630	-1	q24	RPL39	-0.625961	6.00006	6.62602	-4.13927	3.94494e-05	0.000266015
ENSG00000150764	11	111927144	112022653	1	q23.1	DIXDC1	1.35367	1.56846	0.214792	4.15641	4.01953e-05	0.000270707
ENSG00000213024	19	49906825	49929763	-1	q13.33	NUP62	-0.875217	1.39558	2.2708	-4.14308	4.02203e-05	0.000270707
ENSG00000076928	19	41883173	41930150	1	q13.2	ARHGEF1	-0.919758	1.98795	2.90771	-4.18187	4.05391e-05	0.000272597
ENSG00000113621	5	134874371	134901635	1	q31.1	TXNDC15	0.781912	1.93994	1.15803	4.12751	4.0743e-05	0.000273712
ENSG00000197111	12	53452102	53481162	1	q13.13	PCBP2	-0.676347	2.5294	3.20574	-4.13163	4.08754e-05	0.000274346
ENSG00000173933	11	66638667	66668374	1	q13.2	RBM4	1.09062	4.22386	3.13324	4.12864	4.14608e-05	0.000278015
ENSG00000067533	1	218285293	218337983	1	q41	RRP15	0.569866	1.24276	0.672897	4.12397	4.15193e-05	0.000278148
ENSG00000100348	22	36467046	36481640	-1	q12.3	TXN2	0.959335	5.11578	4.15644	4.12578	4.25389e-05	0.000284714
ENSG00000158234	3	138608606	138633376	1	q22.3	FAIM	1.41361	2.10028	0.686672	4.13582	4.30804e-05	0.00028807
ENSG00000178234	7	152025674	152122340	1	q36.1	GALNT11	1.66016	2.98538	1.32522	4.12662	4.34411e-05	0.000290212
ENSG00000185883	16	2513952	2520218	1	p13.3	ATP6V0C	0.575367	3.04364	2.46827	4.11353	4.34949e-05	0.000290302
ENSG00000115053	2	231453531	231483641	-1	q37.1	NCL	0.731142	4.75802	4.02688	4.11249	4.36292e-05	0.000290929
ENSG00000157823	15	89830599	89894638	-1	q26.1	AP3S2	0.868894	1.72905	0.860153	4.11618	4.40261e-05	0.000293304
ENSG00000117475	1	169367970	169396540	1	q24.2	BLZF1	0.891171	1.49767	0.606494	4.11174	4.56293e-05	0.000303703
ENSG00000058262	3	128051641	128071683	1	q21.3	SEC61A1	0.840847	4.21462	3.37377	4.10422	4.58925e-05	0.000305172
ENSG00000168887	2	85605254	85612066	-1	p11.2	C2orf68	0.857626	2.57542	1.71779	4.10078	4.625e-05	0.000307266
ENSG00000122565	7	26201162	26213607	1	p15.2	CBX3	1.04915	4.10375	3.0546	4.10127	4.62942e-05	0.000307276
ENSG00000120438	6	159778498	159789703	-1	q25.3	TCP1	1.0371	4.09161	3.0545	4.10017	4.70951e-05	0.000312304
ENSG00000101311	20	6074845	6123544	-1	p12.3	FERMT1	2.4534	3.14264	0.689234	4.10684	4.74881e-05	0.000314619
ENSG00000149273	11	75399515	75422280	1	q13.4	RPS3	-0.508467	6.50313	7.0116	-4.08742	4.8066e-05	0.000318155
ENSG00000157103	3	10992186	11039247	1	p25.3	SLC6A1	2.52075	3.47968	0.958934	4.08641	4.97341e-05	0.000328626
ENSG00000196693	10	42574185	42638570	-1	q11.21	ZNF33B	0.823162	1.00589	0.182724	4.09669	4.97392e-05	0.000328626
ENSG00000184939	16	68530090	68576072	1	q22.1	ZFP90	1.42082	1.90903	0.488211	4.10496	5.00053e-05	0.000330081
ENSG00000205531	11	2944431	2992377	-1	p15.4	NAP1L4	1.19654	3.79102	2.59448	4.08381	5.04617e-05	0.000332788
ENSG00000169413	14	20781268	20782467	1	q11.2	RNASE6	-3.14249	2.19777	5.34026	-4.27265	5.05367e-05	0.000332978
ENSG00000171700	20	64073181	64079988	-1	q13.33	RGS19	-1.12263	3.49238	4.615	-4.16485	5.18394e-05	0.000341249
ENSG00000162944	2	197568224	197676045	-1	q33.1	RFTN2	2.96058	3.51561	0.555035	4.0832	5.23095e-05	0.000344028
ENSG00000185252	22	20394115	20408461	1	q11.21	ZNF74	1.438	1.6682	0.230197	4.1068	5.26916e-05	0.000346225
ENSG00000204347	17	74356416	74361868	-1	q25.1	BTBD17	3.28538	3.96667	0.681292	4.08693	5.3323e-05	0.000350054
ENSG00000163660	3	157146508	157160760	-1	q25.31	CCNL1	-0.747117	3.35411	4.10123	-4.06451	5.45154e-05	0.000357556
ENSG00000204568	6	30617840	30626395	1	p21.33	MRPS18B	1.26664	3.10873	1.84209	4.0643	5.53063e-05	0.000362366
ENSG00000132334	10	127907061	128085855	1	q26.2	PTPRE	-0.721014	2.36176	3.08278	-4.06615	5.53495e-05	0.000362366
ENSG00000127914	7	91940862	92110673	1	q21.2	AKAP9	0.69646	2.14914	1.45268	4.05853	5.54393e-05	0.000362624
ENSG00000172590	14	22829879	22835037	1	q11.2	MRPL52	1.08854	2.66831	1.57976	4.06571	5.62445e-05	0.000367556
ENSG00000110344	11	118359600	118399211	1	q23.3	UBE4A	0.881492	3.03274	2.15124	4.05369	5.67042e-05	0.000370224
ENSG00000183049	10	12349482	12835545	1	p13	CAMK1D	-0.441145	0.835326	1.27647	-4.05133	5.69735e-05	0.000371645
ENSG00000130294	2	240713761	240821036	-1	q37.3	KIF1A	2.56673	2.86306	0.296332	4.05172	5.76769e-05	0.000375893
ENSG00000172020	3	115623510	115721490	1	q13.31	GAP43	3.10207	4.42308	1.32101	4.06438	5.8571e-05	0.000381374
ENSG00000121940	1	108929508	108963457	-1	p13.3	CLCC1	0.586198	1.47605	0.889849	4.03949	5.90749e-05	0.000384307
ENSG00000189403	13	30456704	30617597	-1	q12.3	HMGB1	0.521097	4.89815	4.37705	4.03418	6.00436e-05	0.000390257
ENSG00000159200	21	34513142	34615113	-1	q22.12	RCAN1	-2.05079	2.45769	4.50847	-4.16115	6.06513e-05	0.00039385
ENSG00000124614	6	34417454	34426069	-1	p21.31	RPS10	-0.581074	6.15933	6.74041	-4.03382	6.09216e-05	0.000395249
ENSG00000136273	7	47963288	47979615	-1	p12.3	HUS1	0.900431	1.75913	0.858699	4.03481	6.18332e-05	0.000400801
ENSG00000198755	6	35468401	35470785	1	p21.31	RPL10A	0.527602	7.2545	6.7269	4.02719	6.19693e-05	0.000401322
ENSG00000148948	11	40114203	41459773	-1	p12	LRRC4C	2.75926	3.59992	0.840655	4.03043	6.28628e-05	0.000406743
ENSG00000127314	12	68610855	68671901	1	q15	RAP1B	-0.925911	3.09057	4.01648	-4.04667	6.39996e-05	0.000413726
ENSG00000072134	17	19215615	19336715	1	p11.2	EPN2	1.53896	3.71462	2.17566	4.02436	6.40753e-05	0.000413772
ENSG00000280987	5	139273752	139331671	1	q31.2	MATR3	0.734048	3.99201	3.25796	4.02072	6.41217e-05	0.000413772
ENSG00000085415	18	12947133	12987536	1	p11.21	SEH1L	1.15961	3.14748	1.98787	4.05665	6.44215e-05	0.000415334
ENSG00000129538	14	20801228	20802855	-1	q11.2	RNASE1	-6.25703	2.67827	8.9353	-4.85173	6.54861e-05	0.00042182
ENSG00000166575	11	87037844	87328824	1	q14.2	TMEM135	1.29392	1.68869	0.394766	4.03766	6.61697e-05	0.000425842
ENSG00000103034	16	58462846	58513628	1	q21	NDRG4	2.67523	4.28068	1.60545	4.01657	6.65205e-05	0.000427717
ENSG00000068400	X	48973720	49002264	-1	p11.23	GRIPAP1	0.733069	1.79925	1.06618	4.01021	6.70422e-05	0.000430686
ENSG00000106025	7	120787320	120858402	-1	q31.31	TSPAN12	3.44596	4.46643	1.02047	4.01659	6.80404e-05	0.000436709
ENSG00000136867	9	113150976	113164140	1	q32	SLC31A2	-1.2067	3.09889	4.30559	-4.0964	6.81616e-05	0.000437097
ENSG00000125691	17	38847860	38853764	-1	q12	RPL23	-0.582744	6.25735	6.84009	-4.00275	6.8694e-05	0.000439849
ENSG00000135250	7	105110704	105399308	-1	q22.3	SRPK2	1.26873	3.54321	2.27448	4.00825	6.87131e-05	0.000439849
ENSG00000142669	1	26280086	26281522	1	p36.11	SH3BGRL3	-0.67465	4.0157	4.69035	-4.0151	6.89968e-05	0.0004411
ENSG00000146281	6	89146055	89165565	1	q15	PM20D2	0.597482	0.964941	0.367458	4.00563	6.90311e-05	0.0004411
ENSG00000004455	1	33007940	33080996	-1	p35.1	AK2	-0.914207	2.63962	3.55383	-4.02573	6.95768e-05	0.000444192
ENSG00000121775	1	32072031	32102866	1	p35.2	TMEM39B	-1.64867	2.85641	4.50508	-4.0993	7.00724e-05	0.00044696
ENSG00000198937	6	37482938	37499893	-1	p21.2	CCDC167	1.68372	4.68004	2.99631	4.02488	7.01353e-05	0.000446965
ENSG00000136937	9	97633668	97673748	1	q22.33	NCBP1	0.670407	1.48276	0.812353	3.99933	7.05244e-05	0.000448777
ENSG00000132879	1	11654375	11663327	1	p36.22	FBXO44	0.723827	1.09493	0.371105	4.00344	7.05443e-05	0.000448777
ENSG00000237440	19	20535825	20565809	-1	p12	ZNF737	0.428028	0.765947	0.337919	3.99529	7.10467e-05	0.000451573
ENSG00000093183	3	42547969	42601080	-1	p22.1	SEC22C	1.06764	2.03468	0.967043	3.99029	7.38636e-05	0.000469063
ENSG00000115524	2	197388515	197435079	-1	q33.1	SF3B1	-0.662793	3.95904	4.62183	-3.98391	7.51713e-05	0.000476947
ENSG00000131143	16	85798633	85807068	1	q24.1	COX4I1	0.529827	6.74666	6.21683	3.98058	7.52577e-05	0.000477074
ENSG00000165168	X	37780059	37813461	1	p21.1	CYBB	-3.39062	0.435602	3.82623	-4.11386	7.56693e-05	0.000479245
ENSG00000158528	7	94907202	95296415	1	q21.3	PPP1R9A	1.9065	2.32851	0.422017	3.99285	7.57333e-05	0.000479245
ENSG00000163257	4	17800655	17810758	-1	p15.31	DCAF16	0.61686	1.07047	0.453613	3.97864	7.72197e-05	0.000487821
ENSG00000174444	15	66498015	66524532	-1	q22.31	RPL4	0.496351	7.91056	7.41421	3.97345	7.72241e-05	0.000487821
ENSG00000130348	6	106629578	106668417	1	q21	QRSL1	0.732641	1.33806	0.605424	3.974	7.85116e-05	0.000495518
ENSG00000138035	2	55634061	55693863	-1	p16.1	PNPT1	0.560362	1.95151	1.39115	3.96904	7.87171e-05	0.00049638
ENSG00000089009	12	112405190	112418838	-1	q24.13	RPL6	-0.629366	6.33444	6.9638	-3.97042	7.88227e-05	0.000496611
ENSG00000131899	17	18225635	18244875	1	p11.2	LLGL1	0.589308	1.15558	0.566271	3.96811	7.95627e-05	0.000500835
ENSG00000256771	19	19865882	19894674	1	p13.11	ZNF253	1.32887	1.84395	0.515075	3.98057	7.99443e-05	0.000502797
ENSG00000072042	14	67676800	67695793	-1	q24.1	RDH11	1.06327	3.83692	2.77364	3.96855	8.01754e-05	0.000503809
ENSG00000075407	10	38094334	38150293	1	p11.1	ZNF37A	0.692417	1.27286	0.580446	3.96875	8.0802e-05	0.000507304
ENSG00000242265	7	94656325	94669695	1	q21.3	PEG10	2.28717	2.70272	0.415547	3.97011	8.22822e-05	0.000516147
ENSG00000133997	14	70581257	70600690	-1	q24.2	MED6	1.28771	2.28647	0.998759	3.96656	8.39626e-05	0.000526229
ENSG00000262655	11	13962723	14268133	1	p15.2	SPON1	2.82648	3.33649	0.51001	3.9695	8.45113e-05	0.000529074
ENSG00000086061	9	33025273	33039907	1	p21.1	DNAJA1	0.889592	5.18041	4.29082	3.95605	8.45635e-05	0.000529074
ENSG00000013561	5	141958328	141990292	1	q31.3	RNF14	0.676612	1.50685	0.830237	3.95253	8.49415e-05	0.000530977
ENSG00000087191	17	63827152	63832026	1	q23.3	PSMC5	0.886915	5.37504	4.48813	3.94619	8.81778e-05	0.000550728
ENSG00000101955	X	38149336	38220924	-1	p11.4	SRPX	3.62919	4.81331	1.18412	3.97548	8.83783e-05	0.000551502
ENSG00000164904	5	126531200	126595362	-1	q23.2	ALDH7A1	1.49185	3.01708	1.52523	3.94329	9.02796e-05	0.000562878
ENSG00000089127	12	112906783	112933222	1	q24.13	OAS1	-2.15941	2.22685	4.38626	-4.17053	9.15171e-05	0.000569622
ENSG00000204435	6	31665236	31670343	1	p21.33	CSNK2B	0.751884	5.00018	4.2483	3.93837	9.15196e-05	0.000569622
ENSG00000133884	11	65333852	65354262	1	q13.1	DPF2	1.23832	4.03835	2.80003	3.93795	9.296e-05	0.000578088
ENSG00000128463	15	34225013	34230156	1	q14	EMC4	1.06673	5.35888	4.29214	3.93164	9.44506e-05	0.00058685
ENSG00000154548	6	89095959	89118071	-1	q15	SRSF12	0.756853	1.02309	0.266233	3.93926	9.46145e-05	0.000586961
ENSG00000071127	4	10074339	10116949	-1	p16.1	WDR1	-0.775932	2.90949	3.68542	-3.95063	9.46317e-05	0.000586961
ENSG00000129084	11	14504874	14643635	-1	p15.2	PSMA1	0.974348	4.66427	3.68992	3.93313	9.56868e-05	0.000592994
ENSG00000182247	3	23203020	23591794	1	p24.3	UBE2E2	1.12527	3.56942	2.44415	3.9378	9.5865e-05	0.000593588
ENSG00000105875	7	135183839	135211534	-1	q33	WDR91	-0.73724	1.8488	2.58604	-3.92441	9.6075e-05	0.000594376
ENSG00000129103	7	56064002	56080670	1	p11.2	SUMF2	0.913429	3.97841	3.06498	3.92242	9.62463e-05	0.000594924
ENSG00000205220	16	67934506	67936864	-1	q22.1	PSMB10	-1.08419	3.65779	4.74198	-3.99546	9.68237e-05	0.00059798
ENSG00000135392	12	55820960	55830824	-1	q13.2	DNAJC14	-0.782768	0.8092	1.59197	-3.9347	9.77041e-05	0.0006029
ENSG00000151923	10	119571802	119597029	-1	q26.11	TIAL1	0.876128	2.24814	1.37201	3.9232	9.85021e-05	0.000607303
ENSG00000197013	19	21496682	21556270	1	p12	ZNF429	0.896859	1.56147	0.664611	3.91835	9.91374e-05	0.00061061
ENSG00000115425	2	215996329	216082955	-1	q35	PECR	1.44387	2.21814	0.774276	3.9455	9.92082e-05	0.00061061
ENSG00000063177	19	48615328	48619184	-1	q13.33	RPL18	-0.506143	5.65291	6.15905	-3.91587	9.93281e-05	0.000610826
ENSG00000105887	7	135926760	135977359	-1	q33	MTPN	0.758253	2.95495	2.1967	3.91692	9.98344e-05	0.000613415
ENSG00000141424	18	36108531	36129385	-1	q12.2	SLC39A6	1.3106	2.95042	1.63982	3.91741	0.00010064	0.000617839
ENSG00000196345	3	44555193	44594173	1	p21.31	ZKSCAN7	0.728241	1.27766	0.549421	3.91618	0.000101308	0.00062141
ENSG00000137106	9	37422666	37436990	1	p13.2	GRHPR	1.2638	4.18953	2.92573	3.90616	0.000103711	0.000635605
ENSG00000198363	8	61500556	61714640	-1	q12.3	ASPH	1.3056	3.21436	1.90876	3.91073	0.000104798	0.000641723
ENSG00000131508	5	139526431	139628434	1	q31.2	UBE2D2	0.809774	3.13767	2.3279	3.90632	0.000105092	0.000642973
ENSG00000072958	19	16197578	16245907	1	p13.11	AP1M1	1.04714	4.1518	3.10466	3.90965	0.000106593	0.000651602
ENSG00000018189	4	70704204	70808619	1	q13.3	RUFY3	0.951718	3.52358	2.57187	3.90046	0.000106856	0.000652646
ENSG00000143315	1	160024953	160031990	-1	q23.2	PIGM	1.04596	2.05469	1.00873	3.906	0.000106945	0.000652646
ENSG00000162819	1	222712553	222735196	1	q41	BROX	1.30585	2.90312	1.59727	3.92398	0.000108725	0.000662948
ENSG00000132570	5	134905120	135007959	1	q31.1	PCBD2	0.732249	1.65194	0.919687	3.89147	0.000109251	0.00066559
ENSG00000120509	X	70286595	70290514	-1	q13.1	PDZD11	1.48328	4.40705	2.92377	3.9065	0.000110722	0.000673978
ENSG00000144840	3	120684938	120742993	-1	q13.33	RABL3	0.754498	1.26843	0.513933	3.88978	0.000111264	0.000676707
ENSG00000100804	14	23016543	23035230	-1	q11.2	PSMB5	1.01139	5.77102	4.75963	3.88809	0.000112862	0.000685846
ENSG00000139675	13	52642425	52643796	1	q14.3	HNRNPA1L2	1.19429	1.82913	0.634838	3.9009	0.000113758	0.000690708
ENSG00000058668	1	203626561	203744081	1	q32.1	ATP2B4	1.22197	2.27152	1.04955	3.88718	0.000114431	0.000694208
ENSG00000122694	9	36136536	36163913	1	p13.3	GLIPR2	1.58812	3.64656	2.05843	3.90088	0.000114736	0.000695475
ENSG00000149582	11	118531041	118547280	1	q23.3	TMEM25	2.08637	3.30868	1.22231	3.90986	0.000114944	0.000696145
ENSG00000198040	12	133037292	133063304	1	q24.33	ZNF84	1.1376	1.37903	0.241427	3.89784	0.000115461	0.000698691
ENSG00000161202	3	184155377	184173614	1	q27.1	DVL3	0.784045	1.60796	0.823915	3.88108	0.000116165	0.000702359
ENSG00000132639	20	10218830	10307418	1	p12.2	SNAP25	2.87264	4.60476	1.73212	3.88074	0.000117132	0.000707609
ENSG00000114405	3	62318973	62336213	1	p14.2	C3orf14	3.4664	4.78175	1.31534	3.89968	0.000117587	0.000709764
ENSG00000126214	14	103561896	103714249	1	q32.33	KLC1	1.14356	3.12522	1.98166	3.87534	0.000119076	0.000718146
ENSG00000143621	1	153661788	153671028	-1	q21.3	ILF2	0.934681	4.83686	3.90218	3.87031	0.000120444	0.000725792
ENSG00000169891	X	16946658	17153272	1	p22.2	REPS2	0.731486	0.879341	0.147855	3.87485	0.000120827	0.000727492
ENSG00000180398	2	46901870	46941855	-1	p21	MCFD2	0.653028	1.95228	1.29925	3.86219	0.000121658	0.000731883
ENSG00000182149	16	71845996	71931199	1	q22.2	IST1	0.789289	3.69383	2.90454	3.86729	0.000122395	0.000735699
ENSG00000151726	4	184755595	184826818	-1	q35.1	ACSL1	-1.1363	2.41691	3.55322	-3.93742	0.000123148	0.000739605
ENSG00000161960	17	7572706	7579006	1	p13.1	EIF4A1	-0.60824	5.49707	6.10531	-3.8554	0.000125531	0.000753292
ENSG00000156508	6	73515750	73523797	-1	q13	EEF1A1	-0.407833	8.45788	8.86571	-3.85276	0.00012607	0.000755894
ENSG00000145721	5	97091867	97142753	-1	q15	LIX1	2.35799	2.51006	0.152074	3.8753	0.000129887	0.000778134
ENSG00000092531	15	42491233	42545356	1	q15.1	SNAP23	-0.997317	2.39409	3.39141	-3.85765	0.000130998	0.000784134
ENSG00000028528	15	64094123	64146090	1	q22.31	SNX1	0.754771	2.31994	1.56517	3.84716	0.000131478	0.000786357
ENSG00000205084	16	75536741	75556268	-1	q23.1	TMEM231	2.0447	2.67541	0.630716	3.87997	0.000133641	0.00079863
ENSG00000052723	1	114769479	114780685	-1	p13.2	SIKE1	0.831104	1.24719	0.41609	3.85439	0.000133892	0.000799463
ENSG00000060762	6	166364919	166383013	-1	q27	MPC1	0.896415	5.14246	4.24604	3.84528	0.000134156	0.000799823
ENSG00000123349	12	53295291	53299450	1	q13.13	PFDN5	-0.73265	4.9831	5.71575	-3.84785	0.000134175	0.000799823
ENSG00000143079	1	112396214	112463456	1	p13.2	CTTNBP2NL	-0.782335	1.87283	2.65516	-3.88135	0.000134808	0.000802932
ENSG00000197535	15	52307283	52529050	-1	q21.2	MYO5A	0.624373	1.09753	0.473153	3.84156	0.00013509	0.000803946
ENSG00000170836	17	60600183	60666280	1	q23.2	PPM1D	0.582882	0.920689	0.337807	3.84031	0.00013538	0.000805007
ENSG00000102230	X	24558087	24672677	-1	p22.11	PCYT1B	0.678847	0.838183	0.159335	3.84975	0.000135675	0.000806096
ENSG00000140905	16	81081945	81096395	-1	q23.2	GCSH	1.31286	4.89282	3.57996	3.83838	0.000137403	0.000815689
ENSG00000101310	20	18507520	18561415	1	p11.23	SEC23B	0.919526	3.70189	2.78236	3.83881	0.000138493	0.000821484
ENSG00000101363	20	37289638	37317260	1	q11.23	MANBAL	1.38718	4.56924	3.18206	3.84158	0.000140251	0.000831227
ENSG00000151967	3	159839861	159897360	1	q25.33	SCHIP1	2.20415	4.50875	2.30461	3.83419	0.000141048	0.00083526
ENSG00000163399	1	116372668	116410261	1	p13.1	ATP1A1	-0.872368	2.22591	3.09828	-3.84123	0.00014183	0.000839201
ENSG00000144749	3	66378797	66501263	-1	p14.1	LRIG1	2.01276	3.13135	1.11859	3.83876	0.000142306	0.000841326
ENSG00000175322	18	14057457	14132490	-1	p11.21	ZNF519	0.993306	1.11047	0.117162	3.83616	0.000146756	0.000866921
ENSG00000095794	10	35126791	35212958	1	p11.21	CREM	-0.936588	2.56494	3.50153	-3.87221	0.00014706	0.000868002
ENSG00000144485	2	238238267	238240662	-1	q37.3	HES6	2.92799	4.35102	1.42303	3.82631	0.000148367	0.000875003
ENSG00000113838	3	186546067	186570543	-1	q27.3	TBCCD1	0.664709	1.8309	1.16619	3.81115	0.000149788	0.000882656
ENSG00000005513	16	981770	986979	1	p13.3	SOX8	2.841	3.95169	1.11069	3.82505	0.000150924	0.000888627
ENSG00000265241	1	145917714	145927678	-1	q21.1	RBM8A	0.722818	2.88473	2.16191	3.81327	0.000151387	0.000890623
ENSG00000169567	5	131159027	131171735	-1	q23.3	HINT1	0.782025	5.69719	4.91517	3.80438	0.000156166	0.000917682
ENSG00000155115	6	110958706	110967890	1	q21	GTF3C6	1.06956	4.91974	3.85018	3.81003	0.000156242	0.000917682
ENSG00000156475	5	146581146	147084784	-1	q32	PPP2R2B	3.00672	3.47429	0.467568	3.80882	0.000158821	0.000932072
ENSG00000114491	3	124730433	124749273	1	q21.2	UMPS	1.12983	1.63202	0.50219	3.81873	0.000160975	0.000943938
ENSG00000173517	15	77100656	77420144	-1	q24.3	PEAK1	0.623697	1.50069	0.876995	3.79563	0.000161322	0.000945206
ENSG00000203666	1	244969705	245127164	1	q44	EFCAB2	1.14041	1.86653	0.726118	3.80184	0.000164018	0.000960218
ENSG00000179388	8	22687659	22693480	-1	p21.3	EGR3	-0.99235	2.31197	3.30432	-3.85571	0.000165008	0.000965231
ENSG00000148082	9	89005771	89178818	-1	q22.1	SHC3	1.56096	2.02985	0.468886	3.80329	0.000165362	0.000966516
ENSG00000130703	20	62231922	62296213	1	q13.33	OSBPL2	0.643577	1.57444	0.930863	3.78701	0.000165498	0.000966526
ENSG00000175602	11	65890673	65891635	1	q13.1	CCDC85B	1.67432	3.45497	1.78066	3.80957	0.000169161	0.000987113
ENSG00000171867	20	4686350	4701590	1	p13	PRNP	0.688173	5.18542	4.49725	3.78007	0.000169582	0.000988772
ENSG00000217128	5	131641714	131797063	-1	q31.1	FNIP1	0.712526	1.97516	1.26264	3.77989	0.000170526	0.000993468
ENSG00000167614	19	54415219	54436904	1	q13.42	TTYH1	3.58746	4.44397	0.856503	3.78912	0.000171724	0.000999638
ENSG00000085719	8	86514435	86561498	1	q21.3	CPNE3	1.08354	3.17335	2.0898	3.78008	0.000173845	0.00101117
ENSG00000179950	8	143816344	143829352	-1	q24.3	PUF60	0.822294	5.30029	4.47799	3.77542	0.000174409	0.00101363
ENSG00000146842	7	130164713	130207770	-1	q32.2	TMEM209	0.657545	1.72317	1.06563	3.77085	0.000175774	0.00102074
ENSG00000143153	1	169105697	169132722	1	q24.2	ATP1B1	-1.03685	2.20392	3.24077	-3.80859	0.000177351	0.00102906
ENSG00000129480	14	31446036	31457506	-1	q12	DTD2	0.516261	1.08262	0.566363	3.76832	0.000178125	0.00103272
ENSG00000185565	3	115802363	117139389	-1	q13.31	LSAMP	2.29287	2.55281	0.259935	3.77064	0.00017872	0.00103534
ENSG00000167088	18	21612314	21633524	1	q11.2	SNRPD1	0.984944	3.88201	2.89706	3.7718	0.000180251	0.00104337
ENSG00000188171	19	20619939	20661596	-1	p12	ZNF626	0.595719	1.14644	0.550723	3.76393	0.000180866	0.00104608
ENSG00000163590	3	160755602	161078902	1	q25.33	PPM1L	2.61262	2.90256	0.28994	3.85137	0.00018111	0.00104638
ENSG00000176533	19	2511219	2702694	-1	p13.3	GNG7	-0.696855	1.58865	2.2855	-3.77679	0.000181207	0.00104638
ENSG00000138381	2	189661385	189670831	1	q32.2	ASNSD1	1.5487	3.6035	2.05481	3.79149	0.000181459	0.00104699
ENSG00000124767	6	38675925	38703145	-1	p21.2	GLO1	1.4279	4.61737	3.18948	3.76976	0.000182709	0.00105336
ENSG00000139644	12	49707725	49764934	1	q13.12	TMBIM6	-0.640261	4.82905	5.46931	-3.75601	0.000186511	0.00107442
ENSG00000036054	3	100260992	100325251	1	q12.1	TBC1D23	1.66594	2.79951	1.13357	3.78807	0.000186746	0.00107491
ENSG00000138942	22	31160182	31207019	1	q12.2	RNF185	1.36818	3.61383	2.24565	3.76972	0.000187722	0.00107966
ENSG00000110013	11	124633113	124695707	-1	q24.2	SIAE	2.26172	2.88978	0.628058	3.78365	0.00018834	0.00108236
ENSG00000115762	2	131104847	131353709	1	q21.1	PLEKHB2	0.887037	2.68779	1.80076	3.75352	0.000188601	0.00108299
ENSG00000186642	11	72576141	72674591	-1	q13.4	PDE2A	2.2298	3.31949	1.08969	3.76793	0.000188779	0.00108315
ENSG00000112081	6	36594353	36605600	1	p21.31	SRSF3	0.596166	5.1253	4.52913	3.7509	0.000189608	0.00108704
ENSG00000078902	11	1274371	1309654	-1	p15.5	TOLLIP	0.92337	3.08468	2.16131	3.76121	0.000190283	0.00109004
ENSG00000169252	5	148825245	148828687	1	q32	ADRB2	-3.55338	0.788183	4.34156	-3.96323	0.000193134	0.00110549
ENSG00000139579	12	56222015	56229854	1	q13.3	NABP2	1.09229	2.07612	0.983823	3.75308	0.000194265	0.00111108
ENSG00000105290	19	35867899	35879792	1	q13.12	APLP1	2.44472	3.13372	0.689	3.77819	0.000196009	0.00111946
ENSG00000011478	19	45692666	45703989	1	q13.32	QPCTL	-0.295969	1.21521	1.51118	-3.74221	0.000196042	0.00111946
ENSG00000182872	X	47145221	47186813	1	p11.3	RBM10	1.13211	3.20079	2.06867	3.75148	0.00019629	0.00111999
ENSG00000103549	16	30761745	30776307	1	p11.2	RNF40	0.993297	2.69843	1.70513	3.74455	0.000203019	0.00115747
ENSG00000172893	11	71428193	71452868	-1	q13.4	DHCR7	2.12018	5.03664	2.91647	3.74203	0.000203267	0.00115796
ENSG00000204469	6	31620715	31637771	1	p21.33	PRRC2A	0.539967	1.88566	1.34569	3.73498	0.000204207	0.00116239
ENSG00000100462	14	22920525	22929408	-1	q11.2	PRMT5	1.68595	3.60893	1.92298	3.74544	0.000204585	0.00116363
ENSG00000162073	16	2969270	2973484	1	p13.3	PAQR4	2.15781	3.21147	1.05366	3.74808	0.000205342	0.00116701
ENSG00000149084	11	43680680	43856617	1	p11.2	HSD17B12	1.09162	4.21451	3.12289	3.73515	0.000205993	0.00116979
ENSG00000110090	11	68754620	68844410	-1	q13.3	CPT1A	0.465107	1.33506	0.869953	3.72831	0.000206871	0.00117385
ENSG00000115355	2	55287842	55419895	-1	p16.1	CCDC88A	0.59269	2.31903	1.72634	3.72979	0.000207879	0.00117827
ENSG00000108107	19	55385932	55403250	1	q13.42	RPL28	-0.619276	4.347	4.96627	-3.72725	0.000207978	0.00117827
ENSG00000138138	10	87751512	87841343	-1	q23.31	ATAD1	1.1605	3.52113	2.36063	3.73238	0.000211535	0.00119748
ENSG00000157259	7	92447482	92460075	1	q21.2	GATAD1	0.446743	1.31497	0.868224	3.72201	0.000211915	0.00119792
ENSG00000163154	1	151156649	151159749	1	q21.3	TNFAIP8L2	-1.43852	3.58078	5.0193	-3.90191	0.000211945	0.00119792
ENSG00000165678	10	84139509	84153568	1	q23.1	GHITM	0.783681	4.91639	4.13271	3.72564	0.000212395	0.00119952
ENSG00000079215	5	36606355	36688334	1	p13.2	SLC1A3	-0.76243	4.6294	5.39183	-3.72261	0.00021361	0.00120543
ENSG00000169062	13	114281601	114305817	1	q34	UPF3A	1.08567	3.40359	2.31792	3.72512	0.000214062	0.00120646
ENSG00000184384	11	95976598	96343195	-1	q21	MAML2	0.695095	2.49608	1.80098	3.72548	0.000214128	0.00120646
ENSG00000140941	16	87383953	87404779	1	q24.2	MAP1LC3B	0.728587	4.99777	4.26919	3.72235	0.000214527	0.00120729
ENSG00000122970	12	110124335	110218793	1	q24.11	IFT81	2.20057	2.34319	0.142624	3.77934	0.000214611	0.00120729
ENSG00000139163	12	22625075	22690665	1	p12.1	ETNK1	-0.694134	2.59112	3.28525	-3.73298	0.000215342	0.00121046
ENSG00000160710	1	154582057	154628013	-1	q21.3	ADAR	0.687508	2.23848	1.55097	3.71843	0.000216236	0.00121454
ENSG00000175193	3	183829271	183884933	-1	q27.1	PARL	1.55885	4.39668	2.83784	3.73663	0.000217793	0.00122233
ENSG00000135472	12	49866896	49904217	-1	q13.12	FAIM2	2.2678	3.10309	0.835287	3.72467	0.000218599	0.00122589
ENSG00000101888	X	109535781	109544690	1	q23	NXT2	2.50308	4.03245	1.52937	3.78312	0.000219242	0.00122854
ENSG00000181789	3	129249606	129277773	1	q21.3	COPG1	1.16348	3.42652	2.26304	3.72369	0.000219574	0.00122944
ENSG00000088448	13	110878540	110915069	-1	q34	ANKRD10	-0.659546	3.03816	3.6977	-3.70538	0.000228046	0.00127589
ENSG00000214413	10	110898730	110919201	-1	q25.2	BBIP1	1.01391	2.31341	1.2995	3.71349	0.000228307	0.00127635
ENSG00000134077	3	9362971	9386791	1	p25.3	THUMPD3	1.0323	1.99232	0.960023	3.72026	0.000229358	0.00128124
ENSG00000135318	6	85449584	85495791	1	q14.3	NT5E	2.87649	3.46548	0.588985	3.71384	0.000230182	0.00128484
ENSG00000100427	22	50059391	50085426	-1	q13.33	MLC1	2.9049	4.27288	1.36798	3.71391	0.00023081	0.00128734
ENSG00000114744	3	149738472	149752495	-1	q25.1	COMMD2	0.626218	1.44471	0.818494	3.69703	0.000234434	0.00130654
ENSG00000141252	17	508668	721717	-1	p13.3	VPS53	0.525286	1.63073	1.10545	3.69194	0.000237725	0.00132387
ENSG00000064607	19	18990888	19034023	-1	p13.11	SUGP2	0.663071	2.0347	1.37163	3.69048	0.000240139	0.00133627
ENSG00000105939	7	139043515	139109720	-1	q34	ZC3HAV1	-0.661613	1.5466	2.20821	-3.68942	0.000241255	0.00134144
ENSG00000100321	22	39349925	39385575	1	q13.1	SYNGR1	-1.09354	3.00275	4.09629	-3.69708	0.00024298	0.00134999
ENSG00000130159	19	11505929	11529172	-1	p13.2	ECSIT	1.25869	4.46075	3.20206	3.69646	0.000249242	0.00138372
ENSG00000198836	3	193593144	193697811	1	q29	OPA1	0.953585	1.9718	1.01822	3.70705	0.000249651	0.00138492
ENSG00000137142	9	38406528	38424454	-1	p13.1	IGFBPL1	1.20918	1.47486	0.265689	3.69631	0.000251626	0.00139415
ENSG00000130338	6	158232236	158511828	1	q25.3	TULP4	0.717187	2.07625	1.35906	3.68108	0.000251704	0.00139415
ENSG00000197043	5	151100706	151157785	-1	q33.1	ANXA6	2.57959	3.68355	1.10395	3.68913	0.000252228	0.00139599
ENSG00000197329	2	64092652	64144420	-1	p14	PELI1	-0.898463	2.39145	3.28991	-3.71444	0.000253727	0.0014032
ENSG00000136003	12	108562582	108569384	1	q23.3	ISCU	-0.739517	4.36601	5.10553	-3.68851	0.00025548	0.00141124
ENSG00000204389	6	31815543	31817946	1	p21.33	HSPA1A	-1.36418	5.05528	6.41946	-3.68311	0.000255769	0.00141124
ENSG00000153823	2	228850526	229271285	-1	q36.3	PID1	1.97235	3.90691	1.93456	3.68202	0.000255769	0.00141124
ENSG00000154945	17	50693198	50707914	-1	q21.33	ANKRD40	0.709858	2.33193	1.62207	3.67132	0.00026108	0.0014391
ENSG00000197170	17	67337916	67366605	-1	q24.2	PSMD12	1.17029	3.47599	2.30569	3.68362	0.000261219	0.0014391
ENSG00000162599	1	60865259	61462788	1	p31.3	NFIA	0.867877	2.37245	1.50458	3.67077	0.000263362	0.0014498
ENSG00000130544	19	7069703	7087968	1	p13.2	ZNF557	0.470431	0.962274	0.491842	3.66377	0.000267435	0.0014711
ENSG00000176887	2	5692384	5701385	1	p25.2	SOX11	1.7719	2.49961	0.727715	3.66311	0.000271854	0.00149426
ENSG00000040731	5	24487100	24644978	-1	p14.1	CDH10	2.70477	3.33705	0.632276	3.66445	0.000273441	0.00150184
ENSG00000184381	22	38111495	38214778	-1	q13.1	PLA2G6	2.34629	2.61935	0.27306	3.68081	0.000275862	0.00151363
ENSG00000131408	19	50329653	50383388	1	q13.33	NR1H2	-0.827033	3.87406	4.7011	-3.69049	0.000276009	0.00151363
ENSG00000167792	11	67605653	67612554	1	q13.2	NDUFV1	0.850503	4.96612	4.11561	3.65425	0.000278289	0.00152497
ENSG00000115677	2	241227264	241317061	-1	q37.3	HDLBP	0.662638	2.74481	2.08217	3.65606	0.000280881	0.00153801
ENSG00000196843	2	96536743	96552634	1	q11.2	ARID5A	-1.18038	2.98408	4.16447	-3.73008	0.000282988	0.00154836
ENSG00000129128	4	176319966	176332245	1	q34.2	SPCS3	-0.655028	1.14372	1.79875	-3.65729	0.000283762	0.00155142
ENSG00000167232	19	23304991	23395471	-1	p12	ZNF91	0.693741	1.33955	0.645812	3.64804	0.000286655	0.00156605
ENSG00000105669	19	18899514	18919387	-1	p13.11	COPE	0.672062	5.22498	4.55292	3.64588	0.000287674	0.00157042
ENSG00000166619	20	37492472	37527931	-1	q11.23	BLCAP	0.972945	4.54632	3.57338	3.64337	0.000292418	0.00159511
ENSG00000139289	12	76025447	76033932	-1	q21.2	PHLDA1	0.70715	1.89587	1.18872	3.63718	0.000295786	0.00161226
ENSG00000198252	14	52730166	52774989	1	q22.1	STYX	0.487514	1.04475	0.55724	3.63647	0.000296407	0.00161442
ENSG00000148335	9	129608884	129636131	1	q34.11	NTMT1	1.47681	4.20233	2.72552	3.6635	0.00029818	0.00162285
ENSG00000102290	X	91779261	92623230	1	q21.31	PCDH11X	0.448818	0.991884	0.543066	3.63424	0.000298486	0.00162329
ENSG00000171490	16	11833850	11851580	-1	p13.13	RSL1D1	0.630512	2.50292	1.87241	3.63254	0.000299414	0.00162638
ENSG00000174606	1	212992182	213015867	-1	q32.3	ANGEL2	0.675985	1.30023	0.624241	3.63572	0.000299659	0.00162638
ENSG00000176986	10	73744372	73772161	1	q22.2	SEC24C	0.946962	2.93356	1.9866	3.64042	0.000299733	0.00162638
ENSG00000170242	11	11841423	11961887	1	p15.3	USP47	0.949395	2.12346	1.17406	3.63858	0.000301717	0.00163591
ENSG00000221944	2	232547970	232550557	-1	q37.1	TIGD1	0.677744	1.36105	0.68331	3.63167	0.000303249	0.00164298
ENSG00000136504	17	49788681	49835026	1	q21.33	KAT7	1.38672	3.85225	2.46552	3.63292	0.000306122	0.00165729
ENSG00000185414	2	99181152	99199561	1	q11.2	MRPL30	0.728926	1.33114	0.602214	3.62944	0.000308179	0.00166718
ENSG00000134996	9	75088514	75147265	1	q21.13	OSTF1	-1.55848	2.82059	4.37907	-3.74349	0.000308845	0.00166953
ENSG00000147123	X	47142216	47145504	-1	p11.3	NDUFB11	0.716269	4.24741	3.53114	3.62937	0.000309933	0.00167415
ENSG00000113209	5	141135206	141138615	1	q31.3	PCDHB5	2.71351	3.47403	0.760515	3.63548	0.000315229	0.00170148
ENSG00000104164	15	45587214	45615945	1	q21.1	BLOC1S6	0.692319	1.87838	1.18606	3.62083	0.00031568	0.00170264
ENSG00000129255	17	7583529	7592789	1	p13.1	MPDU1	0.997791	3.89985	2.90206	3.62552	0.000317564	0.00171151
ENSG00000134186	1	108692310	108702928	1	p13.3	PRPF38B	-0.655573	2.16022	2.8158	-3.62486	0.000322657	0.00173766
ENSG00000115266	19	1446302	1473244	1	p13.3	APC2	1.23968	1.65158	0.411903	3.61817	0.000324031	0.00174376
ENSG00000129460	14	23469689	23509862	1	q11.2	NGDN	1.08321	4.51558	3.43237	3.61887	0.000325502	0.00175037
ENSG00000115020	2	208266255	208358746	1	q34	PIKFYVE	0.734007	1.3971	0.663096	3.61693	0.000327122	0.00175776
ENSG00000119737	2	53852912	53859967	-1	p16.2	GPR75	1.34507	3.65653	2.31145	3.61681	0.000331547	0.00178021
ENSG00000099940	22	20859007	20891214	1	q11.21	SNAP29	0.582671	1.58989	1.00722	3.60476	0.000333096	0.00178603
ENSG00000182985	11	115169218	115504957	-1	q23.3	CADM1	1.90869	3.19343	1.28474	3.6101	0.000333127	0.00178603
ENSG00000101361	20	2652593	2658393	1	p13	NOP56	1.03657	4.06257	3.026	3.60876	0.000333909	0.00178863
ENSG00000054148	9	136848724	136851027	1	q34.3	PHPT1	1.00121	4.85156	3.85035	3.60629	0.000334109	0.00178863
ENSG00000125482	9	132375548	132406851	-1	q34.13	TTF1	0.982405	1.7834	0.800992	3.61245	0.000341811	0.0018285
ENSG00000135655	12	62260338	62417431	1	q14.1	USP15	-0.853518	1.55613	2.40965	-3.6224	0.000346618	0.00185283
ENSG00000108528	17	4937130	4940053	-1	p13.2	SLC25A11	1.13418	4.01095	2.87678	3.59691	0.000350587	0.00187266
ENSG00000213463	14	70366499	70417090	-1	q24.2	SYNJ2BP	0.637228	1.3552	0.717976	3.59329	0.000350982	0.00187338
ENSG00000077157	1	202348699	202592706	1	q32.1	PPP1R12B	0.611934	1.09134	0.479405	3.59049	0.000353151	0.00188356
ENSG00000071553	X	154428645	154436516	1	q28	ATP6AP1	0.696907	4.94544	4.24853	3.58995	0.000353703	0.00188511
ENSG00000014919	10	99710868	99732127	-1	q24.2	COX15	0.760174	1.68157	0.921397	3.59663	0.000354571	0.00188833
ENSG00000150540	2	137964020	138016364	1	q22.1	HNMT	0.949087	4.15306	3.20397	3.59152	0.000355217	0.00189037
ENSG00000147669	8	100150623	100154003	1	q22.2	POLR2K	0.9236	4.75932	3.83572	3.59669	0.0003583	0.00190537
ENSG00000090273	1	26900238	26946871	1	p36.11	NUDC	0.812146	3.63277	2.82063	3.58272	0.000363016	0.00192902
ENSG00000204130	10	68341107	68407294	-1	q21.3	RUFY2	0.851316	1.43362	0.582302	3.58788	0.000365381	0.00194016
ENSG00000169895	X	16719612	16765340	1	p22.2	SYAP1	-0.623865	1.59127	2.21513	-3.57761	0.00036941	0.00196011
ENSG00000108826	17	50367857	50373207	-1	q21.33	MRPL27	1.67046	4.63996	2.96949	3.58703	0.000374009	0.00198305
ENSG00000125445	17	75261674	75266376	1	q25.1	MRPS7	1.10458	4.49851	3.39393	3.58246	0.000375845	0.00199051
ENSG00000156299	21	31118416	31559977	-1	q22.11	TIAM1	-0.654271	2.0554	2.70967	-3.58347	0.00037597	0.00199051
ENSG00000232112	3	48440257	48444208	1	p21.31	TMA7	0.533668	5.53359	4.99992	3.574	0.000376879	0.00199385
ENSG00000136854	9	127579370	127696027	1	q34.11	STXBP1	2.23674	3.70696	1.47022	3.57819	0.000378779	0.00200244
ENSG00000142188	21	33432485	33479974	-1	q22.11	TMEM50B	0.915342	2.66567	1.75033	3.57033	0.00038412	0.00202918
ENSG00000114646	3	47562238	47580792	-1	p21.31	CSPG5	2.27659	3.07694	0.800352	3.57104	0.000386129	0.00203829
ENSG00000135916	2	230864639	230879248	1	q37.1	ITM2C	0.670594	4.4111	3.7405	3.56543	0.000389784	0.00205608
ENSG00000086589	5	150690792	150701077	-1	q33.1	RBM22	0.892276	3.61346	2.72118	3.57172	0.000390311	0.00205735
ENSG00000196263	19	56507850	56530221	1	q13.43	ZNF471	0.30002	1.15476	0.854744	3.56074	0.000392366	0.00206545
ENSG00000138670	4	81426393	82044244	-1	q21.22	RASGEF1B	-1.29168	2.89834	4.19002	-3.64251	0.000392694	0.00206545
ENSG00000059145	16	1363205	1414751	-1	p13.3	UNKL	0.646816	1.14131	0.494494	3.56859	0.000392709	0.00206545
ENSG00000115364	2	75646783	75690851	1	p12	MRPL19	0.994514	1.84482	0.850305	3.57311	0.000393848	0.00206993
ENSG00000160948	8	144423601	144428563	-1	q24.3	VPS28	0.724294	5.26533	4.54103	3.56102	0.000398994	0.00209545
ENSG00000119231	3	196867856	196934714	1	q29	SENP5	0.60492	1.88397	1.27905	3.55353	0.000403378	0.00211674
ENSG00000171316	8	60678740	60868028	1	q12.2	CHD7	0.557124	2.2271	1.66997	3.55837	0.000403636	0.00211674
ENSG00000179010	4	6640091	6642745	1	p16.1	MRFAP1	0.657194	5.16586	4.50867	3.55302	0.00040719	0.00213382
ENSG00000196531	12	56712427	56731628	-1	q13.3	NACA	-0.518829	6.07188	6.59071	-3.55179	0.000408258	0.00213786
ENSG00000182973	3	32685145	32773875	1	p22.3	CNOT10	1.14777	2.27791	1.13014	3.56136	0.000410936	0.00215031
ENSG00000113048	5	72219409	72320646	-1	q13.2	MRPS27	0.991792	2.40294	1.41115	3.55159	0.000413152	0.00216034
ENSG00000072832	4	5748084	5893086	-1	p16.2	CRMP1	2.8645	3.54902	0.68452	3.55624	0.000413492	0.00216055
ENSG00000105612	19	12875209	12881466	-1	p13.13	DNASE2	-0.955	2.84936	3.80436	-3.55552	0.000417536	0.0021801
ENSG00000135506	12	57693955	57721557	1	q13.3	OS9	-0.587337	3.94775	4.53509	-3.54797	0.000422324	0.0022035
ENSG00000106692	9	105558130	105641118	1	q31.2	FKTN	0.810435	1.38838	0.577947	3.55242	0.000425381	0.00221784
ENSG00000145029	3	49422333	49429326	-1	p21.31	NICN1	0.631399	1.41889	0.787494	3.54067	0.000426695	0.00222083
ENSG00000213625	1	65420587	65436007	1	p31.3	LEPROT	-0.583193	1.28858	1.87177	-3.53963	0.000426727	0.00222083
ENSG00000188033	19	12576100	12640098	-1	p13.13	ZNF490	0.427837	1.74806	1.32022	3.53773	0.000426881	0.00222083
ENSG00000186448	3	44584888	44648471	1	p21.31	ZNF197	0.949722	1.25771	0.307988	3.55107	0.000430039	0.00223564
ENSG00000095787	10	28532493	28623112	1	p12.1	WAC	0.581409	2.11255	1.53114	3.53331	0.000434472	0.00225706
ENSG00000184905	X	102125679	102140426	1	q22.1	TCEAL2	3.26442	4.2786	1.01418	3.5362	0.00044752	0.00232317
ENSG00000166402	11	8019244	8106243	1	p15.4	TUB	2.34344	2.74473	0.401298	3.53504	0.000448153	0.00232477
ENSG00000106785	9	98069275	98119222	-1	q22.33	TRIM14	0.72307	1.47484	0.751769	3.52974	0.000449482	0.00232999
ENSG00000136267	7	14145049	14974777	-1	p21.2	DGKB	0.43742	0.689276	0.251857	3.52383	0.000454265	0.00235308
ENSG00000184983	22	42085526	42090884	-1	q13.2	NDUFA6	0.904082	4.43663	3.53255	3.52454	0.000459534	0.00237867
ENSG00000185164	16	18417325	18562211	-1	p12.3	NOMO2	1.19383	2.3891	1.19527	3.53021	0.000463501	0.00239748
ENSG00000189266	1	23956839	23963462	1	p36.11	PNRC2	-0.810931	3.72686	4.53779	-3.53504	0.000464659	0.00240174
ENSG00000173726	1	235109341	235128837	-1	q42.3	TOMM20	0.796847	4.0528	3.25595	3.52059	0.000465565	0.0024047
ENSG00000196873	9	68232003	68300015	1	q21.11	CBWD3	-0.722566	2.83628	3.55884	-3.52802	0.000466752	0.0024091
ENSG00000140937	16	64943753	65126112	-1	q21	CDH11	2.15906	2.72148	0.562413	3.53585	0.000467633	0.00241191
ENSG00000170903	11	105995623	106022403	-1	q22.3	MSANTD4	2.27659	2.7335	0.456905	3.54556	0.000468791	0.00241615
ENSG00000105866	7	21428043	21514822	1	p15.3	SP4	0.687554	1.40772	0.720165	3.51688	0.000470732	0.00242442
ENSG00000116288	1	7954291	7985505	1	p36.23	PARK7	0.697656	5.45228	4.75463	3.51555	0.000473408	0.00243646
ENSG00000109046	17	27294076	27315926	1	q11.1	WSB1	0.549122	5.17656	4.62744	3.50933	0.000474229	0.00243747
ENSG00000140990	16	1959538	1961975	1	p13.3	NDUFB10	1.04644	5.19089	4.14445	3.5145	0.000474281	0.00243747
ENSG00000066032	2	79185231	80648861	1	p12	CTNNA2	2.27656	3.05061	0.774047	3.51257	0.000477388	0.00245168
ENSG00000125148	16	56608584	56609497	1	q13	MT2A	-1.15904	5.50774	6.66678	-3.51526	0.000481955	0.00247337
ENSG00000255690	7	28953358	28958330	-1	p14.3	TRIL	2.83396	3.33394	0.499976	3.52952	0.00048248	0.0024743
ENSG00000239779	2	74458400	74460891	1	p13.1	WBP1	1.09362	4.02352	2.9299	3.50853	0.00048843	0.00250303
ENSG00000171724	16	77788564	77980107	1	q23.1	VAT1L	2.4966	3.26682	0.77022	3.51849	0.000490553	0.00251212
ENSG00000255112	18	11851413	11854444	1	p11.21	CHMP1B	-0.710349	2.00891	2.71926	-3.49929	0.000493981	0.00252787
ENSG00000168872	16	70346861	70373383	1	q22.1	DDX19A	1.11628	2.76985	1.65357	3.50687	0.000494748	0.00253
ENSG00000114902	3	52704955	52711148	1	p21.1	SPCS1	0.603014	5.17529	4.57228	3.50074	0.000495253	0.00253079
ENSG00000161526	17	75667251	75708062	1	q25.1	SAP30BP	0.812871	3.63547	2.8226	3.50473	0.000497963	0.00254283
ENSG00000099256	10	24848614	24952606	-1	p12.1	PRTFDC1	1.82018	3.83523	2.01506	3.51018	0.000498334	0.00254292
ENSG00000137124	9	38392702	38398661	1	p13.1	ALDH1B1	0.580101	0.989133	0.409032	3.50031	0.000498895	0.00254398
ENSG00000160961	19	14689801	14733746	1	p13.12	ZNF333	0.704258	1.37326	0.669001	3.49736	0.000502925	0.00256271
ENSG00000140876	16	77722492	77742260	1	q23.1	NUDT7	2.33393	3.11825	0.784324	3.53261	0.000506218	0.00257766
ENSG00000197622	1	151050971	151070325	-1	q21.3	CDC42SE1	-0.778358	3.04551	3.82387	-3.49897	0.000507422	0.00258196
ENSG00000115392	2	58159243	58241372	-1	p16.1	FANCL	1.95834	3.5778	1.61947	3.53562	0.000512077	0.00260381
ENSG00000110031	11	58526871	58578220	-1	q12.1	LPXN	-1.31675	2.53836	3.85511	-3.57595	0.000516038	0.0026221
ENSG00000166794	15	64155817	64163022	-1	q22.31	PPIB	0.563747	5.68442	5.12067	3.48793	0.000517111	0.0026257
ENSG00000101856	X	119236245	119244466	1	q24	PGRMC1	1.30978	4.97303	3.66325	3.49	0.000529221	0.00268529
ENSG00000116044	2	177227595	177392697	-1	q31.2	NFE2L2	-0.805693	3.06715	3.87284	-3.49429	0.000530572	0.00269025
ENSG00000135372	11	34105617	34147670	1	p13	NAT10	1.20205	2.55963	1.35758	3.50089	0.000537952	0.00272575
ENSG00000166938	15	66293217	66333898	1	q22.31	DIS3L	0.571207	1.46868	0.897473	3.47449	0.000540697	0.00273773
ENSG00000171298	17	80101556	80119881	1	q25.3	GAA	-0.77966	3.00124	3.7809	-3.48672	0.000541796	0.00274027
ENSG00000180423	11	46602861	46617909	-1	p11.2	HARBI1	3.27031	4.18353	0.913217	3.56655	0.00054196	0.00274027
ENSG00000065154	10	124397303	124418976	-1	q26.13	OAT	0.968531	4.66896	3.70043	3.48079	0.000544501	0.00274969
ENSG00000117448	1	45550543	45570049	1	p34.1	AKR1A1	0.768684	4.95647	4.18778	3.47909	0.000544587	0.00274969
ENSG00000196072	10	100273280	100286680	-1	q24.31	BLOC1S2	0.788432	2.28381	1.49538	3.47142	0.000549679	0.00277345
ENSG00000172466	18	35332227	35345482	-1	q12.2	ZNF24	0.79567	2.87906	2.08339	3.47195	0.000559096	0.00281899
ENSG00000136859	9	127087348	127122635	-1	q33.3	ANGPTL2	2.91025	3.53755	0.627304	3.47476	0.000560264	0.0028213
ENSG00000206503	6	29941260	29945884	1	p22.1	HLA-A	-0.654964	5.01796	5.67292	-3.46563	0.000560339	0.0028213
ENSG00000143443	1	151047751	151051986	1	q21.3	C1orf56	-0.693493	3.2042	3.8977	-3.46956	0.000561124	0.00282328
ENSG00000233927	19	8321158	8323340	1	p13.2	RPS28	0.493614	7.16177	6.66816	3.45901	0.000572165	0.00287682
ENSG00000115947	2	147930396	148021604	-1	q23.1	ORC4	0.345675	3.69268	3.34701	3.45775	0.000573249	0.00288026
ENSG00000119865	2	68284171	68320051	-1	p14	CNRIP1	1.1378	3.95674	2.81894	3.4612	0.000576907	0.00289661
ENSG00000178567	3	36985043	36993131	-1	p22.2	EPM2AIP1	0.936899	2.46118	1.52428	3.46291	0.000577802	0.00289908
ENSG00000152578	11	105609994	105982092	1	q22.3	GRIA4	2.32954	3.38032	1.05078	3.46036	0.000580751	0.00291185
ENSG00000088888	20	3846799	3876123	1	p13	MAVS	0.435583	1.50184	1.06626	3.45208	0.000585547	0.00293385
ENSG00000182902	22	17563450	17590995	1	q11.21	SLC25A18	2.88369	3.6615	0.777806	3.46298	0.000586365	0.0029359
ENSG00000165775	X	155025980	155060304	1	q28	FUNDC2	0.83232	3.66483	2.83251	3.45751	0.000587823	0.00294116
ENSG00000137496	11	71998613	72005715	1	q13.4	IL18BP	-1.02196	2.59206	3.61402	-3.50143	0.000598712	0.00299356
ENSG00000165995	10	18140424	18543557	1	p12.33	CACNB2	0.763097	1.01474	0.251641	3.45832	0.000599588	0.00299586
ENSG00000141380	18	26016253	26091217	-1	q11.2	SS18	0.706611	2.1015	1.39489	3.44484	0.000602815	0.00300989
ENSG00000009307	1	114716913	114758676	-1	p13.2	CSDE1	-0.699321	3.05716	3.75648	-3.45031	0.000603377	0.00301061
ENSG00000160352	19	21082159	21125270	1	p12	ZNF714	0.307593	0.618004	0.310411	3.44424	0.000604648	0.00301486
ENSG00000141552	17	81890790	81900991	1	q25.3	ANAPC11	0.814381	5.16801	4.35363	3.44556	0.000608296	0.00303095
ENSG00000113712	5	149492982	149551471	-1	q32	CSNK1A1	0.672263	4.35937	3.68711	3.44146	0.000615251	0.00306166
ENSG00000170035	2	180967248	181076585	1	q31.3	UBE2E3	1.19225	4.33807	3.14582	3.45276	0.000615311	0.00306166
ENSG00000111962	6	148747030	149076990	1	q25.1	UST	0.848374	1.3486	0.50023	3.44902	0.000616043	0.00306318
ENSG00000177105	11	3826978	3840959	-1	p15.4	RHOG	-1.01814	3.69849	4.71663	-3.49697	0.000619042	0.00307597
ENSG00000115306	2	54456317	54671446	1	p16.2	SPTBN1	1.14554	2.26706	1.12152	3.43917	0.000621249	0.00308469
ENSG00000215472	18	49481681	49492479	-1	q21.1	RPL17-C18orf32	1.96587	3.13054	1.16467	3.52816	0.000621653	0.00308469
ENSG00000113369	5	91368631	91383317	-1	q14.3	ARRDC3	-0.83981	2.62292	3.46273	-3.4569	0.000623968	0.00309404
ENSG00000089220	12	118136124	118145584	1	q24.23	PEBP1	0.768429	5.41649	4.64806	3.43508	0.000626528	0.00310459
ENSG00000111775	12	120438090	120440737	1	q24.31	COX6A1	0.790347	5.36289	4.57254	3.43606	0.000628363	0.00311154
ENSG00000145681	5	83637805	83720855	-1	q14.3	HAPLN1	2.57352	3.38709	0.813567	3.44154	0.000629242	0.00311375
ENSG00000186073	15	36579626	36810248	1	q14	C15orf41	1.79081	2.88198	1.09117	3.49845	0.000629931	0.00311502
ENSG00000143569	1	154220179	154271510	1	q21.3	UBAP2L	0.781724	3.25978	2.47806	3.4338	0.000637871	0.00315128
ENSG00000100284	22	35299275	35347992	1	q12.3	TOM1	0.942748	3.54175	2.599	3.44343	0.00063814	0.00315128
ENSG00000125107	16	58519951	58629885	-1	q21	CNOT1	0.747513	2.07592	1.32841	3.4345	0.000641122	0.00316384
ENSG00000102393	X	101393273	101408012	-1	q22.1	GLA	-1.21572	3.13757	4.35329	-3.46847	0.000648689	0.00319899
ENSG00000198093	19	51889235	51905040	-1	q13.41	ZNF649	1.60689	2.38043	0.773536	3.47562	0.000649293	0.00319977
ENSG00000103160	16	84122141	84145192	-1	q24.1	HSDL1	1.26094	2.5778	1.31686	3.43339	0.000655386	0.00322759
ENSG00000107223	9	136862119	136866308	-1	q34.3	EDF1	0.556272	5.61408	5.05781	3.42233	0.000657769	0.0032371
ENSG00000140988	16	1962058	1964841	-1	p13.3	RPS2	-0.570649	6.52035	7.091	-3.4189	0.000662755	0.00325941
ENSG00000130713	9	130693721	130704894	1	q34.12	EXOSC2	1.01325	1.83838	0.825127	3.42375	0.0006695	0.00329034
ENSG00000071246	14	76761468	76783015	1	q24.3	VASH1	-0.566585	2.17962	2.7462	-3.42069	0.000673708	0.00330876
ENSG00000125356	X	119871832	119876662	1	q24	NDUFA1	0.620127	5.69991	5.07979	3.41431	0.000677122	0.00332326
ENSG00000110721	11	68052859	68121444	-1	q13.2	CHKA	-0.759667	2.23558	2.99525	-3.43123	0.000681213	0.00334105
ENSG00000171634	17	67825503	67984378	1	q24.2	BPTF	0.534009	1.8083	1.27429	3.41216	0.000681999	0.00334263
ENSG00000172831	16	66934444	66945096	1	q22.1	CES2	0.822793	1.96398	1.14119	3.41572	0.000687906	0.00336929
ENSG00000096092	6	52671113	52686588	1	p12.2	TMEM14A	1.45348	4.49224	3.03876	3.42416	0.000691355	0.00338388
ENSG00000196459	X	13712244	13734635	-1	p22.2	TRAPPC2	0.504148	2.20005	1.6959	3.40555	0.000693437	0.00339176
ENSG00000101966	X	123859724	123913979	1	q25	XIAP	0.398952	1.67374	1.27479	3.40442	0.000696006	0.00340201
ENSG00000061938	3	195863364	195911945	-1	q29	TNK2	1.1952	2.54263	1.34743	3.40824	0.00069786	0.00340876
ENSG00000198380	2	69319780	69387250	-1	p13.3	GFPT1	0.411583	0.74817	0.336588	3.40365	0.000703176	0.00343239
ENSG00000197958	9	127447674	127451406	-1	q33.3	RPL12	-0.516737	6.17599	6.69273	-3.39944	0.000713033	0.00347815
ENSG00000138385	2	169791933	169812064	1	q31.1	SSB	0.763069	3.95538	3.19231	3.40057	0.000717247	0.00349633
ENSG00000204681	6	29555629	29633976	-1	p22.1	GABBR1	2.55721	3.49508	0.937878	3.39699	0.00072646	0.00353885
ENSG00000125818	20	1113240	1189415	1	p13	PSMF1	0.768789	3.48305	2.71426	3.39742	0.000728361	0.00354571
ENSG00000126768	X	48893447	48898143	-1	p11.23	TIMM17B	1.12548	3.65569	2.53021	3.40838	0.00073438	0.00357259
ENSG00000204217	2	202376327	202567751	1	q33.1	BMPR2	0.548363	1.2895	0.741135	3.39182	0.000736647	0.0035812
ENSG00000117862	1	52020131	52055191	-1	p32.3	TXNDC12	-0.99139	3.18094	4.17233	-3.41691	0.000744127	0.00361512
ENSG00000136240	7	6445953	6484190	-1	p22.1	KDELR2	0.742356	3.89388	3.15152	3.38822	0.000749165	0.00363714
ENSG00000126351	17	40058290	40093867	1	q21.1	THRA	1.58031	3.36997	1.78966	3.38798	0.000756715	0.00367132
ENSG00000187957	2	229357629	229714555	-1	q36.3	DNER	2.93666	3.82821	0.89155	3.38316	0.00076912	0.00372899
ENSG00000122547	7	36153254	36301538	1	p14.2	EEPD1	0.96536	3.02987	2.06451	3.39462	0.000775381	0.00375681
ENSG00000152904	1	235327350	235344532	1	q42.3	GGPS1	0.620698	1.82424	1.20354	3.37452	0.000776994	0.00376209
ENSG00000150275	10	53802771	55627942	-1	q21.1	PCDH15	2.0651	2.46317	0.398062	3.38255	0.000779192	0.0037702
ENSG00000084733	2	26034084	26137454	1	p23.3	RAB10	0.682159	3.8238	3.14164	3.37594	0.000782205	0.00378223
ENSG00000166181	11	43311963	43344529	1	p12	API5	1.00089	3.39708	2.39619	3.38167	0.000786138	0.00379766
ENSG00000181826	4	37590800	37686376	-1	p14	RELL1	0.650833	1.80111	1.15028	3.37216	0.000786451	0.00379766
ENSG00000125675	X	123184153	123490915	1	q25	GRIA3	2.24774	2.79021	0.542473	3.37671	0.000788889	0.00380688
ENSG00000117868	7	158730995	158830253	-1	q36.3	ESYT2	0.397275	1.08861	0.691339	3.36735	0.000796878	0.00384056
ENSG00000048342	4	15469865	15601557	1	p15.32	CC2D2A	0.480222	1.3024	0.822175	3.36984	0.000796936	0.00384056
ENSG00000254999	3	10115675	10127190	1	p25.3	BRK1	0.519705	5.45175	4.93205	3.36851	0.000799539	0.00385052
ENSG00000054690	14	67533290	67589612	1	q24.1	PLEKHH1	0.482885	0.697209	0.214324	3.37201	0.000800472	0.00385244
ENSG00000130520	19	18306236	18323112	-1	p13.11	LSM4	0.917797	4.06074	3.14295	3.37263	0.00080724	0.00388242
ENSG00000112759	6	44219553	44234142	1	p21.1	SLC29A1	-0.852237	3.18457	4.03681	-3.39597	0.000813026	0.00390763
ENSG00000113240	5	178602664	178630615	-1	q35.3	CLK4	1.84009	3.36143	1.52134	3.37518	0.00082612	0.00396791
ENSG00000107819	10	101031234	101041244	1	q24.31	SFXN3	0.935659	1.90966	0.973996	3.3629	0.000829695	0.00398242
ENSG00000139921	14	51240162	51257655	1	q22.1	TMX1	-0.655664	2.01572	2.67139	-3.35594	0.000832805	0.00399279
ENSG00000107104	9	470291	746106	1	p24.3	KANK1	1.53711	2.76608	1.22896	3.36195	0.000832965	0.00399279
ENSG00000029993	X	150980509	150990771	1	q28	HMGB3	1.68246	2.25042	0.567963	3.37354	0.000834361	0.00399682
ENSG00000174231	17	1650629	1684867	-1	p13.3	PRPF8	0.666167	2.84073	2.17456	3.35698	0.000835461	0.00399943
ENSG00000167904	8	55696424	55773407	-1	q12.1	TMEM68	0.963533	1.65118	0.687643	3.36686	0.000841381	0.00402509
ENSG00000176422	12	56468578	56479708	1	q13.3	SPRYD4	0.615329	1.19745	0.58212	3.3554	0.000845776	0.00404343
ENSG00000106246	7	99416739	99466163	-1	q22.1	PTCD1	0.620904	1.37033	0.749422	3.35187	0.000850833	0.0040649
ENSG00000196177	10	123008979	123058290	1	q26.13	ACADSB	0.396517	0.844482	0.447965	3.34678	0.000859941	0.00410569
ENSG00000021574	2	32063547	32157637	1	p22.3	SPAST	0.417657	1.06887	0.651209	3.34553	0.000862317	0.0041143
ENSG00000197694	9	128552558	128633662	1	q34.11	SPTAN1	0.814845	2.41772	1.60287	3.34827	0.000865041	0.00412455
ENSG00000144895	3	150546678	150586016	1	q25.1	EIF2A	0.829049	2.89237	2.06332	3.34986	0.000865612	0.00412455
ENSG00000106268	7	2242222	2251146	1	p22.3	NUDT1	1.12464	4.23709	3.11246	3.37433	0.000868151	0.00413182
ENSG00000119711	14	74056847	74084492	-1	q24.3	ALDH6A1	1.11382	4.42216	3.30834	3.35191	0.000868285	0.00413182
ENSG00000113742	5	173888349	173961980	1	q35.2	CPEB4	0.59164	2.43853	1.84688	3.3425	0.000877859	0.00417462
ENSG00000138078	2	44316281	44361862	-1	p21	PREPL	1.1568	2.38912	1.23232	3.34482	0.000879133	0.00417792
ENSG00000129351	19	10654261	10692417	1	p13.2	ILF3	0.59389	3.51579	2.9219	3.34021	0.000882148	0.00418947
ENSG00000198892	1	201888680	201892587	1	q32.1	SHISA4	1.86933	3.84819	1.97886	3.34788	0.000883123	0.00419134
ENSG00000174136	5	98768650	98798643	1	q15	RGMB	1.86762	3.17516	1.30754	3.34201	0.000901891	0.00427759
ENSG00000111231	12	110452486	110469268	-1	q24.11	GPN3	-0.981305	3.80029	4.78159	-3.38846	0.000907924	0.00430337
ENSG00000158186	3	138347648	138405534	1	q22.3	MRAS	1.29001	2.14844	0.85843	3.34526	0.000910306	0.00431182
ENSG00000123636	2	159318979	159616569	-1	q24.2	BAZ2B	-0.652857	1.48741	2.14026	-3.34632	0.000916974	0.00434055
ENSG00000182774	15	82536750	82540459	-1	q25.2	RPS17	-0.451928	5.23699	5.68892	-3.32674	0.000926583	0.00438315
ENSG00000080802	7	135361795	135510127	-1	q33	CNOT4	1.06274	2.81449	1.75175	3.33279	0.000927209	0.00438323
ENSG00000119812	2	33583660	33599382	-1	p22.3	FAM98A	1.4776	3.2921	1.81449	3.35109	0.000928823	0.00438797
ENSG00000119596	14	74763316	74859435	1	q24.3	YLPM1	0.568262	1.57341	1.00514	3.32496	0.000946935	0.0044706
ENSG00000138069	2	65070696	65130331	-1	p14	RAB1A	-0.605933	4.20797	4.81391	-3.31708	0.000959835	0.00452758
ENSG00000265681	18	49488453	49492523	-1	q21.1	RPL17	-0.437461	7.32945	7.76691	-3.31459	0.000960263	0.00452758
ENSG00000152377	5	136975298	137598379	-1	q31.2	SPOCK1	3.07877	4.80417	1.7254	3.32393	0.000962446	0.0045349
ENSG00000100281	22	35257452	35295807	1	q12.3	HMGXB4	1.10332	2.57445	1.47113	3.32938	0.000970957	0.00457201
ENSG00000101782	18	23453287	23486603	1	q11.2	RIOK3	0.623378	1.64886	1.02548	3.31216	0.000972331	0.00457549
ENSG00000106554	7	132784870	133082090	-1	q33	CHCHD3	1.36687	4.19564	2.82877	3.31773	0.000975109	0.00458556
ENSG00000130119	X	54530183	54621521	1	p11.22	GNL3L	0.411644	1.18537	0.773721	3.30828	0.000981797	0.00461399
ENSG00000100564	14	67581955	67600286	-1	q24.1	PIGH	1.52795	3.90044	2.37248	3.32182	0.000984632	0.00462203
ENSG00000135124	12	121209857	121234106	1	q24.31	P2RX4	-1.18696	2.91999	4.10695	-3.37386	0.000984791	0.00462203
ENSG00000101452	20	38962299	39039723	1	q11.23	DHX35	-1.70931	2.54912	4.25843	-3.3504	0.000993859	0.00466155
ENSG00000074800	1	8861000	8879190	-1	p36.23	ENO1	0.614244	5.12853	4.51428	3.30671	0.000995055	0.00466412
ENSG00000137845	15	58588809	58749791	-1	q21.3	ADAM10	-0.770935	2.47686	3.24779	-3.32325	0.000996589	0.00466827
ENSG00000110108	11	60914158	60923443	1	q12.2	TMEM109	-0.788155	3.28254	4.07069	-3.33993	0.00100473	0.00470333
ENSG00000063015	17	28954901	29006440	-1	q11.2	SEZ6	1.67945	2.8585	1.17905	3.30458	0.00100681	0.00470736
ENSG00000221926	17	15627960	15684311	-1	p12	TRIM16	0.651324	0.952015	0.300691	3.31089	0.0010069	0.00470736
ENSG00000120162	9	27325209	27529814	-1	p21.2	MOB3B	2.53299	2.96102	0.428029	3.30686	0.00100839	0.00471125
ENSG00000115946	2	68157888	68176238	1	p14	PNO1	0.897758	1.78569	0.887931	3.30702	0.00101275	0.00472858
ENSG00000213339	19	10701430	10713437	1	p13.2	QTRT1	1.04246	4.43386	3.3914	3.3055	0.00101587	0.00474006
ENSG00000155959	X	155197007	155239841	1	q28	VBP1	1.25585	4.46955	3.21369	3.3064	0.00101834	0.0047485
ENSG00000115286	19	1383527	1395589	1	p13.3	NDUFS7	0.762125	5.03001	4.26788	3.29906	0.00102579	0.00478017
ENSG00000115233	2	161308425	161411717	1	q24.2	PSMD14	1.29625	4.45344	3.15719	3.30208	0.00102861	0.00479021
ENSG00000277161	17	36534987	36539310	1	q12	PIGW	0.711992	1.25615	0.544156	3.29877	0.00103205	0.00480312
ENSG00000136381	15	78437431	78501453	1	q25.1	IREB2	0.573093	0.981015	0.407922	3.29892	0.00104343	0.00485292
ENSG00000106537	7	16753755	16784536	1	p21.1	TSPAN13	2.59113	3.93638	1.34525	3.30292	0.00104607	0.00486206
ENSG00000139636	12	49096551	49110900	-1	q13.12	LMBR1L	-1.31552	2.46758	3.7831	-3.34509	0.00106095	0.00492804
ENSG00000147894	9	27535640	27573866	-1	p21.2	C9orf72	-0.841338	3.22631	4.06764	-3.3107	0.00106178	0.00492872
ENSG00000154978	7	55436056	55572988	-1	p11.2	VOPP1	0.941567	3.69331	2.75174	3.29423	0.0010668	0.00494884
ENSG00000179933	14	23095505	23100456	1	q11.2	C14orf119	1.12253	2.39305	1.27052	3.29927	0.00106775	0.00495004
ENSG00000090054	9	92000087	92115413	-1	q22.31	SPTLC1	0.687206	2.29292	1.60571	3.28477	0.00107238	0.00496829
ENSG00000102908	16	69565094	69704666	1	q22.1	NFAT5	0.569097	1.5066	0.9375	3.28487	0.00108126	0.00500622
ENSG00000156026	10	72692131	72887694	1	q22.1	MCU	1.98427	2.68658	0.702318	3.31307	0.00110656	0.00512005
ENSG00000101161	20	63981132	64033100	1	q13.33	PRPF6	0.950425	3.59642	2.646	3.27584	0.0011076	0.00512157
ENSG00000160752	1	155308748	155320666	1	q22	FDPS	1.22043	5.35041	4.12998	3.27781	0.0011086	0.00512292
ENSG00000108788	17	42567068	42573239	1	q21.2	MLX	-0.751986	3.6213	4.37329	-3.28505	0.00112938	0.00521561
ENSG00000143947	2	55231903	55235853	1	p16.1	RPS27A	-0.411957	6.65623	7.06818	-3.26515	0.00114166	0.00526681
ENSG00000101577	18	2916994	3013315	-1	p11.31	LPIN2	-0.600918	1.67759	2.27851	-3.28387	0.00114212	0.00526681
ENSG00000152778	10	89414568	89420997	1	q23.31	IFIT5	1.5622	2.98195	1.41975	3.28079	0.00114267	0.00526681
ENSG00000118689	6	108559835	108684774	1	q21	FOXO3	-0.527334	2.07755	2.60488	-3.26439	0.00116067	0.00534564
ENSG00000254122	5	141417645	141512975	1	q31.3	PCDHGB7	2.63005	4.07664	1.44659	3.26436	0.00116126	0.00534564
ENSG00000090470	15	65117379	65133808	-1	q22.31	PDCD7	0.553797	1.14995	0.596151	3.26027	0.00118151	0.0054354
ENSG00000099956	22	23786931	23838009	1	q11.23	SMARCB1	0.667245	3.70063	3.03338	3.25862	0.00118323	0.00543982
ENSG00000196646	19	12163064	12189871	1	p13.2	ZNF136	1.11833	1.67374	0.555404	3.27283	0.0011865	0.0054514
ENSG00000109814	4	39498755	39528311	-1	p14	UGDH	0.637942	1.28372	0.645777	3.25596	0.00119176	0.00546568
ENSG00000111674	12	6913745	6923698	1	p13.31	ENO2	2.30126	3.71948	1.41823	3.26085	0.00119197	0.00546568
ENSG00000084090	2	96184859	96208825	-1	q11.2	STARD7	0.807936	3.59451	2.78658	3.25499	0.00119259	0.00546568
ENSG00000123178	13	49912702	49936490	-1	q14.2	SPRYD7	0.619955	1.29373	0.673779	3.25743	0.00119265	0.00546568
ENSG00000107581	10	119033670	119080823	-1	q26.11	EIF3A	-0.65414	2.58075	3.23488	-3.25836	0.00119464	0.00547131
ENSG00000168734	20	44531785	44624247	1	q13.12	PKIG	2.01775	4.13396	2.11621	3.27172	0.00120423	0.00551172
ENSG00000189077	7	75986831	75994656	-1	q11.23	TMEM120A	1.2174	3.85158	2.63417	3.26224	0.00120637	0.00551801
ENSG00000133961	14	73275107	73458617	-1	q24.3	NUMB	-0.850543	2.37112	3.22167	-3.26443	0.00121247	0.00554241
ENSG00000170791	8	56211686	56218809	1	q12.1	CHCHD7	-0.953365	3.2566	4.20997	-3.29659	0.00122129	0.00557918
ENSG00000196136	14	94612384	94624055	1	q32.13	SERPINA3	4.44385	5.27769	0.833845	3.30316	0.00123216	0.00562485
ENSG00000012171	3	50267558	50277546	1	p21.31	SEMA3B	1.99629	2.56737	0.571075	3.26557	0.00123285	0.00562485
ENSG00000072501	X	53374149	53422728	-1	p11.22	SMC1A	0.597524	1.74406	1.14654	3.24642	0.0012459	0.00568075
ENSG00000152465	10	15102584	15168693	-1	p13	NMT2	0.373356	0.991198	0.617843	3.23735	0.00125941	0.00573871
ENSG00000135341	6	90513573	90587072	-1	q15	MAP3K7	0.991523	2.5867	1.59518	3.25173	0.00127081	0.00578703
ENSG00000134419	16	18781295	18790383	-1	p12.3	RPS15A	-0.483296	6.51668	6.99998	-3.23394	0.00127619	0.00580784
ENSG00000111275	12	111766887	111817532	1	q24.12	ALDH2	-0.735019	4.07562	4.81064	-3.23775	0.00128281	0.00583425
ENSG00000151876	5	41925254	41941743	1	p13.1	FBXO4	-1.65289	2.77503	4.42792	-3.29195	0.00128555	0.00584306
ENSG00000242247	22	42796502	42858106	-1	q13.2	ARFGAP3	0.825414	3.17168	2.34627	3.23946	0.00129731	0.00589275
ENSG00000151247	4	98871684	98930637	-1	q23	EIF4E	-0.755709	2.75226	3.50797	-3.23659	0.00130614	0.00592848
ENSG00000033011	16	5033923	5087379	1	p13.3	ALG1	0.46236	1.12962	0.667258	3.22719	0.00130682	0.00592848
ENSG00000101751	18	54269404	54321266	1	q21.2	POLI	0.769241	1.43633	0.66709	3.23434	0.00131507	0.00596213
ENSG00000172534	X	153947557	153971818	-1	q28	HCFC1	0.565767	2.28139	1.71562	3.22649	0.00132269	0.00599292
ENSG00000197417	17	3608240	3636250	-1	p13.2	SHPK	0.535439	1.15421	0.618776	3.22454	0.00132613	0.00600472
ENSG00000100376	22	45308968	45341955	1	q13.31	FAM118A	-0.663687	0.980376	1.64406	-3.2295	0.00132743	0.00600684
ENSG00000160200	21	43053191	43076943	-1	q22.3	CBS	3.86382	4.26744	0.403615	3.22975	0.00133331	0.00602964
ENSG00000177565	3	177019340	177228000	-1	q26.32	TBL1XR1	0.549051	3.0546	2.50554	3.21891	0.00134764	0.00609063
ENSG00000175203	12	57530102	57547331	-1	q13.3	DCTN2	0.926572	3.34485	2.41828	3.2194	0.00135265	0.00610942
ENSG00000113161	5	75336329	75362101	1	q13.3	HMGCR	1.74257	3.40514	1.66257	3.22347	0.00135395	0.00611146
ENSG00000178950	4	849276	932373	-1	p16.3	GAK	-0.649518	2.26066	2.91017	-3.23471	0.00135885	0.00612974
ENSG00000178127	18	9102630	9134345	1	p11.22	NDUFV2	0.779045	4.99574	4.21669	3.22004	0.00136147	0.00613772
ENSG00000188186	7	100148907	100155944	1	q22.1	LAMTOR4	0.551766	5.80636	5.25459	3.21566	0.00136428	0.00614652
ENSG00000169919	7	65960684	65982215	-1	q11.21	GUSB	-0.779632	2.77147	3.5511	-3.22314	0.00136796	0.00615923
ENSG00000163900	3	185476496	185499057	-1	q27.2	TMEM41A	0.574315	1.26195	0.687635	3.21489	0.0013716	0.00617175
ENSG00000267534	19	10221433	10231331	-1	p13.2	S1PR2	0.467657	1.46909	1.00143	3.21101	0.00137848	0.00619883
ENSG00000101463	20	24469629	24666616	1	p11.21	SYNDIG1	-0.79483	3.17861	3.97344	-3.24238	0.00138646	0.00623084
ENSG00000196235	19	39436156	39476670	1	q13.2	SUPT5H	0.577042	3.25362	2.67658	3.21164	0.0013966	0.00627247
ENSG00000113194	5	176447628	176510074	1	q35.2	FAF2	1.01178	2.77743	1.76566	3.21685	0.00139831	0.00627626
ENSG00000183628	22	18906028	18914238	1	q11.21	DGCR6	1.80046	4.56221	2.76174	3.21026	0.00140694	0.00631107
ENSG00000065615	6	83859656	83967423	1	q14.2	CYB5R4	-1.19968	2.78069	3.98038	-3.23946	0.00141106	0.0063256
ENSG00000112293	6	24424565	24495205	-1	p22.3	GPLD1	0.374508	0.743727	0.369219	3.20405	0.00141576	0.0063427
ENSG00000221983	19	18571730	18577550	1	p13.11	UBA52	-0.449292	3.76437	4.21366	-3.20207	0.00141892	0.0063529
ENSG00000102172	X	21940709	21994837	1	p22.11	SMS	-0.999491	3.1244	4.12389	-3.22788	0.00142873	0.00639286
ENSG00000184216	X	154010506	154019902	-1	q28	IRAK1	-0.818609	1.71143	2.53003	-3.21747	0.00143857	0.0064329
ENSG00000150459	13	21140514	21149084	1	q12.11	SAP18	0.55427	3.97852	3.42425	3.20046	0.00144002	0.00643537
ENSG00000090857	16	70114332	70162537	1	q22.1	PDPR	0.871863	1.48467	0.61281	3.20425	0.00145587	0.00650216
ENSG00000008710	16	2088708	2135898	-1	p13.3	PKD1	0.597561	1.13756	0.539997	3.19809	0.00146108	0.0065214
ENSG00000136485	17	63550477	63594279	1	q23.3	DCAF7	0.63653	1.95466	1.31813	3.19313	0.00146686	0.00654109
ENSG00000143977	2	70281362	70293740	-1	p13.3	SNRPG	0.874282	4.78909	3.91481	3.19943	0.00146731	0.00654109
ENSG00000184619	17	8356902	8376704	-1	p13.1	KRBA2	1.05849	1.40412	0.34563	3.20588	0.00148775	0.00662807
ENSG00000055332	2	37099210	37157065	-1	p22.2	EIF2AK2	0.698921	1.65446	0.955541	3.19297	0.00148896	0.00662937
ENSG00000135541	6	135283532	135497765	-1	q23.3	AHI1	0.614817	1.31037	0.695551	3.19391	0.00149191	0.00663841
ENSG00000071575	2	12716889	12742734	1	p24.3	TRIB2	2.74931	3.14042	0.391107	3.19357	0.00149396	0.00664341
ENSG00000125845	20	6767686	6780246	1	p12.3	BMP2	1.91445	2.74521	0.830766	3.19547	0.00150213	0.0066756
ENSG00000204843	2	74361154	74392087	-1	p13.1	DCTN1	0.729674	3.31245	2.58277	3.18779	0.00151316	0.00671896
ENSG00000100201	22	38483438	38507660	-1	q13.1	DDX17	0.490732	3.77366	3.28293	3.1835	0.00151375	0.00671896
ENSG00000156697	X	129906121	129929761	1	q26.1	UTP14A	-1.4057	2.33416	3.73986	-3.21929	0.00151879	0.00673716
ENSG00000154928	3	134597801	135260467	1	q22.2	EPHB1	2.23002	2.88155	0.651531	3.18512	0.00153593	0.00680899
ENSG00000113140	5	151661096	151686975	-1	q33.1	SPARC	2.38353	4.02483	1.64131	3.1828	0.00153787	0.00681342
ENSG00000135775	1	230642481	230693982	1	q42.2	COG2	1.23141	3.6279	2.39649	3.18566	0.00154553	0.00684314
ENSG00000174721	10	91906584	91909486	-1	q23.32	FGFBP3	2.93994	3.4572	0.51726	3.18038	0.00154832	0.00685129
ENSG00000169155	9	126805006	126838210	1	q33.3	ZBTB43	0.540631	1.19392	0.653288	3.17865	0.00155102	0.00685901
ENSG00000140691	16	31458080	31467166	1	p11.2	ARMC5	0.770626	1.89076	1.12013	3.18466	0.00155387	0.00686566
ENSG00000110442	11	36269284	36289449	-1	p13	COMMD9	0.66174	1.72454	1.0628	3.17773	0.00155444	0.00686566
ENSG00000104549	8	124998497	125022283	1	q24.13	SQLE	1.545	3.70514	2.16014	3.18195	0.00156138	0.00689213
ENSG00000197124	19	19997058	20039505	-1	p12	ZNF682	0.949718	1.17278	0.223067	3.18323	0.00156681	0.00691183
ENSG00000123352	12	49366584	49527425	1	q13.12	SPATS2	0.386475	0.950309	0.563834	3.17374	0.0015685	0.00691506
ENSG00000173875	19	12610918	12633840	1	p13.13	ZNF791	0.829329	1.71906	0.889734	3.17288	0.00159518	0.00702837
ENSG00000188739	1	235131183	235161283	-1	q42.3	RBM34	0.557314	2.44948	1.89217	3.16697	0.00160004	0.00704548
ENSG00000157500	3	57227726	57278105	1	p14.3	APPL1	0.489952	1.32858	0.838626	3.16631	0.00161181	0.00709294
ENSG00000178921	17	8247618	8270491	1	p13.1	PFAS	0.532957	0.976701	0.443743	3.16998	0.00161425	0.00709936
ENSG00000159210	17	48929316	48944842	-1	q21.32	SNF8	-1.21845	2.09236	3.31081	-3.18866	0.00161849	0.00711366
ENSG00000152217	18	44680173	45068510	1	q12.3	SETBP1	1.28148	2.10846	0.826989	3.17062	0.00162864	0.0071539
ENSG00000170889	19	54200809	54249003	1	q13.42	RPS9	-0.422578	6.16321	6.58579	-3.16148	0.0016336	0.00717131
ENSG00000163872	3	183697797	183812624	1	q27.1	YEATS2	0.744272	1.74765	1.00338	3.16412	0.00164559	0.00721952
ENSG00000170017	3	105366909	105576900	1	q13.11	ALCAM	0.889948	3.50374	2.6138	3.16046	0.00165216	0.00724058
ENSG00000000003	X	100627108	100639991	-1	q22.1	TSPAN6	3.57775	3.81221	0.234465	3.18069	0.0016524	0.00724058
ENSG00000102158	X	77826364	77895593	-1	q21.1	MAGT1	-0.579163	1.3021	1.88126	-3.1588	0.0016581	0.00726112
ENSG00000179163	1	23845077	23868294	-1	p36.11	FUCA1	-1.27713	3.577	4.85413	-3.24254	0.00166086	0.00726881
ENSG00000123560	X	103773718	103792619	1	q22.2	PLP1	2.50245	4.59273	2.09028	3.16723	0.00166233	0.0072708
ENSG00000174080	11	66563464	66568841	-1	q13.2	CTSF	1.23655	3.88772	2.65117	3.16871	0.00166479	0.00727524
ENSG00000111684	12	6976185	7018477	-1	p13.31	LPCAT3	0.975438	2.0385	1.06306	3.16786	0.00166537	0.00727524
ENSG00000079102	8	91954967	92103286	-1	q21.3	RUNX1T1	1.47055	1.733	0.262448	3.1633	0.00166742	0.00727979
ENSG00000114978	2	74152528	74178898	-1	p13.1	MOB1A	-0.847121	3.05368	3.9008	-3.17977	0.00167023	0.00728762
ENSG00000120725	5	138946724	139293557	-1	q31.2	SIL1	-0.964922	2.94399	3.90892	-3.17912	0.00168097	0.00733007
ENSG00000139436	12	109929802	109996389	-1	q24.11	GIT2	-0.763432	2.72082	3.48425	-3.16902	0.00168256	0.00733252
ENSG00000140830	16	72044289	72094431	-1	q22.2	TXNL4B	0.676914	1.15613	0.47922	3.15739	0.00168976	0.00735944
ENSG00000185985	X	145817832	145829856	1	q27.3	SLITRK2	2.44056	2.9842	0.54364	3.14944	0.00172013	0.0074872
ENSG00000243667	2	68122936	68157549	-1	p14	WDR92	0.491798	1.43924	0.947446	3.14263	0.00174255	0.00758018
ENSG00000157827	2	152335174	152649826	1	q23.3	FMNL2	0.715925	2.01758	1.30166	3.14896	0.00175031	0.00760937
ENSG00000143553	1	153658703	153661852	1	q21.3	SNAPIN	0.929339	3.89998	2.97064	3.1445	0.00175266	0.00761499
ENSG00000110871	12	120503279	120534434	-1	q24.31	COQ5	1.4195	4.27993	2.86043	3.19393	0.00177236	0.00769593
ENSG00000123607	2	165857475	165953816	-1	q24.3	TTC21B	0.495157	0.763845	0.268688	3.13849	0.00179886	0.00780627
ENSG00000182158	7	137874979	138002086	-1	q33	CREB3L2	-0.659417	2.17899	2.83841	-3.1449	0.00180781	0.00784039
ENSG00000196591	6	113933028	114011308	-1	q21	HDAC2	0.630468	1.81387	1.1834	3.13097	0.00181896	0.00788399
ENSG00000125843	20	3820524	3828838	1	p13	AP5S1	0.832524	1.4899	0.657377	3.13615	0.00182842	0.00792024
ENSG00000137274	6	3118374	3153578	1	p25.2	BPHL	1.33869	2.91625	1.57756	3.14665	0.00183015	0.0079225
ENSG00000204256	6	32968594	32981505	1	p21.32	BRD2	0.602766	3.02207	2.4193	3.12868	0.00183115	0.0079225
ENSG00000010810	6	111660332	111873452	-1	q21	FYN	2.07345	2.75477	0.681314	3.13014	0.00183601	0.00793694
ENSG00000183117	8	2935353	4994972	-1	p23.2	CSMD1	1.40324	1.59442	0.191183	3.13423	0.00183669	0.00793694
ENSG00000197168	13	52033611	52129092	-1	q14.3	NEK5	0.29633	1.96984	1.67351	3.12516	0.00184187	0.00795452
ENSG00000133958	14	93333219	93707876	1	q32.12	UNC79	1.68907	1.85259	0.163512	3.12649	0.00186031	0.00802702
ENSG00000100412	22	41469117	41528989	1	q13.2	ACO2	0.952745	4.35417	3.40143	3.12695	0.00186089	0.00802702
ENSG00000189306	22	42508344	42519796	-1	q13.2	RRP7A	0.469599	1.25225	0.782647	3.121	0.00187223	0.0080711
ENSG00000184076	22	29767369	29770413	1	q12.2	UQCR10	0.685541	4.61661	3.93107	3.12188	0.00188301	0.00811274
ENSG00000115840	2	171783405	171999859	-1	q31.1	SLC25A12	1.5037	2.77734	1.27364	3.1327	0.00189625	0.0081649
ENSG00000129353	19	10602457	10644557	1	p13.2	SLC44A2	-0.612277	3.26945	3.88172	-3.11964	0.00191736	0.00825084
ENSG00000106665	7	74289407	74405935	1	q11.23	CLIP2	1.1719	2.05367	0.881766	3.12057	0.001931	0.00830457
ENSG00000151689	2	190343570	190371665	1	q32.2	INPP1	1.59122	3.42132	1.8301	3.12375	0.00194134	0.00834405
ENSG00000185875	10	25016612	25026664	1	p12.1	THNSL1	1.08788	1.50696	0.419079	3.12823	0.00194322	0.00834597
ENSG00000133606	7	140453033	140479536	-1	q34	MKRN1	1.03042	2.98052	1.9501	3.11893	0.00194411	0.00834597
ENSG00000141349	17	44070735	44076344	1	q21.31	G6PC3	0.976819	3.92877	2.95196	3.116	0.00195316	0.00837761
ENSG00000011677	X	152166234	152451315	-1	q28	GABRA3	2.35724	3.69044	1.3332	3.11742	0.00195381	0.00837761
ENSG00000105254	19	36114289	36125947	1	q13.12	TBCB	0.871459	4.26276	3.39131	3.11114	0.00196159	0.00840596
ENSG00000141425	18	35984387	36067576	-1	q12.2	RPRD1A	1.48047	2.27694	0.796469	3.11091	0.00197361	0.00845244
ENSG00000204237	17	81665036	81666635	-1	q25.3	OXLD1	1.30634	4.22867	2.92232	3.12418	0.00198475	0.00849512
ENSG00000165704	X	134460165	134520513	1	q26.2	HPRT1	-1.52567	3.28897	4.81465	-3.15087	0.00199031	0.00851385
ENSG00000143502	1	223220819	223364178	-1	q41	SUSD4	3.27843	3.93071	0.65228	3.11266	0.00199433	0.0085238
ENSG00000181222	17	7484366	7514616	1	p13.1	POLR2A	0.552799	2.32215	1.76935	3.10437	0.00199501	0.0085238
ENSG00000165819	14	21498133	21511342	-1	q11.2	METTL3	1.23476	3.92734	2.69258	3.11486	0.00199716	0.00852795
ENSG00000114631	3	127629185	127672802	1	q21.3	PODXL2	1.62617	3.21093	1.58476	3.10666	0.00201651	0.00860545
ENSG00000198242	17	28719985	28724359	1	q11.2	RPL23A	0.347766	7.2024	6.85464	3.09694	0.00202389	0.00863181
ENSG00000143641	1	230057990	230282122	1	q42.13	GALNT2	-0.593857	2.20651	2.80037	-3.10694	0.00204797	0.00872936
ENSG00000074201	11	77514936	77637794	-1	q14.1	CLNS1A	0.868395	5.17946	4.31106	3.09205	0.0020824	0.00887086
ENSG00000170906	19	54102728	54109257	1	q13.42	NDUFA3	0.821009	4.09676	3.27575	3.10189	0.00209401	0.00891503
ENSG00000163159	1	151176304	151195321	-1	q21.3	VPS72	1.10165	4.363	3.26135	3.09261	0.00209597	0.0089181
ENSG00000134313	2	8721081	8837630	-1	p25.1	KIDINS220	0.740616	2.73055	1.98994	3.09048	0.002099	0.00892571
ENSG00000124214	20	49113339	49188367	-1	q13.13	STAU1	0.739969	3.06914	2.32917	3.08976	0.00210049	0.00892679
ENSG00000188452	2	181536672	181680665	-1	q31.3	CERKL	2.76276	3.32883	0.566076	3.12093	0.00212219	0.00901366
ENSG00000179262	19	12945855	12953642	1	p13.13	RAD23A	0.686039	3.78391	3.09787	3.08424	0.00213393	0.00905692
ENSG00000155906	6	151404762	151452158	-1	q25.1	RMND1	1.19511	2.17826	0.983144	3.09598	0.00213489	0.00905692
ENSG00000002586	X	2691187	2741309	1	p22.33	CD99	-1.81685	2.71178	4.52863	-3.14847	0.00215151	0.00912204
ENSG00000165283	9	35099776	35103195	-1	p13.3	STOML2	1.2798	4.11125	2.83145	3.08746	0.00215717	0.00914065
ENSG00000104765	8	26383054	26505636	1	p21.2	BNIP3L	0.63176	3.88596	3.2542	3.07996	0.00215912	0.00914353
ENSG00000125355	X	120258650	120311556	-1	q24	TMEM255A	2.24317	3.42309	1.17992	3.08411	0.00217501	0.00920543
ENSG00000168824	4	4348140	4419058	1	p16.3	NSG1	2.50785	3.20433	0.696483	3.10574	0.00218056	0.00922349
ENSG00000100767	14	73237497	73274640	1	q24.2	PAPLN	0.421668	0.987158	0.56549	3.07501	0.00218591	0.00924069
ENSG00000141367	17	59619689	59696956	1	q23.1	CLTC	0.522789	2.38758	1.86479	3.07376	0.00219718	0.00927864
ENSG00000186480	7	155297776	155310235	1	q36.3	INSIG1	1.28765	5.00048	3.71283	3.07525	0.00219747	0.00927864
ENSG00000110660	11	107790991	107928293	-1	q22.3	SLC35F2	1.58398	2.94932	1.36534	3.0898	0.00219989	0.00928343
ENSG00000111875	6	118894152	118909171	1	q22.31	ASF1A	1.44025	3.67805	2.2378	3.08452	0.00220473	0.00929368
ENSG00000087258	16	56191489	56357444	1	q13	GNAO1	2.00566	2.22957	0.223915	3.07502	0.00220491	0.00929368
ENSG00000104643	8	11284816	11328146	1	p23.1	MTMR9	0.371594	0.891584	0.51999	3.07067	0.0022135	0.00932442
ENSG00000139737	13	77697687	77764242	1	q22.3	SLAIN1	1.52141	3.32688	1.80547	3.07174	0.00222336	0.0093605
ENSG00000090097	3	51957454	51974016	-1	p21.2	PCBP4	2.94698	3.73818	0.791203	3.07372	0.00223138	0.00938875
ENSG00000167333	11	4598672	4608231	-1	p15.4	TRIM68	0.631704	0.899451	0.267747	3.07276	0.00224038	0.00942113
ENSG00000112667	6	43225629	43229481	-1	p21.1	DNPH1	0.806248	5.62324	4.81699	3.06853	0.00224731	0.00944473
ENSG00000179454	14	44924324	45042322	-1	q21.2	KLHL28	0.470919	1.06094	0.590022	3.06328	0.00227108	0.00953907
ENSG00000176971	11	26994112	26997087	1	p14.2	FIBIN	2.7467	3.76382	1.01712	3.0697	0.00228549	0.00959398
ENSG00000127184	5	86617928	86620962	1	q14.3	COX7C	0.436985	6.527	6.09001	3.06095	0.00228986	0.00960672
ENSG00000100632	14	69380128	69398299	-1	q24.1	ERH	0.846624	4.87037	4.02375	3.06036	0.00231356	0.00970051
ENSG00000120688	13	41061509	41084006	1	q14.11	WBP4	-0.717957	2.40538	3.12333	-3.06521	0.00232763	0.00975012
ENSG00000138867	22	24540423	24555935	-1	q11.23	GUCD1	0.908669	1.92848	1.01981	3.06433	0.0023281	0.00975012
ENSG00000140945	16	82626965	83800640	1	q23.3	CDH13	1.74396	3.77185	2.02789	3.06623	0.00234185	0.00980197
ENSG00000178252	3	49007062	49015953	1	p21.31	WDR6	0.866021	4.00671	3.14069	3.0541	0.00234369	0.00980397
ENSG00000180481	12	75391089	75432688	1	q21.2	GLIPR1L2	0.272908	1.73994	1.46704	3.04976	0.00236746	0.00989765
ENSG00000153774	16	75293698	75433503	-1	q23.1	CFDP1	1.13206	3.51289	2.38082	3.05313	0.0024082	0.0100621
ENSG00000106066	7	28995235	29195451	-1	p14.3	CPVL	-0.741826	4.88176	5.62358	-3.05272	0.0024406	0.0101857
ENSG00000176095	3	49724294	49786542	-1	p21.31	IP6K1	1.17701	2.75514	1.57813	3.05351	0.00244061	0.0101857
ENSG00000255529	15	57706695	57782762	1	q21.3	POLR2M	0.820105	2.77624	1.95613	3.04733	0.00244283	0.0101891
ENSG00000174282	17	7459366	7484263	-1	p13.1	ZBTB4	0.65718	1.64523	0.988055	3.0457	0.00245924	0.0102516
ENSG00000185670	11	62748319	62754184	-1	q12.3	ZBTB3	0.362021	1.06654	0.704521	3.03707	0.00247294	0.0103027
ENSG00000139154	12	19404045	19720801	1	p12.3	AEBP2	-1.17789	1.62768	2.80557	-3.07914	0.00252151	0.010499
ENSG00000106803	9	99222064	99230615	1	q22.33	SEC61B	0.702147	4.90298	4.20083	3.03567	0.00252795	0.0105197
ENSG00000198919	3	108589705	108694840	1	q13.13	DZIP3	0.916503	1.86217	0.945665	3.03302	0.0025386	0.0105579
ENSG00000188554	17	43170481	43211689	1	q21.31	NBR1	0.812222	2.98331	2.17109	3.03276	0.00254681	0.010586
ENSG00000099985	22	30262829	30266851	-1	q12.2	OSM	-3.32384	1.68845	5.01229	-3.11487	0.0025617	0.0106417
ENSG00000186193	9	137062127	137070557	-1	q34.3	SAPCD2	1.93291	2.75633	0.82342	3.03107	0.00256848	0.0106637
ENSG00000105643	19	18001132	18014102	1	p13.11	ARRDC2	-1.10983	2.81279	3.92262	-3.09653	0.00260108	0.0107928
ENSG00000129595	5	112142441	112419313	-1	q22.2	EPB41L4A	1.13434	1.97968	0.845346	3.03082	0.00262195	0.0108731
ENSG00000054282	1	243256034	243500091	1	q43	SDCCAG8	-0.533306	2.79088	3.32419	-3.02002	0.00265424	0.0109995
ENSG00000165948	14	94081301	94103846	1	q32.12	IFI27L1	3.02378	3.5634	0.539615	3.05072	0.00265546	0.0109995
ENSG00000086848	11	111782195	111871581	-1	q23.1	ALG9	0.560893	1.12995	0.569052	3.01582	0.00268481	0.0111146
ENSG00000073969	17	46590669	46757464	1	q21.31	NSF	0.956776	3.2828	2.32602	3.01581	0.00270661	0.0111941
ENSG00000137710	11	109864295	110296712	-1	q22.3	RDX	0.734516	3.37793	2.64341	3.0112	0.00270713	0.0111941
ENSG00000110693	11	15966449	16739591	-1	p15.2	SOX6	1.76614	1.94724	0.181104	3.01376	0.00271168	0.0112065
ENSG00000129347	19	10553085	10566031	-1	p13.2	KRI1	1.07706	2.15781	1.08075	3.01739	0.00272027	0.0112314
ENSG00000144579	2	218398256	218405941	1	q35	CTDSP1	-0.611071	1.81671	2.42778	-3.03032	0.00272083	0.0112314
ENSG00000198315	6	28141883	28159460	1	p22.1	ZKSCAN8	0.851448	1.95301	1.10156	3.01331	0.00272606	0.0112466
ENSG00000132155	3	12583601	12664226	-1	p25.2	RAF1	0.7663	3.61387	2.84757	3.00719	0.00277018	0.011422
ENSG00000143155	1	168178962	168202109	1	q24.2	TIPRL	0.788072	2.27568	1.48761	3.00524	0.00277788	0.0114472
ENSG00000103018	16	69424619	69466264	1	q22.1	CYB5B	1.04711	2.81152	1.7644	3.00627	0.00279995	0.0115316
ENSG00000148600	10	84194537	84219621	1	q23.1	CDHR1	2.47007	3.3148	0.84473	2.99932	0.00285894	0.0117678
ENSG00000137806	15	41387353	41402519	-1	q15.1	NDUFAF1	0.910871	2.09594	1.18507	2.99695	0.00286878	0.0118015
ENSG00000166136	10	100523740	100530000	-1	q24.31	NDUFB8	0.68583	5.34155	4.65572	2.99267	0.00287834	0.0118274
ENSG00000198399	2	24202864	24360714	-1	p23.3	ITSN2	-0.658251	1.76277	2.42102	-3.00435	0.00287835	0.0118274
ENSG00000196981	3	122411846	122416062	-1	q21.1	WDR5B	0.499434	0.836147	0.336712	2.99326	0.00288075	0.0118305
ENSG00000147853	9	4709556	4742043	-1	p24.1	AK3	0.472661	1.54066	1.068	2.98923	0.00288733	0.0118508
ENSG00000104490	8	101686542	102124907	-1	q22.3	NCALD	2.81008	3.25481	0.444727	3.00134	0.00289073	0.0118579
ENSG00000015153	12	42157104	42238349	-1	q12	YAF2	0.432294	1.05093	0.618636	2.98846	0.00290883	0.0119254
ENSG00000131374	3	17157162	18444817	-1	p24.3	TBC1D5	0.695934	1.94135	1.24541	2.98916	0.00291214	0.0119284
ENSG00000013016	2	31234152	31269451	1	p23.1	EHD3	2.52392	3.28408	0.760162	3.00175	0.00291289	0.0119284
ENSG00000008277	7	87934143	88202889	1	q21.12	ADAM22	1.55773	2.22868	0.670955	2.99125	0.00293617	0.0120169
ENSG00000114279	3	192139395	192767764	-1	q29	FGF12	2.29204	2.99386	0.701823	2.99063	0.00293811	0.012018
ENSG00000167085	17	49404049	49414905	-1	q21.33	PHB	0.838653	4.49091	3.65226	2.98361	0.00297968	0.0121811
ENSG00000204356	6	31952087	31959038	-1	p21.33	NELFE	0.768784	4.53418	3.7654	2.97815	0.00302317	0.0123519
ENSG00000117906	15	76931738	76954393	1	q24.3	RCN2	1.14331	4.01594	2.87263	2.98008	0.00303874	0.0124085
ENSG00000186446	3	44729596	44737083	1	p21.31	ZNF501	2.02322	2.33537	0.312153	3.01493	0.00304822	0.0124401
ENSG00000135108	12	117141988	117190531	-1	q24.22	FBXO21	1.21394	3.12264	1.90871	2.97963	0.00308232	0.0125657
ENSG00000137207	6	43511832	43516985	-1	p21.1	YIPF3	0.703268	5.03318	4.32991	2.97199	0.00308247	0.0125657
ENSG00000171862	10	87863625	87971930	1	q23.31	PTEN	0.558734	3.05713	2.49839	2.96919	0.00310388	0.0126457
ENSG00000127837	2	218264123	218270257	-1	q35	AAMP	0.847191	4.27843	3.43124	2.9624	0.0031584	0.0128606
ENSG00000164062	3	49674014	49683971	1	p21.31	APEH	0.937028	3.48359	2.54656	2.96821	0.00316305	0.0128631
ENSG00000198189	4	87336515	87391188	-1	q22.1	HSD17B11	-0.797809	3.50664	4.30445	-2.99052	0.00316368	0.0128631
ENSG00000242802	7	4775615	4794397	1	p22.1	AP5Z1	0.475494	1.39713	0.921639	2.96271	0.00316437	0.0128631
ENSG00000091073	7	76461676	76505995	1	q11.23	DTX2	-0.742529	2.27395	3.01648	-2.98318	0.00317266	0.0128895
ENSG00000083520	13	72752169	72782096	-1	q21.33	DIS3	0.41088	1.02827	0.617393	2.95999	0.0031755	0.0128938
ENSG00000156482	8	98024851	98046469	-1	q22.2	RPL30	-0.378091	6.77303	7.15112	-2.95864	0.00318663	0.0129286
ENSG00000075790	7	107579977	107629170	1	q22.3	BCAP29	0.765188	2.90023	2.13504	2.96222	0.00318768	0.0129286
ENSG00000169217	16	30350773	30355308	-1	p11.2	CD2BP2	0.768823	3.26763	2.4988	2.96149	0.00319398	0.0129469
ENSG00000099797	19	14517085	14565980	1	p13.12	TECR	0.731275	5.15303	4.42175	2.957	0.00322142	0.0130507
ENSG00000001631	7	92198969	92246166	-1	q21.2	KRIT1	0.791685	1.91669	1.125	2.95987	0.0032315	0.0130797
ENSG00000183718	5	181254417	181261139	-1	q35.3	TRIM52	1.68835	2.60099	0.912649	2.97251	0.00323375	0.0130797
ENSG00000144401	2	207580631	207625928	-1	q33.3	METTL21A	0.264213	3.94104	3.67683	2.95343	0.00323402	0.0130797
ENSG00000145335	4	89700345	89838315	-1	q22.1	SNCA	-0.779405	2.79897	3.57838	-3.00174	0.00323624	0.0130813
ENSG00000169905	1	179839967	179877803	-1	q25.2	TOR1AIP2	0.415323	2.33445	1.91913	2.95064	0.00326328	0.0131832
ENSG00000140382	15	77420412	77485607	1	q24.3	HMG20A	0.94549	3.02035	2.07486	2.95825	0.00326824	0.0131958
ENSG00000184831	X	23833353	23907938	-1	p22.11	APOO	1.40063	4.14571	2.74508	2.96354	0.00327359	0.01321
ENSG00000179051	1	17406760	17439677	-1	p36.13	RCC2	-0.566835	2.02252	2.58936	-2.96563	0.00328951	0.0132668
ENSG00000196150	8	144876497	144902168	-1	q24.3	ZNF250	0.420175	0.782603	0.362428	2.94979	0.0032976	0.0132873
ENSG00000169490	8	38988808	38996824	-1	p11.22	TM2D2	0.866789	2.59289	1.7261	2.95471	0.00329829	0.0132873
ENSG00000167110	9	128255829	128275995	-1	q34.11	GOLGA2	0.40028	1.30017	0.899894	2.94736	0.00330294	0.0132986
ENSG00000196139	10	5035354	5107686	1	p15.1	AKR1C3	2.33561	4.92153	2.58591	2.98383	0.00332664	0.0133808
ENSG00000046647	X	14008279	14029893	-1	p22.2	GEMIN8	0.349333	1.27002	0.920685	2.94507	0.00332706	0.0133808
ENSG00000095637	10	95311771	95561414	-1	q24.1	SORBS1	1.18882	1.72483	0.536011	2.94813	0.0033483	0.0134587
ENSG00000135336	6	87590067	87667453	1	q15	ORC3	1.00386	3.1657	2.16184	2.94749	0.0033593	0.0134954
ENSG00000198551	19	11559374	11619161	1	p13.2	ZNF627	2.41972	3.38468	0.964958	2.96864	0.0033911	0.0136104
ENSG00000159111	17	47823272	47831541	-1	q21.32	MRPL10	1.21885	3.09991	1.88106	2.9478	0.00339173	0.0136104
ENSG00000100234	22	32801701	32863043	1	q12.3	TIMP3	2.35119	2.79809	0.446898	2.94768	0.00339559	0.0136183
ENSG00000160799	3	46921726	46982010	-1	p21.31	CCDC12	0.894292	4.52119	3.6269	2.94395	0.00341197	0.0136764
ENSG00000138029	2	26243170	26290465	1	p23.3	HADHB	0.650621	4.69186	4.04124	2.93603	0.00344923	0.0138114
ENSG00000054793	20	51596514	51768390	-1	q13.2	ATP9A	1.87383	2.02302	0.149192	2.93837	0.00344996	0.0138114
ENSG00000119707	14	73058532	73123899	1	q24.2	RBM25	0.546595	2.59662	2.05003	2.93577	0.00345141	0.0138114
ENSG00000100106	22	37697048	37776556	1	q13.1	TRIOBP	0.375019	1.04386	0.668845	2.93088	0.00348717	0.0139468
ENSG00000082258	2	134918235	134959342	1	q21.3	CCNT2	0.765196	1.97123	1.20604	2.93251	0.00356001	0.0142301
ENSG00000134986	5	111662621	111997464	-1	q22.1	NREP	1.60486	3.97722	2.37236	2.92579	0.00357379	0.0142737
ENSG00000126088	1	45010950	45015575	1	p34.1	UROD	-1.10279	3.78024	4.88303	-2.94041	0.00357486	0.0142737
ENSG00000160310	21	46635595	46665124	1	q22.3	PRMT2	0.814303	3.64966	2.83535	2.92416	0.00358594	0.0143099
ENSG00000181924	11	73872667	73876901	-1	q13.4	COA4	1.06877	4.07359	3.00482	2.92642	0.00358973	0.0143171
ENSG00000130638	22	45671798	45845307	1	q13.31	ATXN10	0.724409	4.09564	3.37123	2.92345	0.00359746	0.01434
ENSG00000106617	7	151556124	151877125	-1	q36.1	PRKAG2	1.23445	3.17172	1.93727	2.93711	0.00362425	0.0144318
ENSG00000119760	2	27650809	27663840	-1	p23.3	SUPT7L	0.661116	1.71445	1.05333	2.92036	0.0036245	0.0144318
ENSG00000115239	2	53532672	53860160	-1	p16.2	ASB3	1.4637	3.44918	1.98548	2.92456	0.00364565	0.014508
ENSG00000179364	14	105300563	105398147	1	q32.33	PACS2	0.353251	1.19134	0.838093	2.91568	0.00365127	0.0145223
ENSG00000170734	6	43576185	43620523	1	p21.1	POLH	0.294563	1.10915	0.814583	2.91395	0.00366907	0.0145771
ENSG00000134899	13	102807146	102876001	1	q33.1	ERCC5	-0.889507	2.09095	2.98045	-2.93271	0.0036691	0.0145771
ENSG00000109919	11	47617315	47642607	-1	p11.2	MTCH2	1.23724	3.79843	2.56119	2.91871	0.00368086	0.0146158
ENSG00000141232	17	50862223	50867978	-1	q21.33	TOB1	0.838421	4.22189	3.38347	2.91406	0.00370905	0.0147196
ENSG00000132274	11	5689697	5737089	1	p15.4	TRIM22	-1.4096	2.82584	4.23544	-2.95913	0.00376354	0.0149276
ENSG00000100124	22	37830855	37849327	-1	q13.1	ANKRD54	2.49982	3.15898	0.659164	2.91828	0.00377198	0.014949
ENSG00000180776	13	21372573	21459370	-1	q12.11	ZDHHC20	0.526282	0.964138	0.437856	2.91058	0.00377375	0.014949
ENSG00000167986	11	61299451	61342596	-1	q12.2	DDB1	0.733551	3.18712	2.45357	2.90786	0.00377517	0.014949
ENSG00000257949	17	75979240	76000586	1	q25.1	TEN1	-1.37535	3.08985	4.46521	-2.9439	0.00381159	0.0150743
ENSG00000127990	7	94524204	94656572	-1	q21.3	SGCE	2.14645	3.10666	0.960212	2.9088	0.00381309	0.0150743
ENSG00000167543	17	29566052	29573157	1	q11.2	TP53I13	-1.00253	3.44133	4.44386	-2.93692	0.00381311	0.0150743
ENSG00000130287	19	19211958	19252233	1	p13.11	NCAN	2.35434	3.13824	0.783898	2.90469	0.00382638	0.0151118
ENSG00000113575	5	134194332	134226073	-1	q31.1	PPP2CA	0.666278	4.48361	3.81733	2.90408	0.00382677	0.0151118
ENSG00000090263	7	141002610	141015228	-1	q34	MRPS33	1.17167	4.93149	3.75982	2.90729	0.00383511	0.0151364
ENSG00000143437	1	150809713	150876708	-1	q21.3	ARNT	-0.721722	2.1555	2.87722	-2.90954	0.00385289	0.0151982
ENSG00000031081	3	119294383	119420714	1	q13.32	ARHGAP31	0.732424	2.13502	1.40259	2.90137	0.0038742	0.0152739
ENSG00000116667	1	184387029	184629019	1	q25.3	C1orf21	1.53391	1.66999	0.136087	2.902	0.00389614	0.015352
ENSG00000137154	9	19375715	19380236	-1	p22.1	RPS6	-0.396155	7.633	8.02916	-2.89398	0.00390818	0.015391
ENSG00000185722	17	4163821	4263995	-1	p13.2	ANKFY1	0.841774	2.01179	1.17002	2.89296	0.00399118	0.0157093
ENSG00000100226	22	38705742	38738299	1	q13.1	GTPBP1	0.64212	1.70826	1.06614	2.89062	0.00400999	0.0157734
ENSG00000129151	11	27040725	27127809	1	p14.2	BBOX1	3.41879	4.66972	1.25093	2.89635	0.00401185	0.0157734
ENSG00000108828	17	43014607	43025123	-1	q21.31	VAT1	0.719306	3.50288	2.78358	2.88752	0.00403427	0.0158528
ENSG00000198792	22	38219291	38273010	-1	q13.1	TMEM184B	1.22804	2.75606	1.52802	2.88856	0.00403751	0.0158569
ENSG00000004866	7	116953238	117230103	1	q31.2	ST7	1.39312	3.7917	2.39857	2.88788	0.00405283	0.0159084
ENSG00000136143	13	47745736	48037968	-1	q14.2	SUCLA2	1.26438	4.21625	2.95187	2.88961	0.00408057	0.0160085
ENSG00000146247	6	78934419	79078254	-1	q14.1	PHIP	-0.563762	1.68144	2.2452	-2.88807	0.0041033	0.016089
ENSG00000068912	2	53787044	53818819	1	p16.2	ERLEC1	0.808201	3.55	2.7418	2.88134	0.00411024	0.0161074
ENSG00000089682	X	107064420	107118823	-1	q22.3	RBM41	0.454219	1.06933	0.61511	2.87771	0.00412715	0.0161648
ENSG00000104886	19	2230084	2237704	-1	p13.3	PLEKHJ1	0.943961	4.5787	3.63474	2.88383	0.00414464	0.0162245
ENSG00000119801	2	30146941	30160533	1	p23.1	YPEL5	-0.66874	3.92846	4.5972	-2.88133	0.00415723	0.0162649
ENSG00000152926	7	64971772	65006684	-1	q11.21	ZNF117	0.424591	0.923972	0.499381	2.87589	0.00416639	0.016292
ENSG00000121671	11	45847118	45883248	1	p11.2	CRY2	1.08135	2.95632	1.87497	2.88261	0.00418187	0.0163436
ENSG00000138750	4	76114659	76148444	-1	q21.1	NUP54	-1.05732	3.07134	4.12866	-2.89732	0.00419118	0.0163711
ENSG00000079308	2	217799588	218033982	-1	q35	TNS1	1.5431	2.10826	0.565155	2.87696	0.00419702	0.016385
ENSG00000116586	1	156054782	156058506	1	q22	LAMTOR2	-0.756099	4.07578	4.83188	-2.88104	0.00422687	0.0164926
ENSG00000168101	16	4693694	4695859	1	p13.3	NUDT16L1	1.77364	4.34771	2.57407	2.88109	0.00423034	0.0164972
ENSG00000198246	10	71319259	71381423	1	q22.1	SLC29A3	-0.889206	3.31197	4.20118	-2.90289	0.00424701	0.0165532
ENSG00000175928	3	3799431	3849834	1	p26.2	LRRN1	2.39766	3.51411	1.11645	2.87244	0.00424936	0.0165534
ENSG00000104731	16	87696485	87765992	-1	q24.2	KLHDC4	1.40895	2.78236	1.37341	2.8938	0.00428967	0.0167014
ENSG00000111670	12	101745499	101830959	-1	q23.2	GNPTAB	-0.350529	0.689869	1.0404	-2.86518	0.00431812	0.0168031
ENSG00000142687	1	35433492	35557950	-1	p34.3	KIAA0319L	0.484372	1.11067	0.626299	2.86043	0.00436756	0.0169863
ENSG00000177971	15	75639085	75648706	-1	q24.2	IMP3	0.954468	4.35758	3.40312	2.86015	0.00440558	0.0171249
ENSG00000108433	17	46923075	46975524	1	q21.32	GOSR2	1.13103	3.3497	2.21867	2.86458	0.00443189	0.0172179
ENSG00000184014	11	9138825	9265350	-1	p15.4	DENND5A	0.761671	2.81316	2.05149	2.85845	0.00443872	0.0172294
ENSG00000144381	2	197486584	197516737	-1	q33.1	HSPD1	0.615904	4.62966	4.01375	2.85459	0.00443966	0.0172294
ENSG00000133393	16	15865719	15888625	-1	p13.11	FOPNL	0.717986	1.70431	0.986325	2.85729	0.00444643	0.0172464
ENSG00000132716	1	160215715	160262549	-1	q23.2	DCAF8	0.592342	3.38573	2.79339	2.85241	0.00448224	0.0173687
ENSG00000114956	2	73926826	73958961	1	p13.1	DGUOK	0.832544	4.38743	3.55489	2.85851	0.0044828	0.0173687
ENSG00000196576	22	50274979	50307646	-1	q13.33	PLXNB2	-0.54018	2.37789	2.91807	-2.85623	0.00449912	0.0174226
ENSG00000113141	5	140647058	140662480	1	q31.3	IK	0.67248	4.43399	3.76151	2.85119	0.00451022	0.0174562
ENSG00000111647	12	100028455	100142874	-1	q23.1	UHRF1BP1L	-0.836954	2.22342	3.06037	-2.86908	0.00453267	0.0175336
ENSG00000100883	14	34981957	35029567	1	q13.2	SRP54	1.00678	3.44464	2.43785	2.85453	0.00454124	0.0175574
ENSG00000188338	3	50205246	50221486	1	p21.31	SLC38A3	2.56611	3.64521	1.0791	2.85316	0.00454562	0.0175649
ENSG00000167969	16	2239402	2252300	-1	p13.3	ECI1	2.08455	3.61987	1.53531	2.87229	0.00455849	0.0176037
ENSG00000186020	19	36534774	36605276	-1	q13.12	ZNF529	0.491996	1.1233	0.631301	2.84657	0.00456057	0.0176037
ENSG00000084764	2	26970637	27027219	1	p23.3	MAPRE3	1.45947	2.41784	0.95837	2.85509	0.00457127	0.0176356
ENSG00000154654	21	20998409	21543329	1	q21.1	NCAM2	1.90023	2.64324	0.743012	2.84778	0.0046106	0.017775
ENSG00000119973	10	118589997	118595648	-1	q26.11	PRLHR	2.92279	3.83737	0.914577	2.86245	0.00461297	0.017775
ENSG00000105993	7	157335381	157417439	1	q36.3	DNAJB6	0.549207	4.845	4.29579	2.84285	0.00461482	0.017775
ENSG00000118260	2	207529737	207605988	1	q33.3	CREB1	0.396384	0.930792	0.534408	2.84356	0.00462156	0.0177914
ENSG00000054356	2	219289623	219309648	-1	q35	PTPRN	2.19563	3.4291	1.23347	2.84505	0.00462579	0.0177982
ENSG00000163956	4	3503612	3532446	-1	p16.3	LRPAP1	-0.353436	1.18588	1.53932	-2.8387	0.00464781	0.0178733
ENSG00000065150	13	97953658	98024296	1	q32.2	IPO5	0.982793	2.19371	1.21091	2.84589	0.00467513	0.0179688
ENSG00000133639	12	92140278	92145846	-1	q21.33	BTG1	-0.557587	2.34495	2.90253	-2.84325	0.00470467	0.0180726
ENSG00000205927	21	33025935	33029196	1	q22.11	OLIG2	1.96594	2.74183	0.77589	2.83986	0.00471547	0.0181045
ENSG00000196365	19	5691834	5720572	-1	p13.3	LONP1	1.21942	2.79857	1.57915	2.84545	0.00472425	0.0181206
ENSG00000156709	X	130129362	130165887	-1	q26.1	AIFM1	0.575215	1.47762	0.902402	2.83688	0.00472471	0.0181206
ENSG00000135720	16	66720893	66751609	-1	q22.1	DYNC1LI2	0.753942	2.9976	2.24365	2.83721	0.00474216	0.0181779
ENSG00000131174	X	77899440	77907376	1	q21.1	COX7B	0.745314	5.29243	4.54711	2.83478	0.00477085	0.0182781
ENSG00000185158	17	32007872	32053504	1	q11.2	LRRC37B	0.79495	2.0399	1.24495	2.84203	0.00479828	0.0183709
ENSG00000125851	20	17226107	17484578	1	p12.1	PCSK2	2.31691	2.9586	0.641683	2.83401	0.00480018	0.0183709
ENSG00000144566	3	19947097	19985175	1	p24.3	RAB5A	0.731301	3.86344	3.13214	2.83334	0.00480698	0.0183871
ENSG00000152455	10	14878820	14904315	1	p13	SUV39H2	0.51726	0.889222	0.371962	2.83144	0.0048293	0.0184627
ENSG00000122705	9	36190856	36304781	1	p13.3	CLTA	0.543926	5.43465	4.89072	2.8268	0.0048509	0.0185354
ENSG00000037042	17	42659284	42667006	1	q21.2	TUBG2	1.12937	3.7818	2.65243	2.82758	0.00485627	0.0185366
ENSG00000037749	5	154038906	154220478	1	q33.2	MFAP3	1.29767	1.9553	0.657628	2.84783	0.00485635	0.0185366
ENSG00000143442	1	151402724	151459494	-1	q21.3	POGZ	0.547873	2.02521	1.47734	2.82628	0.00486418	0.0185566
ENSG00000167371	16	29811382	29815892	1	p11.2	PRRT2	1.60866	2.38262	0.773963	2.83221	0.00490645	0.018708
ENSG00000138175	10	102673731	102714397	-1	q24.32	ARL3	1.06797	3.00337	1.9354	2.82541	0.004913	0.018723
ENSG00000177733	5	137745651	137754363	-1	q31.2	HNRNPA0	0.541547	2.80325	2.26171	2.82397	0.00492247	0.0187492
ENSG00000162032	16	1776712	1793700	-1	p13.3	SPSB3	0.871382	4.1416	3.27021	2.82718	0.00492875	0.0187632
ENSG00000102409	X	103215108	103217246	1	q22.1	BEX4	0.587216	5.24258	4.65536	2.8214	0.00495007	0.0188343
ENSG00000101407	20	37983007	38033461	-1	q11.23	TTI1	1.58441	2.47057	0.886163	2.8447	0.00496551	0.018883
ENSG00000123136	19	14408798	14419383	-1	p13.12	DDX39A	0.660285	4.62991	3.96963	2.82178	0.00496809	0.018883
ENSG00000177830	11	867859	915058	-1	p15.5	CHID1	1.11156	3.31104	2.19949	2.82476	0.00497077	0.0188831
ENSG00000067596	17	43483865	43610338	1	q21.31	DHX8	1.06644	2.48788	1.42144	2.82856	0.00497433	0.0188867
ENSG00000137033	9	6215786	6257983	1	p24.1	IL33	3.46246	3.87692	0.41446	2.83418	0.00498505	0.0189174
ENSG00000198393	12	132986365	133032952	1	q24.33	ZNF26	-1.35649	2.4644	3.82089	-2.85353	0.00500411	0.0189797
ENSG00000011198	3	43690108	43734371	1	p21.33	ABHD5	1.13125	2.23055	1.0993	2.83214	0.00501425	0.0190082
ENSG00000157869	4	13361354	13484365	-1	p15.33	RAB28	-1.29873	2.88534	4.18408	-2.83898	0.00502556	0.0190376
ENSG00000186340	6	169215780	169254044	-1	q27	THBS2	2.87025	3.03639	0.166145	2.81894	0.00502731	0.0190376
ENSG00000187446	15	41230839	41281887	1	q15.1	CHP1	0.484757	4.3568	3.87205	2.81162	0.00504925	0.0191106
ENSG00000137814	15	42548828	42569994	1	q15.2	HAUS2	0.32983	0.985808	0.655979	2.81201	0.00505341	0.0191164
ENSG00000169609	15	82988441	83011641	-1	q25.2	C15orf40	0.477277	1.6341	1.15682	2.80919	0.00510972	0.0193192
ENSG00000178691	17	31937007	32001038	1	q11.2	SUZ12	-0.534484	1.52453	2.05901	-2.81417	0.00511565	0.0193315
ENSG00000141504	17	7626234	7627876	-1	p13.1	SAT2	0.555455	4.5281	3.97265	2.80633	0.00518899	0.0195983
ENSG00000018610	X	119538149	119565409	-1	q24	CXorf56	0.328896	1.37192	1.04302	2.80215	0.00520823	0.0196606
ENSG00000163479	1	156009048	156020951	-1	q22	SSR2	0.571284	5.38371	4.81242	2.80384	0.00522512	0.0197141
ENSG00000168395	2	241687085	241729478	1	q37.3	ING5	0.334822	0.837897	0.503075	2.80175	0.0052311	0.0197263
ENSG00000164649	7	21900899	21945903	-1	p15.3	CDCA7L	2.64152	3.07352	0.431995	2.82042	0.00524424	0.0197655
ENSG00000117335	1	207752054	207795513	1	q32.2	CD46	-0.749117	2.70648	3.45559	-2.80779	0.00525913	0.0198112
ENSG00000108424	17	47649476	47685505	1	q21.32	KPNB1	0.458571	2.29835	1.83978	2.79869	0.0052838	0.0198937
ENSG00000049860	5	74640023	74722647	1	q13.3	HEXB	-0.667276	3.8644	4.53167	-2.80288	0.00531047	0.0199837
ENSG00000087085	7	100889994	100896974	-1	q22.1	ACHE	2.16111	3.21751	1.0564	2.79832	0.00540412	0.020322
ENSG00000100347	22	43955442	44010531	1	q13.31	SAMM50	1.07806	3.47716	2.3991	2.79562	0.00540601	0.020322
ENSG00000141002	16	89873570	89913627	1	q24.3	TCF25	0.563364	3.85684	3.29348	2.79001	0.00541758	0.0203459
ENSG00000196214	19	52269587	52296046	1	q13.41	ZNF766	0.744943	1.22715	0.482205	2.79515	0.00541803	0.0203459
ENSG00000143149	1	165662216	165698863	-1	q24.1	ALDH9A1	0.762584	4.30297	3.54038	2.79328	0.00542779	0.0203719
ENSG00000268350	X	52926402	52995472	-1	p11.22	FAM156A	0.751515	3.30966	2.55815	2.7898	0.00543966	0.0204058
ENSG00000147457	8	23243637	23262000	1	p21.3	CHMP7	0.955716	3.09218	2.13647	2.80318	0.00544251	0.0204059
ENSG00000248487	3	51971426	51981199	1	p21.2	ABHD14A	1.17521	4.78452	3.60931	2.79347	0.00544852	0.0204178
ENSG00000116473	1	111542218	111716691	1	p13.2	RAP1A	-0.79327	2.8441	3.63737	-2.82347	0.00545289	0.0204235
ENSG00000140299	15	59659146	59689534	-1	q22.2	BNIP2	-0.678465	3.12727	3.80574	-2.79387	0.00549056	0.0205539
ENSG00000187601	X	55452127	55453566	1	p11.21	MAGEH1	1.14374	4.4454	3.30166	2.79212	0.00550152	0.0205842
ENSG00000155463	14	22766522	22773042	1	q11.2	OXA1L	-0.662209	3.99636	4.65857	-2.79081	0.00550543	0.0205881
ENSG00000136521	3	179604690	179627647	1	q26.33	NDUFB5	0.672864	5.10883	4.43597	2.78614	0.00552205	0.0206395
ENSG00000163110	4	94451857	94668227	1	q22.3	PDLIM5	0.426514	1.84535	1.41884	2.78134	0.00554393	0.0207013
ENSG00000186591	7	129830732	129952960	-1	q32.2	UBE2H	0.824717	2.48998	1.66526	2.7853	0.00554431	0.0207013
ENSG00000155097	8	103021063	103073051	1	q22.3	ATP6V1C1	0.664726	2.28353	1.6188	2.78522	0.00556416	0.0207638
ENSG00000099795	19	14566078	14572066	-1	p13.12	NDUFB7	0.683779	5.4109	4.72712	2.78224	0.00556965	0.0207638
ENSG00000182196	12	122980060	122982913	1	q24.31	ARL6IP4	-0.627964	3.57395	4.20191	-2.79256	0.00557185	0.0207638
ENSG00000100442	14	45115599	45135319	-1	q21.2	FKBP3	0.860182	3.94787	3.08768	2.78526	0.0055751	0.0207638
ENSG00000088882	20	2794074	2800627	-1	p13	CPXM1	1.99703	3.96358	1.96655	2.78624	0.00557549	0.0207638
ENSG00000095209	9	105694541	105776629	1	q31.2	TMEM38B	1.35261	2.98504	1.63243	2.79322	0.00558884	0.0208027
ENSG00000173914	11	66664998	66677887	-1	q13.2	RBM4B	1.28092	4.03048	2.74956	2.78363	0.00559379	0.0208104
ENSG00000114850	3	156540140	156555184	-1	q25.31	SSR3	0.578458	2.86481	2.28635	2.77865	0.00560155	0.0208285
ENSG00000091140	7	107891162	107931730	1	q31.1	DLD	0.849439	3.8782	3.02876	2.78048	0.00560871	0.0208444
ENSG00000176834	12	118063593	118136026	-1	q24.23	VSIG10	1.10836	2.03055	0.922185	2.7925	0.00561687	0.0208639
ENSG00000144339	2	191949043	192194933	-1	q32.3	TMEFF2	2.77917	3.92637	1.1472	2.78881	0.00563864	0.0209159
ENSG00000108960	17	55392622	55421924	-1	q22	MMD	-0.683817	2.39649	3.0803	-2.79644	0.00563897	0.0209159
ENSG00000186352	4	185396021	185400628	1	q35.1	ANKRD37	-1.2964	3.31297	4.60937	-2.81915	0.00563958	0.0209159
ENSG00000213190	1	151060397	151069544	1	q21.3	MLLT11	1.38428	4.35713	2.97285	2.77888	0.00564735	0.0209339
ENSG00000138231	3	138160988	138174921	-1	q22.3	DBR1	0.812314	1.65339	0.841079	2.78157	0.00565197	0.0209402
ENSG00000128590	7	108569867	108574850	1	q31.1	DNAJB9	0.862119	4.23738	3.37526	2.77989	0.00565659	0.0209458
ENSG00000198753	X	153764196	153779346	1	q28	PLXNB3	2.2948	2.55389	0.259092	2.77812	0.00565978	0.0209458
ENSG00000175354	18	12785478	12929643	-1	p11.21	PTPN2	-0.459455	1.06022	1.51967	-2.77519	0.00566221	0.0209458
ENSG00000159685	3	126704240	126960420	1	q21.3	CHCHD6	1.25267	4.40286	3.15019	2.78748	0.00569305	0.0210491
ENSG00000170946	11	31369840	31432835	1	p13	DNAJC24	0.383187	0.777794	0.394606	2.77547	0.00570327	0.021076
ENSG00000031003	5	137937960	138051961	-1	q31.2	FAM13B	-0.78839	1.79496	2.58335	-2.78665	0.00573198	0.0211713
ENSG00000116478	1	32292083	32333635	1	p35.2	HDAC1	-1.13858	2.60489	3.74347	-2.80695	0.00573522	0.0211723
ENSG00000179988	10	122954381	122997513	1	q26.13	PSTK	-1.73961	2.78452	4.52413	-2.79778	0.00574575	0.0212003
ENSG00000133030	17	17042545	17217679	1	p11.2	MPRIP	0.309836	0.788081	0.478245	2.77005	0.00575793	0.0212344
ENSG00000105143	19	14950034	15022990	-1	p13.12	SLC1A6	2.06047	2.69921	0.638736	2.80944	0.00576655	0.0212553
ENSG00000123933	4	2247432	2262109	-1	p16.3	MXD4	-0.616464	2.10647	2.72294	-2.78022	0.00577998	0.0212939
ENSG00000197568	1	70354805	70385339	1	p31.1	HHLA3	0.863036	1.95799	1.09496	2.77882	0.00578834	0.0213123
ENSG00000103415	16	4474690	4510347	1	p13.3	HMOX2	0.983948	3.62228	2.63833	2.77385	0.00579133	0.0213123
ENSG00000020256	20	52051663	52204308	-1	q13.2	ZFP64	0.718912	1.23405	0.515135	2.77473	0.00579387	0.0213123
ENSG00000146535	7	2728105	2844308	-1	p22.2	GNA12	0.785846	2.46325	1.6774	2.77292	0.00580039	0.0213254
ENSG00000116209	1	54026681	54053504	-1	p32.3	TMEM59	-0.539734	4.51612	5.05586	-2.76903	0.00581194	0.021357
ENSG00000176390	17	30769388	30824692	-1	q11.2	CRLF3	-0.462681	1.17069	1.63337	-2.76688	0.00582767	0.0213994
ENSG00000164418	6	101181257	102070083	1	q16.3	GRIK2	1.72704	2.4648	0.737767	2.76822	0.00582945	0.0213994
ENSG00000181467	3	153162226	153170627	1	q25.2	RAP2B	-0.462535	2.21969	2.68223	-2.77032	0.00584198	0.0214345
ENSG00000171858	20	62387103	62388520	1	q13.33	RPS21	0.422853	5.75039	5.32754	2.76433	0.00586541	0.0215095
ENSG00000176248	9	137174784	137188560	-1	q34.3	ANAPC2	1.0078	1.8502	0.842399	2.77249	0.00590378	0.0216392
ENSG00000106299	7	123681943	123749003	-1	q31.32	WASL	0.713796	2.88977	2.17597	2.76229	0.00592618	0.0217102
ENSG00000123200	13	45954465	46052759	-1	q14.13	ZC3H13	0.531746	2.23287	1.70112	2.76296	0.0059293	0.0217106
ENSG00000157637	17	81244811	81295547	-1	q25.3	SLC38A10	-0.660284	2.68718	3.34747	-2.76587	0.00599947	0.021954
ENSG00000143393	1	151291797	151327715	-1	q21.3	PI4KB	0.69327	3.14801	2.45474	2.76126	0.00600188	0.021954
ENSG00000159788	4	3293028	3439913	1	p16.3	RGS12	0.493356	1.37275	0.879389	2.75667	0.00601958	0.0220076
ENSG00000099246	10	27504174	27542239	1	p12.1	RAB18	0.825816	3.23678	2.41096	2.75564	0.00605623	0.0221303
ENSG00000165389	14	34432788	34462240	-1	q13.1	SPTSSA	0.839136	2.08998	1.25084	2.75834	0.0060595	0.022131
ENSG00000197885	3	23891660	23946591	-1	p24.2	NKIRAS1	1.54805	3.26729	1.71924	2.76462	0.00607021	0.0221589
ENSG00000197362	7	149069641	149090782	-1	q36.1	ZNF786	1.16103	1.45127	0.290241	2.76486	0.00608525	0.0222025
ENSG00000106460	7	12211270	12243367	1	p21.3	TMEM106B	1.23983	2.93401	1.69418	2.75293	0.00610853	0.0222762
ENSG00000198856	4	108650585	108667820	1	q25	OSTC	-0.897502	3.76547	4.66297	-2.76088	0.00614649	0.0224032
ENSG00000131475	17	42773449	42779599	1	q21.2	VPS25	1.07226	4.57675	3.50449	2.75797	0.0061703	0.0224786
ENSG00000114784	3	40309707	40312424	1	p22.1	EIF1B	0.583592	4.44203	3.85844	2.74589	0.00619758	0.0225666
ENSG00000172348	6	46220736	46491972	-1	p12.3	RCAN2	2.2669	3.19369	0.92679	2.76196	0.00620714	0.02259
ENSG00000134153	15	34084017	34101862	-1	q14	EMC7	0.761936	5.10924	4.3473	2.74711	0.0062137	0.0226024
ENSG00000141959	21	44300051	44327376	1	q22.3	PFKL	0.573793	3.90475	3.33095	2.74563	0.00622696	0.0226392
ENSG00000177946	16	89969773	89972832	-1	q24.3	CENPBD1	0.677987	1.55069	0.8727	2.74473	0.00626581	0.0227689
ENSG00000131844	5	71587288	71658706	1	q13.2	MCCC2	0.829115	2.25696	1.42785	2.74652	0.00628639	0.0228322
ENSG00000115963	2	150468195	150539011	-1	q23.3	RND3	2.06842	4.0191	1.95068	2.75083	0.00629022	0.0228346
ENSG00000138032	2	44167969	44244384	1	p21	PPM1B	0.557816	1.17198	0.614163	2.74138	0.00631393	0.0229091
ENSG00000077063	7	117710651	117874139	-1	q31.31	CTTNBP2	0.486173	2.60406	2.11789	2.73989	0.00634396	0.0230065
ENSG00000104341	8	97775057	97853013	1	q22.1	LAPTM4B	1.64445	3.20115	1.5567	2.73968	0.00639585	0.0231829
ENSG00000112167	6	39104063	39115186	-1	p21.2	SAYSD1	1.23027	2.57618	1.34591	2.75162	0.00642388	0.0232728
ENSG00000189050	17	59952240	59964761	-1	q23.1	RNFT1	-1.01637	3.35442	4.3708	-2.76409	0.00642775	0.0232751
ENSG00000145730	5	102753981	103031105	1	q21.1	PAM	1.81007	2.96946	1.15939	2.74926	0.0064449	0.0233142
ENSG00000071794	3	149030127	149086554	-1	q24	HLTF	0.922364	2.52432	1.60196	2.73536	0.00644507	0.0233142
ENSG00000106028	7	141738334	141787922	1	q34	SSBP1	0.626627	5.47691	4.85028	2.73349	0.00645108	0.0233142
ENSG00000145907	5	151771045	151812785	1	q33.1	G3BP1	0.757333	3.83447	3.07713	2.73362	0.00645151	0.0233142
ENSG00000102910	16	48244300	48363122	1	q12.1	LONP2	0.650388	2.6061	1.95571	2.73401	0.00645902	0.0233296
ENSG00000183474	5	69560208	69594723	1	q13.2	GTF2H2C	0.442932	1.51544	1.07251	2.73239	0.00646569	0.023342
ENSG00000104312	8	89757806	89791064	1	q21.3	RIPK2	-0.803722	2.92593	3.72965	-2.74722	0.00646963	0.0233445
ENSG00000161999	16	681670	684528	-1	p13.3	JMJD8	1.62506	2.82937	1.20431	2.75085	0.00650613	0.0234579
ENSG00000162419	1	28668732	28719353	1	p35.3	GMEB1	-0.358153	0.598838	0.956991	-2.7314	0.00650758	0.0234579
ENSG00000011405	11	17077730	17207983	-1	p15.1	PIK3C2A	0.431162	1.10165	0.670491	2.72929	0.00651284	0.0234615
ENSG00000177103	11	117427772	117817525	-1	q23.3	DSCAML1	1.87536	2.00896	0.133606	2.73388	0.0065151	0.0234615
ENSG00000249915	5	271621	314974	1	p15.33	PDCD6	0.713266	5.10783	4.39456	2.72982	0.00652997	0.0235033
[truncated: 5,196 more rows]

## Sheet: MGH53_SP1_vs_SP2
EnsemblID	Chromosome	Start	End	Strand	Band	Gene	log2FC_SP1_vs_SP2	AvgLog2Expr_SP1	AvgLog2Expr_SP2	t_Stat	PValue	FDRAdjPValue
ENSG00000170542	6	2887270	2903309	-1	p25.2	SERPINB9	-5.01748	0.523704	5.54119	-53.8217	2.00558e-241	1.40611e-237
ENSG00000145284	4	82629539	82798796	-1	q21.22	SCD5	5.59254	6.95076	1.35821	45.747	1.39746e-230	4.89879e-227
ENSG00000167601	19	41219223	41261766	1	q13.2	AXL	-4.70935	0.566913	5.27627	-46.2338	9.44943e-213	2.20833e-209
ENSG00000096060	6	35573585	35728583	-1	p21.31	FKBP5	-4.36421	0.244855	4.60906	-43.6591	5.33913e-186	9.35816e-183
ENSG00000135077	5	157085832	157142869	-1	q33.3	HAVCR2	-4.41703	0.653727	5.07075	-41.7454	1.05551e-179	1.48004e-176
ENSG00000204592	6	30489509	30494194	1	p22.1	HLA-E	-6.1315	0.638095	6.7696	-56.8595	4.73002e-179	5.52703e-176
ENSG00000129226	17	7579491	7582111	1	p13.1	CD68	-4.88131	0.80569	5.687	-43.9554	7.75246e-175	7.76464e-172
ENSG00000109861	11	88293592	88337761	-1	q14.2	CTSC	-3.5609	0.742595	4.30349	-33.9079	1.7076e-155	1.4965e-152
ENSG00000175899	12	9067664	9116229	-1	p13.31	A2M	-7.75627	0.539616	8.29589	-67.3114	1.61929e-154	1.26143e-151
ENSG00000163131	1	150730188	150765792	-1	q21.3	CTSS	-3.47503	0.363035	3.83806	-34.9651	2.20881e-139	1.5486e-136
ENSG00000167613	19	54351384	54370558	-1	q13.42	LAIR1	-2.89223	0.985143	3.87737	-30.2737	6.33847e-132	4.03991e-129
ENSG00000105366	19	51450847	51458456	-1	q13.41	SIGLEC8	-4.58069	0.347427	4.92812	-36.2022	1.87297e-118	1.09428e-115
ENSG00000142512	19	51410020	51417803	-1	q13.41	SIGLEC10	-2.92993	0.564529	3.49446	-28.8622	6.35459e-117	3.42708e-114
ENSG00000172243	12	10116777	10130258	-1	p13.2	CLEC7A	-3.3859	0.503717	3.88961	-28.1011	2.01195e-103	1.00756e-100
ENSG00000205542	X	12975110	12977227	1	p22.2	TMSB4X	-3.61977	5.94896	9.56873	-25.203	1.26769e-101	5.92518e-99
ENSG00000140678	16	31355134	31382999	1	p11.2	ITGAX	-4.69959	0.231411	4.931	-36.2038	1.84866e-100	8.10059e-98
ENSG00000087086	19	48965309	48966879	1	q13.33	FTL	-3.5152	6.02569	9.54088	-24.1631	9.45341e-95	3.8987e-92
ENSG00000164733	8	11842524	11869448	-1	p23.1	CTSB	-4.79888	2.94772	7.74661	-23.6031	5.18543e-94	2.01973e-91
ENSG00000166927	11	60378485	60395951	1	q12.2	MS4A7	-4.83389	0.3497	5.18359	-32.208	3.04448e-91	1.12341e-88
ENSG00000162711	1	247416156	247449108	1	q44	NLRP3	-5.04987	0.334252	5.38412	-29.1788	4.31777e-90	1.5136e-87
ENSG00000111716	12	21635342	21757857	-1	p12.1	LDHB	3.58101	7.62563	4.04462	22.1527	3.69191e-85	1.23257e-82
ENSG00000136156	13	48232612	48270357	1	q14.2	ITM2B	-3.32593	5.12825	8.45419	-21.688	3.53502e-81	1.12655e-78
ENSG00000167654	19	3879864	3928082	1	p13.3	ATCAY	3.5581	4.48644	0.928336	21.2683	1.09469e-80	3.33691e-78
ENSG00000167552	12	49184795	49189080	-1	q13.12	TUBA1A	4.10097	8.50467	4.40369	21.0256	5.83251e-78	1.70382e-75
ENSG00000148175	9	121338987	121370304	-1	q33.2	STOM	-3.3649	0.589947	3.95485	-23.1743	1.67668e-77	4.70208e-75
ENSG00000138185	10	95711779	95877266	1	q24.1	ENTPD1	-2.30627	0.815952	3.12222	-20.8188	3.10495e-77	8.37262e-75
ENSG00000114450	3	179396088	179451476	-1	q26.33	GNB4	-2.73305	0.690774	3.42382	-21.1671	8.54881e-77	2.21984e-74
ENSG00000130066	X	23783173	23786226	1	p22.11	SAT1	-4.41034	4.77343	9.18377	-23.1436	1.30995e-75	3.28002e-73
ENSG00000171943	1	121184811	121392874	1	p11.2	SRGAP2C	-3.063	3.07966	6.14266	-20.4306	5.16588e-73	1.2489e-70
ENSG00000111640	12	6534512	6538374	1	p13.31	GAPDH	2.37273	8.44687	6.07414	19.6116	1.25689e-70	2.93734e-68
ENSG00000150625	4	175632934	176002664	-1	q34.2	GPM6A	6.99555	7.31472	0.319165	19.2501	1.86827e-67	4.2253e-65
ENSG00000089157	12	120196699	120201235	-1	q24.23	RPLP0	2.33305	8.26226	5.9292	19.0159	2.90979e-67	6.37516e-65
ENSG00000108953	17	1344275	1400222	-1	p13.3	YWHAE	2.06258	6.37522	4.31264	18.9535	5.95069e-67	1.26425e-64
ENSG00000156508	6	73515750	73523797	-1	q13	EEF1A1	1.4299	9.31915	7.88925	18.8156	3.06518e-66	6.32058e-64
ENSG00000100316	22	39312882	39320389	-1	q13.1	RPL3	1.86356	9.03081	7.16725	18.7725	6.58221e-66	1.31851e-63
ENSG00000169756	2	108534355	108687246	1	q12.3	LIMS1	-2.24512	1.02998	3.2751	-18.7673	7.96e-65	1.55021e-62
ENSG00000162924	2	60881521	60931612	1	p16.1	REL	-2.65574	0.877096	3.53283	-19.3018	3.01449e-64	5.71205e-62
ENSG00000135486	12	54280193	54287088	1	q13.13	HNRNPA1	2.36988	7.71267	5.34278	18.4124	8.94354e-64	1.65008e-61
ENSG00000094916	12	54230942	54280133	-1	q13.13	CBX5	2.61091	3.67311	1.0622	18.2195	9.14363e-63	1.64374e-60
ENSG00000132692	1	156641390	156659532	1	q23.1	BCAN	7.95755	8.44836	0.490812	18.1687	2.37502e-61	4.16282e-59
ENSG00000139289	12	76025447	76033932	-1	q21.2	PHLDA1	3.58932	4.34795	0.758626	18.0362	2.67908e-61	4.58122e-59
ENSG00000182578	5	150053291	150113372	-1	q32	CSF1R	-6.7549	0.924036	7.67894	-28.0636	6.06792e-60	1.01291e-57
ENSG00000027697	6	137197485	137219449	-1	q23.3	IFNGR1	-4.14389	3.49707	7.64096	-19.3681	2.10434e-58	3.43106e-56
ENSG00000174444	15	66498015	66524532	-1	q22.31	RPL4	1.86899	8.56574	6.69674	17.3717	5.31451e-58	8.46819e-56
ENSG00000075142	7	88205115	88226993	-1	q21.12	SRI	3.44434	7.17609	3.73175	17.3407	3.46131e-57	5.39272e-55
ENSG00000272398	6	106969831	106975627	-1	q21	CD24	4.21208	4.87463	0.662546	17.2398	1.08882e-56	1.6595e-54
ENSG00000161921	17	4733531	4739928	-1	p13.2	CXCL16	-4.01407	1.93322	5.94729	-18.2509	1.56513e-56	2.33471e-54
ENSG00000118785	4	87975650	87983426	1	q22.1	SPP1	-8.12661	1.4908	9.61741	-25.0734	2.52496e-54	3.68802e-52
ENSG00000112306	6	132814569	132817564	1	q23.2	RPS12	2.03805	8.31664	6.27859	16.6635	5.48339e-54	7.84572e-52
ENSG00000168028	3	39406716	39412542	1	p22.1	RPSA	1.95937	7.91421	5.95484	16.2804	7.07687e-52	9.92319e-50
ENSG00000019582	5	150400041	150412929	-1	q33.1	CD74	-7.78588	1.31037	9.09624	-24.3376	1.03335e-51	1.42055e-49
ENSG00000046653	X	13770939	13938638	-1	p22.2	GPM6B	4.71209	7.34859	2.6365	16.2551	3.02127e-51	4.07349e-49
ENSG00000105855	7	20330702	20415754	1	p21.1	ITGB8	3.22664	3.37619	0.149552	16.255	3.49099e-51	4.61799e-49
ENSG00000167526	16	89560657	89566828	1	q24.3	RPL13	1.49312	5.74855	4.25543	16.0937	5.21408e-51	6.76962e-49
ENSG00000173369	1	22652762	22661637	1	p36.12	C1QB	-7.55282	0.773989	8.32681	-24.422	9.89281e-51	1.26106e-48
ENSG00000162511	1	30732469	30757774	-1	p35.2	LAPTM5	-6.93094	0.779047	7.70998	-24.4151	1.02005e-50	1.27706e-48
ENSG00000273749	15	22867052	22981063	-1	q11.2	CYFIP1	-3.52492	2.75699	6.28192	-17.9584	3.20729e-50	3.94497e-48
ENSG00000073849	3	186930502	187078553	1	q27.3	ST6GAL1	-4.0637	2.73178	6.79548	-19.5481	8.36883e-50	1.01162e-47
ENSG00000026297	6	166922113	166957191	-1	q27	RNASET2	-3.80762	3.59857	7.4062	-18.5396	1.1958e-48	1.42098e-46
ENSG00000147604	8	73290242	73295789	-1	q21.11	RPL7	1.73607	8.50931	6.77325	15.5625	3.69726e-48	4.32025e-46
ENSG00000198034	X	72255679	72277248	-1	q13.1	RPS4X	1.80491	8.16642	6.36151	15.5433	5.25997e-48	6.04551e-46
ENSG00000057252	1	179293714	179358680	1	q25.2	SOAT1	-2.30315	0.846932	3.15009	-15.8091	1.97072e-47	2.19325e-45
ENSG00000132718	1	155859567	155885199	1	q22	SYT11	2.84004	4.62925	1.78921	15.4995	1.97083e-47	2.19325e-45
ENSG00000100596	14	77505997	77616773	-1	q24.3	SPTLC2	-2.54236	0.993616	3.53597	-15.8844	2.41576e-47	2.64639e-45
ENSG00000146192	6	37005646	37029069	1	p21.2	FGD2	-4.51665	0.315821	4.83247	-20.7835	3.86423e-47	4.16802e-45
ENSG00000106278	7	121873089	122062036	1	q31.32	PTPRZ1	6.75257	6.95594	0.203371	15.4092	9.73776e-47	1.03442e-44
ENSG00000166710	15	44711487	44718877	1	q21.1	B2M	-2.48042	6.4746	8.95502	-15.1323	9.68054e-46	1.01299e-43
ENSG00000147403	X	154389955	154409168	1	q28	RPL10	1.42445	7.1829	5.75845	15.026	2.16984e-45	2.23717e-43
ENSG00000067082	10	3775996	3785281	-1	p15.2	KLF6	-3.42642	2.45484	5.88126	-16.5049	2.95925e-45	3.00686e-43
ENSG00000090104	1	192575763	192580024	1	q31.2	RGS1	-8.76259	1.26104	10.0236	-21.1334	1.92811e-44	1.93114e-42
ENSG00000110700	11	17074388	17077715	-1	p15.1	RPS13	1.74885	7.89034	6.14149	14.7489	6.87806e-44	6.79184e-42
ENSG00000158195	1	27404230	27490167	-1	p36.11	WASF2	-2.39277	2.22687	4.61964	-16.0731	1.43231e-43	1.39472e-41
ENSG00000174748	3	23916591	23924374	1	p24.2	RPL15	1.59912	7.40018	5.80105	14.4649	1.5692e-42	1.50707e-40
ENSG00000127328	12	69738681	69823204	1	q15	RAB3IP	2.76047	2.9696	0.209126	14.3954	7.95168e-42	7.53368e-40
ENSG00000140262	15	56918623	57299281	1	q21.3	TCF12	2.81667	5.65814	2.84146	14.3504	1.0702e-41	1.00042e-39
ENSG00000120129	5	172768096	172771195	-1	q35.1	DUSP1	-3.4363	5.52719	8.96349	-14.9672	1.16183e-41	1.07179e-39
ENSG00000266028	1	206203345	206464443	1	q32.1	SRGAP2	-2.16265	1.54863	3.71128	-14.827	2.11292e-41	1.92386e-39
ENSG00000136717	2	127048027	127107288	-1	q14.3	BIN1	-2.93789	3.4508	6.38869	-14.8473	6.54783e-41	5.88549e-39
ENSG00000167658	19	3976056	3985463	-1	p13.3	EEF2	1.66817	6.52213	4.85396	14.0266	2.57429e-40	2.28461e-38
ENSG00000125730	19	6677704	6730562	-1	p13.3	C3	-6.74257	0.500667	7.24323	-19.1658	2.69647e-40	2.36312e-38
ENSG00000171451	18	67506587	67516720	-1	q22.1	DSEL	2.39667	2.68523	0.288553	13.9572	1.10692e-39	9.58104e-38
ENSG00000254772	11	62559596	62574086	-1	q12.3	EEF1G	1.81018	7.59507	5.78489	13.7633	5.99934e-39	5.12943e-37
ENSG00000133318	11	63681446	63759891	1	q13.1	RTN3	2.62773	6.55691	3.92919	13.7452	1.30912e-38	1.10581e-36
ENSG00000149557	11	125442881	125592568	-1	q24.2	FEZ1	3.81711	5.04103	1.22392	13.7981	1.48021e-38	1.23544e-36
ENSG00000145425	4	151099624	151104642	1	q31.3	RPS3A	1.38099	8.34149	6.9605	13.6479	1.91443e-38	1.57907e-36
ENSG00000182957	13	23979805	24307074	1	q12.12	SPATA13	-2.02439	0.617465	2.64186	-14.0441	3.04716e-38	2.48415e-36
ENSG00000181722	3	114314501	115147271	-1	q13.31	ZBTB20	3.59406	4.91575	1.32169	13.5188	1.70113e-37	1.37088e-35
ENSG00000183597	22	20017014	20067164	1	q11.21	TANGO2	-1.57587	1.04247	2.61834	-13.4958	2.79024e-37	2.223e-35
ENSG00000197093	7	100159244	100168617	-1	q22.1	GAL3ST4	-2.77025	1.29634	4.06659	-14.1737	3.24222e-37	2.55407e-35
ENSG00000137642	11	121452314	121633763	1	q24.1	SORL1	-2.9118	2.04636	4.95817	-15.1329	1.21602e-36	9.47282e-35
ENSG00000112902	5	9035033	9546075	-1	p15.31	SEMA5A	3.19326	3.37317	0.179909	13.3189	2.07669e-36	1.59997e-34
ENSG00000277632	17	36088256	36090169	-1	q12	CCL3	-9.14718	1.56056	10.7077	-17.5916	3.77408e-36	2.87609e-34
ENSG00000275302	17	36103827	36105621	1	q12	CCL4	-8.47667	1.77174	10.2484	-18.2572	5.46723e-36	4.12159e-34
ENSG00000136603	3	170357678	170396835	1	q26.2	SKIL	-2.12182	2.10096	4.22278	-13.3486	6.519e-36	4.8622e-34
ENSG00000118515	6	134169246	134318112	-1	q23.2	SGK1	-3.01057	4.41199	7.42256	-13.3061	9.85252e-36	7.27116e-34
ENSG00000077549	1	19338775	19485539	-1	p36.13	CAPZB	-2.10049	3.13863	5.23912	-13.6114	1.30839e-35	9.55533e-34
ENSG00000137726	11	117836976	117877486	-1	q23.3	FXYD6	7.53342	8.01031	0.476887	13.0518	3.22455e-35	2.33065e-33
ENSG00000197405	19	47290023	47322066	1	q13.32	C5AR1	-4.14219	0.40727	4.54946	-15.9134	3.99197e-35	2.85589e-33
ENSG00000204525	6	31268749	31272130	-1	p21.33	HLA-C	-2.62077	3.13144	5.75221	-13.2032	4.48218e-35	3.1742e-33
ENSG00000137491	11	75100563	75206549	1	q13.4	SLCO2B1	-6.10944	0.359691	6.46913	-17.0575	4.86193e-35	3.4087e-33
ENSG00000177839	5	141187127	141191541	1	q31.3	PCDHB9	2.77213	3.17185	0.39972	13.0183	4.94408e-35	3.43198e-33
ENSG00000197746	10	71816298	71851325	-1	q22.1	PSAP	-1.81444	6.32178	8.13622	-12.9089	6.85467e-35	4.71158e-33
ENSG00000167996	11	61959718	61967634	-1	q12.3	FTH1	-1.55961	6.83244	8.39206	-12.805	2.10503e-34	1.43285e-32
ENSG00000149273	11	75399515	75422280	1	q13.4	RPS3	1.43975	6.93613	5.49638	12.7306	4.75304e-34	3.20419e-32
ENSG00000118985	5	95885098	95961851	-1	q15	ELL2	-2.78744	1.24998	4.03741	-14.3571	1.12123e-33	7.48661e-32
ENSG00000137818	15	69452814	69456205	1	q23	RPLP1	1.37874	8.23903	6.86029	12.6345	1.27209e-33	8.41379e-32
ENSG00000104112	15	51681492	51721026	1	q21.2	SCG3	4.76865	5.07631	0.307654	12.709	1.33887e-33	8.77274e-32
ENSG00000140391	15	77041404	77083984	-1	q24.3	TSPAN3	1.91023	6.01634	4.10611	12.6521	1.53737e-33	9.98009e-32
ENSG00000089009	12	112405190	112418838	-1	q24.13	RPL6	1.48437	7.62028	6.13591	12.6216	1.64158e-33	1.05588e-31
ENSG00000052802	4	165327667	165343164	1	q32.3	MSMO1	3.88125	4.55338	0.672131	12.721	1.84231e-33	1.17422e-31
ENSG00000125740	19	45467995	45475179	1	q13.32	FOSB	-2.90961	2.02572	4.93533	-14.296	4.28419e-33	2.70598e-31
ENSG00000171659	X	41688973	41697275	1	p11.4	GPR34	-5.03156	2.10985	7.1414	-15.5588	1.29496e-32	8.10621e-31
ENSG00000249437	5	70968166	71025339	-1	q13.2	NAIP	-1.86939	1.26719	3.13658	-12.3921	6.34672e-32	3.91211e-30
ENSG00000128016	19	39406847	39409412	1	q13.2	ZFP36	-5.18344	1.88646	7.06989	-15.4425	6.36116e-32	3.91211e-30
ENSG00000234745	6	31269491	31357188	-1	p21.33	HLA-B	-2.56977	3.89384	6.46361	-12.4484	1.09742e-31	6.69045e-30
ENSG00000157734	15	64151715	64157481	1	q22.31	SNX22	2.71143	3.47315	0.761719	12.2665	1.45561e-31	8.79763e-30
ENSG00000100600	14	92703807	92748679	-1	q32.12	LGMN	-2.82239	1.73146	4.55386	-12.4176	1.58932e-31	9.52371e-30
ENSG00000100280	22	29327680	29423179	-1	q12.2	AP1B1	-2.18682	2.90329	5.09011	-12.7176	1.62969e-31	9.68285e-30
ENSG00000186468	5	82273320	82278396	-1	q14.2	RPS23	1.53431	5.29687	3.76257	12.1784	1.75703e-31	1.03517e-29
ENSG00000079215	5	36606355	36688334	1	p13.2	SLC1A3	-2.12661	4.68734	6.81395	-12.2123	1.82707e-31	1.06746e-29
ENSG00000182670	21	37073226	37203112	1	q22.13	TTC3	2.08066	4.37287	2.29221	12.1425	3.21368e-31	1.86208e-29
ENSG00000123358	12	52022832	52059507	1	q13.13	NR4A1	-4.73565	2.43061	7.16626	-14.5851	4.17406e-31	2.39872e-29
ENSG00000099622	19	1259384	1274880	1	p13.3	CIRBP	1.69287	6.09693	4.40406	12.0747	4.85637e-31	2.76813e-29
ENSG00000162244	3	51993522	51995895	-1	p21.2	RPL29	1.53555	7.14318	5.60763	12.0639	6.29175e-31	3.55738e-29
ENSG00000163069	4	52020706	52038299	-1	q12	SGCB	2.41865	3.20726	0.78861	12.0687	6.95564e-31	3.90128e-29
ENSG00000128512	7	111726110	112206407	-1	q31.1	DOCK4	-2.03712	1.74359	3.78072	-12.597	8.78771e-31	4.88974e-29
ENSG00000197756	2	216498825	216579180	1	q35	RPL37A	1.56877	7.27941	5.71065	11.982	1.41355e-30	7.79959e-29
ENSG00000169313	3	151336843	151384753	-1	q25.1	P2RY12	-6.03697	1.66717	7.70414	-15.1924	1.42397e-30	7.79959e-29
ENSG00000136404	15	83107572	83144854	1	q25.2	TM6SF1	-3.50871	1.44704	4.95575	-14.1912	2.00944e-30	1.09211e-28
ENSG00000196262	7	44796680	44824564	1	p13	PPIA	1.32092	6.26678	4.94586	11.93	2.04147e-30	1.10098e-28
ENSG00000198242	17	28719985	28724359	1	q11.2	RPL23A	1.36869	7.17215	5.80346	11.9251	2.26465e-30	1.21202e-28
ENSG00000108298	17	39200283	39204732	1	q12	RPL19	1.28121	8.258	6.97679	11.9177	2.3437e-30	1.24483e-28
ENSG00000104870	19	49506816	49526428	1	q13.33	FCGRT	-2.80932	3.08649	5.89581	-13.2263	3.49986e-30	1.84492e-28
ENSG00000105640	19	17859910	17864153	1	p13.11	RPL18A	1.45337	7.64602	6.19265	11.8756	3.58626e-30	1.87636e-28
ENSG00000148180	9	121207794	121332843	1	q33.2	GSN	-4.16762	2.06591	6.23353	-14.127	9.61502e-30	4.9934e-28
ENSG00000148303	9	133348218	133351426	1	q34.2	RPL7A	1.53707	7.31841	5.78134	11.7698	1.16359e-29	5.99849e-28
ENSG00000151366	11	78068297	78079862	-1	q14.1	NDUFC2	2.09703	3.71996	1.62293	11.7739	1.84322e-29	9.43271e-28
ENSG00000105483	19	48180770	48255946	-1	q13.33	CARD8	-1.37906	0.668909	2.04797	-11.7738	2.61941e-29	1.33077e-27
ENSG00000134955	11	125063302	125090516	1	q24.2	SLC37A2	-1.2785	1.2072	2.4857	-11.7432	4.12624e-29	2.08123e-27
ENSG00000198668	14	90396502	90408268	1	q32.11	CALM1	1.38348	5.6154	4.23191	11.6115	5.38172e-29	2.69509e-27
ENSG00000163110	4	94451857	94668227	1	q22.3	PDLIM5	1.96037	3.25344	1.29307	11.572	8.5504e-29	4.25155e-27
ENSG00000168329	3	39263495	39281735	-1	p22.2	CX3CR1	-6.25653	0.872724	7.12925	-14.3104	1.58024e-28	7.80214e-27
ENSG00000145555	5	16661907	16936288	-1	p15.1	MYO10	2.00167	2.13087	0.129202	11.4336	6.16699e-28	3.02355e-26
ENSG00000143947	2	55231903	55235853	1	p16.1	RPS27A	1.24482	7.01946	5.77464	11.2144	2.75195e-27	1.33986e-25
ENSG00000154639	21	17513043	17593579	1	q21.1	CXADR	2.57718	3.19761	0.620436	11.229	3.80167e-27	1.83817e-25
ENSG00000138326	10	78033760	78056813	1	q22.3	RPS24	1.52553	7.01779	5.49226	11.1743	4.09955e-27	1.96863e-25
ENSG00000173391	12	10158301	10172138	-1	p13.2	OLR1	-6.54059	0.595778	7.13636	-13.7666	4.59535e-27	2.1917e-25
ENSG00000085514	7	100367530	100400096	1	q22.1	PILRA	-2.37281	2.07777	4.45058	-11.9037	1.12845e-26	5.34566e-25
ENSG00000276070	17	36210924	36212878	1	q12	CCL4L2	-8.1256	1.44885	9.57445	-13.4179	5.94186e-26	2.78167e-24
ENSG00000164587	5	150442635	150449739	-1	q33.1	RPS14	1.42419	7.77126	6.34707	10.9	5.95137e-26	2.78167e-24
ENSG00000001630	7	92112153	92134803	-1	q21.2	CYP51A1	2.30758	3.68471	1.37714	10.9013	6.5144e-26	3.02467e-24
ENSG00000068305	15	99565417	99716466	1	q26.3	MEF2A	-1.92429	1.42453	3.34882	-11.3758	8.79449e-26	4.05646e-24
ENSG00000233927	19	8321158	8323340	1	p13.2	RPS28	1.35705	7.17975	5.8227	10.831	1.26453e-25	5.7945e-24
ENSG00000179820	19	53864763	53876435	1	q13.42	MYADM	-2.71004	1.25508	3.96512	-11.6689	1.96114e-25	8.92826e-24
ENSG00000077279	X	111293779	111412429	-1	q23	DCX	2.6944	2.82906	0.134665	10.8071	2.68592e-25	1.2149e-23
ENSG00000133112	13	45333471	45341284	-1	q14.13	TPT1	-1.44469	6.61311	8.0578	-10.7615	2.82909e-25	1.27146e-23
ENSG00000110436	11	35251205	35420063	-1	p13	SLC1A2	2.45644	2.5936	0.137155	10.8101	2.91635e-25	1.30233e-23
ENSG00000124766	6	21593751	21598619	1	p22.3	SOX4	4.58291	5.34489	0.761981	10.7599	3.60627e-25	1.60022e-23
ENSG00000138135	10	89205629	89207317	-1	q23.31	CH25H	-7.9795	0.949002	8.9285	-12.8536	1.35361e-24	5.96866e-23
ENSG00000189043	7	10931943	10940153	-1	p21.3	NDUFA4	1.90773	4.44541	2.53768	10.6151	1.44052e-24	6.31219e-23
ENSG00000174607	4	114598770	114678225	1	q26	UGT8	1.8063	4.20878	2.40249	10.5486	1.6984e-24	7.39597e-23
ENSG00000164300	5	80111651	80256048	-1	q14.1	SERINC5	2.73246	4.24608	1.51363	10.5974	1.71563e-24	7.42485e-23
ENSG00000131437	5	132692628	132737638	-1	q31.1	KIF3A	1.88649	2.40874	0.522249	10.5397	2.206e-24	9.48849e-23
ENSG00000163406	3	121894401	121944188	1	q13.33	SLC15A2	-1.63471	0.637816	2.27253	-10.6724	5.35804e-24	2.29056e-22
ENSG00000122862	10	69088103	69104805	1	q22.1	SRGN	-6.44148	1.56426	8.00574	-12.4665	7.97632e-24	3.38921e-22
ENSG00000109475	4	108620566	108630412	1	q25	RPL34	1.37959	5.71974	4.34015	10.3798	9.18173e-24	3.8779e-22
ENSG00000151474	10	13643706	14462142	-1	p13	FRMD4A	-1.67236	1.59448	3.26685	-10.8586	1.05156e-23	4.41466e-22
ENSG00000143549	1	154155304	154194648	-1	q21.3	TPM3	-2.16597	2.38312	4.54909	-10.3602	1.11237e-23	4.64216e-22
ENSG00000137154	9	19375715	19380236	-1	p22.1	RPS6	1.11203	8.07978	6.96775	10.3265	1.28536e-23	5.33235e-22
ENSG00000166348	10	73497538	73625953	-1	q22.2	USP54	1.94907	2.35985	0.410782	10.3572	1.33073e-23	5.4881e-22
ENSG00000004799	7	95583499	95596516	-1	q21.3	PDK4	-4.67757	2.83172	7.50929	-11.8582	1.92909e-23	7.89599e-22
ENSG00000197728	12	56041351	56044697	1	q13.2	RPS26	1.26007	5.79401	4.53394	10.2954	1.93711e-23	7.89599e-22
ENSG00000166428	14	104924713	104937761	1	q32.33	PLD4	-5.31423	1.10763	6.42186	-12.3019	2.02565e-23	8.20915e-22
ENSG00000154380	1	225486835	225653142	-1	q42.12	ENAH	1.28391	1.577	0.293086	10.2696	2.42739e-23	9.78073e-22
ENSG00000106018	7	159028175	159144867	-1	q36.3	VIPR2	2.73884	3.01657	0.277732	10.3217	2.90955e-23	1.16565e-21
ENSG00000231500	6	33272075	33276511	1	p21.32	RPS18	1.29497	7.93982	6.64485	10.2397	3.12366e-23	1.24432e-21
ENSG00000170075	1	202122917	202133592	1	q32.1	GPR37L1	2.3803	3.05059	0.670294	10.2834	3.24124e-23	1.28386e-21
ENSG00000117632	1	25884181	25906991	-1	p36.11	STMN1	2.73887	4.53148	1.79261	10.1335	1.2416e-22	4.89037e-21
ENSG00000196628	18	55222185	55664787	-1	q21.2	TCF4	1.94868	4.01396	2.06528	9.98504	3.399e-22	1.33131e-20
ENSG00000185650	14	68787660	68796253	-1	q24.1	ZFP36L1	-1.83138	3.52943	5.36081	-10.1312	3.61458e-22	1.40788e-20
ENSG00000144713	3	12834485	12841582	-1	p25.2	RPL32	1.31782	5.44536	4.12754	9.95116	4.26449e-22	1.65184e-20
ENSG00000127946	7	75533298	75738962	-1	q11.23	HIP1	1.71848	1.98074	0.262255	9.97563	4.40293e-22	1.6961e-20
ENSG00000152291	2	85318020	85328296	-1	p11.2	TGOLN2	-1.69033	2.43181	4.12213	-9.99462	5.02986e-22	1.92701e-20
ENSG00000115421	2	60756253	60802086	1	p16.1	PAPOLG	-1.70272	0.924141	2.62686	-10.1195	5.10768e-22	1.94619e-20
ENSG00000132669	20	19757606	20002459	1	p11.23	RIN2	-1.6988	3.2715	4.97029	-10.0206	5.35128e-22	2.02799e-20
ENSG00000099194	10	100347233	100364826	1	q24.31	SCD	2.82303	5.05672	2.23369	9.9415	6.05253e-22	2.28141e-20
ENSG00000196376	6	117907264	118317676	1	q22.2	SLC35F1	2.03368	2.34726	0.313577	9.9345	7.53565e-22	2.82526e-20
ENSG00000134352	5	55935095	55995022	-1	q11.2	IL6ST	-1.62691	2.54494	4.17185	-9.98354	8.3614e-22	3.11818e-20
ENSG00000152518	2	43222402	43226606	-1	p21	ZFP36L2	-1.83322	3.04197	4.87519	-10.1269	8.89286e-22	3.29883e-20
ENSG00000104763	8	18055992	18084998	-1	p22	ASAH1	-1.79602	4.42218	6.2182	-9.9902	9.01609e-22	3.32694e-20
ENSG00000166925	7	100463359	100479232	-1	q22.1	TSC22D4	2.24491	3.16442	0.919505	9.90332	9.24341e-22	3.39296e-20
ENSG00000188612	17	75165586	75182959	-1	q25.1	SUMO2	1.60598	6.3853	4.77932	9.8466	1.17457e-21	4.28903e-20
ENSG00000159189	1	22643633	22648110	1	p36.12	C1QC	-6.6773	0.885803	7.56311	-11.5704	1.97569e-21	7.17699e-20
ENSG00000104290	8	28494205	28574267	1	p21.1	FZD3	1.38282	1.56104	0.178215	9.75491	2.71622e-21	9.81618e-20
ENSG00000008294	17	50962174	51120868	-1	q21.33	SPAG9	1.63656	2.49447	0.857916	9.73805	2.93893e-21	1.05666e-19
ENSG00000147140	X	71283192	71301168	1	q13.1	NONO	1.59841	5.59531	3.99691	9.70291	3.94272e-21	1.41033e-19
ENSG00000143384	1	150574551	150579738	-1	q21.2	MCL1	-2.08578	3.56094	5.64672	-9.82597	6.91238e-21	2.46003e-19
ENSG00000076641	8	80967810	81112068	-1	q21.13	PAG1	-1.45619	1.18452	2.64071	-9.71078	6.99655e-21	2.47741e-19
ENSG00000165457	11	72216601	72221950	1	q13.4	FOLR2	-6.51546	0.773498	7.28896	-11.4148	8.10857e-21	2.85674e-19
ENSG00000165795	14	21016763	21070872	-1	q11.2	NDRG2	2.28378	5.75132	3.46754	9.61783	9.28343e-21	3.25431e-19
ENSG00000120594	10	19816239	20289856	1	p12.31	PLXDC2	-5.25207	1.21144	6.46351	-11.257	9.34082e-21	3.25813e-19
ENSG00000166165	14	103519667	103522833	-1	q32.33	CKB	2.38092	6.9679	4.58697	9.61862	1.00695e-20	3.49493e-19
ENSG00000184009	17	81509971	81523847	-1	q25.3	ACTG1	1.36028	7.91194	6.55166	9.56091	1.28892e-20	4.45152e-19
ENSG00000153234	2	156324437	156342348	-1	q24.1	NR4A2	-3.57052	1.87308	5.44361	-10.9701	1.39886e-20	4.80756e-19
ENSG00000161016	8	144789765	144792587	-1	q24.3	RPL8	1.22606	7.27643	6.05036	9.53024	1.74317e-20	5.96163e-19
ENSG00000107771	10	84328586	84518521	1	q23.1	CCSER2	2.30833	3.13827	0.829932	9.57552	1.76324e-20	6.00099e-19
ENSG00000010610	12	6786858	6820799	1	p13.31	CD4	-3.59971	1.60431	5.20403	-10.903	4.04577e-20	1.37028e-18
ENSG00000163682	4	39452521	39458949	-1	p14	RPL9	0.99711	7.97812	6.98101	9.41386	4.58759e-20	1.54633e-18
ENSG00000150782	11	112143253	112164096	-1	q23.1	IL18	-2.89717	0.692271	3.58944	-10.5055	5.9282e-20	1.98864e-18
ENSG00000115268	19	1438358	1440494	1	p13.3	RPS15	1.13399	7.08607	5.95208	9.34145	9.07239e-20	3.02888e-18
ENSG00000168092	11	117144284	117176894	1	q23.3	PAFAH1B2	1.74478	3.37452	1.62974	9.34621	9.29399e-20	3.08816e-18
ENSG00000265681	18	49488453	49492523	-1	q21.1	RPL17	1.21819	7.29897	6.08078	9.2967	1.28771e-19	4.25854e-18
ENSG00000164466	5	175477062	175529742	1	q35.2	SFXN1	2.21405	3.09105	0.876999	9.32205	1.3803e-19	4.54333e-18
ENSG00000174886	19	5891276	5904006	-1	p13.3	NDUFA11	2.1733	4.71635	2.54304	9.33687	1.53922e-19	5.04276e-18
ENSG00000140526	15	89087459	89202355	1	q26.1	ABHD2	1.86175	3.05114	1.1894	9.26102	2.06687e-19	6.73992e-18
ENSG00000118181	11	119015712	119018691	-1	q23.3	RPS25	1.10391	7.45081	6.3469	9.21038	2.5521e-19	8.2837e-18
ENSG00000124570	6	2948159	2972165	-1	p25.2	SERPINB6	-2.62503	1.00717	3.6322	-9.90247	3.17681e-19	1.02639e-17
ENSG00000177600	11	809965	812880	1	p15.5	RPLP2	1.08991	7.07071	5.9808	9.18544	3.25498e-19	1.04682e-17
ENSG00000143797	2	8852690	9003709	-1	p25.1	MBOAT2	1.91636	2.32897	0.412604	9.13514	7.11572e-19	2.27801e-17
ENSG00000134369	1	201622885	201826969	1	q32.1	NAV1	1.74137	2.40853	0.667159	9.13291	7.1788e-19	2.28775e-17
ENSG00000179094	17	8140472	8156506	-1	p13.1	PER1	-1.5305	1.90622	3.43672	-9.35191	7.21497e-19	2.28888e-17
ENSG00000102226	X	47232866	47248328	1	p11.3	USP11	2.03193	4.89661	2.86467	9.10022	8.2736e-19	2.61289e-17
ENSG00000119508	9	99821855	99866891	1	q31.1	NR4A3	-3.74458	1.59206	5.33664	-10.434	9.73992e-19	3.06218e-17
ENSG00000130844	19	53519527	53580269	1	q13.42	ZNF331	-1.99893	0.925735	2.92467	-9.33608	1.26521e-18	3.96001e-17
ENSG00000108830	17	43025231	43032041	1	q21.31	RND2	1.99323	2.30325	0.310022	9.07545	1.30411e-18	4.06359e-17
ENSG00000008988	8	56067295	56074581	-1	q12.1	RPS20	1.08096	6.74392	5.66296	9.01295	1.38392e-18	4.29321e-17
ENSG00000108654	17	64498254	64508199	-1	q23.3	DDX5	-1.15189	6.06894	7.22083	-8.97052	1.87353e-18	5.78649e-17
ENSG00000196531	12	56712427	56731628	-1	q13.3	NACA	1.22022	7.07748	5.85727	8.97432	1.91018e-18	5.87381e-17
ENSG00000140319	15	40035690	40039181	-1	q15.1	SRP14	1.40567	5.97795	4.57228	8.97016	2.16574e-18	6.63056e-17
ENSG00000163257	4	17800655	17810758	-1	p15.31	DCAF16	1.7692	2.46943	0.700227	8.98614	2.27514e-18	6.93523e-17
ENSG00000103227	16	853634	981318	-1	p13.3	LMF1	3.42123	5.91372	2.49249	8.93881	3.22868e-18	9.79925e-17
ENSG00000179010	4	6640091	6642745	1	p16.1	MRFAP1	1.46203	5.87154	4.40951	8.92359	3.26686e-18	9.8724e-17
ENSG00000170889	19	54200809	54249003	1	q13.42	RPS9	1.11361	6.59341	5.4798	8.88909	3.98134e-18	1.19799e-16
ENSG00000110876	12	108622277	108633959	-1	q24.11	SELPLG	-4.5539	1.75257	6.30647	-10.1178	4.00816e-18	1.20091e-16
ENSG00000092964	8	26514031	26658178	1	p21.2	DPYSL2	1.34012	5.11894	3.77882	8.85408	5.26795e-18	1.57164e-16
ENSG00000149177	11	47980558	48170841	1	p11.2	PTPRJ	-1.14714	1.13279	2.27993	-8.87301	6.86014e-18	2.03798e-16
ENSG00000196230	6	30720352	30725426	1	p21.33	TUBB	1.75542	6.22619	4.47078	8.82583	8.02903e-18	2.37517e-16
ENSG00000197102	14	101964573	102056443	1	q32.31	DYNC1H1	1.35596	2.84625	1.49029	8.82049	8.83565e-18	2.6028e-16
ENSG00000156482	8	98024851	98046469	-1	q22.2	RPL30	1.0836	7.03798	5.95438	8.76255	1.11873e-17	3.28176e-16
ENSG00000277443	6	113857345	113863475	1	q21	MARCKS	1.31504	4.84804	3.53299	8.73046	1.3566e-17	3.96296e-16
ENSG00000100906	14	35401513	35404749	-1	q13.2	NFKBIA	-1.7992	4.81529	6.61449	-8.8258	1.37679e-17	4.00525e-16
ENSG00000108219	10	80454166	80533124	1	q23.1	TSPAN14	-1.7087	1.82046	3.52916	-8.80087	1.50535e-17	4.36117e-16
ENSG00000229117	12	56116590	56117967	1	q13.2	RPL41	0.810647	8.09299	7.28235	8.71106	1.57268e-17	4.53747e-16
ENSG00000101265	20	4780023	4823608	-1	p13	RASSF2	1.73367	3.92303	2.18936	8.71279	1.84986e-17	5.3153e-16
ENSG00000198732	14	69854131	70032366	1	q24.2	SMOC1	5.60509	5.82547	0.220378	8.68238	2.47663e-17	7.08722e-16
ENSG00000162734	1	160205380	160215376	1	q23.2	PEA15	1.59114	3.83453	2.24339	8.67599	2.48918e-17	7.09417e-16
ENSG00000101608	18	3247481	3256236	1	p11.31	MYL12A	-4.16381	0.667504	4.83131	-9.93787	4.72197e-17	1.34031e-15
ENSG00000255302	15	48878134	48880173	1	q21.1	EID1	1.60813	5.53723	3.9291	8.59191	4.79979e-17	1.35691e-15
ENSG00000087074	19	48872421	48876058	1	q13.33	PPP1R15A	-2.25486	3.99218	6.24704	-9.22557	5.06863e-17	1.42716e-15
ENSG00000100129	22	37848868	37889407	1	q13.1	EIF3L	1.80919	5.98133	4.17214	8.57927	5.37446e-17	1.50721e-15
ENSG00000164292	5	95713522	95824383	1	q15	RHOBTB3	1.95155	2.29184	0.340292	8.60409	6.277e-17	1.75331e-15
ENSG00000178695	13	76880175	76886405	-1	q22.3	KCTD12	-2.26243	0.86015	3.12258	-9.41721	6.91419e-17	1.92363e-15
ENSG00000105875	7	135183839	135211534	-1	q33	WDR91	-1.56741	1.36766	2.93507	-8.61225	1.00764e-16	2.78828e-15
ENSG00000164615	5	134738548	134752157	1	q31.1	CAMLG	1.9123	3.52671	1.6144	8.49774	1.01016e-16	2.78828e-15
ENSG00000175482	11	67350772	67356972	-1	q13.2	POLD4	-1.64092	1.6059	3.24682	-8.58126	1.05723e-16	2.90677e-15
ENSG00000170776	15	85380571	85749358	1	q25.3	AKAP13	-1.2654	1.95211	3.21751	-8.59246	1.17612e-16	3.22102e-15
ENSG00000156467	8	96222947	96235546	-1	q22.1	UQCRB	1.29547	2.70165	1.40618	8.46929	1.26315e-16	3.44591e-15
ENSG00000075624	7	5527148	5563784	-1	p22.1	ACTB	-0.729145	8.59486	9.32401	-8.44902	1.27389e-16	3.46171e-15
ENSG00000112149	6	14117256	14136918	1	p23	CD83	-4.84046	2.19428	7.03474	-9.4273	1.31139e-16	3.54986e-15
ENSG00000101144	20	57168753	57266641	-1	q13.31	BMP7	1.70854	2.16035	0.451811	8.46627	1.43674e-16	3.87423e-15
ENSG00000070495	17	76712832	76726799	-1	q25.1	JMJD6	-1.88939	1.36239	3.25178	-8.50164	1.45917e-16	3.91964e-15
ENSG00000054523	1	10210805	10381603	1	p36.22	KIF1B	1.33929	2.06927	0.729978	8.4267	1.65294e-16	4.42319e-15
ENSG00000204287	6	32439878	32445046	1	p21.32	HLA-DRA	-6.19621	0.999811	7.19602	-9.61512	1.80806e-16	4.81988e-15
ENSG00000185361	19	4639516	4655568	1	p13.3	TNFAIP8L1	-0.575746	1.15138	1.72712	-8.40443	1.86779e-16	4.96026e-15
ENSG00000114391	3	101681091	101686718	-1	q12.3	RPL24	1.16399	6.28105	5.11706	8.39793	2.1166e-16	5.59981e-15
ENSG00000154229	17	66302613	66810743	1	q24.2	PRKCA	1.37848	2.37654	0.998057	8.38167	2.47138e-16	6.51385e-15
ENSG00000141424	18	36108531	36129385	-1	q12.2	SLC39A6	2.35535	3.91144	1.55609	8.43589	2.49326e-16	6.5469e-15
ENSG00000071082	2	101002229	101024032	1	q11.2	RPL31	1.08825	7.01212	5.92387	8.3535	2.90326e-16	7.59505e-15
ENSG00000173402	3	49468703	49535618	1	p21.31	DAG1	1.92405	2.67835	0.754304	8.37824	3.5818e-16	9.33532e-15
ENSG00000131143	16	85798633	85807068	1	q24.1	COX4I1	1.2818	6.36239	5.08059	8.32422	3.95677e-16	1.02744e-14
ENSG00000157514	X	107713221	107777342	-1	q22.3	TSC22D3	-1.98445	4.87026	6.85471	-8.5686	3.98349e-16	1.03056e-14
ENSG00000189367	6	127438406	127459389	-1	q22.33	KIAA0408	1.3483	1.49889	0.150583	8.40761	4.23435e-16	1.09144e-14
ENSG00000143119	1	110871188	110899922	1	p13.3	CD53	-4.2095	2.25219	6.46169	-9.36341	4.48499e-16	1.1518e-14
ENSG00000138443	2	203328239	203447728	1	q33.2	ABI2	1.53759	2.46763	0.930033	8.30547	4.54782e-16	1.16368e-14
ENSG00000116489	1	112619805	112671616	1	p13.2	CAPZA1	-1.68511	3.04904	4.73415	-8.34592	8.86693e-16	2.26058e-14
ENSG00000138760	4	76158737	76234536	-1	q21.1	SCARB2	1.75081	3.91395	2.16315	8.19231	1.03816e-15	2.63715e-14
ENSG00000134308	2	9583967	9630997	-1	p25.1	YWHAQ	1.97063	5.48864	3.51801	8.19109	1.16871e-15	2.95807e-14
ENSG00000163697	4	40810027	41216714	-1	p13	APBB2	2.38752	2.52377	0.136248	8.22474	1.18741e-15	2.99458e-14
ENSG00000104388	8	60516936	60623644	1	q12.1	RAB2A	1.58889	4.58414	2.99525	8.1989	1.2127e-15	3.04739e-14
ENSG00000122877	10	62811996	62919900	-1	q21.3	EGR2	-2.7514	3.84618	6.59758	-8.75257	1.54272e-15	3.86286e-14
ENSG00000161791	12	49636499	49708165	-1	q13.12	FMNL3	-1.31003	2.53049	3.84052	-8.19146	1.88654e-15	4.70694e-14
ENSG00000079277	1	46557408	46616843	-1	p33	MKNK1	-2.8055	1.84055	4.64606	-8.79624	1.89481e-15	4.71082e-14
ENSG00000078967	7	43926436	43956136	1	p13	UBE2D4	1.83359	2.47331	0.639725	8.14719	2.33413e-15	5.78253e-14
ENSG00000173517	15	77100656	77420144	-1	q24.3	PEAK1	1.40814	2.53929	1.13115	8.09724	2.42416e-15	5.98443e-14
ENSG00000182628	17	59109857	59155260	-1	q22	SKA2	2.08971	3.01397	0.924265	8.10449	2.53463e-15	6.2352e-14
ENSG00000196428	3	150408335	150466431	1	q25.1	TSC22D2	-1.68131	2.4507	4.13202	-8.28438	2.58375e-15	6.33379e-14
ENSG00000139970	14	59595976	59870776	-1	q23.1	RTN1	5.76558	6.38484	0.619263	8.07843	2.78713e-15	6.80856e-14
ENSG00000112308	6	24704861	24719998	-1	p22.3	C6orf62	-1.19342	5.59308	6.78651	-8.04023	3.08673e-15	7.51426e-14
ENSG00000158869	1	161215234	161220699	1	q23.3	FCER1G	-4.69797	2.12867	6.82664	-9.04395	5.7919e-15	1.40509e-13
ENSG00000120690	13	40931924	41061440	-1	q14.11	ELF1	-2.27444	2.38403	4.65847	-8.58111	6.50132e-15	1.57175e-13
ENSG00000125538	2	112829751	112836816	-1	q14.1	IL1B	-6.85723	0.938074	7.79531	-9.06063	8.03116e-15	1.93493e-13
ENSG00000196912	2	97492663	97589965	-1	q11.2	ANKRD36B	1.26058	2.55301	1.29243	7.91892	8.12122e-15	1.94993e-13
ENSG00000113558	5	134148935	134176964	-1	q31.1	SKP1	1.18772	5.79206	4.60433	7.91559	8.28831e-15	1.98325e-13
ENSG00000128050	4	56435741	56464579	1	q12	PAICS	1.76454	2.73792	0.973373	7.93953	8.57546e-15	2.04499e-13
ENSG00000145687	5	81413021	81751797	-1	q14.1	SSBP2	-1.74283	0.575064	2.3179	-8.34354	9.62931e-15	2.28851e-13
ENSG00000163596	2	202773150	202871985	-1	q33.2	ICA1L	1.13784	1.73538	0.597534	7.8831	1.01245e-14	2.39808e-13
ENSG00000153208	2	111898607	112029561	1	q13	MERTK	-2.84676	2.22511	5.07187	-8.61161	1.12303e-14	2.65102e-13
ENSG00000116288	1	7954291	7985505	1	p36.23	PARK7	2.05821	5.45609	3.39788	7.92067	1.39455e-14	3.28094e-13
ENSG00000271503	17	35871491	35880793	-1	q12	CCL5	-0.629462	2.36806	2.99752	-7.75819	2.5245e-14	5.91948e-13
ENSG00000174136	5	98768650	98798643	1	q15	RGMB	3.4965	4.96587	1.46937	7.77539	2.71931e-14	6.35502e-13
ENSG00000129244	17	7646627	7657770	1	p13.1	ATP1B2	1.68144	2.06341	0.381967	7.78375	2.76194e-14	6.43321e-13
ENSG00000137142	9	38406528	38424454	-1	p13.1	IGFBPL1	2.33995	2.60582	0.26587	7.87667	2.84282e-14	6.59967e-13
ENSG00000113387	5	32531633	32604079	1	p13.3	SUB1	1.3915	4.3489	2.9574	7.75035	3.03517e-14	7.02296e-13
ENSG00000086062	9	33104082	33167356	-1	p21.1	B4GALT1	-2.78677	2.1699	4.95667	-8.40968	3.11247e-14	7.17813e-13
ENSG00000168243	1	235547685	235650754	-1	q42.3	GNG4	1.33311	1.85498	0.521864	7.73568	3.23589e-14	7.42593e-13
ENSG00000175161	3	84958981	86074429	1	p12.1	CADM2	2.62066	2.73353	0.112865	7.74679	3.2411e-14	7.42593e-13
ENSG00000011600	19	35904401	35908295	-1	q13.12	TYROBP	-4.70204	2.35232	7.05436	-8.57793	3.36429e-14	7.68309e-13
ENSG00000150991	12	124911604	124917368	-1	q24.31	UBC	-1.3939	6.4925	7.8864	-7.70652	3.95722e-14	9.00781e-13
ENSG00000134884	13	106541673	106568137	-1	q33.3	ARGLU1	-1.29856	3.28974	4.5883	-7.73448	4.10112e-14	9.30515e-13
ENSG00000111728	12	22063773	22437041	-1	p12.1	ST8SIA1	1.29134	1.44169	0.150348	7.72915	4.25257e-14	9.61767e-13
ENSG00000240694	8	26504701	26514092	-1	p21.2	PNMA2	1.44642	2.0162	0.569787	7.64491	6.12883e-14	1.38165e-12
ENSG00000227051	14	96039324	96093889	1	q32.2	C14orf132	1.72275	1.8735	0.150755	7.70094	6.75571e-14	1.51808e-12
ENSG00000123560	X	103773718	103792619	1	q22.2	PLP1	4.45891	5.70609	1.24718	7.67673	6.80911e-14	1.5252e-12
ENSG00000152954	6	24126186	24154900	1	p22.3	NRSN1	3.54921	3.84225	0.293033	7.70062	8.08473e-14	1.80516e-12
ENSG00000073737	2	169064789	169096167	1	q31.1	DHRS9	-5.15732	0.427873	5.58519	-8.61367	8.43925e-14	1.87834e-12
ENSG00000143162	1	167529117	167553805	-1	q24.2	CREG1	-1.98989	4.17379	6.16368	-8.07653	8.75998e-14	1.94355e-12
ENSG00000149485	11	61799627	61829318	-1	q12.2	FADS1	2.16181	3.97982	1.81801	7.59971	1.0388e-13	2.29749e-12
ENSG00000155659	X	66021738	66040125	-1	q12	VSIG4	-5.59437	0.96913	6.5635	-8.46832	1.11681e-13	2.46226e-12
ENSG00000135821	1	182378098	182392206	-1	q25.3	GLUL	-1.30822	4.00117	5.30939	-7.57668	1.17891e-13	2.59102e-12
ENSG00000070831	1	22025511	22101360	1	p36.12	CDC42	-1.31097	2.8601	4.17107	-7.56935	1.47476e-13	3.23112e-12
ENSG00000130787	12	122834453	122862961	1	q24.31	HIP1R	3.39384	4.74179	1.34795	7.51922	1.6858e-13	3.68198e-12
ENSG00000137331	6	30743199	30744548	-1	p21.33	IER3	-3.46521	2.23638	5.70159	-8.35621	1.80834e-13	3.93736e-12
ENSG00000173705	3	33150043	33218810	-1	p22.3	SUSD5	2.5805	2.72611	0.145612	7.56924	1.92667e-13	4.18201e-12
ENSG00000130429	7	99374249	99394816	1	q22.1	ARPC1B	-3.06582	1.8351	4.90092	-8.09236	2.48356e-13	5.37416e-12
ENSG00000221890	22	38818452	38844028	-1	q13.1	NPTXR	1.32968	1.56121	0.231526	7.50383	2.5662e-13	5.5359e-12
ENSG00000042980	8	24294069	24359014	1	p21.2	ADAM28	-4.64743	1.12869	5.77612	-8.18608	2.81044e-13	6.04417e-12
ENSG00000163565	1	158999968	159055155	1	q23.1	IFI16	-1.72651	2.77886	4.50537	-7.65407	3.32175e-13	7.12194e-12
ENSG00000173372	1	22636628	22639678	1	p36.12	C1QA	-5.82278	1.1155	6.93828	-8.15745	3.72514e-13	7.96248e-12
ENSG00000213741	14	49570984	49599164	-1	q21.3	RPS29	1.1016	5.90701	4.80541	7.37747	4.15461e-13	8.85349e-12
ENSG00000163539	3	33496245	33718356	-1	p22.3	CLASP2	1.60694	3.25919	1.65225	7.37682	4.43544e-13	9.4233e-12
ENSG00000215252	15	34525207	34588503	-1	q14	GOLGA8B	2.03831	2.31766	0.279347	7.44753	4.48069e-13	9.49066e-12
ENSG00000106244	7	99392048	99408597	-1	q22.1	PDAP1	1.48889	2.56978	1.08089	7.40726	4.58586e-13	9.68417e-12
ENSG00000159388	1	203305491	203309602	1	q32.1	BTG2	-1.59767	4.77286	6.37053	-7.41026	4.95473e-13	1.04317e-11
ENSG00000187109	12	76036585	76084958	-1	q21.2	NAP1L1	1.10651	4.45833	3.35181	7.34478	5.02111e-13	1.05398e-11
ENSG00000167740	17	4143168	4187310	1	p13.2	CYB5D2	1.74745	2.69338	0.94593	7.35958	5.65102e-13	1.18267e-11
ENSG00000106992	9	127866486	127877675	-1	q34.11	AK1	1.64238	2.34055	0.698178	7.38022	6.09683e-13	1.27217e-11
ENSG00000142192	21	25880550	26171128	-1	q21.3	APP	2.25066	4.7788	2.52813	7.32864	6.31892e-13	1.3146e-11
ENSG00000169895	X	16719612	16765340	1	p22.2	SYAP1	-1.21169	1.28142	2.4931	-7.31498	6.85633e-13	1.42218e-11
ENSG00000181163	5	171387116	171411137	1	q35.1	NPM1	1.06808	6.34743	5.27936	7.29713	7.44174e-13	1.53906e-11
ENSG00000177954	1	153990762	153992155	1	q21.3	RPS27	0.887892	7.52978	6.64189	7.28604	7.53052e-13	1.55284e-11
ENSG00000163328	2	174431571	174487094	-1	q31.1	GPR155	1.23368	2.09424	0.860554	7.27143	8.48256e-13	1.74402e-11
ENSG00000179388	8	22687659	22693480	-1	p21.3	EGR3	-2.42213	2.60338	5.02551	-7.77236	8.67018e-13	1.77739e-11
ENSG00000030582	17	44345246	44353106	1	q21.31	GRN	-1.38283	4.80246	6.18529	-7.34195	8.71914e-13	1.78221e-11
ENSG00000111859	6	11183298	11382348	-1	p24.2	NEDD9	-2.0443	2.64581	4.69011	-7.69304	8.81792e-13	1.79716e-11
ENSG00000197702	11	12377563	12535356	1	p15.3	PARVA	1.89713	2.02365	0.126521	7.34839	9.6553e-13	1.96212e-11
ENSG00000166441	11	8682788	8714759	1	p15.4	RPL27A	0.822132	3.37211	2.54998	7.23242	1.07914e-12	2.18666e-11
ENSG00000143878	2	20447074	20449440	1	p24.1	RHOB	-1.57136	2.94168	4.51304	-7.42925	1.09988e-12	2.22226e-11
ENSG00000003402	2	201116154	201176687	1	q33.1	CFLAR	-0.926156	2.66391	3.59007	-7.22588	1.11547e-12	2.24728e-11
ENSG00000079819	6	130839347	131063322	-1	q23.2	EPB41L2	-1.62062	2.72997	4.35059	-7.43277	1.22336e-12	2.45759e-11
ENSG00000143226	1	161505430	161524013	1	q23.3	FCGR2A	-3.21382	1.00443	4.21825	-7.91046	1.49841e-12	3.00153e-11
ENSG00000182899	3	197950190	197956610	1	q29	RPL35A	1.16913	6.07043	4.9013	7.1886	1.51268e-12	3.02149e-11
ENSG00000102158	X	77826364	77895593	-1	q21.1	MAGT1	-1.14647	0.957278	2.10374	-7.22643	1.60685e-12	3.20047e-11
ENSG00000145741	5	73498408	73505635	1	q13.2	BTF3	1.1594	6.17489	5.01549	7.17692	1.68579e-12	3.34817e-11
ENSG00000168461	18	9708275	9862551	1	p11.22	RAB31	1.22161	5.60181	4.3802	7.17066	1.7042e-12	3.37519e-11
ENSG00000181631	3	151326312	151329549	-1	q25.1	P2RY13	-3.39021	2.12648	5.51669	-7.8296	1.89331e-12	3.73916e-11
ENSG00000120063	17	65009289	65056740	-1	q24.1	GNA13	-1.61765	2.19388	3.81153	-7.44217	1.90711e-12	3.75583e-11
ENSG00000150337	1	149782671	149792518	1	q21.2	FCGR1A	-4.14437	1.54803	5.6924	-7.80813	1.97396e-12	3.8766e-11
ENSG00000089280	16	31180138	31191605	1	p11.2	FUS	1.02419	4.00592	2.98173	7.12432	2.27541e-12	4.45612e-11
ENSG00000164535	7	6409126	6484190	-1	p22.1	DAGLB	-1.60358	3.33364	4.93722	-7.34396	2.40339e-12	4.69365e-11
ENSG00000186818	19	54643889	54670359	1	q13.42	LILRB4	-5.15619	0.370715	5.5269	-7.75602	2.90088e-12	5.64946e-11
ENSG00000090863	16	74447427	74607144	-1	q23.1	GLG1	1.0388	3.29583	2.25704	7.08097	3.09715e-12	6.01499e-11
ENSG00000140749	16	21639550	21652608	-1	p12.2	IGSF6	-3.5505	1.53646	5.08696	-7.82804	3.21874e-12	6.23386e-11
ENSG00000142168	21	31659666	31668931	1	q22.11	SOD1	1.76945	5.83799	4.06854	7.07179	3.62853e-12	7.00816e-11
ENSG00000125089	4	8182072	8241803	1	p16.1	SH3TC1	-5.10949	0.29681	5.4063	-7.66018	4.48855e-12	8.6454e-11
ENSG00000167815	19	12796820	12801800	-1	p13.13	PRDX2	1.72284	6.23732	4.51448	7.03929	4.50498e-12	8.65326e-11
ENSG00000163428	3	120324509	120349354	-1	q13.33	LRRC58	1.0471	2.0141	0.966999	7.00907	5.01678e-12	9.61001e-11
ENSG00000118971	12	4273762	4305353	1	p13.32	CCND2	2.20315	4.14121	1.93805	7.01565	5.23252e-12	9.99596e-11
ENSG00000065413	2	196967017	197311173	-1	q33.1	ANKRD44	-1.23272	2.86801	4.10074	-7.03771	5.91309e-12	1.12654e-10
ENSG00000187068	3	185076838	185153060	-1	q27.2	C3orf70	1.49113	1.99834	0.507214	7.00905	5.99188e-12	1.13846e-10
ENSG00000124762	6	36676460	36687337	1	p21.2	CDKN1A	-1.83735	3.92829	5.76564	-7.30084	6.56176e-12	1.24336e-10
ENSG00000096384	6	44246166	44253888	1	p21.1	HSP90AB1	0.948783	7.1141	6.16532	6.94405	7.7056e-12	1.45617e-10
ENSG00000109971	11	123057489	123063230	-1	q24.1	HSPA8	0.98953	7.61866	6.62913	6.9325	8.2573e-12	1.55624e-10
ENSG00000169508	13	99294539	99307399	-1	q32.3	GPR183	-4.05411	1.95427	6.00838	-7.76146	8.31524e-12	1.56295e-10
ENSG00000183044	16	8674596	8784575	1	p13.2	ABAT	2.50744	4.3002	1.79275	6.91283	1.02218e-11	1.91618e-10
ENSG00000085365	5	78360611	78480739	1	q14.1	SCAMP1	1.33803	2.09777	0.75974	6.87105	1.34335e-11	2.51153e-10
ENSG00000240972	22	23894383	23895227	1	q11.23	MIF	1.49313	6.076	4.58287	6.87503	1.38507e-11	2.58264e-10
ENSG00000166340	11	6612768	6619448	-1	p15.4	TPP1	-1.38445	3.13402	4.51847	-6.92161	1.50803e-11	2.80445e-10
ENSG00000156298	X	38561370	38688920	1	p11.4	TSPAN7	2.65888	5.9899	3.33102	6.84968	1.67088e-11	3.09908e-10
ENSG00000121966	2	136114349	136118149	-1	q22.1	CXCR4	-6.31044	1.10022	7.41066	-7.65679	1.78993e-11	3.31113e-10
ENSG00000108175	10	79068966	79316528	1	q22.3	ZMIZ1	1.3717	2.94422	1.57252	6.8272	1.83084e-11	3.3779e-10
ENSG00000124440	19	46297046	46343433	1	q13.32	HIF3A	1.0755	1.46391	0.388409	6.82213	1.89448e-11	3.48614e-10
ENSG00000100095	22	26169462	26383597	1	q12.1	SEZ6L	4.67348	4.80135	0.127877	6.78892	2.31749e-11	4.25339e-10
ENSG00000157557	21	38805183	38824955	1	q22.2	ETS2	-1.80016	2.56997	4.37013	-7.05754	2.54902e-11	4.6661e-10
ENSG00000143322	1	179099330	179229684	-1	q25.2	ABL2	-0.906267	0.918544	1.82481	-6.76443	2.71089e-11	4.94949e-10
ENSG00000131236	1	40040233	40072649	1	p34.2	CAP1	-1.29033	3.46382	4.75415	-6.86185	2.77692e-11	5.05689e-10
ENSG00000198521	19	21804946	21852125	-1	p12	ZNF43	1.13296	1.66656	0.533596	6.74974	3.09871e-11	5.62826e-10
ENSG00000132471	17	75845699	75856507	-1	q25.1	WBP2	1.22813	4.66395	3.43582	6.74608	3.12338e-11	5.6584e-10
ENSG00000160888	19	13150411	13154911	1	p13.13	IER2	-1.51517	5.1323	6.64747	-6.80765	3.30766e-11	5.9768e-10
ENSG00000145592	5	40825262	40835222	-1	p13.1	RPL37	0.866898	3.79102	2.92413	6.7316	3.3609e-11	6.0574e-10
ENSG00000134419	16	18781295	18790383	-1	p12.3	RPS15A	0.981995	6.81641	5.83442	6.71472	3.58399e-11	6.44292e-10
ENSG00000105223	19	40348456	40380439	1	q13.2	PLD3	-1.30728	3.68751	4.99479	-6.81698	3.59785e-11	6.45129e-10
ENSG00000128989	15	52547045	52569883	-1	q21.2	ARPP19	1.13461	3.19499	2.06039	6.71002	3.62316e-11	6.4801e-10
ENSG00000104529	8	143579697	143599541	-1	q24.3	EEF1D	1.12984	5.80737	4.67753	6.71358	3.76335e-11	6.71371e-10
ENSG00000170464	5	139408588	139444491	-1	q31.2	DNAJC18	1.69004	2.43757	0.747532	6.7282	4.24986e-11	7.56237e-10
ENSG00000211584	12	47753916	47782751	1	q13.11	SLC48A1	1.58484	2.70873	1.12389	6.70367	4.46353e-11	7.92249e-10
ENSG00000111328	12	123250112	123272334	-1	q24.31	CDK2AP1	1.71646	5.24718	3.53071	6.68563	4.80359e-11	8.50455e-10
ENSG00000116741	1	192809039	192812275	1	q31.2	RGS2	-1.77429	4.65982	6.43412	-6.83317	4.92931e-11	8.70513e-10
ENSG00000140718	16	53701692	54158512	1	q12.2	FTO	1.58261	2.79855	1.21594	6.67172	5.39951e-11	9.51155e-10
ENSG00000152601	3	152243828	152465780	1	q25.1	MBNL1	-1.05575	2.2799	3.33564	-6.70517	5.65957e-11	9.94468e-10
ENSG00000099942	22	20917407	20953747	1	q11.21	CRKL	1.32262	4.05627	2.73365	6.65186	5.75651e-11	1.00897e-09
ENSG00000101109	20	44966479	45080021	1	q13.12	STK4	-0.861049	1.00672	1.86776	-6.63074	6.25266e-11	1.0932e-09
ENSG00000140968	16	85899162	85922606	1	q24.1	IRF8	-5.15674	0.338904	5.49564	-7.18127	6.55619e-11	1.14342e-09
ENSG00000104774	19	12646511	12666742	-1	p13.13	MAN2B1	-1.59301	3.08797	4.68097	-6.7778	7.39074e-11	1.28577e-09
ENSG00000100243	22	42617840	42649392	-1	q13.2	CYB5R3	1.44623	3.01986	1.57363	6.58868	8.72928e-11	1.51488e-09
ENSG00000160131	X	151396515	151409364	1	q28	VMA21	1.522	2.55338	1.03138	6.58723	8.97968e-11	1.55448e-09
ENSG00000137161	6	42929192	42939294	1	p21.1	CNPY3	-1.21958	4.01368	5.23326	-6.62076	1.04403e-10	1.80287e-09
ENSG00000197121	2	196833004	196927796	-1	q33.1	PGAP1	1.54523	1.83309	0.287851	6.56839	1.14638e-10	1.97249e-09
ENSG00000148516	10	31318495	31529814	1	p11.22	ZEB1	2.20917	3.67032	1.46115	6.55262	1.14788e-10	1.97249e-09
ENSG00000173614	1	9943428	9985501	1	p36.22	NMNAT1	-0.440177	1.10759	1.54777	-6.50629	1.34314e-10	2.30238e-09
ENSG00000149294	11	112961247	113278436	1	q23.2	NCAM1	4.21563	5.05415	0.838515	6.50134	1.45608e-10	2.48989e-09
ENSG00000156011	8	18527303	19084730	-1	p22	PSD3	1.78483	2.65723	0.8724	6.52248	1.55263e-10	2.64854e-09
ENSG00000166734	15	44288719	44415758	1	q15.3	CASC4	1.39061	3.08247	1.69187	6.48889	1.59718e-10	2.71792e-09
ENSG00000166111	12	108907741	109021068	-1	q24.11	SVOP	1.81504	2.1851	0.370056	6.50556	1.8057e-10	3.06532e-09
ENSG00000087365	11	66050729	66069308	1	q13.1	SF3B2	1.28083	3.7154	2.43457	6.47449	1.8422e-10	3.11972e-09
ENSG00000136930	9	124353465	124415444	-1	q33.3	PSMB7	1.6022	5.51418	3.91198	6.4921	1.84859e-10	3.12301e-09
ENSG00000079459	8	11795573	11839304	1	p23.1	FDFT1	1.81995	4.91961	3.09965	6.49237	1.85534e-10	3.12688e-09
ENSG00000099308	19	18097793	18151692	1	p13.11	MAST3	-1.09341	1.42648	2.51988	-6.5136	1.88421e-10	3.16791e-09
ENSG00000129538	14	20801228	20802855	-1	q11.2	RNASE1	-4.52233	1.9167	6.43903	-7.27326	1.92304e-10	3.22546e-09
ENSG00000166257	11	123629187	123655244	-1	q24.1	SCN3B	1.40094	1.65528	0.254345	6.48848	2.05325e-10	3.43538e-09
ENSG00000100142	22	37952607	38041915	1	q13.1	POLR2F	2.09904	4.58827	2.48923	6.4558	2.058e-10	3.43538e-09
ENSG00000118816	4	77047155	77075989	-1	q21.1	CCNI	1.18027	4.7512	3.57093	6.44259	2.19272e-10	3.65158e-09
ENSG00000075618	7	5592816	5606655	1	p22.1	FSCN1	-1.19384	1.90039	3.09423	-6.56624	2.49154e-10	4.13937e-09
ENSG00000180185	16	1826941	1840207	1	p13.3	FAHD1	2.17423	2.96167	0.787438	6.48531	2.53573e-10	4.20284e-09
ENSG00000171316	8	60678740	60868028	1	q12.2	CHD7	1.07882	2.84069	1.76187	6.39879	2.74787e-10	4.5437e-09
ENSG00000243156	22	17787649	18024561	-1	q11.21	MICAL3	1.01251	1.41473	0.402215	6.39681	2.83833e-10	4.68224e-09
ENSG00000129667	17	76470891	76501790	-1	q25.1	RHBDF2	-4.14549	0.480376	4.62587	-6.8441	2.95625e-10	4.86532e-09
ENSG00000160752	1	155308748	155320666	1	q22	FDPS	2.38646	5.34155	2.95509	6.41672	2.98073e-10	4.89412e-09
ENSG00000069966	15	52115105	52191369	-1	q21.2	GNB5	1.55976	2.08162	0.521858	6.39812	3.29301e-10	5.39423e-09
ENSG00000167232	19	23304991	23395471	-1	p12	ZNF91	1.53872	2.09922	0.560502	6.36098	3.85652e-10	6.30258e-09
ENSG00000171860	12	8056844	8066359	-1	p13.31	C3AR1	-5.38924	1.05741	6.44664	-6.83194	3.92874e-10	6.40567e-09
ENSG00000176597	3	183253253	183298504	1	q27.1	B3GNT5	-2.66121	2.37272	5.03393	-6.81097	4.04108e-10	6.57356e-09
ENSG00000178252	3	49007062	49015953	1	p21.31	WDR6	1.81539	4.36095	2.54556	6.3424	4.15534e-10	6.74377e-09
ENSG00000241343	X	101390824	101396155	1	q22.1	RPL36A	1.06075	4.67151	3.61076	6.32582	4.2759e-10	6.91348e-09
ENSG00000136297	7	4905989	4959213	-1	p22.1	MMD2	1.72043	2.45723	0.736797	6.38463	4.27963e-10	6.91348e-09
ENSG00000187607	17	15699577	15720787	1	p12	ZNF286A	1.14379	1.72614	0.582348	6.33316	4.31646e-10	6.95695e-09
ENSG00000156299	21	31118416	31559977	-1	q22.11	TIAM1	-1.26909	1.98439	3.25348	-6.488	4.32876e-10	6.96076e-09
ENSG00000130255	19	5674947	5691875	1	p13.3	RPL36	1.01015	5.88232	4.87218	6.33047	4.35339e-10	6.98435e-09
ENSG00000164096	4	119296419	119304445	-1	q26	C4orf3	1.704	3.77443	2.07043	6.35546	4.62997e-10	7.41112e-09
ENSG00000198700	1	201829149	201884291	1	q32.1	IPO9	0.995009	1.91721	0.922205	6.29628	5.01557e-10	8.01006e-09
ENSG00000163468	1	156308968	156367873	-1	q22	CCT3	1.79687	5.45506	3.65819	6.31267	5.15788e-10	8.21861e-09
ENSG00000008952	3	169966635	169998373	1	q26.2	SEC62	0.865824	2.12153	1.25571	6.28415	5.3375e-10	8.48554e-09
ENSG00000164405	5	132866630	132868847	1	q31.1	UQCRQ	1.20154	2.99175	1.79021	6.30007	5.38135e-10	8.53589e-09
ENSG00000100823	14	20455191	20457772	1	q11.2	APEX1	1.3156	5.94376	4.62816	6.29828	5.5975e-10	8.85871e-09
ENSG00000165443	10	59176643	59247774	1	q21.1	PHYHIPL	5.19616	5.4505	0.254347	6.28658	5.72871e-10	9.04594e-09
ENSG00000100350	22	36487190	36507101	-1	q12.3	FOXRED2	1.18479	1.80198	0.617198	6.27973	5.89117e-10	9.28156e-09
ENSG00000016391	3	53812335	53846419	-1	p21.1	CHDH	1.89252	2.22021	0.327695	6.32859	6.22845e-10	9.79096e-09
ENSG00000181104	5	76716126	76735770	1	q13.3	F2R	1.35996	1.91082	0.550859	6.26935	6.5585e-10	1.02867e-08
ENSG00000172757	11	65823022	65862026	-1	q13.1	CFL1	0.695374	6.44244	5.74707	6.24379	6.78966e-10	1.06255e-08
ENSG00000237440	19	20535825	20565809	-1	p12	ZNF737	0.911966	1.35774	0.44577	6.24773	6.89736e-10	1.077e-08
ENSG00000090382	12	69348381	69354234	1	q15	LYZ	-0.543749	1.57387	2.11761	-6.24509	6.92324e-10	1.07864e-08
ENSG00000073803	3	185282941	185489094	1	q27.2	MAP3K13	1.22462	2.49921	1.27459	6.23746	7.42344e-10	1.15401e-08
ENSG00000105426	19	5158495	5340803	-1	p13.3	PTPRS	4.16116	4.76726	0.606101	6.22947	7.81301e-10	1.21188e-08
ENSG00000101463	20	24469629	24666616	1	p11.21	SYNDIG1	-1.60615	3.1333	4.73944	-6.48245	8.34394e-10	1.28855e-08
ENSG00000107798	10	89213569	89414557	-1	q23.31	LIPA	-1.52344	4.08234	5.60578	-6.31627	8.34404e-10	1.28855e-08
ENSG00000273173	15	24954986	24977850	1	q11.2	SNURF	1.64134	4.74986	3.10852	6.20011	1.02301e-09	1.57634e-08
ENSG00000165029	9	104781006	104928155	-1	q31.1	ABCA1	-1.09007	1.98408	3.07415	-6.22963	1.17351e-09	1.80427e-08
ENSG00000111678	12	6942978	6946003	1	p13.31	C12orf57	1.59868	5.27183	3.67315	6.16777	1.22278e-09	1.87592e-08
ENSG00000120694	13	31134973	31162388	-1	q12.3	HSPH1	-1.44258	3.10146	4.54404	-6.22507	1.24578e-09	1.90702e-08
ENSG00000162191	11	62676498	62679117	-1	q12.3	UBXN1	1.08199	5.66576	4.58377	6.15716	1.26182e-09	1.92737e-08
ENSG00000084710	2	25042076	25159135	1	p23.3	EFR3B	1.38805	1.65789	0.269845	6.18016	1.30877e-09	1.99474e-08
ENSG00000146433	6	158536436	158635428	1	q25.3	TMEM181	1.2685	1.78679	0.518283	6.15503	1.3341e-09	2.02893e-08
ENSG00000215301	X	41333284	41364472	1	p11.4	DDX3X	-1.23154	2.68269	3.91423	-6.13695	1.45954e-09	2.2149e-08
ENSG00000170092	7	75493625	75504304	1	q11.23	SPDYE5	0.712659	2.4993	1.78664	6.10527	1.63439e-09	2.47489e-08
ENSG00000124422	17	20999596	21043760	-1	p11.2	USP22	1.04874	3.14904	2.10029	6.09149	1.77331e-09	2.67946e-08
ENSG00000187398	11	24496970	25082638	1	p14.3	LUZP2	1.59679	1.76732	0.170531	6.15212	1.82045e-09	2.74477e-08
ENSG00000179950	8	143816344	143829352	-1	q24.3	PUF60	1.2861	5.90012	4.61402	6.07801	2.02048e-09	3.03982e-08
ENSG00000169045	5	179614178	179634784	-1	q35.3	HNRNPH1	-1.13529	4.86698	6.00227	-6.06256	2.02971e-09	3.04717e-08
ENSG00000144401	2	207580631	207625928	-1	q33.3	METTL21A	-0.60381	3.60128	4.20509	-6.05664	2.0895e-09	3.13024e-08
ENSG00000276085	17	36194869	36196758	-1	q12	CCL3L1	-6.59983	2.64503	9.24486	-6.54856	2.21695e-09	3.31409e-08
ENSG00000144655	3	39141855	39154562	-1	p22.2	CSRNP1	-1.62722	2.63223	4.25945	-6.3692	2.308e-09	3.43808e-08
ENSG00000203879	X	154436913	154443467	1	q28	GDI1	1.22824	4.36844	3.1402	6.04757	2.30971e-09	3.43808e-08
ENSG00000123416	12	49127782	49131397	-1	q13.12	TUBA1B	-1.21428	5.29882	6.51311	-6.03719	2.37733e-09	3.53124e-08
ENSG00000204531	6	31164337	31180731	-1	p21.33	POU5F1	-0.436877	1.4404	1.87728	-6.03414	2.46606e-09	3.6553e-08
ENSG00000109814	4	39498755	39528311	-1	p14	UGDH	1.47977	2.26189	0.782121	6.05024	2.48243e-09	3.6718e-08
ENSG00000083845	19	58386400	58394806	1	q13.43	RPS5	0.901581	7.28837	6.38679	6.0287	2.53596e-09	3.74308e-08
ENSG00000132153	3	47802909	47850195	1	p21.31	DHX30	1.41626	2.94362	1.52735	6.03588	2.54215e-09	3.74433e-08
ENSG00000129055	3	134477706	134486716	-1	q22.2	ANAPC13	2.65811	5.20985	2.55174	6.08384	2.64054e-09	3.88109e-08
ENSG00000169714	3	129167827	129183922	-1	q21.3	CNBP	1.04509	5.16033	4.11524	6.01616	2.67591e-09	3.92485e-08
ENSG00000124151	20	47501887	47656877	1	q13.12	NCOA3	-1.05605	1.60741	2.66346	-6.07816	2.70358e-09	3.95716e-08
ENSG00000213366	1	109668022	109709551	1	p13.3	GSTM2	-1.43473	3.1472	4.58193	-6.08531	2.75951e-09	4.03061e-08
ENSG00000198755	6	35468401	35470785	1	p21.31	RPL10A	0.839398	6.8041	5.9647	6.01103	2.8148e-09	4.10283e-08
ENSG00000140988	16	1962058	1964841	-1	p13.3	RPS2	0.825634	6.96107	6.13544	5.9941	3.06268e-09	4.45486e-08
ENSG00000165572	13	41127569	41132802	-1	q14.11	KBTBD6	1.3048	1.65504	0.350245	6.01853	3.07409e-09	4.46221e-08
ENSG00000134186	1	108692310	108702928	1	p13.3	PRPF38B	-1.12919	2.38411	3.5133	-6.06012	3.08673e-09	4.47129e-08
ENSG00000139428	12	109553715	109573580	-1	q24.11	MMAB	1.88729	2.49881	0.61152	6.04502	3.10242e-09	4.48475e-08
ENSG00000231389	6	33064569	33080775	-1	p21.32	HLA-DPA1	-3.98384	2.24611	6.22996	-6.41481	3.4296e-09	4.94752e-08
ENSG00000085117	11	44564427	44620358	1	p11.2	CD82	1.55195	3.21848	1.66652	5.98199	3.46038e-09	4.98168e-08
ENSG00000018189	4	70704204	70808619	1	q13.3	RUFY3	1.46489	4.16568	2.70079	5.97357	3.66168e-09	5.26066e-08
ENSG00000141576	17	76142465	76240493	-1	q25.1	RNF157	1.13608	1.38899	0.252907	5.97958	3.85422e-09	5.52595e-08
ENSG00000203778	6	112087591	112102790	1	q21	FAM229B	2.59806	2.83837	0.240306	6.02845	4.02962e-09	5.76565e-08
ENSG00000139278	12	75480753	75503863	1	q21.2	GLIPR1	-1.43946	2.591	4.03046	-6.16016	4.0576e-09	5.79386e-08
ENSG00000123349	12	53295291	53299450	1	q13.13	PFDN5	1.04787	5.95312	4.90525	5.95199	4.21611e-09	6.00795e-08
ENSG00000105612	19	12875209	12881466	-1	p13.13	DNASE2	-1.83568	1.95245	3.78813	-6.08788	4.22816e-09	6.0129e-08
ENSG00000145012	3	188153284	188890671	1	q27.3	LPP	-0.465386	1.22877	1.69415	-5.93462	4.29775e-09	6.0995e-08
ENSG00000114978	2	74152528	74178898	-1	p13.1	MOB1A	-1.45534	3.14907	4.60442	-6.08486	4.3392e-09	6.14589e-08
ENSG00000155008	X	85003877	85093316	1	q21.1	APOOL	0.980644	1.7446	0.763959	5.94879	4.49264e-09	6.35038e-08
ENSG00000184588	1	65792514	66374579	1	p31.3	PDE4B	1.45596	3.91081	2.45485	5.95116	4.52671e-09	6.38567e-08
ENSG00000149311	11	108222484	108369102	1	q22.3	ATM	-0.707994	0.789094	1.49709	-5.93339	4.64949e-09	6.5457e-08
ENSG00000204388	6	31827738	31830254	1	p21.33	HSPA1B	-2.75582	4.31227	7.06808	-6.06122	5.55489e-09	7.80467e-08
ENSG00000107175	9	35732598	35736999	1	p13.3	CREB3	2.28598	4.34485	2.05888	6.00656	5.57442e-09	7.81645e-08
ENSG00000171298	17	80101556	80119881	1	q25.3	GAA	-1.24708	3.42069	4.66777	-5.93508	5.89138e-09	8.2444e-08
ENSG00000102230	X	24558087	24672677	-1	p22.11	PCYT1B	1.37821	1.56516	0.18695	5.9339	6.04907e-09	8.44821e-08
ENSG00000132507	17	7306999	7312463	1	p13.1	EIF5A	1.16201	5.06923	3.90722	5.886	6.10137e-09	8.50432e-08
ENSG00000051108	16	56932142	56944864	1	q13	HERPUD1	-1.51701	4.29298	5.80999	-5.95669	6.32215e-09	8.79456e-08
ENSG00000084207	11	67583742	67586656	1	q13.2	GSTP1	1.18868	5.8496	4.66092	5.87736	6.39769e-09	8.88202e-08
ENSG00000169567	5	131159027	131171735	-1	q23.3	HINT1	1.33849	5.84036	4.50187	5.88047	6.68634e-09	9.26441e-08
ENSG00000159128	21	33402896	33479348	1	q22.11	IFNGR2	-1.3312	3.19974	4.53094	-5.9245	7.05739e-09	9.75924e-08
ENSG00000033867	3	27372721	27484420	-1	p24.1	SLC4A7	-1.03594	1.35491	2.39085	-5.92289	7.2705e-09	1.00341e-07
ENSG00000068903	19	38878555	38899862	-1	q13.2	SIRT2	1.87575	4.83467	2.95892	5.88209	7.47684e-09	1.02987e-07
ENSG00000170677	18	70289045	70330199	1	q22.2	SOCS6	-1.36867	2.39595	3.76463	-6.00546	7.56235e-09	1.0396e-07
ENSG00000143493	1	211940399	212035557	-1	q32.3	INTS7	1.48865	1.93142	0.442773	5.86354	7.91581e-09	1.08606e-07
ENSG00000267534	19	10221433	10231331	-1	p13.2	S1PR2	0.910809	1.89237	0.981565	5.83248	7.98044e-09	1.09279e-07
ENSG00000196227	20	59933764	59948680	1	q13.33	FAM217B	0.979632	1.65687	0.677237	5.83629	8.06731e-09	1.10253e-07
ENSG00000070413	22	19036282	19122454	-1	q11.21	DGCR2	1.9225	4.51922	2.59673	5.84869	8.1284e-09	1.10872e-07
ENSG00000112294	6	24494867	24537207	1	p22.3	ALDH5A1	1.3229	1.90522	0.582311	5.84315	8.21298e-09	1.11808e-07
ENSG00000147588	8	81440326	81447439	-1	q21.13	PMP2	4.55893	4.84703	0.288103	5.82736	8.95988e-09	1.2174e-07
ENSG00000138430	2	174072447	174248599	-1	q31.1	OLA1	1.5855	2.78898	1.20347	5.83542	9.26994e-09	1.25709e-07
ENSG00000196591	6	113933028	114011308	-1	q21	HDAC2	1.28824	2.62901	1.34078	5.80722	9.72415e-09	1.31614e-07
ENSG00000119655	14	74476192	74494177	-1	q24.3	NPC2	-1.04369	4.83067	5.87436	-5.91535	9.97066e-09	1.3469e-07
ENSG00000189058	3	195568705	195584033	-1	q29	APOD	4.98368	5.9216	0.937917	5.7995	1.01977e-08	1.37493e-07
ENSG00000186575	22	29603556	29698598	1	q12.2	NF2	1.07651	2.74058	1.66407	5.77886	1.06868e-08	1.4381e-07
ENSG00000166471	11	9280654	9314636	-1	p15.4	TMEM41B	0.94722	2.22907	1.28185	5.76735	1.14123e-08	1.53262e-07
ENSG00000205572	5	70025247	70043113	1	q13.2	SERF1B	1.62755	2.71699	1.08944	5.79583	1.14329e-08	1.53262e-07
ENSG00000083099	6	89568144	89638749	-1	q15	LYRM2	1.17687	2.03983	0.862965	5.78894	1.14547e-08	1.53262e-07
ENSG00000164237	5	10275875	10307902	-1	p15.2	CMBL	0.96094	1.5496	0.588665	5.76954	1.16925e-08	1.56145e-07
ENSG00000230989	16	83807978	83819737	1	q23.3	HSBP1	1.30528	4.77434	3.46906	5.76646	1.20682e-08	1.60856e-07
ENSG00000176049	5	147585438	147782775	-1	q32	JAKMIP2	1.03399	1.18365	0.149663	5.76923	1.30678e-08	1.73848e-07
ENSG00000136044	12	105173297	105236203	-1	q23.3	APPL2	-1.25892	2.59105	3.84998	-5.77306	1.33624e-08	1.77323e-07
ENSG00000142937	1	44775251	44778779	1	p34.1	RPS8	0.763487	7.07128	6.3078	5.73989	1.33795e-08	1.77323e-07
ENSG00000107897	10	27195214	27242130	-1	p12.1	ACBD5	1.25671	2.15059	0.893878	5.75287	1.36712e-08	1.80847e-07
ENSG00000151914	6	56457987	56954649	-1	p12.1	DST	1.00633	2.4495	1.44317	5.73787	1.4046e-08	1.85455e-07
ENSG00000165168	X	37780059	37813461	1	p21.1	CYBB	-4.56896	0.137711	4.70667	-6.09529	1.50685e-08	1.98581e-07
ENSG00000104904	19	2269509	2273490	1	p13.3	OAZ1	-0.799643	5.62422	6.42387	-5.6924	1.81339e-08	2.3853e-07
ENSG00000171148	3	9779860	9793011	-1	p25.3	TADA3	1.09152	2.50031	1.40879	5.68061	1.8984e-08	2.49245e-07
ENSG00000106261	7	100015572	100041689	1	q22.1	ZKSCAN1	1.18	2.68066	1.50066	5.68043	1.95269e-08	2.55893e-07
ENSG00000163162	2	101271219	101308701	-1	q11.2	RNF149	-1.58365	1.90092	3.48457	-5.87973	2.076e-08	2.71545e-07
ENSG00000160305	21	46458891	46570015	1	q22.3	DIP2A	-1.0733	1.71488	2.78818	-5.67083	2.10001e-08	2.73679e-07
ENSG00000110442	11	36269284	36289449	-1	p13	COMMD9	1.29276	2.17932	0.886555	5.67799	2.10012e-08	2.73679e-07
ENSG00000131238	1	40071461	40097727	-1	p34.2	PPT1	-1.09601	4.75576	5.85177	-5.68352	2.17128e-08	2.82427e-07
ENSG00000135870	1	173931084	174022357	-1	q25.1	RC3H1	-0.82241	2.20123	3.02364	-5.65848	2.21523e-08	2.8761e-07
ENSG00000134480	5	87318416	87412930	-1	q14.3	CCNH	-1.24266	3.7709	5.01356	-5.70913	2.30086e-08	2.98061e-07
ENSG00000137496	11	71998613	72005715	1	q13.4	IL18BP	-1.48027	2.6597	4.13998	-5.86229	2.30422e-08	2.98061e-07
ENSG00000140043	14	73851844	73886827	1	q24.3	PTGR2	1.33801	1.90456	0.566556	5.67856	2.32636e-08	3.0037e-07
ENSG00000170017	3	105366909	105576900	1	q13.11	ALCAM	1.58876	4.02239	2.43362	5.64389	2.40753e-08	3.1028e-07
ENSG00000145782	5	115828200	115841837	-1	q22.3	ATG12	1.05181	2.17782	1.126	5.63513	2.50898e-08	3.22761e-07
ENSG00000165943	14	93182199	93184923	-1	q32.12	MOAP1	2.02007	3.78139	1.76132	5.66882	2.57709e-08	3.30916e-07
ENSG00000188846	3	40457292	40468587	1	p22.1	RPL14	0.851306	6.05948	5.20817	5.6114	2.80807e-08	3.59916e-07
ENSG00000102879	16	30182827	30189076	1	p11.2	CORO1A	-1.77884	3.77673	5.55556	-5.84425	2.88791e-08	3.69473e-07
ENSG00000185787	15	78810487	78898139	1	q25.1	MORF4L1	1.07272	5.10048	4.02777	5.60338	2.90114e-08	3.7049e-07
ENSG00000064393	7	139561570	139777998	-1	q34	HIPK2	1.03335	2.27082	1.23748	5.60915	2.95063e-08	3.76125e-07
ENSG00000197958	9	127447674	127451406	-1	q33.3	RPL12	0.914067	6.36673	5.45266	5.60009	2.97357e-08	3.78362e-07
ENSG00000168958	2	227325151	227357836	1	q36.3	MFF	1.46058	4.75387	3.29329	5.61313	2.99405e-08	3.80277e-07
ENSG00000102804	13	44432143	44577147	-1	q14.11	TSC22D1	3.0613	5.26229	2.20099	5.60974	3.01292e-08	3.81982e-07
ENSG00000089693	12	6747996	6767475	-1	p13.31	MLF2	1.17587	5.46426	4.2884	5.60345	3.03398e-08	3.83958e-07
ENSG00000011422	19	43646095	43670547	-1	q13.31	PLAUR	-3.23099	1.81977	5.05076	-6.11633	3.04634e-08	3.84827e-07
ENSG00000139726	12	122752824	122771064	1	q24.31	DENR	1.17082	2.33568	1.16486	5.60003	3.07158e-08	3.87318e-07
ENSG00000137822	15	43369221	43409771	1	q15.3	TUBGCP4	1.19416	2.09958	0.905415	5.60454	3.12906e-08	3.93857e-07
ENSG00000159111	17	47823272	47831541	-1	q21.32	MRPL10	2.17135	3.68945	1.5181	5.65137	3.33244e-08	4.18022e-07
ENSG00000285437	7	102562133	102572583	-1	q22.1	POLR2J3	1.00537	3.18074	2.17537	5.59271	3.33296e-08	4.18022e-07
ENSG00000133874	8	33547754	33567128	-1	p12	RNF122	-1.37695	1.97587	3.35282	-5.71896	3.41233e-08	4.27212e-07
ENSG00000136250	7	36512941	36724549	-1	p14.2	AOAH	-1.93491	2.42343	4.35833	-5.85049	3.4521e-08	4.3142e-07
ENSG00000007080	19	17933015	17943991	1	p13.11	CCDC124	1.70309	3.9932	2.29011	5.6338	3.52956e-08	4.40315e-07
ENSG00000069431	12	21797401	21942529	-1	p12.1	ABCC9	-0.541675	2.37141	2.91309	-5.55439	3.73714e-08	4.65384e-07
ENSG00000116147	1	175315194	175743616	-1	q25.1	TNR	4.52424	5.06718	0.54294	5.55602	3.86298e-08	4.80201e-07
ENSG00000185414	2	99181152	99199561	1	q11.2	MRPL30	1.05825	1.5138	0.455548	5.57375	3.91103e-08	4.84722e-07
ENSG00000079482	X	68042344	68433913	-1	q12	OPHN1	0.684268	3.66224	2.97798	5.5458	3.91318e-08	4.84722e-07
ENSG00000106780	9	120600811	120714470	-1	q33.2	MEGF9	0.893576	1.2931	0.399524	5.56113	4.09006e-08	5.05739e-07
ENSG00000008710	16	2088708	2135898	-1	p13.3	PKD1	1.04241	1.76266	0.720246	5.54469	4.20305e-08	5.18796e-07
ENSG00000006652	7	112422968	112481017	1	q31.1	IFRD1	-1.18001	2.96983	4.14984	-5.56092	4.33307e-08	5.33904e-07
ENSG00000128739	15	24823637	24978723	1	q11.2	SNRPN	1.538	4.70487	3.16687	5.54575	4.36473e-08	5.36862e-07
ENSG00000114573	3	113747033	113812056	1	q13.31	ATP6V1A	1.34713	2.9074	1.56026	5.53452	4.51103e-08	5.53006e-07
ENSG00000117984	11	1752755	1764573	-1	p15.5	CTSD	-1.01877	4.88322	5.902	-5.54108	4.51176e-08	5.53006e-07
ENSG00000166619	20	37492472	37527931	-1	q11.23	BLCAP	2.0193	4.79572	2.77642	5.52991	4.85222e-08	5.93698e-07
ENSG00000129003	15	61852389	62060473	-1	q22.2	VPS13C	-0.824791	1.47545	2.30024	-5.51751	4.93815e-08	6.03159e-07
ENSG00000147677	8	116642130	116766925	-1	q24.11	EIF3H	1.08569	5.6076	4.52191	5.50983	4.97018e-08	6.06016e-07
ENSG00000196268	19	21397119	21427573	1	p12	ZNF493	1.13975	1.7717	0.631952	5.52566	5.02185e-08	6.11253e-07
ENSG00000128872	15	51751597	51816363	1	q21.2	TMOD2	0.922862	1.7816	0.858733	5.50359	5.16448e-08	6.27525e-07
ENSG00000135679	12	68808177	68850686	1	q15	MDM2	-0.929159	1.88964	2.8188	-5.49244	5.34235e-08	6.48015e-07
ENSG00000092199	14	21209136	21269494	-1	q11.2	HNRNPC	0.856581	5.12072	4.26414	5.48165	5.66195e-08	6.85595e-07
ENSG00000139579	12	56222015	56229854	1	q13.3	NABP2	1.68005	2.62872	0.948673	5.5192	5.67577e-08	6.86026e-07
ENSG00000234906	19	44946035	44949565	1	q13.32	APOC2	-4.19233	1.84718	6.03951	-5.82929	5.68508e-08	6.86026e-07
ENSG00000072134	17	19215615	19336715	1	p11.2	EPN2	1.56561	3.94317	2.37756	5.48914	5.73037e-08	6.90302e-07
ENSG00000005075	7	102473118	102478907	-1	q22.1	POLR2J	1.55785	4.32711	2.76926	5.50397	5.76103e-08	6.92805e-07
ENSG00000102290	X	91779261	92623230	1	q21.31	PCDH11X	0.950191	1.594	0.643812	5.48022	5.79638e-08	6.95863e-07
ENSG00000172809	17	74203582	74210655	1	q25.1	RPL38	0.902984	6.08773	5.18474	5.48136	5.84863e-08	7.00936e-07
ENSG00000142507	17	4796144	4798502	1	p13.2	PSMB6	1.19387	5.70686	4.51299	5.48077	5.99007e-08	7.16661e-07
ENSG00000280987	5	139273752	139331671	1	q31.2	MATR3	0.980854	4.5567	3.57585	5.45768	6.45929e-08	7.71484e-07
ENSG00000177683	7	108554543	108569750	-1	q31.1	THAP5	1.12902	2.72443	1.59541	5.46527	6.5563e-08	7.81739e-07
ENSG00000196935	12	63844700	64162217	1	q14.2	SRGAP1	1.05065	2.24604	1.19538	5.47352	6.58026e-08	7.83263e-07
ENSG00000116774	1	113979391	114035572	1	p13.2	OLFML3	-4.31105	1.38405	5.6951	-5.81184	6.746e-08	8.0163e-07
ENSG00000137872	15	47184101	47774228	1	q21.1	SEMA6D	-1.47957	2.27653	3.7561	-5.5936	6.76343e-08	8.02342e-07
ENSG00000134324	2	11677595	11827409	1	p25.1	LPIN1	1.35805	2.26657	0.90852	5.46359	7.0876e-08	8.39378e-07
ENSG00000038427	5	83471618	83582303	1	q14.2	VCAN	2.89247	4.3864	1.49392	5.42754	7.75757e-08	9.17172e-07
ENSG00000179454	14	44924324	45042322	-1	q21.2	KLHL28	0.92215	1.51117	0.589018	5.41341	8.43912e-08	9.96071e-07
ENSG00000112033	6	35342558	35428191	1	p21.31	PPARD	-0.981733	1.19474	2.17647	-5.42478	9.0573e-08	1.06724e-06
ENSG00000173726	1	235109341	235128837	-1	q42.3	TOMM20	1.2938	4.53042	3.23662	5.40486	9.09927e-08	1.07039e-06
ENSG00000013293	3	170459548	170586075	-1	q26.2	SLC7A14	0.641663	0.87954	0.237877	5.39866	9.14518e-08	1.07398e-06
ENSG00000278540	17	37084992	37406836	-1	q12	ACACA	1.30876	2.12984	0.821084	5.40585	9.26819e-08	1.08661e-06
ENSG00000198019	1	121087345	121097161	1	p11.2	FCGR1B	-2.56734	2.26056	4.8279	-5.65746	1.01197e-07	1.18446e-06
ENSG00000143079	1	112396214	112463456	1	p13.2	CTTNBP2NL	-1.0326	2.02794	3.06053	-5.47563	1.02207e-07	1.19429e-06
ENSG00000124614	6	34417454	34426069	-1	p21.31	RPS10	0.845583	6.29918	5.45359	5.37106	1.03951e-07	1.21264e-06
ENSG00000170345	14	75278826	75282230	1	q24.3	FOS	-1.66866	7.21589	8.88455	-5.3914	1.04241e-07	1.21401e-06
ENSG00000028528	15	64094123	64146090	1	q22.31	SNX1	1.00863	2.81813	1.8095	5.37289	1.04567e-07	1.21579e-06
ENSG00000171160	10	97614553	97633500	-1	q24.2	MORN4	1.32007	1.7354	0.415328	5.39766	1.06158e-07	1.23224e-06
ENSG00000069275	1	205712822	205750182	-1	q32.1	NUCKS1	0.878422	2.90835	2.02993	5.35687	1.11696e-07	1.29438e-06
ENSG00000182307	8	145052465	145066685	1	q24.3	C8orf33	1.76582	3.18312	1.4173	5.36687	1.16605e-07	1.34904e-06
ENSG00000133983	14	70325081	70416984	-1	q24.2	COX16	1.72534	3.30799	1.58265	5.37812	1.19024e-07	1.37475e-06
ENSG00000132254	11	6474683	6481479	-1	p15.4	ARFIP2	1.29397	2.00374	0.70977	5.36649	1.19806e-07	1.38151e-06
ENSG00000130164	19	11089462	11133820	1	p13.2	LDLR	0.966208	1.57224	0.60603	5.33798	1.25611e-07	1.44608e-06
ENSG00000171051	19	51745172	51804110	-1	q13.41	FPR1	-4.46286	1.71909	6.18195	-5.6293	1.28555e-07	1.47754e-06
ENSG00000048740	10	10798397	11336675	1	p14	CELF2	-0.822309	2.62175	3.44406	-5.33037	1.34677e-07	1.54537e-06
ENSG00000177885	17	75318076	75405709	-1	q25.1	GRB2	-0.976309	3.49881	4.47512	-5.32785	1.36102e-07	1.55917e-06
ENSG00000149633	20	38210503	38260772	-1	q11.23	KIAA1755	2.32755	2.48184	0.154293	5.34382	1.44808e-07	1.65619e-06
ENSG00000059377	7	139777051	140020325	1	q34	TBXAS1	-3.45836	1.22965	4.68801	-5.60405	1.46267e-07	1.67016e-06
ENSG00000143621	1	153661788	153671028	-1	q21.3	ILF2	1.21099	5.33129	4.1203	5.30459	1.54338e-07	1.75945e-06
ENSG00000171858	20	62387103	62388520	1	q13.33	RPS21	0.846526	5.64051	4.79398	5.29937	1.55148e-07	1.76582e-06
ENSG00000148690	10	93667883	93702592	-1	q23.33	FRA10AC1	1.12793	2.01575	0.887819	5.32288	1.5972e-07	1.8149e-06
ENSG00000203666	1	244969705	245127164	1	q44	EFCAB2	1.5789	2.30692	0.728017	5.33083	1.60569e-07	1.8216e-06
ENSG00000185950	13	109752695	109786583	-1	q34	IRS2	-0.989936	1.51092	2.50085	-5.40028	1.63455e-07	1.85134e-06
ENSG00000160307	21	46598604	46605208	-1	q22.3	S100B	2.55327	5.41724	2.86397	5.30102	1.63955e-07	1.85402e-06
ENSG00000151729	4	185143266	185150382	1	q35.1	SLC25A4	1.54325	3.59989	2.05664	5.29301	1.6655e-07	1.88033e-06
ENSG00000135838	1	182789293	182830384	1	q25.3	NPL	-1.71576	2.42663	4.14239	-5.51736	1.70295e-07	1.91951e-06
ENSG00000006125	17	35578046	35726413	1	q12	AP2B1	1.33665	3.88097	2.54432	5.27465	1.78398e-07	2.00762e-06
ENSG00000171863	2	3575260	3580920	1	p25.3	RPS7	0.731717	5.93868	5.20696	5.26804	1.7909e-07	2.01218e-06
ENSG00000126861	17	31272013	31297539	-1	q11.2	OMG	5.08429	5.43833	0.354043	5.27852	1.83115e-07	2.05412e-06
ENSG00000171314	10	97426191	97433444	1	q24.1	PGAM1	1.20641	5.69209	4.48568	5.27156	1.86682e-07	2.09078e-06
ENSG00000173786	17	41966763	41977740	1	q21.2	CNP	1.37246	4.06189	2.68942	5.26653	1.87825e-07	2.10023e-06
ENSG00000154721	21	25639258	25717562	1	q21.3	JAM2	1.10222	2.49494	1.39272	5.2583	1.94905e-07	2.17358e-06
ENSG00000147894	9	27535640	27573866	-1	p21.2	C9orf72	-1.25456	3.58568	4.84024	-5.31456	1.95006e-07	2.17358e-06
ENSG00000221944	2	232547970	232550557	-1	q37.1	TIGD1	1.00385	1.88493	0.881081	5.25325	1.97715e-07	2.20029e-06
ENSG00000170296	17	7240008	7242449	-1	p13.1	GABARAP	0.808597	6.24604	5.43744	5.23781	2.07706e-07	2.30781e-06
ENSG00000132286	11	6481501	6484681	1	p15.4	TIMM10B	1.43462	3.36976	1.93515	5.24998	2.11149e-07	2.34235e-06
ENSG00000115525	2	85837120	85905199	-1	p11.2	ST3GAL5	2.86361	3.4742	0.610586	5.25713	2.17241e-07	2.40613e-06
ENSG00000196632	X	54192823	54358642	-1	p11.22	WNK3	1.14485	1.54403	0.399171	5.25777	2.18741e-07	2.41892e-06
ENSG00000282608	1	111499429	111503633	-1	p13.2	ADORA3	-5.30789	1.09376	6.40165	-5.50173	2.20041e-07	2.42946e-06
ENSG00000161970	17	8377516	8383213	-1	p13.1	RPL26	0.678264	6.85691	6.17865	5.22252	2.26371e-07	2.49542e-06
ENSG00000127184	5	86617928	86620962	1	q14.3	COX7C	0.906018	6.17957	5.27355	5.22311	2.2969e-07	2.52803e-06
ENSG00000154548	6	89095959	89118071	-1	q15	SRSF12	1.09408	1.40252	0.308442	5.25607	2.48021e-07	2.72551e-06
ENSG00000145476	4	186191567	186213463	1	q35.1	CYP4V2	-0.398454	1.08852	1.48697	-5.20215	2.49219e-07	2.73438e-06
ENSG00000061938	3	195863364	195911945	-1	q29	TNK2	1.73802	3.3838	1.64578	5.19262	2.74174e-07	3.00349e-06
ENSG00000104177	15	48134632	48178353	-1	q21.1	MYEF2	0.85888	1.2365	0.377619	5.18669	2.97637e-07	3.25543e-06
ENSG00000065361	12	56076799	56103505	1	q13.2	ERBB3	2.16405	2.86826	0.704209	5.20961	3.14719e-07	3.43634e-06
ENSG00000186687	5	131170944	131205428	1	q23.3	LYRM7	0.676252	1.50401	0.827755	5.15751	3.15157e-07	3.43634e-06
ENSG00000184619	17	8356902	8376704	-1	p13.1	KRBA2	1.72795	2.43869	0.710743	5.23021	3.1599e-07	3.44007e-06
ENSG00000213923	22	38290691	38318084	-1	q13.1	CSNK1E	1.28244	3.69739	2.41494	5.16176	3.24595e-07	3.52827e-06
ENSG00000175390	11	7970251	8001862	1	p15.4	EIF3F	1.06303	6.06481	5.00178	5.15983	3.27136e-07	3.55039e-06
ENSG00000180879	X	153793516	153798499	1	q28	SSR4	1.15669	5.44338	4.28669	5.15799	3.32922e-07	3.60759e-06
ENSG00000123739	4	109709989	109730070	-1	q25	PLA2G12A	1.19498	1.77704	0.582061	5.18031	3.36236e-07	3.63789e-06
ENSG00000081320	2	196133583	196176503	-1	q32.3	STK17B	-0.928527	1.39645	2.32498	-5.15959	3.42243e-07	3.69718e-06
ENSG00000135446	12	57747727	57756013	-1	q14.1	CDK4	1.41601	4.40123	2.98521	5.16053	3.43732e-07	3.70755e-06
ENSG00000091317	3	32481312	32502852	-1	p22.3	CMTM6	-1.06434	3.4908	4.55514	-5.18222	3.60555e-07	3.88303e-06
ENSG00000118363	11	74949247	74979033	1	q13.4	SPCS2	1.07558	4.57179	3.49621	5.13734	3.67402e-07	3.9507e-06
ENSG00000174306	20	41178448	41317672	-1	q12	ZHX3	0.762116	1.0474	0.285279	5.13233	3.82295e-07	4.10116e-06
ENSG00000118855	3	158732198	158829719	1	q25.32	MFSD1	-1.17956	3.99664	5.17621	-5.16837	3.82564e-07	4.10116e-06
ENSG00000143774	1	228139962	228148984	1	q42.13	GUK1	1.27835	5.43176	4.15341	5.1308	3.90386e-07	4.17862e-06
ENSG00000029993	X	150980509	150990771	1	q28	HMGB3	2.63143	3.09345	0.462025	5.16803	4.05095e-07	4.32946e-06
ENSG00000115053	2	231453531	231483641	-1	q37.1	NCL	0.919979	4.99162	4.07164	5.10334	4.19934e-07	4.48122e-06
ENSG00000232810	6	31575565	31578336	1	p21.33	TNF	-4.95239	0.404207	5.3566	-5.53914	4.34458e-07	4.62915e-06
ENSG00000167604	19	35887653	35902303	-1	q13.12	NFKBID	-2.96862	2.74997	5.7186	-5.33601	4.62378e-07	4.91917e-06
ENSG00000178035	3	49024325	49029408	-1	p21.31	IMPDH2	1.74956	5.46427	3.71471	5.09654	4.64955e-07	4.93909e-06
ENSG00000185359	17	81683326	81703138	1	q25.3	HGS	1.21776	4.37506	3.1573	5.10025	4.74947e-07	5.03759e-06
ENSG00000196743	5	151212150	151270440	1	q33.1	GM2A	-1.0309	1.67455	2.70545	-5.0926	4.97031e-07	5.26387e-06
ENSG00000161533	17	75941507	75979177	-1	q25.1	ACOX1	0.901471	1.62563	0.724155	5.07428	5.03856e-07	5.3281e-06
ENSG00000126432	11	64318121	64321811	1	q13.1	PRDX5	1.34038	5.82783	4.48745	5.07713	5.07263e-07	5.35606e-06
ENSG00000143376	1	151612006	151699091	1	q21.3	SNX27	0.887172	2.79512	1.90795	5.05846	5.27675e-07	5.5632e-06
ENSG00000196338	X	71144831	71171201	1	q13.1	NLGN3	4.11545	4.56674	0.451282	5.05957	5.43171e-07	5.71342e-06
ENSG00000136942	9	124857880	124861981	-1	q33.3	RPL35	0.804867	5.87399	5.06912	5.05568	5.43553e-07	5.71342e-06
ENSG00000120889	8	23020133	23069031	-1	p21.3	TNFRSF10B	-1.22454	1.62573	2.85027	-5.07742	5.58651e-07	5.86333e-06
ENSG00000148908	10	119499817	119542719	-1	q26.11	RGS10	-3.90405	1.82444	5.72849	-5.30896	5.67042e-07	5.9425e-06
ENSG00000173418	20	20017310	20033655	1	p11.23	NAA20	-1.0319	4.54876	5.58065	-5.06938	5.76949e-07	6.0373e-06
ENSG00000102383	X	75368427	75523502	-1	q13.3	ZDHHC15	1.00688	1.32191	0.315034	5.06254	5.88258e-07	6.14647e-06
ENSG00000034713	16	75566375	75577881	1	q23.1	GABARAPL2	0.995999	5.8391	4.8431	5.03831	5.97078e-07	6.22933e-06
ENSG00000023734	12	15882387	15903478	1	p12.3	STRAP	1.26871	5.23671	3.968	5.04235	6.08624e-07	6.34036e-06
ENSG00000196586	6	75749192	75919537	1	q14.1	MYO6	1.16827	2.0231	0.854824	5.04391	6.13763e-07	6.38441e-06
ENSG00000138029	2	26243170	26290465	1	p23.3	HADHB	1.27257	4.61049	3.33791	5.04672	6.29644e-07	6.5399e-06
ENSG00000162909	1	223701593	223776018	1	q41	CAPN2	1.58933	3.67009	2.08077	5.02242	6.90785e-07	7.16434e-06
ENSG00000008018	6	170535120	170553307	-1	q27	PSMB1	1.24404	5.59272	4.34868	5.01559	6.94639e-07	7.19367e-06
ENSG00000101079	20	36651766	36746090	-1	q11.23	NDRG3	1.30682	3.23213	1.92531	5.0067	7.18886e-07	7.43379e-06
ENSG00000111540	12	55973913	55996683	1	q13.2	RAB5B	0.785354	1.76106	0.97571	4.99905	7.26824e-07	7.5048e-06
ENSG00000204580	6	30876421	30900156	1	p21.33	DDR1	2.35477	4.53522	2.18045	4.96421	8.62013e-07	8.88761e-06
ENSG00000163660	3	157146508	157160760	-1	q25.31	CCNL1	-0.882176	3.51784	4.40002	-4.97654	8.66407e-07	8.91979e-06
ENSG00000221983	19	18571730	18577550	1	p13.11	UBA52	0.711135	3.8771	3.16597	4.95618	8.76618e-07	9.01169e-06
ENSG00000131711	5	72107234	72209565	1	q13.2	MAP1B	2.70645	3.70332	0.996866	4.95867	8.83765e-07	9.07185e-06
ENSG00000122203	5	176346062	176361807	-1	q35.2	KIAA1191	1.11288	2.86275	1.74988	4.94228	9.59039e-07	9.83015e-06
ENSG00000160326	9	133471094	133479127	-1	q34.2	SLC2A6	1.3727	1.82491	0.452215	4.97306	9.81257e-07	1.00432e-05
ENSG00000111348	12	14942031	14961728	-1	p12.3	ARHGDIB	-3.58615	2.24711	5.83326	-5.17459	9.82967e-07	1.0046e-05
ENSG00000188706	X	129803288	129843909	-1	q26.1	ZDHHC9	2.5853	3.30928	0.723981	4.97565	9.86688e-07	1.00671e-05
ENSG00000137106	9	37422666	37436990	1	p13.2	GRHPR	1.67174	4.36448	2.69274	4.9526	9.87903e-07	1.00671e-05
ENSG00000153982	17	59220467	59275970	1	q22	GDPD1	0.811291	1.95922	1.14792	4.92341	1.03435e-06	1.05251e-05
ENSG00000092108	14	30622311	30735850	1	q12	SCFD1	1.6919	4.07857	2.38667	4.96751	1.05538e-06	1.07236e-05
ENSG00000065135	1	109548615	109600195	1	p13.3	GNAI3	-1.20949	2.25929	3.46878	-4.95098	1.06281e-06	1.07834e-05
ENSG00000113269	5	179911651	180072113	-1	q35.3	RNF130	-1.00351	3.94869	4.9522	-4.93442	1.09494e-06	1.10934e-05
ENSG00000164902	5	126600925	126627252	1	q23.2	PHAX	0.806383	2.06176	1.25538	4.90915	1.10853e-06	1.12149e-05
ENSG00000141404	18	11689264	11885685	1	p11.21	GNAL	0.761519	1.25503	0.493516	4.9244	1.1301e-06	1.14167e-05
ENSG00000142186	11	65525077	65538704	1	q13.1	SCYL1	1.523	3.62338	2.10038	4.95592	1.14718e-06	1.15725e-05
ENSG00000162772	1	212565334	212620777	1	q32.3	ATF3	-1.83337	3.58993	5.42329	-5.13456	1.1565e-06	1.16498e-05
ENSG00000143155	1	168178962	168202109	1	q24.2	TIPRL	1.35573	2.79305	1.43732	4.92278	1.21759e-06	1.22475e-05
ENSG00000213463	14	70366499	70417090	-1	q24.2	SYNJ2BP	0.788206	1.36806	0.579857	4.88372	1.32305e-06	1.32892e-05
ENSG00000088832	20	1368978	1393172	-1	p13	FKBP1A	1.0566	4.82516	3.76856	4.86914	1.41249e-06	1.41673e-05
ENSG00000158528	7	94907202	95296415	1	q21.3	PPP1R9A	2.68433	2.79777	0.113445	4.86623	1.46073e-06	1.46303e-05
ENSG00000221932	11	124919244	124920677	1	q24.2	HEPN1	5.15458	5.89565	0.74107	4.85784	1.47579e-06	1.476e-05
ENSG00000198918	X	119786504	119791630	-1	q24	RPL39	0.734011	6.49539	5.76138	4.85127	1.48623e-06	1.48432e-05
ENSG00000155368	2	119366921	119372560	1	q14.2	DBI	0.654323	6.90741	6.25309	4.84866	1.4944e-06	1.49036e-05
ENSG00000205531	11	2944431	2992377	-1	p15.4	NAP1L4	1.24112	4.09394	2.85282	4.85751	1.5102e-06	1.50398e-05
ENSG00000185432	12	50923472	50932510	1	q13.12	METTL7A	-0.989616	2.4424	3.43202	-4.85192	1.52038e-06	1.51197e-05
ENSG00000165119	9	83968083	83980616	-1	q21.32	HNRNPK	0.652653	6.15619	5.50354	4.83559	1.58333e-06	1.57234e-05
ENSG00000144021	2	96266159	96274173	1	q11.2	CIAO1	1.11906	2.77249	1.65343	4.8383	1.59058e-06	1.57731e-05
ENSG00000123352	12	49366584	49527425	1	q13.12	SPATS2	0.814873	1.52751	0.712642	4.8359	1.62215e-06	1.60634e-05
ENSG00000169891	X	16946658	17153272	1	p22.2	REPS2	0.87725	1.07108	0.193826	4.86139	1.63752e-06	1.61928e-05
ENSG00000182768	15	90265659	90275778	1	q26.1	NGRN	1.50698	5.53799	4.03101	4.83378	1.70022e-06	1.67891e-05
ENSG00000186635	11	72685069	72793599	-1	q13.4	ARAP1	-0.965035	2.5638	3.52884	-4.8688	1.71323e-06	1.68938e-05
ENSG00000114316	3	49277144	49340712	-1	p21.31	USP4	-0.922081	2.19876	3.12084	-4.81698	1.83309e-06	1.80502e-05
ENSG00000070087	3	149964904	150050788	-1	q25.1	PFN2	3.54652	5.4629	1.91639	4.81312	1.87443e-06	1.84314e-05
ENSG00000159720	16	67438014	67481181	-1	q22.1	ATP6V0D1	0.990811	4.76008	3.76927	4.81894	1.90509e-06	1.87067e-05
ENSG00000108349	17	40140318	40172171	1	q21.1	CASC3	1.12558	3.39903	2.27345	4.80647	1.90819e-06	1.87109e-05
ENSG00000088448	13	110878540	110915069	-1	q34	ANKRD10	-0.891564	2.78479	3.67635	-4.80663	1.93251e-06	1.8923e-05
ENSG00000105568	19	52190048	52229518	1	q13.41	PPP2R1A	1.16248	4.54431	3.38183	4.8073	1.95998e-06	1.9154e-05
ENSG00000163191	1	152032506	152047907	-1	q21.3	S100A11	-4.06068	1.75633	5.81702	-5.04258	1.96157e-06	1.9154e-05
ENSG00000153071	5	39371675	39462300	-1	p13.1	DAB2	-1.33286	2.50596	3.83882	-4.95026	1.98704e-06	1.93757e-05
ENSG00000077380	2	171687409	171748420	1	q31.1	DYNC1I2	1.08574	2.81091	1.72517	4.80036	1.99622e-06	1.94382e-05
ENSG00000130477	19	17601328	17688365	-1	p13.11	UNC13A	1.63744	1.69827	0.0608254	4.82252	2.02755e-06	1.97159e-05
ENSG00000120738	5	138465479	138469303	1	q31.2	EGR1	-1.24185	5.7256	6.96745	-4.78981	2.08082e-06	2.02058e-05
ENSG00000172590	14	22829879	22835037	1	q11.2	MRPL52	1.20262	2.91096	1.70835	4.81261	2.17886e-06	2.11286e-05
ENSG00000110696	11	16613132	16758340	1	p15.2	C11orf58	0.820666	3.69907	2.8784	4.7691	2.18512e-06	2.116e-05
ENSG00000087470	12	32679200	32745650	1	p11.21	DNM1L	1.10695	2.19708	1.09013	4.78	2.20775e-06	2.13275e-05
ENSG00000099817	19	1086574	1095380	-1	p13.3	POLR2E	1.05881	2.9815	1.9227	4.77783	2.20849e-06	2.13275e-05
ENSG00000133030	17	17042545	17217679	1	p11.2	MPRIP	0.690248	1.26586	0.575617	4.77173	2.23576e-06	2.15611e-05
ENSG00000174796	4	75513946	75550473	1	q21.1	THAP6	1.00268	1.41079	0.408112	4.7883	2.27644e-06	2.19232e-05
ENSG00000116005	2	70257386	70281185	1	p13.3	PCYOX1	0.853787	1.73994	0.886155	4.75974	2.32587e-06	2.23686e-05
ENSG00000135452	12	57738013	57750219	1	q14.1	TSPAN31	1.27497	3.13516	1.86018	4.7769	2.3613e-06	2.26782e-05
ENSG00000090266	7	140690777	140722790	1	q34	NDUFB2	1.15095	5.4986	4.34765	4.76701	2.38795e-06	2.29028e-05
ENSG00000253719	12	74537835	74545430	1	q21.1	ATXN7L3B	1.7031	4.1123	2.4092	4.75458	2.57013e-06	2.46163e-05
ENSG00000102316	X	54807599	54816015	1	p11.21	MAGED2	1.32952	5.55169	4.22217	4.73955	2.63829e-06	2.52347e-05
ENSG00000048544	6	42206807	42217861	-1	p21.1	MRPS10	1.27069	2.64414	1.37345	4.74688	2.64396e-06	2.52545e-05
ENSG00000182180	10	73248843	73252693	-1	q22.2	MRPS16	1.04595	2.48826	1.4423	4.7332	2.67052e-06	2.54735e-05
ENSG00000213316	5	179793980	179796647	1	q35.3	LTC4S	-1.94616	2.94989	4.89605	-4.99312	2.74262e-06	2.61257e-05
ENSG00000137815	15	41408408	41483563	1	q15.1	RTF1	0.924856	1.88174	0.956889	4.73511	2.76872e-06	2.63385e-05
ENSG00000100380	22	40824535	40856639	-1	q13.2	ST13	0.951094	4.89004	3.93894	4.7246	2.77457e-06	2.63585e-05
ENSG00000162521	1	32651142	32686211	1	p35.1	RBBP4	0.87148	2.33496	1.46348	4.72255	2.77961e-06	2.63705e-05
ENSG00000113621	5	134874371	134901635	1	q31.1	TXNDC15	0.954944	1.9778	1.02285	4.71898	2.82936e-06	2.68062e-05
ENSG00000144057	2	106801600	106887108	-1	q12.3	ST6GAL2	1.03841	1.21144	0.173029	4.73783	2.94883e-06	2.79005e-05
ENSG00000214941	17	15976560	15999717	-1	p12	ZSWIM7	1.01973	2.02162	1.00189	4.72327	2.95669e-06	2.79371e-05
ENSG00000000003	X	100627108	100639991	-1	q22.1	TSPAN6	4.05359	4.36339	0.309802	4.75141	2.96385e-06	2.79671e-05
ENSG00000126860	17	31317560	31321884	-1	q11.2	EVI2A	-1.07731	3.46017	4.53748	-4.76384	2.97699e-06	2.80533e-05
ENSG00000214717	X	2486414	2500976	-1	p22.33	ZBED1	1.38022	2.54745	1.16723	4.73019	3.08737e-06	2.90544e-05
ENSG00000119335	9	128683424	128696400	1	q34.11	SET	0.837429	4.57874	3.74131	4.69262	3.17307e-06	2.98209e-05
ENSG00000132326	2	238244044	238290102	-1	q37.3	PER2	-0.58787	1.1114	1.69927	-4.69054	3.21628e-06	3.01866e-05
ENSG00000108639	17	78168558	78173527	1	q25.3	SYNGR2	-1.8884	3.04685	4.93525	-4.86396	3.32388e-06	3.11547e-05
ENSG00000089199	20	5911510	5925353	1	p12.3	CHGB	4.64156	4.98117	0.339607	4.68865	3.3848e-06	3.16834e-05
ENSG00000091844	6	153004459	153131282	-1	q25.2	RGS17	3.09081	3.91765	0.826848	4.82914	3.43246e-06	3.20866e-05
ENSG00000147684	8	124539101	124580648	1	q24.13	NDUFB9	1.34845	5.35031	4.00186	4.69133	3.48643e-06	3.25477e-05
ENSG00000132329	2	237858893	237912106	1	q37.3	RAMP1	1.26671	5.63383	4.36712	4.68439	3.57524e-06	3.33325e-05
ENSG00000132300	2	86106223	86142157	1	p11.2	PTCD3	1.20017	2.55001	1.34985	4.68173	3.58335e-06	3.33637e-05
ENSG00000196150	8	144876497	144902168	-1	q24.3	ZNF250	0.830474	1.25816	0.427688	4.6694	3.69304e-06	3.43394e-05
ENSG00000197329	2	64092652	64144420	-1	p14	PELI1	-1.02378	3.27637	4.30015	-4.701	3.70829e-06	3.44355e-05
ENSG00000273899	22	37681673	37693476	1	q13.1	NOL12	1.10576	1.78366	0.677893	4.6762	3.87717e-06	3.59561e-05
ENSG00000144028	2	96274338	96321271	-1	q11.2	SNRNP200	0.841247	3.3511	2.50985	4.64774	3.94448e-06	3.6532e-05
ENSG00000181904	5	134845680	134859735	1	q31.1	C5orf24	0.858871	1.5797	0.720832	4.65142	4.00502e-06	3.70438e-05
ENSG00000171792	12	2876258	2889524	1	p13.33	RHNO1	2.06712	3.12697	1.05984	4.7019	4.01637e-06	3.70999e-05
ENSG00000132965	13	30713478	30764426	1	q12.3	ALOX5AP	-3.18871	2.47882	5.66753	-4.86068	4.08855e-06	3.77169e-05
ENSG00000106153	7	56101573	56106476	-1	p11.2	CHCHD2	0.823746	6.03335	5.20961	4.63858	4.14999e-06	3.82334e-05
ENSG00000137802	15	41774434	41827855	1	q15.1	MAPKBP1	0.934714	1.4701	0.535381	4.65204	4.19639e-06	3.86101e-05
ENSG00000071246	14	76761468	76783015	1	q24.3	VASH1	-0.816482	2.37463	3.19112	-4.64445	4.3255e-06	3.97458e-05
ENSG00000120693	13	36844831	36920765	-1	q13.3	SMAD9	1.15206	1.3573	0.205231	4.65489	4.40079e-06	4.03847e-05
ENSG00000139318	12	89347235	89352501	-1	q21.33	DUSP6	-1.15964	4.17792	5.33756	-4.66344	4.42385e-06	4.05433e-05
ENSG00000131446	5	180784782	180815652	-1	q35.3	MGAT1	-1.09914	3.38836	4.4875	-4.70792	4.4316e-06	4.05613e-05
ENSG00000120251	4	157204182	157366075	1	q32.1	GRIA2	4.32192	4.46486	0.142945	4.61731	4.60093e-06	4.20562e-05
ENSG00000164168	4	147617386	147672044	1	q31.23	TMEM184C	1.14429	2.32982	1.18553	4.59905	5.11432e-06	4.66881e-05
ENSG00000129824	Y	2841602	2932000	1	p11.2	RPS4Y1	1.00028	5.91564	4.91536	4.59563	5.24623e-06	4.77178e-05
ENSG00000232112	3	48440257	48444208	1	p21.31	TMA7	0.768605	5.33498	4.56638	4.59404	5.24689e-06	4.77178e-05
ENSG00000114125	3	141738249	141747560	1	q23	RNF7	1.01447	2.6788	1.66433	4.59053	5.24753e-06	4.77178e-05
ENSG00000159322	15	72751369	72785846	-1	q24.1	ADPGK	-1.09051	3.42865	4.51915	-4.64102	5.34314e-06	4.85243e-05
ENSG00000160993	7	102456238	102464863	-1	q22.1	ALKBH4	1.43155	2.08926	0.657716	4.61035	5.39096e-06	4.88952e-05
ENSG00000106603	7	43608456	43729717	-1	p13	COA1	1.09204	2.50025	1.40821	4.58185	5.42716e-06	4.916e-05
ENSG00000007392	16	188969	229463	-1	p13.3	LUC7L	1.08666	4.06591	2.97925	4.57961	5.53132e-06	5.00389e-05
ENSG00000185252	22	20394115	20408461	1	q11.21	ZNF74	2.11555	2.6016	0.486046	4.62814	5.57387e-06	5.03587e-05
ENSG00000103351	16	3500976	3539048	1	p13.3	CLUAP1	0.800444	1.22025	0.419806	4.5881	5.58322e-06	5.03783e-05
ENSG00000145817	5	144158162	144170714	-1	q31.3	YIPF5	1.03767	2.01775	0.980085	4.57876	5.67028e-06	5.10982e-05
ENSG00000109572	4	169612633	169723673	1	q33	CLCN3	1.33725	3.09685	1.7596	4.57963	5.8243e-06	5.24187e-05
ENSG00000054690	14	67533290	67589612	1	q24.1	PLEKHH1	0.802998	1.06329	0.260287	4.58417	5.85142e-06	5.25313e-05
ENSG00000170458	5	140631728	140633701	-1	q31.3	CD14	-4.10304	2.09009	6.19313	-4.77821	5.8518e-06	5.25313e-05
ENSG00000256771	19	19865882	19894674	1	p13.11	ZNF253	1.68615	2.53859	0.852444	4.58322	6.01075e-06	5.38893e-05
ENSG00000125691	17	38847860	38853764	-1	q12	RPL23	0.658844	6.44488	5.78604	4.54779	6.24466e-06	5.59149e-05
ENSG00000118689	6	108559835	108684774	1	q21	FOXO3	-0.780286	2.01248	2.79276	-4.55978	6.49927e-06	5.81204e-05
ENSG00000171223	19	12791486	12793315	1	p13.13	JUNB	-1.12741	5.49823	6.62564	-4.57307	6.53023e-06	5.83229e-05
ENSG00000100376	22	45308968	45341955	1	q13.31	FAM118A	-0.848849	0.924069	1.77292	-4.56988	6.66776e-06	5.94754e-05
ENSG00000048342	4	15469865	15601557	1	p15.32	CC2D2A	0.739096	1.67755	0.938457	4.53228	7.07699e-06	6.30454e-05
ENSG00000084070	1	40344850	40423326	1	p34.2	SMAP2	-1.25775	2.67013	3.92788	-4.63166	7.0877e-06	6.30607e-05
ENSG00000143622	1	155897808	155911404	-1	q22	RIT1	-1.10648	2.51669	3.62317	-4.57626	7.17658e-06	6.37706e-05
ENSG00000168924	4	1811479	1856156	-1	p16.3	LETM1	0.67491	1.68008	1.00517	4.51585	7.27723e-06	6.45831e-05
ENSG00000111229	12	110434823	110450422	-1	q24.11	ARPC3	-0.833427	5.08676	5.92019	-4.52625	7.34344e-06	6.50883e-05
ENSG00000158615	1	204403381	204411817	-1	q32.1	PPP1R15B	-0.905968	2.0222	2.92817	-4.50737	7.89711e-06	6.99074e-05
ENSG00000101158	20	58981208	58995133	1	q13.32	NELFCD	1.33929	4.17141	2.83212	4.51931	7.95914e-06	7.03676e-05
ENSG00000008869	2	36968383	37084372	-1	p22.2	HEATR5B	-0.810793	1.59235	2.40314	-4.53426	7.98059e-06	7.04684e-05
ENSG00000147862	9	14081843	14398983	-1	p22.3	NFIB	3.46003	3.57841	0.118376	4.49509	8.07267e-06	7.11918e-05
ENSG00000143742	1	225777813	225790468	1	q42.12	SRP9	1.01706	5.9177	4.90064	4.49467	8.09132e-06	7.12667e-05
ENSG00000165775	X	155025980	155060304	1	q28	FUNDC2	1.08575	3.86594	2.7802	4.51067	8.13941e-06	7.16002e-05
ENSG00000266472	1	150293720	150308979	1	q21.2	MRPS21	1.10737	5.38363	4.27626	4.50412	8.36446e-06	7.34878e-05
ENSG00000178127	18	9102630	9134345	1	p11.22	NDUFV2	1.29714	5.3301	4.03296	4.4986	8.56002e-06	7.51118e-05
ENSG00000206562	3	15381275	15440566	-1	p25.1	METTL6	0.848864	1.45751	0.608642	4.49538	8.60766e-06	7.54354e-05
ENSG00000103811	15	78921058	78949574	-1	q25.1	CTSH	-2.36365	2.47823	4.84188	-4.68931	8.72543e-06	7.63721e-05
ENSG00000146963	7	139340359	139423457	1	q34	LUC7L2	0.999102	2.98282	1.98372	4.49001	8.8449e-06	7.73211e-05
ENSG00000100897	14	24114195	24125242	1	q12	DCAF11	1.03972	2.23695	1.19723	4.47198	9.31607e-06	8.13387e-05
ENSG00000113460	5	34915677	34925996	1	p13.2	BRIX1	2.31985	4.46627	2.14642	4.53531	9.76462e-06	8.51489e-05
ENSG00000138069	2	65070696	65130331	-1	p14	RAB1A	-0.806208	4.22555	5.03175	-4.46054	9.77776e-06	8.51576e-05
ENSG00000135090	12	118149801	118372907	-1	q24.23	TAOK3	1.07926	3.76382	2.68456	4.45256	9.85522e-06	8.57258e-05
ENSG00000148400	9	136494433	136546048	-1	q34.3	NOTCH1	1.21364	2.84666	1.63302	4.44723	1.02803e-05	8.92237e-05
ENSG00000198040	12	133037292	133063304	1	q24.33	ZNF84	1.39522	2.37656	0.981337	4.46115	1.02828e-05	8.92237e-05
ENSG00000006468	7	13891229	13991425	-1	p21.2	ETV1	2.71993	3.91498	1.19505	4.4346	1.08148e-05	9.37239e-05
ENSG00000263001	7	74650231	74760692	1	q11.23	GTF2I	0.9527	4.38542	3.43272	4.42904	1.1108e-05	9.60836e-05
ENSG00000109133	4	41935129	41960803	1	p13	TMEM33	0.761327	2.06109	1.29976	4.42339	1.11145e-05	9.60836e-05
ENSG00000100991	20	35002404	35092807	-1	q11.22	TRPC4AP	1.04364	3.92497	2.88133	4.43071	1.14112e-05	9.85269e-05
ENSG00000077157	1	202348699	202592706	1	q32.1	PPP1R12B	0.887143	1.53584	0.648694	4.41859	1.15985e-05	0.000100021
ENSG00000135245	7	128455849	128458418	1	q32.1	HILPDA	1.57	2.21386	0.643854	4.45725	1.17713e-05	0.000101386
ENSG00000197019	19	40421589	40425992	-1	q13.2	SERTAD1	-1.45341	4.41128	5.86469	-4.59037	1.21465e-05	0.00010449
ENSG00000113070	5	140332843	140346603	-1	q31.3	HBEGF	-1.65731	2.90141	4.55873	-4.57115	1.23239e-05	0.000105886
ENSG00000143190	1	167220876	167427345	1	q24.2	POU2F1	0.633973	1.21112	0.577147	4.40713	1.24679e-05	0.000106992
ENSG00000165055	7	128476729	128506602	1	q32.1	METTL2B	0.851287	2.08451	1.23322	4.40185	1.24865e-05	0.000107021
ENSG00000182473	17	76081016	76121576	-1	q25.1	EXOC7	1.08392	3.28298	2.19906	4.40008	1.26402e-05	0.000108206
ENSG00000171634	17	67825503	67984378	1	q24.2	BPTF	0.702834	2.36303	1.6602	4.39452	1.27263e-05	0.00010881
ENSG00000002586	X	2691187	2741309	1	p22.33	CD99	-1.56766	3.6613	5.22896	-4.54259	1.27851e-05	0.00010918
ENSG00000198258	19	9827892	9830115	1	p13.2	UBL5	0.821191	5.09634	4.27515	4.40027	1.28629e-05	0.00010971
ENSG00000197124	19	19997058	20039505	-1	p12	ZNF682	1.18066	1.56019	0.379533	4.40754	1.32305e-05	0.000112708
ENSG00000168887	2	85605254	85612066	-1	p11.2	C2orf68	1.00732	2.40511	1.39779	4.38856	1.34229e-05	0.000114209
ENSG00000087995	17	62423875	62453385	1	q23.2	METTL2A	0.656379	1.76011	1.10373	4.38083	1.34565e-05	0.000114296
ENSG00000182774	15	82536750	82540459	-1	q25.2	RPS17	0.594566	5.62861	5.03404	4.38128	1.34658e-05	0.000114296
ENSG00000189266	1	23956839	23963462	1	p36.11	PNRC2	-1.03881	4.05727	5.09608	-4.42037	1.36636e-05	0.000115773
ENSG00000118263	2	207074137	207167267	-1	q33.3	KLF7	-0.841238	1.9803	2.82154	-4.41325	1.36728e-05	0.000115773
ENSG00000196405	14	99971449	100144236	1	q32.2	EVL	-0.74113	2.24182	2.98295	-4.39477	1.38229e-05	0.000116903
ENSG00000131368	3	15042460	15065317	-1	p25.1	MRPS25	1.01938	2.4099	1.39053	4.39077	1.39427e-05	0.000117774
ENSG00000197694	9	128552558	128633662	1	q34.11	SPTAN1	1.22818	3.0482	1.82002	4.37693	1.40168e-05	0.000118257
ENSG00000107874	10	102423245	102432584	-1	q24.32	CUEDC2	1.50269	5.4457	3.94301	4.37868	1.40374e-05	0.000118289
ENSG00000068400	X	48973720	49002264	-1	p11.23	GRIPAP1	0.817146	2.12486	1.30772	4.37235	1.40819e-05	0.000118521
ENSG00000171490	16	11833850	11851580	-1	p13.13	RSL1D1	0.765085	2.41738	1.6523	4.36425	1.45685e-05	0.000122469
ENSG00000102098	X	18239313	18354688	-1	p22.13	SCML2	1.29471	1.57279	0.278088	4.39575	1.4596e-05	0.000122554
ENSG00000130775	1	27872543	27886685	1	p35.3	THEMIS2	-4.0211	0.819217	4.84032	-4.53343	1.47707e-05	0.000123872
ENSG00000135624	2	73233420	73253021	1	p13.2	CCT7	1.18955	5.70093	4.51137	4.36118	1.51111e-05	0.000126576
ENSG00000149806	11	65120630	65122177	-1	q13.1	FAU	0.546413	6.5857	6.03928	4.35239	1.52011e-05	0.000127178
ENSG00000099860	19	2476122	2478259	1	p13.3	GADD45B	-1.35604	3.68139	5.03743	-4.44158	1.53129e-05	0.00012796
ENSG00000117115	1	17066761	17119451	-1	p36.13	PADI2	-2.65076	1.03513	3.68589	-4.51095	1.60367e-05	0.000133727
ENSG00000176986	10	73744372	73772161	1	q22.2	SEC24C	1.06124	3.18655	2.12531	4.35963	1.60412e-05	0.000133727
ENSG00000108578	17	30248203	30292056	-1	q11.2	BLMH	2.03923	3.97149	1.93226	4.39426	1.62559e-05	0.000135357
ENSG00000092531	15	42491233	42545356	1	q15.1	SNAP23	-1.13082	2.13662	3.26744	-4.36583	1.64731e-05	0.000137003
ENSG00000103540	16	19523811	19553408	1	p12.3	CCP110	1.30492	2.23448	0.929563	4.37024	1.65146e-05	0.000137185
ENSG00000127804	17	2405562	2511891	-1	p13.3	METTL16	0.887912	1.79063	0.902714	4.34586	1.66423e-05	0.000138082
ENSG00000059145	16	1363205	1414751	-1	p13.3	UNKL	0.849808	1.50642	0.656609	4.35013	1.66666e-05	0.00013812
ENSG00000173846	1	44800377	44805990	1	p34.1	PLK3	-1.71966	3.27901	4.99867	-4.48346	1.68465e-05	0.000139446
ENSG00000239672	17	51153536	51162428	1	q21.33	NME1	1.67789	5.89934	4.22146	4.33454	1.71382e-05	0.000141693
ENSG00000151327	14	35044907	35113130	1	q13.2	FAM177A1	0.970526	2.07467	1.10414	4.33333	1.71592e-05	0.0001417
ENSG00000100412	22	41469117	41528989	1	q13.2	ACO2	1.37287	4.17536	2.80249	4.34204	1.80423e-05	0.000148817
ENSG00000196693	10	42574185	42638570	-1	q11.21	ZNF33B	0.949455	1.29936	0.349901	4.33422	1.84494e-05	0.000151996
ENSG00000164398	5	131949973	132012243	-1	q31.1	ACSL6	0.557557	0.833055	0.275498	4.31504	1.8476e-05	0.000152037
ENSG00000131669	9	93121496	93134251	-1	q22.31	NINJ1	-1.34796	4.3195	5.66746	-4.41908	1.87779e-05	0.00015434
ENSG00000263465	11	95067197	95071224	1	q21	SRSF8	0.782863	1.48335	0.700483	4.3094	1.90362e-05	0.000156279
ENSG00000152520	13	28138506	28295335	1	q12.2	PAN3	-0.872313	2.26915	3.14147	-4.35763	1.92767e-05	0.000158069
ENSG00000127616	19	10960825	11079426	1	p13.2	SMARCA4	0.995457	2.97684	1.98139	4.30057	1.97695e-05	0.000161921
ENSG00000103160	16	84122141	84145192	-1	q24.1	HSDL1	1.7101	3.0716	1.3615	4.3164	2.00086e-05	0.000163687
ENSG00000171587	21	40010999	40847158	-1	q22.2	DSCAM	1.20636	2.32655	1.12019	4.29197	2.03745e-05	0.000166487
ENSG00000164106	4	173384701	173406380	-1	q34.1	SCRG1	4.51772	5.25437	0.736655	4.2873	2.10314e-05	0.000171655
ENSG00000093010	22	19941733	19969975	1	q11.21	COMT	1.00454	4.57367	3.56913	4.28795	2.13016e-05	0.000173658
ENSG00000179295	12	112418351	112509918	1	q24.13	PTPN11	0.969756	3.02799	2.05823	4.29261	2.1327e-05	0.000173662
ENSG00000139624	12	50129289	50167533	-1	q13.12	CERS5	1.54158	4.31622	2.77465	4.2931	2.17048e-05	0.000176534
ENSG00000197168	13	52033611	52129092	-1	q14.3	NEK5	-0.39426	1.77146	2.16572	-4.27289	2.17883e-05	0.000177008
ENSG00000138670	4	81426393	82044244	-1	q21.22	RASGEF1B	-1.58646	3.17562	4.76208	-4.39222	2.18249e-05	0.0001771
ENSG00000157837	12	120762510	120904358	-1	q24.31	SPPL3	0.786466	1.38646	0.59999	4.28729	2.1892e-05	0.000177439
ENSG00000110315	11	10511673	10541230	-1	p15.4	RNF141	0.883703	2.29273	1.40902	4.27176	2.20967e-05	0.000178892
ENSG00000163479	1	156009048	156020951	-1	q22	SSR2	1.04652	5.75683	4.71031	4.27371	2.21527e-05	0.000179138
ENSG00000135164	7	87152361	87196337	1	q21.12	DMTF1	1.15819	3.14728	1.98908	4.28469	2.2378e-05	0.000180752
ENSG00000166598	12	103930107	103953645	1	q23.3	HSP90B1	-0.824279	4.64272	5.467	-4.26545	2.25237e-05	0.000181719
ENSG00000112514	6	33416442	33418317	-1	p21.32	CUTA	1.15011	5.27855	4.12844	4.26846	2.29386e-05	0.000184853
ENSG00000198919	3	108589705	108694840	1	q13.13	DZIP3	1.21366	2.17301	0.959345	4.27181	2.30548e-05	0.000185576
ENSG00000131507	5	142108779	142154440	1	q31.3	NDFIP1	0.626021	3.37843	2.75241	4.2586	2.31472e-05	0.000185982
ENSG00000111679	12	6946468	6961316	1	p13.31	PTPN6	-2.95376	1.13011	4.08387	-4.4181	2.31634e-05	0.000185982
ENSG00000101363	20	37289638	37317260	1	q11.23	MANBAL	1.95948	4.72836	2.76889	4.30065	2.31847e-05	0.000185982
ENSG00000116251	1	6185020	6209389	-1	p36.31	RPL22	0.924639	3.98995	3.06531	4.25876	2.34218e-05	0.000187669
ENSG00000095637	10	95311771	95561414	-1	q24.1	SORBS1	1.93278	2.02619	0.0934025	4.27626	2.35074e-05	0.00018814
ENSG00000077420	10	26438341	26567803	1	p12.1	APBB1IP	-4.10286	0.404397	4.50726	-4.40183	2.39075e-05	0.000191124
ENSG00000175567	11	73974672	73983246	-1	q13.4	UCP2	-3.72446	1.40404	5.1285	-4.45193	2.39467e-05	0.000191219
ENSG00000101439	20	23626706	23638473	-1	p11.21	CST3	-0.80054	5.22212	6.02266	-4.25675	2.4142e-05	0.000192559
ENSG00000184110	16	28688558	28735727	1	p11.2	EIF3C	0.955986	5.08176	4.12578	4.24948	2.42325e-05	0.000193061
ENSG00000118503	6	137867214	137883312	1	q23.3	TNFAIP3	-2.0793	2.17662	4.25592	-4.4383	2.42894e-05	0.000193295
ENSG00000162458	1	15756607	15786594	1	p36.21	FBLIM1	-0.307073	1.99459	2.30166	-4.23089	2.58574e-05	0.00020554
ENSG00000184047	12	122207668	122227456	-1	q24.31	DIABLO	1.5434	4.24565	2.70225	4.25505	2.60778e-05	0.000207057
ENSG00000082146	2	201387858	201480846	1	q33.1	STRADB	2.52806	4.23335	1.70529	4.28443	2.6241e-05	0.000207969
ENSG00000165637	10	75210154	75231448	1	q22.2	VDAC2	0.930405	5.48856	4.55815	4.23449	2.62519e-05	0.000207969
ENSG00000196562	20	47656348	47786616	-1	q13.12	SULF2	2.52554	3.38015	0.854607	4.23958	2.63765e-05	0.00020872
ENSG00000108671	17	32444379	32483319	1	q11.2	PSMD11	0.895198	3.65464	2.75945	4.23254	2.65189e-05	0.000209569
ENSG00000146223	6	42879616	42889925	1	p21.1	RPL7L1	1.04571	3.57342	2.5277	4.22946	2.65437e-05	0.000209569
ENSG00000144895	3	150546678	150586016	1	q25.1	EIF2A	1.16488	3.33687	2.17199	4.23479	2.7008e-05	0.000212996
ENSG00000065923	X	46599251	46759118	-1	p11.3	SLC9A7	0.468646	0.73121	0.262564	4.22054	2.75275e-05	0.000216849
ENSG00000147872	9	19108375	19149290	-1	p22.1	PLIN2	-2.06505	2.48569	4.55074	-4.39692	2.77456e-05	0.000218322
ENSG00000128463	15	34225013	34230156	1	q14	EMC4	1.39114	5.3709	3.97976	4.2256	2.77843e-05	0.000218381
ENSG00000186010	19	19515736	19529054	1	p13.11	NDUFA13	1.01229	5.70991	4.69762	4.21929	2.80755e-05	0.000220423
ENSG00000189241	6	116267760	116279930	-1	q22.1	TSPYL1	0.766031	3.10481	2.33878	4.21245	2.81623e-05	0.000220856
ENSG00000164434	6	122779716	122784074	1	q22.31	FABP7	4.7518	5.30223	0.55043	4.2248	2.86418e-05	0.000224366
ENSG00000140750	16	24919389	25015666	-1	p12.1	ARHGAP17	-0.834589	2.09331	2.9279	-4.24284	2.87394e-05	0.000224879
ENSG00000140905	16	81081945	81096395	-1	q23.2	GCSH	1.93186	4.64596	2.7141	4.22161	2.88805e-05	0.000225731
ENSG00000171130	7	149872968	149891204	1	q36.1	ATP6V0E2	1.5051	5.09682	3.59172	4.21015	2.91143e-05	0.000227305
ENSG00000221926	17	15627960	15684311	-1	p12	TRIM16	1.12478	1.46005	0.335271	4.23204	2.96877e-05	0.000231524
ENSG00000125971	20	34516409	34540958	1	q11.22	DYNLRB1	1.05252	5.11999	4.06747	4.21061	2.98127e-05	0.000232241
ENSG00000135541	6	135283532	135497765	-1	q23.3	AHI1	0.911182	1.67429	0.763109	4.21457	3.0508e-05	0.000237394
ENSG00000157036	3	38496127	38542161	1	p22.2	EXOG	1.44193	2.02772	0.585792	4.22547	3.12454e-05	0.000242862
ENSG00000168137	3	9397615	9479240	1	p25.3	SETD5	0.867425	2.28798	1.42056	4.19358	3.14177e-05	0.000243931
ENSG00000108960	17	55392622	55421924	-1	q22	MMD	-1.0996	2.3537	3.4533	-4.24869	3.1615e-05	0.000245191
ENSG00000099956	22	23786931	23838009	1	q11.23	SMARCB1	1.02499	3.99113	2.96613	4.19364	3.17325e-05	0.00024583
ENSG00000022267	X	136146702	136211359	1	q26.3	FHL1	3.72716	4.97818	1.25103	4.19388	3.19278e-05	0.00024707
ENSG00000106077	7	73736094	73738867	-1	q11.23	ABHD11	-0.744393	1.4749	2.2193	-4.19032	3.20869e-05	0.000248028
ENSG00000184787	21	44768580	44801826	-1	q22.3	UBE2G2	0.850509	2.66615	1.81565	4.18185	3.22541e-05	0.000249046
ENSG00000215021	12	6965327	6970753	-1	p13.31	PHB2	1.14606	5.06552	3.91946	4.18532	3.3117e-05	0.000255427
ENSG00000189091	16	70523791	70577670	1	q22.1	SF3B3	0.81055	2.18652	1.37597	4.17529	3.32615e-05	0.00025626
ENSG00000107951	10	30309801	30374448	-1	p11.23	MTPAP	0.773697	2.24658	1.47289	4.17299	3.34321e-05	0.000257291
ENSG00000107562	10	44370165	44386493	-1	q11.21	CXCL12	-1.34202	3.45218	4.7942	-4.26924	3.5732e-05	0.00027469
ENSG00000100321	22	39349925	39385575	1	q13.1	SYNGR1	-1.19814	2.88596	4.08409	-4.17119	3.62339e-05	0.000278243
ENSG00000185236	19	8389981	8404434	1	p13.2	RAB11B	0.838511	3.89075	3.05224	4.1443	3.86792e-05	0.000296696
ENSG00000163931	3	53224712	53256052	-1	p21.1	TKT	1.08071	4.94419	3.86349	4.14574	3.87224e-05	0.000296702
ENSG00000165476	10	63521401	63625128	1	q21.3	REEP3	0.939124	1.92111	0.981983	4.14533	4.01503e-05	0.000307307
ENSG00000204099	2	241808825	241817413	1	q37.3	NEU4	2.51619	4.10437	1.58819	4.14475	4.05091e-05	0.000309716
ENSG00000197535	15	52307283	52529050	-1	q21.2	MYO5A	0.776298	1.59235	0.816051	4.13201	4.08625e-05	0.000311995
ENSG00000182141	19	21291160	21329425	-1	p12	ZNF708	0.905615	1.84032	0.934706	4.13461	4.09085e-05	0.000311995
ENSG00000139687	13	48303726	48599436	1	q14.2	RB1	-0.969614	2.21127	3.18088	-4.18101	4.09408e-05	0.000311995
ENSG00000140497	15	74843730	74873365	-1	q24.1	SCAMP2	-0.789743	4.19912	4.98886	-4.14542	4.15201e-05	0.000316067
ENSG00000185022	22	38200767	38216507	1	q13.1	MAFF	-0.939079	1.25283	2.19191	-4.14211	4.27564e-05	0.000325125
ENSG00000114790	3	154121003	154257827	1	q25.2	ARHGEF26	1.77114	2.66788	0.896745	4.13442	4.33459e-05	0.00032925
ENSG00000125462	1	156404250	156456763	-1	q22	C1orf61	6.00481	6.49127	0.48646	4.10839	4.43074e-05	0.00033619
ENSG00000108187	10	68282660	68333049	-1	q21.3	PBLD	1.23916	1.69098	0.451818	4.1362	4.51188e-05	0.000341976
ENSG00000132604	16	69355567	69408571	-1	q22.1	TERF2	0.618104	1.3437	0.725598	4.10624	4.52423e-05	0.000342542
ENSG00000168395	2	241687085	241729478	1	q37.3	ING5	0.659701	1.26076	0.601064	4.09798	4.68126e-05	0.000354049
ENSG00000072042	14	67676800	67695793	-1	q24.1	RDH11	1.43139	4.2961	2.86471	4.09391	4.77978e-05	0.000361111
ENSG00000188811	13	39038306	39050109	1	q13.3	NHLRC3	-1.12729	2.52094	3.64823	-4.1507	4.81157e-05	0.000363121
ENSG00000143324	1	180632022	180890279	1	q25.3	XPR1	0.690392	1.68187	0.99148	4.08361	4.95817e-05	0.000373763
ENSG00000107223	9	136862119	136866308	-1	q34.3	EDF1	0.859887	5.45092	4.59103	4.08396	4.96324e-05	0.000373763
ENSG00000114744	3	149738472	149752495	-1	q25.1	COMMD2	0.703216	1.57572	0.872504	4.07417	5.13503e-05	0.000386284
ENSG00000075089	12	100199122	100241865	1	q23.1	ACTR6	2.41446	4.16421	1.74975	4.1123	5.18006e-05	0.000389254
ENSG00000112695	6	75237675	75250323	-1	q14.1	COX7A2	1.0057	5.03765	4.03196	4.07586	5.21527e-05	0.00039148
ENSG00000079246	2	216107464	216206303	1	q35	XRCC5	0.813843	4.33059	3.51674	4.06961	5.24764e-05	0.000393489
ENSG00000175206	1	11845709	11848345	-1	p36.22	NPPA	2.67804	5.16163	2.48359	4.10495	5.34281e-05	0.000400197
ENSG00000111224	12	3791047	3873448	-1	p13.32	PARP11	0.854742	1.45621	0.60147	4.07436	5.42021e-05	0.000405561
ENSG00000179915	2	49918503	51225575	-1	p16.3	NRXN1	3.4086	3.56067	0.15207	4.05902	5.45336e-05	0.000407607
ENSG00000064651	5	128083766	128189677	1	q23.3	SLC12A2	1.06331	1.61728	0.553971	4.07973	5.46526e-05	0.000408061
ENSG00000139131	12	32727490	32755897	-1	p11.21	YARS2	1.55637	2.48373	0.927353	4.09151	5.52349e-05	0.00041185
ENSG00000130921	12	123233436	123257960	1	q24.31	C12orf65	0.61368	1.90703	1.29335	4.05582	5.52775e-05	0.00041185
ENSG00000095970	6	41158506	41163186	-1	p21.1	TREM2	-6.25634	0.50589	6.76223	-4.18343	5.5884e-05	0.000415927
ENSG00000157064	1	183248237	183418380	-1	q25.3	NMNAT2	2.12907	2.2645	0.135431	4.078	5.65285e-05	0.000420277
ENSG00000143543	1	153974269	153977674	-1	q21.3	JTB	1.06495	4.30876	3.24381	4.0649	5.66804e-05	0.00042096
ENSG00000151692	2	6917412	7068286	1	p25.1	RNF144A	1.13758	1.30847	0.170896	4.07744	5.68381e-05	0.000421685
ENSG00000116857	1	201134772	201171574	-1	q32.1	TMEM9	1.82708	4.59624	2.76916	4.06606	5.71316e-05	0.000423414
ENSG00000187742	9	89318500	89359663	1	q22.2	SECISBP2	0.939861	2.74352	1.80366	4.0587	5.72443e-05	0.000423801
ENSG00000111775	12	120438090	120440737	1	q24.31	COX6A1	0.912576	5.58978	4.67721	4.04408	5.87001e-05	0.000433717
ENSG00000173933	11	66638667	66668374	1	q13.2	RBM4	0.985686	4.88417	3.89849	4.04413	5.87151e-05	0.000433717
ENSG00000179091	8	144095039	144097525	1	q24.3	CYC1	1.12524	5.37749	4.25225	4.04873	5.87693e-05	0.000433717
ENSG00000131469	17	42998273	43002959	1	q21.31	RPL27	0.583184	6.12439	5.54121	4.03833	5.93055e-05	0.000437214
ENSG00000157214	7	90167590	90238137	1	q21.13	STEAP2	0.556471	0.958592	0.402121	4.03861	5.97608e-05	0.000440108
ENSG00000198937	6	37482938	37499893	-1	p21.2	CCDC167	3.31517	4.77865	1.46348	4.07701	6.00224e-05	0.000441571
ENSG00000100804	14	23016543	23035230	-1	q11.2	PSMB5	1.40228	5.6835	4.28122	4.0448	6.02052e-05	0.000442114
ENSG00000146457	6	159725585	159756319	1	q25.3	WTAP	-0.819641	2.99943	3.81907	-4.03936	6.02611e-05	0.000442114
ENSG00000166847	16	23641466	23677472	1	p12.2	DCTN5	0.775552	1.73433	0.958776	4.03732	6.02854e-05	0.000442114
ENSG00000135655	12	62260338	62417431	1	q14.1	USP15	-0.839913	2.02215	2.86206	-4.06158	6.05704e-05	0.00044374
ENSG00000086758	X	53532096	53686728	-1	p11.22	HUWE1	0.622149	2.29888	1.67673	4.02995	6.17556e-05	0.000451951
ENSG00000170860	3	14178817	14201122	1	p25.1	LSM3	1.1887	4.65075	3.46205	4.04824	6.19817e-05	0.000453132
ENSG00000217555	16	66552563	66566251	1	q21	CKLF	-1.12958	3.31731	4.44689	-4.067	6.33321e-05	0.000462522
ENSG00000139433	12	109850945	109880541	-1	q24.11	GLTP	0.753659	2.19869	1.44503	4.01513	6.52685e-05	0.000476046
ENSG00000132274	11	5689697	5737089	1	p15.4	TRIM22	-1.5137	2.57923	4.09293	-4.11625	6.53196e-05	0.000476046
ENSG00000093183	3	42547969	42601080	-1	p22.1	SEC22C	1.02404	1.62874	0.604699	4.02265	6.59394e-05	0.000479692
ENSG00000146733	7	56011051	56051604	-1	p11.2	PSPH	0.727005	1.48672	0.759718	4.01788	6.59567e-05	0.000479692
ENSG00000067533	1	218285293	218337983	1	q41	RRP15	0.51588	1.22129	0.705407	4.01285	6.62629e-05	0.000481419
ENSG00000138439	2	202634969	202769757	1	q33.2	FAM117B	0.607412	1.22538	0.617967	4.01403	6.67974e-05	0.0004848
ENSG00000162065	16	2475051	2509560	1	p13.3	TBC1D24	0.489753	1.28184	0.792085	4.00584	6.7516e-05	0.000489508
ENSG00000122417	1	86346824	86396342	-1	p22.3	ODF2L	-0.36504	2.69985	3.06489	-4.00199	6.83416e-05	0.000494982
ENSG00000163449	2	216081866	216102783	1	q35	TMEM169	1.78987	2.16034	0.370465	4.05936	6.86347e-05	0.000496593
ENSG00000143294	1	156750610	156800815	1	q23.1	PRCC	0.914018	2.83021	1.91619	4.01909	6.87084e-05	0.000496613
ENSG00000179222	X	51803007	51902354	1	p11.22	MAGED1	1.78383	5.3766	3.59278	4.00184	6.93729e-05	0.000500899
ENSG00000119917	10	89327997	89340971	1	q23.31	IFIT3	0.821783	1.65	0.828215	4.00531	6.94942e-05	0.000501259
ENSG00000131966	14	58200080	58235636	1	q23.1	ACTR10	1.31196	3.74393	2.43197	4.01342	6.97942e-05	0.000502905
ENSG00000185164	16	18417325	18562211	-1	p12.3	NOMO2	1.29179	3.00221	1.71042	4.00955	7.03452e-05	0.000506355
ENSG00000177981	12	48147789	48181213	-1	q13.11	ASB8	0.995628	2.13899	1.14336	3.99713	7.17207e-05	0.000515727
ENSG00000164975	9	15422704	15465953	1	p22.3	SNAPC3	1.26753	2.35088	1.08336	4.00468	7.22891e-05	0.000519282
ENSG00000087191	17	63827152	63832026	1	q23.3	PSMC5	1.1987	5.53296	4.33426	3.99628	7.28935e-05	0.000523087
ENSG00000130818	19	9523223	9538645	-1	p13.2	ZNF426	1.80932	2.41018	0.600862	4.01771	7.38849e-05	0.00052966
ENSG00000072210	17	19648136	19685760	1	p11.2	ALDH3A2	1.24035	3.24894	2.00859	3.99855	7.41448e-05	0.00053098
ENSG00000213619	11	47565336	47584562	1	p11.2	NDUFS3	1.12853	5.15494	4.0264	3.99876	7.4552e-05	0.000533351
ENSG00000144339	2	191949043	192194933	-1	q32.3	TMEFF2	4.16271	4.52095	0.35824	4.00246	7.52922e-05	0.000538098
ENSG00000162599	1	60865259	61462788	1	p31.3	NFIA	0.94197	2.43734	1.49537	3.98611	7.56654e-05	0.000540214
ENSG00000137267	6	3153666	3157544	-1	p25.2	TUBB2A	2.65308	4.2104	1.55732	4.00741	7.63829e-05	0.000544474
ENSG00000188021	X	56563639	56567868	1	p11.21	UBQLN2	1.08726	3.92772	2.84046	3.9869	7.64173e-05	0.000544474
ENSG00000160255	21	44885953	44931989	-1	q22.3	ITGB2	-4.89283	0.24603	5.13886	-4.10161	7.7021e-05	0.000548218
ENSG00000110848	12	9752486	9760901	-1	p13.31	CD69	-5.31262	0.488015	5.80063	-4.25519	7.77289e-05	0.000552695
ENSG00000102931	16	57245259	57253635	1	q13	ARL2BP	1.53989	4.64903	3.10914	3.99268	7.78156e-05	0.000552751
ENSG00000064115	12	26971579	27014434	-1	p11.23	TM7SF3	0.769256	1.58787	0.818618	3.97301	7.93567e-05	0.000563127
ENSG00000113369	5	91368631	91383317	-1	q14.3	ARRDC3	-0.981481	3.49175	4.47323	-3.97801	8.05401e-05	0.000570947
ENSG00000066382	11	30384493	30586872	-1	p14.1	MPPED2	1.13213	1.29372	0.161596	3.97555	8.50216e-05	0.000602107
ENSG00000204389	6	31815543	31817946	1	p21.33	HSPA1A	-1.36039	6.14106	7.50145	-3.95692	8.59138e-05	0.000607812
ENSG00000146281	6	89146055	89165565	1	q15	PM20D2	0.675732	1.16711	0.491378	3.94573	8.9191e-05	0.000630361
ENSG00000147526	8	38728186	38853028	1	p11.22	TACC1	-0.742582	1.37617	2.11875	-3.95188	9.06996e-05	0.000640377
ENSG00000105290	19	35867899	35879792	1	q13.12	APLP1	2.41567	3.45831	1.04264	3.97829	9.27424e-05	0.000654142
ENSG00000167615	19	54448887	54462037	1	q13.42	LENG8	-0.70055	2.00675	2.7073	-3.94293	9.36076e-05	0.000659581
ENSG00000254004	19	36510687	36528271	-1	q13.12	ZNF260	0.567483	1.01041	0.442926	3.92546	9.62854e-05	0.000677768
ENSG00000185019	20	3107573	3160196	-1	p13	UBOX5	0.653696	1.30875	0.655049	3.92398	9.77004e-05	0.000687038
ENSG00000107651	10	119892730	119944657	1	q26.11	SEC23IP	0.973061	1.64822	0.675163	3.93235	9.81496e-05	0.000689506
ENSG00000115484	2	61868085	61888671	-1	p15	CCT4	1.1511	4.69939	3.54828	3.92196	9.93839e-05	0.000697478
ENSG00000242028	15	43796142	43804427	1	q15.3	HYPK	1.0167	3.63466	2.61796	3.92025	9.96964e-05	0.000698971
ENSG00000136842	9	97501180	97601743	1	q22.33	TMOD1	1.37442	3.31466	1.94023	3.94846	0.000100016	0.000700511
ENSG00000150764	11	111927144	112022653	1	q23.1	DIXDC1	1.16502	1.39456	0.229537	3.94351	0.000101083	0.000707282
ENSG00000108306	17	39252663	39402523	-1	q12	FBXL20	0.531083	1.50951	0.978432	3.90187	0.000103394	0.000722725
ENSG00000169710	17	82078338	82098294	-1	q25.3	FASN	1.40694	2.37687	0.969933	3.90895	0.000103954	0.000724524
ENSG00000203747	1	161541759	161550737	-1	q23.3	FCGR3A	-5.03922	0.31381	5.35303	-4.03091	0.000103958	0.000724524
ENSG00000134077	3	9362971	9386791	1	p25.3	THUMPD3	1.46592	2.38683	0.92091	3.94502	0.000103961	0.000724524
ENSG00000047849	3	47850690	48089272	-1	p21.31	MAP4	0.929926	3.05026	2.12033	3.90125	0.000105211	0.000732508
ENSG00000170525	10	6144934	6254644	1	p15.1	PFKFB3	-0.773165	2.7399	3.51307	-3.9268	0.000106655	0.000741827
ENSG00000121067	17	49598884	49678163	-1	q21.33	SPOP	1.07021	2.80409	1.73388	3.90224	0.000106995	0.000743453
ENSG00000088882	20	2794074	2800627	-1	p13	CPXM1	3.4791	4.55203	1.07293	3.89561	0.000111653	0.000775011
ENSG00000156976	3	186783205	186789897	1	q27.3	EIF4A2	0.723874	5.94587	5.222	3.8838	0.000111758	0.000775011
ENSG00000169504	1	24745382	24844321	1	p36.11	CLIC4	2.59739	3.34484	0.747447	3.91702	0.000113384	0.000785507
ENSG00000115241	2	27381195	27409591	-1	p23.3	PPM1G	1.40781	3.86648	2.45867	3.89035	0.000114027	0.000789184
ENSG00000213593	11	57712593	57740973	1	q12.1	TMX2	1.28415	5.06615	3.782	3.8869	0.000114652	0.000792728
ENSG00000115956	2	68365282	68397453	1	p14	PLEK	-3.09882	1.42321	4.52202	-4.0338	0.000116042	0.000801443
ENSG00000011478	19	45692666	45703989	1	q13.32	QPCTL	-0.291245	1.26289	1.55413	-3.87431	0.000116141	0.000801443
ENSG00000167460	19	16067021	16103002	1	p13.12	TPM4	-0.928605	3.13528	4.06388	-3.89075	0.000116691	0.000804055
ENSG00000130348	6	106629578	106668417	1	q21	QRSL1	0.764292	1.48766	0.723365	3.87833	0.000116749	0.000804055
ENSG00000187239	9	129887187	130043194	-1	q34.11	FNBP1	0.616198	1.09045	0.474257	3.88163	0.00011819	0.000813179
ENSG00000072803	5	171861549	172006873	-1	q35.1	FBXW11	1.0039	2.91771	1.91381	3.88146	0.000118656	0.000815586
ENSG00000103066	16	68245304	68261058	1	q22.1	PLA2G15	-1.24521	3.85088	5.09609	-3.94901	0.000121802	0.000836392
ENSG00000101367	20	32819954	32850405	1	q11.21	MAPRE1	0.841983	4.59487	3.75288	3.86845	0.000122509	0.000840424
ENSG00000184384	11	95976598	96343195	-1	q21	MAML2	0.713021	3.12323	2.41021	3.86114	0.000123167	0.000844112
ENSG00000174945	7	2679522	2775500	1	p22.3	AMZ1	1.80376	3.09606	1.29229	3.87882	0.000123858	0.000848017
ENSG00000164068	3	49689538	49721529	1	p21.31	RNF123	1.26528	2.4485	1.18322	3.88354	0.000125494	0.000858379
ENSG00000169122	8	57994509	58204279	1	q12.1	FAM110B	2.01915	4.29269	2.27354	3.85521	0.00012628	0.000862915
ENSG00000164683	8	79762371	79767857	-1	q21.13	HEY1	3.56852	5.0345	1.46598	3.86032	0.000128228	0.000874641
ENSG00000126524	7	66987680	66995587	-1	q11.21	SBDS	0.949651	4.85706	3.9074	3.85892	0.000128246	0.000874641
ENSG00000115738	2	8678845	8684461	1	p25.1	ID2	-0.834864	5.36444	6.1993	-3.84863	0.000131911	0.000897939
ENSG00000124702	6	43014103	43021298	1	p21.1	KLHDC3	1.09865	5.01824	3.9196	3.85159	0.000131918	0.000897939
ENSG00000155307	21	14485228	14658821	-1	q11.2	SAMSN1	-3.34656	1.35751	4.70408	-3.95538	0.000134564	0.000915061
ENSG00000137343	6	30626842	30646823	1	p21.33	ATAT1	1.82956	4.48521	2.65565	3.84194	0.000136355	0.000926345
ENSG00000171766	15	45361124	45402327	-1	q21.1	GATM	-0.928817	4.02818	4.95699	-3.84795	0.000136631	0.000927315
ENSG00000130638	22	45671798	45845307	1	q13.31	ATXN10	0.993327	4.58725	3.59392	3.83897	0.000137149	0.000929937
ENSG00000103855	15	73683966	73714514	1	q24.1	CD276	-0.913672	3.02785	3.94152	-3.85734	0.000139732	0.000946531
ENSG00000026950	6	26402237	26415208	1	p22.2	BTN3A1	1.343	2.39386	1.05086	3.85308	0.000140182	0.000948663
ENSG00000012061	19	45407334	45478828	-1	q13.32	ERCC1	-0.980904	2.67126	3.65216	-3.83375	0.000141083	0.000953842
ENSG00000174695	5	83052846	83077863	-1	q14.2	TMEM167A	1.25368	3.14428	1.8906	3.84123	0.000141866	0.000958208
ENSG00000144834	3	111998739	112013887	1	q13.2	TAGLN3	4.15938	4.51832	0.358945	3.83915	0.000142683	0.000962802
ENSG00000143344	1	183636085	183928531	1	q25.3	RGL1	-1.0187	2.16435	3.18304	-3.88609	0.000143665	0.000968495
ENSG00000196126	6	32578769	32589848	-1	p21.32	HLA-DRB1	-4.24967	0.878585	5.12825	-3.93938	0.000144711	0.000974611
ENSG00000140395	15	78277835	78299703	-1	q25.1	WDR61	1.3102	4.70955	3.39935	3.84358	0.00014671	0.000987127
ENSG00000110031	11	58526871	58578220	-1	q12.1	LPXN	-1.31701	2.76046	4.07747	-3.91006	0.00014854	0.000998481
ENSG00000133997	14	70581257	70600690	-1	q24.2	MED6	1.27873	2.99028	1.71155	3.82478	0.000149999	0.00100732
ENSG00000135535	6	109366514	109382467	-1	q21	CD164	-0.962143	3.69822	4.66036	-3.84059	0.000151017	0.00101318
ENSG00000073921	11	85957175	86069882	-1	q14.2	PICALM	-0.81308	1.80432	2.6174	-3.84603	0.000152597	0.00102281
ENSG00000135900	2	223957463	223967714	1	q36.1	MRPL44	1.11209	2.5076	1.39551	3.81237	0.000153669	0.00102901
ENSG00000107290	9	132261356	132354986	-1	q34.13	SETX	-0.672262	2.0692	2.74147	-3.81332	0.000157087	0.00105089
ENSG00000119865	2	68284171	68320051	-1	p14	CNRIP1	1.4123	4.07314	2.66084	3.80281	0.000157939	0.00105559
ENSG00000157895	12	121000486	121016502	-1	q24.31	C12orf43	1.36019	2.60678	1.24659	3.81396	0.00016056	0.00107208
ENSG00000101417	20	33702758	33720319	-1	q11.22	PXMP4	0.498161	1.29454	0.796383	3.78975	0.00016214	0.00108127
ENSG00000133027	17	17505563	17591708	-1	p11.2	PEMT	2.26659	4.90232	2.63573	3.81398	0.000162244	0.00108127
ENSG00000071537	14	81471547	81533853	-1	q31.1	SEL1L	-0.758745	2.17187	2.93062	-3.80318	0.000163391	0.00108788
ENSG00000072832	4	5748084	5893086	-1	p16.2	CRMP1	4.38141	4.54652	0.16511	3.79154	0.000164435	0.00109379
ENSG00000134153	15	34084017	34101862	-1	q14	EMC7	0.878624	5.30646	4.42784	3.79428	0.000164896	0.00109525
ENSG00000090857	16	70114332	70162537	1	q22.1	PDPR	0.909864	1.79727	0.887409	3.80184	0.000164968	0.00109525
ENSG00000160352	19	21082159	21125270	1	p12	ZNF714	0.494221	1.1341	0.639883	3.78243	0.000167476	0.0011104
ENSG00000010404	X	149476988	149521096	-1	q28	IDS	-0.713576	2.11685	2.83043	-3.7815	0.000167695	0.0011104
ENSG00000111962	6	148747030	149076990	1	q25.1	UST	0.934853	1.53183	0.596981	3.80863	0.000167724	0.0011104
ENSG00000100354	22	40044817	40335808	1	q13.1	TNRC6B	0.535508	2.37636	1.84086	3.78014	0.000168569	0.00111494
ENSG00000131067	20	34844720	34872856	-1	q11.22	GGT7	0.880719	2.92986	2.04914	3.79161	0.000168973	0.00111565
ENSG00000125868	20	17570075	17609919	1	p12.1	DSTN	1.34684	5.35696	4.01013	3.78403	0.000168994	0.00111565
ENSG00000263874	17	38925168	38929384	1	q12	LINC00672	0.523871	1.23403	0.710158	3.77165	0.000175627	0.00115835
ENSG00000101361	20	2652593	2658393	1	p13	NOP56	1.01083	4.17338	3.16254	3.77426	0.000176464	0.00116277
ENSG00000168002	11	62761565	62766710	1	q12.3	POLR2G	1.2797	4.40367	3.12397	3.78051	0.000177042	0.00116548
ENSG00000130005	19	1397026	1401570	-1	p13.3	GAMT	1.71667	3.35842	1.64175	3.79223	0.000178108	0.0011714
ENSG00000117335	1	207752054	207795513	1	q32.2	CD46	-0.912792	3.28329	4.19608	-3.77811	0.000178846	0.00117515
ENSG00000185947	16	31873807	31917357	1	p11.2	ZNF267	-1.32085	2.96347	4.28431	-3.82722	0.00018033	0.0011838
ENSG00000158987	5	131423921	131635236	-1	q31.1	RAPGEF6	-0.718737	2.29461	3.01335	-3.77172	0.000190762	0.00125111
ENSG00000186470	6	26365159	26378320	1	p22.2	BTN3A2	0.694186	1.42126	0.727073	3.75302	0.00019133	0.00125366
ENSG00000152700	5	134601149	134649271	-1	q31.1	SAR1B	0.555802	1.43548	0.879681	3.74701	0.000192208	0.00125824
ENSG00000072274	3	196027183	196082096	-1	q29	TFRC	-1.03669	2.22944	3.26614	-3.79199	0.00019251	0.00125904
ENSG00000162980	2	151788984	151828492	-1	q23.3	ARL5A	-1.00471	2.91813	3.92284	-3.76924	0.000195725	0.00127887
ENSG00000196843	2	96536743	96552634	1	q11.2	ARID5A	-1.17754	3.74171	4.91926	-3.82868	0.000197786	0.00129113
ENSG00000176171	10	131966455	131982013	-1	q26.3	BNIP3	2.49424	4.40441	1.91017	3.75515	0.00020124	0.00131246
ENSG00000204681	6	29555629	29633976	-1	p22.1	GABBR1	4.13262	4.2762	0.143585	3.73553	0.000202277	0.001318
ENSG00000198911	22	41833079	41907307	1	q13.2	SREBF2	1.02202	3.15405	2.13202	3.73714	0.000202807	0.00132022
ENSG00000124193	20	43457893	43466046	1	q13.11	SRSF6	0.617287	5.16962	4.55234	3.72904	0.000205601	0.00133717
ENSG00000102054	X	16839283	16870362	-1	p22.2	RBBP7	1.07216	5.16712	4.09496	3.73551	0.00020606	0.00133891
ENSG00000106245	7	99408641	99419616	1	q22.1	BUD31	1.1029	4.71601	3.61311	3.7496	0.000207574	0.0013471
ENSG00000176340	11	63974620	63976543	1	q13.1	COX8A	0.748659	5.48194	4.73328	3.73038	0.000207704	0.0013471
ENSG00000196576	22	50274979	50307646	-1	q13.33	PLXNB2	-0.690368	2.52258	3.21295	-3.74351	0.000207955	0.00134748
ENSG00000214046	19	16630751	16660442	-1	p13.11	SMIM7	1.15028	4.45308	3.30281	3.73913	0.000208616	0.00135051
ENSG00000119408	9	124257606	124353307	1	q33.3	NEK6	-1.02969	3.287	4.31669	-3.77177	0.000210114	0.00135895
ENSG00000142583	1	9035106	9088478	-1	p36.23	SLC2A5	-2.21482	2.95507	5.1699	-3.81011	0.00021633	0.00139787
ENSG00000146648	7	55019017	55211628	1	p11.2	EGFR	3.9143	4.07189	0.157586	3.71806	0.00021857	0.00141104
ENSG00000141552	17	81890790	81900991	1	q25.3	ANAPC11	0.988612	5.207	4.21839	3.71807	0.000221772	0.0014304
ENSG00000129351	19	10654261	10692417	1	p13.2	ILF3	0.639555	4.1011	3.46155	3.7091	0.00022303	0.00143719
ENSG00000166068	15	38252836	38357249	1	q14	SPRED1	-0.381255	0.931948	1.3132	-3.70473	0.000226253	0.0014552
ENSG00000198663	6	36871870	36928964	1	p21.2	C6orf89	0.947172	2.50425	1.55708	3.71544	0.000226332	0.0014552
ENSG00000148053	9	84668551	85027070	1	q21.33	NTRK2	3.48858	3.59436	0.105781	3.70894	0.000226447	0.0014552
ENSG00000148814	10	132332154	132381508	1	q26.3	LRRC27	0.604129	1.14572	0.541588	3.70329	0.000228382	0.00146559
ENSG00000166913	20	44885702	44908532	1	q13.12	YWHAB	0.649108	4.36469	3.71558	3.70273	0.000228482	0.00146559
ENSG00000204130	10	68341107	68407294	-1	q21.3	RUFY2	0.930391	2.14092	1.21053	3.70871	0.000231661	0.00148462
ENSG00000196345	3	44555193	44594173	1	p21.31	ZKSCAN7	0.902656	1.74263	0.839976	3.70831	0.000233353	0.0014941
ENSG00000100116	22	37807905	37817176	1	q13.1	GCAT	2.01241	3.1318	1.11939	3.73759	0.000234099	0.00149751
ENSG00000130811	19	10115014	10119918	-1	p13.2	EIF3G	0.829329	5.16448	4.33515	3.70004	0.000236474	0.00151132
ENSG00000120925	8	42849637	42897290	-1	p11.21	RNF170	0.592861	1.4183	0.825436	3.68812	0.000243691	0.00155602
ENSG00000008441	19	12995608	13098796	1	p13.13	NFIX	2.55538	2.87329	0.317908	3.68971	0.000244424	0.00155929
ENSG00000106211	7	76302673	76304295	1	q11.23	HSPB1	-0.858505	4.0125	4.87101	-3.7056	0.000247145	0.00157439
ENSG00000136485	17	63550477	63594279	1	q23.3	DCAF7	0.8149	2.61176	1.79686	3.68229	0.000247241	0.00157439
ENSG00000144746	3	69084937	69106092	1	p14.1	ARL6IP5	-0.702782	4.33396	5.03675	-3.68882	0.000249372	0.00158652
ENSG00000135404	12	55725323	55729707	-1	q13.2	CD63	-0.597629	5.35823	5.95585	-3.68214	0.000252863	0.00160728
ENSG00000079332	10	70147289	70170523	-1	q22.1	SAR1A	0.976447	3.52882	2.55237	3.68002	0.000253665	0.00161091
ENSG00000178952	16	28842411	28846348	-1	p11.2	TUFM	0.833821	5.06987	4.23605	3.67737	0.000257073	0.00163108
ENSG00000176390	17	30769388	30824692	-1	q11.2	CRLF3	-0.663068	1.34907	2.01214	-3.67526	0.000258061	0.00163586
ENSG00000196712	17	31094927	31382116	1	q11.2	NF1	0.786668	1.79841	1.01174	3.67882	0.000258796	0.00163904
ENSG00000105278	19	3804024	3869038	-1	p13.3	ZFR2	1.61725	1.78317	0.165921	3.71233	0.000259818	0.00164403
ENSG00000205084	16	75536741	75556268	-1	q23.1	TMEM231	2.77546	3.11047	0.335011	3.71831	0.000263976	0.00166883
ENSG00000149582	11	118531041	118547280	1	q23.3	TMEM25	2.40077	3.8299	1.42912	3.71175	0.000268978	0.00169892
ENSG00000173914	11	66664998	66677887	-1	q13.2	RBM4B	1.32343	4.14554	2.82211	3.66202	0.000278631	0.00175772
ENSG00000204843	2	74361154	74392087	-1	p13.1	DCTN1	1.01344	3.54219	2.52874	3.65582	0.000278789	0.00175772
ENSG00000204257	6	32948613	32969094	-1	p21.32	HLA-DMA	-2.07831	3.59632	5.67464	-3.77497	0.000279178	0.0017586
ENSG00000157823	15	89830599	89894638	-1	q26.1	AP3S2	0.844315	1.82354	0.97923	3.65571	0.000280955	0.0017682
ENSG00000163541	2	84423528	84460045	-1	p11.2	SUCLG1	1.07411	4.59413	3.52002	3.65603	0.000281706	0.00177134
ENSG00000081665	19	19785839	19821751	-1	p13.11	ZNF506	0.878811	1.94069	1.06188	3.65277	0.000282768	0.00177642
ENSG00000185875	10	25016612	25026664	1	p12.1	THNSL1	1.39724	1.97218	0.574936	3.68078	0.000284481	0.00178399
ENSG00000101311	20	6074845	6123544	-1	p12.3	FERMT1	3.67598	3.77828	0.102295	3.64895	0.000284481	0.00178399
ENSG00000088833	20	1442162	1473842	-1	p13	NSFL1C	0.944101	3.26069	2.31659	3.65464	0.000285548	0.00178908
ENSG00000115183	2	158968640	159232659	1	q24.2	TANC1	-0.741717	2.09867	2.84039	-3.65125	0.000299922	0.00187746
ENSG00000101350	20	32277651	32335011	1	q11.21	KIF3B	1.00495	1.53501	0.530065	3.647	0.000301755	0.00188676
ENSG00000175334	11	66002228	66004149	1	q13.1	BANF1	0.847455	4.10228	3.25482	3.63569	0.000301947	0.00188676
ENSG00000100522	14	52775193	52791668	-1	q22.1	GNPNAT1	0.678548	1.43497	0.756418	3.63362	0.000304548	0.0019008
ENSG00000103978	15	42210447	42273584	-1	q15.1	TMEM87A	1.10446	3.9229	2.81844	3.63382	0.000304736	0.0019008
ENSG00000175130	1	32333839	32336233	-1	p35.1	MARCKSL1	2.49597	4.75151	2.25553	3.63228	0.000306289	0.00190879
ENSG00000103415	16	4474690	4510347	1	p13.3	HMOX2	1.63898	3.77086	2.13188	3.65471	0.000308211	0.00191906
ENSG00000089220	12	118136124	118145584	1	q24.23	PEBP1	0.926292	5.00402	4.07773	3.6387	0.000308946	0.00192193
ENSG00000163902	3	128619969	128681075	-1	q21.3	RPN1	0.941573	4.28823	3.34666	3.62569	0.00031407	0.00195208
ENSG00000175322	18	14057457	14132490	-1	p11.21	ZNF519	1.28881	1.5551	0.266296	3.63813	0.000322106	0.00200002
ENSG00000132196	1	162790702	162812817	1	q23.3	HSD17B7	1.54145	3.10571	1.56426	3.64626	0.000322354	0.00200002
ENSG00000108561	17	5432777	5448830	-1	p13.2	C1QBP	0.958634	5.39183	4.43319	3.61518	0.000326175	0.00202038
ENSG00000197013	19	21496682	21556270	1	p12	ZNF429	0.849988	1.5999	0.749915	3.61682	0.000326448	0.00202038
ENSG00000101745	18	9136228	9285985	1	p11.22	ANKRD12	0.540092	1.79011	1.25002	3.6091	0.000326499	0.00202038
ENSG00000204472	6	31615217	31617021	1	p21.33	AIF1	-4.70633	1.2774	5.98373	-3.71201	0.000330158	0.00204121
ENSG00000163684	3	58306247	58324695	1	p14.3	RPP14	0.795499	1.85342	1.05792	3.61196	0.000331118	0.00204534
ENSG00000127022	5	179678628	179731641	1	q35.3	CANX	0.616486	4.60459	3.98811	3.6057	0.000331842	0.00204802
ENSG00000185721	22	31399604	31530634	1	q12.2	DRG1	1.17256	4.74211	3.56955	3.62199	0.000332606	0.00205093
ENSG00000157890	15	65895079	66253747	-1	q22.31	MEGF11	2.63139	3.48707	0.855688	3.60872	0.000333269	0.0020532
ENSG00000070756	8	100685816	100722809	-1	q22.3	PABPC1	-0.390881	5.78121	6.17209	-3.59918	0.000337971	0.00208034
ENSG00000188994	6	87152833	87265943	1	q14.3	ZNF292	0.868354	3.01499	2.14664	3.60318	0.000338688	0.00208293
ENSG00000147853	9	4709556	4742043	-1	p24.1	AK3	0.590652	1.63849	1.04784	3.59496	0.00034557	0.00212339
ENSG00000113161	5	75336329	75362101	1	q13.3	HMGCR	1.47816	4.00812	2.52996	3.59977	0.000348535	0.00213973
ENSG00000104738	8	47960185	47978160	1	q11.21	MCM4	1.23026	2.07318	0.842922	3.61305	0.000348919	0.00214022
ENSG00000180353	3	121631399	121660927	-1	q13.33	HCLS1	-2.84725	1.42952	4.27677	-3.68561	0.000351201	0.00215233
ENSG00000087274	4	2843857	2930076	1	p16.3	ADD1	0.990493	3.21163	2.22114	3.59385	0.000357668	0.00219005
ENSG00000133169	X	103062651	103064171	-1	q22.1	BEX1	5.39259	5.8995	0.50691	3.58636	0.000359445	0.00219845
ENSG00000162944	2	197568224	197676045	-1	q33.1	RFTN2	3.5723	3.84657	0.27427	3.59125	0.000359666	0.00219845
ENSG00000157593	6	44254096	44257890	-1	p21.1	SLC35B2	1.1517	4.67749	3.52579	3.59015	0.000362133	0.0022116
ENSG00000175582	11	73675638	73761137	-1	q13.4	RAB6A	0.861354	4.20118	3.33983	3.58392	0.000363432	0.00221484
ENSG00000089050	20	18486540	18497225	-1	p11.23	RBBP9	0.836078	1.28326	0.447177	3.59238	0.000363748	0.00221484
ENSG00000186815	12	113221050	113298585	1	q24.13	TPCN1	-0.664277	2.23533	2.8996	-3.60306	0.000363774	0.00221484
ENSG00000196220	3	8980591	9363053	-1	p25.3	SRGAP3	1.17733	2.50337	1.32604	3.58912	0.000363927	0.00221484
ENSG00000168214	4	26163455	26435131	1	p15.2	RBPJ	0.837711	3.45037	2.61266	3.58147	0.000367148	0.0022325
ENSG00000153823	2	228850526	229271285	-1	q36.3	PID1	2.93437	4.45661	1.52225	3.58343	0.000367948	0.00223543
ENSG00000197429	1	45694324	45750653	-1	p34.1	IPP	1.75928	2.3674	0.608118	3.6378	0.000370748	0.00224917
ENSG00000101558	18	9914016	9960021	1	p11.22	VAPA	0.592753	3.60871	3.01596	3.57583	0.000371124	0.00224917
ENSG00000133026	17	8474207	8630761	-1	p13.1	MYH10	1.45244	2.55698	1.10453	3.58771	0.000371173	0.00224917
ENSG00000155329	5	132996985	133026604	-1	q31.1	ZCCHC10	1.65505	3.68946	2.0344	3.63745	0.00037984	0.00229971
ENSG00000113048	5	72219409	72320646	-1	q13.2	MRPS27	1.09086	2.63813	1.54727	3.5731	0.000384308	0.00232475
ENSG00000180957	22	27851669	27920134	-1	q12.1	PITPNB	1.08598	3.83677	2.7508	3.57548	0.000387459	0.00234179
ENSG00000196132	20	64102394	64242253	1	q13.33	MYT1	2.8498	2.95395	0.104153	3.56942	0.000388907	0.00234852
ENSG00000136504	17	49788681	49835026	1	q21.33	KAT7	1.03985	4.17591	3.13606	3.56941	0.000390889	0.00235788
ENSG00000152527	2	43637260	43767987	1	p21	PLEKHH2	0.754702	1.25221	0.497506	3.57604	0.00039113	0.00235788
ENSG00000159788	4	3293028	3439913	1	p16.3	RGS12	0.722328	2.29123	1.5689	3.56378	0.000393259	0.00236868
ENSG00000136295	7	2631986	2664802	1	p22.3	TTYH3	-0.651987	1.97992	2.63191	-3.58605	0.000395891	0.00238248
ENSG00000143393	1	151291797	151327715	-1	q21.3	PI4KB	0.951004	3.53026	2.57925	3.56874	0.000397452	0.00238982
ENSG00000198380	2	69319780	69387250	-1	p13.3	GFPT1	0.542439	1.10429	0.561847	3.55786	0.000400529	0.00240626
ENSG00000161048	7	103099776	103149560	-1	q22.1	NAPEPLD	1.44026	2.18451	0.744242	3.58092	0.00040205	0.00241333
ENSG00000008311	7	122073549	122144255	-1	q31.32	AASS	0.597332	1.56931	0.971973	3.55196	0.000407836	0.00244572
ENSG00000166224	10	70815948	70881184	1	q22.1	SGPL1	0.849279	2.53678	1.68751	3.5557	0.000408143	0.00244572
ENSG00000134376	1	197268204	197478455	1	q31.3	CRB1	3.46597	3.67946	0.21349	3.55489	0.000411854	0.00246585
ENSG00000133059	1	205142505	205211702	-1	q32.1	DSTYK	0.495496	1.13957	0.644077	3.54781	0.000412987	0.00247052
ENSG00000103018	16	69424619	69466264	1	q22.1	CYB5B	1.15533	2.68998	1.53465	3.56397	0.000416023	0.00248656
ENSG00000175662	17	17843511	17972422	-1	p11.2	TOM1L2	1.0913	2.51512	1.42381	3.5533	0.000416443	0.00248695
ENSG00000113657	5	147390808	147510068	-1	q32	DPYSL3	3.27999	3.44961	0.169616	3.5479	0.000418064	0.00249451
ENSG00000103653	15	74782057	74803198	1	q24.1	CSK	-0.938681	2.40664	3.34532	-3.58702	0.000425063	0.00253412
ENSG00000104341	8	97775057	97853013	1	q22.1	LAPTM4B	2.94138	3.50725	0.565867	3.5496	0.000427304	0.00254531
ENSG00000153820	2	227979955	228181687	-1	q36.3	SPHKAP	2.88157	2.97059	0.0890205	3.54599	0.000428957	0.00255299
ENSG00000136267	7	14145049	14974777	-1	p21.2	DGKB	0.470883	0.791035	0.320152	3.53951	0.000430231	0.0025584
ENSG00000184939	16	68530090	68576072	1	q22.1	ZFP90	1.06397	2.37066	1.30669	3.54428	0.000438406	0.0026048
ENSG00000080709	5	114055926	114496500	1	q22.3	KCNN2	0.934229	1.80342	0.869195	3.55189	0.000441582	0.00262145
ENSG00000091129	7	108147623	108456717	-1	q31.1	NRCAM	2.83732	3.60156	0.76424	3.5301	0.000443396	0.00262999
ENSG00000138095	2	43886224	43995989	-1	p21	LRPPRC	0.754796	2.54327	1.78847	3.5312	0.00044605	0.0026435
ENSG00000144134	2	113627229	113643396	1	q14.1	RABL2A	0.85887	1.57412	0.715249	3.53935	0.00044676	0.00264547
ENSG00000147123	X	47142216	47145504	-1	p11.3	NDUFB11	0.896078	4.27855	3.38247	3.53287	0.000448284	0.00265225
ENSG00000137547	8	54135241	54148514	1	q11.23	MRPL15	1.34733	4.0539	2.70657	3.54152	0.000457398	0.0027039
ENSG00000130226	7	153887097	154894285	1	q36.2	DPP6	3.26816	3.42046	0.152297	3.52082	0.000460445	0.00271961
ENSG00000067167	8	70573218	70608416	-1	q13.3	TRAM1	-0.767751	3.44069	4.20844	-3.52678	0.000470097	0.00277428
ENSG00000205356	7	98214624	98252232	-1	q21.3	TECPR1	0.549553	1.19582	0.646264	3.51288	0.000474856	0.00279884
ENSG00000161547	17	76734115	76737333	-1	q25.1	SRSF2	-0.587329	5.04392	5.63125	-3.50984	0.000475056	0.00279884
ENSG00000104894	19	49335171	49343335	1	q13.33	CD37	-4.81087	0.82701	5.63788	-3.59616	0.000477727	0.00281221
ENSG00000122565	7	26201162	26213607	1	p15.2	CBX3	0.7926	4.61753	3.82493	3.5082	0.000481428	0.00283162
ENSG00000214087	17	81681174	81683924	-1	q25.3	ARL16	1.05215	2.59826	1.54611	3.51609	0.000484103	0.00284497
ENSG00000137124	9	38392702	38398661	1	p13.1	ALDH1B1	0.719002	1.39439	0.675388	3.50702	0.000489335	0.0028733
ENSG00000128585	7	131110096	131496632	1	q32.3	MKLN1	0.606222	1.55765	0.951427	3.50314	0.000491158	0.0028816
ENSG00000181929	12	49002274	49018807	-1	q13.12	PRKAG1	1.43195	4.38178	2.94983	3.52971	0.000493554	0.00289323
ENSG00000198373	16	69762306	69941741	1	q22.1	WWP2	0.836175	3.32948	2.4933	3.50453	0.000497792	0.00291564
ENSG00000196873	9	68232003	68300015	1	q21.11	CBWD3	-0.675168	3.00785	3.68302	-3.51314	0.00050064	0.00292987
ENSG00000106484	7	130486171	130506465	1	q32.2	MEST	1.0757	5.09882	4.02312	3.4927	0.000508688	0.00297449
ENSG00000155959	X	155197007	155239841	1	q28	VBP1	1.52768	4.44675	2.91907	3.49597	0.000517582	0.00302397
ENSG00000145730	5	102753981	103031105	1	q21.1	PAM	2.50674	2.97537	0.468633	3.53166	0.000524152	0.00305981
ENSG00000086848	11	111782195	111871581	-1	q23.1	ALG9	0.754792	1.54637	0.791582	3.48832	0.000533583	0.00311227
ENSG00000159352	1	151254709	151267479	1	q21.3	PSMD4	0.949905	5.39936	4.44945	3.48141	0.000540619	0.00315069
ENSG00000134824	11	61792980	61867354	1	q12.2	FADS2	2.46655	3.56241	1.09586	3.47574	0.000544639	0.00317148
ENSG00000100418	22	41598028	41621043	-1	q13.2	DESI1	0.556613	1.53934	0.982723	3.47099	0.000547872	0.00318766
ENSG00000129347	19	10553085	10566031	-1	p13.2	KRI1	1.40775	2.32102	0.913272	3.49386	0.000550778	0.00320191
ENSG00000213160	2	169694488	169776989	1	q31.1	KLHL23	2.22119	2.61749	0.396306	3.48188	0.000551888	0.00320571
ENSG00000106771	9	109015135	109119947	-1	q31.3	TMEM245	0.998439	1.91833	0.919891	3.48573	0.000561223	0.00325723
ENSG00000109339	4	85990007	86594625	-1	q21.3	MAPK10	2.68564	3.18565	0.500014	3.47491	0.00056334	0.00326681
ENSG00000160710	1	154582057	154628013	-1	q21.3	ADAR	0.68271	2.54033	1.85762	3.46014	0.000573249	0.00332153
ENSG00000166313	11	6395124	6419414	-1	p15.4	APBB1	1.69767	4.61962	2.92195	3.46345	0.000575639	0.00333105
ENSG00000198363	8	61500556	61714640	-1	q12.3	ASPH	1.04372	3.41787	2.37415	3.465	0.000575958	0.00333105
ENSG00000141543	17	80134369	80147151	-1	q25.3	EIF4A3	-0.841145	4.80222	5.64336	-3.46893	0.000576318	0.00333105
ENSG00000129480	14	31446036	31457506	-1	q12	DTD2	0.48877	1.18048	0.691706	3.45449	0.000586266	0.00338576
ENSG00000146278	6	89080751	89085160	1	q15	PNRC1	-0.757931	1.83462	2.59255	-3.47413	0.000587355	0.00338843
ENSG00000111676	12	6924463	6942321	1	p13.31	ATN1	0.769471	1.66812	0.898647	3.45786	0.000587695	0.00338843
ENSG00000109775	4	185399537	185425979	-1	q35.1	UFSP2	1.48841	3.94536	2.45695	3.46902	0.000593091	0.00341673
ENSG00000135387	11	34051731	34102610	1	p13	CAPRIN1	0.915637	4.09994	3.1843	3.4508	0.000598754	0.00344652
ENSG00000138138	10	87751512	87841343	-1	q23.31	ATAD1	1.11385	3.60866	2.49481	3.45281	0.000601041	0.00345685
ENSG00000086730	7	74199652	74229834	1	q11.23	LAT2	-2.22447	3.1822	5.40667	-3.53697	0.000606966	0.00348807
ENSG00000148248	9	133361450	133376166	-1	q34.2	SURF4	0.861406	4.08138	3.21997	3.44622	0.0006169	0.00354225
ENSG00000160325	9	133459965	133470848	1	q34.2	CACFD1	3.46693	3.84133	0.374397	3.46128	0.000617452	0.00354251
ENSG00000129657	17	77088749	77217101	1	q25.2	SEC14L1	-0.790781	2.88842	3.67921	-3.46058	0.000619012	0.00354856
ENSG00000113140	5	151661096	151686975	-1	q33.1	SPARC	4.17749	4.35189	0.1744	3.4416	0.00062062	0.00355487
ENSG00000108669	17	78674048	78782297	-1	q25.3	CYTH1	0.915023	3.48765	2.57263	3.4447	0.00062445	0.00357389
ENSG00000145494	5	1801407	1816048	1	p15.33	NDUFS6	0.974539	4.48871	3.51417	3.452	0.000625887	0.00357919
ENSG00000184470	22	19875517	19941820	-1	q11.21	TXNRD2	2.12795	3.79855	1.67061	3.45698	0.00065423	0.00373789
ENSG00000084090	2	96184859	96208825	-1	q11.2	STARD7	0.912938	3.37094	2.458	3.42684	0.000654704	0.00373789
ENSG00000126814	14	60971441	60981170	-1	q23.1	TRMT5	1.15541	2.09873	0.943327	3.44359	0.000659732	0.00376353
ENSG00000146540	7	996986	1138260	-1	p22.3	C7orf50	1.33797	4.40241	3.06444	3.43207	0.000661845	0.00377252
ENSG00000141002	16	89873570	89913627	1	q24.3	TCF25	0.717002	4.11774	3.40074	3.41955	0.000664907	0.00378689
ENSG00000137285	6	3224277	3231730	-1	p25.2	TUBB2B	5.56494	5.80983	0.24489	3.41902	0.000667964	0.00380089
ENSG00000005022	X	119468422	119471396	1	q24	SLC25A5	0.703919	5.24952	4.5456	3.41666	0.00066845	0.00380089
ENSG00000138867	22	24540423	24555935	-1	q11.23	GUCD1	1.074	2.8419	1.7679	3.428	0.000671553	0.00381544
ENSG00000100994	20	25248085	25298012	1	p11.21	PYGB	1.22876	3.77673	2.54798	3.42336	0.00067514	0.00383272
ENSG00000132463	4	70815783	70839897	-1	q13.3	GRSF1	0.746238	2.34035	1.59412	3.41565	0.00067962	0.00385503
ENSG00000151694	2	9488486	9556732	-1	p25.1	ADAM17	-0.652883	2.47664	3.12953	-3.41752	0.000681101	0.00386031
ENSG00000243943	2	27582969	27623217	1	p23.3	ZNF512	1.62795	3.70352	2.07557	3.42058	0.000704199	0.00398522
ENSG00000244687	20	50081124	50115959	-1	q13.13	UBE2V1	0.527488	2.05426	1.52677	3.40649	0.000704277	0.00398522
ENSG00000154096	11	119415476	119424985	-1	q23.3	THY1	4.90574	5.03799	0.13225	3.40356	0.000709722	0.00401279
ENSG00000131899	17	18225635	18244875	1	p11.2	LLGL1	0.568402	1.20747	0.639067	3.39687	0.000721813	0.00407787
ENSG00000096746	10	68331174	68343191	1	q21.3	HNRNPH3	0.712396	4.22451	3.51212	3.39462	0.000723588	0.0040846
ENSG00000087263	16	56451521	56479104	1	q13	OGFOD1	0.634621	1.59206	0.957443	3.39526	0.000725091	0.00408979
ENSG00000076928	19	41883173	41930150	1	q13.2	ARHGEF1	-0.809871	2.34871	3.15858	-3.42434	0.000729812	0.00411311
ENSG00000082996	3	149812708	149962139	1	q25.1	RNF13	-0.738456	3.77328	4.51173	-3.39857	0.000735311	0.00414077
ENSG00000176410	7	73680918	73683453	-1	q11.23	DNAJC30	1.16139	2.11852	0.95713	3.41531	0.000739177	0.00415921
ENSG00000121064	17	56978129	57006768	1	q22	SCPEP1	-0.914893	3.76868	4.68357	-3.42834	0.000741875	0.00417104
ENSG00000172831	16	66934444	66945096	1	q22.1	CES2	0.929325	2.19648	1.26715	3.39749	0.000746785	0.00419528
ENSG00000123728	X	132203024	132219480	-1	q26.2	RAP2C	-0.772404	1.78518	2.55759	-3.42941	0.00074943	0.00420677
ENSG00000185219	3	44431705	44477670	-1	p21.31	ZNF445	0.463441	1.14721	0.683772	3.38347	0.000752157	0.0042187
ENSG00000173546	15	75674322	75712848	-1	q24.2	CSPG4	2.23585	3.01227	0.776423	3.38827	0.000755493	0.00423402
ENSG00000102908	16	69565094	69704666	1	q22.1	NFAT5	0.651842	1.92618	1.27434	3.38745	0.00075643	0.00423588
ENSG00000075407	10	38094334	38150293	1	p11.1	ZNF37A	0.581542	1.49283	0.911292	3.38359	0.000760955	0.00425783
ENSG00000188643	1	153606886	153613145	-1	q21.3	S100A16	4.72462	5.16823	0.44361	3.39934	0.000767017	0.00428832
ENSG00000197461	7	497258	520296	-1	p22.3	PDGFA	-0.914502	2.13675	3.05125	-3.41627	0.000767735	0.00428892
ENSG00000146006	5	138868921	138875368	-1	q31.2	LRRTM2	1.60882	3.36005	1.75123	3.38685	0.000768549	0.00429004
ENSG00000117748	1	27891524	27914746	-1	p35.3	RPA2	0.937378	4.54031	3.60293	3.4	0.000769898	0.00429416
ENSG00000219200	17	7012417	7014532	1	p13.1	RNASEK	0.556869	5.31153	4.75467	3.37541	0.000779559	0.00434458
ENSG00000142082	11	215030	236931	-1	p15.5	SIRT3	1.07319	2.10486	1.03167	3.3878	0.000781885	0.00435409
ENSG00000104408	8	108201216	108435333	-1	q23.1	EIF3E	0.751442	5.50882	4.75737	3.37266	0.000786815	0.00437806
ENSG00000257218	12	120446444	120463749	1	q24.31	GATC	0.608588	1.26443	0.65584	3.37442	0.000791592	0.00439774
ENSG00000148297	9	133338312	133348131	-1	q34.2	MED22	1.36395	3.74509	2.38114	3.40336	0.000791606	0.00439774
ENSG00000174428	7	75092573	75149817	1	q11.23	GTF2IRD2B	1.28058	2.45416	1.17358	3.38279	0.000797175	0.00442518
ENSG00000108848	17	50719565	50756219	1	q21.33	LUC7L3	0.642811	4.36321	3.7204	3.36699	0.000798497	0.004429
ENSG00000113658	5	136132845	136188747	1	q31.1	SMAD5	0.528984	1.30023	0.771249	3.36626	0.000804283	0.00445757
ENSG00000159131	21	33503931	33543491	-1	q22.11	GART	1.16729	3.86776	2.70047	3.37141	0.000810138	0.00448648
ENSG00000147274	X	136848004	136880764	-1	q26.3	RBMX	0.697356	5.44653	4.74917	3.35714	0.000827258	0.00457767
ENSG00000131844	5	71587288	71658706	1	q13.2	MCCC2	1.05553	2.35881	1.30328	3.36961	0.000828478	0.0045808
ENSG00000242372	20	35278911	35284985	-1	q11.22	EIF6	0.948397	5.22729	4.27889	3.37257	0.000829867	0.00458487
ENSG00000205726	21	33642400	33899861	1	q22.11	ITSN1	1.08517	2.65618	1.57101	3.37022	0.000831396	0.00458746
ENSG00000125772	20	5544439	5611006	-1	p12.3	GPCPD1	-0.736123	2.28956	3.02568	-3.37343	0.000831646	0.00458746
ENSG00000109323	4	102630770	102760994	-1	q24	MANBA	-0.866143	2.44269	3.30884	-3.38693	0.000839316	0.00462274
ENSG00000005801	11	3339261	3379222	-1	p15.4	ZNF195	1.46177	3.15758	1.69581	3.36324	0.00083936	0.00462274
ENSG00000153147	4	143513702	143557486	1	q31.21	SMARCA5	0.673467	2.54857	1.8751	3.35673	0.000840826	0.00462718
ENSG00000091640	17	4959226	4967817	-1	p13.2	SPAG7	1.12283	4.91238	3.78955	3.36893	0.000849077	0.00466892
ENSG00000166448	7	98846488	98870771	-1	q22.1	TMEM130	0.495389	0.91706	0.421671	3.35136	0.000863738	0.00474582
ENSG00000155052	2	124025287	124915287	1	q14.3	CNTNAP5	2.10021	2.26437	0.164166	3.37795	0.000867099	0.00476056
ENSG00000143374	1	150487364	150507609	1	q21.2	TARS2	0.733208	1.90468	1.17148	3.34601	0.000869395	0.00476943
ENSG00000176101	9	137188660	137190370	1	q34.3	SSNA1	1.19886	4.04886	2.85	3.37333	0.000872132	0.0047807
ENSG00000135472	12	49866896	49904217	-1	q13.12	FAIM2	3.35701	3.54773	0.19072	3.34438	0.000877084	0.00480409
ENSG00000110711	11	67483026	67491103	1	q13.2	AIP	1.08483	4.96977	3.88494	3.3548	0.000884846	0.00484282
ENSG00000064787	20	53936777	54070594	-1	q13.2	BCAS1	0.522796	0.899118	0.376322	3.34513	0.000890581	0.00487041
ENSG00000142669	1	26280086	26281522	1	p36.11	SH3BGRL3	-0.641906	4.01817	4.66008	-3.35041	0.000902927	0.00493408
ENSG00000139163	12	22625075	22690665	1	p12.1	ETNK1	-0.569563	3.16654	3.73611	-3.33028	0.000918362	0.00501346
ENSG00000164933	8	103398635	103415189	-1	q22.3	SLC25A32	-0.586328	1.59237	2.1787	-3.32769	0.000918884	0.00501346
ENSG00000100505	14	50975262	51096061	-1	q22.1	TRIM9	3.8198	3.92209	0.102295	3.32718	0.000924052	0.00503773
ENSG00000108518	17	4945652	4949061	-1	p13.2	PFN1	-0.494891	4.03608	4.53097	-3.32591	0.000929859	0.00506546
ENSG00000137806	15	41387353	41402519	-1	q15.1	NDUFAF1	1.11221	2.36773	1.25551	3.33645	0.000932092	0.00507368
ENSG00000105669	19	18899514	18919387	-1	p13.11	COPE	0.598267	5.14285	4.54459	3.32501	0.000939333	0.00510913
ENSG00000106144	7	143288215	143307696	1	q34	CASP2	0.714258	1.97564	1.26138	3.32126	0.000944576	0.00513366
ENSG00000214113	6	5102593	5260939	-1	p25.1	LYRM4	0.763932	2.71855	1.95461	3.3201	0.000960659	0.00521703
ENSG00000185745	10	89392546	89406487	1	q23.31	IFIT1	1.59962	2.37878	0.779157	3.33464	0.000962983	0.00522279
ENSG00000167191	16	19856691	19886167	-1	p12.3	GPRC5B	3.72737	4.77188	1.04451	3.316	0.00096321	0.00522279
ENSG00000103197	16	2047967	2089491	1	p13.3	TSC2	0.919554	3.05658	2.13703	3.31826	0.000965759	0.00523256
ENSG00000136527	3	185914558	185938103	-1	q27.2	TRA2B	-0.650122	2.49991	3.15003	-3.31695	0.000966815	0.00523424
ENSG00000113013	5	138553756	138575416	-1	q31.2	HSPA9	0.729196	4.25724	3.52804	3.31341	0.000967912	0.00523613
ENSG00000110651	11	2376177	2397397	1	p15.5	CD81	-0.784275	3.45261	4.23689	-3.32422	0.00097001	0.00524344
ENSG00000254999	3	10115675	10127190	1	p25.3	BRK1	0.659169	5.32769	4.66852	3.31374	0.000976424	0.00527405
ENSG00000173960	2	23927285	24004909	1	p23.3	UBXN2A	1.48149	2.4415	0.960012	3.33377	0.000988536	0.00533535
ENSG00000130338	6	158232236	158511828	1	q25.3	TULP4	0.678204	1.94863	1.27043	3.30935	0.000992845	0.00535449
ENSG00000103148	16	84271	138860	-1	p13.3	NPRL3	1.23595	1.90086	0.664912	3.31934	0.000999925	0.00538853
ENSG00000176978	9	137110546	137115177	-1	q34.3	DPP7	-0.727735	3.79766	4.5254	-3.33089	0.00100733	0.00542425
ENSG00000173212	1	116111755	116135240	1	p13.1	MAB21L3	-0.258051	1.74207	2.00012	-3.29933	0.00101069	0.00543819
ENSG00000159692	4	1211448	1249953	-1	p16.3	CTBP1	0.641225	2.40631	1.76508	3.30209	0.00101672	0.00546643
ENSG00000136819	9	129827290	129835863	-1	q34.11	C9orf78	0.891848	2.6679	1.77605	3.30064	0.0010239	0.00550084
ENSG00000118217	1	161766320	161964070	1	q23.3	ATF6	-0.592248	1.96499	2.55724	-3.29617	0.00104077	0.00558719
ENSG00000237190	5	134402065	134411881	-1	q31.1	CDKN2AIPNL	1.10127	2.65365	1.55238	3.30329	0.00104585	0.00561016
ENSG00000186329	3	171843349	171938715	1	q26.31	TMEM212	-0.324582	3.40463	3.72921	-3.28897	0.00104759	0.00561258
ENSG00000145029	3	49422333	49429326	-1	p21.31	NICN1	0.662677	1.66287	1.00019	3.29316	0.00104791	0.00561258
ENSG00000107862	10	102245532	102382899	1	q24.32	GBF1	0.744401	2.23019	1.48578	3.2964	0.00105241	0.00563238
ENSG00000073578	5	218241	257082	1	p15.33	SDHA	1.00695	3.70703	2.70008	3.2919	0.00105913	0.00566404
ENSG00000125966	20	35226690	35276998	1	q11.22	MMP24	1.34147	2.12395	0.782478	3.31539	0.00106558	0.00569421
ENSG00000143569	1	154220179	154271510	1	q21.3	UBAP2L	0.817539	3.80063	2.98309	3.28612	0.00107926	0.00576288
ENSG00000242852	19	12461184	12513854	-1	p13.2	ZNF709	0.573283	1.05464	0.481356	3.28387	0.00108992	0.00581541
ENSG00000115239	2	53532672	53860160	-1	p16.2	ASB3	1.34538	3.46943	2.12405	3.28847	0.00109454	0.00583562
ENSG00000244754	13	32432417	32538885	-1	q13.1	N4BP2L2	-0.697615	3.1754	3.87301	-3.28373	0.00109758	0.00584553
ENSG00000075856	12	108522214	108561400	-1	q23.3	SART3	1.03469	2.94921	1.91452	3.29592	0.00109807	0.00584553
ENSG00000169100	X	1386152	1392113	-1	p22.33	SLC25A6	0.54664	5.82945	5.28281	3.27447	0.00110453	0.0058743
ENSG00000082515	5	154941073	154969411	1	q33.2	MRPL22	1.00749	2.3493	1.34181	3.29609	0.00110515	0.0058743
ENSG00000090273	1	26900238	26946871	1	p36.11	NUDC	0.776567	3.41211	2.63554	3.27696	0.00110738	0.00588168
ENSG00000198830	1	26472440	26476642	1	p36.11	HMGN2	0.568081	5.14222	4.57414	3.27347	0.00111031	0.00589278
ENSG00000089327	19	35154730	35169881	1	q13.12	FXYD5	-2.45445	1.79808	4.25253	-3.40755	0.00111582	0.00591098
ENSG00000083750	X	55717739	55758774	1	p11.21	RRAGB	1.76161	4.02108	2.25947	3.29465	0.00111585	0.00591098
ENSG00000041802	3	194640791	194672463	-1	q29	LSG1	0.846298	2.27137	1.42507	3.27848	0.00111627	0.00591098
ENSG00000108064	10	58385345	58399220	1	q21.1	TFAM	0.933884	1.85481	0.920926	3.28631	0.00112014	0.00592701
ENSG00000125843	20	3820524	3828838	1	p13	AP5S1	0.825285	1.89339	1.0681	3.28313	0.00112562	0.00595151
ENSG00000185829	17	46516702	46579691	-1	q21.31	ARL17A	0.705732	1.98232	1.27658	3.27342	0.00112774	0.00595825
ENSG00000168615	8	38996869	39105261	1	p11.22	ADAM9	-0.844562	3.2398	4.08437	-3.28439	0.00113428	0.00598829
ENSG00000158234	3	138608606	138633376	1	q22.3	FAIM	1.21168	2.42841	1.21673	3.28308	0.00114014	0.00601469
ENSG00000214078	20	35626031	35664956	-1	q11.22	CPNE1	0.843216	4.39522	3.55201	3.26657	0.00115083	0.00606653
ENSG00000174574	1	38991276	39006059	1	p34.3	AKIRIN1	-0.968358	2.54075	3.50911	-3.27071	0.00116882	0.00615671
ENSG00000116670	1	11674480	11691650	-1	p36.22	MAD2L2	1.64035	4.79304	3.15269	3.28197	0.00117333	0.00617582
ENSG00000135919	2	223975045	224039318	-1	q36.1	SERPINE2	5.1934	5.88672	0.69332	3.25602	0.00118749	0.00624567
ENSG00000240682	3	129127415	129161063	-1	q21.3	ISY1	0.820992	2.0811	1.26011	3.25883	0.00119867	0.00629976
ENSG00000161202	3	184155377	184173614	1	q27.1	DVL3	0.695825	2.17948	1.48366	3.25424	0.00120804	0.00634423
ENSG00000112293	6	24424565	24495205	-1	p22.3	GPLD1	0.391003	0.838916	0.447913	3.24946	0.00121407	0.00637112
ENSG00000099783	19	8444767	8489114	1	p13.2	HNRNPM	0.598574	4.74756	4.14899	3.24747	0.00121931	0.00639383
ENSG00000185627	11	236966	252984	1	p15.5	PSMD13	1.07057	4.05229	2.98172	3.25011	0.0012379	0.00648647
ENSG00000127914	7	91940862	92110673	1	q21.2	AKAP9	0.556735	2.20675	1.65002	3.24285	0.00124285	0.00650755
ENSG00000265972	1	145992435	145996579	-1	q21.1	TXNIP	0.885779	4.90711	4.02133	3.24143	0.00124721	0.00652551
ENSG00000185122	8	144291591	144314720	1	q24.3	HSF1	0.943699	3.3638	2.4201	3.24792	0.00127418	0.00666165
ENSG00000167614	19	54415219	54436904	1	q13.42	TTYH1	4.0054	4.4444	0.439005	3.24909	0.00128054	0.00668721
ENSG00000085733	11	70398404	70436584	1	q13.3	CTTN	3.52882	3.75089	0.22207	3.23599	0.00128098	0.00668721
ENSG00000041880	3	51942345	51948867	1	p21.2	PARP3	2.38053	4.16028	1.77975	3.2762	0.00128916	0.00672457
ENSG00000177370	17	997129	1003671	1	p13.3	TIMM22	1.27874	4.20916	2.93042	3.26064	0.00129107	0.00672457
ENSG00000155906	6	151404762	151452158	-1	q25.1	RMND1	1.51801	2.60014	1.08214	3.25785	0.0012918	0.00672457
ENSG00000205220	16	67934506	67936864	-1	q22.1	PSMB10	-1.10243	3.64846	4.75089	-3.28908	0.00129197	0.00672457
ENSG00000107949	10	125823546	125853695	1	q26.2	BCCIP	1.04049	4.10574	3.06525	3.2368	0.00129832	0.00674773
ENSG00000143387	1	150796208	150808260	-1	q21.3	CTSK	2.20625	4.18627	1.98002	3.28648	0.00129834	0.00674773
ENSG00000100292	22	35380361	35394207	1	q12.3	HMOX1	-2.79443	1.6977	4.49213	-3.32167	0.00131154	0.00681126
ENSG00000122705	9	36190856	36304781	1	p13.3	CLTA	0.666963	5.52373	4.85676	3.22612	0.00132198	0.00686043
ENSG00000160948	8	144423601	144428563	-1	q24.3	VPS28	0.652552	5.3747	4.72215	3.22474	0.00132989	0.00689634
ENSG00000050405	12	50175788	50283546	-1	q13.12	LIMA1	1.45881	4.33599	2.87718	3.22308	0.00133712	0.0069287
ENSG00000092203	14	21476597	21499175	1	q11.2	TOX4	0.661464	2.3001	1.63864	3.21949	0.00134259	0.00695194
ENSG00000182919	11	93741591	93764749	1	q21	C11orf54	1.04218	2.47907	1.4369	3.23545	0.00134547	0.0069617
ENSG00000136206	7	43997897	44010122	1	p13	SPDYE1	0.430155	1.69202	1.26186	3.2187	0.00135488	0.00700522
ENSG00000122861	10	73909177	73917496	1	q22.2	PLAU	-2.27299	2.7271	5.00009	-3.3583	0.00135961	0.00702451
ENSG00000080822	3	98497912	98523066	-1	q11.2	CLDND1	0.854259	4.74482	3.89056	3.21542	0.00136833	0.00706432
ENSG00000156052	9	77716097	78031811	-1	q21.2	GNAQ	1.02659	3.03893	2.01234	3.25383	0.0013699	0.00706724
ENSG00000109919	11	47617315	47642607	-1	p11.2	MTCH2	1.15068	3.96997	2.81929	3.22015	0.00137758	0.00710165
ENSG00000134453	10	6089034	6117457	1	p15.1	RBM17	0.65251	3.35978	2.70728	3.21452	0.00138578	0.00713865
ENSG00000173812	17	41688885	41692668	1	q21.2	EIF1	-0.369795	6.96835	7.33815	-3.20776	0.00138869	0.0071484
ENSG00000165424	10	79382325	79445624	-1	q22.3	ZCCHC24	1.51875	3.19573	1.67698	3.21198	0.00139093	0.00715465
ENSG00000125743	19	45687454	45692569	-1	q13.32	SNRPD2	0.759719	4.68072	3.921	3.21951	0.00139233	0.00715663
ENSG00000178104	1	148808181	149048286	1	q21.2	PDE4DIP	0.897699	3.41834	2.52064	3.20728	0.00140968	0.0072362
ENSG00000181555	3	47016429	47163967	-1	p21.31	SETD2	0.67571	2.45814	1.78243	3.21223	0.00141018	0.0072362
ENSG00000198951	22	42058334	42070842	-1	q13.2	NAGA	-0.824861	3.34642	4.17129	-3.24256	0.00141091	0.0072362
ENSG00000089127	12	112906783	112933222	1	q24.13	OAS1	-0.955015	4.00925	4.96427	-3.25581	0.00141258	0.00723946
ENSG00000198612	2	237085882	237100474	1	q37.3	COPS8	1.07822	4.19477	3.11655	3.21165	0.00142062	0.00727537
ENSG00000148143	9	106863166	107013634	1	q31.2	ZNF462	3.1276	3.25064	0.123041	3.19867	0.00144893	0.00741261
ENSG00000181222	17	7484366	7514616	1	p13.1	POLR2A	0.586896	2.491	1.90411	3.19907	0.00144953	0.00741261
ENSG00000100650	14	69726900	69772005	1	q24.1	SRSF5	-0.451162	5.21138	5.66254	-3.1947	0.00145612	0.00744088
ENSG00000117475	1	169367970	169396540	1	q24.2	BLZF1	0.747835	1.64131	0.893479	3.20305	0.00146247	0.00746788
ENSG00000118246	2	206765357	206796189	1	q33.3	FASTKD2	0.619444	1.37804	0.758591	3.19636	0.00147366	0.00751952
ENSG00000162813	1	220057482	220090462	-1	q41	BPNT1	0.587281	1.32911	0.741824	3.19441	0.00148554	0.00757371
ENSG00000107262	9	33247820	33264720	-1	p13.3	BAG1	0.851899	1.92392	1.07202	3.20426	0.00148644	0.00757371
ENSG00000062725	17	60443158	60526242	-1	q23.2	APPBP2	0.86794	2.37721	1.50927	3.19551	0.0015042	0.00765865
ENSG00000196683	7	22812628	22822852	-1	p15.3	TOMM7	0.611882	4.79423	4.18235	3.18335	0.00152435	0.00775558
ENSG00000123562	X	103675496	103688158	-1	q22.2	MORF4L2	0.62399	2.75819	2.1342	3.18578	0.00152887	0.00777027
ENSG00000186020	19	36534774	36605276	-1	q13.12	ZNF529	0.564609	1.18674	0.622128	3.18381	0.00152945	0.00777027
ENSG00000011523	2	65056366	65087004	1	p14	CEP68	0.60163	2.30626	1.70463	3.1787	0.00153764	0.00780624
ENSG00000148688	10	90871716	90908553	1	q23.31	RPP30	0.650222	1.89899	1.24877	3.18125	0.00154336	0.00782958
ENSG00000147601	8	73008864	73048123	1	q21.11	TERF1	0.588991	2.02831	1.43932	3.17689	0.00155542	0.00788509
ENSG00000144591	2	219498884	219506989	1	q35	GMPPA	-1.80049	2.19462	3.99511	-3.20436	0.00157364	0.00797167
ENSG00000114784	3	40309707	40312424	1	p22.1	EIF1B	0.787798	4.49917	3.71137	3.17247	0.0015771	0.00798344
ENSG00000168439	11	64185272	64204543	1	q13.1	STIP1	0.85756	4.33518	3.47762	3.17613	0.00158385	0.0080057
ENSG00000125991	20	35542021	35557634	1	q11.22	ERGIC3	0.888631	5.42327	4.53464	3.17354	0.00158393	0.0080057
ENSG00000115317	2	74529377	74533348	1	p13.1	HTRA2	0.901324	2.95393	2.05261	3.18492	0.00158492	0.0080057
ENSG00000164609	5	160401641	160421711	-1	q33.3	SLU7	0.725876	2.37656	1.65068	3.17157	0.0015885	0.00801795
ENSG00000182378	X	276322	303356	1	p22.33	PLCXD1	0.387898	1.0704	0.682502	3.16701	0.00160029	0.00807166
ENSG00000181804	3	143265222	143848485	-1	q24	SLC9A9	-0.785749	2.8642	3.64994	-3.18474	0.00162788	0.00820492
ENSG00000125124	16	56466836	56520087	-1	q13	BBS2	1.29415	3.80835	2.5142	3.16248	0.00164938	0.00830733
ENSG00000124523	6	13574529	13615158	1	p23	SIRT5	0.5551	1.06807	0.512968	3.16306	0.00165211	0.00831511
ENSG00000077254	1	77695987	77759852	-1	p31.1	USP33	-0.549593	1.79466	2.34425	-3.15683	0.00165433	0.00832029
ENSG00000100445	14	24439766	24442905	-1	q12	SDR39U1	1.00942	4.83731	3.82789	3.16448	0.00165787	0.00833085
ENSG00000241685	7	99325898	99366262	1	q22.1	ARPC1A	0.79899	5.02046	4.22147	3.16212	0.0016588	0.00833085
ENSG00000117697	1	212726153	212791782	-1	q32.3	NSL1	0.482933	1.36684	0.883908	3.15437	0.00168529	0.00845782
ENSG00000198315	6	28141883	28159460	1	p22.1	ZKSCAN8	0.912203	2.3243	1.41209	3.15814	0.00168985	0.00847466
ENSG00000179262	19	12945855	12953642	1	p13.13	RAD23A	0.6346	3.69839	3.06379	3.15292	0.00170453	0.00854214
ENSG00000095794	10	35126791	35212958	1	p11.21	CREM	-0.878837	2.85838	3.73722	-3.17559	0.00174828	0.00875513
ENSG00000168785	4	98470367	98658611	-1	q23	TSPAN5	2.23048	3.12876	0.89828	3.16019	0.00176131	0.00881412
ENSG00000134853	4	54229280	54298245	1	q12	PDGFRA	4.71608	4.91646	0.20038	3.13942	0.0017639	0.00882077
ENSG00000168763	2	96816245	96835382	1	q11.2	CNNM3	0.331619	1.10236	0.770738	3.13778	0.00176823	0.0088361
ENSG00000136238	7	6374527	6403967	1	p22.1	RAC1	-0.596188	3.55655	4.15273	-3.13828	0.00177272	0.00885223
ENSG00000139697	12	123289109	123364847	-1	q24.31	SBNO1	0.513364	1.76296	1.24959	3.13527	0.00178461	0.00890529
ENSG00000181061	3	42784298	42804531	-1	p22.1	HIGD1A	0.839303	2.9129	2.07359	3.13814	0.00179243	0.0089379
ENSG00000082212	18	50879080	50954257	1	q21.2	ME2	-0.469425	1.32111	1.79053	-3.12426	0.00184967	0.00921681
ENSG00000170502	4	87422573	87459455	1	q22.1	NUDT9	0.753431	2.18487	1.43143	3.12904	0.00185148	0.00921928
ENSG00000128335	22	36226209	36239954	-1	q12.3	APOL2	0.628197	1.65416	1.02596	3.12589	0.001869	0.00929353
ENSG00000132744	11	67642555	67650730	-1	q13.2	ACY3	-4.01646	1.19677	5.21323	-3.19567	0.00186904	0.00929353
ENSG00000143195	1	166895711	166975540	-1	q24.1	ILDR2	1.7711	2.39456	0.623463	3.12944	0.00187046	0.00929397
ENSG00000198740	17	49289206	49362473	-1	q21.33	ZNF652	0.472562	2.11761	1.64505	3.12059	0.00187619	0.00931384
ENSG00000177830	11	867859	915058	-1	p15.5	CHID1	1.11113	3.9003	2.78917	3.13296	0.00187712	0.00931384
ENSG00000170315	17	16380798	16382745	1	p11.2	UBB	0.448093	6.96116	6.51306	3.11782	0.00188686	0.00935559
ENSG00000204438	6	31661228	31666283	-1	p21.33	GPANK1	0.707255	1.72034	1.01308	3.12181	0.00190714	0.00944943
ENSG00000139832	13	110523066	110561722	-1	q34	RAB20	-3.08516	1.55141	4.63658	-3.22813	0.00191213	0.00946749
ENSG00000166226	12	69585426	69601570	1	q15	CCT2	0.819455	4.62886	3.8094	3.11542	0.00192796	0.00953914
ENSG00000197622	1	151050971	151070325	-1	q21.3	CDC42SE1	-0.679003	3.79741	4.47641	-3.11635	0.00193794	0.00958173
ENSG00000196419	22	41621119	41664048	1	q13.2	XRCC6	0.722368	5.35238	4.63001	3.11155	0.00194233	0.00959668
ENSG00000188171	19	20619939	20661596	-1	p12	ZNF626	0.55881	1.50739	0.948577	3.10934	0.00194866	0.00962116
ENSG00000198015	12	93467488	93516214	1	q22	MRPL42	1.24096	3.19548	1.95452	3.12045	0.00195089	0.00962247
ENSG00000078018	2	209424058	209734118	1	q34	MAP2	4.22469	4.27989	0.055196	3.10896	0.00195167	0.00962247
ENSG00000174851	11	66284580	66289145	-1	q13.2	YIF1A	1.19069	4.88629	3.6956	3.1123	0.00196243	0.00966872
ENSG00000125818	20	1113240	1189415	1	p13	PSMF1	0.738935	3.54164	2.80271	3.10717	0.00199321	0.00981348
ENSG00000162032	16	1776712	1793700	-1	p13.3	SPSB3	0.835888	4.81675	3.98086	3.11054	0.00199548	0.00981778
ENSG00000136867	9	113150976	113164140	1	q32	SLC31A2	-1.27603	2.98928	4.26531	-3.17194	0.00199756	0.0098211
ENSG00000144278	2	153871922	154453979	1	q23.3	GALNT13	2.78143	2.89955	0.118127	3.10548	0.00200122	0.00983219
ENSG00000166452	11	8911139	8920084	1	p15.4	AKIP1	0.621762	2.48214	1.86038	3.10068	0.00200417	0.0098398
ENSG00000119760	2	27650809	27663840	-1	p23.3	SUPT7L	0.702477	1.97121	1.26873	3.10325	0.00201054	0.00986417
ENSG00000173221	5	95751319	95822726	-1	q15	GLRX	-1.13699	3.52978	4.66676	-3.15952	0.00201308	0.00986971
ENSG00000053254	14	89124871	89619149	-1	q32.11	FOXN3	-0.469568	1.74634	2.21591	-3.10576	0.00201474	0.00987095
ENSG00000005513	16	981770	986979	1	p13.3	SOX8	4.74297	4.89353	0.15056	3.10036	0.00201714	0.00987584
ENSG00000205937	16	2253116	2268397	-1	p13.3	RNPS1	0.728452	4.21441	3.48596	3.10255	0.00202484	0.0099066
ENSG00000185158	17	32007872	32053504	1	q11.2	LRRC37B	1.06733	2.50259	1.43527	3.11448	0.00202729	0.00991164
ENSG00000162496	1	12567910	12618210	-1	p36.21	DHRS3	-5.09735	0.60692	5.70427	-3.15529	0.00205248	0.0100278
ENSG00000075292	2	71276561	71435069	1	p13.3	ZNF638	0.674751	2.83355	2.1588	3.09493	0.00205575	0.0100368
ENSG00000126756	X	47651796	47659180	-1	p11.23	UXT	0.931954	5.01099	4.07904	3.11134	0.00205941	0.0100477
ENSG00000220205	17	8159149	8163546	-1	p13.1	VAMP2	0.601887	2.72066	2.11878	3.09442	0.00206303	0.0100584
ENSG00000144224	2	135741734	135785056	1	q21.3	UBXN4	0.60114	3.25365	2.65251	3.09222	0.00207862	0.0101273
ENSG00000013523	14	76786009	76826246	-1	q24.3	ANGEL1	0.739868	3.51884	2.77897	3.096	0.00208249	0.0101391
ENSG00000239857	7	876554	896436	1	p22.3	GET4	1.05073	3.48014	2.42941	3.10861	0.00208477	0.0101432
ENSG00000198839	7	112206695	112343934	1	q31.1	ZNF277	1.50268	3.02824	1.52556	3.10887	0.0020922	0.0101723
ENSG00000150977	12	123410683	123436717	-1	q24.31	RILPL2	-1.48524	3.36407	4.84931	-3.15355	0.00211053	0.0102543
ENSG00000104549	8	124998497	125022283	1	q24.13	SQLE	1.82271	3.93936	2.11665	3.09198	0.00211719	0.0102795
ENSG00000048649	11	77659996	77821017	-1	q14.1	RSF1	0.567814	2.98858	2.42077	3.08542	0.00212135	0.0102926
ENSG00000134202	1	109733932	109741038	-1	p13.3	GSTM3	-0.377029	0.964272	1.3413	-3.08314	0.00212459	0.0103012
ENSG00000148719	10	72332830	72355149	-1	q22.1	DNAJB12	0.903015	3.05024	2.14722	3.09042	0.00214383	0.0103873
ENSG00000243667	2	68122936	68157549	-1	p14	WDR92	0.430965	1.34417	0.913201	3.07944	0.00215323	0.0104256
ENSG00000156162	8	94719703	94793836	1	q22.1	DPY19L4	0.551344	1.18521	0.633863	3.08169	0.00215502	0.0104271
ENSG00000152219	11	30323104	30338223	1	p14.1	ARL14EP	1.38065	3.9278	2.54715	3.09442	0.00216204	0.0104539
ENSG00000183161	11	22622533	22625823	-1	p14.3	FANCF	0.784086	1.12107	0.33698	3.09206	0.00217677	0.0105178
ENSG00000129595	5	112142441	112419313	-1	q22.2	EPB41L4A	1.39006	2.38048	0.990421	3.08859	0.00219768	0.0106115
ENSG00000140379	15	79960892	79971196	-1	q25.1	BCL2A1	-4.49269	1.1434	5.63609	-3.18672	0.00220399	0.01063
ENSG00000105270	19	36014660	36033343	-1	q13.12	CLIP3	2.69478	2.91426	0.21948	3.07367	0.00220453	0.01063
ENSG00000147316	8	6406596	6648508	1	p23.1	MCPH1	0.78263	1.86318	1.08055	3.08026	0.00220764	0.0106376
ENSG00000160201	21	43092956	43107587	-1	q22.3	U2AF1	0.563003	4.98789	4.42488	3.0712	0.00221985	0.0106891
ENSG00000142002	19	4675224	4724673	-1	p13.3	DPP9	-0.47242	1.15133	1.62375	-3.0683	0.00224008	0.0107787
ENSG00000067048	Y	12904108	12920478	1	q11.221	DDX3Y	-0.75474	2.82132	3.57606	-3.07285	0.00224272	0.0107787
ENSG00000020256	20	52051663	52204308	-1	q13.2	ZFP64	0.881435	1.40685	0.525413	3.07862	0.00224307	0.0107787
ENSG00000135940	2	97646062	97648383	1	q11.2	COX5B	0.723039	5.77429	5.05125	3.06886	0.00224481	0.0107797
ENSG00000128039	4	55346242	55373100	1	q12	SRD5A3	0.684105	1.40377	0.719669	3.07202	0.00224885	0.0107917
ENSG00000107672	10	121957091	121975217	-1	q26.13	NSMCE4A	1.23861	4.29127	3.05266	3.08736	0.00226238	0.0108492
ENSG00000130332	19	2321520	2328611	-1	p13.3	LSM7	0.692437	4.80035	4.10791	3.07056	0.00226431	0.010851
ENSG00000130558	9	135075422	135121179	1	q34.3	OLFM1	3.54561	4.36765	0.82204	3.07752	0.00226795	0.0108611
ENSG00000169855	3	78597239	79767998	-1	p12.3	ROBO1	2.9143	3.00416	0.0898623	3.06535	0.0022703	0.0108649
ENSG00000137996	1	100266207	100292769	1	p21.2	RTCA	-0.455802	1.18629	1.64209	-3.05865	0.00230796	0.0110376
ENSG00000138078	2	44316281	44361862	-1	p21	PREPL	1.09351	2.72377	1.63026	3.06158	0.00231036	0.0110415
ENSG00000275066	17	37514807	37609472	-1	q12	SYNRG	0.468381	1.22109	0.752708	3.05869	0.00231498	0.0110561
ENSG00000105258	19	36113709	36115213	-1	q13.12	POLR2I	1.26128	4.25292	2.99164	3.07706	0.00233041	0.0111138
ENSG00000120705	5	138506095	138543236	-1	q31.2	ETF1	-0.65324	2.50477	3.15801	-3.06406	0.00233113	0.0111138
ENSG00000164118	4	174283730	174333380	1	q34.1	CEP44	0.723785	1.33338	0.609594	3.06273	0.00233182	0.0111138
ENSG00000139668	13	51584455	51767709	1	q14.3	WDFY2	-0.735697	2.437	3.1727	-3.08258	0.0023515	0.0111963
ENSG00000132394	3	128153481	128408646	1	q21.3	EEFSEC	1.71118	3.37322	1.66205	3.07337	0.00235232	0.0111963
ENSG00000176105	18	721588	812546	-1	p11.32	YES1	0.379757	0.928741	0.548984	3.05215	0.00235992	0.0112248
ENSG00000145354	4	102868974	102892807	1	q24	CISD2	0.84257	2.19811	1.35554	3.0596	0.00236277	0.0112308
ENSG00000138801	4	107590276	107720234	-1	q25	PAPSS1	1.47564	4.47292	2.99728	3.05998	0.00237561	0.0112767
ENSG00000257529	X	101391011	101412297	1	q22.1	RPL36A-HNRNPH2	0.816684	3.3304	2.51372	3.05857	0.00237565	0.0112767
ENSG00000102317	X	48574449	48581162	1	p11.23	RBM3	-0.572099	2.79163	3.36373	-3.04803	0.00237857	0.0112829
ENSG00000198453	19	36916329	36998700	1	q13.12	ZNF568	1.33216	2.45865	1.12649	3.07454	0.00238871	0.0113234
ENSG00000214413	10	110898730	110919201	-1	q25.2	BBIP1	0.90071	2.20962	1.30891	3.04745	0.00245886	0.011648
ENSG00000144909	3	125528858	125595497	-1	q21.2	OSBPL11	-0.812446	2.00915	2.8216	-3.06578	0.00248286	0.0117538
ENSG00000111696	12	103770453	103841234	-1	q23.3	NT5DC3	0.351723	0.944052	0.592329	3.03317	0.00249905	0.0118224
ENSG00000251247	19	36850361	36913029	1	q13.12	ZNF345	1.16394	1.57974	0.415796	3.05186	0.00250299	0.0118331
ENSG00000164919	8	99873200	99893707	-1	q22.2	COX6C	0.68464	4.14713	3.46249	3.03125	0.00253187	0.0119595
ENSG00000111961	6	148272304	148552048	1	q24.3	SASH1	0.321262	0.514261	0.192999	3.03318	0.00253314	0.0119595
ENSG00000086598	12	123584533	123598582	1	q24.31	TMED2	0.854248	4.67886	3.82461	3.03094	0.00253901	0.0119729
ENSG00000145022	3	49412206	49416475	1	p21.31	TCTA	0.52096	1.43545	0.914492	3.03117	0.0025403	0.0119729
ENSG00000070669	7	97851677	97872542	-1	q21.3	ASNS	2.174	3.85406	1.68007	3.05892	0.0025411	0.0119729
ENSG00000145020	3	49416778	49422685	-1	p21.31	AMT	-1.17691	2.69441	3.87131	-3.06947	0.00254972	0.0120054
ENSG00000064545	19	19119169	19138513	-1	p13.11	TMEM161A	1.14045	4.50017	3.35972	3.05322	0.00255297	0.0120127
ENSG00000130985	X	47190861	47215128	1	p11.3	UBA1	0.678764	3.95002	3.27126	3.02588	0.00257368	0.012102
ENSG00000197956	1	153534599	153536244	-1	q21.3	S100A6	-4.04116	4.09924	8.1404	-3.03789	0.00257628	0.0121061
ENSG00000116984	1	236795292	236921278	1	q43	MTR	0.555314	1.55371	0.998398	3.02568	0.00259313	0.0121771
ENSG00000186469	14	51826195	51979342	1	q22.1	GNG2	1.14195	3.28913	2.14718	3.02786	0.0026042	0.0122209
ENSG00000091513	3	133746040	133796641	1	q22.1	TF	2.93238	3.72195	0.789567	3.02874	0.00267175	0.0125295
ENSG00000139921	14	51240162	51257655	1	q22.1	TMX1	-0.637285	2.33292	2.9702	-3.0124	0.0026854	0.0125851
ENSG00000169217	16	30350773	30355308	-1	p11.2	CD2BP2	0.826321	3.40973	2.58341	3.01863	0.00269218	0.0126085
ENSG00000011454	9	122940833	123104866	1	q33.2	RABGAP1	0.879851	2.43504	1.55519	3.02364	0.00269534	0.0126148
ENSG00000138107	10	102461881	102502712	-1	q24.32	ACTR1A	0.890022	4.4949	3.60488	3.01376	0.00270063	0.0126296
ENSG00000056736	3	53846568	53865794	1	p21.1	IL17RB	2.57901	3.11248	0.533465	3.04896	0.0027021	0.0126296
ENSG00000110514	11	47269161	47330031	1	p11.2	MADD	0.798471	2.70559	1.90712	3.01855	0.00270776	0.0126476
ENSG00000141504	17	7626234	7627876	-1	p13.1	SAT2	0.673212	4.5952	3.92199	3.01504	0.00272	0.0126963
ENSG00000166164	16	50313487	50368934	-1	q12.1	BRD7	0.975018	2.93858	1.96356	3.01427	0.00273035	0.0127362
ENSG00000172888	3	40524878	40574685	1	p22.1	ZNF621	0.43681	1.09503	0.658216	3.00503	0.00275296	0.0128331
ENSG00000172197	6	20099684	20212469	-1	p22.3	MBOAT1	-0.188398	1.15976	1.34816	-2.99996	0.00278164	0.0129518
ENSG00000177485	X	120250752	120258398	1	q24	ZBTB33	-1.3599	2.70645	4.06635	-3.01897	0.00278212	0.0129518
ENSG00000165995	10	18140424	18543557	1	p12.33	CACNB2	0.710504	1.13767	0.427165	3.01583	0.00279667	0.0130109
ENSG00000182985	11	115169218	115504957	-1	q23.3	CADM1	3.45726	3.58994	0.13268	3.00124	0.0028018	0.0130261
ENSG00000107819	10	101031234	101041244	1	q24.31	SFXN3	0.822571	2.13909	1.31652	3.00328	0.00282878	0.0131429
ENSG00000003056	12	8940361	8949761	-1	p13.31	M6PR	-0.720324	3.93316	4.65348	-3.00119	0.00284197	0.0131954
ENSG00000147121	X	46447292	46497422	1	p11.3	KRBOX4	0.690435	1.81483	1.12439	2.99838	0.00284812	0.0132077
ENSG00000181192	10	12068954	12123221	1	p14	DHTKD1	0.509589	1.66022	1.15063	2.99377	0.00284838	0.0132077
ENSG00000147889	9	21967753	21995301	-1	p21.3	CDKN2A	1.72433	3.67631	1.95198	3.06665	0.00285334	0.0132219
ENSG00000176293	19	58059239	58086310	1	q13.43	ZNF135	2.31485	2.71693	0.40208	3.01843	0.00288099	0.0133412
ENSG00000130703	20	62231922	62296213	1	q13.33	OSBPL2	0.559264	1.60285	1.04359	2.98997	0.00289143	0.0133807
ENSG00000142188	21	33432485	33479974	-1	q22.11	TMEM50B	0.773708	3.1731	2.39939	2.99181	0.00289439	0.0133856
ENSG00000165264	9	32553001	32573184	-1	p21.1	NDUFB6	0.731212	4.56274	3.83153	2.98971	0.00290744	0.0134371
ENSG00000175575	11	73876699	73931114	1	q13.4	PAAF1	1.21903	4.43904	3.22001	2.99792	0.00291168	0.0134478
ENSG00000086200	5	62403972	62628582	1	q12.1	IPO11	1.51872	2.92802	1.4093	3.0219	0.0029162	0.0134598
ENSG00000256043	4	155924118	155953866	-1	q32.1	CTSO	1.1491	4.17094	3.02183	2.99063	0.00292224	0.0134789
ENSG00000171951	2	223596940	223602361	-1	q36.1	SCG2	4.04713	4.26219	0.21506	2.99099	0.00292532	0.0134842
ENSG00000175806	8	10054292	10428891	1	p23.1	MSRA	1.03695	3.0914	2.05445	2.99724	0.00294778	0.0135788
ENSG00000169230	5	177303799	177306949	1	q35.3	PRELID1	0.824832	4.97745	4.15262	2.98863	0.00295281	0.013593
ENSG00000152455	10	14878820	14904315	1	p13	SUV39H2	0.763801	1.37392	0.610115	2.98957	0.00296599	0.0136447
ENSG00000117410	1	43974487	43978295	1	p34.1	ATP6V0B	-0.57663	5.14309	5.71972	-2.98486	0.00299683	0.0137775
ENSG00000115380	2	55865967	55924139	-1	p16.1	EFEMP1	3.83089	4.58756	0.75667	3.02839	0.00301237	0.0138399
ENSG00000163453	4	57030773	57110385	-1	q12	IGFBP7	3.79342	5.36114	1.56773	3.07205	0.00303253	0.0139234
ENSG00000143158	1	167916675	167937072	-1	q24.2	MPC2	0.721986	2.68269	1.96071	2.97631	0.0030525	0.0139974
ENSG00000156471	8	96261902	96336995	1	q22.1	PTDSS1	1.01738	4.03949	3.02211	2.9884	0.00305262	0.0139974
ENSG00000151353	2	663877	677406	-1	p25.3	TMEM18	1.15307	3.60976	2.45669	2.98168	0.00306317	0.0140365
ENSG00000135069	9	78297125	78330093	1	q21.2	PSAT1	3.59961	4.88107	1.28146	2.96987	0.00311565	0.0142677
ENSG00000167792	11	67605653	67612554	1	q13.2	NDUFV1	0.801369	4.76064	3.95928	2.96682	0.00312823	0.0143159
ENSG00000198131	19	58228594	58277495	1	q13.43	ZNF544	1.15257	2.0278	0.875235	2.98562	0.00314348	0.0143763
ENSG00000165389	14	34432788	34462240	-1	q13.1	SPTSSA	1.1367	2.50719	1.37049	2.97527	0.00315116	0.014394
ENSG00000153832	2	229922302	230013119	1	q36.3	FBXO36	1.92425	2.89619	0.971943	3.008	0.00315145	0.014394
ENSG00000168872	16	70346861	70373383	1	q22.1	DDX19A	1.06651	2.5766	1.51009	2.97477	0.00316054	0.0144261
ENSG00000067225	15	72199029	72231822	-1	q23	PKM	0.581416	4.06095	3.47953	2.9596	0.00318649	0.014529
ENSG00000180817	10	70202835	70233911	-1	q22.1	PPA1	1.35255	5.83229	4.47974	2.962	0.00318722	0.014529
ENSG00000270800	6	34284887	34426071	-1	p21.31	RPS10-NUDT3	-0.559205	2.53447	3.09368	-2.96309	0.00321135	0.0146295
ENSG00000145715	5	87267883	87391931	1	q14.3	RASA1	-0.549683	1.72585	2.27553	-2.96332	0.0032608	0.0148451
ENSG00000136160	13	77895481	77975529	-1	q22.3	EDNRB	1.78648	1.95134	0.164859	3.05379	0.0032798	0.0149219
ENSG00000177946	16	89969773	89972832	-1	q24.3	CENPBD1	0.853969	1.70752	0.853555	2.95666	0.00329488	0.0149808
ENSG00000164258	5	53560633	53683338	1	q11.2	NDUFS4	1.0463	4.8491	3.8028	2.95679	0.00330241	0.0150053
ENSG00000170364	3	4303304	4317567	1	p26.1	SETMAR	0.99967	2.01373	1.01406	2.96007	0.00330861	0.0150238
ENSG00000100387	22	40951347	40973309	1	q13.2	RBX1	0.683024	4.50593	3.82291	2.95022	0.00331895	0.0150609
ENSG00000175265	15	34379068	34437466	-1	q14	GOLGA8A	0.826651	2.98332	2.15667	2.94294	0.00336615	0.0152653
ENSG00000119650	14	75902136	76084585	1	q24.3	IFT43	1.43991	4.28467	2.84476	2.95716	0.00339192	0.0153722
ENSG00000118507	6	131135467	131283535	1	q23.2	AKAP7	1.54065	3.81818	2.27753	2.96013	0.00340638	0.0154262
ENSG00000159228	21	36069941	36073166	1	q22.12	CBR1	-1.77235	2.10688	3.87924	-3.07604	0.00340824	0.0154262
ENSG00000165494	11	83156988	83187451	1	q14.1	PCF11	-0.493766	1.88455	2.37832	-2.9447	0.00341199	0.0154332
ENSG00000173409	1	230978981	231000733	1	q42.2	ARV1	1.35654	3.97511	2.61858	2.95445	0.00341862	0.0154532
ENSG00000135241	7	108470417	108569666	-1	q31.1	PNPLA8	0.790127	2.66524	1.87511	2.94234	0.00342539	0.0154739
ENSG00000141985	19	4360370	4400547	-1	p13.3	SH3GL1	0.861279	2.67871	1.81743	2.94698	0.00347173	0.0156731
ENSG00000175193	3	183829271	183884933	-1	q27.1	PARL	0.86757	4.48872	3.62115	2.9438	0.00347953	0.0156982
ENSG00000129696	8	33473386	33513185	-1	p12	TTI2	1.73099	3.48917	1.75819	2.95948	0.00350955	0.0158235
ENSG00000137947	1	88852633	88891944	-1	p22.2	GTF2B	-0.825113	3.86571	4.69082	-2.94704	0.0035421	0.01596
ENSG00000126775	14	55366391	55411830	-1	q22.3	ATG14	0.56242	1.30483	0.74241	2.92756	0.0035652	0.0160537
ENSG00000127837	2	218264123	218270257	-1	q35	AAMP	0.938049	4.51795	3.5799	2.92579	0.00356852	0.0160583
ENSG00000171310	12	104455295	104762014	1	q23.3	CHST11	0.734621	2.65767	1.92305	2.93267	0.00357226	0.0160649
ENSG00000120437	6	159762045	159779112	1	q25.3	ACAT2	1.52311	5.34108	3.81797	2.92543	0.00361236	0.0162348
ENSG00000135720	16	66720893	66751609	-1	q22.1	DYNC1LI2	0.734408	3.48455	2.75015	2.92081	0.00362728	0.0162914
ENSG00000168256	17	42011382	42025644	1	q21.2	NKIRAS2	0.987245	3.2032	2.21596	2.9275	0.00363438	0.0163128
ENSG00000162174	11	62337448	62393412	1	q12.3	ASRGL1	3.16154	3.604	0.442455	2.92633	0.00364419	0.0163464
ENSG00000147010	X	19533977	19887600	-1	p22.12	SH3KBP1	-0.553632	2.66704	3.22067	-2.92443	0.00365255	0.0163734
ENSG00000105854	7	95404862	95435329	-1	q21.3	PON2	1.14971	4.9556	3.80589	2.91825	0.00367553	0.0164659
ENSG00000095564	10	91923770	92030325	1	q23.32	BTAF1	-0.618776	2.13363	2.7524	-2.92125	0.00368164	0.0164827
ENSG00000172113	3	48290722	48301685	-1	p21.31	NME6	0.543248	1.77689	1.23365	2.9132	0.00370891	0.0165942
ENSG00000142534	19	49496365	49499708	1	q13.33	RPS11	0.374993	6.8531	6.47811	2.90798	0.00373601	0.0167048
ENSG00000143222	1	161152776	161158856	1	q23.3	UFC1	0.897583	4.90239	4.00481	2.91244	0.00375374	0.0167734
ENSG00000116478	1	32292083	32333635	1	p35.2	HDAC1	-1.08981	2.72068	3.81049	-2.94509	0.00376741	0.0168238
ENSG00000133019	1	239386565	239915452	1	q43	CHRM3	0.297116	1.7122	1.41508	2.90319	0.00380043	0.0169604
ENSG00000203667	1	244835616	244845057	1	q44	COX20	0.924816	2.87191	1.94709	2.9088	0.00380602	0.0169746
ENSG00000156521	10	70137981	70146700	-1	q22.1	TYSND1	1.52804	2.50654	0.978498	2.9321	0.00381021	0.0169824
ENSG00000107551	10	44959407	44995891	1	q11.21	RASSF4	-0.683996	3.28399	3.96799	-2.90672	0.00384013	0.0170962
ENSG00000129460	14	23469689	23509862	1	q11.2	NGDN	0.865422	4.5902	3.72478	2.9049	0.00384061	0.0170962
ENSG00000105583	19	12668073	12669415	-1	p13.13	WDR83OS	0.659201	5.04381	4.38461	2.90187	0.00386534	0.0171954
ENSG00000114796	3	183635610	183684519	1	q27.1	KLHL24	0.596312	1.65332	1.05701	2.89908	0.00387929	0.0172465
ENSG00000132879	1	11654375	11663327	1	p36.22	FBXO44	0.536305	1.14952	0.613213	2.90139	0.00388559	0.0172554
ENSG00000120963	8	101177878	101206193	-1	q22.3	ZNF706	0.676594	3.79979	3.1232	2.90072	0.00388622	0.0172554
ENSG00000160050	1	32200386	32205387	1	p35.2	CCDC28B	3.28696	4.35351	1.06655	2.92734	0.00389377	0.017278
ENSG00000105197	19	39480412	39493785	1	q13.2	TIMM50	0.940215	2.73849	1.79827	2.9037	0.00389884	0.0172885
ENSG00000108010	10	130136391	130184521	1	q26.3	GLRX3	1.04281	4.12065	3.07784	2.90606	0.00390108	0.0172885
ENSG00000227345	10	49818279	49970203	-1	q11.23	PARG	1.07973	2.54272	1.46299	2.90921	0.00391656	0.0173462
ENSG00000166387	11	7513298	7657127	1	p15.4	PPFIBP2	1.10803	3.08664	1.97861	2.91912	0.00397016	0.0175725
ENSG00000090621	1	39560816	39576790	-1	p34.3	PABPC4	-0.918956	2.31101	3.22996	-2.91924	0.00397971	0.0176036
ENSG00000119953	10	110290730	110304938	-1	q25.2	SMNDC1	-0.608335	2.20477	2.81311	-2.89794	0.00399447	0.0176578
ENSG00000141098	16	67674531	67719339	-1	q22.1	GFOD2	0.415296	1.15789	0.742589	2.88589	0.00401194	0.0177238
ENSG00000111605	12	69239569	69274358	1	q15	CPSF6	0.652098	2.60574	1.95364	2.88572	0.00402866	0.0177865
ENSG00000110921	12	109573255	109598125	1	q24.11	MVK	1.88713	3.84066	1.95353	2.91392	0.0040449	0.017847
ENSG00000180616	17	73165010	73176633	1	q25.1	SSTR2	0.800891	1.09688	0.295988	2.89884	0.00404782	0.0178486
ENSG00000113916	3	187721377	187745725	-1	q27.3	BCL6	0.797893	3.61524	2.81734	2.88438	0.00405849	0.0178844
ENSG00000228049	7	102665368	102671629	-1	q22.1	POLR2J2	0.82913	2.2004	1.37127	2.89884	0.0040857	0.017993
ENSG00000115540	2	197515571	197553699	1	q33.1	MOB4	0.677553	1.96204	1.28449	2.88186	0.00410219	0.0180543
ENSG00000166848	16	75647773	75761872	1	q23.1	TERF2IP	0.758772	4.6376	3.87883	2.8791	0.00412266	0.018133
ENSG00000131773	8	135457456	135656722	1	q24.23	KHDRBS3	0.86511	2.97915	2.11405	2.88577	0.00414558	0.0182163
ENSG00000204569	6	30600413	30618612	-1	p21.33	PPP1R10	-0.573368	2.90587	3.47923	-2.88076	0.00414679	0.0182163
ENSG00000204392	6	31797396	31806966	-1	p21.33	LSM2	1.27452	4.46225	3.18773	2.88378	0.00414963	0.0182173
ENSG00000205060	7	134289332	134316930	-1	q33	SLC35B4	0.746017	1.82828	1.08226	2.88244	0.00415749	0.0182404
ENSG00000187122	10	96998038	97185959	-1	q24.1	SLIT1	3.1313	3.94562	0.81432	2.87543	0.00417174	0.0182915
ENSG00000108828	17	43014607	43025123	-1	q21.31	VAT1	0.86201	3.38839	2.52638	2.87836	0.00417672	0.0182944
ENSG00000135976	2	97113153	97264521	1	q11.2	ANKRD36	0.583208	2.88717	2.30396	2.87337	0.00417763	0.0182944
ENSG00000126803	14	64535905	64546173	1	q23.3	HSPA2	-2.5614	2.29788	4.85928	-3.00539	0.00418602	0.0183197
ENSG00000122863	10	71964395	72013558	1	q22.1	CHST3	2.02164	2.11946	0.0978238	2.8897	0.00422206	0.0184659
ENSG00000161526	17	75667251	75708062	1	q25.1	SAP30BP	0.670953	3.72017	3.04922	2.87457	0.0042294	0.0184865
ENSG00000113068	5	140245035	140303113	-1	q31.3	PFDN1	0.896325	4.68762	3.7913	2.87627	0.00425987	0.0186081
ENSG00000111846	6	10492223	10629368	1	p24.3	GCNT2	0.97605	2.23698	1.26093	2.88051	0.00426675	0.0186265
ENSG00000131374	3	17157162	18444817	-1	p24.3	TBC1D5	0.633469	2.24602	1.61255	2.867	0.00429518	0.018739
ENSG00000184500	3	93873051	93980003	-1	q11.1	PROS1	-1.2295	3.41112	4.64062	-2.9076	0.00432418	0.0188537
ENSG00000160741	1	153947669	153958615	-1	q21.3	CRTC2	-0.664181	1.81121	2.47539	-2.87758	0.00434057	0.0189135
ENSG00000103549	16	30761745	30776307	1	p11.2	RNF40	0.741569	2.81952	2.07795	2.86941	0.00434549	0.0189231
ENSG00000174456	12	110027028	110073634	-1	q24.11	C12orf76	1.79062	3.78029	1.98967	2.87556	0.004373	0.0190311
ENSG00000149084	11	43680680	43856617	1	p11.2	HSD17B12	0.775687	3.94832	3.17263	2.86207	0.00438399	0.0190591
ENSG00000135108	12	117141988	117190531	-1	q24.22	FBXO21	0.980675	3.81836	2.83768	2.86079	0.00438487	0.0190591
ENSG00000196504	2	152651593	152717997	-1	q23.3	PRPF40A	0.532895	2.69713	2.16424	2.86076	0.00439071	0.0190726
ENSG00000196072	10	100273280	100286680	-1	q24.31	BLOC1S2	0.62398	2.4371	1.81312	2.85905	0.00439412	0.0190756
ENSG00000113456	5	34905260	34918989	-1	p13.2	RAD1	0.488151	1.23993	0.751782	2.85813	0.00441307	0.0191363
ENSG00000132581	17	28648346	28662189	-1	q11.2	SDF2	0.953087	4.56626	3.61317	2.86789	0.00441588	0.0191363
ENSG00000213719	6	31730581	31739763	-1	p21.33	CLIC1	-4.50903	0.61542	5.12445	-2.92724	0.00441629	0.0191363
ENSG00000170946	11	31369840	31432835	1	p13	DNAJC24	0.439252	1.02133	0.58208	2.85866	0.00443838	0.0192202
ENSG00000173875	19	12610918	12633840	1	p13.13	ZNF791	0.883199	2.30119	1.41799	2.85799	0.00444991	0.0192582
ENSG00000277161	17	36534987	36539310	1	q12	PIGW	0.537541	1.15815	0.620612	2.8569	0.00445485	0.0192677
ENSG00000241553	3	9792495	9807726	1	p25.3	ARPC4	-0.598621	3.93465	4.53327	-2.85595	0.0044596	0.0192764
ENSG00000127955	7	79768028	80226181	1	q21.11	GNAI1	2.51736	3.78127	1.26391	2.86303	0.00446311	0.0192796
ENSG00000064490	19	19192229	19201869	1	p13.11	RFXANK	1.32635	4.11612	2.78977	2.88617	0.00451533	0.0194932
ENSG00000164219	5	115204012	115262877	-1	q22.3	PGGT1B	-0.769927	2.30935	3.07927	-2.85898	0.00453566	0.0195689
ENSG00000140521	15	89305198	89334861	-1	q26.1	POLG	0.99515	2.89338	1.89823	2.86255	0.00454793	0.0196098
ENSG00000151657	10	7750962	7787993	-1	p14	KIN	0.349632	1.14304	0.793407	2.84457	0.00456381	0.0196662
ENSG00000174606	1	212992182	213015867	-1	q32.3	ANGEL2	0.596079	1.62622	1.03014	2.84524	0.00459527	0.0197896
ENSG00000132155	3	12583601	12664226	-1	p25.2	RAF1	0.716178	4.06922	3.35304	2.84159	0.00465553	0.0200368
ENSG00000172020	3	115623510	115721490	1	q13.31	GAP43	4.18398	4.47086	0.28688	2.84398	0.00466662	0.0200722
ENSG00000160194	21	42879644	42913304	1	q22.3	NDUFV3	0.488402	2.38412	1.89572	2.83786	0.00467511	0.0200964
ENSG00000135250	7	105110704	105399308	-1	q22.3	SRPK2	0.852214	3.12035	2.26814	2.8385	0.00472007	0.0202772
ENSG00000176887	2	5692384	5701385	1	p25.2	SOX11	1.86682	2.002	0.135173	2.83525	0.00472771	0.0202976
ENSG00000213190	1	151060397	151069544	1	q21.3	MLLT11	4.15017	4.97636	0.82619	2.83442	0.00474121	0.0203431
ENSG00000120158	9	4792944	4885917	1	p24.1	RCL1	1.42855	3.94241	2.51386	2.86453	0.00474567	0.0203498
ENSG00000135441	12	55716037	55720087	1	q13.2	BLOC1S1	0.764155	4.86049	4.09634	2.83567	0.0047642	0.0204168
ENSG00000234616	8	142657460	142681968	-1	q24.3	JRK	1.06725	2.09644	1.0292	2.84509	0.00476813	0.0204211
ENSG00000006282	17	50543058	50555852	1	q21.33	SPATA20	0.958254	3.92217	2.96391	2.84431	0.00478428	0.0204778
ENSG00000182809	14	105472962	105480162	1	q32.33	CRIP2	4.58209	5.25926	0.67717	2.83551	0.00479135	0.0204955
ENSG00000103769	15	65726054	65891989	1	q22.31	RAB11A	0.655099	2.62608	1.97098	2.83012	0.00480456	0.0205395
ENSG00000113649	5	146447311	146511961	1	q32	TCERG1	0.553905	3.08295	2.52905	2.82811	0.00482446	0.020612
ENSG00000004534	3	49940007	50100045	1	p21.31	RBM6	0.449302	4.28391	3.83461	2.8236	0.00487116	0.0207988
ENSG00000107281	9	137039463	137046179	-1	q34.3	NPDC1	4.21268	4.74774	0.53506	2.82682	0.00488861	0.020849
ENSG00000166136	10	100523740	100530000	-1	q24.31	NDUFB8	0.598443	5.222	4.62356	2.82474	0.00488885	0.020849
ENSG00000099985	22	30262829	30266851	-1	q12.2	OSM	-5.21489	0.301	5.51589	-2.90407	0.00495119	0.021102
ENSG00000121851	1	145964690	145978848	1	q21.1	POLR3GL	1.46656	4.33399	2.86743	2.83479	0.00497196	0.0211776
ENSG00000125630	2	112541915	112579818	1	q14.1	POLR1B	1.11023	2.83809	1.72787	2.83366	0.00500608	0.02131
ENSG00000148730	10	70404145	70428618	1	q22.1	EIF4EBP2	0.560298	1.81752	1.25722	2.81201	0.00507503	0.0215904
ENSG00000164163	4	145098288	145129524	1	q31.21	ABCE1	0.783769	3.21739	2.43362	2.81681	0.0050873	0.0216278
ENSG00000165006	9	34179005	34252523	1	p13.3	UBAP1	0.740877	2.893	2.15213	2.81385	0.0050921	0.0216278
ENSG00000169925	9	134030305	134068535	-1	q34.2	BRD3	0.59928	3.52669	2.92741	2.81002	0.00509306	0.0216278
ENSG00000164830	8	106359476	106752694	1	q23.1	OXR1	0.795862	3.69624	2.90038	2.81686	0.00512182	0.0217328
ENSG00000063046	12	53006158	53042209	1	q13.13	EIF4B	0.547095	4.6014	4.05431	2.80743	0.00512398	0.0217328
ENSG00000101347	20	36890229	36951843	-1	q11.23	SAMHD1	-0.656372	2.81161	3.46798	-2.81799	0.00522919	0.0221656
ENSG00000134330	2	9473658	9496543	1	p25.1	IAH1	0.961382	4.78528	3.8239	2.814	0.00525327	0.0222542
ENSG00000268350	X	52926402	52995472	-1	p11.22	FAM156A	1.02875	3.52994	2.50119	2.80228	0.00527338	0.0223259
ENSG00000143933	2	47160083	47176921	-1	p21	CALM2	0.349925	7.04234	6.69242	2.7955	0.00530207	0.0224338
ENSG00000140876	16	77722492	77742260	1	q23.1	NUDT7	1.75948	3.42996	1.67048	2.83207	0.00532475	0.0225162
ENSG00000196109	19	22179089	22215801	-1	p12	ZNF676	2.44072	2.67556	0.234842	2.80739	0.00542778	0.022938
ENSG00000119725	14	73886617	73932521	1	q24.3	ZNF410	0.954971	2.90941	1.95444	2.79559	0.00543359	0.0229487
ENSG00000272602	4	53286	88208	1	p16.3	ZNF595	1.0825	2.3231	1.2406	2.79637	0.00546307	0.0230594
ENSG00000175387	18	47808957	47931146	-1	q21.1	SMAD2	0.51849	1.46092	0.942429	2.7883	0.00548685	0.0231372
ENSG00000104626	8	9002147	9116746	1	p23.1	ERI1	0.75249	1.38017	0.627679	2.79708	0.00548812	0.0231372
ENSG00000196470	16	48356364	48448402	-1	q12.1	SIAH1	0.913261	3.35825	2.44498	2.79601	0.00551502	0.0232367
ENSG00000114331	3	195274745	195443044	-1	q29	ACAP2	-0.42234	1.45345	1.87579	-2.785	0.00552772	0.0232762
ENSG00000130713	9	130693721	130704894	1	q34.12	EXOSC2	0.779393	1.96549	1.1861	2.78983	0.00554236	0.0233238
ENSG00000188976	1	944203	959309	-1	p36.33	NOC2L	1.11468	3.54539	2.43071	2.79405	0.00556243	0.0233942
ENSG00000196365	19	5691834	5720572	-1	p13.3	LONP1	1.00199	3.08266	2.08068	2.79869	0.00556721	0.0234003
ENSG00000100348	22	36467046	36481640	-1	q12.3	TXN2	0.749019	5.22436	4.47534	2.77985	0.00562785	0.023641
ENSG00000103089	16	74712955	74774831	-1	q23.1	FA2H	2.20835	2.64283	0.43448	2.79044	0.00566677	0.0237903
ENSG00000187608	1	1001138	1014540	1	p36.33	ISG15	4.3448	5.20636	0.86156	2.79196	0.00576411	0.0241844
ENSG00000154277	4	41256413	41268455	1	p13	UCHL1	4.30026	4.84623	0.54597	2.77878	0.00578644	0.0242636
ENSG00000167699	17	757097	783390	-1	p13.3	GLOD4	1.023	4.49407	3.47107	2.77415	0.00580024	0.0243069
ENSG00000090054	9	92000087	92115413	-1	q22.31	SPTLC1	0.626196	2.90925	2.28305	2.76728	0.00580503	0.0243124
ENSG00000065665	10	12129637	12169961	1	p14	SEC61A2	0.974575	3.09501	2.12044	2.7738	0.00581262	0.0243297
ENSG00000149357	11	72085895	72103297	-1	q13.4	LAMTOR1	0.676455	5.19799	4.52154	2.76744	0.00583647	0.024415
ENSG00000079739	1	63593411	63660245	1	p31.3	PGM1	1.62101	3.93599	2.31498	2.78792	0.00585705	0.0244865
ENSG00000100632	14	69380128	69398299	-1	q24.1	ERH	0.698679	5.04794	4.34927	2.76506	0.00586378	0.0245
ENSG00000177105	11	3826978	3840959	-1	p15.4	RHOG	-0.809169	4.32375	5.13292	-2.79506	0.00588866	0.0245887
ENSG00000196263	19	56507850	56530221	1	q13.43	ZNF471	0.232922	1.2807	1.04778	2.76105	0.00589204	0.0245887
ENSG00000183077	17	78187317	78207701	1	q25.3	AFMID	0.442236	1.62828	1.18604	2.76112	0.00592237	0.0247006
[truncated: 5,330 more rows]

## Sheet: MGH53_SP1_vs_SP3
EnsemblID	Chromosome	Start	End	Strand	Band	Gene	log2FC_SP1_vs_SP3	AvgLog2Expr_SP1	AvgLog2Expr_SP3	t_Stat	PValue	FDRAdjPValue
[truncated: 6,834 more rows]

[truncated: 2 more sheets: MGH53_SP3_vs_SP2, MGH54_SP1_vs_SP2]
