# Supplementary material for: Network-Based Prediction of Oligodendroglioma Driver Gene Candidates within the Region of the 1p/19q Co-deletion Utilizing Single-Cell Transcriptomes
Source: Comput Struct Biotechnol J. 2026 May 4;35(1):0059. doi: 10.34133/csbj.0059 (PMC13136619; doi:10.34133/csbj.0059)
Supplement: Supplementary 1 — Figs. S1 to S10 Tables S1 to S13 [file csbj.0059.f1.zip › TableS6_GOEnrichmentAnalyses.xlsx]

## Sheet: Info
Table S6: GO enrichment analyses of under- and overexpressed genes of the global differential gene expression analysis comparing the global SP1 tumor cell subpopulation to the global SP2 immune cell subpopulation.

## Sheet: GO_Underexpressed_SP1_vs_SP2
p_value	term_size	query_size	intersection_size	precision	recall	term_id	source	term_name	effective_domain_size	source_order	parents	evidence_codes	intersection
1.945e-38	2730	169	96	0.568047	0.0351648	GO:0002376	GO:BP	immune system process	21010	920	GO:0008150	IDA IMP IEP,IDA IEA,IDA IEP IBA TAS,ISS,IDA IMP IEA,IDA IBA IEA,IDA ISS IBA TAS IEA,IEA,IEA,TAS IEA,IEA,IDA IBA IEA,IDA IBA IEA,IEA,IBA,IDA IMP ISS IBA NAS IEA,IDA ISS NAS IEA,NAS,IDA ISS IBA TAS IEA,IGI ISS IEA,TAS,ISS,ISS,IDA IEP ISS IBA TAS IC IEA,IMP IBA TAS IEA,TAS,IMP,IDA IGI IBA NAS IEA,IDA IEA,IDA ISS TAS IEA,IBA,IDA IMP IBA NAS IEA,IDA IBA TAS IEA,IDA TAS,IDA NAS IEA,IEA,ISS TAS IEA,TAS …	SERPINB9,A2M,CTSS,CD68,HAVCR2,AXL,CLEC7A,LAIR1,SIGLEC10,CTSC,NLRP3,HLA-E,CXCL16,RNASET2,REL,CD74,IFNGR1,KLF6,C5AR1,CSF1R,ST6GAL1,FTH1,LAPTM5,CCL3,C3,RGS1,DUSP1,B2M,ZFP36,IL18,FCGRT,HLA-B,CCL4,LGMN,C1QC,FCGR2A,P2RY12,CD83,B4GALT1,NFKBIA,HLA-DRA,PLD4,OLR1,CCL4L2,MERTK,NR4A3,GSN,HLA-C,SELPLG,GPR183,CH25H,C1QA,CX3CR1,CD4,TSC22D3,FCGR1A,CXCR4,TYROBP,HLA-DPA1,C3AR1,IGSF6,IL1B,EGR3,TREM2,VSIG4,TNFAIP3,L…
1.20257e-37	1951	169	83	0.491124	0.0425423	GO:0006955	GO:BP	immune response	21010	2628	c(GO:0002376, GO:0050896)	IDA IMP,IDA IEA,IEP IBA TAS,ISS,IDA IEA,IEA,ISS IEA,IEA,IEA,TAS IEA,IEA,IDA IBA IEA,IDA IEA,IEA,IBA,IDA ISS IBA IEA,IDA NAS IEA,IDA IBA TAS,IEA,TAS,ISS,ISS,IDA IEP IBA IEA,IMP IBA TAS IEA,TAS,IDA NAS IEA,IDA ISS TAS IEA,IBA,IDA IMP IBA NAS IEA,IBA TAS IEA,IDA NAS IEA,TAS,IEA,IDA NAS IEA,IEA,IBA IEA,ISS,IEA,IBA NAS IEA,ISS IBA TAS IEA,IDA,IDA TAS NAS IEA,IMP ISS IBA IC IEA,NAS IEA,IDA IBA TAS IEA,…	SERPINB9,A2M,CTSS,CD68,HAVCR2,AXL,CLEC7A,LAIR1,SIGLEC10,CTSC,NLRP3,HLA-E,CXCL16,RNASET2,REL,CD74,IFNGR1,C5AR1,CSF1R,ST6GAL1,FTH1,LAPTM5,CCL3,C3,RGS1,B2M,IL18,FCGRT,HLA-B,CCL4,C1QC,CD83,NFKBIA,HLA-DRA,PLD4,CCL4L2,NR4A3,GSN,HLA-C,GPR183,CH25H,C1QA,CX3CR1,CD4,FCGR1A,CXCR4,TYROBP,HLA-DPA1,C3AR1,IGSF6,IL1B,TREM2,VSIG4,TNFAIP3,LILRB4,FCER1G,HLA-DRB1,ITGB2,HLA-DMA,RHBDF2,IRF8,HLA-DMB,NFKBID,AIF1,HSPA1B,…
7.547e-35	1769	169	77	0.455621	0.0435274	GO:0006952	GO:BP	defense response	21010	2625	GO:0006950	IMP,IDA IEA,TAS,ISS,IEA,IEA,IEA,IDA ISS IBA NAS IEA,IPI IEA,IEA,IEA,IMP,IDA IEA,IDA IEA,IEA,IBA,IDA IEA,IDA ISS NAS IEA,ISS IBA TAS IEA,TAS IEA,IDA,IDA IEP ISS IBA TAS IEA,IEA,IEA,IDA ISS TAS IC IEA,IDA TAS IEA,IBA TAS IEA,IEA,TAS,IEA,IDA IEA,ISS IEA,IBA IEA,IBA IEA,IEA,IEA,IDA,ISS IEA,IMP ISS TAS IC IEA,IEA,IEA,IDA IEA,TAS,IDA ISS IBA TAS,NAS,IDA,IBA TAS,IDA IGI ISS IBA TAS NAS IEA,IBA IEA,IMP I…	SERPINB9,A2M,CTSS,CD68,HAVCR2,ITGAX,AXL,CLEC7A,SIGLEC10,CTSC,NLRP3,TMSB4X,HLA-E,CXCL16,RNASET2,REL,CD74,IFNGR1,C5AR1,CSF1R,LAPTM5,CCL3,C3,ZFP36,IL18,HLA-B,CCL4,C1QC,CD83,B4GALT1,NFKBIA,PLD4,OLR1,CCL4L2,GSN,HLA-C,CH25H,C1QA,CX3CR1,CD4,IER3,FCGR1A,CXCR4,TYROBP,FOLR2,HLA-DPA1,C3AR1,IL1B,AOAH,TREM2,VSIG4,TNFAIP3,LILRB4,FCER1G,HLA-DRB1,ITGB2,ALOX5AP,RHBDF2,ADORA3,IRF8,NFKBID,AIF1,HSPA1B,FCGR3A,PTPN6,F…
2.06928e-33	824	169	56	0.331361	0.0679612	GO:0006954	GO:BP	inflammatory response	21010	2627	GO:0006952	IEA,ISS,IEA,IEA,IDA IBA IEA,IPI,IEA,IEA,IMP,IDA,IBA,ISS,ISS IBA IEA,TAS IEA,IDA ISS IBA TAS IEA,IEA,IEA,IDA ISS TAS IC IEA,IBA TAS IEA,IEA,IDA,ISS IEA,IBA IEA,IBA IEA,ISS IEA,ISS IEA,IEA,IDA IEA,TAS,ISS IBA,NAS,IBA TAS,IDA IGI ISS IBA TAS NAS IEA,IBA IEA,IMP ISS IBA IEA,ISS IEA,IMP,IDA,NAS IEA,IEA,TAS,TAS,IEA,ISS NAS,IDA,IDA IEA,IBA,IEA,ISS TAS IEA,IDA IMP IGI ISS TAS NAS IEA,IMP,IBA IEA,IEA,IBA …	A2M,CD68,HAVCR2,AXL,CLEC7A,SIGLEC10,CTSC,NLRP3,TMSB4X,HLA-E,REL,IFNGR1,C5AR1,CSF1R,CCL3,C3,ZFP36,IL18,CCL4,B4GALT1,NFKBIA,PLD4,OLR1,CCL4L2,C1QA,CX3CR1,IER3,FCGR1A,CXCR4,TYROBP,FOLR2,C3AR1,IL1B,AOAH,TREM2,TNFAIP3,LILRB4,HLA-DRB1,ITGB2,ALOX5AP,RHBDF2,ADORA3,NFKBID,AIF1,FCGR3A,PTPN6,FPR1,LY86,CYBB,TNF,CYBA,CD14,THEMIS2,CCL3L1,CCL2,OSM
8.90187e-32	1482	161	67	0.416149	0.0452092	GO:0002682	GO:BP	regulation of immune system process	21010	1214	c(GO:0002376, GO:0050789)	IMP,IDA,TAS,ISS,IDA IMP IEA,IDA IEA,IDA ISS IBA,IEA,IEA,IDA IBA,IDA IMP ISS IBA NAS IEA,IDA IBA IEA,IGI ISS IEA,ISS,IDA TAS,IMP IBA IEA,IMP,IDA IBA IEA,IDA IEA,IDA ISS IEA,IDA IMP IBA,IDA,IDA,IDA NAS IEA,ISS TAS IEA,IEA,IEA,IDA IBA,IEA,ISS,IBA,IDA IEA,IDA TAS NAS IEA,ISS TAS IEA,IDA IEA,IBA IEA,IBA IEA,IDA IMP ISS IBA,IMP IBA,IDA IBA IEA,IDA IGI IBA IC,IEA,IDA IMP ISS IBA IEA,IPI IBA IEA,IDA ISS …	SERPINB9,A2M,CTSS,CD68,HAVCR2,AXL,CLEC7A,CTSC,NLRP3,HLA-E,CD74,C5AR1,CSF1R,LAPTM5,CCL3,C3,DUSP1,B2M,ZFP36,IL18,HLA-B,CCL4,LGMN,C1QC,P2RY12,CD83,NFKBIA,HLA-DRA,MERTK,NR4A3,HLA-C,GPR183,C1QA,CX3CR1,CD4,TSC22D3,FCGR1A,TYROBP,HLA-DPA1,C3AR1,IL1B,EGR3,TREM2,VSIG4,TNFAIP3,LILRB4,FCER1G,HLA-DRB1,ITGB2,HLA-DMA,RHBDF2,HLA-DMB,NFKBID,AIF1,HSPA1B,FCGR3A,PTPN6,CTSH,FPR1,TNF,CYBA,CD14,LAT2,SAMSN1,HCLS1,THEMIS…
1.19398e-31	1033	167	59	0.353293	0.0571152	GO:0002684	GO:BP	positive regulation of immune system process	21010	1216	c(GO:0002376, GO:0002682, GO:0048518)	IDA,TAS,IEA,IDA,IDA ISS IBA,IEA,IEA,IDA IBA,IDA IMP ISS IBA IEA,IDA IBA IEA,IGI,ISS,IDA TAS,IMP IBA IEA,IDA IBA IEA,IDA ISS IEA,IDA IBA,IDA,IDA,IDA NAS IEA,ISS TAS,IEA,IEA,IDA IBA,ISS,IBA,IDA IEA,IDA TAS NAS IEA,IEA,IDA IEA,IEA,IDA ISS IBA,IMP IBA,IDA IBA IEA,IDA IGI IBA IC,IEA,IDA IMP ISS IBA IEA,IPI IBA IEA,IDA TAS NAS IEA,IDA IMP,IBA,IDA IBA,IGI,IBA,IMP IBA,ISS,IDA,IMP,IDA,TAS IEA,IBA,IDA NAS …	A2M,CTSS,HAVCR2,AXL,CLEC7A,CTSC,NLRP3,HLA-E,CD74,C5AR1,CSF1R,LAPTM5,CCL3,C3,B2M,IL18,HLA-B,CCL4,LGMN,C1QC,P2RY12,CD83,NFKBIA,HLA-DRA,NR4A3,HLA-C,GPR183,C1QA,CX3CR1,CD4,FCGR1A,TYROBP,HLA-DPA1,C3AR1,IL1B,EGR3,TREM2,VSIG4,TNFAIP3,LILRB4,FCER1G,HLA-DRB1,ITGB2,HLA-DMA,HLA-DMB,NFKBID,AIF1,HSPA1B,FCGR3A,PTPN6,FPR1,TNF,CYBA,CD14,LAT2,HCLS1,THEMIS2,HLA-DRB5,CCL2
6.68146e-30	2686	169	86	0.508876	0.0320179	GO:0009605	GO:BP	response to external stimulus	21010	3590	GO:0050896	IMP,IDA IEA,TAS,ISS,IEA,IEA,IEA,IDA IEA,IDA ISS IBA NAS IEA,IPI IEA,IEA,IEA,IDA IMP,IDA IEA,IDA IBA NAS IEA,IEA,IBA,IDA ISS IEA,IDA TAS NAS IEA,TAS IEA,IGI IEA,IEA,IDA IEP ISS IBA TAS IC IEA,IEA,IEA,IDA IEA,IMP,IEA,IDA IMP IEA,IDA ISS TAS IC IEA,IMP IEA,IDA IMP IEA,IDA IBA TAS IEA,IDA,IEA,ISS TAS,IDA IEA,IDA ISS IEA,IEA,IBA IEA,ISS IEA,IEA,IDA IMP ISS IEA,IDA ISS IEA,IDA IEA,IEA,IMP IGI ISS TAS I…	SERPINB9,A2M,CTSS,CD68,HAVCR2,ITGAX,FKBP5,AXL,CLEC7A,SIGLEC10,CTSC,NLRP3,TMSB4X,HLA-E,CXCL16,RNASET2,REL,CD74,IFNGR1,C5AR1,CSF1R,ST6GAL1,CCL3,C3,RGS1,SPP1,DUSP1,B2M,ZFP36,IL18,NR4A1,HLA-B,CCL4,LGMN,C1QC,P2RY12,NFKBIA,PDK4,PLD4,CCL4L2,GSN,HLA-C,GPR183,CH25H,NR4A2,C1QA,CX3CR1,CD4,IER3,FCGR1A,CXCR4,TYROBP,FOLR2,HLA-DPA1,C3AR1,PLIN2,IL1B,AOAH,EGR3,TREM2,VSIG4,PLAUR,TNFAIP3,FCER1G,HLA-DRB1,ITGB2,ALOX5…
1.18481e-26	8955	161	138	0.857143	0.0154104	GO:0050896	GO:BP	response to stimulus	21010	14004	GO:0008150	IDA IMP IEP,IDA IEA,IDA IEP IBA TAS,ISS,IDA IEA,TAS,IBA IEA,IEA,IBA,IDA IBA TAS IEA,IDA IMP ISS IBA TAS NAS IEA,IEA,IPI IEA,TAS IEA,IEA,IDA IMP IGI,IDA IBA IEA,IEP,IDA IBA NAS IEA,IEA,IEP IBA IEA,IDA IMP ISS IBA IEA,IDA ISS TAS NAS IEA,IDA ISS IBA TAS IEA,IMP IGI ISS IBA TAS IEA,TAS IEA,IBA TAS IEA,ISS,TAS IEA,IDA ISS,IDA IMP IEP ISS IBA TAS IC IEA,IDA IMP IBA TAS IEA,IDA TAS NAS IEA,IDA IEA,IMP …	SERPINB9,A2M,CTSS,CD68,HAVCR2,SIGLEC8,ITGAX,FKBP5,MS4A7,AXL,CLEC7A,LAIR1,SIGLEC10,CTSC,NLRP3,TMSB4X,HLA-E,CTSB,CXCL16,RNASET2,REL,CD74,IFNGR1,C5AR1,CSF1R,ST6GAL1,SGK1,FTH1,FGD2,LAPTM5,CCL3,C3,RGS1,SPP1,CYFIP1,WASF2,DUSP1,B2M,GPR34,ZFP36,IL18,FCGRT,NR4A1,HLA-B,CCL4,LGMN,PPP1R15A,C1QC,FCGR2A,P2RY12,CD83,B4GALT1,SRGN,SLCO2B1,PILRA,NFKBIA,PDK4,HLA-DRA,PLD4,OLR1,HERPUD1,CCL4L2,ARPC1B,MERTK,NR4A3,GSN,H…
2.18826e-26	1565	167	64	0.383234	0.0408946	GO:0009607	GO:BP	response to biotic stimulus	21010	3592	GO:0050896	IMP,IDA,TAS,ISS,IEA,IEA,IEA,IDA IEA,IDA ISS IBA NAS IEA,IEA,IEA,IDA IEA,IDA IEA,IEA,IBA,IDA IEA,IDA TAS NAS IEA,IEA,IEA,IDA,IDA IEP IBA,IEA,IEA,IEA,IDA IMP IEA,IDA ISS IEA,IEA,IDA IMP IEA,IBA TAS,IEA,IEA,IEA,IBA,IEA,IEA,IDA,IEA,IMP ISS IC IEA,IEA,IEA,IEA,TAS,IDA,IDA,IDA IBA IEA,IMP ISS IEA,IPI IBA IEA,IDA IMP ISS TAS NAS IEA,IBA IEA,IDA IMP,IDA IEA,IEP ISS,IMP,IDA,TAS IEA,IGI IBA IEA,IMP ISS TAS …	SERPINB9,A2M,CTSS,CD68,HAVCR2,ITGAX,FKBP5,AXL,CLEC7A,SIGLEC10,NLRP3,HLA-E,CXCL16,RNASET2,REL,CD74,IFNGR1,C5AR1,CSF1R,LAPTM5,CCL3,C3,RGS1,B2M,ZFP36,IL18,NR4A1,HLA-B,CCL4,C1QC,NFKBIA,PLD4,CCL4L2,GSN,HLA-C,CH25H,C1QA,CX3CR1,CD4,IER3,FCGR1A,CXCR4,TYROBP,HLA-DPA1,IL1B,TREM2,VSIG4,TNFAIP3,FCER1G,HLA-DRB1,IRF8,AIF1,HSPA1B,FCGR3A,PTPN6,LY86,CYBB,TNF,CYBA,CD14,RNASE1,CCL3L1,RNASE6,CCL2
3.93564e-26	1698	167	66	0.39521	0.0388693	GO:0044419	GO:BP	biological process involved in interspecies interaction between organisms	21010	11569	GO:0008150	IMP,IDA,TAS,ISS,IEA,IEA,IEA,IDA IMP IEA,IDA ISS IBA NAS IEA,IEA,IEA,IDA IEA,IEA,IDA IEA,IEA,IBA,IDA IEA,IDA TAS NAS IEA,IEA,IEA,IEA,IDA IEP IBA,IEA,IEA,IEA,IDA IMP IEA,IDA ISS IEA,IEA,IDA IMP IEA,IDA IBA TAS,IEA,IEA,IEA,IBA,IMP IEA,IEA,IEA,IDA,IEA,IMP ISS IC IEA,IDA IEA,IEA,IEA,TAS IEA,IDA,IDA,IDA IBA IEA,IMP ISS IEA,IPI IBA IEA,IDA IMP ISS TAS NAS IEA,IBA IEA,IDA IMP,IDA IEA,IEP ISS,IMP IEA,IDA,…	SERPINB9,A2M,CTSS,CD68,HAVCR2,ITGAX,FKBP5,AXL,CLEC7A,SIGLEC10,NLRP3,HLA-E,CTSB,CXCL16,RNASET2,REL,CD74,IFNGR1,STOM,C5AR1,CSF1R,CCL3,C3,RGS1,B2M,ZFP36,IL18,NR4A1,HLA-B,CCL4,C1QC,NFKBIA,PLD4,CCL4L2,GSN,HLA-C,SELPLG,CH25H,C1QA,CX3CR1,CD4,IER3,FCGR1A,CXCR4,TYROBP,HLA-DPA1,IL1B,TREM2,VSIG4,TNFAIP3,FCER1G,HLA-DRB1,IRF8,AIF1,HSPA1B,FCGR3A,PTPN6,LY86,CYBB,TNF,CYBA,CD14,RNASE1,CCL3L1,RNASE6,CCL2
4.37504e-26	1527	167	63	0.377246	0.0412574	GO:0051707	GO:BP	response to other organism	21010	14600	c(GO:0043207, GO:0044419)	IMP,IDA,TAS,ISS,IEA,IEA,IEA,IDA IEA,IDA ISS IBA NAS IEA,IEA,IEA,IDA IEA,IDA IEA,IEA,IBA,IDA IEA,IDA TAS NAS IEA,IEA,IEA,IDA IEP IBA,IEA,IEA,IEA,IDA IMP IEA,IDA ISS IEA,IEA,IDA IMP IEA,IBA TAS,IEA,IEA,IEA,IBA,IEA,IEA,IDA,IEA,IMP ISS IC IEA,IEA,IEA,IEA,TAS,IDA,IDA,IDA IBA IEA,IMP ISS IEA,IPI IBA IEA,IDA IMP ISS TAS NAS IEA,IBA IEA,IMP,IDA IEA,IEP ISS,IMP,IDA,TAS IEA,IGI IBA IEA,IMP ISS TAS IEA,IDA …	SERPINB9,A2M,CTSS,CD68,HAVCR2,ITGAX,FKBP5,AXL,CLEC7A,SIGLEC10,NLRP3,HLA-E,CXCL16,RNASET2,REL,CD74,IFNGR1,C5AR1,CSF1R,CCL3,C3,RGS1,B2M,ZFP36,IL18,NR4A1,HLA-B,CCL4,C1QC,NFKBIA,PLD4,CCL4L2,GSN,HLA-C,CH25H,C1QA,CX3CR1,CD4,IER3,FCGR1A,CXCR4,TYROBP,HLA-DPA1,IL1B,TREM2,VSIG4,TNFAIP3,FCER1G,HLA-DRB1,IRF8,AIF1,HSPA1B,FCGR3A,PTPN6,LY86,CYBB,TNF,CYBA,CD14,RNASE1,CCL3L1,RNASE6,CCL2
4.88609e-26	1530	167	63	0.377246	0.0411765	GO:0043207	GO:BP	response to external biotic stimulus	21010	11085	c(GO:0009605, GO:0009607)	IMP,IDA,TAS,ISS,IEA,IEA,IEA,IDA IEA,IDA ISS IBA NAS IEA,IEA,IEA,IDA IEA,IDA IEA,IEA,IBA,IDA IEA,IDA TAS NAS IEA,IEA,IEA,IDA IEP IBA,IEA,IEA,IEA,IDA IMP IEA,IDA ISS IEA,IEA,IDA IMP IEA,IBA TAS,IEA,IEA,IEA,IBA,IEA,IEA,IDA,IEA,IMP ISS IC IEA,IEA,IEA,IEA,TAS,IDA,IDA,IDA IBA IEA,IMP ISS IEA,IPI IBA IEA,IDA IMP ISS TAS NAS IEA,IBA IEA,IMP,IDA IEA,IEP ISS,IMP,IDA,TAS IEA,IGI IBA IEA,IMP ISS TAS IEA,IDA …	SERPINB9,A2M,CTSS,CD68,HAVCR2,ITGAX,FKBP5,AXL,CLEC7A,SIGLEC10,NLRP3,HLA-E,CXCL16,RNASET2,REL,CD74,IFNGR1,C5AR1,CSF1R,CCL3,C3,RGS1,B2M,ZFP36,IL18,NR4A1,HLA-B,CCL4,C1QC,NFKBIA,PLD4,CCL4L2,GSN,HLA-C,CH25H,C1QA,CX3CR1,CD4,IER3,FCGR1A,CXCR4,TYROBP,HLA-DPA1,IL1B,TREM2,VSIG4,TNFAIP3,FCER1G,HLA-DRB1,IRF8,AIF1,HSPA1B,FCGR3A,PTPN6,LY86,CYBB,TNF,CYBA,CD14,RNASE1,CCL3L1,RNASE6,CCL2
2.45836e-25	3909	169	96	0.568047	0.0245587	GO:0006950	GO:BP	response to stress	21010	2624	GO:0050896	IMP,IDA IEA,TAS,ISS,IEA,IEA,IBA IEA,IDA IMP ISS IBA NAS IEA,IPI IEA,IEA,IEA,IMP,IDA IEA,IDA IEA,IEA,IBA,IDA IMP IBA IEA,IDA ISS NAS IEA,ISS IBA TAS IEA,ISS TAS IEA,IEA,IDA,IDA IEP ISS IBA TAS IEA,IEA,IEA,IMP IBA,IDA,IDA ISS IEA,IDA ISS TAS IC IEA,IDA TAS IEA,IBA TAS IEA,IDA IBA TAS IC,IEA,IMP ISS TAS IEA,TAS,IEA,IDA NAS IEA,IDA ISS IEA,ISS IEA,IBA IEA,IDA IMP IEP IBA TAS IEA,IBA IEA,IEA,IEA,IEA,I…	SERPINB9,A2M,CTSS,CD68,HAVCR2,ITGAX,AXL,CLEC7A,SIGLEC10,CTSC,NLRP3,TMSB4X,HLA-E,CXCL16,RNASET2,REL,CD74,IFNGR1,C5AR1,CSF1R,SGK1,LAPTM5,CCL3,C3,SPP1,DUSP1,B2M,ZFP36,IL18,HLA-B,CCL4,PPP1R15A,C1QC,P2RY12,CD83,B4GALT1,NFKBIA,PDK4,PLD4,OLR1,HERPUD1,CCL4L2,MERTK,GSN,HLA-C,CH25H,NR4A2,C1QA,CX3CR1,CD4,IER3,TSC22D3,FCGR1A,CXCR4,TYROBP,FOLR2,HLA-DPA1,C3AR1,PLIN2,IL1B,MYL12A,AOAH,TREM2,VSIG4,PLAUR,TNFAIP3,L…
1.36445e-24	1082	167	53	0.317365	0.0489834	GO:0001775	GO:BP	cell activation	21010	450	c(GO:0009987, GO:0032501)	IDA IMP IEA,IDA IBA IEA,IDA ISS IBA TAS,IEA,IEA,IDA,IMP IBA NAS IEA,ISS,NAS,ISS IEA,ISS,IDA TAS,IBA IEA,IDA ISS IEA,IMP TAS IEA,IEA,IDA IBA,IEA,ISS,IMP,ISS,IDA ISS IBA IEA,ISS IEA,ISS IEA,IDA IBA IEA,IDA IMP ISS IBA,IMP IBA,IDA IBA IEA,HMP,IEA,IMP ISS IBA IEA,IBA IEA,ISS IEA,IDA IMP,IBA,IDA IMP IBA,IGI NAS,IBA,ISS IEA,IMP IBA,ISS,IDA NAS,IDA IMP,TAS IEA,IEA,HMP,HMP ISS IEA,ISS NAS IEA,IDA IBA TAS…	HAVCR2,AXL,CLEC7A,CTSC,NLRP3,HLA-E,CD74,IFNGR1,KLF6,C5AR1,LAPTM5,CCL3,B2M,IL18,P2RY12,CD83,HLA-DRA,MERTK,NR4A3,GSN,SELPLG,GPR183,C1QA,CX3CR1,CD4,TYROBP,HLA-DPA1,IL1B,MYL12A,EGR3,TREM2,VSIG4,TNFAIP3,LILRB4,FCER1G,HLA-DRB1,ITGB2,HLA-DMA,IRF8,HLA-DMB,NFKBID,AIF1,FCGR3A,PTPN6,APBB1IP,CLIC1,PLEK,TNF,LAT2,SAMSN1,THEMIS2,HLA-DRB5,CCL2
2.20062e-24	769	151	44	0.291391	0.0572172	GO:0001817	GO:BP	regulation of cytokine production	21010	484	c(GO:0001816, GO:0010468, GO:0051239)	IDA IMP IEA,IDA IEA,IDA IMP ISS IBA,IEA,IDA,IDA,IDA,IMP ISS IBA IEA,ISS,IEA,IMP,ISS,ISS,IDA,IDA,IDA ISS IEA,IDA TAS IEA,IMP,IEA,ISS IEA,ISS IEA,IEA,ISS,ISS IEA,NAS,IDA ISS IBA,IMP,IEA,IDA IMP IGI ISS TAS IEA,ISS IEA,IBA IEA,IMP ISS IEA,IDA IMP,ISS,IDA IMP,ISS IEA,IDA,IMP,IDA,ISS IEA,IEA,IDA IMP IGI ISS IEA,IDA,IDA IMP ISS IBA IEA	HAVCR2,AXL,CLEC7A,NLRP3,TMSB4X,HLA-E,REL,CD74,IFNGR1,C5AR1,CSF1R,LAPTM5,CCL3,C3,B2M,ZFP36,IL18,HLA-B,CD83,SRGN,PLD4,MERTK,NR4A3,CX3CR1,CD4,TYROBP,HLA-DPA1,C3AR1,IL1B,TREM2,VSIG4,TNFAIP3,LILRB4,FCER1G,HLA-DRB1,IRF8,AIF1,HSPA1B,FCGR3A,PTPN6,CYBB,TNF,CYBA,CD14
3.03315e-24	775	151	44	0.291391	0.0567742	GO:0001816	GO:BP	cytokine production	21010	483	c(GO:0010467, GO:0032501)	IDA IMP IEA,IDA IEA,IDA IMP ISS IBA,IEA,IDA,IDA,IDA,IMP ISS IBA IEA,ISS,IEA,IMP,ISS,ISS,IDA,IDA,IDA ISS IEA,IDA TAS IEA,IMP,IEA,ISS IEA,ISS IEA,IEA,ISS,ISS IEA,NAS,IDA ISS IBA,IMP,IEA,IDA IMP IGI ISS TAS IEA,ISS IEA,IBA IEA,IMP ISS IEA,IDA IMP,ISS,IDA IMP,ISS IEA,IDA,IMP,IDA,ISS IEA,IEA,IDA IMP IGI ISS IEA,IDA,IDA IMP ISS IBA IEA	HAVCR2,AXL,CLEC7A,NLRP3,TMSB4X,HLA-E,REL,CD74,IFNGR1,C5AR1,CSF1R,LAPTM5,CCL3,C3,B2M,ZFP36,IL18,HLA-B,CD83,SRGN,PLD4,MERTK,NR4A3,CX3CR1,CD4,TYROBP,HLA-DPA1,C3AR1,IL1B,TREM2,VSIG4,TNFAIP3,LILRB4,FCER1G,HLA-DRB1,IRF8,AIF1,HSPA1B,FCGR3A,PTPN6,CYBB,TNF,CYBA,CD14
1.33356e-23	939	167	49	0.293413	0.0521832	GO:0045321	GO:BP	leukocyte activation	21010	11966	c(GO:0001775, GO:0002376)	IDA IMP IEA,IDA IBA IEA,IDA IBA TAS,IEA,IEA,IDA,IMP IBA NAS IEA,ISS,NAS,ISS IEA,ISS,IDA TAS,IBA IEA,IDA ISS IEA,IEA,IDA IBA,IEA,ISS,IMP,ISS,IDA ISS IBA IEA,ISS IEA,ISS IEA,IDA IBA IEA,IDA IMP ISS IBA,IMP IBA,IDA IBA,IEA,IMP ISS IBA IEA,IBA IEA,ISS IEA,IDA IMP,IBA,IDA IMP IBA,IGI NAS,IBA,ISS IEA,IMP IBA,ISS,IDA NAS,IDA IMP,TAS IEA,IEA,ISS NAS IEA,IDA IBA TAS IEA,ISS IBA IEA,ISS IEA,IBA,ISS	HAVCR2,AXL,CLEC7A,CTSC,NLRP3,HLA-E,CD74,IFNGR1,KLF6,C5AR1,LAPTM5,CCL3,B2M,IL18,CD83,HLA-DRA,MERTK,NR4A3,GSN,SELPLG,GPR183,C1QA,CX3CR1,CD4,TYROBP,HLA-DPA1,IL1B,EGR3,TREM2,VSIG4,TNFAIP3,LILRB4,FCER1G,HLA-DRB1,ITGB2,HLA-DMA,IRF8,HLA-DMB,NFKBID,AIF1,FCGR3A,PTPN6,APBB1IP,TNF,LAT2,SAMSN1,THEMIS2,HLA-DRB5,CCL2
1.67259e-23	2968	169	82	0.485207	0.027628	GO:0051239	GO:BP	regulation of multicellular organismal process	21010	14270	c(GO:0032501, GO:0050789)	IDA IMP IEA,IMP ISS IEA,IDA IEA,IDA IMP ISS IBA,IEA,IEA,IDA IGI,IDA,IDA,IDA IMP ISS IBA NAS IEA,ISS,IEA,IMP ISS,TAS,ISS,IDA ISS TAS,IDA IEA,IDA IBA IEA,IEA,IDA IBA IEA,IMP ISS IEA,IDA IMP ISS IEA,IDA ISS TAS IC IEA,IEA,IMP,IDA IEA,IDA,IEA,IDA ISS IBA IEA,IEA,IEA,IDA IBA,ISS IEA,IEA,ISS IEA,IDA IEA,IEA,ISS TAS IEA,IDA NAS IEA,ISS IEA,IDA IMP ISS IBA,IMP IBA,ISS IEA,IEA,IDA IMP IGI ISS IBA TAS IEA,…	HAVCR2,ITGAX,AXL,CLEC7A,CTSC,NLRP3,TMSB4X,HLA-E,REL,CD74,IFNGR1,C5AR1,CSF1R,SGK1,LAPTM5,CCL3,C3,SPP1,CYFIP1,B2M,BIN1,ZFP36,IL18,NR4A1,HLA-B,LGMN,C1QC,CD83,SRGN,NFKBIA,PDK4,HLA-DRA,PLD4,MERTK,NR4A3,GPR183,NR4A2,CX3CR1,CD4,CXCR4,TYROBP,HLA-DPA1,EGR2,C3AR1,IL1B,TBXAS1,EGR3,TREM2,VSIG4,PLAUR,TNFAIP3,LILRB4,ARHGDIB,FCER1G,HLA-DRB1,ITGB2,HLA-DMA,APOC2,ADORA3,IRF8,HLA-DMB,NFKBID,AIF1,HSPA1B,FCGR3A,PTPN6…
1.95116e-23	947	167	49	0.293413	0.0517423	GO:0045087	GO:BP	innate immune response	21010	11875	c(GO:0006955, GO:0098542)	IMP,IDA,TAS,IEA,IEA,ISS IEA,IEA,IEA,IDA IEA,IDA IEA,IEA,IBA,IDA IEA,IDA NAS IEA,IEA,IEP IBA,IEA,IEA,IDA IEA,IBA,IEA,IEA,IEA,IBA,IEA,IEA,IDA,IEA,IMP ISS IC IEA,IEA,IDA,IDA,IMP ISS IEA,IPI IBA IEA,IDA ISS TAS NAS IEA,IBA IEA,IDA IEA,IEP ISS,IMP,IDA,TAS IEA,IBA IEA,IMP ISS TAS IEA,IDA IEA,IDA IMP ISS IEA,IDA ISS IEA,IBA,IDA IBA,IEP ISS IBA	SERPINB9,A2M,CTSS,HAVCR2,AXL,CLEC7A,SIGLEC10,NLRP3,HLA-E,CXCL16,RNASET2,REL,CD74,IFNGR1,CSF1R,CCL3,C3,IL18,HLA-B,CCL4,C1QC,NFKBIA,PLD4,CCL4L2,GSN,HLA-C,CH25H,C1QA,CX3CR1,FCGR1A,TYROBP,HLA-DPA1,TREM2,VSIG4,TNFAIP3,FCER1G,IRF8,AIF1,HSPA1B,FCGR3A,PTPN6,LY86,CYBB,TNF,CYBA,CD14,CCL3L1,RNASE6,CCL2
1.98355e-23	628	152	40	0.263158	0.0636943	GO:0002252	GO:BP	immune effector process	21010	798	GO:0002376	IMP IEP,IDA,IDA IEA,IEA,ISS,IEA,IEA,IDA IBA,ISS IBA IEA,ISS,IDA,IMP IBA IEA,IDA IEA,IDA ISS IEA,IDA IBA,IDA NAS IEA,IDA,ISS,IBA,ISS IBA IEA,IDA TAS NAS IEA,ISS IEA,IDA IEA,ISS IBA,IDA IGI IC,ISS IEA,IPI IBA IEA,IDA,IBA,IDA,IGI,IEA,IMP,ISS,IDA,IEA,IEA,ISS IEA,IDA IEA,IEA	SERPINB9,A2M,HAVCR2,AXL,CLEC7A,CTSC,NLRP3,HLA-E,CD74,LAPTM5,CCL3,C3,B2M,IL18,HLA-B,C1QC,HLA-DRA,NR4A3,HLA-C,GPR183,C1QA,CX3CR1,FCGR1A,TYROBP,IL1B,TREM2,VSIG4,LILRB4,FCER1G,HLA-DRB1,ITGB2,IRF8,HLA-DMB,NFKBID,FCGR3A,PTPN6,APBB1IP,CTSH,TNF,LAT2
2.0086e-23	1196	167	54	0.323353	0.0451505	GO:0098542	GO:BP	defense response to other organism	21010	19686	c(GO:0006952, GO:0051707)	IMP,IDA,TAS,IEA,IEA,IEA,ISS NAS IEA,IEA,IEA,IDA IEA,IDA IEA,IEA,IBA,IDA IEA,IDA NAS IEA,IEA,IEA,IEP IBA,IEA,ISS IEA,IDA IEA,IBA,IEA,IEA,IEA,IBA,IEA,IEA,IDA,IEA,IMP ISS IC IEA,IEA,IEA,IDA,IDA,IDA IEA,IMP ISS IEA,IPI IBA IEA,IDA ISS TAS NAS IEA,IBA IEA,IDA IEA,IEP ISS,IMP,IDA,TAS IEA,IBA IEA,IMP ISS TAS IEA,IDA IEA,IDA IMP ISS IEA,IDA ISS IEA,IBA,IBA,IDA IBA IEA,IEP ISS IBA	SERPINB9,A2M,CTSS,HAVCR2,ITGAX,AXL,CLEC7A,SIGLEC10,NLRP3,HLA-E,CXCL16,RNASET2,REL,CD74,IFNGR1,C5AR1,CSF1R,CCL3,C3,IL18,HLA-B,CCL4,C1QC,NFKBIA,PLD4,CCL4L2,GSN,HLA-C,CH25H,C1QA,CX3CR1,CD4,FCGR1A,TYROBP,HLA-DPA1,IL1B,TREM2,VSIG4,TNFAIP3,FCER1G,IRF8,AIF1,HSPA1B,FCGR3A,PTPN6,LY86,CYBB,TNF,CYBA,CD14,RNASE1,CCL3L1,RNASE6,CCL2
2.67865e-23	875	157	46	0.292994	0.0525714	GO:0050776	GO:BP	regulation of immune response	21010	13908	c(GO:0002682, GO:0006955, GO:0048583)	IMP,IDA,TAS,IDA IEA,ISS,IEA,IDA IBA,IBA IEA,IDA IBA,ISS,IMP IBA IEA,IDA IEA,IDA ISS IEA,IDA IBA,IDA NAS IEA,IEA,IDA,ISS,IBA,IDA TAS NAS IEA,IEA,IBA IEA,IDA,IDA IBA IEA,IDA IGI IC,IMP ISS IEA,IPI IBA IEA,IDA ISS TAS NAS IEA,IDA IMP,IMP IBA IEA,IDA,IGI,TAS,IMP,ISS,IMP,IDA IBA,TAS IEA,IDA,IBA,IEA,IDA,IDA ISS IEA,IDA IBA IEA,ISS IEA,IBA IEA	SERPINB9,A2M,CTSS,HAVCR2,CLEC7A,NLRP3,HLA-E,CD74,C5AR1,LAPTM5,C3,B2M,IL18,HLA-B,C1QC,NFKBIA,HLA-DRA,NR4A3,HLA-C,C1QA,CD4,FCGR1A,TYROBP,C3AR1,IL1B,TREM2,VSIG4,TNFAIP3,LILRB4,FCER1G,HLA-DRB1,ITGB2,RHBDF2,HLA-DMB,NFKBID,HSPA1B,FCGR3A,PTPN6,CTSH,FPR1,TNF,CYBA,CD14,LAT2,SAMSN1,THEMIS2
1.80393e-22	1062	151	48	0.317881	0.0451977	GO:0032101	GO:BP	regulation of response to external stimulus	21010	7724	c(GO:0009605, GO:0048583)	IMP,IDA,TAS,IEA,ISS,IPI,IEA,IEA,IDA IMP,IDA,ISS IEA,IEA,IGI,IEA,IDA ISS TAS,IEA,IEA,IMP,IEA,ISS TAS IC IEA,IDA,IDA,IDA,ISS TAS,IDA IEA,IDA,IEA,IEA,IEA,IMP IEA,IDA,IEA,IGI ISS TAS IEA,IBA IEA,IMP ISS IBA IEA,IPI IBA,NAS,IDA IMP ISS TAS NAS IEA,IDA,IEA,TAS,IDA,IMP,IDA TAS IEA,IGI IBA IEA,IDA ISS TAS IEA,IDA,IDA ISS IEA	SERPINB9,A2M,CTSS,HAVCR2,CLEC7A,SIGLEC10,CTSC,NLRP3,TMSB4X,HLA-E,CD74,C5AR1,CSF1R,ST6GAL1,CCL3,C3,SPP1,DUSP1,ZFP36,IL18,HLA-B,CCL4,LGMN,P2RY12,NFKBIA,GPR183,CX3CR1,IER3,FCGR1A,CXCR4,TYROBP,C3AR1,IL1B,AOAH,TREM2,VSIG4,PLAUR,TNFAIP3,HLA-DRB1,ALOX5AP,RHBDF2,AIF1,HSPA1B,PTPN6,LY86,TNF,CYBA,CD14
3.95961e-22	699	157	41	0.261146	0.0586552	GO:0050778	GO:BP	positive regulation of immune response	21010	13910	c(GO:0002684, GO:0006955, GO:0048584, GO:0050776)	IDA,TAS,IEA,ISS,IEA,IDA IBA,IBA IEA,IDA IBA,ISS,IMP IBA IEA,IDA IEA,IDA ISS IEA,IDA IBA,IDA NAS IEA,IEA,IDA,ISS,IBA,IDA TAS NAS IEA,IEA,IEA,IDA,IDA IBA IEA,IDA IGI IC,IMP ISS IEA,IPI IBA IEA,IDA TAS NAS IEA,IDA IMP,IBA,IDA,IGI,IMP,ISS,IMP,IEA,IBA,IEA,IDA,IDA ISS IEA,IDA IBA,IBA IEA	A2M,CTSS,HAVCR2,CLEC7A,NLRP3,HLA-E,CD74,C5AR1,LAPTM5,C3,B2M,IL18,HLA-B,C1QC,NFKBIA,HLA-DRA,NR4A3,HLA-C,C1QA,CD4,FCGR1A,TYROBP,C3AR1,IL1B,TREM2,VSIG4,TNFAIP3,LILRB4,FCER1G,HLA-DRB1,ITGB2,HLA-DMB,NFKBID,HSPA1B,PTPN6,FPR1,TNF,CYBA,CD14,LAT2,THEMIS2
1.21761e-21	2775	169	77	0.455621	0.0277477	GO:0010033	GO:BP	response to organic substance	21010	3903	GO:0042221	IEP,IEA,IEP,ISS,IEA,IDA IEA,IDA ISS IBA TAS IEA,IEA,IEA,IMP,IEP,IDA IEA,IBA,IDA IMP IBA IEA,IDA NAS IEA,IEA,IMP ISS IEA,IEA,IEA,ISS,IDA IEP IBA,IDA IEA,IEA,IMP,IEA,IDA IMP IEA,IDA IEA,ISS IBA IEA,IBA,IDA,TAS,ISS IEA,IEA,IDA IBA IEA,IMP IEA,IDA IMP IEP IBA IEA,IBA,IEA,ISS IBA IEA,IEA,IDA,IDA,ISS IBA IEA,ISS IEA,IDA IBA,IDA IMP IEA,IEA,IDA,IEA,IEA,IDA ISS IBA IEA,IEA,IDA IMP ISS IEA,IDA IMP ISS TAS…	SERPINB9,A2M,CTSS,CD68,HAVCR2,AXL,CLEC7A,CTSC,NLRP3,TMSB4X,CTSB,CXCL16,REL,CD74,IFNGR1,C5AR1,CSF1R,ST6GAL1,SGK1,LAPTM5,CCL3,SPP1,CYFIP1,DUSP1,B2M,ZFP36,IL18,NR4A1,CCL4,LGMN,PPP1R15A,P2RY12,CD83,NFKBIA,PDK4,HERPUD1,CCL4L2,ARPC1B,NR4A3,GSN,SELPLG,CH25H,NR4A2,CX3CR1,CD4,CXCR4,FOLR2,HLA-DPA1,EGR2,PLIN2,IL1B,TBXAS1,TREM2,TNFAIP3,LILRB4,FCER1G,HLA-DRB1,ITGB2,ALOX5AP,P2RY13,IRF8,AIF1,RGS10,HSPA1B,SLC2A5…
1.57733e-21	636	167	40	0.239521	0.0628931	GO:0050865	GO:BP	regulation of cell activation	21010	13978	c(GO:0001775, GO:0050794, GO:0051239)	IDA IMP IEA,IDA IEA,IDA IBA,IEA,IEA,IDA,IMP NAS IEA,ISS,TAS,IBA,IDA ISS IEA,IEA,IDA IBA,IEA,ISS,IDA IEA,IDA IEA,IMP IBA,IMP IBA,IDA IBA,IEA,IMP ISS IBA IEA,IBA IEA,ISS IEA,IDA IMP,IBA,IDA IMP IBA,IGI,IBA,IMP IBA,ISS,IDA,IDA,TAS IEA,ISS IEA,IEA,ISS IBA IEA,ISS IEA,IBA,ISS	HAVCR2,AXL,CLEC7A,CTSC,NLRP3,HLA-E,CD74,LAPTM5,CCL3,B2M,IL18,CD83,HLA-DRA,MERTK,NR4A3,GPR183,CD4,TYROBP,HLA-DPA1,IL1B,EGR3,TREM2,VSIG4,TNFAIP3,LILRB4,FCER1G,HLA-DRB1,ITGB2,HLA-DMA,HLA-DMB,NFKBID,AIF1,FCGR3A,PTPN6,PLEK,TNF,SAMSN1,THEMIS2,HLA-DRB5,CCL2
2.22417e-21	386	167	33	0.197605	0.0854922	GO:0050867	GO:BP	positive regulation of cell activation	21010	13980	c(GO:0001775, GO:0048522, GO:0050865, GO:0051240)	IEA,IDA,IDA IBA,IEA,IEA,IDA,IMP IEA,TAS,IBA,IDA ISS IEA,IEA,IDA IBA,ISS,IDA IEA,IEA,IBA,IMP IBA,IDA IBA,IEA,IMP ISS IBA IEA,IDA IMP,IDA IBA,IGI,IBA,IMP IBA,ISS,IDA,IDA,TAS,ISS IEA,IEA,IBA,ISS	HAVCR2,AXL,CLEC7A,CTSC,NLRP3,HLA-E,CD74,CCL3,B2M,IL18,CD83,HLA-DRA,NR4A3,GPR183,CD4,TYROBP,HLA-DPA1,IL1B,EGR3,TREM2,LILRB4,HLA-DRB1,ITGB2,HLA-DMA,HLA-DMB,NFKBID,AIF1,FCGR3A,PTPN6,PLEK,TNF,HLA-DRB5,CCL2
8.54587e-21	1629	169	59	0.349112	0.0362185	GO:0051240	GO:BP	positive regulation of multicellular organismal process	21010	14271	c(GO:0032501, GO:0048518, GO:0051239)	IMP IEA,IMP ISS IEA,IDA,IDA IMP ISS IBA,IEA,IEA,IDA,IDA IMP ISS IBA IEA,ISS,IEA,IMP,ISS,ISS TAS,IDA IEA,IDA IBA IEA,IEA,IDA IBA,IMP,IDA ISS TAS IC IEA,IEA,IDA IBA,ISS IEA,IDA IEA,ISS IEA,IDA NAS IEA,ISS IEA,ISS IBA,IMP IBA,ISS IEA,IEA,IDA IMP IGI ISS IBA TAS IEA,IEA,IEA,IMP ISS IBA IEA,IDA IMP,ISS,IDA IBA,IGI IEA,IBA,IC,IEA,IMP IBA,ISS,IDA,IMP,IDA,TAS,ISS IEA,ISS IEA,IEA,ISS IEA,IDA IMP IGI ISS I…	HAVCR2,ITGAX,AXL,CLEC7A,CTSC,NLRP3,HLA-E,CD74,IFNGR1,C5AR1,CSF1R,LAPTM5,CCL3,C3,SPP1,CYFIP1,B2M,BIN1,IL18,CD83,HLA-DRA,NR4A3,GPR183,CX3CR1,CD4,CXCR4,TYROBP,HLA-DPA1,EGR2,C3AR1,IL1B,TBXAS1,EGR3,TREM2,LILRB4,FCER1G,HLA-DRB1,ITGB2,HLA-DMA,APOC2,IRF8,HLA-DMB,NFKBID,AIF1,HSPA1B,FCGR3A,PTPN6,UCP2,CTSH,CYBB,PLEK,TNF,CYBA,CD14,HCLS1,HLA-DRB5,ADRB2,CCL2,OSM
8.62393e-21	2691	170	75	0.441176	0.0278707	GO:0070887	GO:BP	cellular response to chemical stimulus	21010	17162	c(GO:0042221, GO:0051716)	IEP,IEP,ISS,IEA,IDA IEA,TAS,IEA,IDA IMP,IEP,IBA IEA,IMP ISS IBA IEA,IDA NAS IEA,IEA,IMP IGI ISS IEA,IEA,ISS,IDA IEP ISS IBA IC IEA,IDA,IEA,IMP,IMP IGI IEA,IDA IMP IEA,IDA IEA,IMP ISS IBA IEA,IDA IBA,IDA,TAS,ISS IEA,TAS,IDA IBA IEA,IMP IEA,IBA IEA,IBA,ISS IBA IEA,IEA,IDA,IDA IMP ISS IEA,ISS IEA,ISS IBA IEA,ISS IEA,IDA IBA,IDA IMP TAS IEA,IEA,IDA,IEA,IEA,IDA ISS IBA IEA,IMP,IDA IMP ISS IEA,IDA IMP …	SERPINB9,CTSS,CD68,HAVCR2,AXL,CLEC7A,NLRP3,TMSB4X,CTSB,CXCL16,CD74,IFNGR1,C5AR1,CSF1R,SGK1,LAPTM5,CCL3,SPP1,CYFIP1,DUSP1,B2M,ZFP36,IL18,NR4A1,CCL4,LGMN,PPP1R15A,P2RY12,SLCO2B1,NFKBIA,PDK4,HERPUD1,CCL4L2,NR4A3,GSN,SELPLG,GPR183,CH25H,NR4A2,CX3CR1,CD4,CXCR4,FOLR2,HLA-DPA1,EGR2,C3AR1,IL1B,EGR3,TREM2,TNFAIP3,LILRB4,FCER1G,HLA-DRB1,ITGB2,ALOX5AP,P2RY13,IRF8,AIF1,RGS10,HSPA1B,SLC2A5,LTC4S,PTPN6,UCP2,CT…
8.90654e-21	585	167	38	0.227545	0.0649573	GO:0002694	GO:BP	regulation of leukocyte activation	21010	1226	c(GO:0002682, GO:0045321, GO:0050865)	IDA IMP IEA,IDA IEA,IDA IBA,IEA,IEA,IDA,IMP NAS IEA,ISS,TAS,IBA,IDA ISS IEA,IEA,IDA IBA,IEA,ISS,IDA IEA,IDA IEA,IMP IBA,IMP IBA,IDA IBA,IEA,IMP ISS IBA IEA,IBA IEA,ISS IEA,IDA IMP,IDA IMP IBA,IGI,IBA,IMP IBA,ISS,IDA,IDA,TAS IEA,IEA,ISS IBA IEA,ISS IEA,IBA,ISS	HAVCR2,AXL,CLEC7A,CTSC,NLRP3,HLA-E,CD74,LAPTM5,CCL3,B2M,IL18,CD83,HLA-DRA,MERTK,NR4A3,GPR183,CD4,TYROBP,HLA-DPA1,IL1B,EGR3,TREM2,VSIG4,TNFAIP3,LILRB4,HLA-DRB1,ITGB2,HLA-DMA,HLA-DMB,NFKBID,AIF1,FCGR3A,PTPN6,TNF,SAMSN1,THEMIS2,HLA-DRB5,CCL2
9.24277e-21	371	167	32	0.191617	0.0862534	GO:0002696	GO:BP	positive regulation of leukocyte activation	21010	1228	c(GO:0002684, GO:0002694, GO:0045321, GO:0050867)	IEA,IDA,IDA IBA,IEA,IEA,IDA,IMP IEA,TAS,IBA,IDA ISS IEA,IEA,IDA IBA,ISS,IDA IEA,IEA,IBA,IMP IBA,IDA IBA,IEA,IMP ISS IBA IEA,IDA IMP,IDA IBA,IGI,IBA,IMP IBA,ISS,IDA,IDA,TAS,IEA,IBA,ISS	HAVCR2,AXL,CLEC7A,CTSC,NLRP3,HLA-E,CD74,CCL3,B2M,IL18,CD83,HLA-DRA,NR4A3,GPR183,CD4,TYROBP,HLA-DPA1,IL1B,EGR3,TREM2,LILRB4,HLA-DRB1,ITGB2,HLA-DMA,HLA-DMB,NFKBID,AIF1,FCGR3A,PTPN6,TNF,HLA-DRB5,CCL2
2.3501e-20	387	152	31	0.203947	0.0801034	GO:0002443	GO:BP	leukocyte mediated immunity	21010	980	GO:0002252	IMP IEP,IEA,ISS,IEA,IEA,IDA IBA,ISS IEA,IDA,IEA,IDA IEA,IDA IEA,IDA IBA,IDA NAS IEA,IDA,ISS,IBA,IDA NAS IEA,ISS IEA,IDA IEA,ISS IBA,IDA IC,ISS IEA,IDA,IBA,IDA,IGI,IDA,IEA,ISS IEA,IEA,IEA	SERPINB9,HAVCR2,CLEC7A,CTSC,NLRP3,HLA-E,CD74,CCL3,C3,B2M,IL18,HLA-B,C1QC,HLA-DRA,NR4A3,HLA-C,C1QA,CX3CR1,FCGR1A,TYROBP,IL1B,TREM2,LILRB4,FCER1G,HLA-DRB1,ITGB2,FCGR3A,PTPN6,CTSH,TNF,LAT2
5.31271e-20	2212	169	67	0.39645	0.0302893	GO:0048584	GO:BP	positive regulation of response to stimulus	21010	13507	c(GO:0048518, GO:0048583, GO:0050896)	IDA,IBA TAS,IEA,IDA IBA IEA,IMP ISS IBA,IEA,IEA,IDA,IDA IBA,IEP,IDA IMP ISS IBA IEA,IDA IBA IEA,IGI ISS IEA,IEA,ISS,IDA IMP IEP ISS IBA TAS,IDA IMP IBA IEA,IEA,IDA IEA,IDA ISS TAS IC IEA,IDA IBA,IDA IMP IBA,IDA,IDA NAS IEA,ISS,IDA IEA,IDA,IDA IMP,IBA,ISS,IBA,IDA,IDA TAS NAS IEA,ISS IEA,IDA IBA IEA,IEA,IMP IEA,IDA,IDA IBA IEA,IDA IGI ISS TAS IC IEA,IDA IMP ISS IBA IEA,IPI IBA IEA,IMP,IDA IBA TAS N…	A2M,CTSS,HAVCR2,AXL,CLEC7A,CTSC,NLRP3,TMSB4X,HLA-E,REL,CD74,C5AR1,CSF1R,FGD2,LAPTM5,CCL3,C3,CYFIP1,B2M,IL18,HLA-B,CCL4,LGMN,C1QC,P2RY12,NFKBIA,HLA-DRA,HERPUD1,CCL4L2,NR4A3,HLA-C,GPR183,C1QA,CX3CR1,CD4,FCGR1A,CXCR4,TYROBP,C3AR1,IL1B,TREM2,VSIG4,PLAUR,TNFAIP3,LILRB4,FCER1G,HLA-DRB1,ITGB2,ALOX5AP,HLA-DMB,NFKBID,AIF1,HSPA1B,PTPN6,CTSH,FPR1,LY86,TNF,CYBA,CD14,LAT2,HCLS1,THEMIS2,CCL3L1,ADRB2,CCL2,OSM
2.52768e-19	2001	169	63	0.372781	0.0314843	GO:0071310	GO:BP	cellular response to organic substance	21010	17376	c(GO:0010033, GO:0070887)	IEP,IEP,ISS,IEA,IDA,TAS,IEA,IMP,IEP,IMP IBA IEA,IDA NAS IEA,IMP ISS IEA,IEA,ISS,IDA IEP IBA,IDA,IEA,IMP,IDA IMP IEA,IDA IEA,ISS IBA IEA,IBA,IDA,TAS,ISS IEA,IDA IBA IEA,IMP IEA,IBA IEA,IBA,ISS IBA IEA,IEA,IDA,ISS IBA IEA,ISS IEA,IDA IBA,IDA IMP IEA,IEA,IDA,IEA,IDA ISS IBA IEA,IDA IMP ISS IEA,IDA IMP TAS,IEP IBA,ISS,IMP,IEA,IDA IEA,IEP ISS,IDA,IMP TAS,ISS IEA,TAS IEA,ISS IEA,IEP,IGI IBA IEA,IEA,IDA…	SERPINB9,CTSS,CD68,HAVCR2,AXL,CLEC7A,NLRP3,TMSB4X,CTSB,CD74,IFNGR1,CSF1R,SGK1,LAPTM5,CCL3,SPP1,CYFIP1,DUSP1,ZFP36,IL18,NR4A1,CCL4,LGMN,PPP1R15A,P2RY12,NFKBIA,PDK4,HERPUD1,CCL4L2,NR4A3,GSN,SELPLG,NR4A2,CX3CR1,CD4,CXCR4,FOLR2,HLA-DPA1,EGR2,IL1B,TREM2,TNFAIP3,LILRB4,FCER1G,HLA-DRB1,P2RY13,IRF8,AIF1,RGS10,HSPA1B,SLC2A5,PTPN6,UCP2,CTSH,LY86,CYBB,TNF,CD14,HCLS1,CCL3L1,ADRB2,CCL2,OSM
6.11624e-19	302	148	27	0.182432	0.089404	GO:0002460	GO:BP	adaptive immune response based on somatic recombination of immune receptors built from immunoglobulin superfamily domains	21010	997	GO:0002250	IEA,ISS,IEA,IEA,IDA IBA,ISS IEA,IEA,IDA IEA,IDA,IDA IBA,IDA NAS IEA,IDA,IBA,IDA NAS IEA,IEA,IDA IEA,IDA IC,ISS IEA,ISS IEA,IDA,IBA,IDA IMP,ISS,IDA,IEA,ISS IEA,IEA	HAVCR2,CLEC7A,CTSC,NLRP3,HLA-E,CD74,C3,B2M,IL18,HLA-B,C1QC,HLA-DRA,HLA-C,C1QA,CD4,FCGR1A,IL1B,TREM2,TNFAIP3,LILRB4,FCER1G,HLA-DRB1,NFKBID,FCGR3A,PTPN6,CTSH,TNF
7.62401e-19	3909	160	84	0.525	0.0214889	GO:0048583	GO:BP	regulation of response to stimulus	21010	13506	c(GO:0050789, GO:0050896)	IMP,IDA,IBA TAS,IDA IEA,IDA IBA IEA,IMP ISS IBA,IPI,IEA,IEA,IDA IMP IGI,IDA IBA,IEP,IDA IMP ISS IBA IEA,IDA IBA IEA,IGI ISS IBA IEA,IEA,TAS,TAS IEA,ISS,IDA IMP IEP ISS IBA TAS,IDA IMP IBA IEA,IEA,IEA,IEA,IDA IMP ISS IBA IEA,IDA IEA,IEA,IDA ISS TAS IC IEA,IDA IBA,IDA IMP IBA,IDA ISS IEA,TAS,IDA NAS IEA,ISS TAS,IDA NAS IEA,IDA,IDA IMP IGI IBA IEA,IBA,ISS IEA,IBA,IDA,IMP,IDA TAS NAS IEA,ISS IEA,IDA …	SERPINB9,A2M,CTSS,HAVCR2,AXL,CLEC7A,SIGLEC10,CTSC,NLRP3,TMSB4X,HLA-E,REL,CD74,C5AR1,CSF1R,ST6GAL1,SGK1,FGD2,LAPTM5,CCL3,C3,RGS1,SPP1,CYFIP1,DUSP1,B2M,ZFP36,IL18,HLA-B,CCL4,LGMN,PPP1R15A,C1QC,P2RY12,NFKBIA,HLA-DRA,HERPUD1,CCL4L2,NR4A3,HLA-C,GPR183,NR4A2,C1QA,CX3CR1,CD4,IER3,FCGR1A,CXCR4,TYROBP,C3AR1,IL1B,AOAH,TREM2,VSIG4,PLAUR,TNFAIP3,LILRB4,ARHGDIB,FCER1G,HLA-DRB1,ITGB2,ALOX5AP,RHBDF2,HLA-DMB,NFK…
1.41376e-18	381	148	29	0.195946	0.0761155	GO:0002697	GO:BP	regulation of immune effector process	21010	1229	c(GO:0002252, GO:0002682)	IMP,IDA,IDA IEA,IEA,ISS,IEA,IDA IBA,ISS IBA IEA,ISS,IEA,IDA IEA,IDA ISS IEA,IDA IBA,IDA,ISS,IBA,ISS IEA,IEA,ISS IBA,IDA IGI IC,ISS IEA,IPI IBA,IDA,IDA,IGI,IMP,ISS,IEA,IDA IEA	SERPINB9,A2M,HAVCR2,AXL,CLEC7A,NLRP3,HLA-E,CD74,LAPTM5,C3,B2M,IL18,HLA-B,HLA-DRA,NR4A3,HLA-C,CX3CR1,FCGR1A,TYROBP,IL1B,TREM2,VSIG4,LILRB4,HLA-DRB1,ITGB2,HLA-DMB,NFKBID,PTPN6,TNF
2.97869e-18	718	161	38	0.236025	0.0529248	GO:0002250	GO:BP	adaptive immune response	21010	796	GO:0006955	IEP,IEA,ISS,IEA,IEA,IEA,IEA,IDA IBA IEA,ISS IEA,IEA,IDA IEA,IDA,IDA IBA IEA,IDA NAS IEA,IDA IEA,IBA IEA,ISS IEA,IDA NAS IEA,ISS IEA,IEA,IDA IEA,IEA,IDA IC,ISS IEA,ISS IEA,IDA IEA,IBA,IDA IMP IEA,IEA,IEA,ISS,IDA,IEA,IEP ISS IEA,IEA,IEA,ISS IEA,IEA	CTSS,HAVCR2,CLEC7A,LAIR1,SIGLEC10,CTSC,NLRP3,HLA-E,CD74,C3,B2M,IL18,HLA-B,C1QC,HLA-DRA,HLA-C,GPR183,C1QA,CX3CR1,CD4,FCGR1A,HLA-DPA1,IL1B,TREM2,TNFAIP3,LILRB4,FCER1G,HLA-DRB1,HLA-DMA,HLA-DMB,NFKBID,FCGR3A,PTPN6,CTSH,TNF,LAT2,SAMSN1,HLA-DRB5
4.75838e-18	6253	161	106	0.658385	0.0169519	GO:0048518	GO:BP	positive regulation of biological process	21010	13451	c(GO:0008150, GO:0050789)	IDA,IDA IBA TAS,IMP IEA,IMP ISS IEA,IDA IMP IBA IEA,IDA IMP ISS IBA,ISS IEA,IEA,IDA IGI,IDA IBA,IMP IBA IEA,IDA IEP NAS,IDA IMP ISS IBA IEA,ISS,IEA,IDA TAS,IDA IBA IEA,IMP IGI ISS IBA IEA,IDA,IEA,TAS,IEA,IDA IMP ISS,IDA,IDA IMP IEP ISS IBA TAS,IDA IMP ISS IBA IEA,IDA IBA IEA,IDA IMP IEA,IMP IBA,IDA IGI IBA IEA,IDA IMP ISS IEA,IDA IMP ISS IEA,IDA ISS TAS IC IEA,IDA IMP IEA,IBA,IDA IBA,IDA IMP IBA,…	A2M,CTSS,HAVCR2,ITGAX,AXL,CLEC7A,CTSC,NLRP3,TMSB4X,HLA-E,CXCL16,REL,CD74,IFNGR1,STOM,KLF6,C5AR1,CSF1R,SRGAP2C,ST6GAL1,SGK1,FGD2,LAPTM5,SPTLC2,CCL3,C3,SPP1,CYFIP1,WASF2,B2M,BIN1,ZFP36,IL18,NR4A1,ELL2,HLA-B,CCL4,LGMN,PPP1R15A,C1QC,P2RY12,CD83,B4GALT1,NFKBIA,HLA-DRA,HERPUD1,CCL4L2,MERTK,NR4A3,GSN,HLA-C,GPR183,NR4A2,C1QA,CX3CR1,CD4,IER3,FCGR1A,CXCR4,TYROBP,CD53,FOLR2,HLA-DPA1,ETS2,EGR2,C3AR1,PLIN2,IL…
4.80583e-17	3975	148	78	0.527027	0.0196226	GO:0042221	GO:BP	response to chemical	21010	10548	GO:0050896	IEP,IEA,IEP,ISS,IEA,IDA IEA,IDA ISS IBA TAS IEA,IEA,IEA,IDA IMP,IEP,IDA IBA NAS IEA,IBA,IDA IMP ISS IBA IEA,IDA NAS IEA,TAS IEA,IMP IGI ISS IEA,IEA,IEA,ISS,IDA IEP ISS IBA IC IEA,IDA IEA,IEA,IMP,IMP IGI IEA,IDA IMP IEA,IDA IEA,IMP ISS IBA IEA,IDA IBA IEA,IDA,TAS,ISS TAS IEA,IEA,TAS,IDA IBA IEA,IMP IEA,IDA IMP IEP IBA IEA,IBA IEA,IEA,ISS IBA IEA,IEA,IDA,IDA IMP ISS IEA,IDA ISS IEA,ISS IBA IEA,IGI …	SERPINB9,A2M,CTSS,CD68,HAVCR2,AXL,CLEC7A,CTSC,NLRP3,TMSB4X,CTSB,CXCL16,REL,CD74,IFNGR1,C5AR1,CSF1R,ST6GAL1,SGK1,LAPTM5,CCL3,SPP1,CYFIP1,DUSP1,B2M,ZFP36,IL18,NR4A1,CCL4,LGMN,PPP1R15A,P2RY12,CD83,SLCO2B1,NFKBIA,PDK4,HERPUD1,CCL4L2,ARPC1B,NR4A3,GSN,SELPLG,GPR183,CH25H,NR4A2,CX3CR1,CD4,CXCR4,FOLR2,HLA-DPA1,EGR2,C3AR1,PLIN2,IL1B,TBXAS1,EGR3,TREM2,PLAUR,TNFAIP3,LILRB4,FCER1G,HLA-DRB1,ITGB2,ALOX5AP,P2RY…
6.45464e-17	496	167	32	0.191617	0.0645161	GO:0051249	GO:BP	regulation of lymphocyte activation	21010	14277	c(GO:0002694, GO:0046649)	IDA IEA,IDA IEA,IDA IBA,IEA,IDA,IMP IEA,ISS,IBA,IDA ISS IEA,IEA,IDA IBA,IEA,IDA IEA,IDA IEA,IMP IBA,IMP IBA,IDA IBA,IEA,IBA IEA,ISS IEA,IDA IMP,IDA IMP IBA,IBA,IMP IBA,ISS,IDA,IDA,TAS IEA,ISS IBA IEA,ISS IEA,IBA,ISS	HAVCR2,AXL,CLEC7A,NLRP3,HLA-E,CD74,LAPTM5,B2M,IL18,CD83,HLA-DRA,MERTK,GPR183,CD4,TYROBP,HLA-DPA1,IL1B,EGR3,VSIG4,TNFAIP3,LILRB4,HLA-DRB1,HLA-DMA,HLA-DMB,NFKBID,AIF1,FCGR3A,PTPN6,SAMSN1,THEMIS2,HLA-DRB5,CCL2
9.46739e-17	67	161	16	0.0993789	0.238806	GO:0048002	GO:BP	antigen processing and presentation of peptide antigen	21010	13106	GO:0019882	IDA TAS,IDA IBA IEA,IEA,IGI IBA IEA,IDA IBA IEA,TAS,IDA IBA,IDA IBA IEA,IEA,IMP IBA,IDA,IBA,IDA IBA,IDA IBA,IDA IMP IBA,IBA	CTSS,HLA-E,CD74,B2M,HLA-B,LGMN,HLA-DRA,HLA-C,FCGR1A,HLA-DPA1,TREM2,FCER1G,HLA-DRB1,HLA-DMA,HLA-DMB,HLA-DRB5
1.71206e-16	776	167	38	0.227545	0.0489691	GO:0046649	GO:BP	lymphocyte activation	21010	12911	GO:0045321	IDA IEA,IDA IBA IEA,IDA IBA TAS,IEA,IDA,IMP IBA NAS IEA,NAS,ISS,IBA IEA,IDA ISS IEA,IEA,IDA IBA,IEA,IMP,IDA ISS IBA IEA,IDA IBA IEA,IMP IBA,IMP IBA,IDA IBA,IEA,IBA IEA,ISS IEA,IDA IMP,IBA,IDA IMP IBA,IBA,IEA,IMP IBA,ISS,IDA,IDA IMP,TAS IEA,IEA,IDA IBA TAS IEA,ISS IBA IEA,ISS IEA,IBA,ISS	HAVCR2,AXL,CLEC7A,NLRP3,HLA-E,CD74,KLF6,LAPTM5,B2M,IL18,CD83,HLA-DRA,MERTK,GSN,GPR183,CD4,TYROBP,HLA-DPA1,IL1B,EGR3,VSIG4,TNFAIP3,LILRB4,FCER1G,HLA-DRB1,HLA-DMA,IRF8,HLA-DMB,NFKBID,AIF1,FCGR3A,PTPN6,APBB1IP,LAT2,SAMSN1,THEMIS2,HLA-DRB5,CCL2
2.15237e-16	402	167	29	0.173653	0.0721393	GO:0007159	GO:BP	leukocyte cell-cell adhesion	21010	2770	GO:0098609	IDA IEA,IEA,IDA,IEA,ISS,IBA,IDA ISS IEA,IEA,IDA IBA,IBA,IMP,IDA IBA,ISS IEA,IEA,IMP IBA,IDA IBA,IEA,IBA IEA,IDA IMP,IDA IMP IBA,IDA ISS IEA,IBA,IMP IBA,ISS,IDA,TAS IEA,IDA,IBA,ISS	HAVCR2,NLRP3,HLA-E,CD74,LAPTM5,B2M,IL18,CD83,HLA-DRA,OLR1,NR4A3,SELPLG,CX3CR1,CD4,HLA-DPA1,IL1B,EGR3,VSIG4,LILRB4,HLA-DRB1,ITGB2,HLA-DMA,HLA-DMB,NFKBID,AIF1,PTPN6,TNF,HLA-DRB5,CCL2
2.37616e-16	490	151	30	0.198675	0.0612245	GO:0001819	GO:BP	positive regulation of cytokine production	21010	486	c(GO:0001816, GO:0001817, GO:0010628, GO:0051240)	IMP IEA,IDA IMP ISS IBA,IEA,IDA,IMP ISS IBA IEA,ISS,IEA,IMP,ISS,ISS,IDA,IDA,IDA TAS IEA,IEA,ISS,NAS,ISS,IMP,IEA,IDA IMP IGI ISS TAS IEA,IEA,ISS,IEA,IDA,IMP,IDA,IEA,IDA IMP IGI ISS IEA,IDA,IDA IMP ISS IBA IEA	HAVCR2,CLEC7A,NLRP3,HLA-E,CD74,IFNGR1,C5AR1,CSF1R,LAPTM5,CCL3,C3,B2M,IL18,CD83,NR4A3,CD4,TYROBP,HLA-DPA1,C3AR1,IL1B,TREM2,FCER1G,IRF8,AIF1,HSPA1B,FCGR3A,CYBB,TNF,CYBA,CD14
4.77506e-16	591	151	32	0.211921	0.0541455	GO:0032103	GO:BP	positive regulation of response to external stimulus	21010	7726	c(GO:0009605, GO:0032101, GO:0048584)	TAS,IEA,ISS,IEA,IEA,IDA,IDA,ISS IEA,IEA,IGI,IDA ISS TAS,IEA,ISS TAS IC IEA,IDA,IDA,ISS,IDA IEA,IEA,IEA,IEA,IDA,IEA,IGI ISS TAS IEA,IMP ISS IBA IEA,IDA TAS NAS IEA,IEA,IDA,IMP,IGI IBA IEA,ISS TAS IEA,IDA,IDA ISS IEA	CTSS,HAVCR2,CLEC7A,CTSC,NLRP3,TMSB4X,HLA-E,CD74,C5AR1,CSF1R,CCL3,C3,IL18,CCL4,LGMN,P2RY12,NFKBIA,CX3CR1,FCGR1A,CXCR4,TYROBP,C3AR1,IL1B,TREM2,TNFAIP3,ALOX5AP,AIF1,HSPA1B,LY86,TNF,CYBA,CD14
7.91422e-16	288	148	24	0.162162	0.0833333	GO:0002449	GO:BP	lymphocyte mediated immunity	21010	986	GO:0002443	IMP,IEA,IEA,IEA,IDA IBA,ISS IEA,IEA,IDA IEA,IDA IEA,IDA IBA,IDA NAS IEA,IDA,IBA,IDA NAS IEA,IDA IEA,IDA IC,ISS IEA,IDA,IBA,IDA,IDA,IEA,ISS IEA,IEA	SERPINB9,HAVCR2,CTSC,NLRP3,HLA-E,CD74,C3,B2M,IL18,HLA-B,C1QC,HLA-DRA,HLA-C,C1QA,FCGR1A,IL1B,TREM2,LILRB4,FCER1G,HLA-DRB1,FCGR3A,PTPN6,CTSH,TNF
1.04196e-15	37	161	13	0.0807453	0.351351	GO:0002478	GO:BP	antigen processing and presentation of exogenous peptide antigen	21010	1015	c(GO:0019884, GO:0048002)	IDA TAS,IDA,IEA,IBA IEA,TAS,IDA IBA,IEA,IMP IBA,IBA,IDA IBA,IBA,IMP IBA,IBA	CTSS,HLA-E,CD74,B2M,LGMN,HLA-DRA,FCGR1A,HLA-DPA1,FCER1G,HLA-DRB1,HLA-DMA,HLA-DMB,HLA-DRB5
1.19697e-15	114	161	18	0.111801	0.157895	GO:0019882	GO:BP	antigen processing and presentation	21010	6352	GO:0002376	IDA TAS,ISS,IDA IBA IEA,IBA NAS IEA,IGI IBA IEA,IDA IBA IEA,TAS,IDA IBA IEA,IDA IBA IEA,IEA,IMP IBA IEA,IDA,IBA,IDA IBA IEA,IDA IBA IEA,IDA IMP IBA IEA,TAS,IBA IEA	CTSS,CD68,HLA-E,CD74,B2M,HLA-B,LGMN,HLA-DRA,HLA-C,FCGR1A,HLA-DPA1,TREM2,FCER1G,HLA-DRB1,HLA-DMA,HLA-DMB,CTSH,HLA-DRB5
1.4143e-15	324	167	26	0.155689	0.0802469	GO:0051251	GO:BP	positive regulation of lymphocyte activation	21010	14279	c(GO:0002696, GO:0046649, GO:0051249)	IEA,IDA,IDA IBA,IEA,IDA,IMP IEA,IBA,IDA ISS IEA,IEA,IDA IBA,IDA IEA,IEA,IBA,IMP IBA,IDA IBA,IEA,IDA IMP,IDA IBA,IBA,IMP IBA,ISS,IDA,IDA,TAS,IBA,ISS	HAVCR2,AXL,CLEC7A,NLRP3,HLA-E,CD74,B2M,IL18,CD83,HLA-DRA,GPR183,CD4,TYROBP,HLA-DPA1,IL1B,EGR3,LILRB4,HLA-DRB1,HLA-DMA,HLA-DMB,NFKBID,AIF1,FCGR3A,PTPN6,HLA-DRB5,CCL2
1.97745e-15	507	157	30	0.191083	0.0591716	GO:0002253	GO:BP	activation of immune response	21010	799	c(GO:0002376, GO:0050778)	IDA,TAS,IEA,ISS,IEA,IDA IBA,ISS,IMP IBA IEA,IDA NAS IEA,IEA,ISS,IDA TAS NAS IEA,IDA,IDA IBA IEA,IGI,IMP ISS IEA,IPI IBA IEA,IDA TAS NAS IEA,IDA IMP,IBA,IDA,ISS,IMP,IEA,IBA,IEA,IDA,IDA ISS IEA,IDA IBA,IBA IEA	A2M,CTSS,HAVCR2,CLEC7A,NLRP3,C5AR1,LAPTM5,C3,C1QC,NFKBIA,NR4A3,C1QA,TYROBP,C3AR1,IL1B,TREM2,VSIG4,TNFAIP3,LILRB4,FCER1G,HLA-DRB1,NFKBID,HSPA1B,PTPN6,FPR1,TNF,CYBA,CD14,LAT2,THEMIS2
2.48755e-15	267	167	24	0.143713	0.0898876	GO:1903039	GO:BP	positive regulation of leukocyte cell-cell adhesion	21010	23643	c(GO:0007159, GO:0022409, GO:1903037)	IEA,IEA,IDA,IEA,IBA,IDA ISS IEA,IEA,IDA IBA,IMP,IEA,IMP IBA,IDA IBA,IEA,IDA IMP,IDA IBA,ISS,IBA,IMP IBA,ISS,IDA,TAS,IDA,IBA,ISS	HAVCR2,NLRP3,HLA-E,CD74,B2M,IL18,CD83,HLA-DRA,NR4A3,CD4,HLA-DPA1,IL1B,EGR3,LILRB4,HLA-DRB1,ITGB2,HLA-DMA,HLA-DMB,NFKBID,AIF1,PTPN6,TNF,HLA-DRB5,CCL2
3.63807e-15	202	154	21	0.136364	0.10396	GO:0002819	GO:BP	regulation of adaptive immune response	21010	1343	c(GO:0002250, GO:0050776)	IEA,ISS,IEA,IDA IBA,IEA,IDA IEA,IDA,IDA IBA,IDA,IBA,IEA,IEA,IDA IC,ISS IEA,ISS IEA,IDA,IDA,ISS,IEA,IEA,ISS IEA	HAVCR2,CLEC7A,NLRP3,HLA-E,C3,B2M,IL18,HLA-B,HLA-DRA,HLA-C,CD4,FCGR1A,IL1B,TREM2,TNFAIP3,LILRB4,HLA-DRB1,NFKBID,PTPN6,TNF,SAMSN1
6.28582e-15	187	148	20	0.135135	0.106952	GO:0002822	GO:BP	regulation of adaptive immune response based on somatic recombination of immune receptors built from immunoglobulin superfamily domains	21010	1346	c(GO:0002460, GO:0002819)	IEA,ISS,IEA,IDA IBA,IEA,IDA IEA,IDA,IDA IBA,IDA,IBA,IEA,IEA,IDA IC,ISS IEA,ISS IEA,IDA,IDA,ISS,IEA,IEA	HAVCR2,CLEC7A,NLRP3,HLA-E,C3,B2M,IL18,HLA-B,HLA-DRA,HLA-C,CD4,FCGR1A,IL1B,TREM2,TNFAIP3,LILRB4,HLA-DRB1,NFKBID,PTPN6,TNF
7.12547e-15	1504	148	46	0.310811	0.0305851	GO:0007155	GO:BP	cell adhesion	21010	2766	GO:0009987	IDA IEA,IBA IEA,IMP IBA TAS IEA,IEA,IBA IEA,IEA,IDA,IEA,IEA,ISS,IDA IBA IEA,IMP,IBA,IDA ISS IEA,TAS,IMP ISS,IEA,IEA,IDA IBA,IBA IEA,IEA,IMP,IDA IBA TAS IEA,IDA ISS TAS IEA,IEA,IDA,IBA,IMP IBA,IDA IBA NAS,HMP,IEA,IBA IEA,IDA IMP,IDA IMP,IDA IMP IBA,IDA IMP ISS TAS NAS IEA,IBA,IMP IBA,ISS,IDA,IEA,TAS IEA,IEA,HMP,HMP ISS IEA,IDA IMP IEA	HAVCR2,SIGLEC8,ITGAX,AXL,SIGLEC10,NLRP3,HLA-E,CD74,ST6GAL1,LAPTM5,SPP1,DUSP1,B2M,IL18,CCL4,P2RY12,CD83,B4GALT1,HLA-DRA,OLR1,MERTK,NR4A3,SELPLG,CX3CR1,CD4,CXCR4,FOLR2,HLA-DPA1,IL1B,MYL12A,EGR3,VSIG4,PLAUR,LILRB4,HLA-DRB1,ITGB2,HLA-DMA,HLA-DMB,NFKBID,AIF1,S100A11,PTPN6,APBB1IP,CLIC1,PLEK,TNF
8.44821e-15	314	167	25	0.149701	0.0796178	GO:0022409	GO:BP	positive regulation of cell-cell adhesion	21010	6915	c(GO:0022407, GO:0045785, GO:0098609)	IEA,IEA,IDA,IEA,IBA,IDA ISS IEA,IEA,IDA IBA,IMP,IEA,IMP IBA,IDA IBA NAS,IEA,IMP,IDA IMP,IDA IBA,ISS,IBA,IMP IBA,ISS,IDA,TAS,IDA IEA,IBA,ISS	HAVCR2,NLRP3,HLA-E,CD74,B2M,IL18,CD83,HLA-DRA,NR4A3,CD4,HLA-DPA1,IL1B,EGR3,PLAUR,LILRB4,HLA-DRB1,ITGB2,HLA-DMA,HLA-DMB,NFKBID,AIF1,PTPN6,TNF,HLA-DRB5,CCL2
8.84336e-15	7399	160	110	0.6875	0.0148669	GO:0051716	GO:BP	cellular response to stimulus	21010	14605	c(GO:0009987, GO:0050896)	IEP,IEP IBA TAS,ISS,IEA,TAS,IBA IEA,IBA,IDA IBA TAS IEA,IDA ISS IBA TAS IEA,IEA,IEA,IDA IMP IGI,IEP,IBA IEA,IEP IBA IEA,IDA IMP ISS IBA IEA,IDA TAS NAS IEA,IDA IBA TAS IEA,IMP IGI ISS IBA TAS IEA,IBA TAS IEA,TAS IEA,ISS,IDA IMP IEP ISS IBA IC IEA,IDA TAS,IDA TAS NAS IEA,IDA IEA,IMP IEA,TAS IEA,IDA IMP ISS IBA IEA,IDA IMP IGI IEA,IBA TAS IEA,IDA IMP ISS IEA,IDA IMP IEA,IMP ISS IBA TAS IEA,IDA IMP …	SERPINB9,CTSS,CD68,HAVCR2,SIGLEC8,ITGAX,MS4A7,AXL,CLEC7A,CTSC,NLRP3,TMSB4X,CTSB,CXCL16,REL,CD74,IFNGR1,C5AR1,CSF1R,SGK1,FGD2,LAPTM5,CCL3,C3,RGS1,SPP1,CYFIP1,WASF2,DUSP1,B2M,GPR34,ZFP36,IL18,NR4A1,CCL4,LGMN,PPP1R15A,FCGR2A,P2RY12,CD83,SRGN,SLCO2B1,PILRA,NFKBIA,PDK4,HERPUD1,CCL4L2,MERTK,NR4A3,GSN,SELPLG,GPR183,CH25H,NR4A2,CX3CR1,CD4,IER3,FCGR1A,CXCR4,TYROBP,CD53,FOLR2,HLA-DPA1,EGR2,C3AR1,IGSF6,PLIN…
9.55369e-15	32	161	12	0.0745342	0.375	GO:0002495	GO:BP	antigen processing and presentation of peptide antigen via MHC class II	21010	1032	c(GO:0002504, GO:0048002)	IDA TAS,IEA,IBA,TAS,IDA IBA,IMP IBA,IDA,IBA,IDA IBA,IDA IBA,IDA IMP IBA,IBA	CTSS,CD74,B2M,LGMN,HLA-DRA,HLA-DPA1,TREM2,FCER1G,HLA-DRB1,HLA-DMA,HLA-DMB,HLA-DRB5
2.24376e-14	262	148	22	0.148649	0.0839695	GO:0002699	GO:BP	positive regulation of immune effector process	21010	1231	c(GO:0002252, GO:0002684, GO:0002697)	ISS,IEA,IDA IBA,ISS IBA IEA,ISS,IEA,IDA IEA,IDA ISS IEA,IDA IBA,IDA,ISS,IBA,IEA,ISS IBA,IDA IGI IC,ISS IEA,IDA,IGI,IMP,ISS,IEA,IEA	CLEC7A,NLRP3,HLA-E,CD74,LAPTM5,C3,B2M,IL18,HLA-B,HLA-DRA,NR4A3,HLA-C,FCGR1A,TYROBP,IL1B,TREM2,HLA-DRB1,ITGB2,HLA-DMB,NFKBID,PTPN6,TNF
2.51947e-14	364	167	26	0.155689	0.0714286	GO:1903037	GO:BP	regulation of leukocyte cell-cell adhesion	21010	23641	c(GO:0007159, GO:0022407)	IDA IEA,IEA,IDA,IEA,ISS,IBA,IDA ISS IEA,IEA,IDA IBA,IMP,IEA,IMP IBA,IDA IBA,IEA,IBA IEA,IDA IMP,IDA IMP IBA,ISS,IBA,IMP IBA,ISS,IDA,TAS IEA,IDA,IBA,ISS	HAVCR2,NLRP3,HLA-E,CD74,LAPTM5,B2M,IL18,CD83,HLA-DRA,NR4A3,CD4,HLA-DPA1,IL1B,EGR3,VSIG4,LILRB4,HLA-DRB1,ITGB2,HLA-DMA,HLA-DMB,NFKBID,AIF1,PTPN6,TNF,HLA-DRB5,CCL2
2.80562e-14	46	161	13	0.0807453	0.282609	GO:0019884	GO:BP	antigen processing and presentation of exogenous antigen	21010	6354	GO:0019882	IDA TAS,IDA,IEA,IBA IEA,TAS,IDA IBA,IEA,IMP IBA,IBA,IDA IBA,IBA,IMP IBA,IBA	CTSS,HLA-E,CD74,B2M,LGMN,HLA-DRA,FCGR1A,HLA-DPA1,FCER1G,HLA-DRB1,HLA-DMA,HLA-DMB,HLA-DRB5
5.15865e-14	36	161	12	0.0745342	0.333333	GO:0002504	GO:BP	antigen processing and presentation of peptide or polysaccharide antigen via MHC class II	21010	1041	GO:0019882	IDA TAS,IEA,IBA,TAS,IDA IBA IEA,IMP IBA IEA,IDA,IBA,IDA IBA IEA,IDA IBA IEA,IDA IMP IBA IEA,IBA IEA	CTSS,CD74,B2M,LGMN,HLA-DRA,HLA-DPA1,TREM2,FCER1G,HLA-DRB1,HLA-DMA,HLA-DMB,HLA-DRB5
6.92181e-14	916	169	38	0.224852	0.0414847	GO:0034097	GO:BP	response to cytokine	21010	8792	GO:0010033	IDA,IMP,IDA IEA,IBA,IDA IMP IBA IEA,IDA NAS IEA,IMP ISS IEA,ISS,IEP IBA,IEA,IMP,IDA IEA,IDA IEA,IBA,IDA IBA IEA,IBA,IEA,IDA,IDA,IEA,IDA IBA,IDA IMP IEA,IDA,IDA IBA IEA,IDA IMP,TAS,IEP IBA,ISS,IDA IEA,IEP ISS,IMP,TAS,IDA IMP IBA IEA,IEA,IMP,IBA,IDA IEP ISS IBA,IDA IEA	AXL,TMSB4X,CXCL16,REL,CD74,IFNGR1,CSF1R,LAPTM5,CCL3,SPP1,DUSP1,ZFP36,IL18,CCL4,NFKBIA,CCL4L2,GSN,SELPLG,CH25H,CX3CR1,CD4,CXCR4,HLA-DPA1,IL1B,TREM2,TNFAIP3,LILRB4,FCER1G,IRF8,AIF1,HSPA1B,PTPN6,TNF,CD14,HCLS1,CCL3L1,CCL2,OSM
7.18446e-14	243	148	21	0.141892	0.0864198	GO:0002703	GO:BP	regulation of leukocyte mediated immunity	21010	1235	c(GO:0002443, GO:0002697)	IMP,IEA,ISS,IEA,IDA IBA,IEA,IDA IEA,IDA,IDA IBA,IDA,IBA,ISS IEA,IEA,ISS IBA,IDA IC,ISS IEA,IDA,IDA,IGI,IEA,IEA	SERPINB9,HAVCR2,CLEC7A,NLRP3,HLA-E,C3,B2M,IL18,HLA-B,HLA-DRA,HLA-C,CX3CR1,FCGR1A,TYROBP,IL1B,TREM2,LILRB4,HLA-DRB1,ITGB2,PTPN6,TNF
7.54019e-14	237	152	21	0.138158	0.0886076	GO:0002274	GO:BP	myeloid leukocyte activation	21010	820	GO:0045321	IMP IEA,IEA,NAS,ISS,ISS IEA,IDA TAS,IEA,ISS,ISS IEA,ISS IEA,IDA ISS IBA,IMP ISS IBA IEA,IEA,IDA IMP,IBA,IGI NAS,NAS,IDA,IEA,ISS NAS IEA,IEA	HAVCR2,CTSC,CD74,IFNGR1,C5AR1,CCL3,IL18,NR4A3,C1QA,CX3CR1,TYROBP,TREM2,VSIG4,LILRB4,FCER1G,ITGB2,AIF1,FCGR3A,PTPN6,TNF,LAT2
7.5731e-14	1788	167	52	0.311377	0.0290828	GO:0050790	GO:BP	regulation of catalytic activity	21010	13917	GO:0065009	IMP IBA IEA,IEA,IBA,IBA,IMP,IEA,IDA,IDA IEA,IDA IBA,ISS TAS IEA,IMP IBA IEA,TAS,ISS IEA,IMP,IBA,IDA,IDA,IMP IEA,ISS IEA,IDA,IEA,IBA,IDA,IDA IBA,TAS,IEA,IBA,IBA,IMP,IEA,IDA,IMP,IDA ISS IBA IEA,IDA,IMP,IEA,IDA IMP,IDA,NAS,IDA IBA,IEA,IEA,TAS,IDA,IEA,IDA IBA IEA,IDA,IDA IGI IC IEA,IBA,IDA IBA,IDA IGI TAS,IBA	SERPINB9,A2M,CTSS,AXL,CLEC7A,NLRP3,TMSB4X,CTSB,CD74,C5AR1,CSF1R,SGK1,FGD2,LAPTM5,CCL3,RGS1,DUSP1,BIN1,ZFP36,IL18,NR4A1,CCL4,LGMN,PPP1R15A,P2RY12,HERPUD1,CCL4L2,MERTK,GSN,NR4A2,CD4,FCGR1A,IL1B,TREM2,PLAUR,TNFAIP3,LILRB4,HLA-DRB1,ITGB2,APOC2,P2RY13,RHBDF2,ADORA3,RGS10,PTPN6,CTSH,PLEK,TNF,CCL3L1,APOC1,ADRB2,CCL2
8.8158e-14	461	167	28	0.167665	0.0607375	GO:0006935	GO:BP	chemotaxis	21010	2615	c(GO:0042221, GO:0042330)	IDA,IBA NAS IEA,ISS IEA,TAS IEA,IGI,IEA,IDA ISS IBA IC IEA,IMP,IMP,IDA IBA IEA,IDA,ISS TAS,IBA IEA,IDA IMP ISS IEA,ISS IEA,IGI ISS TAS IEA,IMP TAS IEA,IEA,IEA,IMP,ISS IEA,TAS,IBA,IDA,IDA,TAS IEA,IBA IEA,IDA IBA TAS IEA	TMSB4X,CXCL16,CD74,C5AR1,CSF1R,ST6GAL1,CCL3,DUSP1,NR4A1,CCL4,LGMN,P2RY12,CCL4L2,GPR183,CH25H,CX3CR1,CXCR4,C3AR1,IL1B,EGR3,TREM2,PLAUR,FCER1G,ITGB2,AIF1,FPR1,CCL3L1,CCL2
9.85916e-14	463	167	28	0.167665	0.0604752	GO:0042330	GO:BP	taxis	21010	10596	c(GO:0009605, GO:0040011)	IDA,IBA NAS IEA,ISS IEA,TAS IEA,IGI,IEA,IDA ISS IBA IC IEA,IMP,IMP,IDA IBA IEA,IDA,ISS TAS,IBA IEA,IDA IMP ISS IEA,ISS IEA,IGI ISS TAS IEA,IMP TAS IEA,IEA,IEA,IMP,ISS IEA,TAS,IBA,IDA,IDA,TAS IEA,IBA IEA,IDA IBA TAS IEA	TMSB4X,CXCL16,CD74,C5AR1,CSF1R,ST6GAL1,CCL3,DUSP1,NR4A1,CCL4,LGMN,P2RY12,CCL4L2,GPR183,CH25H,CX3CR1,CXCR4,C3AR1,IL1B,EGR3,TREM2,PLAUR,FCER1G,ITGB2,AIF1,FPR1,CCL3L1,CCL2
1.29738e-13	28	161	11	0.068323	0.392857	GO:0019886	GO:BP	antigen processing and presentation of exogenous peptide antigen via MHC class II	21010	6356	c(GO:0002478, GO:0002495)	IDA TAS,IEA,IBA,TAS,IDA IBA,IMP IBA,IBA,IDA IBA,IBA,IMP IBA,IBA	CTSS,CD74,B2M,LGMN,HLA-DRA,HLA-DPA1,FCER1G,HLA-DRB1,HLA-DMA,HLA-DMB,HLA-DRB5
2.41246e-13	468	157	27	0.171975	0.0576923	GO:0002764	GO:BP	immune response-regulating signaling pathway	21010	1289	c(GO:0007165, GO:0050776)	TAS,IEA,ISS,IEA,IDA IBA,ISS,IEA,ISS,IEA,IDA,IDA IBA IEA,IMP ISS IEA,IDA TAS NAS IEA,IDA IMP,IMP IBA IEA,IDA,ISS,IMP,IDA,IEA,IDA,IBA,IEA,IDA,IDA ISS IEA,IDA IBA IEA,IBA IEA	CTSS,HAVCR2,CLEC7A,NLRP3,C5AR1,LAPTM5,NFKBIA,NR4A3,FCGR1A,TYROBP,C3AR1,TREM2,TNFAIP3,LILRB4,FCER1G,HLA-DRB1,NFKBID,HSPA1B,FCGR3A,PTPN6,CTSH,FPR1,TNF,CYBA,CD14,LAT2,THEMIS2
2.64689e-13	6495	160	100	0.625	0.0153965	GO:0007154	GO:BP	cell communication	21010	2765	GO:0009987	IBA TAS,ISS,IEA,TAS,IBA IEA,IBA,IDA IBA TAS IEA,ISS TAS,IEA,IEA,IMP IGI,IEA,IEP IBA IEA,IDA IMP IBA IEA,IDA TAS NAS IEA,IDA IBA TAS IEA,IMP ISS IBA TAS IEA,IBA TAS,TAS IEA,ISS,IDA IMP IEP IBA IEA,IDA TAS,IDA TAS NAS IEA,IDA IEA,IMP IEA,TAS IEA,IDA IMP ISS IBA IEA,NAS,IBA TAS IEA,IMP ISS IEA,IDA IMP TAS IEA,TAS IEA,IMP IBA TAS,ISS IEA,TAS,IBA,IDA IMP ISS IBA IEA,TAS,IDA IEA,IDA,IDA NAS IEA,IDA IMP…	CTSS,CD68,HAVCR2,SIGLEC8,ITGAX,MS4A7,AXL,CLEC7A,CTSC,NLRP3,TMSB4X,CXCL16,REL,CD74,IFNGR1,C5AR1,CSF1R,SGK1,FGD2,LAPTM5,CCL3,C3,RGS1,SPP1,CYFIP1,WASF2,DUSP1,GAL3ST4,GPR34,ZFP36,IL18,NR4A1,CCL4,LGMN,PPP1R15A,FCGR2A,P2RY12,CD83,SRGN,PILRA,NFKBIA,PDK4,HERPUD1,CCL4L2,MERTK,NR4A3,GPR183,NR4A2,C1QA,CX3CR1,CD4,IER3,FCGR1A,CXCR4,TYROBP,CD53,FOLR2,EGR2,C3AR1,IGSF6,PLIN2,IL1B,MKNK1,EGR3,TREM2,PLAUR,TNFAIP3,L…
3.88903e-13	5711	151	89	0.589404	0.015584	GO:0048522	GO:BP	positive regulation of cellular process	21010	13455	c(GO:0009987, GO:0048518, GO:0050794)	IDA IBA,IMP IEA,IMP ISS IEA,IDA IMP IBA IEA,IDA IMP ISS IBA,IEA,IEA,IDA IGI,IDA IBA,IMP IBA IEA,IDA IEP NAS,IDA IMP ISS IBA IEA,ISS,IEA,IDA TAS,IDA IEA,IMP IGI ISS IBA IEA,IDA,IEA,IEA,IDA ISS,IDA,IDA IMP IEP ISS IBA TAS,IDA IMP ISS IEA,IDA,IDA IMP IEA,IMP IBA,IDA IGI IBA IEA,IDA IMP ISS IEA,IDA IMP ISS IEA,IDA ISS TAS IEA,IDA IMP IEA,IBA,IDA IBA,IDA IMP IBA,IDA IMP ISS IEA,IDA IBA TAS IC,ISS TAS,…	CTSS,HAVCR2,ITGAX,AXL,CLEC7A,CTSC,NLRP3,TMSB4X,HLA-E,CXCL16,REL,CD74,IFNGR1,STOM,KLF6,C5AR1,CSF1R,SRGAP2C,ST6GAL1,FGD2,LAPTM5,SPTLC2,CCL3,C3,SPP1,CYFIP1,WASF2,B2M,BIN1,ZFP36,IL18,NR4A1,ELL2,HLA-B,CCL4,LGMN,PPP1R15A,P2RY12,CD83,B4GALT1,NFKBIA,HLA-DRA,HERPUD1,CCL4L2,MERTK,NR4A3,GSN,HLA-C,GPR183,NR4A2,CX3CR1,CD4,FCGR1A,CXCR4,TYROBP,CD53,FOLR2,HLA-DPA1,ETS2,EGR2,C3AR1,IL1B,EGR3,TREM2,PLAUR,TNFAIP3,LI…
4.76571e-13	120	148	16	0.108108	0.133333	GO:0002824	GO:BP	positive regulation of adaptive immune response based on somatic recombination of immune receptors built from immunoglobulin superfamily domains	21010	1348	c(GO:0002460, GO:0002821, GO:0002822)	ISS,IEA,IDA IBA,IEA,IDA IEA,IDA,IDA IBA,IDA,IBA,IEA,IEA,IDA IC,ISS IEA,IDA,ISS,IEA	CLEC7A,NLRP3,HLA-E,C3,B2M,IL18,HLA-B,HLA-DRA,HLA-C,CD4,FCGR1A,IL1B,TREM2,HLA-DRB1,NFKBID,TNF
5.78332e-13	308	130	21	0.161538	0.0681818	GO:0060326	GO:BP	cell chemotaxis	21010	15270	c(GO:0006935, GO:0016477, GO:0070887)	IDA,IBA IEA,ISS IEA,IEA,IGI,IDA ISS IBA IC IEA,IMP,IMP,IDA IBA,IDA,IBA,IDA IMP ISS IEA,ISS IEA,ISS IEA,TAS,IEA,IEA,IMP,IBA,IDA,IDA	TMSB4X,CXCL16,CD74,C5AR1,CSF1R,CCL3,DUSP1,NR4A1,CCL4,LGMN,CCL4L2,GPR183,CH25H,CX3CR1,CXCR4,C3AR1,IL1B,EGR3,FCER1G,ITGB2,AIF1
5.9873e-13	756	151	32	0.211921	0.042328	GO:0031347	GO:BP	regulation of defense response	21010	7484	c(GO:0006952, GO:0080134)	IMP,IDA,TAS,IEA,ISS,IPI,IEA,IEA,IMP,IDA,ISS TAS,IEA,IEA,ISS TAS IC IEA,IDA,IDA IEA,IEA,IEA,IDA,IGI ISS TAS IEA,IBA IEA,IMP ISS IBA IEA,IPI IBA,IDA ISS TAS NAS IEA,IDA,IEA,TAS,IMP,IDA TAS IEA,ISS TAS IEA,IDA,IDA ISS IEA	SERPINB9,A2M,CTSS,HAVCR2,CLEC7A,SIGLEC10,CTSC,NLRP3,TMSB4X,HLA-E,CCL3,C3,ZFP36,IL18,HLA-B,NFKBIA,IER3,FCGR1A,TYROBP,IL1B,AOAH,TREM2,VSIG4,TNFAIP3,HLA-DRB1,ALOX5AP,RHBDF2,HSPA1B,PTPN6,TNF,CYBA,CD14
7.12226e-13	300	152	22	0.144737	0.0733333	GO:0002366	GO:BP	leukocyte activation involved in immune response	21010	912	c(GO:0002263, GO:0045321)	IDA IEA,IEA,IBA,IDA,ISS IEA,IDA,ISS,ISS IBA IEA,ISS IEA,ISS IBA,ISS IEA,IBA,IDA,IGI,IEA,IMP,ISS,IDA,IEA,IEA,IEA,IEA	HAVCR2,NLRP3,CD74,CCL3,IL18,HLA-DRA,NR4A3,GPR183,CX3CR1,TYROBP,TREM2,FCER1G,HLA-DRB1,ITGB2,IRF8,HLA-DMB,NFKBID,FCGR3A,PTPN6,APBB1IP,TNF,LAT2
9.40522e-13	304	152	22	0.144737	0.0723684	GO:0002263	GO:BP	cell activation involved in immune response	21010	809	c(GO:0001775, GO:0002252, GO:0006955)	IDA IEA,IEA,IBA,IDA,ISS IEA,IDA,ISS,ISS IBA IEA,ISS IEA,ISS IBA,ISS IEA,IBA,IDA,IGI,IEA,IMP,ISS,IDA,IEA,IEA,IEA,IEA	HAVCR2,NLRP3,CD74,CCL3,IL18,HLA-DRA,NR4A3,GPR183,CX3CR1,TYROBP,TREM2,FCER1G,HLA-DRB1,ITGB2,IRF8,HLA-DMB,NFKBID,FCGR3A,PTPN6,APBB1IP,TNF,LAT2
9.70517e-13	244	167	21	0.125749	0.0860656	GO:0050870	GO:BP	positive regulation of T cell activation	21010	13983	c(GO:0042110, GO:0050863, GO:0051251, GO:1903039)	IEA,IEA,IDA,IEA,IBA,IDA ISS IEA,IEA,IDA IBA,IEA,IMP IBA,IDA IBA,IEA,IDA IMP,IDA IBA,IBA,IMP IBA,ISS,IDA,TAS,IBA,ISS	HAVCR2,NLRP3,HLA-E,CD74,B2M,IL18,CD83,HLA-DRA,CD4,HLA-DPA1,IL1B,EGR3,LILRB4,HLA-DRB1,HLA-DMA,HLA-DMB,NFKBID,AIF1,PTPN6,HLA-DRB5,CCL2
1.05743e-12	126	148	16	0.108108	0.126984	GO:0002821	GO:BP	positive regulation of adaptive immune response	21010	1345	c(GO:0002250, GO:0002819, GO:0050778)	ISS,IEA,IDA IBA,IEA,IDA IEA,IDA,IDA IBA,IDA,IBA,IEA,IEA,IDA IC,ISS IEA,IDA,ISS,IEA	CLEC7A,NLRP3,HLA-E,C3,B2M,IL18,HLA-B,HLA-DRA,HLA-C,CD4,FCGR1A,IL1B,TREM2,HLA-DRB1,NFKBID,TNF
1.16428e-12	133	141	16	0.113475	0.120301	GO:0001909	GO:BP	leukocyte mediated cytotoxicity	21010	537	c(GO:0001906, GO:0002443)	IMP,IEA,IEA,IDA IBA,IEA,IEA,IDA IBA,IDA,IBA,ISS IEA,IDA IEA,ISS IBA,IDA,IDA,IEA,ISS IEA	SERPINB9,HAVCR2,CTSC,HLA-E,B2M,IL18,HLA-B,HLA-DRA,HLA-C,CX3CR1,FCGR1A,TYROBP,HLA-DRB1,FCGR3A,PTPN6,CTSH
1.46328e-12	105	148	15	0.101351	0.142857	GO:0042116	GO:BP	macrophage activation	21010	10468	GO:0002274	IEA,IEA,NAS,ISS,ISS IEA,TAS,ISS IEA,ISS IEA,ISS IBA,IMP ISS IBA IEA,IEA,NAS,NAS,IDA,ISS NAS IEA	HAVCR2,CTSC,CD74,IFNGR1,C5AR1,CCL3,C1QA,CX3CR1,TYROBP,TREM2,VSIG4,ITGB2,AIF1,FCGR3A,TNF
1.57296e-12	473	167	27	0.161677	0.0570825	GO:0045785	GO:BP	positive regulation of cell adhesion	21010	12232	c(GO:0007155, GO:0030155, GO:0048522)	IEA,IEA,IDA,IEA,IBA,IDA ISS IEA,ISS,IEA,IDA IBA,IMP,IEA,IMP IBA,IDA IBA NAS,IEA,IMP,IDA IMP,IDA IBA,ISS,IBA,IMP IBA,ISS,IDA,TAS IEA,IEA,IDA IMP IEA,IBA,ISS	HAVCR2,NLRP3,HLA-E,CD74,B2M,IL18,P2RY12,CD83,HLA-DRA,NR4A3,CD4,HLA-DPA1,IL1B,EGR3,PLAUR,LILRB4,HLA-DRB1,ITGB2,HLA-DMA,HLA-DMB,NFKBID,AIF1,PTPN6,APBB1IP,TNF,HLA-DRB5,CCL2
1.57296e-12	473	167	27	0.161677	0.0570825	GO:0022407	GO:BP	regulation of cell-cell adhesion	21010	6913	c(GO:0030155, GO:0098609)	IDA IEA,IEA,IDA,IEA,ISS,IBA,IDA ISS IEA,IEA,IDA IBA,IMP,IEA,IMP IBA,IDA IBA NAS,IEA,IBA IEA,IMP,IDA IMP,IDA IMP IBA,ISS,IBA,IMP IBA,ISS,IDA,TAS IEA,IDA IEA,IBA,ISS	HAVCR2,NLRP3,HLA-E,CD74,LAPTM5,B2M,IL18,CD83,HLA-DRA,NR4A3,CD4,HLA-DPA1,IL1B,EGR3,VSIG4,PLAUR,LILRB4,HLA-DRB1,ITGB2,HLA-DMA,HLA-DMB,NFKBID,AIF1,PTPN6,TNF,HLA-DRB5,CCL2
1.67602e-12	393	167	25	0.149701	0.0636132	GO:0050900	GO:BP	leukocyte migration	21010	14007	c(GO:0002376, GO:0016477)	IBA IEA,ISS IEA,IEA,IGI ISS IEA,IDA ISS IBA TAS IC,IMP,IDA IBA,IDA,ISS TAS IEA,IEA,IBA,IDA ISS IBA,IMP ISS IEA,ISS IEA,ISS TAS IEA,TAS,IEA,IEA,IMP ISS IEA,IBA,IDA IMP IEA,IDA,IDA NAS IEA,IBA,IDA ISS IBA	CXCL16,CD74,C5AR1,CSF1R,CCL3,DUSP1,CCL4,LGMN,P2RY12,B4GALT1,CCL4L2,SELPLG,GPR183,CH25H,CX3CR1,CXCR4,C3AR1,IL1B,TREM2,FCER1G,ITGB2,AIF1,TNF,CCL3L1,CCL2
2.16391e-12	710	167	32	0.191617	0.0450704	GO:0009617	GO:BP	response to bacterium	21010	3600	GO:0051707	ISS,IEA,IEA,IDA,IEA,IDA,IEA,IDA,IEA,IEA,IEA,IDA IMP IEA,IDA ISS IEA,IEA,IMP,IEA,ISS IEA,IEA,IEA,IDA IBA IEA,ISS IEA,IDA IMP IEA,IBA,IMP,IEA,IGI IBA IEA,IDA IEA,IDA,IDA IMP IEA,IBA,IDA IBA IEA,IDA ISS NAS	CD68,HAVCR2,FKBP5,AXL,NLRP3,HLA-E,C5AR1,CCL3,C3,RGS1,B2M,ZFP36,IL18,NR4A1,HLA-B,NFKBIA,CX3CR1,CD4,FCGR1A,IL1B,TREM2,TNFAIP3,FCER1G,HLA-DRB1,IRF8,LY86,TNF,CYBA,CD14,RNASE1,RNASE6,CCL2
3.31387e-12	939	148	34	0.22973	0.0362087	GO:0098609	GO:BP	cell-cell adhesion	21010	19697	GO:0007155	IDA IEA,IMP IBA,IEA,IDA,IEA,ISS,IBA,IDA ISS IEA,IMP,IEA,IDA IBA,IBA,IMP,IDA IBA,ISS IEA,IEA,IMP IBA,IDA IBA NAS,HMP,IEA,IBA IEA,IMP,IDA IMP,IDA IMP IBA,IDA IMP ISS NAS IEA,IBA,IMP IBA,ISS,IDA,IEA,TAS IEA,HMP,HMP ISS IEA,IDA IEA	HAVCR2,ITGAX,NLRP3,HLA-E,CD74,LAPTM5,B2M,IL18,P2RY12,CD83,HLA-DRA,OLR1,NR4A3,SELPLG,CX3CR1,CD4,HLA-DPA1,IL1B,MYL12A,EGR3,VSIG4,PLAUR,LILRB4,HLA-DRB1,ITGB2,HLA-DMA,HLA-DMB,NFKBID,AIF1,S100A11,PTPN6,CLIC1,PLEK,TNF
3.52922e-12	53	148	12	0.0810811	0.226415	GO:0061900	GO:BP	glial cell activation	21010	16503	c(GO:0001775, GO:0150076)	IEA,ISS,ISS IEA,TAS,ISS IEA,ISS IEA,ISS IBA,IEA,IMP ISS IBA IEA,NAS,NAS,ISS NAS IEA	CTSC,IFNGR1,C5AR1,CCL3,C1QA,CX3CR1,TYROBP,IL1B,TREM2,ITGB2,AIF1,TNF
4.22449e-12	7648	165	110	0.666667	0.0143828	GO:0032501	GO:BP	multicellular organismal process	21010	7975	GO:0008150	IEA,IDA IMP IEA,IMP ISS IEA,IDA IBA IEA,IDA IMP ISS IBA TAS,IEA,IEA,IDA IGI,IDA,IEA,IEP,IDA,IDA IMP ISS IBA NAS IEA,ISS,NAS,ISS TAS IEA,IMP ISS TAS IEA,IDA IEA,IBA TAS,TAS,ISS,IDA IEP ISS TAS,IDA ISS IEA,IDA IBA TAS IEA,IMP IBA IEA,IEA,IBA,IDA HEP ISS IBA IEA,IMP ISS IEA,IDA IMP ISS IEA,IDA ISS TAS IC IEA,NAS,IDA IMP IEA,IMP,IDA ISS IEA,IDA,IMP ISS TAS IEA,IEA,IEA,IDA ISS IBA IEA,NAS,IEA,IEA,IDA …	A2M,HAVCR2,ITGAX,AXL,CLEC7A,CTSC,NLRP3,TMSB4X,HLA-E,CTSB,SAT1,REL,CD74,IFNGR1,KLF6,C5AR1,CSF1R,SRGAP2C,SGK1,ITM2B,LAPTM5,CCL3,C3,SPP1,CYFIP1,WASF2,DUSP1,B2M,BIN1,ZFP36,IL18,FCGRT,NR4A1,HLA-B,LGMN,C1QC,P2RY12,CD83,B4GALT1,SRGN,SLCO2B1,NFKBIA,PDK4,HLA-DRA,PLD4,OLR1,TPM3,MERTK,NR4A3,GSN,SELPLG,GPR183,NR4A2,C1QA,CX3CR1,CD4,IER3,TSC22D3,CXCR4,TYROBP,FOLR2,ADAM28,HLA-DPA1,ETS2,EGR2,C3AR1,IL1B,MYL12A,TB…
4.34537e-12	6396	160	97	0.60625	0.0151657	GO:0023052	GO:BP	signaling	21010	6955	GO:0050789	IBA TAS,IEA,TAS,IBA IEA,IBA,IDA IBA TAS IEA,ISS TAS,IEA,IEA,IMP IGI,IEA,IEP IBA IEA,IDA IMP IBA IEA,IDA TAS NAS IEA,IDA IBA TAS IEA,IMP ISS IBA TAS IEA,IBA TAS,TAS IEA,ISS,IDA IMP IEP IBA IEA,IDA TAS,IDA TAS NAS IEA,IDA IEA,IMP IEA,TAS IEA,IDA IMP ISS IBA IEA,NAS,IBA TAS IEA,IMP ISS IEA,IDA IMP TAS IEA,TAS IEA,IMP IBA TAS,ISS IEA,TAS,IBA,IDA IMP ISS IBA IEA,TAS,IDA IEA,IDA,IDA NAS IEA,IMP IEA,IDA…	CTSS,HAVCR2,SIGLEC8,ITGAX,MS4A7,AXL,CLEC7A,CTSC,NLRP3,TMSB4X,CXCL16,REL,CD74,IFNGR1,C5AR1,CSF1R,SGK1,FGD2,LAPTM5,CCL3,C3,RGS1,SPP1,CYFIP1,WASF2,DUSP1,GAL3ST4,GPR34,ZFP36,IL18,NR4A1,CCL4,LGMN,PPP1R15A,FCGR2A,P2RY12,CD83,SRGN,PILRA,NFKBIA,PDK4,HERPUD1,CCL4L2,MERTK,NR4A3,GPR183,NR4A2,C1QA,CX3CR1,CD4,IER3,FCGR1A,CXCR4,TYROBP,CD53,EGR2,C3AR1,IGSF6,IL1B,MKNK1,EGR3,TREM2,PLAUR,TNFAIP3,LILRB4,ARHGDIB,FCE…
4.58474e-12	162	151	17	0.112583	0.104938	GO:0032640	GO:BP	tumor necrosis factor production	21010	8055	GO:0071706	IMP IEA,IEA,IDA ISS,IDA,ISS,ISS,IDA,ISS IEA,ISS,IEA,ISS IEA,IDA,IDA,ISS IEA,IEA,IDA,IDA IMP IEA	HAVCR2,AXL,CLEC7A,HLA-E,IFNGR1,CCL3,ZFP36,CX3CR1,TYROBP,TREM2,TNFAIP3,LILRB4,FCGR3A,PTPN6,CYBB,CYBA,CD14
4.58474e-12	162	151	17	0.112583	0.104938	GO:0032680	GO:BP	regulation of tumor necrosis factor production	21010	8094	c(GO:0032640, GO:1903555)	IMP IEA,IEA,IDA ISS,IDA,ISS,ISS,IDA,ISS IEA,ISS,IEA,ISS IEA,IDA,IDA,ISS IEA,IEA,IDA,IDA IMP IEA	HAVCR2,AXL,CLEC7A,HLA-E,IFNGR1,CCL3,ZFP36,CX3CR1,TYROBP,TREM2,TNFAIP3,LILRB4,FCGR3A,PTPN6,CYBB,CYBA,CD14
4.77671e-12	549	139	26	0.18705	0.0473588	GO:0042110	GO:BP	T cell activation	21010	10466	GO:0046649	IDA IEA,TAS,IEA,IDA,IBA NAS IEA,ISS,IBA IEA,IDA ISS IEA,IEA,IDA IBA,IMP,ISS IEA,IDA IBA IEA,IMP IBA,IDA IBA,IEA,IBA IEA,IDA IMP,IBA,IDA IMP IBA,IBA,IMP IBA,ISS,IDA,TAS IEA,IEA	HAVCR2,CLEC7A,NLRP3,HLA-E,CD74,LAPTM5,B2M,IL18,CD83,HLA-DRA,GSN,GPR183,CD4,HLA-DPA1,IL1B,EGR3,VSIG4,LILRB4,FCER1G,HLA-DRB1,HLA-DMA,HLA-DMB,NFKBID,AIF1,PTPN6,APBB1IP
7.09594e-12	2526	167	59	0.353293	0.0233571	GO:0065009	GO:BP	regulation of molecular function	21010	16684	GO:0065007	IMP IBA IEA,IEA,IDA IBA,IMP,IBA,IMP ISS,IEA,IDA IMP,IDA IEA,IDA IBA,IEA,ISS TAS IEA,IMP IBA IEA,TAS,ISS IEA,IMP,IBA,IDA,IDA,IDA IGI,IMP IEA,ISS IEA,IDA,IEA,IBA,IDA,IDA IBA,TAS,IDA IMP IBA TAS NAS,IEA,IBA,IBA,IMP,IEA,ISS IEA,IDA,IMP,IDA ISS IBA IEA,IDA ISS IEA,IDA IMP,IDA IEA,IDA IMP,IDA,NAS IEA,IDA IBA,IEA,IEA,IMP TAS,IDA,IMP,IEA,IDA IBA IEA,IDA,IDA IMP IGI ISS IBA IC IEA,IMP,IBA,IDA IBA,IDA IGI …	SERPINB9,A2M,CTSS,HAVCR2,AXL,CLEC7A,NLRP3,TMSB4X,CTSB,CD74,STOM,C5AR1,CSF1R,SGK1,FGD2,LAPTM5,CCL3,RGS1,DUSP1,B2M,BIN1,ZFP36,IL18,NR4A1,CCL4,LGMN,PPP1R15A,P2RY12,NFKBIA,HERPUD1,CCL4L2,MERTK,GSN,NR4A2,CX3CR1,CD4,FCGR1A,IL1B,TREM2,PLAUR,TNFAIP3,LILRB4,HLA-DRB1,ITGB2,APOC2,P2RY13,RHBDF2,ADORA3,RGS10,HSPA1B,PTPN6,CTSH,PLEK,TNF,HCLS1,CCL3L1,APOC1,ADRB2,CCL2
7.34947e-12	145	119	15	0.12605	0.103448	GO:0002705	GO:BP	positive regulation of leukocyte mediated immunity	21010	1237	c(GO:0002443, GO:0002699, GO:0002703)	ISS,IEA,IDA IBA,IEA,IDA IEA,IDA,IDA IBA,IDA,IBA,IEA,ISS IBA,IDA IC,ISS IEA,IDA,IGI	CLEC7A,NLRP3,HLA-E,C3,B2M,IL18,HLA-B,HLA-DRA,HLA-C,FCGR1A,TYROBP,IL1B,TREM2,HLA-DRB1,ITGB2
7.66066e-12	167	151	17	0.112583	0.101796	GO:1903555	GO:BP	regulation of tumor necrosis factor superfamily cytokine production	21010	24046	c(GO:0001817, GO:0071706)	IMP IEA,IEA,IDA ISS,IDA,ISS,ISS,IDA,ISS IEA,ISS,IEA,ISS IEA,IDA,IDA,ISS IEA,IEA,IDA,IDA IMP IEA	HAVCR2,AXL,CLEC7A,HLA-E,IFNGR1,CCL3,ZFP36,CX3CR1,TYROBP,TREM2,TNFAIP3,LILRB4,FCGR3A,PTPN6,CYBB,CYBA,CD14
7.66066e-12	167	151	17	0.112583	0.101796	GO:0071706	GO:BP	tumor necrosis factor superfamily cytokine production	21010	17688	GO:0001816	IMP IEA,IEA,IDA ISS,IDA,ISS,ISS,IDA,ISS IEA,ISS,IEA,ISS IEA,IDA,IDA,ISS IEA,IEA,IDA,IDA IMP IEA	HAVCR2,AXL,CLEC7A,HLA-E,IFNGR1,CCL3,ZFP36,CX3CR1,TYROBP,TREM2,TNFAIP3,LILRB4,FCGR3A,PTPN6,CYBB,CYBA,CD14
7.9568e-12	74	148	13	0.0878378	0.175676	GO:0150076	GO:BP	neuroinflammatory response	21010	20994	GO:0006954	IEA,ISS,ISS IEA,TAS,TAS,ISS IEA,ISS IEA,ISS IBA,TAS IEA,IMP ISS IBA IEA,NAS,NAS,ISS TAS NAS IEA	CTSC,IFNGR1,C5AR1,CCL3,IL18,C1QA,CX3CR1,TYROBP,IL1B,TREM2,ITGB2,AIF1,TNF
8.61458e-12	239	167	20	0.11976	0.083682	GO:0030595	GO:BP	leukocyte chemotaxis	21010	7178	c(GO:0050900, GO:0060326)	IBA IEA,ISS IEA,IEA,IGI,IDA ISS IBA IC,IMP,IDA IBA,IDA,IBA,IMP ISS IEA,ISS IEA,ISS IEA,TAS,IEA,IEA,IBA,IDA,IDA,IBA,IDA IBA	CXCL16,CD74,C5AR1,CSF1R,CCL3,DUSP1,CCL4,LGMN,CCL4L2,GPR183,CH25H,CX3CR1,CXCR4,C3AR1,IL1B,FCER1G,ITGB2,AIF1,CCL3L1,CCL2
1.30037e-11	5926	160	92	0.575	0.0155248	GO:0007165	GO:BP	signal transduction	21010	2776	c(GO:0007154, GO:0009987, GO:0023052, GO:0050794, GO:0051716)	IBA TAS,IEA,TAS,IBA IEA,IBA,IDA IBA TAS IEA,ISS TAS,IEA,IEA,IMP IGI,IEA,IEP IBA IEA,IDA IMP IBA IEA,IDA TAS NAS IEA,IDA IBA TAS IEA,IMP ISS IBA TAS IEA,IBA TAS,TAS IEA,ISS,IDA IMP IEP IBA IEA,IDA TAS,IDA TAS NAS IEA,IEA,IMP IEA,TAS IEA,IDA IMP ISS IBA IEA,IBA TAS IEA,IMP ISS IEA,IDA IMP IEA,TAS IEA,IMP IBA TAS,ISS IEA,TAS,IBA,IDA IMP ISS IBA IEA,TAS,IDA,IDA,IDA NAS IEA,IMP IEA,IDA IGI IBA IEA,IBA…	CTSS,HAVCR2,SIGLEC8,ITGAX,MS4A7,AXL,CLEC7A,CTSC,NLRP3,TMSB4X,CXCL16,REL,CD74,IFNGR1,C5AR1,CSF1R,SGK1,FGD2,LAPTM5,CCL3,C3,RGS1,SPP1,CYFIP1,WASF2,DUSP1,GPR34,ZFP36,IL18,NR4A1,CCL4,LGMN,PPP1R15A,FCGR2A,P2RY12,CD83,SRGN,PILRA,NFKBIA,PDK4,HERPUD1,CCL4L2,MERTK,NR4A3,GPR183,NR4A2,CX3CR1,CD4,IER3,FCGR1A,CXCR4,TYROBP,CD53,C3AR1,IGSF6,IL1B,MKNK1,TREM2,PLAUR,TNFAIP3,LILRB4,ARHGDIB,FCER1G,HLA-DRB1,ITGB2,P2RY…
1.35788e-11	218	141	18	0.12766	0.0825688	GO:0001906	GO:BP	cell killing	21010	535	GO:0009987	IMP,IEA,IDA IBA,IEA,IDA IBA,IEA,IEA,IEA,IDA IBA,IDA,IBA,ISS IEA,IDA IEA,ISS IBA,IDA,IDA,IEA,ISS IEA	SERPINB9,HAVCR2,CLEC7A,CTSC,HLA-E,C3,B2M,IL18,HLA-B,HLA-DRA,HLA-C,CX3CR1,FCGR1A,TYROBP,HLA-DRB1,FCGR3A,PTPN6,CTSH
2.09146e-11	951	155	34	0.219355	0.0357518	GO:0030097	GO:BP	hemopoiesis	21010	6990	GO:0048468	IDA IEP IBA IEA,IEA,IDA NAS IEA,NAS,IMP ISS IBA TAS IEA,IDA,IEA,IEA,IDA IEA,ISS IEA,IMP,IDA,IEA,IEA,IDA,IBA IEA,IEA,ISS IEA,IDA IMP,IMP ISS,IBA,IEA,IDA IMP IEA,IDA IMP,IBA,IDA,ISS IEA,ISS,IMP,IEA,ISS IEA,IEP,IDA IEA,IMP ISS IEA	AXL,NLRP3,CD74,KLF6,CSF1R,CCL3,WASF2,B2M,ZFP36,IL18,HLA-B,C1QC,CD83,NFKBIA,HLA-DRA,PLD4,MERTK,GPR183,CD4,TYROBP,IL1B,EGR3,TREM2,LILRB4,FCER1G,HLA-DRB1,IRF8,NFKBID,HSPA1B,PTPN6,UCP2,PLEK,TNF,HCLS1
2.11472e-11	619	155	28	0.180645	0.0452342	GO:0002521	GO:BP	leukocyte differentiation	21010	1057	c(GO:0030097, GO:0030154)	IDA IEP IBA IEA,IEA,IDA NAS IEA,NAS,ISS IBA TAS IEA,IDA,IEA,ISS IEA,IMP,IDA,IEA,IDA,IEA,ISS IEA,IDA IMP,IMP ISS,IBA,IEA,IDA IMP IEA,IDA IMP,IBA,IDA,ISS IEA,ISS,IEA,ISS IEA,IDA IEA,IMP IEA	AXL,NLRP3,CD74,KLF6,CSF1R,CCL3,B2M,IL18,HLA-B,C1QC,CD83,HLA-DRA,MERTK,GPR183,CD4,TYROBP,IL1B,EGR3,TREM2,LILRB4,FCER1G,HLA-DRB1,IRF8,NFKBID,PTPN6,UCP2,TNF,HCLS1
2.24075e-11	772	167	32	0.191617	0.0414508	GO:0030155	GO:BP	regulation of cell adhesion	21010	7003	c(GO:0007155, GO:0050794)	IDA IEA,IEA,IDA,IEA,IEA,ISS,IMP,IBA,IDA ISS IEA,ISS,IEA,IDA IBA,IMP,IEA,IDA,IMP IBA,IDA IBA NAS,IEA,IBA IEA,IDA IMP,IDA IMP,IDA IMP IBA,ISS,IBA,IMP IBA,ISS,IDA,TAS IEA,IEA,IDA IMP IEA,IBA,ISS	HAVCR2,NLRP3,HLA-E,CD74,ST6GAL1,LAPTM5,DUSP1,B2M,IL18,P2RY12,CD83,HLA-DRA,NR4A3,CD4,CXCR4,HLA-DPA1,IL1B,EGR3,VSIG4,PLAUR,LILRB4,HLA-DRB1,ITGB2,HLA-DMA,HLA-DMB,NFKBID,AIF1,PTPN6,APBB1IP,TNF,HLA-DRB5,CCL2
2.3115e-11	182	148	17	0.114865	0.0934066	GO:0002706	GO:BP	regulation of lymphocyte mediated immunity	21010	1238	c(GO:0002449, GO:0002703)	IMP,IEA,IEA,IDA IBA,IEA,IDA IEA,IDA,IDA IBA,IDA,IBA,IEA,IDA IC,ISS IEA,IDA,IDA,IEA,IEA	SERPINB9,HAVCR2,NLRP3,HLA-E,C3,B2M,IL18,HLA-B,HLA-DRA,HLA-C,FCGR1A,IL1B,TREM2,LILRB4,HLA-DRB1,PTPN6,TNF
2.74614e-11	487	167	26	0.155689	0.0533881	GO:0002683	GO:BP	negative regulation of immune system process	21010	1215	c(GO:0002376, GO:0002682, GO:0048519)	IMP,IDA,ISS,IDA IMP IEA,IEA,IDA,IEA,ISS,IDA,IMP,IDA,IDA,IEA,ISS IEA,IBA IEA,IMP IBA,IMP ISS IEA,IPI IBA IEA,IDA ISS NAS IEA,IDA IMP,IDA IMP,TAS,IEA,IDA,ISS IBA IEA,IDA	SERPINB9,A2M,CD68,HAVCR2,AXL,HLA-E,CD74,LAPTM5,CCL3,DUSP1,HLA-B,C1QC,MERTK,CX3CR1,TSC22D3,TYROBP,TREM2,VSIG4,TNFAIP3,LILRB4,HLA-DRB1,RHBDF2,PTPN6,TNF,SAMSN1,CCL2
2.80409e-11	46	148	11	0.0743243	0.23913	GO:0001774	GO:BP	microglial cell activation	21010	449	c(GO:0002269, GO:0042116, GO:0061900)	IEA,ISS,ISS IEA,TAS,ISS IEA,ISS IEA,ISS IBA,IMP ISS IBA IEA,NAS,NAS,ISS NAS IEA	CTSC,IFNGR1,C5AR1,CCL3,C1QA,CX3CR1,TYROBP,TREM2,ITGB2,AIF1,TNF
3.20421e-11	825	169	33	0.195266	0.04	GO:0071345	GO:BP	cellular response to cytokine stimulus	21010	17407	c(GO:0034097, GO:0071310)	IDA,IMP,IMP IBA IEA,IDA NAS IEA,IMP ISS IEA,ISS,IEP IBA,IMP,IDA IEA,IDA IEA,IBA,IDA IBA IEA,IBA,IEA,IDA,IEA,IDA IBA,IDA IMP IEA,IDA,IDA IBA IEA,IDA IMP,TAS,IEP IBA,ISS,IDA IEA,IEP ISS,IMP,TAS,IDA IMP IBA IEA,IMP,IBA,IDA IEP ISS IBA,IDA IEA	AXL,TMSB4X,CD74,IFNGR1,CSF1R,LAPTM5,CCL3,DUSP1,ZFP36,IL18,CCL4,NFKBIA,CCL4L2,GSN,SELPLG,CX3CR1,CD4,CXCR4,HLA-DPA1,IL1B,TREM2,TNFAIP3,LILRB4,FCER1G,IRF8,AIF1,HSPA1B,PTPN6,TNF,HCLS1,CCL3L1,CCL2,OSM
4.24739e-11	314	157	21	0.133758	0.066879	GO:0002768	GO:BP	immune response-regulating cell surface receptor signaling pathway	21010	1293	c(GO:0002764, GO:0007166)	ISS,IDA IBA,ISS,IEA,ISS,IEA,IDA,IDA IBA IEA,ISS IEA,NAS IEA,IDA IMP,IMP IBA IEA,IDA,ISS,IDA,IEA,IBA,IDA,IDA ISS IEA,IDA IBA,IBA IEA	CLEC7A,C5AR1,LAPTM5,NFKBIA,NR4A3,FCGR1A,TYROBP,C3AR1,TREM2,TNFAIP3,LILRB4,FCER1G,HLA-DRB1,NFKBID,FCGR3A,PTPN6,FPR1,CYBA,CD14,LAT2,THEMIS2
4.75059e-11	372	167	23	0.137725	0.061828	GO:0050863	GO:BP	regulation of T cell activation	21010	13976	c(GO:0042110, GO:0051249)	IDA IEA,IEA,IDA,IEA,ISS,IBA,IDA ISS IEA,IEA,IDA IBA,IDA IEA,IMP IBA,IDA IBA,IEA,IBA IEA,IDA IMP,IDA IMP IBA,IBA,IMP IBA,ISS,IDA,TAS IEA,IBA,ISS	HAVCR2,NLRP3,HLA-E,CD74,LAPTM5,B2M,IL18,CD83,HLA-DRA,CD4,HLA-DPA1,IL1B,EGR3,VSIG4,LILRB4,HLA-DRB1,HLA-DMA,HLA-DMB,NFKBID,AIF1,PTPN6,HLA-DRB5,CCL2
4.76692e-11	440	157	24	0.152866	0.0545455	GO:0002757	GO:BP	immune response-activating signaling pathway	21010	1282	c(GO:0002253, GO:0002764)	TAS,IEA,ISS,IEA,IDA IBA,ISS,IEA,ISS,IDA,IDA IBA IEA,IMP ISS IEA,IDA TAS NAS IEA,IDA IMP,IBA,IDA,ISS,IMP,IEA,IBA,IEA,IDA,IDA ISS IEA,IDA IBA,IBA IEA	CTSS,HAVCR2,CLEC7A,NLRP3,C5AR1,LAPTM5,NFKBIA,NR4A3,TYROBP,C3AR1,TREM2,TNFAIP3,LILRB4,FCER1G,HLA-DRB1,NFKBID,HSPA1B,PTPN6,FPR1,TNF,CYBA,CD14,LAT2,THEMIS2
6.01484e-11	49	148	11	0.0743243	0.22449	GO:0002269	GO:BP	leukocyte activation involved in inflammatory response	21010	815	c(GO:0006954, GO:0045321)	IEA,ISS,ISS IEA,TAS,ISS IEA,ISS IEA,ISS IBA,IMP ISS IBA IEA,NAS,NAS,ISS NAS IEA	CTSC,IFNGR1,C5AR1,CCL3,C1QA,CX3CR1,TYROBP,TREM2,ITGB2,AIF1,TNF
6.44779e-11	1475	133	38	0.285714	0.0257627	GO:0016477	GO:BP	cell migration	21010	5318	GO:0048870	IMP,IBA IEA,IMP IBA,IDA IGI IBA,IMP IBA IEA,IMP ISS IEA,IEA,IGI ISS IEA,IDA,TAS,IDA ISS IBA TAS IC IEA,IEA,IMP,IDA IMP,IDA IBA,IDA,ISS TAS IEA,IEA,IBA,IBA,IGI,IDA ISS IBA,IDA IMP ISS IEA,ISS IEA,TAS IEA,ISS TAS IEA,IMP TAS IEA,IEA,IDA IEA,IDA IMP,IMP ISS IEA,IBA,IDA,IBA,IDA IMP IEA,IMP,IDA,IMP	ITGAX,AXL,CLEC7A,TMSB4X,CXCL16,CD74,C5AR1,CSF1R,SRGAP2C,SGK1,CCL3,WASF2,DUSP1,NR4A1,CCL4,LGMN,P2RY12,B4GALT1,CCL4L2,MERTK,NR4A3,SELPLG,GPR183,CH25H,NR4A2,CX3CR1,CXCR4,C3AR1,IL1B,EGR3,TREM2,TNFAIP3,ARHGDIB,FCER1G,ITGB2,ADORA3,AIF1,S100A11
6.85651e-11	409	155	23	0.148387	0.0562347	GO:1903706	GO:BP	regulation of hemopoiesis	21010	24181	c(GO:0002682, GO:0030097, GO:0060284, GO:2000026)	IDA,IEA,IDA IEA,IDA,IEA,IDA IEA,ISS IEA,IMP,IDA,IEA,IEA,IDA,IDA,ISS,IEA,IEA,IDA IMP,IDA,ISS,IMP,IEA,IDA IEA,IMP IEA	AXL,NLRP3,CD74,CCL3,B2M,ZFP36,IL18,HLA-B,C1QC,CD83,NFKBIA,HLA-DRA,CD4,TYROBP,EGR3,TREM2,LILRB4,HLA-DRB1,NFKBID,HSPA1B,PTPN6,TNF,HCLS1
7.26515e-11	1091	167	37	0.221557	0.0339138	GO:0043085	GO:BP	positive regulation of catalytic activity	21010	11024	c(GO:0044093, GO:0050790)	IBA,IBA,IMP,IEA,IDA,IDA IBA,TAS,IMP IBA IEA,IEA,IMP,IBA,IDA,IEA,IDA,IBA,IDA,IDA IBA,TAS,IBA,IBA,IMP,IEA,IDA,IMP,IDA,IDA,IDA,NAS,IDA IBA,TAS,IDA,IDA IBA IEA,IDA,IDA IC IEA,IBA,IDA IGI TAS,IBA	CTSS,AXL,CLEC7A,NLRP3,TMSB4X,CD74,C5AR1,CSF1R,FGD2,LAPTM5,CCL3,RGS1,BIN1,IL18,CCL4,LGMN,PPP1R15A,P2RY12,CCL4L2,MERTK,GSN,NR4A2,CD4,FCGR1A,IL1B,TREM2,HLA-DRB1,ITGB2,APOC2,ADORA3,RGS10,CTSH,PLEK,TNF,CCL3L1,ADRB2,CCL2
9.20766e-11	1396	148	39	0.263514	0.027937	GO:2000026	GO:BP	regulation of multicellular organismal development	21010	26446	c(GO:0007275, GO:0050793, GO:0051239)	IMP ISS IEA,IDA,IEA,IEA,IDA IEA,IEA,IDA,IEA,IEA,IEA,IDA IEA,IMP,IDA IMP IEA,ISS IEA,IMP,IDA,IEA,IDA IBA,IEA,IDA,ISS TAS IEA,IDA,ISS IEA,ISS,ISS IEA,IEA,IDA IGI ISS TAS IEA,IEA,ISS IEA,NAS,IDA IMP,IDA,IEA,ISS,IMP,IEA,ISS IEA,IEA,IDA IGI TAS IEA	ITGAX,AXL,CTSC,NLRP3,CD74,C5AR1,CCL3,C3,SPP1,CYFIP1,B2M,BIN1,ZFP36,IL18,HLA-B,C1QC,CD83,SRGN,NFKBIA,HLA-DRA,CX3CR1,CD4,CXCR4,TYROBP,EGR2,C3AR1,IL1B,EGR3,TREM2,TNFAIP3,LILRB4,HLA-DRB1,ITGB2,NFKBID,HSPA1B,PTPN6,CTSH,CYBB,TNF
1.01637e-10	238	167	19	0.113772	0.0798319	GO:0097529	GO:BP	myeloid leukocyte migration	21010	19578	GO:0050900	ISS IEA,IEA,IGI ISS IEA,IDA ISS IBA TAS IC,IMP,IBA,IDA,ISS TAS IEA,IEA,IBA,TAS IEA,IEA,IEA,IMP ISS IEA,IBA,IDA IMP,IDA,IBA,IDA IBA	CD74,C5AR1,CSF1R,CCL3,DUSP1,CCL4,LGMN,P2RY12,B4GALT1,CCL4L2,CX3CR1,C3AR1,IL1B,TREM2,FCER1G,ITGB2,AIF1,CCL3L1,CCL2
1.26634e-10	12331	165	141	0.854545	0.0114346	GO:0050789	GO:BP	regulation of biological process	21010	13916	c(GO:0008150, GO:0065007)	IMP IBA IEA,IDA IEA,IDA IBA TAS,ISS,IDA IMP IBA IEA,TAS,IMP ISS IBA IEA,IBA,IDA IMP IBA TAS IEA,IDA IMP ISS IBA TAS,IPI,ISS IEA,IEA,IDA IMP IGI IBA,IDA IBA,IDA TAS,IMP IBA IEA,IDA IEP IBA NAS IEA,IDA IMP ISS IBA NAS IEA,IDA ISS TAS NAS IEA,IEA,IDA IBA TAS,IDA ISS IBA TAS IEA,IMP IGI ISS IBA TAS IEA,IDA,IEA,IBA TAS,IDA ISS,ISS TAS IEA,IDA IBA,IDA IMP ISS,IDA,IDA IMP IEP ISS IBA TAS IEA,IDA IMP ISS…	SERPINB9,A2M,CTSS,CD68,HAVCR2,SIGLEC8,ITGAX,MS4A7,AXL,CLEC7A,SIGLEC10,CTSC,NLRP3,TMSB4X,HLA-E,CTSB,CXCL16,REL,CD74,IFNGR1,STOM,KLF6,C5AR1,CSF1R,SRGAP2C,ST6GAL1,SGK1,FTH1,FGD2,ITM2B,LAPTM5,SPTLC2,CCL3,C3,RGS1,SPP1,ZNF331,CYFIP1,WASF2,DUSP1,GAL3ST4,B2M,GPR34,BIN1,ZFP36,IL18,NR4A1,ELL2,HLA-B,CCL4,LGMN,PPP1R15A,C1QC,FCGR2A,P2RY12,CD83,B4GALT1,SRGN,PILRA,NFKBIA,PDK4,HLA-DRA,PLD4,HERPUD1,CCL4L2,MERTK,N…
1.39008e-10	835	155	31	0.2	0.0371257	GO:0060284	GO:BP	regulation of cell development	21010	15232	c(GO:0045595, GO:0048468)	IDA,IDA,IEA,IDA IEA,IDA,IEA,IEA,IDA IEA,IMP,IDA IEA,ISS IEA,IMP,IDA,IEA,IEA,IDA,ISS TAS IEA,IDA,ISS IEA,ISS,ISS IEA,IDA IGI ISS TAS,IEA,ISS IEA,IDA IMP,IDA,ISS,IMP,IEA,IDA IGI TAS IEA,IMP IEA	AXL,CLEC7A,NLRP3,CD74,CCL3,SPP1,CYFIP1,B2M,BIN1,ZFP36,IL18,HLA-B,C1QC,CD83,NFKBIA,HLA-DRA,CX3CR1,CD4,CXCR4,TYROBP,EGR2,IL1B,EGR3,TREM2,LILRB4,HLA-DRB1,NFKBID,HSPA1B,PTPN6,TNF,HCLS1
1.39396e-10	1500	167	43	0.257485	0.0286667	GO:0044093	GO:BP	positive regulation of molecular function	21010	11466	GO:0065009	IDA IBA,IBA,IMP ISS,IEA,IDA,IDA IBA,TAS,IMP IBA IEA,TAS,IEA,IMP,IBA,IDA,IGI,IEA,IDA,IBA,IDA,IDA IBA,TAS,IBA,IBA,IMP,IEA,ISS IEA,IDA,IMP,IDA,IDA ISS IEA,IDA,IDA,NAS IEA,IDA IBA,TAS,IDA,IMP,IDA IBA IEA,IDA,IDA IMP ISS IBA IC IEA,IMP,IBA,IDA IGI TAS,ISS IBA	CTSS,AXL,CLEC7A,NLRP3,TMSB4X,CD74,C5AR1,CSF1R,SGK1,FGD2,LAPTM5,CCL3,RGS1,B2M,BIN1,IL18,CCL4,LGMN,PPP1R15A,P2RY12,CCL4L2,MERTK,GSN,NR4A2,CX3CR1,CD4,FCGR1A,IL1B,TREM2,PLAUR,HLA-DRB1,ITGB2,APOC2,ADORA3,RGS10,HSPA1B,CTSH,PLEK,TNF,HCLS1,CCL3L1,ADRB2,CCL2
2.43807e-10	1225	148	36	0.243243	0.0293878	GO:0040011	GO:BP	locomotion	21010	10391	GO:0008150	IMP,IMP IBA,IDA IGI IBA,IMP IBA NAS IEA,IMP ISS IEA,TAS IEA,IMP IGI ISS IEA,IDA,IEA,TAS,IDA ISS IBA TAS IC IEA,IMP,IMP,IDA IBA IEA,IDA,ISS TAS IEA,IBA IEA,IGI,IDA IMP ISS IEA,ISS IEA,IGI ISS TAS IEA,IMP TAS IEA,IEA,IDA IEA,IMP,IMP ISS IEA,TAS,IDA,IBA,IDA,IMP,IDA,IMP,IDA ISS IEA,TAS IEA,IDA NAS	ITGAX,CLEC7A,TMSB4X,CXCL16,CD74,C5AR1,CSF1R,SRGAP2C,ST6GAL1,SGK1,CCL3,DUSP1,NR4A1,CCL4,LGMN,P2RY12,CCL4L2,NR4A3,GPR183,CH25H,CX3CR1,CXCR4,C3AR1,IL1B,EGR3,TREM2,PLAUR,ARHGDIB,FCER1G,ITGB2,ADORA3,AIF1,S100A11,CTSH,FPR1,TNF
2.57669e-10	2783	169	60	0.35503	0.0215595	GO:0007166	GO:BP	cell surface receptor signaling pathway	21010	2777	GO:0007165	IBA IEA,IBA,IDA IBA TAS IEA,ISS,IMP,IMP IBA IEA,IDA NAS IEA,IDA IBA,IMP ISS IBA IEA,ISS,IDA IBA,IEA,IEA,IDA IEA,IBA,ISS IEA,IBA,ISS IEA,IDA IEA,IMP IEA,IBA,IBA TAS,IDA ISS,TAS,IEA,IDA IBA TAS NAS IEA,IBA IEA,IDA IMP IEA,IDA,IDA IBA IEA,TAS,IDA ISS IBA IC IEA,IDA IMP ISS IEA,IMP NAS,IDA IMP IBA TAS NAS IEA,IDA IMP IEP IBA,IMP ISS IBA IEA,IDA,IMP IBA TAS NAS IEA,IEA,IBA IEA,IBA IEA,ISS,IMP,IDA IBA,…	ITGAX,MS4A7,AXL,CLEC7A,TMSB4X,CD74,IFNGR1,C5AR1,CSF1R,LAPTM5,CCL3,CYFIP1,GPR34,IL18,CCL4,LGMN,FCGR2A,P2RY12,NFKBIA,PDK4,CCL4L2,MERTK,NR4A3,NR4A2,CX3CR1,CD4,FCGR1A,CXCR4,TYROBP,C3AR1,IGSF6,IL1B,TREM2,PLAUR,TNFAIP3,LILRB4,FCER1G,HLA-DRB1,ITGB2,P2RY13,RHBDF2,ADORA3,NFKBID,HSPA1B,FCGR3A,PTPN6,FPR1,LY86,PLEK,TNF,CYBA,CD14,LAT2,HCLS1,BCL2A1,THEMIS2,CCL3L1,ADRB2,CCL2,OSM
2.73451e-10	265	138	18	0.130435	0.0679245	GO:0070663	GO:BP	regulation of leukocyte proliferation	21010	17047	c(GO:0042127, GO:0070661)	IEA,IDA,IMP,IGI,IEA,IDA,IDA IEA,IMP IBA,IMP,IDA IBA,IBA IEA,NAS,IMP,IMP,IMP,IDA,IDA,IEA	HAVCR2,HLA-E,CD74,CSF1R,ST6GAL1,IL18,GPR183,TYROBP,HLA-DPA1,IL1B,VSIG4,TNFAIP3,LILRB4,HLA-DRB1,HLA-DMB,AIF1,FCGR3A,PTPN6
2.78259e-10	12751	157	137	0.872611	0.0107443	GO:0065007	GO:BP	biological regulation	21010	16682	GO:0008150	IMP IBA IEA,IDA IEA,IDA IBA TAS,ISS,IDA IMP IBA IEA,TAS,IMP ISS IBA IEA,IBA,IDA IMP IBA TAS IEA,IDA IMP ISS IBA TAS,IPI,ISS IEA,IEA,IDA IMP IGI IBA,IDA IBA,IDA TAS IEA,IMP IBA IEA,IDA IEP IBA NAS IEA,IDA IMP ISS IBA NAS IEA,IDA ISS TAS NAS IEA,IEA,IDA IBA TAS,IDA ISS IBA TAS IEA,IMP IGI ISS IBA TAS IEA,IDA,IEA,IBA TAS,IDA ISS,ISS TAS IEA,IDA IBA,IDA IMP ISS,IDA,IDA IMP IEP ISS IBA TAS IEA,IDA IMP…	SERPINB9,A2M,CTSS,CD68,HAVCR2,SIGLEC8,ITGAX,MS4A7,AXL,CLEC7A,SIGLEC10,CTSC,NLRP3,TMSB4X,HLA-E,CTSB,CXCL16,REL,CD74,IFNGR1,STOM,KLF6,C5AR1,CSF1R,SRGAP2C,ST6GAL1,SGK1,FTH1,FGD2,ITM2B,LAPTM5,SPTLC2,CCL3,C3,RGS1,SPP1,ZNF331,CYFIP1,WASF2,DUSP1,GAL3ST4,B2M,GPR34,BIN1,ZFP36,IL18,NR4A1,ELL2,HLA-B,CCL4,LGMN,PPP1R15A,C1QC,FCGR2A,P2RY12,CD83,B4GALT1,SRGN,PILRA,NFKBIA,PDK4,HLA-DRA,PLD4,HERPUD1,CCL4L2,MERTK,N…
2.81641e-10	486	169	25	0.147929	0.0514403	GO:0019221	GO:BP	cytokine-mediated signaling pathway	21010	5854	c(GO:0007166, GO:0071345)	IDA,IMP,IMP IBA IEA,IDA NAS IEA,IMP ISS IEA,ISS,IBA,IDA IEA,IBA,IDA,IBA,IEA,IDA IBA,IDA IMP IEA,IDA IBA,IDA IMP,TAS,IEP IBA,ISS,IMP,TAS,IDA IMP IBA IEA,IBA,IDA IBA,IDA IEA	AXL,TMSB4X,CD74,IFNGR1,CSF1R,LAPTM5,CCL3,IL18,CCL4,NFKBIA,CCL4L2,CX3CR1,CD4,CXCR4,IL1B,TREM2,TNFAIP3,LILRB4,FCER1G,HSPA1B,PTPN6,TNF,CCL3L1,CCL2,OSM
4.00784e-10	1430	151	39	0.258278	0.0272727	GO:0080134	GO:BP	regulation of response to stress	21010	18659	c(GO:0006950, GO:0048583)	IMP,IDA,TAS,IEA,IMP ISS IBA,IPI,IEA,IEA,IMP,IDA,IDA IMP IBA IEA,ISS TAS,IEA,IEA,IMP IBA,IEA,ISS TAS IC IEA,IDA,TAS,IDA IEA,IDA IMP IBA IEA,IEA,IEA,IEA,IDA,IGI ISS TAS IEA,IBA IEA,IMP ISS IBA IEA,IPI IBA,NAS,IDA ISS TAS NAS IEA,IDA,IEA,TAS,IMP,IDA TAS IEA,IDA ISS TAS IEA,IDA,IDA ISS IEA	SERPINB9,A2M,CTSS,HAVCR2,CLEC7A,SIGLEC10,CTSC,NLRP3,TMSB4X,HLA-E,CD74,CCL3,C3,SPP1,DUSP1,ZFP36,IL18,HLA-B,PPP1R15A,NFKBIA,HERPUD1,IER3,FCGR1A,CXCR4,TYROBP,IL1B,AOAH,TREM2,VSIG4,PLAUR,TNFAIP3,HLA-DRB1,ALOX5AP,RHBDF2,HSPA1B,PTPN6,TNF,CYBA,CD14
4.3562e-10	376	148	21	0.141892	0.0558511	GO:0050727	GO:BP	regulation of inflammatory response	21010	13882	c(GO:0006954, GO:0031347, GO:0032101)	IPI,IEA,IEA,IMP,IDA,ISS TAS,IEA,IEA,ISS TAS IC IEA,IDA,IEA,IEA,IGI ISS TAS IEA,IBA IEA,IMP ISS IBA IEA,ISS IEA,IDA,IEA,TAS,IDA IEA,ISS TAS IEA	SIGLEC10,CTSC,NLRP3,TMSB4X,HLA-E,CCL3,C3,ZFP36,IL18,NFKBIA,IER3,FCGR1A,IL1B,AOAH,TREM2,TNFAIP3,HLA-DRB1,ALOX5AP,RHBDF2,PTPN6,TNF
4.39616e-10	3797	151	66	0.437086	0.0173821	GO:0009893	GO:BP	positive regulation of metabolic process	21010	3811	c(GO:0008152, GO:0019222, GO:0048518)	IBA,IMP IEA,IMP ISS IEA,IBA,IDA IMP ISS IBA,ISS IEA,IEA,IDA,IDA,IDA NAS,IDA IMP ISS IBA IEA,ISS,IDA TAS,IEA,IMP ISS IBA IEA,IEA,IMP ISS,IDA,IDA ISS,IDA,IDA,IDA,IDA IMP ISS IEA,IDA ISS TAS IEA,IDA IEA,IBA,IDA,IDA IBA TAS IC,TAS,IEA,IDA IMP IEA,IDA IMP,IBA,IDA ISS IEA,IMP ISS IEA,ISS TAS IEA,ISS IEA,IDA NAS IEA,IEA,IMP,ISS,ISS,IMP,IDA IEA,IDA ISS IEA,IEA,IDA IMP IGI ISS IBA TAS NAS IEA,IEA,IDA IMP …	CTSS,HAVCR2,ITGAX,AXL,CLEC7A,CTSC,NLRP3,TMSB4X,HLA-E,REL,CD74,IFNGR1,KLF6,C5AR1,CSF1R,FGD2,LAPTM5,SPTLC2,CCL3,C3,SPP1,B2M,ZFP36,IL18,NR4A1,ELL2,LGMN,PPP1R15A,P2RY12,CD83,NFKBIA,HERPUD1,MERTK,NR4A3,GSN,NR4A2,CX3CR1,CD4,IER3,FCGR1A,CXCR4,TYROBP,HLA-DPA1,ETS2,EGR2,C3AR1,IL1B,EGR3,TREM2,PLAUR,TNFAIP3,FCER1G,HLA-DRB1,ITGB2,APOC2,IRF8,AIF1,HSPA1B,FCGR3A,UCP2,CTSH,CYBB,PLEK,TNF,CYBA,CD14
8.36738e-10	285	157	19	0.121019	0.0666667	GO:0002429	GO:BP	immune response-activating cell surface receptor signaling pathway	21010	966	c(GO:0002757, GO:0002768)	ISS,IDA IBA,ISS,IEA,ISS,IDA,IDA IBA IEA,ISS IEA,NAS IEA,IDA IMP,IBA,IDA,ISS,IEA,IBA,IDA,IDA ISS IEA,IDA IBA,IBA IEA	CLEC7A,C5AR1,LAPTM5,NFKBIA,NR4A3,TYROBP,C3AR1,TREM2,TNFAIP3,LILRB4,FCER1G,HLA-DRB1,NFKBID,PTPN6,FPR1,CYBA,CD14,LAT2,THEMIS2
8.91105e-10	1183	151	35	0.231788	0.0295858	GO:0010628	GO:BP	positive regulation of gene expression	21010	4346	c(GO:0010467, GO:0010468, GO:0010557)	IMP IEA,IMP ISS IEA,IDA IMP ISS IBA,IEA,IDA,IMP ISS IBA IEA,ISS,IEA,IMP,ISS,IDA ISS,IDA,IDA,IDA,IDA TAS IEA,IC,IEA,ISS,IMP ISS IEA,NAS,ISS,IMP,IEA,IDA IMP IGI ISS IBA TAS IEA,IMP ISS IEA,ISS,IEA,IDA,IMP,IDA,IDA,IEA,IDA IMP IGI ISS IEA,IDA,IDA IMP ISS IBA IEA	HAVCR2,ITGAX,CLEC7A,NLRP3,HLA-E,CD74,IFNGR1,C5AR1,CSF1R,LAPTM5,CCL3,C3,B2M,ZFP36,IL18,PPP1R15A,CD83,NR4A3,GSN,CD4,TYROBP,HLA-DPA1,C3AR1,IL1B,TREM2,FCER1G,IRF8,AIF1,HSPA1B,FCGR3A,CTSH,CYBB,TNF,CYBA,CD14
1.0536e-09	203	167	17	0.101796	0.0837438	GO:0071674	GO:BP	mononuclear cell migration	21010	17661	GO:0050900	IBA IEA,IEA,IGI,IDA IBA IC,IMP,IDA IBA,IDA,IBA,ISS IEA,ISS IEA,IEA,TAS,IEA,IDA,NAS,IBA,IDA ISS IBA	CXCL16,C5AR1,CSF1R,CCL3,DUSP1,CCL4,LGMN,CCL4L2,GPR183,CH25H,CX3CR1,CXCR4,C3AR1,AIF1,TNF,CCL3L1,CCL2
1.05772e-09	236	167	18	0.107784	0.0762712	GO:0006909	GO:BP	phagocytosis	21010	2599	GO:0006897	IDA IBA IEA,IDA IBA,IMP ISS IEA,ISS IBA IEA,IDA IMP IBA IEA,ISS IEA,TAS IEA,ISS,IMP,IMP ISS IBA IEA,IBA,ISS IEA,IEA,ISS IEA,IMP,IDA,TAS,ISS	AXL,CLEC7A,C3,PLD4,MERTK,GSN,FCGR1A,TYROBP,IL1B,TREM2,FCER1G,ITGB2,IRF8,AIF1,TNF,CYBA,CD14,CCL2
1.29282e-09	225	130	16	0.123077	0.0711111	GO:0050920	GO:BP	regulation of chemotaxis	21010	14027	c(GO:0006935, GO:0032101, GO:0040012)	IDA,ISS IEA,IEA,IGI,IEA,IDA,IMP,IDA,IDA,ISS TAS,IDA,IEA,IMP IEA,IEA,ISS IEA,IDA	TMSB4X,CD74,C5AR1,CSF1R,ST6GAL1,CCL3,DUSP1,CCL4,LGMN,P2RY12,GPR183,CX3CR1,CXCR4,C3AR1,TREM2,AIF1
1.37819e-09	1507	156	40	0.25641	0.0265428	GO:0043067	GO:BP	regulation of programmed cell death	21010	11019	c(GO:0012501, GO:0050794)	IMP,IBA,IDA IBA IEA,IDA IBA,IEA,TAS,IDA IMP IBA IEA,IEA,IEA,TAS,IDA,ISS,IDA IMP,IMP,IEA,IGI,IEA,IMP,IDA IGI IBA IEA,IMP,IMP,IMP IEA,ISS IEA,TAS IEA,IBA IEA,IEA,ISS,IDA,IMP,ISS IEA,IMP,IDA IEA,IEA,IMP TAS,TAS,IEA,ISS IBA IEA,IDA IMP IGI ISS IBA IEA,IMP,ISS IBA TAS IEA	SERPINB9,CTSS,AXL,CLEC7A,CTSC,CTSB,CD74,CSF1R,ST6GAL1,SGK1,LAPTM5,CCL3,BIN1,ZFP36,NR4A1,LGMN,B4GALT1,PDK4,HERPUD1,MERTK,GSN,NR4A2,CX3CR1,IER3,TSC22D3,CXCR4,TYROBP,IL1B,EGR3,TREM2,PLAUR,TNFAIP3,IRF8,HSPA1B,PTPN6,UCP2,CTSH,TNF,HCLS1,BCL2A1
1.47927e-09	482	138	22	0.15942	0.0456432	GO:1903131	GO:BP	mononuclear cell differentiation	21010	23716	GO:0002521	IDA IEP IBA IEA,IEA,IDA NAS IEA,NAS,TAS,IEA,ISS IEA,IMP,IEA,IDA,IEA,ISS IEA,IDA,IBA,IEA,IDA,IDA IMP,IBA,IDA,ISS IEA,ISS,IEA	AXL,NLRP3,CD74,KLF6,CSF1R,B2M,IL18,HLA-B,CD83,HLA-DRA,MERTK,GPR183,CD4,IL1B,EGR3,TREM2,LILRB4,FCER1G,HLA-DRB1,IRF8,NFKBID,PTPN6
2.15884e-09	1988	156	46	0.294872	0.0231388	GO:0008219	GO:BP	cell death	21010	3199	GO:0009987	IMP IEA,IBA IEA,IDA IBA IEA,IDA IBA,IEA,TAS,IDA IMP IBA IEA,IEA,IEA,TAS IEA,IDA,ISS,IDA IMP,IMP,IEA,IGI,TAS IEA,IEA,IDA IEA,TAS,IMP,IBA,IDA IGI IBA IEA,IMP,IMP,IMP IEA,ISS IEA,TAS IEA,IBA IEA,TAS IEA,ISS,IDA TAS IEA,IMP,ISS IEA,IMP,IDA IEA,NAS,IEA,IMP TAS,TAS,IEA,ISS IBA IEA,IDA IMP IGI ISS IBA NAS IEA,TAS,IMP,ISS IBA TAS IEA	SERPINB9,CTSS,AXL,CLEC7A,CTSC,CTSB,CD74,CSF1R,ST6GAL1,SGK1,LAPTM5,CCL3,BIN1,ZFP36,NR4A1,LGMN,PPP1R15A,B4GALT1,SRGN,NFKBIA,PDK4,OLR1,HERPUD1,MERTK,GSN,NR4A2,CX3CR1,IER3,TSC22D3,CXCR4,TYROBP,IL1B,EGR3,TREM2,PLAUR,TNFAIP3,ITGB2,IRF8,HSPA1B,PTPN6,UCP2,CTSH,TNF,CD14,HCLS1,BCL2A1
2.47622e-09	438	155	22	0.141935	0.0502283	GO:0010720	GO:BP	positive regulation of cell development	21010	4421	c(GO:0045597, GO:0048468, GO:0060284)	IDA,IDA,IEA,IDA IEA,IEA,IMP,ISS IEA,IEA,IDA,ISS IEA,IDA,ISS IEA,ISS,ISS IEA,IGI,IEA,IEA,IDA,IDA,ISS,IDA IGI,IMP IEA	AXL,CLEC7A,NLRP3,CD74,CYFIP1,BIN1,IL18,CD83,HLA-DRA,CX3CR1,CD4,CXCR4,TYROBP,EGR2,IL1B,EGR3,TREM2,LILRB4,HLA-DRB1,NFKBID,TNF,HCLS1
2.72326e-09	348	138	19	0.137681	0.0545977	GO:0070661	GO:BP	leukocyte proliferation	21010	17045	GO:0008283	IEA,IDA,IMP,IGI IEA,IEA,IDA,IDA IEA,IMP IBA,IMP,IDA IBA,ISS IEA,IBA IEA,NAS,IMP,IMP,IMP,IDA,IDA,IEA	HAVCR2,HLA-E,CD74,CSF1R,ST6GAL1,IL18,GPR183,TYROBP,HLA-DPA1,IL1B,TREM2,VSIG4,TNFAIP3,LILRB4,HLA-DRB1,HLA-DMB,AIF1,FCGR3A,PTPN6
2.8994e-09	63	115	10	0.0869565	0.15873	GO:0032623	GO:BP	interleukin-2 production	21010	8038	GO:0001816	IDA IEA,IDA ISS,ISS,ISS IEA,IEA,NAS,IMP,IBA IEA,IMP,IDA	HAVCR2,CLEC7A,LAPTM5,ZFP36,CD83,CD4,IL1B,VSIG4,TNFAIP3,LILRB4
2.8994e-09	63	115	10	0.0869565	0.15873	GO:0032663	GO:BP	regulation of interleukin-2 production	21010	8077	c(GO:0001817, GO:0032623)	IDA IEA,IDA ISS,ISS,ISS IEA,IEA,NAS,IMP,IBA IEA,IMP,IDA	HAVCR2,CLEC7A,LAPTM5,ZFP36,CD83,CD4,IL1B,VSIG4,TNFAIP3,LILRB4
3.0169e-09	251	167	18	0.107784	0.0717131	GO:0071216	GO:BP	cellular response to biotic stimulus	21010	17286	c(GO:0009607, GO:0051716)	ISS,IEA,IDA,IDA ISS IBA IEA,IEA,IDA,IDA IMP IEA,IDA,IEA,ISS IEA,IDA IBA,IEA,IDA IMP,IEA,IGI IBA IEA,IDA IEA,IDA IMP IEA,IDA ISS	CD68,HAVCR2,AXL,CLEC7A,NLRP3,CCL3,ZFP36,IL18,NFKBIA,CX3CR1,IL1B,TREM2,TNFAIP3,IRF8,LY86,TNF,CD14,CCL2
3.38555e-09	1676	133	38	0.285714	0.022673	GO:0048870	GO:BP	cell motility	21010	13765	GO:0009987	IMP,IBA IEA,IMP IBA,IDA IGI IBA,IMP IBA IEA,IMP ISS IEA,IEA,IMP IGI ISS IEA,IDA,TAS,IDA ISS IBA TAS IC IEA,IEA,IMP,IDA IMP,IDA IBA,IDA,ISS TAS IEA,IEA,IBA,IBA,IGI,IDA ISS IBA,IDA IMP ISS IEA,ISS IEA,TAS IEA,ISS TAS IEA,IMP TAS IEA,IEA,IDA IEA,IDA IMP,IMP ISS IEA,IBA,IDA,IBA,IDA IMP IEA,IMP,IDA,IMP	ITGAX,AXL,CLEC7A,TMSB4X,CXCL16,CD74,C5AR1,CSF1R,SRGAP2C,SGK1,CCL3,WASF2,DUSP1,NR4A1,CCL4,LGMN,P2RY12,B4GALT1,CCL4L2,MERTK,NR4A3,SELPLG,GPR183,CH25H,NR4A2,CX3CR1,CXCR4,C3AR1,IL1B,EGR3,TREM2,TNFAIP3,ARHGDIB,FCER1G,ITGB2,ADORA3,AIF1,S100A11
3.82678e-09	288	148	18	0.121622	0.0625	GO:0001818	GO:BP	negative regulation of cytokine production	21010	485	c(GO:0001816, GO:0001817, GO:0010629, GO:0051241)	IDA IMP IEA,IDA IEA,IDA,IDA,ISS,ISS IEA,IEA,ISS IEA,IEA,ISS IEA,IDA ISS IBA,ISS IEA,IBA IEA,IMP ISS IEA,IDA IMP,IMP,ISS IEA,IDA	HAVCR2,AXL,TMSB4X,REL,LAPTM5,ZFP36,CD83,SRGN,MERTK,CX3CR1,TYROBP,TREM2,VSIG4,TNFAIP3,LILRB4,HLA-DRB1,PTPN6,TNF
3.90259e-09	315	155	19	0.122581	0.0603175	GO:1902105	GO:BP	regulation of leukocyte differentiation	21010	22905	c(GO:0002521, GO:1903706)	IDA,IEA,IDA IEA,IDA,ISS IEA,IMP,IDA,IEA,IDA,IDA,ISS,IEA,IEA,IDA IMP,IDA,ISS,IEA,IDA IEA,IMP IEA	AXL,NLRP3,CD74,CCL3,IL18,HLA-B,C1QC,CD83,HLA-DRA,CD4,TYROBP,EGR3,TREM2,LILRB4,HLA-DRB1,NFKBID,PTPN6,TNF,HCLS1
4.01206e-09	13	161	7	0.0434783	0.538462	GO:0002399	GO:BP	MHC class II protein complex assembly	21010	937	GO:0002396	IBA,IDA IBA,IBA,IDA IBA,IDA IBA,IDA IMP IBA,IBA	B2M,HLA-DRA,HLA-DPA1,HLA-DRB1,HLA-DMA,HLA-DMB,HLA-DRB5
4.01206e-09	13	161	7	0.0434783	0.538462	GO:0002503	GO:BP	peptide antigen assembly with MHC class II protein complex	21010	1040	c(GO:0002399, GO:0002495, GO:0002501)	IBA,IDA IBA,IBA,IDA IBA,IDA IBA,IDA IBA,IBA	B2M,HLA-DRA,HLA-DPA1,HLA-DRB1,HLA-DMA,HLA-DMB,HLA-DRB5
5.46777e-09	429	148	21	0.141892	0.048951	GO:0032102	GO:BP	negative regulation of response to external stimulus	21010	7725	c(GO:0009605, GO:0032101, GO:0048585)	IMP,IDA,IEA,IPI,IDA,IEA,IEA,IMP,IEA,IDA,IEA,IBA IEA,IMP ISS IEA,IPI IBA,NAS,IDA IMP ISS IEA,IDA,TAS,IDA,IDA IEA,IDA	SERPINB9,A2M,HAVCR2,SIGLEC10,HLA-E,ST6GAL1,SPP1,DUSP1,ZFP36,HLA-B,IER3,AOAH,TREM2,VSIG4,PLAUR,TNFAIP3,HLA-DRB1,RHBDF2,AIF1,PTPN6,TNF
5.58944e-09	225	167	17	0.101796	0.0755556	GO:0071219	GO:BP	cellular response to molecule of bacterial origin	21010	17289	c(GO:0002237, GO:0071216)	ISS,IEA,IDA,IEA,IDA,IDA IMP IEA,IDA,IEA,ISS IEA,IDA IBA,IEA,IDA IMP,IEA,IGI IBA IEA,IDA IEA,IDA IMP IEA,IDA ISS	CD68,HAVCR2,AXL,NLRP3,CCL3,ZFP36,IL18,NFKBIA,CX3CR1,IL1B,TREM2,TNFAIP3,IRF8,LY86,TNF,CD14,CCL2
6.96071e-09	123	148	13	0.0878378	0.105691	GO:0002708	GO:BP	positive regulation of lymphocyte mediated immunity	21010	1240	c(GO:0002449, GO:0002705, GO:0002706)	IEA,IDA IBA,IEA,IDA IEA,IDA,IDA IBA,IDA,IBA,IEA,IDA IC,ISS IEA,IDA,IEA	NLRP3,HLA-E,C3,B2M,IL18,HLA-B,HLA-DRA,HLA-C,FCGR1A,IL1B,TREM2,HLA-DRB1,TNF
7.92861e-09	1982	156	45	0.288462	0.0227043	GO:0012501	GO:BP	programmed cell death	21010	4656	GO:0008219	IMP IEA,IBA IEA,IDA IBA IEA,IDA IBA,IEA,TAS,IDA IMP IBA IEA,IEA,IEA,TAS IEA,IDA,ISS,IDA IMP,IMP,IEA,IGI,TAS IEA,IEA,IDA IEA,TAS,IMP,IDA IGI IBA IEA,IMP,IMP,IMP IEA,ISS IEA,TAS IEA,IBA IEA,TAS IEA,ISS,IDA TAS IEA,IMP,ISS IEA,IMP,IDA IEA,NAS,IEA,IMP TAS,TAS,IEA,ISS IBA IEA,IDA IMP IGI ISS IBA NAS IEA,TAS,IMP,ISS IBA TAS IEA	SERPINB9,CTSS,AXL,CLEC7A,CTSC,CTSB,CD74,CSF1R,ST6GAL1,SGK1,LAPTM5,CCL3,BIN1,ZFP36,NR4A1,LGMN,PPP1R15A,B4GALT1,SRGN,NFKBIA,PDK4,HERPUD1,MERTK,GSN,NR4A2,CX3CR1,IER3,TSC22D3,CXCR4,TYROBP,IL1B,EGR3,TREM2,PLAUR,TNFAIP3,ITGB2,IRF8,HSPA1B,PTPN6,UCP2,CTSH,TNF,CD14,HCLS1,BCL2A1
8.13721e-09	1102	122	29	0.237705	0.0263158	GO:0051241	GO:BP	negative regulation of multicellular organismal process	21010	14272	c(GO:0032501, GO:0048519, GO:0051239)	IDA IMP IEA,IDA IEA,IEA,IDA,IDA,IEA,ISS,ISS,IDA,IEA,IDA IEA,ISS IEA,ISS IEA,IEA,IDA,IEA,IDA ISS IBA IEA,IEA,ISS IEA,IDA IMP ISS IBA,ISS TAS IEA,ISS IEA,IBA IEA,NAS,IMP ISS NAS IEA,IDA IMP,IDA,IMP,IDA IBA	HAVCR2,AXL,CTSC,TMSB4X,REL,CD74,IFNGR1,LAPTM5,CCL3,SPP1,B2M,BIN1,ZFP36,LGMN,C1QC,CD83,SRGN,MERTK,CX3CR1,TYROBP,IL1B,TREM2,VSIG4,PLAUR,TNFAIP3,LILRB4,ARHGDIB,HLA-DRB1,APOC2
9.42117e-09	241	138	16	0.115942	0.06639	GO:0032944	GO:BP	regulation of mononuclear cell proliferation	21010	8301	c(GO:0032943, GO:0070663)	IEA,IDA,IMP,IEA,IDA,IDA IEA,IMP IBA,IMP,IDA IBA,IBA IEA,IMP,IMP,IMP,IDA,IDA,IEA	HAVCR2,HLA-E,CD74,ST6GAL1,IL18,GPR183,TYROBP,HLA-DPA1,IL1B,VSIG4,LILRB4,HLA-DRB1,HLA-DMB,AIF1,FCGR3A,PTPN6
1.0938e-08	145	130	13	0.1	0.0896552	GO:0050921	GO:BP	positive regulation of chemotaxis	21010	14028	c(GO:0006935, GO:0032103, GO:0040017, GO:0050920)	IDA,ISS IEA,IEA,IGI,IDA,IDA,IDA,ISS,IEA,IEA,IEA,ISS IEA,IDA	TMSB4X,CD74,C5AR1,CSF1R,CCL3,CCL4,LGMN,P2RY12,CX3CR1,CXCR4,C3AR1,TREM2,AIF1
1.18764e-08	183	155	15	0.0967742	0.0819672	GO:1903708	GO:BP	positive regulation of hemopoiesis	21010	24183	c(GO:0002684, GO:0010720, GO:0030097, GO:0051240, GO:1903706)	IDA,IEA,IDA IEA,ISS IEA,IEA,IDA,IDA,ISS,IEA,IEA,IDA,IDA,ISS,IDA,IMP IEA	AXL,NLRP3,CD74,IL18,CD83,HLA-DRA,CD4,TYROBP,EGR3,TREM2,LILRB4,HLA-DRB1,NFKBID,TNF,HCLS1
1.18764e-08	183	155	15	0.0967742	0.0819672	GO:1902107	GO:BP	positive regulation of leukocyte differentiation	21010	22907	c(GO:0002521, GO:1902105, GO:1903708)	IDA,IEA,IDA IEA,ISS IEA,IEA,IDA,IDA,ISS,IEA,IEA,IDA,IDA,ISS,IDA,IMP IEA	AXL,NLRP3,CD74,IL18,CD83,HLA-DRA,CD4,TYROBP,EGR3,TREM2,LILRB4,HLA-DRB1,NFKBID,TNF,HCLS1
1.4133e-08	355	167	20	0.11976	0.056338	GO:0002237	GO:BP	response to molecule of bacterial origin	21010	784	c(GO:0009617, GO:0010033, GO:0043207)	ISS,IEA,IDA,IEA,IEA,IDA,IEA,IDA IMP IEA,IDA,IEA,IEA,ISS IEA,IDA IBA IEA,IEA,IDA IMP IEA,IEA,IGI IBA IEA,IDA IEA,IDA IMP IEA,IDA ISS	CD68,HAVCR2,AXL,NLRP3,C5AR1,CCL3,B2M,ZFP36,IL18,NR4A1,NFKBIA,CX3CR1,IL1B,TREM2,TNFAIP3,IRF8,LY86,TNF,CD14,CCL2
1.7734e-08	1774	151	41	0.271523	0.0231116	GO:1901700	GO:BP	response to oxygen-containing compound	21010	22529	GO:0042221	IEA,ISS,IEA,IDA IEA,TAS,IEA,IEA,IEA,IEA,IDA,IDA,IEA,IDA IMP IEA,IDA,ISS IBA IEA,IDA,ISS IEA,IEA,IMP IEA,IEA,ISS IBA IEA,ISS IBA IEA,ISS IEA,IEA,IEA,IEA,IDA ISS IBA IEA,IEA,ISS IEA,IDA IMP ISS IEA,IMP,IDA,IEA,IDA,ISS IEA,ISS IEA,ISS IEA,IGI IBA IEA,IEA,IDA IEA,IDA IMP IEA	A2M,CD68,HAVCR2,AXL,CLEC7A,NLRP3,C5AR1,ST6GAL1,SGK1,CCL3,SPP1,CYFIP1,ZFP36,IL18,NR4A1,LGMN,P2RY12,NFKBIA,PDK4,ARPC1B,NR4A3,NR4A2,CX3CR1,CXCR4,FOLR2,EGR2,IL1B,TBXAS1,TREM2,TNFAIP3,HLA-DRB1,ALOX5AP,IRF8,RGS10,SLC2A5,UCP2,CTSH,LY86,CYBB,TNF,CD14
1.85283e-08	2184	141	44	0.312057	0.0201465	GO:0042127	GO:BP	regulation of cell population proliferation	21010	10477	c(GO:0008283, GO:0050794)	IEA,IMP,IMP IBA,IDA,IMP,IDA,IMP IGI IEA,IDA,IEA,TAS,IDA ISS,IEA,IDA IEA,IMP,IEA,IDA IEA,IMP,IDA,IMP ISS IEA,IMP,ISS TAS,IEA,IEA,IDA IGI ISS IEA,IDA IEA,ISS IEA,IMP IBA,IMP,IMP,IDA IGI IBA,IMP,IGI ISS IBA IEA,IBA IEA,IDA NAS IEA,IMP,IMP,IMP,IMP,IDA,IMP,TAS IEA,IDA,IMP NAS IEA,ISS IEA	HAVCR2,ITGAX,CLEC7A,HLA-E,CD74,C5AR1,CSF1R,SRGAP2C,ST6GAL1,SGK1,FTH1,SPP1,CYFIP1,WASF2,DUSP1,B2M,ZFP36,IL18,NR4A1,LGMN,P2RY12,B4GALT1,NFKBIA,NR4A3,GPR183,CX3CR1,TYROBP,FOLR2,HLA-DPA1,IL1B,EGR3,TREM2,VSIG4,TNFAIP3,LILRB4,HLA-DRB1,ADORA3,HLA-DMB,AIF1,HSPA1B,S100A11,FCGR3A,PTPN6,CTSH
3.15132e-08	215	167	16	0.0958084	0.0744186	GO:0071222	GO:BP	cellular response to lipopolysaccharide	21010	17292	c(GO:0032496, GO:0071219, GO:0071396, GO:1901701)	ISS,IEA,IDA,IEA,IDA,IDA IMP IEA,IDA,IEA,ISS IEA,IDA IBA,IDA IMP,IEA,IGI IBA IEA,IDA IEA,IDA IMP IEA,IDA ISS	CD68,HAVCR2,AXL,NLRP3,CCL3,ZFP36,IL18,NFKBIA,CX3CR1,IL1B,TNFAIP3,IRF8,LY86,TNF,CD14,CCL2
3.45966e-08	106	118	11	0.0932203	0.103774	GO:0031341	GO:BP	regulation of cell killing	21010	7478	c(GO:0001906, GO:0050794)	IMP,IEA,IDA IBA,IDA IBA,IEA,IDA IBA,IDA,IBA,ISS IEA,ISS IBA,IDA	SERPINB9,HAVCR2,CLEC7A,HLA-E,B2M,HLA-B,HLA-DRA,HLA-C,CX3CR1,TYROBP,HLA-DRB1
3.65303e-08	1910	156	43	0.275641	0.0225131	GO:0006915	GO:BP	apoptotic process	21010	2604	GO:0012501	IMP IEA,IBA IEA,IDA IBA IEA,IEA,TAS,IDA IMP IBA IEA,IEA,IEA,TAS IEA,ISS,IDA IMP,IMP,IEA,IGI,TAS IEA,IEA,IEA,TAS,IMP,IDA IGI IBA IEA,IMP,IMP,IMP IEA,ISS IEA,TAS IEA,IBA IEA,TAS,ISS,IDA TAS IEA,IMP,ISS IEA,IMP,IDA IEA,NAS,IEA,IMP TAS,TAS,IEA,ISS IBA IEA,IDA IMP IGI ISS IBA NAS IEA,TAS,IMP,ISS IBA TAS IEA	SERPINB9,CTSS,AXL,CTSC,CTSB,CD74,CSF1R,ST6GAL1,SGK1,CCL3,BIN1,ZFP36,NR4A1,LGMN,PPP1R15A,B4GALT1,SRGN,NFKBIA,PDK4,HERPUD1,MERTK,GSN,NR4A2,CX3CR1,IER3,TSC22D3,CXCR4,TYROBP,IL1B,EGR3,TREM2,PLAUR,TNFAIP3,ITGB2,IRF8,HSPA1B,PTPN6,UCP2,CTSH,TNF,CD14,HCLS1,BCL2A1
3.96989e-08	725	167	27	0.161677	0.0372414	GO:0006897	GO:BP	endocytosis	21010	2591	c(GO:0016192, GO:0098657)	IDA IMP IBA IEA,IDA IBA,NAS IEA,IMP ISS IEA,IEA,IGI,TAS IEA,ISS IBA IEA,IEA,IDA IMP IBA IEA,ISS IEA,TAS IEA,ISS,IMP,IMP ISS IBA IEA,IMP,ISS IBA,ISS IEA,IDA,IEA,ISS IEA,IMP,IDA,TAS IEA,IDA,IDA,ISS	AXL,CLEC7A,CXCL16,C3,WASF2,B2M,BIN1,PLD4,OLR1,MERTK,GSN,FCGR1A,TYROBP,IL1B,TREM2,LILRB4,FCER1G,ITGB2,APOC2,IRF8,AIF1,TNF,CYBA,CD14,APOC1,ADRB2,CCL2
4.43149e-08	17	161	7	0.0434783	0.411765	GO:0002396	GO:BP	MHC protein complex assembly	21010	934	GO:0065003	IBA,IDA IBA,IBA,IDA IBA,IDA IBA,IDA IMP IBA,IBA	B2M,HLA-DRA,HLA-DPA1,HLA-DRB1,HLA-DMA,HLA-DMB,HLA-DRB5
4.43149e-08	17	161	7	0.0434783	0.411765	GO:0002501	GO:BP	peptide antigen assembly with MHC protein complex	21010	1038	c(GO:0002396, GO:0048002, GO:0065003)	IBA,IDA IBA,IBA,IDA IBA,IDA IBA,IDA IBA,IBA	B2M,HLA-DRA,HLA-DPA1,HLA-DRB1,HLA-DMA,HLA-DMB,HLA-DRB5
4.54676e-08	155	167	14	0.0838323	0.0903226	GO:0045807	GO:BP	positive regulation of endocytosis	21010	12246	c(GO:0006897, GO:0030100, GO:0051050, GO:0051130)	IMP,IDA IBA,IMP ISS IEA,IGI,IEA,IDA IEA,IEA,IMP,IMP ISS IBA IEA,IBA,IMP,IDA,IEA,ISS	AXL,CLEC7A,C3,B2M,BIN1,MERTK,FCGR1A,IL1B,TREM2,FCER1G,TNF,CYBA,CD14,CCL2
4.66314e-08	534	148	22	0.148649	0.0411985	GO:0030335	GO:BP	positive regulation of cell migration	21010	7096	c(GO:0016477, GO:0030334, GO:2000147)	IMP,IMP IBA,IDA IGI,IMP IBA IEA,ISS IEA,IEA,IGI,IDA,IDA TAS,IDA,IDA,ISS TAS,IGI,IEA,IMP IEA,IEA,IDA,IMP ISS IEA,IDA,IMP,IDA ISS IEA,NAS	ITGAX,CLEC7A,TMSB4X,CXCL16,CD74,C5AR1,CSF1R,SRGAP2C,CCL3,CCL4,LGMN,P2RY12,NR4A3,CX3CR1,CXCR4,C3AR1,IL1B,TREM2,AIF1,S100A11,CTSH,TNF
4.75693e-08	1639	167	41	0.245509	0.0250153	GO:0048585	GO:BP	negative regulation of response to stimulus	21010	13508	c(GO:0048519, GO:0048583, GO:0050896)	IMP,IDA,IDA IEA,IPI,IMP,IDA,IDA IMP IBA IEA,IEA,ISS,IEA,IEA,IDA IMP ISS IBA IEA,IEA,IDA,ISS IEA,TAS,IEA,IDA IGI IBA,IMP,ISS IEA,IEA,IDA ISS IEA,IBA IEA,IMP ISS IEA,IPI IBA,IMP NAS,IDA IMP ISS NAS IEA,IDA IMP,IDA,TAS,IDA,IEA,IMP,IDA IEA,IEA,IDA NAS,IDA IGI,ISS IEA,IEA,IDA,IDA	SERPINB9,A2M,HAVCR2,SIGLEC10,TMSB4X,HLA-E,CD74,ST6GAL1,LAPTM5,RGS1,SPP1,DUSP1,ZFP36,HLA-B,LGMN,PPP1R15A,NFKBIA,HERPUD1,NR4A2,CX3CR1,IER3,IL1B,AOAH,TREM2,VSIG4,PLAUR,TNFAIP3,LILRB4,HLA-DRB1,RHBDF2,AIF1,RGS10,HSPA1B,PTPN6,UCP2,PLEK,TNF,SAMSN1,DHRS3,ADRB2,CCL2
5.02741e-08	1463	156	37	0.237179	0.0252905	GO:0042981	GO:BP	regulation of apoptotic process	21010	10971	c(GO:0006915, GO:0043067)	IMP,IBA,IDA IBA IEA,IEA,TAS,IDA IMP IBA IEA,IEA,IEA,TAS,ISS,IDA IMP,IMP,IEA,IGI,IEA,IMP,IDA IGI IBA IEA,IMP,IMP,IMP IEA,ISS IEA,TAS IEA,IBA IEA,ISS,IDA,IMP,ISS IEA,IMP,IDA IEA,IEA,IMP TAS,TAS,IEA,ISS IBA IEA,IDA IMP IGI ISS IBA IEA,IMP,ISS IBA TAS IEA	SERPINB9,CTSS,AXL,CTSC,CTSB,CD74,CSF1R,ST6GAL1,SGK1,CCL3,BIN1,ZFP36,NR4A1,LGMN,B4GALT1,PDK4,HERPUD1,MERTK,GSN,NR4A2,CX3CR1,IER3,TSC22D3,TYROBP,IL1B,EGR3,TREM2,PLAUR,TNFAIP3,IRF8,HSPA1B,PTPN6,UCP2,CTSH,TNF,HCLS1,BCL2A1
7.15781e-08	3407	151	58	0.384106	0.0170238	GO:0031325	GO:BP	positive regulation of cellular metabolic process	21010	7463	c(GO:0009893, GO:0031323, GO:0044237, GO:0048522)	IMP IEA,IMP ISS IEA,IBA,IDA IMP ISS IBA,IEA,IDA,IDA,IDA NAS,IDA IMP ISS IBA IEA,ISS,IDA TAS,IEA,IMP ISS IBA IEA,IEA,ISS,IDA,IDA ISS,IDA,IDA,IDA,IDA IMP ISS IEA,IDA TAS IEA,IDA IEA,IBA,IDA IBA TAS IC,TAS,IEA,IDA IMP IEA,IBA,IDA ISS IEA,IMP ISS IEA,ISS TAS IEA,ISS IEA,IDA NAS IEA,IMP,ISS,IMP,IDA IEA,IDA ISS IEA,IEA,IDA IMP IGI ISS IBA TAS NAS IEA,IEA,IDA IMP ISS IEA,IMP,ISS,IDA,IGI NAS IEA,IDA IBA,…	HAVCR2,ITGAX,AXL,CLEC7A,NLRP3,TMSB4X,HLA-E,REL,CD74,IFNGR1,KLF6,C5AR1,CSF1R,FGD2,LAPTM5,SPTLC2,CCL3,C3,SPP1,B2M,ZFP36,IL18,NR4A1,ELL2,PPP1R15A,P2RY12,CD83,NFKBIA,MERTK,NR4A3,GSN,NR4A2,CX3CR1,CD4,FCGR1A,TYROBP,HLA-DPA1,ETS2,EGR2,C3AR1,IL1B,EGR3,TREM2,PLAUR,FCER1G,HLA-DRB1,ITGB2,APOC2,IRF8,AIF1,HSPA1B,FCGR3A,CTSH,CYBB,PLEK,TNF,CYBA,CD14
7.64174e-08	118	148	12	0.0810811	0.101695	GO:0002718	GO:BP	regulation of cytokine production involved in immune response	21010	1250	c(GO:0001817, GO:0002367, GO:0002700)	IEA,ISS,IEA,IDA,ISS IBA IEA,ISS,IDA,IDA,ISS,IDA,IDA,IDA	AXL,CLEC7A,NLRP3,HLA-E,CD74,LAPTM5,B2M,IL18,NR4A3,IL1B,LILRB4,TNF
7.64174e-08	118	148	12	0.0810811	0.101695	GO:0002367	GO:BP	cytokine production involved in immune response	21010	913	c(GO:0001816, GO:0002440, GO:0006955)	IEA,ISS,IEA,IDA,ISS IBA IEA,ISS,IDA,IDA,ISS,IDA,IDA,IDA	AXL,CLEC7A,NLRP3,HLA-E,CD74,LAPTM5,B2M,IL18,NR4A3,IL1B,LILRB4,TNF
7.77947e-08	124	141	12	0.0851064	0.0967742	GO:0002456	GO:BP	T cell mediated immunity	21010	993	c(GO:0002449, GO:0002460)	IEA,IEA,IDA IBA,IDA IEA,IDA,IDA IBA,IDA,IBA,IDA IC,IDA,IDA,ISS IEA	CTSC,NLRP3,HLA-E,B2M,IL18,HLA-B,HLA-DRA,HLA-C,IL1B,LILRB4,HLA-DRB1,CTSH
8.74625e-08	117	151	12	0.0794702	0.102564	GO:0032649	GO:BP	regulation of type II interferon production	21010	8064	c(GO:0001817, GO:0032609)	IDA IEA,IDA,IDA,ISS,IDA TAS IEA,IMP,IDA,IDA,IMP,IEA,IEA,ISS IBA IEA	HAVCR2,AXL,CLEC7A,LAPTM5,IL18,HLA-DPA1,IL1B,LILRB4,HLA-DRB1,IRF8,TNF,CD14
8.89378e-08	237	138	15	0.108696	0.0632911	GO:0050670	GO:BP	regulation of lymphocyte proliferation	21010	13860	c(GO:0032944, GO:0046651, GO:0051249)	IEA,IDA,IMP,IDA,IDA IEA,IMP IBA,IMP,IDA IBA,IBA IEA,IMP,IMP,IMP,IDA,IDA,IEA	HAVCR2,HLA-E,CD74,IL18,GPR183,TYROBP,HLA-DPA1,IL1B,VSIG4,LILRB4,HLA-DRB1,HLA-DMB,AIF1,FCGR3A,PTPN6
9.39567e-08	426	155	20	0.129032	0.0469484	GO:0030099	GO:BP	myeloid cell differentiation	21010	6992	c(GO:0030097, GO:0030154)	IDA,ISS IBA TAS IEA,IDA,IEA,IEA,IDA IEA,IDA,IEA,ISS IEA,IDA IMP,IMP ISS,IMP IEA,IDA,IDA,IEA,IMP,IEA,ISS IEA,IDA IEA,IMP ISS IEA	CD74,CSF1R,CCL3,WASF2,B2M,ZFP36,C1QC,NFKBIA,GPR183,CD4,TYROBP,TREM2,LILRB4,HLA-DRB1,IRF8,HSPA1B,PTPN6,UCP2,TNF,HCLS1
9.67686e-08	118	151	12	0.0794702	0.101695	GO:0032609	GO:BP	type II interferon production	21010	8025	GO:0001816	IDA IEA,IDA,IDA,ISS,IDA TAS IEA,IMP,IDA,IDA,IMP,IEA,IEA,ISS IBA IEA	HAVCR2,AXL,CLEC7A,LAPTM5,IL18,HLA-DPA1,IL1B,LILRB4,HLA-DRB1,IRF8,TNF,CD14
9.78179e-08	490	151	21	0.139073	0.0428571	GO:0002831	GO:BP	regulation of response to biotic stimulus	21010	1355	c(GO:0009607, GO:0048583)	IMP,IDA,TAS,IEA,ISS,IEA,IDA,IDA,IEA,IDA,IEA,IMP ISS IEA,IPI IBA,IDA IMP ISS TAS NAS IEA,IDA,IMP,TAS,IGI IBA IEA,IEA,IDA,IDA ISS IEA	SERPINB9,A2M,CTSS,HAVCR2,CLEC7A,NLRP3,HLA-E,HLA-B,NFKBIA,TYROBP,IL1B,TREM2,VSIG4,TNFAIP3,HLA-DRB1,HSPA1B,PTPN6,LY86,TNF,CYBA,CD14
9.82788e-08	14	111	6	0.0540541	0.428571	GO:0098883	GO:BP	synapse pruning	21010	19828	c(GO:0050808, GO:0150146)	IEA,ISS IEA,ISS IEA,ISS IEA,ISS IC IEA,IMP ISS IEA	C1QB,C3,C1QC,C1QA,CX3CR1,TREM2
1.05924e-07	907	151	28	0.18543	0.030871	GO:0033993	GO:BP	response to lipid	21010	8755	GO:0010033	IEA,ISS,IEA,IDA,IEA,IEA,IDA,IDA IEA,IDA IMP IEA,IDA,IEA,IEA,IMP,IEA,IEA,ISS IEA,IDA IBA IEA,IEA,IMP IEA,IDA IMP,IEA,TAS,IEA,ISS IEA,IGI IBA IEA,IEA,IDA IEA,IDA IMP IEA	A2M,CD68,HAVCR2,AXL,NLRP3,SGK1,CCL3,SPP1,ZFP36,IL18,NR4A1,NFKBIA,PDK4,ARPC1B,NR4A3,CX3CR1,IL1B,TBXAS1,TREM2,TNFAIP3,IRF8,HSPA1B,UCP2,CTSH,LY86,CYBB,TNF,CD14
1.15587e-07	432	138	19	0.137681	0.0439815	GO:0030098	GO:BP	lymphocyte differentiation	21010	6991	c(GO:0046649, GO:1903131)	IDA IBA IEA,IEA,NAS IEA,NAS,IEA,ISS IEA,IEA,IDA,IEA,ISS IEA,IDA,IBA,IEA,IDA IMP,IBA,IDA,IEA,ISS,IEA	AXL,NLRP3,CD74,KLF6,B2M,IL18,CD83,HLA-DRA,MERTK,GPR183,CD4,IL1B,EGR3,LILRB4,FCER1G,HLA-DRB1,IRF8,NFKBID,PTPN6
1.1633e-07	560	148	22	0.148649	0.0392857	GO:2000147	GO:BP	positive regulation of cell motility	21010	26562	c(GO:0040017, GO:0048522, GO:0048870, GO:2000145)	IMP,IMP IBA,IDA IGI,IMP IBA IEA,ISS IEA,IEA,IMP IGI,IDA,IDA TAS,IDA,IDA,ISS TAS,IGI,IEA,IMP IEA,IEA,IDA,IMP ISS IEA,IDA,IMP,IDA ISS IEA,NAS	ITGAX,CLEC7A,TMSB4X,CXCL16,CD74,C5AR1,CSF1R,SRGAP2C,CCL3,CCL4,LGMN,P2RY12,NR4A3,CX3CR1,CXCR4,C3AR1,IL1B,TREM2,AIF1,S100A11,CTSH,TNF
1.2131e-07	2609	169	53	0.313609	0.0203143	GO:0035556	GO:BP	intracellular signal transduction	21010	9527	GO:0007165	IEA,IBA IEA,ISS,IMP IGI,IEP IBA IEA,IDA IMP IBA IEA,IDA,ISS IBA IEA,IBA TAS,TAS IEA,ISS,IDA IMP IEP IBA,IMP,IEA,IDA IMP ISS IBA IEA,IMP ISS IEA,IDA IMP IEA,IMP IBA,TAS,ISS,IDA NAS,IDA IGI IBA IEA,IBA,IEA,ISS,IDA,ISS IEA,IDA IBA IEA,IEA,IMP,TAS,IDA IMP ISS IEA,IDA IBA,IDA IMP ISS IBA IEA,IMP,IDA IEA,IMP,IDA IMP IBA IEA,IDA,ISS IEA,IDA,IDA IBA IEA,IDA,TAS,ISS NAS IEA,IDA IMP ISS IBA TAS NAS IEA,IGI…	HAVCR2,AXL,CLEC7A,TMSB4X,REL,CD74,C5AR1,CSF1R,SGK1,FGD2,LAPTM5,CCL3,CYFIP1,WASF2,DUSP1,ZFP36,IL18,CCL4,PPP1R15A,P2RY12,NFKBIA,HERPUD1,CCL4L2,MERTK,NR4A3,GPR183,CX3CR1,CD4,IER3,CXCR4,TYROBP,IL1B,MKNK1,TREM2,PLAUR,TNFAIP3,LILRB4,ARHGDIB,HLA-DRB1,AIF1,FCGR3A,PTPN6,CTSH,FPR1,PLEK,TNF,LAT2,HCLS1,BCL2A1,CCL3L1,ADRB2,CCL2,OSM
1.22007e-07	2123	169	47	0.278107	0.0221385	GO:0032879	GO:BP	regulation of localization	21010	8247	c(GO:0050789, GO:0051179)	IDA,IMP,IDA IBA,IDA,IDA,IEA,TAS,IDA TAS,IDA IMP ISS IEA,IDA,IEA,IGI,ISS IEA,IMP,IDA,IEA,IMP,IDA IEA,IDA,IMP,IDA,IEA,IEA,IEA,IMP ISS,IBA,IDA IMP ISS NAS IEA,IDA IMP ISS IBA IEA,IDA,IBA,IMP,IGI NAS,IDA IMP,ISS IBA IEA,IEA,IEA,IEA,IEA,IEA,IDA IMP ISS NAS IEA,IDA IEA,IEA,IMP,IDA IBA IC,IGI IEA,IDA ISS,IDA	CTSS,AXL,CLEC7A,TMSB4X,CD74,STOM,SGK1,CCL3,C3,SPP1,CYFIP1,B2M,BIN1,ZFP36,CCL4,P2RY12,NFKBIA,MERTK,NR4A3,GSN,CD4,IER3,FCGR1A,CXCR4,TYROBP,PLIN2,IL1B,TREM2,LILRB4,FCER1G,HLA-DRB1,ITGB2,APOC2,RHBDF2,ADORA3,PTPN6,UCP2,CLIC1,CYBB,TNF,CYBA,CD14,HCLS1,APOC1,ADRB2,CCL2,OSM
1.22941e-07	5862	119	67	0.563025	0.0114295	GO:0048856	GO:BP	anatomical structure development	21010	13752	GO:0032502	IEA,IMP IEA,IMP ISS TAS IEA,IDA IEP IBA IEA,IDA,IEA,IEA,IDA,IEP IEA,IEP,IDA NAS IEA,ISS,NAS,ISS IEA,IMP ISS IBA TAS IEA,IDA IEA,IBA,ISS,TAS,ISS IEA,IEA,IDA ISS TAS,ISS IEA,TAS IEA,IMP IBA IEA,IEA,IBA,IDA IEA,IDA IMP ISS IEA,IDA IMP IEA,IDA ISS IEA,IDA IEA,IMP,IDA,ISS TAS IEA,IEA,IEA,IDA IBA IEA,IEA,IDA,IBA IEA,IBA IEA,ISS IEA,IBA,IDA ISS IEA,ISS IBA TAS IEA,ISS IEA,ISS TAS IEA,IDA IMP,TAS,ISS IBA…	A2M,HAVCR2,ITGAX,AXL,CLEC7A,CTSC,NLRP3,HLA-E,CTSB,SAT1,CD74,IFNGR1,KLF6,C5AR1,CSF1R,SRGAP2C,SGK1,FGD2,ITM2B,SPTLC2,C1QB,CCL3,C3,SPP1,CYFIP1,WASF2,DUSP1,B2M,BIN1,ZFP36,IL18,NR4A1,HLA-B,C1QC,P2RY12,CD83,B4GALT1,SRGN,NFKBIA,HLA-DRA,PLD4,MERTK,NR4A3,GSN,GPR183,NR4A2,C1QA,CX3CR1,CD4,IER3,CXCR4,TYROBP,CD53,ETS2,EGR2,C3AR1,IL1B,MYL12A,DHRS9,EGR3,TREM2,TNFAIP3,LILRB4,ARHGDIB,FCER1G,HLA-DRB1,ITGB2
1.29795e-07	2465	148	47	0.317568	0.0190669	GO:0050793	GO:BP	regulation of developmental process	21010	13919	c(GO:0032502, GO:0050789)	IMP ISS IEA,IDA,IDA,IEA,IEA,IDA IEA,IEA,IMP IEA,IDA,ISS,IDA,IEA,IEA,IEA,IDA IEA,IMP,IDA IMP ISS IEA,ISS IEA,IMP,IEA,IDA,IEA,IDA IBA,IMP IEA,IDA,ISS TAS IEA,IDA,ISS IEA,IMP ISS IBA,ISS IEA,ISS IEA,IEA,IDA IGI ISS TAS IEA,IEA,IEA,ISS IEA,ISS NAS IEA,IDA IMP,IDA,NAS IEA,ISS,IMP,IEA,ISS IEA,IEA,IEA,IDA IGI ISS TAS NAS IEA	ITGAX,AXL,CLEC7A,CTSC,NLRP3,CD74,C5AR1,CSF1R,SRGAP2C,FGD2,CCL3,C3,SPP1,CYFIP1,B2M,BIN1,ZFP36,IL18,HLA-B,LGMN,C1QC,CD83,SRGN,NFKBIA,HLA-DRA,CX3CR1,CD4,CXCR4,TYROBP,CD53,EGR2,C3AR1,IL1B,MYL12A,EGR3,TREM2,TNFAIP3,LILRB4,HLA-DRB1,ITGB2,NFKBID,HSPA1B,PTPN6,CTSH,CLIC1,CYBB,TNF
1.33841e-07	944	167	30	0.179641	0.0317797	GO:0051336	GO:BP	regulation of hydrolase activity	21010	14344	GO:0050790	IMP IBA IEA,IEA,IBA,IMP,IEA,IDA,TAS,ISS,IMP,IBA,IDA,IMP IEA,IEA,IBA,IDA,IDA IBA,TAS,IEA,IBA,IMP,IMP,IDA IBA,IEA,IDA,IDA IBA IEA,IDA,IDA IGI IEA,IBA,IDA IBA,IBA	SERPINB9,A2M,CTSS,CLEC7A,NLRP3,CTSB,C5AR1,FGD2,LAPTM5,CCL3,RGS1,BIN1,NR4A1,CCL4,LGMN,PPP1R15A,P2RY12,HERPUD1,CCL4L2,GSN,PLAUR,APOC2,RHBDF2,RGS10,CTSH,PLEK,TNF,CCL3L1,APOC1,CCL2
1.34246e-07	153	150	13	0.0866667	0.0849673	GO:0032675	GO:BP	regulation of interleukin-6 production	21010	8089	c(GO:0001817, GO:0032635)	IEA,IDA ISS,IMP,IMP,ISS,IGI TAS IEA,ISS IEA,ISS IEA,IMP,IDA,ISS IEA,IDA ISS IEA,IDA	HAVCR2,CLEC7A,CD74,HLA-B,TYROBP,IL1B,TREM2,TNFAIP3,LILRB4,AIF1,PTPN6,TNF,CYBA
1.34246e-07	153	150	13	0.0866667	0.0849673	GO:0032635	GO:BP	interleukin-6 production	21010	8050	GO:0001816	IEA,IDA ISS,IMP,IMP,ISS,IGI TAS IEA,ISS IEA,ISS IEA,IMP,IDA,ISS IEA,IDA ISS IEA,IDA	HAVCR2,CLEC7A,CD74,HLA-B,TYROBP,IL1B,TREM2,TNFAIP3,LILRB4,AIF1,PTPN6,TNF,CYBA
1.36352e-07	1269	167	35	0.209581	0.0275808	GO:1901701	GO:BP	cellular response to oxygen-containing compound	21010	22530	c(GO:0070887, GO:1901700)	ISS,IEA,IDA IEA,TAS,IEA,IEA,IDA,IDA,IEA,IDA IMP IEA,IDA,ISS IBA IEA,IDA,ISS IEA,IEA,IMP IEA,ISS IBA,ISS IBA IEA,ISS IEA,IEA,IDA ISS IBA IEA,ISS IEA,IDA IMP ISS IEA,IMP,IDA,IEA,IDA,ISS IEA,ISS IEA,IGI IBA IEA,IEA,IDA IEA,IDA IMP IEA,IGI IEA,IDA ISS	CD68,HAVCR2,AXL,CLEC7A,NLRP3,SGK1,CCL3,SPP1,CYFIP1,ZFP36,IL18,NR4A1,LGMN,P2RY12,NFKBIA,PDK4,NR4A3,NR4A2,CX3CR1,FOLR2,IL1B,TREM2,TNFAIP3,HLA-DRB1,ALOX5AP,IRF8,RGS10,SLC2A5,UCP2,LY86,CYBB,TNF,CD14,ADRB2,CCL2
1.37858e-07	27	111	7	0.0630631	0.259259	GO:1905523	GO:BP	positive regulation of macrophage migration	21010	25726	c(GO:0002687, GO:1905517, GO:1905521)	IEA,IGI,TAS,ISS TAS,IEA,IEA,IMP ISS IEA	C5AR1,CSF1R,CCL3,P2RY12,CX3CR1,C3AR1,TREM2
1.66025e-07	91	118	10	0.0847458	0.10989	GO:0001910	GO:BP	regulation of leukocyte mediated cytotoxicity	21010	538	c(GO:0001909, GO:0002703, GO:0031341)	IMP,IEA,IDA IBA,IEA,IDA IBA,IDA,IBA,ISS IEA,ISS IBA,IDA	SERPINB9,HAVCR2,HLA-E,B2M,HLA-B,HLA-DRA,HLA-C,CX3CR1,TYROBP,HLA-DRB1
1.72809e-07	453	151	20	0.13245	0.0441501	GO:0031349	GO:BP	positive regulation of defense response	21010	7486	c(GO:0006952, GO:0031347, GO:0048584)	TAS,IEA,ISS,IEA,IEA,IDA,ISS TAS,IEA,ISS TAS IC IEA,IDA IEA,IEA,IDA,IGI ISS TAS IEA,IMP ISS IBA IEA,IDA TAS NAS IEA,IEA,IMP,ISS TAS IEA,IDA,IDA ISS IEA	CTSS,HAVCR2,CLEC7A,CTSC,NLRP3,HLA-E,CCL3,C3,IL18,NFKBIA,FCGR1A,TYROBP,IL1B,TREM2,TNFAIP3,ALOX5AP,HSPA1B,TNF,CYBA,CD14
1.76423e-07	1762	169	42	0.248521	0.0238365	GO:0051049	GO:BP	regulation of transport	21010	14131	c(GO:0006810, GO:0032879)	IDA,IMP,IDA IBA,IDA,IDA,IEA,TAS,IDA TAS,IDA IMP ISS IEA,IDA,IEA,IGI,ISS IEA,IDA,IEA,IMP,IDA IEA,IDA,IDA,IEA,IEA,IEA,IDA IMP ISS NAS IEA,IMP ISS IBA IEA,IBA,IMP,IGI NAS,IDA IMP,ISS IBA IEA,IEA,IEA,IEA,IEA,IEA,IDA IMP IEA,IDA IEA,IEA,IMP,IDA IBA IC,IGI IEA,IDA ISS,IDA	CTSS,AXL,CLEC7A,TMSB4X,CD74,STOM,SGK1,CCL3,C3,SPP1,CYFIP1,B2M,BIN1,CCL4,P2RY12,NFKBIA,MERTK,NR4A3,CD4,IER3,FCGR1A,CXCR4,IL1B,TREM2,FCER1G,HLA-DRB1,ITGB2,APOC2,RHBDF2,ADORA3,PTPN6,UCP2,CLIC1,CYBB,TNF,CYBA,CD14,HCLS1,APOC1,ADRB2,CCL2,OSM
1.92682e-07	575	148	22	0.148649	0.0382609	GO:0040017	GO:BP	positive regulation of locomotion	21010	10397	c(GO:0040011, GO:0040012, GO:0048518)	IMP,IMP IBA,IDA IGI,IMP IBA IEA,ISS IEA,IEA,IMP IGI,IDA,IDA TAS,IDA,IDA,ISS TAS,IGI,IEA,IMP IEA,IEA,IDA,IMP ISS IEA,IDA,IMP,IDA ISS IEA,NAS	ITGAX,CLEC7A,TMSB4X,CXCL16,CD74,C5AR1,CSF1R,SRGAP2C,CCL3,CCL4,LGMN,P2RY12,NR4A3,CX3CR1,CXCR4,C3AR1,IL1B,TREM2,AIF1,S100A11,CTSH,TNF
2.06225e-07	66	118	9	0.0762712	0.136364	GO:0002711	GO:BP	positive regulation of T cell mediated immunity	21010	1243	c(GO:0002456, GO:0002708, GO:0002709, GO:0002824)	IEA,IDA IBA,IDA IEA,IDA,IDA IBA,IDA,IBA,IDA IC,IDA	NLRP3,HLA-E,B2M,IL18,HLA-B,HLA-DRA,HLA-C,IL1B,HLA-DRB1
2.2083e-07	143	167	13	0.0778443	0.0909091	GO:0034341	GO:BP	response to type II interferon	21010	8971	c(GO:0034097, GO:0045087)	IDA IEA,IDA IEA,IDA NAS IEA,IEP IBA,IBA,IBA,IEA,IDA,IDA IEA,IEP ISS,IEA,IBA,IEP ISS IBA	CXCL16,CD74,IFNGR1,CCL3,CCL4,CCL4L2,GSN,HLA-DPA1,IRF8,AIF1,TNF,CCL3L1,CCL2
2.3002e-07	98	152	11	0.0723684	0.112245	GO:0002275	GO:BP	myeloid cell activation involved in immune response	21010	821	c(GO:0002274, GO:0002366)	IEA,IDA,ISS,ISS IEA,ISS IBA,ISS IEA,IBA,IGI,IEA,IEA,IEA	HAVCR2,CCL3,NR4A3,CX3CR1,TYROBP,TREM2,FCER1G,ITGB2,PTPN6,TNF,LAT2
2.34637e-07	142	169	13	0.0769231	0.0915493	GO:0050729	GO:BP	positive regulation of inflammatory response	21010	13884	c(GO:0006954, GO:0031349, GO:0032103, GO:0050727)	IEA,IEA,IDA,ISS TAS,IEA,ISS TAS IC IEA,IDA,IEA,IGI ISS TAS IEA,IMP ISS IBA IEA,IEA,ISS TAS IEA,IDA IC	CTSC,NLRP3,HLA-E,CCL3,C3,IL18,NFKBIA,FCGR1A,IL1B,TREM2,ALOX5AP,TNF,OSM
2.53636e-07	76	148	10	0.0675676	0.131579	GO:0002437	GO:BP	inflammatory response to antigenic stimulus	21010	974	c(GO:0006954, GO:0006955)	IEA,ISS,IDA,IEA,IDA IEA,ISS IEA,IDA,TAS,IDA,IMP IEA	A2M,CD68,HLA-E,C3,FCGR1A,TREM2,HLA-DRB1,RHBDF2,FCGR3A,TNF
2.5619e-07	95	118	10	0.0847458	0.105263	GO:0002709	GO:BP	regulation of T cell mediated immunity	21010	1241	c(GO:0002456, GO:0002706, GO:0002822)	IEA,IDA IBA,IDA IEA,IDA,IDA IBA,IDA,IBA,IDA IC,IDA,IDA	NLRP3,HLA-E,B2M,IL18,HLA-B,HLA-DRA,HLA-C,IL1B,LILRB4,HLA-DRB1
2.83539e-07	249	167	16	0.0958084	0.064257	GO:0006959	GO:BP	humoral immune response	21010	2632	GO:0006955	IDA,IDA,TAS,IMP IBA IEA,IDA NAS IEA,TAS,ISS IEA,IDA TAS NAS IEA,IGI,ISS TAS IEA,IPI IBA IEA,IMP,IEA,IEA,IDA IBA,TAS	A2M,HLA-E,ST6GAL1,C3,C1QC,CD83,GPR183,C1QA,IL1B,TREM2,VSIG4,HLA-DRB1,PTPN6,TNF,RNASE6,CCL2
3.42293e-07	1725	169	41	0.242604	0.0237681	GO:0023056	GO:BP	positive regulation of signaling	21010	6956	c(GO:0023051, GO:0023052, GO:0048518)	IBA,IEA,IDA IBA IEA,ISS,IEA,IEP,IDA IMP IBA IEA,IDA,ISS IEA,IEA,ISS,IDA IMP IEP IBA,IDA,IDA,IEA,IDA IEA,IMP IBA,ISS IEA,ISS,IBA,IDA,ISS IEA,IDA IBA IEA,IMP,ISS,IDA ISS IC IEA,IDA IMP ISS IBA IEA,IMP,IBA,IDA IMP,IMP,IBA IEA,IGI IBA IEA,IDA ISS IBA TAS NAS IEA,IDA,ISS IEA,IMP,IBA,IDA IGI IEA,ISS IBA,IDA IGI	CTSS,HAVCR2,AXL,CLEC7A,CTSC,REL,CD74,C5AR1,CSF1R,FGD2,LAPTM5,CCL3,C3,SPP1,CYFIP1,IL18,CCL4,LGMN,P2RY12,CCL4L2,GPR183,CX3CR1,CD4,CXCR4,TYROBP,IL1B,TREM2,PLAUR,TNFAIP3,HLA-DRB1,HSPA1B,CTSH,LY86,TNF,CYBA,CD14,HCLS1,CCL3L1,ADRB2,CCL2,OSM
3.42293e-07	1725	169	41	0.242604	0.0237681	GO:0010647	GO:BP	positive regulation of cell communication	21010	4365	c(GO:0007154, GO:0010646, GO:0048522)	IBA,IEA,IDA IBA IEA,ISS,IEA,IEP,IDA IMP IBA IEA,IDA,ISS IEA,IEA,ISS,IDA IMP IEP IBA,IDA,IDA,IEA,IDA IEA,IMP IBA,ISS IEA,ISS,IBA,IDA,ISS IEA,IDA IBA IEA,IMP,ISS,IDA ISS IC IEA,IDA IMP ISS IBA IEA,IMP,IBA,IDA IMP,IMP,IBA IEA,IGI IBA IEA,IDA ISS IBA TAS NAS IEA,IDA,ISS IEA,IMP,IBA,IDA IGI IEA,ISS IBA,IDA IGI	CTSS,HAVCR2,AXL,CLEC7A,CTSC,REL,CD74,C5AR1,CSF1R,FGD2,LAPTM5,CCL3,C3,SPP1,CYFIP1,IL18,CCL4,LGMN,P2RY12,CCL4L2,GPR183,CX3CR1,CD4,CXCR4,TYROBP,IL1B,TREM2,PLAUR,TNFAIP3,HLA-DRB1,HSPA1B,CTSH,LY86,TNF,CYBA,CD14,HCLS1,CCL3L1,ADRB2,CCL2,OSM
3.48692e-07	2684	169	53	0.313609	0.0197466	GO:0031328	GO:BP	positive regulation of cellular biosynthetic process	21010	7466	c(GO:0009891, GO:0031325, GO:0031326, GO:0044249)	IMP IEA,IMP ISS IEA,IDA IMP ISS IBA,IEA,IDA,IDA,IDA NAS,IDA IMP ISS IBA IEA,ISS,IDA TAS,IEA,IMP,ISS,IDA ISS,IDA,IDA,IDA,IDA,IDA TAS IEA,IDA IEA,IBA,IC,IEA,IDA IMP IEA,IDA ISS IEA,IMP ISS IEA,ISS TAS IEA,IDA NAS,ISS,IMP,IDA IEA,IDA ISS IEA,IEA,IDA IMP IGI ISS IBA TAS IEA,IEA,IMP ISS IEA,ISS,IDA,IEA,IDA,IDA IEA,IDA,IMP,IDA,IDA,IEA,IDA IMP IGI ISS IBA IEA,IDA,IDA IMP ISS IBA IEA,IMP IEA,IEA,ISS,IDA	HAVCR2,ITGAX,CLEC7A,NLRP3,TMSB4X,HLA-E,REL,CD74,IFNGR1,KLF6,C5AR1,CSF1R,LAPTM5,CCL3,C3,SPP1,B2M,ZFP36,IL18,NR4A1,ELL2,PPP1R15A,CD83,NFKBIA,NR4A3,GSN,NR4A2,CD4,TYROBP,HLA-DPA1,ETS2,EGR2,C3AR1,IL1B,EGR3,TREM2,FCER1G,HLA-DRB1,ITGB2,APOC2,IRF8,AIF1,HSPA1B,FCGR3A,CTSH,CYBB,TNF,CYBA,CD14,HCLS1,ADRB2,CCL2,OSM
3.62127e-07	11758	165	131	0.793939	0.0111414	GO:0050794	GO:BP	regulation of cellular process	21010	13920	c(GO:0009987, GO:0050789)	IMP,IDA IBA TAS,IDA IMP IBA IEA,TAS,IMP ISS IBA IEA,IBA,IDA IMP IBA TAS IEA,IDA IMP ISS IBA TAS,IEA,IEA,IDA IMP IGI IBA,IDA IBA,TAS,IMP IBA IEA,IDA IEP IBA NAS IEA,IDA IMP ISS IBA NAS IEA,IDA ISS TAS NAS IEA,IEA,IDA IBA TAS,IDA ISS IBA TAS IEA,IMP IGI ISS IBA TAS IEA,IDA,IEA,IBA TAS,IDA ISS,TAS IEA,IDA IBA,IDA ISS,IDA,IDA IMP IEP ISS IBA TAS IEA,IDA IMP ISS TAS IEA,IDA TAS NAS IEA,IDA IEA,IBA IEA…	SERPINB9,CTSS,HAVCR2,SIGLEC8,ITGAX,MS4A7,AXL,CLEC7A,CTSC,NLRP3,TMSB4X,HLA-E,CTSB,CXCL16,REL,CD74,IFNGR1,STOM,KLF6,C5AR1,CSF1R,SRGAP2C,ST6GAL1,SGK1,FTH1,FGD2,ITM2B,LAPTM5,SPTLC2,CCL3,C3,RGS1,SPP1,ZNF331,CYFIP1,WASF2,DUSP1,B2M,GPR34,BIN1,ZFP36,IL18,NR4A1,ELL2,HLA-B,CCL4,LGMN,PPP1R15A,C1QC,FCGR2A,P2RY12,CD83,B4GALT1,SRGN,PILRA,NFKBIA,PDK4,HLA-DRA,PLD4,HERPUD1,CCL4L2,MERTK,NR4A3,GSN,HLA-C,GPR183,CH25…
3.69806e-07	1510	169	38	0.224852	0.0251656	GO:0009967	GO:BP	positive regulation of signal transduction	21010	3863	c(GO:0007165, GO:0009966, GO:0010647, GO:0023056, GO:0048584)	IBA,IEA,IDA IBA IEA,ISS,IEA,IEP,IDA IMP IBA IEA,IDA,ISS IEA,IEA,ISS,IDA IMP IEP IBA,IDA,IEA,IDA IEA,IMP IBA,ISS,IBA,IDA,ISS IEA,IDA IBA IEA,IMP,IDA ISS IC IEA,IDA IMP ISS IBA IEA,IMP,IBA,IDA,IMP,IBA IEA,IGI IBA IEA,IDA ISS IBA TAS NAS IEA,IDA,ISS IEA,IMP,IBA,IDA IGI IEA,IBA,IDA IGI	CTSS,HAVCR2,AXL,CLEC7A,CTSC,REL,CD74,C5AR1,CSF1R,FGD2,LAPTM5,CCL3,C3,CYFIP1,IL18,CCL4,P2RY12,CCL4L2,GPR183,CX3CR1,CD4,CXCR4,IL1B,TREM2,PLAUR,TNFAIP3,HLA-DRB1,HSPA1B,CTSH,LY86,TNF,CYBA,CD14,HCLS1,CCL3L1,ADRB2,CCL2,OSM
3.93383e-07	3396	169	61	0.360947	0.0179623	GO:0023051	GO:BP	regulation of signaling	21010	6954	c(GO:0023052, GO:0050789)	IBA,IEA,IDA IBA IEA,ISS,IEA,IMP IGI,IEP,IDA IMP IBA IEA,IDA,ISS IBA IEA,TAS,TAS IEA,ISS,IDA IMP IEP IBA,IDA,IEA,IDA,IEA,IDA IMP ISS IBA IEA,IDA IEA,IMP IBA,ISS IEA,TAS,ISS,IEA,NAS IEA,IDA IGI IBA IEA,IBA,IDA,IMP,ISS TAS IEA,IDA IBA IEA,IEA,IMP,ISS,IEA,IDA ISS IC IEA,IDA IMP ISS IBA IEA,IMP,IDA IMP IBA TAS NAS IEA,IDA IMP,IDA IMP,IDA IMP,IBA IEA,IEA,IEA,IMP,IDA TAS IEA,IEA,IBA IEA,IGI IBA IEA,IDA …	CTSS,HAVCR2,AXL,CLEC7A,CTSC,TMSB4X,REL,CD74,C5AR1,CSF1R,SGK1,FGD2,LAPTM5,CCL3,C3,RGS1,SPP1,CYFIP1,DUSP1,IL18,CCL4,LGMN,PPP1R15A,P2RY12,SRGN,NFKBIA,HERPUD1,CCL4L2,GPR183,NR4A2,CX3CR1,CD4,IER3,CXCR4,TYROBP,EGR2,IL1B,TREM2,PLAUR,TNFAIP3,LILRB4,ARHGDIB,HLA-DRB1,RHBDF2,ADORA3,RGS10,HSPA1B,PTPN6,UCP2,CTSH,LY86,PLEK,TNF,CYBA,CD14,HCLS1,DHRS3,CCL3L1,ADRB2,CCL2,OSM
3.97644e-07	337	167	18	0.107784	0.0534125	GO:0032496	GO:BP	response to lipopolysaccharide	21010	7971	c(GO:0002237, GO:0033993, GO:1901700)	ISS,IEA,IDA,IEA,IDA,IDA IMP IEA,IDA,IEA,IEA,ISS IEA,IDA IBA IEA,IEA,IDA IMP,IEA,IGI IBA IEA,IDA IEA,IDA IMP IEA,IDA ISS	CD68,HAVCR2,AXL,NLRP3,CCL3,ZFP36,IL18,NR4A1,NFKBIA,CX3CR1,IL1B,TREM2,TNFAIP3,IRF8,LY86,TNF,CD14,CCL2
4.17008e-07	71	167	10	0.0598802	0.140845	GO:0050766	GO:BP	positive regulation of phagocytosis	21010	13898	c(GO:0006909, GO:0045807, GO:0050764)	IDA IBA,IMP ISS IEA,IDA IEA,IEA,IMP,IMP ISS IBA IEA,IBA,IMP,IDA,ISS	CLEC7A,C3,MERTK,FCGR1A,IL1B,TREM2,FCER1G,TNF,CYBA,CCL2
4.34813e-07	81	104	9	0.0865385	0.111111	GO:0002720	GO:BP	positive regulation of cytokine production involved in immune response	21010	1252	c(GO:0001819, GO:0002367, GO:0002702, GO:0002718)	ISS,IEA,IDA,ISS IBA IEA,ISS,IDA,IDA,ISS,IDA	CLEC7A,NLRP3,HLA-E,CD74,LAPTM5,B2M,IL18,NR4A3,IL1B
4.38714e-07	3405	169	61	0.360947	0.0179148	GO:0010646	GO:BP	regulation of cell communication	21010	4364	c(GO:0007154, GO:0050794)	IBA,IEA,IDA IBA IEA,ISS,IEA,IMP IGI,IEP,IDA IMP IBA IEA,IDA,ISS IBA IEA,TAS,TAS IEA,ISS,IDA IMP IEP IBA,IDA,IEA,IDA,IEA,IDA IMP ISS IBA IEA,IDA IEA,IMP IBA,ISS IEA,TAS,ISS,IEA,NAS IEA,IDA IGI IBA IEA,IBA,IDA,IMP,ISS TAS IEA,IDA IBA IEA,IEA,IMP,ISS,IEA,IDA ISS IC IEA,IDA IMP ISS IBA IEA,IMP,IDA IMP IBA TAS NAS IEA,IDA IMP,IDA IMP,IDA IMP,IBA IEA,IEA,IEA,IMP,IDA TAS IEA,IEA,IBA IEA,IGI IBA IEA,IDA …	CTSS,HAVCR2,AXL,CLEC7A,CTSC,TMSB4X,REL,CD74,C5AR1,CSF1R,SGK1,FGD2,LAPTM5,CCL3,C3,RGS1,SPP1,CYFIP1,DUSP1,IL18,CCL4,LGMN,PPP1R15A,P2RY12,SRGN,NFKBIA,HERPUD1,CCL4L2,GPR183,NR4A2,CX3CR1,CD4,IER3,CXCR4,TYROBP,EGR2,IL1B,TREM2,PLAUR,TNFAIP3,LILRB4,ARHGDIB,HLA-DRB1,RHBDF2,ADORA3,RGS10,HSPA1B,PTPN6,UCP2,CTSH,LY86,PLEK,TNF,CYBA,CD14,HCLS1,DHRS3,CCL3L1,ADRB2,CCL2,OSM
4.52419e-07	2703	169	53	0.313609	0.0196078	GO:0009891	GO:BP	positive regulation of biosynthetic process	21010	3809	c(GO:0009058, GO:0009889, GO:0009893)	IMP IEA,IMP ISS IEA,IDA IMP ISS IBA,IEA,IDA,IDA,IDA NAS,IDA IMP ISS IBA IEA,ISS,IDA TAS,IEA,IMP,ISS,IDA ISS,IDA,IDA,IDA,IDA,IDA TAS IEA,IDA IEA,IBA,IC,IEA,IDA IMP IEA,IDA ISS IEA,IMP ISS IEA,ISS TAS IEA,IDA NAS,ISS,IMP,IDA IEA,IDA ISS IEA,IEA,IDA IMP IGI ISS IBA TAS IEA,IEA,IMP ISS IEA,ISS,IDA,IEA,IDA,IDA IEA,IDA,IMP,IDA,IDA,IEA,IDA IMP IGI ISS IBA IEA,IDA,IDA IMP ISS IBA IEA,IMP IEA,IEA,ISS,IDA	HAVCR2,ITGAX,CLEC7A,NLRP3,TMSB4X,HLA-E,REL,CD74,IFNGR1,KLF6,C5AR1,CSF1R,LAPTM5,CCL3,C3,SPP1,B2M,ZFP36,IL18,NR4A1,ELL2,PPP1R15A,CD83,NFKBIA,NR4A3,GSN,NR4A2,CD4,TYROBP,HLA-DPA1,ETS2,EGR2,C3AR1,IL1B,EGR3,TREM2,FCER1G,HLA-DRB1,ITGB2,APOC2,IRF8,AIF1,HSPA1B,FCGR3A,CTSH,CYBB,TNF,CYBA,CD14,HCLS1,ADRB2,CCL2,OSM
4.6739e-07	313	138	16	0.115942	0.0511182	GO:0032943	GO:BP	mononuclear cell proliferation	21010	8300	GO:0070661	IEA,IDA,IMP,IEA,IDA,IDA IEA,IMP IBA,IMP,IDA IBA,IBA IEA,IMP,IMP,IMP,IDA,IDA,IEA	HAVCR2,HLA-E,CD74,ST6GAL1,IL18,GPR183,TYROBP,HLA-DPA1,IL1B,VSIG4,LILRB4,HLA-DRB1,HLA-DMB,AIF1,FCGR3A,PTPN6
5.17895e-07	548	148	21	0.141892	0.0383212	GO:0009611	GO:BP	response to wounding	21010	3596	GO:0006950	IBA IEA,IMP IBA,IPI,IEA,IDA ISS IEA,IMP ISS TAS IEA,IEA,IEA,TAS,IEA,ISS,HMP,IMP ISS IEA,TAS NAS,NAS,IBA,TAS,IDA IEA,HMP,HMP ISS IEA,IDA IEA	AXL,CLEC7A,SIGLEC10,SPP1,ZFP36,P2RY12,B4GALT1,MERTK,CX3CR1,CXCR4,TYROBP,MYL12A,TREM2,PLAUR,TNFAIP3,FCER1G,ADORA3,PTPN6,CLIC1,PLEK,TNF
5.67581e-07	928	148	27	0.182432	0.0290948	GO:0030334	GO:BP	regulation of cell migration	21010	7095	c(GO:0016477, GO:2000145)	IMP,IMP IBA,IDA IGI IBA,IMP IBA IEA,IMP ISS IEA,IEA,IGI ISS IEA,IDA,TAS,IDA TAS,IMP,IDA,IDA,ISS TAS IEA,IGI,IDA,TAS IEA,IMP IEA,IEA,IDA,IMP ISS IEA,IDA,IMP,IDA,IMP,IDA ISS IEA,IDA NAS	ITGAX,CLEC7A,TMSB4X,CXCL16,CD74,C5AR1,CSF1R,SRGAP2C,SGK1,CCL3,DUSP1,CCL4,LGMN,P2RY12,NR4A3,GPR183,CX3CR1,CXCR4,C3AR1,IL1B,TREM2,ARHGDIB,ADORA3,AIF1,S100A11,CTSH,TNF
6.18416e-07	31	118	7	0.059322	0.225806	GO:0019883	GO:BP	antigen processing and presentation of endogenous antigen	21010	6353	GO:0019882	IDA IBA,NAS,IGI,IDA IBA,IDA,IDA IBA,IDA	HLA-E,CD74,B2M,HLA-B,HLA-DRA,HLA-C,HLA-DRB1
6.91409e-07	1310	155	33	0.212903	0.0251908	GO:0051094	GO:BP	positive regulation of developmental process	21010	14161	c(GO:0032502, GO:0048518, GO:0050793)	IMP,IDA,IDA,IEA,IDA IEA,IEA,IEA,IEA,IMP,ISS IEA,ISS IEA,IEA,IDA,ISS IEA,IDA,ISS IEA,IMP ISS IBA,ISS IEA,ISS IEA,IEA,IDA IGI ISS IEA,IEA,ISS IEA,IDA,IDA,IEA,ISS,IMP,ISS IEA,IEA,IEA,IDA IGI IEA,IMP IEA	ITGAX,AXL,CLEC7A,NLRP3,CD74,C5AR1,C3,CYFIP1,BIN1,ZFP36,IL18,CD83,HLA-DRA,CX3CR1,CD4,CXCR4,TYROBP,CD53,EGR2,C3AR1,IL1B,EGR3,TREM2,LILRB4,HLA-DRB1,ITGB2,NFKBID,HSPA1B,CTSH,CLIC1,CYBB,TNF,HCLS1
7.14718e-07	275	138	15	0.108696	0.0545455	GO:0031348	GO:BP	negative regulation of defense response	21010	7485	c(GO:0006952, GO:0031347, GO:0048585)	IMP,IDA,IEA,IPI,IDA,IEA,IDA,IEA,IBA IEA,IMP ISS IEA,IPI IBA,IDA ISS IEA,IDA,TAS,IDA IEA	SERPINB9,A2M,HAVCR2,SIGLEC10,HLA-E,ZFP36,HLA-B,IER3,AOAH,TREM2,VSIG4,TNFAIP3,HLA-DRB1,RHBDF2,PTPN6
7.16085e-07	2762	149	49	0.328859	0.0177408	GO:0048468	GO:BP	cell development	21010	13419	c(GO:0030154, GO:0048856, GO:0048869)	IDA IEP IBA IEA,IDA,IEA,IDA NAS IEA,ISS,NAS,ISS IEA,IMP ISS IBA TAS IEA,IDA,IBA,IDA,ISS IEA,IEA,IMP IBA IEA,IEA,IDA IEA,IDA IMP ISS IEA,IDA IEA,ISS IEA,IMP,IDA,IEA,IEA,IEA,IDA,IBA IEA,IEA,ISS IEA,IEA,ISS IEA,ISS TAS IEA,IDA IMP,ISS IEA,IMP ISS,ISS IEA,IDA IGI ISS IBA TAS IEA,IEA,IDA IMP ISS IEA,IDA IMP,IBA,IDA,ISS IEA,ISS,IMP,IEA,ISS IEA,IEP,IDA IGI TAS NAS IEA,ISS IEA	AXL,CLEC7A,NLRP3,CD74,IFNGR1,KLF6,C5AR1,CSF1R,SRGAP2C,SGK1,CCL3,C3,SPP1,CYFIP1,WASF2,B2M,BIN1,ZFP36,IL18,HLA-B,C1QC,CD83,B4GALT1,NFKBIA,HLA-DRA,PLD4,MERTK,GPR183,NR4A2,C1QA,CX3CR1,CD4,CXCR4,TYROBP,EGR2,IL1B,EGR3,TREM2,LILRB4,FCER1G,HLA-DRB1,IRF8,NFKBID,HSPA1B,PTPN6,UCP2,PLEK,TNF,RILPL2
8.41972e-07	6414	119	69	0.579832	0.0107577	GO:0032502	GO:BP	developmental process	21010	7976	GO:0008150	IEA,IMP IEA,IMP ISS TAS IEA,IDA IEP IBA IEA,IDA,IEA,IEA,IDA,IEP IEA,IEP,IDA NAS IEA,ISS,NAS,ISS IEA,IMP ISS IBA TAS IEA,IDA IEA,IBA,ISS,TAS,ISS IEA,IEA,IDA IEP ISS TAS,ISS IEA,IBA TAS IEA,IMP IBA IEA,IEA,IBA,IDA IEA,IDA IMP ISS IEA,IDA IMP ISS IEA,IDA ISS IEA,IDA ISS IEA,IMP,IEA,IDA,ISS TAS IEA,IEA,IEA,IDA IBA IEA,IMP IEA,IDA,IBA IEA,IBA IEA,ISS IEA,IBA,IDA ISS IEA,ISS IBA TAS IEA,ISS IEA,ISS TAS…	A2M,HAVCR2,ITGAX,AXL,CLEC7A,CTSC,NLRP3,HLA-E,CTSB,SAT1,CD74,IFNGR1,KLF6,C5AR1,CSF1R,SRGAP2C,SGK1,FGD2,ITM2B,SPTLC2,C1QB,CCL3,C3,SPP1,CYFIP1,WASF2,DUSP1,B2M,BIN1,ZFP36,IL18,NR4A1,HLA-B,LGMN,C1QC,P2RY12,CD83,B4GALT1,SRGN,NFKBIA,HLA-DRA,PLD4,MERTK,NR4A3,GSN,GPR183,NR4A2,C1QA,CX3CR1,CD4,IER3,CXCR4,TYROBP,CD53,ADAM28,ETS2,EGR2,C3AR1,IL1B,MYL12A,DHRS9,EGR3,TREM2,TNFAIP3,LILRB4,ARHGDIB,FCER1G,HLA-DRB1,I…
8.49899e-07	208	155	14	0.0903226	0.0673077	GO:0045637	GO:BP	regulation of myeloid cell differentiation	21010	12103	c(GO:0030099, GO:1903706)	IDA,IDA,IEA,IDA IEA,IDA,IEA,IDA,ISS,IEA,IDA,IDA,IMP,IDA IEA,IMP IEA	CD74,CCL3,B2M,ZFP36,C1QC,NFKBIA,CD4,TYROBP,TREM2,LILRB4,HLA-DRB1,HSPA1B,TNF,HCLS1
9.35965e-07	15	148	6	0.0405405	0.4	GO:0150078	GO:BP	positive regulation of neuroinflammatory response	21010	20996	c(GO:0050729, GO:0150076, GO:0150077)	IEA,TAS,TAS,TAS,IMP ISS IBA IEA,TAS	CTSC,CCL3,IL18,IL1B,TREM2,TNF
9.55133e-07	122	139	11	0.0791367	0.0901639	GO:0002286	GO:BP	T cell activation involved in immune response	21010	832	c(GO:0002285, GO:0042110)	IDA,IEA,IBA,ISS IEA,IDA,ISS IEA,IBA,IDA,IMP,ISS,IEA	HAVCR2,NLRP3,CD74,IL18,HLA-DRA,GPR183,FCER1G,HLA-DRB1,HLA-DMB,NFKBID,APBB1IP
9.77723e-07	130	167	12	0.0718563	0.0923077	GO:0071621	GO:BP	granulocyte chemotaxis	21010	17615	c(GO:0030595, GO:0097530)	ISS IEA,IEA,IGI,IDA IBA,IBA,IBA,IEA,IEA,IBA,IDA,IBA,IBA	CD74,C5AR1,CSF1R,CCL3,CCL4,CCL4L2,C3AR1,IL1B,FCER1G,ITGB2,CCL3L1,CCL2
9.88139e-07	112	152	11	0.0723684	0.0982143	GO:0002444	GO:BP	myeloid leukocyte mediated immunity	21010	981	GO:0002443	IEP,IDA,IDA,IEA,ISS,ISS IEA,IDA IEA,ISS IBA,IGI,IDA,IEA	SERPINB9,HLA-E,CCL3,C3,NR4A3,CX3CR1,FCGR1A,TYROBP,ITGB2,FCGR3A,LAT2
1.1529e-06	1029	148	28	0.189189	0.0272109	GO:0040012	GO:BP	regulation of locomotion	21010	10392	c(GO:0040011, GO:0050789)	IMP,IMP IBA,IDA IGI IBA,IMP IBA IEA,IMP ISS IEA,IEA,IMP IGI ISS IEA,IDA,IEA,TAS,IDA TAS,IMP,IDA,IDA,ISS TAS IEA,IGI,IDA,TAS IEA,IMP IEA,IEA,IDA,IMP ISS IEA,IDA,IMP,IDA,IMP,IDA ISS IEA,IDA NAS	ITGAX,CLEC7A,TMSB4X,CXCL16,CD74,C5AR1,CSF1R,SRGAP2C,ST6GAL1,SGK1,CCL3,DUSP1,CCL4,LGMN,P2RY12,NR4A3,GPR183,CX3CR1,CXCR4,C3AR1,IL1B,TREM2,ARHGDIB,ADORA3,AIF1,S100A11,CTSH,TNF
1.28094e-06	402	151	18	0.119205	0.0447761	GO:0045088	GO:BP	regulation of innate immune response	21010	11876	c(GO:0002831, GO:0031347, GO:0032101, GO:0045087, GO:0050776)	IMP,IDA,TAS,IEA,ISS,IEA,IDA,IDA,IEA,IDA,IMP ISS IEA,IPI IBA,IDA ISS TAS NAS IEA,IMP,TAS,IEA,IDA,IDA ISS IEA	SERPINB9,A2M,CTSS,HAVCR2,CLEC7A,NLRP3,HLA-E,HLA-B,NFKBIA,TYROBP,TREM2,VSIG4,TNFAIP3,HSPA1B,PTPN6,TNF,CYBA,CD14
1.37625e-06	151	148	12	0.0810811	0.0794702	GO:0002687	GO:BP	positive regulation of leukocyte migration	21010	1219	c(GO:0002684, GO:0002685, GO:0030335, GO:0050900)	ISS IEA,IEA,IGI,IDA TAS,IDA,IDA,ISS TAS,IEA,IEA,IMP ISS IEA,IDA,NAS	CD74,C5AR1,CSF1R,CCL3,CCL4,LGMN,P2RY12,CX3CR1,C3AR1,TREM2,AIF1,TNF
1.39801e-06	913	167	28	0.167665	0.0306681	GO:0051050	GO:BP	positive regulation of transport	21010	14132	c(GO:0006810, GO:0048518, GO:0051049)	IDA,IMP,IDA IBA,IDA,IEA,TAS,IDA TAS,IDA IMP ISS IEA,IDA,IGI,IEA,IDA,IEA,IMP,IDA IEA,IDA,IEA,IMP ISS NAS IEA,IMP ISS IBA IEA,IBA,IMP,IGI NAS,IDA IMP IEA,IDA IEA,IEA,IMP,IGI,IDA ISS	CTSS,AXL,CLEC7A,TMSB4X,STOM,SGK1,CCL3,C3,SPP1,B2M,BIN1,CCL4,P2RY12,NFKBIA,MERTK,NR4A3,FCGR1A,IL1B,TREM2,FCER1G,HLA-DRB1,ITGB2,TNF,CYBA,CD14,HCLS1,ADRB2,CCL2
1.45928e-06	164	137	12	0.0875912	0.0731707	GO:0070665	GO:BP	positive regulation of leukocyte proliferation	21010	17049	c(GO:0008284, GO:0070661, GO:0070663)	IEA,IDA,IMP,IGI,IEA,IDA,IDA IEA,IMP,IDA IBA,IMP,IDA,IDA	HAVCR2,HLA-E,CD74,CSF1R,ST6GAL1,IL18,GPR183,HLA-DPA1,IL1B,HLA-DMB,AIF1,FCGR3A
1.47534e-06	321	167	17	0.101796	0.0529595	GO:0070371	GO:BP	ERK1 and ERK2 cascade	21010	16878	GO:0000165	IEA,IDA IMP IBA IEA,IDA,ISS IEA,IDA IBA,IBA,IBA,IDA,IDA IBA,IDA,IDA IMP IBA IEA,IDA,IDA,IDA,NAS,IBA,IBA	HAVCR2,CD74,C5AR1,CSF1R,CCL3,CCL4,CCL4L2,GPR183,CD4,IL1B,TREM2,HLA-DRB1,PTPN6,CTSH,TNF,CCL3L1,CCL2
1.48275e-06	7295	155	91	0.587097	0.0124743	GO:0019222	GO:BP	regulation of metabolic process	21010	5855	c(GO:0008152, GO:0050789)	IMP IBA IEA,IEA,IBA,IDA IMP IBA IEA,IMP ISS IEA,IDA IBA IEA,IDA IMP ISS IBA,ISS IEA,IEA,IDA IMP,IDA,IDA,IDA IBA NAS IEA,IDA IMP ISS IBA IEA,ISS,IDA IBA TAS,ISS IEA,IMP ISS IBA IEA,TAS,IEA,IDA IBA,IMP ISS,IDA,IDA ISS,IDA,IDA,IBA IEA,IBA IEA,IDA,IDA,IDA IMP IEA,IDA IMP ISS TAS IEA,IDA ISS TAS IEA,IDA IBA IEA,IBA,IMP,IDA IMP,IDA IBA TAS IC IEA,TAS,IEA,ISS IEA,IDA IMP IBA TAS IEA,IMP ISS IBA TAS IEA,…	SERPINB9,A2M,CTSS,HAVCR2,ITGAX,AXL,CLEC7A,CTSC,NLRP3,TMSB4X,HLA-E,CTSB,REL,CD74,IFNGR1,KLF6,C5AR1,CSF1R,SGK1,FGD2,ITM2B,LAPTM5,SPTLC2,CCL3,C3,SPP1,ZNF331,CYFIP1,DUSP1,B2M,BIN1,ZFP36,IL18,NR4A1,ELL2,HLA-B,LGMN,PPP1R15A,P2RY12,CD83,SRGN,NFKBIA,PDK4,PLD4,HERPUD1,MERTK,NR4A3,GSN,CH25H,NR4A2,CX3CR1,CD4,IER3,TSC22D3,FCGR1A,CXCR4,TYROBP,HLA-DPA1,ETS2,EGR2,C3AR1,IL1B,MKNK1,EGR3,TREM2,VSIG4,PLAUR,TNFAIP3,…
1.48664e-06	106	167	11	0.0658683	0.103774	GO:0030593	GO:BP	neutrophil chemotaxis	21010	7177	c(GO:0071621, GO:1990266)	ISS IEA,IEA,IDA IBA,IBA,IBA,IEA,IEA,IBA,IDA,IBA,IBA	CD74,C5AR1,CCL3,CCL4,CCL4L2,C3AR1,IL1B,FCER1G,ITGB2,CCL3L1,CCL2
1.53519e-06	5913	169	85	0.502959	0.0143751	GO:0048519	GO:BP	negative regulation of biological process	21010	13452	c(GO:0008150, GO:0050789)	IMP IBA IEA,IDA IEA,ISS,IDA IMP IEA,IDA IBA IEA,IPI,IEA,IDA IMP IBA,IDA,IDA,IDA,IDA IMP IBA IEA,ISS,IEA,IDA,IEA,IDA ISS,IDA IBA,IDA ISS,IDA,IEA,IEA,IEA,IMP,IDA IMP ISS IBA IEA,IDA IEA,IDA IMP ISS IEA,IDA IMP ISS TAS IEA,IEA,ISS IEA,IDA,IMP IGI ISS IEA,IDA TAS IEA,IDA,IEA,IEA,IDA ISS IBA IEA,IMP IEA,IMP,IDA IGI IBA IEA,IMP IEA,ISS,IMP ISS IBA TAS IEA,IDA IEA,IMP TAS IEA,ISS IEA,TAS IEA,IBA IEA,IDA…	SERPINB9,A2M,CD68,HAVCR2,AXL,SIGLEC10,CTSC,TMSB4X,HLA-E,CTSB,REL,CD74,IFNGR1,CSF1R,SRGAP2C,ST6GAL1,FTH1,ITM2B,LAPTM5,CCL3,RGS1,SPP1,CYFIP1,WASF2,DUSP1,B2M,BIN1,ZFP36,IL18,NR4A1,HLA-B,LGMN,PPP1R15A,C1QC,CD83,B4GALT1,SRGN,NFKBIA,PDK4,HERPUD1,MERTK,NR4A3,GSN,CH25H,NR4A2,CX3CR1,IER3,TSC22D3,TYROBP,ETS2,IL1B,AOAH,EGR3,TREM2,VSIG4,PLAUR,TNFAIP3,LILRB4,ARHGDIB,HLA-DRB1,ITGB2,APOC2,RHBDF2,ADORA3,IRF8,AIF…
1.60023e-06	2973	169	55	0.325444	0.0184998	GO:0009966	GO:BP	regulation of signal transduction	21010	3862	c(GO:0007165, GO:0010646, GO:0023051, GO:0048583)	IBA,IEA,IDA IBA IEA,ISS,IEA,IMP IGI,IEP,IDA IMP IBA IEA,IDA,ISS IBA IEA,TAS,TAS IEA,ISS,IDA IMP IEP IBA,IDA,IEA,IEA,IDA IMP ISS IBA IEA,IDA IEA,IMP IBA,ISS IEA,TAS,ISS,NAS IEA,IDA IGI IBA IEA,IBA,IDA,IMP,ISS IEA,IDA IBA IEA,IEA,IMP,IDA ISS IC IEA,IDA IMP ISS IBA IEA,IMP,IDA IMP IBA TAS NAS IEA,IDA IMP,IDA IMP,IDA,IBA IEA,IEA,IMP,IDA TAS IEA,IBA IEA,IGI IBA IEA,IDA NAS,IDA IGI ISS IBA TAS NAS IEA,…	CTSS,HAVCR2,AXL,CLEC7A,CTSC,TMSB4X,REL,CD74,C5AR1,CSF1R,SGK1,FGD2,LAPTM5,CCL3,C3,RGS1,CYFIP1,DUSP1,IL18,CCL4,LGMN,PPP1R15A,P2RY12,NFKBIA,HERPUD1,CCL4L2,GPR183,NR4A2,CX3CR1,CD4,IER3,CXCR4,IL1B,TREM2,PLAUR,TNFAIP3,LILRB4,ARHGDIB,HLA-DRB1,RHBDF2,RGS10,HSPA1B,PTPN6,CTSH,LY86,PLEK,TNF,CYBA,CD14,HCLS1,DHRS3,CCL3L1,ADRB2,CCL2,OSM
1.71132e-06	121	148	11	0.0743243	0.0909091	GO:0002698	GO:BP	negative regulation of immune effector process	21010	1230	c(GO:0002252, GO:0002683, GO:0002697)	IMP,IDA,IDA IEA,IEA,IDA,IDA,ISS IEA,IPI IBA,IDA,IEA,IDA	SERPINB9,A2M,HAVCR2,AXL,HLA-E,HLA-B,CX3CR1,VSIG4,LILRB4,PTPN6,TNF
1.72758e-06	3483	151	56	0.370861	0.0160781	GO:0010604	GO:BP	positive regulation of macromolecule metabolic process	21010	4323	c(GO:0009893, GO:0043170, GO:0060255)	IBA,IMP IEA,IMP ISS IEA,IDA IMP ISS IBA,ISS IEA,IEA,IDA,IDA NAS,IDA IMP ISS IBA IEA,ISS,IDA TAS,IEA,IMP ISS IEA,IEA,IMP ISS,IDA ISS,IDA,IDA,IDA,IDA IMP ISS IEA,IDA TAS IEA,IDA IEA,IBA,IDA,IDA IBA TAS IC,IEA,IDA IMP IEA,IDA IMP,IDA ISS IEA,IMP ISS IEA,ISS TAS IEA,ISS IEA,IDA NAS IEA,IEA,IMP,ISS,IMP,IDA IEA,IDA ISS IEA,IEA,IDA IMP IGI ISS IBA TAS NAS IEA,IEA,IDA IMP ISS IEA,IMP,IDA IEA,ISS,IDA,IDA …	CTSS,HAVCR2,ITGAX,CLEC7A,CTSC,NLRP3,HLA-E,REL,CD74,IFNGR1,KLF6,C5AR1,CSF1R,FGD2,LAPTM5,CCL3,C3,SPP1,B2M,ZFP36,IL18,NR4A1,ELL2,LGMN,PPP1R15A,CD83,NFKBIA,HERPUD1,NR4A3,GSN,NR4A2,CX3CR1,CD4,IER3,FCGR1A,TYROBP,HLA-DPA1,ETS2,EGR2,C3AR1,IL1B,EGR3,TREM2,PLAUR,TNFAIP3,FCER1G,HLA-DRB1,IRF8,AIF1,HSPA1B,FCGR3A,CTSH,CYBB,TNF,CYBA,CD14
1.95881e-06	61	111	8	0.0720721	0.131148	GO:1905517	GO:BP	macrophage migration	21010	25720	GO:0097529	IEA,IGI ISS IEA,ISS TAS,ISS TAS IEA,IEA,TAS IEA,IEA,IMP ISS IEA	C5AR1,CSF1R,CCL3,P2RY12,B4GALT1,CX3CR1,C3AR1,TREM2
2.05e-06	285	167	16	0.0958084	0.0561404	GO:0030100	GO:BP	regulation of endocytosis	21010	6993	c(GO:0006897, GO:0051128, GO:0060627)	IMP,IDA IBA,IMP ISS IEA,IGI,IEA,IDA IEA,IEA,IMP,IMP ISS IBA IEA,IBA,IDA,IMP,IDA,IEA,IDA,ISS	AXL,CLEC7A,C3,B2M,BIN1,MERTK,FCGR1A,IL1B,TREM2,FCER1G,APOC2,TNF,CYBA,CD14,APOC1,CCL2
2.23018e-06	988	148	27	0.182432	0.0273279	GO:2000145	GO:BP	regulation of cell motility	21010	26560	c(GO:0040012, GO:0048870, GO:0050794)	IMP,IMP IBA,IDA IGI IBA,IMP IBA IEA,IMP ISS IEA,IEA,IMP IGI ISS IEA,IDA,TAS,IDA TAS,IMP,IDA,IDA,ISS TAS IEA,IGI,IDA,TAS IEA,IMP IEA,IEA,IDA,IMP ISS IEA,IDA,IMP,IDA,IMP,IDA ISS IEA,IDA NAS	ITGAX,CLEC7A,TMSB4X,CXCL16,CD74,C5AR1,CSF1R,SRGAP2C,SGK1,CCL3,DUSP1,CCL4,LGMN,P2RY12,NR4A3,GPR183,CX3CR1,CXCR4,C3AR1,IL1B,TREM2,ARHGDIB,ADORA3,AIF1,S100A11,CTSH,TNF
2.39632e-06	95	148	10	0.0675676	0.105263	GO:0032602	GO:BP	chemokine production	21010	8018	GO:0001816	IEA,IMP,IMP ISS IEA,IMP,TAS,IDA IEA,ISS IEA,IMP,IDA,IDA ISS IEA	HAVCR2,CLEC7A,CD74,CSF1R,IL18,IL1B,TREM2,LILRB4,AIF1,TNF
2.39632e-06	95	148	10	0.0675676	0.105263	GO:0032642	GO:BP	regulation of chemokine production	21010	8057	c(GO:0001817, GO:0032602)	IEA,IMP,IMP ISS IEA,IMP,TAS,IDA IEA,ISS IEA,IMP,IDA,IDA ISS IEA	HAVCR2,CLEC7A,CD74,CSF1R,IL18,IL1B,TREM2,LILRB4,AIF1,TNF
2.57721e-06	210	167	14	0.0838323	0.0666667	GO:0070374	GO:BP	positive regulation of ERK1 and ERK2 cascade	21010	16881	c(GO:0043410, GO:0070371, GO:0070372)	IEA,IDA IMP IBA IEA,IDA,ISS IEA,IDA IBA,IBA,IBA,IDA,IDA IBA,IDA IMP IBA IEA,IDA,NAS,IBA,IBA	HAVCR2,CD74,C5AR1,CSF1R,CCL3,CCL4,CCL4L2,GPR183,CD4,TREM2,HLA-DRB1,TNF,CCL3L1,CCL2
2.61304e-06	939	167	28	0.167665	0.029819	GO:0098657	GO:BP	import into cell	21010	19705	GO:0006810	IDA IMP IBA IEA,IDA IBA,NAS IEA,IMP ISS IEA,IEA,IGI,TAS IEA,ISS IBA IEA,IEA,IDA IMP IBA IEA,ISS IEA,TAS IEA,ISS,IMP,IMP ISS IBA IEA,IMP,ISS IBA,ISS IEA,IDA,IEA,ISS IEA,IDA IEA,IMP IEA,IDA,TAS IEA,IDA,IDA,ISS	AXL,CLEC7A,CXCL16,C3,WASF2,B2M,BIN1,PLD4,OLR1,MERTK,GSN,FCGR1A,TYROBP,IL1B,TREM2,LILRB4,FCER1G,ITGB2,APOC2,IRF8,AIF1,SLC2A5,TNF,CYBA,CD14,APOC1,ADRB2,CCL2
2.6205e-06	321	92	13	0.141304	0.0404984	GO:0044403	GO:BP	biological process involved in symbiotic interaction	21010	11560	GO:0044419	IMP,IEA,IDA,IEA,IEA,IDA,IDA,IMP,IEA,IDA,ISS IEA,IDA IEA,IEA	AXL,CTSB,CD74,STOM,CSF1R,CCL3,CCL4,GSN,SELPLG,CH25H,CX3CR1,CD4,CXCR4
2.66345e-06	27	169	7	0.0414201	0.259259	GO:0002675	GO:BP	positive regulation of acute inflammatory response	21010	1207	c(GO:0002526, GO:0002673, GO:0050729)	IDA,IEA,IEA,ISS IEA,IEA,ISS IEA,IC	HLA-E,C3,FCGR1A,IL1B,ALOX5AP,TNF,OSM
2.77495e-06	111	169	11	0.0650888	0.0990991	GO:0002526	GO:BP	acute inflammatory response	21010	1062	GO:0006954	IEA,IEA,IDA,IEA,IEA,IDA IEA,ISS IEA,IEA,IDA,ISS IEA,IC	A2M,NLRP3,HLA-E,C3,B4GALT1,FCGR1A,IL1B,ALOX5AP,FCGR3A,TNF,OSM
2.89781e-06	2389	119	38	0.319328	0.0159062	GO:0051246	GO:BP	regulation of protein metabolic process	21010	14274	c(GO:0019538, GO:0051171, GO:0060255, GO:0080090)	IMP IBA IEA,IEA,IBA,IMP,ISS IEA,IEA,IDA,IDA IBA IEA,ISS,ISS IEA,IMP ISS IEA,IEA,IDA IBA,IMP ISS,IDA,IBA IEA,IDA,IMP IEA,IDA IMP ISS IEA,IDA,IEA,IDA,IDA IBA TAS IC IEA,IMP,IDA IMP IBA IEA,IMP ISS IEA,ISS IEA,IDA IEA,IEA,IMP,IDA ISS NAS IEA,IEA,IDA ISS IBA IEA,IMP NAS,IDA IEA,IDA IMP,IDA,IDA	SERPINB9,A2M,CTSS,CLEC7A,CTSC,NLRP3,CTSB,CD74,IFNGR1,C5AR1,CSF1R,FGD2,ITM2B,LAPTM5,C3,CYFIP1,DUSP1,BIN1,ZFP36,IL18,NR4A1,LGMN,PPP1R15A,NFKBIA,HERPUD1,GSN,CX3CR1,CD4,IER3,FCGR1A,IL1B,MKNK1,TREM2,PLAUR,TNFAIP3,LILRB4,HLA-DRB1,ITGB2
2.95924e-06	212	139	13	0.0935252	0.0613208	GO:0002285	GO:BP	lymphocyte activation involved in immune response	21010	831	c(GO:0002366, GO:0046649)	IDA,IEA,IBA,ISS IEA,IDA,ISS IBA IEA,IBA,IDA,IEA,IMP,ISS,IDA,IEA	HAVCR2,NLRP3,CD74,IL18,HLA-DRA,GPR183,FCER1G,HLA-DRB1,IRF8,HLA-DMB,NFKBID,FCGR3A,APBB1IP
3.11006e-06	306	138	15	0.108696	0.0490196	GO:0046651	GO:BP	lymphocyte proliferation	21010	12912	c(GO:0032943, GO:0046649)	IEA,IDA,IMP,IDA,IDA IEA,IMP IBA,IMP,IDA IBA,IBA IEA,IMP,IMP,IMP,IDA,IDA,IEA	HAVCR2,HLA-E,CD74,IL18,GPR183,TYROBP,HLA-DPA1,IL1B,VSIG4,LILRB4,HLA-DRB1,HLA-DMB,AIF1,FCGR3A,PTPN6
3.33096e-06	193	154	13	0.0844156	0.0673575	GO:0050777	GO:BP	negative regulation of immune response	21010	13909	c(GO:0002683, GO:0006955, GO:0048585, GO:0050776)	IMP,IDA,IDA IEA,IDA,IDA,ISS IEA,IPI IBA,ISS IEA,IDA,IDA,TAS,IEA,ISS IEA	SERPINB9,A2M,HAVCR2,HLA-E,HLA-B,TREM2,VSIG4,TNFAIP3,LILRB4,HLA-DRB1,RHBDF2,PTPN6,SAMSN1
3.44926e-06	64	167	9	0.0538922	0.140625	GO:0031663	GO:BP	lipopolysaccharide-mediated signaling pathway	21010	7618	c(GO:0007166, GO:0071222)	IDA,IDA,IEA,IDA,IMP,IGI IBA IEA,IDA,IEA,IDA	CCL3,IL18,NFKBIA,IL1B,TNFAIP3,LY86,TNF,CD14,CCL2
3.44943e-06	2599	169	50	0.295858	0.0192382	GO:0010557	GO:BP	positive regulation of macromolecule biosynthetic process	21010	4281	c(GO:0009059, GO:0010556, GO:0010604, GO:0031328)	IMP IEA,IMP ISS IEA,IDA IMP ISS IBA,IEA,IDA,IDA NAS,IDA IMP ISS IBA IEA,ISS,IDA TAS,IEA,IMP,ISS,IDA ISS,IDA,IDA,IDA,IDA,IDA TAS IEA,IDA IEA,IBA,IC,IEA,IDA IMP IEA,IDA ISS IEA,IMP ISS IEA,ISS TAS IEA,IDA NAS,ISS,IMP,IDA IEA,IDA ISS IEA,IEA,IDA IMP IGI ISS IBA TAS IEA,IEA,IMP ISS IEA,ISS,IDA,IDA IEA,IDA,IMP,IDA,IDA,IEA,IDA IMP IGI ISS IBA IEA,IDA,IDA IMP ISS IBA IEA,IMP IEA,IEA,ISS,IDA	HAVCR2,ITGAX,CLEC7A,NLRP3,HLA-E,REL,CD74,IFNGR1,KLF6,C5AR1,CSF1R,LAPTM5,CCL3,C3,SPP1,B2M,ZFP36,IL18,NR4A1,ELL2,PPP1R15A,CD83,NFKBIA,NR4A3,GSN,NR4A2,CD4,TYROBP,HLA-DPA1,ETS2,EGR2,C3AR1,IL1B,EGR3,TREM2,FCER1G,HLA-DRB1,IRF8,AIF1,HSPA1B,FCGR3A,CTSH,CYBB,TNF,CYBA,CD14,HCLS1,ADRB2,CCL2,OSM
3.57254e-06	3218	169	57	0.337278	0.0177129	GO:0008283	GO:BP	cell population proliferation	21010	3204	GO:0009987	IEA,IMP,IMP IBA,IDA,IMP,IDA,IMP IGI ISS TAS IEA,IDA,IEA,IBA TAS,IDA ISS,ISS IBA,IEA,IDA IMP ISS IBA IEA,IMP IEA,IEA,IDA IEA,IMP,IDA IEA,IMP ISS IEA,IMP ISS IEA,ISS TAS IEA,IEA,IEA,IDA IGI ISS IEA,IMP IBA IEA,IDA IEA,IEA,ISS IEA,IEA,IMP IBA,IMP,IMP,IEA,IDA IGI IBA,IMP,IGI ISS IBA IEA,IBA IEA,IDA NAS IEA,IMP,IMP,IMP,IMP,IDA ISS IBA NAS IEA,IMP,TAS IEA,IDA,IMP NAS IEA,ISS IEA,IDA,IDA IGI IEA,IBA,ISS…	HAVCR2,ITGAX,CLEC7A,HLA-E,CD74,C5AR1,CSF1R,SRGAP2C,ST6GAL1,SGK1,FTH1,FGD2,SPP1,CYFIP1,WASF2,DUSP1,B2M,ZFP36,IL18,NR4A1,LGMN,P2RY12,B4GALT1,NFKBIA,NR4A3,GSN,GPR183,NR4A2,CX3CR1,CXCR4,TYROBP,FOLR2,HLA-DPA1,EGR2,IL1B,EGR3,TREM2,VSIG4,TNFAIP3,LILRB4,HLA-DRB1,ADORA3,HLA-DMB,AIF1,HSPA1B,S100A11,FCGR3A,PTPN6,CTSH,PLEK,TNF,RILPL2,HCLS1,CCL3L1,CAPG,CCL2,OSM
3.90323e-06	298	167	16	0.0958084	0.0536913	GO:0070372	GO:BP	regulation of ERK1 and ERK2 cascade	21010	16879	c(GO:0043408, GO:0070371)	IEA,IDA IMP IBA IEA,IDA,ISS IEA,IDA IBA,IBA,IBA,IDA,IDA IBA,IDA,IDA IMP IBA IEA,IDA,IDA,NAS,IBA,IBA	HAVCR2,CD74,C5AR1,CSF1R,CCL3,CCL4,CCL4L2,GPR183,CD4,IL1B,TREM2,HLA-DRB1,PTPN6,TNF,CCL3L1,CCL2
4.0049e-06	131	148	11	0.0743243	0.0839695	GO:0016064	GO:BP	immunoglobulin mediated immune response	21010	5182	GO:0019724	IDA,ISS IEA,IEA,IDA NAS IEA,IDA NAS IEA,IDA IEA,ISS IEA,IBA,IDA,IEA,IEA	HLA-E,CD74,C3,C1QC,C1QA,FCGR1A,TREM2,FCER1G,FCGR3A,PTPN6,TNF
4.07507e-06	602	151	21	0.139073	0.0348837	GO:0071396	GO:BP	cellular response to lipid	21010	17458	c(GO:0033993, GO:0071310)	ISS,IEA,IDA,IEA,IEA,IDA,IDA,IDA IMP IEA,IDA,IEA,IMP,IEA,ISS IEA,IDA IBA,IMP,IDA IMP,IEA,TAS,IGI IBA IEA,IDA IEA,IDA IMP IEA	CD68,HAVCR2,AXL,NLRP3,SGK1,CCL3,SPP1,ZFP36,IL18,NFKBIA,PDK4,NR4A3,CX3CR1,IL1B,TREM2,TNFAIP3,IRF8,HSPA1B,LY86,TNF,CD14
4.54104e-06	161	154	12	0.0779221	0.0745342	GO:0051250	GO:BP	negative regulation of lymphocyte activation	21010	14278	c(GO:0002695, GO:0046649, GO:0051249)	IDA IEA,IEA,IEA,ISS,IEA,IMP IBA,IBA IEA,ISS IEA,IMP,IMP,IEA,ISS IBA IEA	HAVCR2,AXL,CD74,LAPTM5,MERTK,TYROBP,VSIG4,TNFAIP3,LILRB4,HLA-DRB1,PTPN6,SAMSN1
4.6603e-06	766	169	25	0.147929	0.0326371	GO:0000165	GO:BP	MAPK cascade	21010	59	GO:0035556	IEA,IDA IMP IBA IEA,IDA,ISS IBA IEA,IEA,ISS,IDA IMP IEP IBA,IDA IMP ISS IBA IEA,IMP ISS IEA,IMP,IBA,IBA,IDA,IDA IBA,IDA IMP ISS IEA,IDA IMP ISS IBA IEA,IMP,IDA,IDA IEA,IDA,IDA IMP NAS IEA,IBA,IDA,IMP IBA,IDA	HAVCR2,CD74,C5AR1,CSF1R,FGD2,LAPTM5,CCL3,DUSP1,ZFP36,IL18,CCL4,CCL4L2,GPR183,CD4,IL1B,TREM2,LILRB4,HLA-DRB1,PTPN6,CTSH,TNF,CCL3L1,ADRB2,CCL2,OSM
4.88319e-06	335	111	14	0.126126	0.041791	GO:0042063	GO:BP	gliogenesis	21010	10443	GO:0022008	ISS,ISS IEA,IEA,IDA,ISS TAS,IMP,ISS TAS IEA,IDA,ISS IEA,TAS IEA,ISS,ISS IEA,IGI IEA,IMP ISS IEA	IFNGR1,C5AR1,CSF1R,SRGAP2C,CCL3,BIN1,P2RY12,GPR183,C1QA,CX3CR1,CXCR4,EGR2,IL1B,TREM2
5.09633e-06	134	148	11	0.0743243	0.0820896	GO:0019724	GO:BP	B cell mediated immunity	21010	6302	c(GO:0002449, GO:0002460)	IDA,ISS IEA,IEA,IDA NAS IEA,IDA NAS IEA,IDA IEA,ISS IEA,IBA,IDA,IEA,IEA	HLA-E,CD74,C3,C1QC,C1QA,FCGR1A,TREM2,FCER1G,FCGR3A,PTPN6,TNF
5.34241e-06	101	151	10	0.0662252	0.0990099	GO:0032760	GO:BP	positive regulation of tumor necrosis factor production	21010	8172	c(GO:0032640, GO:0032680, GO:1903557)	IMP IEA,IDA ISS,IDA,ISS,ISS,ISS,IDA,IEA,IDA,IDA IMP IEA	HAVCR2,CLEC7A,HLA-E,IFNGR1,CCL3,TYROBP,FCGR3A,CYBB,CYBA,CD14
5.61393e-06	55	141	8	0.0567376	0.145455	GO:0001913	GO:BP	T cell mediated cytotoxicity	21010	541	c(GO:0001909, GO:0002456)	IEA,IDA IBA,IEA,IDA IBA,IDA,IBA,IDA,ISS IEA	CTSC,HLA-E,B2M,HLA-B,HLA-DRA,HLA-C,HLA-DRB1,CTSH
5.66787e-06	908	167	27	0.161677	0.0297357	GO:0043069	GO:BP	negative regulation of programmed cell death	21010	11021	c(GO:0012501, GO:0043067, GO:0048523)	IMP,IDA IBA IEA,IDA IMP IBA IEA,IEA,IEA,IDA,IEA,IGI,IMP,IDA IGI IBA IEA,IMP,IMP IEA,ISS IEA,TAS IEA,IBA IEA,IDA,IMP,ISS IEA,IMP,IDA IEA,IMP TAS,IEA,ISS IEA,IDA IGI IEA,IMP,ISS TAS IEA,IDA	SERPINB9,AXL,CD74,CSF1R,ST6GAL1,LAPTM5,NR4A1,LGMN,PDK4,HERPUD1,MERTK,NR4A2,CX3CR1,IER3,TSC22D3,IL1B,EGR3,TREM2,PLAUR,TNFAIP3,HSPA1B,UCP2,CTSH,TNF,HCLS1,BCL2A1,CCL2
6.00052e-06	147	137	11	0.080292	0.0748299	GO:0032946	GO:BP	positive regulation of mononuclear cell proliferation	21010	8303	c(GO:0032943, GO:0032944, GO:0070665)	IEA,IDA,IMP,IEA,IDA,IDA IEA,IMP,IDA IBA,IMP,IDA,IDA	HAVCR2,HLA-E,CD74,ST6GAL1,IL18,GPR183,HLA-DPA1,IL1B,HLA-DMB,AIF1,FCGR3A
6.10956e-06	24	118	6	0.0508475	0.25	GO:0002483	GO:BP	antigen processing and presentation of endogenous peptide antigen	21010	1020	c(GO:0019883, GO:0048002)	IDA IBA,IGI,IDA IBA,IDA,IDA IBA,IDA	HLA-E,B2M,HLA-B,HLA-DRA,HLA-C,HLA-DRB1
6.16301e-06	121	167	11	0.0658683	0.0909091	GO:0071346	GO:BP	cellular response to type II interferon	21010	17408	c(GO:0034341, GO:0071345)	IDA NAS IEA,IEP IBA,IBA,IBA,IEA,IDA,IDA IEA,IEP ISS,IEA,IBA,IEP ISS IBA	IFNGR1,CCL3,CCL4,CCL4L2,GSN,HLA-DPA1,IRF8,AIF1,TNF,CCL3L1,CCL2
6.17931e-06	4610	119	55	0.462185	0.0119306	GO:0007275	GO:BP	multicellular organism development	21010	2853	c(GO:0032501, GO:0048856)	IEA,IMP IEA,IMP ISS IEA,IDA IBA IEA,IEA,IEA,IDA,IEP,IDA IEA,ISS,ISS IEA,TAS IEA,IDA IEA,IBA,TAS,IDA ISS TAS,ISS IEA,TAS IEA,IMP IBA IEA,IEA,IBA,IDA IEA,IMP,IDA IMP IEA,IDA ISS IEA,IDA,IMP,IDA,ISS TAS IEA,IEA,IEA,IDA IBA,IEA,IDA,IBA IEA,ISS,IBA,IDA,ISS IBA TAS IEA,ISS IEA,ISS TAS IEA,IDA,ISS IBA IEA,ISS,TAS IEA,ISS TAS IEA,IEA,IDA IGI ISS TAS IEA,IDA IEA,IMP ISS IEA,IMP NAS IEA,IDA IMP,IDA,IDA,IEP…	A2M,HAVCR2,ITGAX,AXL,CTSC,NLRP3,HLA-E,SAT1,CD74,IFNGR1,C5AR1,CSF1R,SRGAP2C,SGK1,ITM2B,CCL3,C3,SPP1,CYFIP1,WASF2,DUSP1,B2M,BIN1,ZFP36,IL18,NR4A1,HLA-B,C1QC,P2RY12,CD83,B4GALT1,SRGN,NFKBIA,HLA-DRA,MERTK,NR4A3,GSN,GPR183,NR4A2,C1QA,CX3CR1,CD4,CXCR4,TYROBP,ETS2,EGR2,C3AR1,IL1B,EGR3,TREM2,TNFAIP3,LILRB4,ARHGDIB,HLA-DRB1,ITGB2
6.2316e-06	851	155	25	0.16129	0.0293772	GO:0045597	GO:BP	positive regulation of cell differentiation	21010	12063	c(GO:0030154, GO:0045595, GO:0048522, GO:0051094)	IDA,IDA,IEA,IDA IEA,IEA,IMP,ISS IEA,ISS IEA,IEA,IDA,ISS IEA,IDA,ISS IEA,ISS,ISS IEA,IDA IGI,IEA,IEA,IDA,IDA,ISS,IMP,IEA,IDA IGI,IMP IEA	AXL,CLEC7A,NLRP3,CD74,CYFIP1,BIN1,ZFP36,IL18,CD83,HLA-DRA,CX3CR1,CD4,CXCR4,TYROBP,EGR2,IL1B,EGR3,TREM2,LILRB4,HLA-DRB1,NFKBID,HSPA1B,CLIC1,TNF,HCLS1
6.51549e-06	45	111	7	0.0630631	0.155556	GO:1905521	GO:BP	regulation of macrophage migration	21010	25724	c(GO:0002685, GO:1905517)	IEA,IGI ISS IEA,TAS,ISS TAS IEA,TAS IEA,IEA,IMP ISS IEA	C5AR1,CSF1R,CCL3,P2RY12,CX3CR1,C3AR1,TREM2
6.72767e-06	122	167	11	0.0658683	0.0901639	GO:0071675	GO:BP	regulation of mononuclear cell migration	21010	17662	c(GO:0002685, GO:0071674)	IEA,IGI,IDA,IMP,IDA,IDA,IEA,IEA,IDA,NAS,IDA	C5AR1,CSF1R,CCL3,DUSP1,CCL4,LGMN,CX3CR1,C3AR1,AIF1,TNF,CCL2
6.78387e-06	558	167	21	0.125749	0.0376344	GO:0051345	GO:BP	positive regulation of hydrolase activity	21010	14353	c(GO:0043085, GO:0051336)	IBA,IMP,IEA,TAS,IMP,IBA,IDA,IEA,IBA,IDA,IDA IBA,TAS,IBA,IMP,IDA IBA,IDA,IDA IBA IEA,IDA,IDA IEA,IBA,IBA	CTSS,CLEC7A,NLRP3,C5AR1,LAPTM5,CCL3,RGS1,BIN1,CCL4,LGMN,PPP1R15A,P2RY12,CCL4L2,GSN,APOC2,RGS10,CTSH,PLEK,TNF,CCL3L1,CCL2
6.86108e-06	69	167	9	0.0538922	0.130435	GO:0002548	GO:BP	monocyte chemotaxis	21010	1083	c(GO:0030595, GO:0071674, GO:0097529)	IDA IBA IC,IMP,IBA,IDA,IBA,IEA,IDA,IBA,IDA IBA	CCL3,DUSP1,CCL4,LGMN,CCL4L2,CX3CR1,AIF1,CCL3L1,CCL2
7.05741e-06	227	167	14	0.0838323	0.061674	GO:0002685	GO:BP	regulation of leukocyte migration	21010	1217	c(GO:0002682, GO:0030334, GO:0050900)	ISS IEA,IEA,IGI ISS IEA,IDA TAS,IMP,IDA,IDA,ISS TAS IEA,TAS IEA,IEA,IMP ISS IEA,IDA,NAS,IDA	CD74,C5AR1,CSF1R,CCL3,DUSP1,CCL4,LGMN,P2RY12,CX3CR1,C3AR1,TREM2,AIF1,TNF,CCL2
7.82797e-06	105	151	10	0.0662252	0.0952381	GO:1903557	GO:BP	positive regulation of tumor necrosis factor superfamily cytokine production	21010	24048	c(GO:0001819, GO:0071706, GO:1903555)	IMP IEA,IDA ISS,IDA,ISS,ISS,ISS,IDA,IEA,IDA,IDA IMP IEA	HAVCR2,CLEC7A,HLA-E,IFNGR1,CCL3,TYROBP,FCGR3A,CYBB,CYBA,CD14
7.9808e-06	156	167	12	0.0718563	0.0769231	GO:0097530	GO:BP	granulocyte migration	21010	19579	GO:0097529	ISS IEA,IEA,IGI,IDA IBA,IBA,IBA,IEA,IEA,IBA,IDA IMP,IBA,IBA	CD74,C5AR1,CSF1R,CCL3,CCL4,CCL4L2,C3AR1,IL1B,FCER1G,ITGB2,CCL3L1,CCL2
8.70972e-06	125	167	11	0.0658683	0.088	GO:0002688	GO:BP	regulation of leukocyte chemotaxis	21010	1220	c(GO:0002685, GO:0030595, GO:0050920)	ISS IEA,IEA,IGI,IDA,IMP,IDA,IDA,IEA,IEA,IDA,IDA	CD74,C5AR1,CSF1R,CCL3,DUSP1,CCL4,LGMN,CX3CR1,C3AR1,AIF1,CCL2
9.09528e-06	428	92	14	0.152174	0.0327103	GO:0016032	GO:BP	viral process	21010	5157	GO:0008150	IMP,IEA,IDA,IEA,IEA,TAS,IDA,IMP,IDA,IMP,IEA,IDA,IDA IEA,IEA	AXL,CTSB,CD74,STOM,CSF1R,ST6GAL1,CCL3,ZFP36,CCL4,GSN,SELPLG,CH25H,CD4,CXCR4
9.16186e-06	27	111	6	0.0540541	0.222222	GO:0150146	GO:BP	cell junction disassembly	21010	21032	c(GO:0022411, GO:0034330)	IEA,ISS IEA,ISS IEA,ISS IEA,ISS IC IEA,IMP ISS IEA	C1QB,C3,C1QC,C1QA,CX3CR1,TREM2
9.77533e-06	1566	167	36	0.215569	0.0229885	GO:0016192	GO:BP	vesicle-mediated transport	21010	5255	c(GO:0006810, GO:0009987)	IDA IMP IBA IEA,IDA IBA,NAS IEA,ISS,IDA,IMP ISS IEA,IEA,IEA,IGI,IMP TAS IEA,NAS,ISS IBA IEA,IEA,IDA IMP IBA IEA,ISS,ISS IEA,TAS IEA,ISS,IMP,IMP ISS IBA IEA,IMP,ISS IBA,IGI ISS IEA,IDA,IEA,ISS IEA,ISS,IDA,IEP ISS IEA,IMP,IDA,TAS IEA,IEA,IDA,IDA TAS,ISS	AXL,CLEC7A,CXCL16,LAPTM5,CCL3,C3,CYFIP1,WASF2,B2M,BIN1,FCGRT,PLD4,OLR1,MERTK,NR4A3,GSN,FCGR1A,TYROBP,IL1B,TREM2,LILRB4,FCER1G,ITGB2,APOC2,IRF8,AIF1,SYNGR2,FCGR3A,PLEK,TNF,CYBA,CD14,LAT2,APOC1,ADRB2,CCL2
1.04087e-05	212	154	13	0.0844156	0.0613208	GO:0050866	GO:BP	negative regulation of cell activation	21010	13979	c(GO:0001775, GO:0048523, GO:0050865, GO:0051241)	IDA IMP IEA,IEA,IEA,ISS,IEA,IMP IBA,ISS IEA,IBA IEA,ISS IEA,IDA IMP,IMP,IEA,ISS IBA IEA	HAVCR2,AXL,CD74,LAPTM5,MERTK,TYROBP,TREM2,VSIG4,TNFAIP3,LILRB4,HLA-DRB1,PTPN6,SAMSN1
1.07158e-05	1261	169	32	0.189349	0.0253767	GO:0019220	GO:BP	regulation of phosphate metabolic process	21010	5853	c(GO:0006796, GO:0051174)	IBA,IDA,IDA IBA IEA,ISS IEA,IMP ISS IBA IEA,IEA,IDA,IDA,IDA,IDA IBA TAS IEA,TAS,IMP TAS IEA,IBA,ISS IEA,IDA IEA,IMP,IDA ISS NAS IEA,IDA ISS IBA IEA,IMP,IEA,IDA IMP,IDA,IDA,IDA IBA,IMP IEA,IDA,IDA ISS IEA,ISS IBA IEA,IMP ISS IEA,IDA,IGI TAS,IDA	AXL,TMSB4X,CD74,C5AR1,CSF1R,FGD2,C3,DUSP1,IL18,PPP1R15A,P2RY12,PDK4,MERTK,CX3CR1,CD4,FCGR1A,IL1B,TREM2,PLAUR,TNFAIP3,LILRB4,HLA-DRB1,ITGB2,APOC2,PTPN6,PLEK,TNF,SAMSN1,HCLS1,APOC1,ADRB2,OSM
1.09215e-05	1262	169	32	0.189349	0.0253566	GO:0051174	GO:BP	regulation of phosphorus metabolic process	21010	14231	c(GO:0006793, GO:0031323)	IBA,IDA,IDA IBA IEA,ISS IEA,IMP ISS IBA IEA,IEA,IDA,IDA,IDA,IDA IBA TAS IEA,TAS,IMP TAS IEA,IBA,ISS IEA,IDA IEA,IMP,IDA ISS NAS IEA,IDA ISS IBA IEA,IMP,IEA,IDA IMP,IDA,IDA,IDA IBA,IMP IEA,IDA,IDA ISS IEA,ISS IBA IEA,IMP ISS IEA,IDA,IGI TAS,IDA	AXL,TMSB4X,CD74,C5AR1,CSF1R,FGD2,C3,DUSP1,IL18,PPP1R15A,P2RY12,PDK4,MERTK,CX3CR1,CD4,FCGR1A,IL1B,TREM2,PLAUR,TNFAIP3,LILRB4,HLA-DRB1,ITGB2,APOC2,PTPN6,PLEK,TNF,SAMSN1,HCLS1,APOC1,ADRB2,OSM
1.11061e-05	111	148	10	0.0675676	0.0900901	GO:0032652	GO:BP	regulation of interleukin-1 production	21010	8067	c(GO:0001817, GO:0032612)	IEA,IDA,IEA,ISS,ISS IEA,ISS,IEA,IMP IEA,IMP,IDA	HAVCR2,CLEC7A,NLRP3,CCL3,CX3CR1,TYROBP,TREM2,TNFAIP3,LILRB4,TNF
1.11061e-05	111	148	10	0.0675676	0.0900901	GO:0032612	GO:BP	interleukin-1 production	21010	8028	GO:0001816	IEA,IDA,IEA,ISS,ISS IEA,ISS,IEA,IMP IEA,IMP,IDA	HAVCR2,CLEC7A,NLRP3,CCL3,CX3CR1,TYROBP,TREM2,TNFAIP3,LILRB4,TNF
1.11983e-05	128	167	11	0.0658683	0.0859375	GO:1990266	GO:BP	neutrophil migration	21010	26178	GO:0097530	ISS IEA,IEA,IDA IBA,IBA,IBA,IEA,IEA,IBA,IDA IMP,IBA,IBA	CD74,C5AR1,CCL3,CCL4,CCL4L2,C3AR1,IL1B,FCER1G,ITGB2,CCL3L1,CCL2
1.13462e-05	27	115	6	0.0521739	0.222222	GO:0032703	GO:BP	negative regulation of interleukin-2 production	21010	8116	c(GO:0001818, GO:0032623, GO:0032663)	IDA IEA,ISS,ISS IEA,IBA IEA,IMP,IDA	HAVCR2,LAPTM5,ZFP36,VSIG4,TNFAIP3,LILRB4
1.16174e-05	307	129	14	0.108527	0.0456026	GO:0030217	GO:BP	T cell differentiation	21010	7040	c(GO:0030098, GO:0042110)	IEA,NAS IEA,IEA,ISS IEA,IEA,IDA,ISS IEA,IDA,IBA,IEA,IDA IMP,IBA,IDA,ISS	NLRP3,CD74,B2M,IL18,CD83,HLA-DRA,GPR183,CD4,IL1B,EGR3,LILRB4,FCER1G,HLA-DRB1,NFKBID
1.16269e-05	99	167	10	0.0598802	0.10101	GO:0050764	GO:BP	regulation of phagocytosis	21010	13896	c(GO:0006909, GO:0030100)	IDA IBA,IMP ISS IEA,IDA IEA,IEA,IMP,IMP ISS IBA IEA,IBA,IMP,IDA,ISS	CLEC7A,C3,MERTK,FCGR1A,IL1B,TREM2,FCER1G,TNF,CYBA,CCL2
1.23354e-05	72	118	8	0.0677966	0.111111	GO:0031343	GO:BP	positive regulation of cell killing	21010	7480	c(GO:0001906, GO:0031341, GO:0048522)	IDA IBA,IDA IBA,IEA,IDA IBA,IDA,IBA,ISS IBA,IDA	CLEC7A,HLA-E,B2M,HLA-B,HLA-DRA,HLA-C,TYROBP,HLA-DRB1
1.31418e-05	189	115	11	0.0956522	0.0582011	GO:0002700	GO:BP	regulation of production of molecular mediator of immune response	21010	1232	c(GO:0002440, GO:0002697, GO:0010468)	IEA,ISS,IEA,IDA,ISS IBA IEA,ISS,IDA,IDA,ISS,IDA,IDA	AXL,CLEC7A,NLRP3,HLA-E,CD74,LAPTM5,B2M,IL18,NR4A3,IL1B,LILRB4
1.34431e-05	881	167	26	0.155689	0.0295119	GO:0043066	GO:BP	negative regulation of apoptotic process	21010	11018	c(GO:0006915, GO:0042981, GO:0043069)	IMP,IDA IBA IEA,IDA IMP IBA IEA,IEA,IEA,IEA,IGI,IMP,IDA IGI IBA IEA,IMP,IMP IEA,ISS IEA,TAS IEA,IBA IEA,IDA,IMP,ISS IEA,IMP,IDA IEA,IMP TAS,IEA,ISS IEA,IDA IGI IEA,IMP,ISS TAS IEA,IDA	SERPINB9,AXL,CD74,CSF1R,ST6GAL1,NR4A1,LGMN,PDK4,HERPUD1,MERTK,NR4A2,CX3CR1,IER3,TSC22D3,IL1B,EGR3,TREM2,PLAUR,TNFAIP3,HSPA1B,UCP2,CTSH,TNF,HCLS1,BCL2A1,CCL2
1.47112e-05	131	129	10	0.0775194	0.0763359	GO:0045621	GO:BP	positive regulation of lymphocyte differentiation	21010	12087	c(GO:0030098, GO:0045619, GO:0051251, GO:1902107)	IDA,IEA,IEA,ISS IEA,IEA,IDA,IEA,IDA,IDA,ISS	AXL,NLRP3,CD74,IL18,CD83,HLA-DRA,EGR3,LILRB4,HLA-DRB1,NFKBID
1.47951e-05	1248	155	30	0.193548	0.0240385	GO:0008284	GO:BP	positive regulation of cell population proliferation	21010	3205	c(GO:0008283, GO:0042127, GO:0048522)	IEA,IMP,IMP IBA,IDA,IMP,IDA,IMP IGI IEA,IEA,IDA IEA,IMP,IDA,IMP,IMP,ISS TAS,IEA,IGI ISS,IDA IEA,ISS IEA,IMP,IMP,IDA IGI IBA,IMP,IEA,IMP,IDA,IDA,IMP,ISS IEA,IDA IGI IEA,ISS IEA	HAVCR2,ITGAX,CLEC7A,HLA-E,CD74,C5AR1,CSF1R,ST6GAL1,CYFIP1,WASF2,IL18,NR4A1,LGMN,P2RY12,B4GALT1,NR4A3,GPR183,CX3CR1,FOLR2,HLA-DPA1,IL1B,EGR3,TNFAIP3,HLA-DMB,AIF1,FCGR3A,PTPN6,CTSH,TNF,HCLS1
1.62074e-05	97	130	9	0.0692308	0.0927835	GO:0002690	GO:BP	positive regulation of leukocyte chemotaxis	21010	1222	c(GO:0002687, GO:0002688, GO:0030595, GO:0050921)	ISS IEA,IEA,IGI,IDA,IDA,IDA,IEA,IEA,IDA	CD74,C5AR1,CSF1R,CCL3,CCL4,LGMN,CX3CR1,C3AR1,AIF1
1.8021e-05	23	148	6	0.0405405	0.26087	GO:0048143	GO:BP	astrocyte activation	21010	13192	c(GO:0014002, GO:0061900)	ISS,ISS IEA,ISS IEA,IEA,ISS IEA,NAS	IFNGR1,C5AR1,C1QA,IL1B,TREM2,TNF
2.06372e-05	2918	169	52	0.307692	0.0178204	GO:0065008	GO:BP	regulation of biological quality	21010	16683	GO:0065007	IBA IEA,IDA IBA,IEA,ISS,IBA TAS,IMP IEA,TAS,ISS,IDA,IDA,IDA IEA,IEA,ISS IEA,IDA IMP ISS IEA,IEA,ISS IEA,IDA TAS,IMP TAS NAS IEA,IEA,IEA,IMP ISS IBA TAS IEA,TAS IEA,IEA,TAS,IDA IMP ISS,IEA,IBA TAS,IDA ISS IEA,HMP IEA,IDA IBA NAS IEA,IEA,IMP ISS IEA,TAS NAS,IBA,IMP,NAS,IMP TAS,ISS IEA,IEA,IEA,IMP IEA,IBA,HMP IEA,IDA HMP ISS IEA,IDA ISS IEA,IEA,IMP,TAS,IBA TAS IEA,IBA IEA,IDA,IDA	AXL,TMSB4X,CTSB,CD74,C5AR1,CSF1R,SGK1,FGD2,LAPTM5,CCL3,SPP1,CYFIP1,BIN1,ZFP36,NR4A1,LGMN,PPP1R15A,P2RY12,SRGN,MERTK,GSN,CX3CR1,IER3,CXCR4,TYROBP,EGR2,C3AR1,IL1B,MYL12A,DHRS9,TBXAS1,TREM2,PLAUR,FCER1G,HLA-DRB1,ITGB2,HSPA1B,SLC2A5,PTPN6,UCP2,CTSH,FPR1,CLIC1,PLEK,TNF,CYBA,HCLS1,DHRS3,CAPG,ADRB2,CCL2,OSM
2.14959e-05	480	169	19	0.112426	0.0395833	GO:0043410	GO:BP	positive regulation of MAPK cascade	21010	11189	c(GO:0000165, GO:0043408, GO:1902533)	IEA,IDA IMP IBA IEA,IDA,ISS IEA,IEA,ISS,IDA IBA,IBA,IBA,IDA,IDA IBA,IDA ISS IEA,IDA IMP IBA IEA,IDA,IDA NAS IEA,IBA,IDA,IBA,IDA	HAVCR2,CD74,C5AR1,CSF1R,FGD2,LAPTM5,CCL3,CCL4,CCL4L2,GPR183,CD4,IL1B,TREM2,HLA-DRB1,TNF,CCL3L1,ADRB2,CCL2,OSM
2.22884e-05	71	129	8	0.0620155	0.112676	GO:0046635	GO:BP	positive regulation of alpha-beta T cell activation	21010	12897	c(GO:0046631, GO:0046634, GO:0050870)	IEA,IDA,IDA ISS IEA,IEA,IDA,IDA,IDA,ISS	NLRP3,HLA-E,IL18,CD83,HLA-DRA,LILRB4,HLA-DRB1,NFKBID
2.41969e-05	250	167	14	0.0838323	0.056	GO:0034612	GO:BP	response to tumor necrosis factor	21010	9091	GO:0034097	IMP,IDA IEA,ISS,IEP IBA,IDA IEA,IBA,IDA IBA IEA,IBA,TAS,IMP,IDA IMP IBA IEA,IEA,IBA,IEP ISS IBA	TMSB4X,CXCL16,LAPTM5,CCL3,ZFP36,CCL4,NFKBIA,CCL4L2,TNFAIP3,HSPA1B,TNF,CD14,CCL3L1,CCL2
2.98759e-05	1691	169	37	0.218935	0.0218805	GO:1902531	GO:BP	regulation of intracellular signal transduction	21010	23244	c(GO:0009966, GO:0035556)	IEA,IBA IEA,ISS,IMP IGI,IEP,IDA IMP IBA IEA,IDA,ISS IBA IEA,TAS,TAS IEA,ISS,IDA IMP IEP IBA,IDA IMP ISS IBA IEA,IDA IEA,IMP IBA,ISS,NAS,IDA IGI IBA IEA,IBA,IDA,ISS IEA,IDA IBA IEA,IDA ISS IEA,IDA IMP ISS IBA IEA,IMP,IDA IEA,IMP,IDA IMP,IDA,IDA IEA,NAS,IDA ISS IBA TAS NAS IEA,IMP,IBA,IDA IGI IEA,IBA,IDA IGI	HAVCR2,AXL,CLEC7A,TMSB4X,REL,CD74,C5AR1,CSF1R,SGK1,FGD2,LAPTM5,CCL3,DUSP1,IL18,CCL4,P2RY12,NFKBIA,HERPUD1,CCL4L2,GPR183,CX3CR1,CD4,IL1B,TREM2,PLAUR,TNFAIP3,LILRB4,ARHGDIB,HLA-DRB1,PTPN6,PLEK,TNF,HCLS1,CCL3L1,ADRB2,CCL2,OSM
3.14611e-05	231	155	13	0.083871	0.0562771	GO:0002573	GO:BP	myeloid leukocyte differentiation	21010	1108	c(GO:0002521, GO:0030099)	IDA,ISS IBA TAS IEA,IDA,IDA,ISS IEA,IDA IMP,IMP ISS,IMP IEA,IDA,IDA,ISS IEA,IDA IEA,IMP IEA	CD74,CSF1R,CCL3,C1QC,GPR183,CD4,TYROBP,TREM2,LILRB4,HLA-DRB1,UCP2,TNF,HCLS1
3.1923e-05	5511	169	78	0.461538	0.0141535	GO:0048523	GO:BP	negative regulation of cellular process	21010	13456	c(GO:0009987, GO:0048519, GO:0050794)	IMP,IDA IMP IEA,IDA IBA IEA,IEA,IDA IMP IBA,IDA,IDA,IDA IMP IBA IEA,IEA,IDA,IEA,IDA ISS,IDA IBA,IDA ISS,IDA,IEA,IEA,IMP,IDA IMP ISS IBA IEA,IDA IEA,IDA ISS IEA,IDA IMP ISS TAS IEA,IEA,ISS IEA,IDA,IMP IGI ISS IEA,IDA TAS IEA,IDA,IEA,IEA,ISS IEA,IMP IEA,IMP,IDA IGI IBA IEA,IMP IEA,ISS,IMP ISS IBA TAS IEA,IDA,IMP TAS IEA,ISS IEA,TAS IEA,IBA IEA,IDA IMP ISS IBA,IDA,IDA ISS TAS IEA,IMP,IMP ISS IEA,IBA…	SERPINB9,HAVCR2,AXL,CTSC,TMSB4X,HLA-E,REL,CD74,CSF1R,SRGAP2C,ST6GAL1,FTH1,ITM2B,LAPTM5,CCL3,RGS1,SPP1,WASF2,DUSP1,B2M,BIN1,ZFP36,IL18,NR4A1,HLA-B,LGMN,PPP1R15A,C1QC,CD83,B4GALT1,SRGN,NFKBIA,PDK4,HERPUD1,MERTK,NR4A3,GSN,CH25H,NR4A2,CX3CR1,IER3,TSC22D3,TYROBP,ETS2,IL1B,EGR3,TREM2,VSIG4,PLAUR,TNFAIP3,LILRB4,ARHGDIB,HLA-DRB1,ITGB2,APOC2,RHBDF2,ADORA3,IRF8,AIF1,RGS10,HSPA1B,S100A11,PTPN6,UCP2,CTSH,PLE…
3.31566e-05	192	154	12	0.0779221	0.0625	GO:0002695	GO:BP	negative regulation of leukocyte activation	21010	1227	c(GO:0002683, GO:0002694, GO:0045321, GO:0050866)	IDA IMP IEA,IEA,IEA,ISS,IEA,IMP IBA,IBA IEA,ISS IEA,IDA IMP,IMP,IEA,ISS IBA IEA	HAVCR2,AXL,CD74,LAPTM5,MERTK,TYROBP,VSIG4,TNFAIP3,LILRB4,HLA-DRB1,PTPN6,SAMSN1
3.37942e-05	56	112	7	0.0625	0.125	GO:0006956	GO:BP	complement activation	21010	2629	c(GO:0002252, GO:0002253, GO:0006959)	IDA,IMP IBA IEA,IDA NAS IEA,IDA TAS NAS IEA,IGI,ISS IEA,IPI IBA IEA	A2M,C3,C1QC,C1QA,IL1B,TREM2,VSIG4
3.47301e-05	43	148	7	0.0472973	0.162791	GO:0002861	GO:BP	regulation of inflammatory response to antigenic stimulus	21010	1385	c(GO:0002437, GO:0050727, GO:0050776)	IDA,IEA,IEA,ISS IEA,IDA,TAS,IEA	HLA-E,C3,FCGR1A,TREM2,HLA-DRB1,RHBDF2,TNF
3.62848e-05	6772	133	74	0.556391	0.0109273	GO:0060255	GO:BP	regulation of macromolecule metabolic process	21010	15204	c(GO:0019222, GO:0043170)	IMP IBA IEA,IEA,IBA,IDA IMP IBA IEA,IMP ISS IEA,IDA IEA,IDA IMP ISS IBA,ISS IEA,IEA,IDA IMP,IDA,IDA,IDA IBA NAS IEA,IDA IMP ISS IBA IEA,ISS,IDA IBA TAS,ISS IEA,IMP ISS IEA,TAS,IEA,IDA IBA,IMP ISS,IDA ISS,IDA,IDA,IBA IEA,IBA IEA,IDA,IDA,IDA IMP IEA,IDA IMP ISS TAS IEA,IDA TAS IEA,IDA IBA IEA,IBA,IMP,IDA IMP,IDA IBA TAS IC IEA,IEA,ISS IEA,IDA IMP IBA TAS IEA,ISS IEA,IDA IMP IBA IEA,IEA,IDA ISS IBA …	SERPINB9,A2M,CTSS,HAVCR2,ITGAX,AXL,CLEC7A,CTSC,NLRP3,TMSB4X,HLA-E,CTSB,REL,CD74,IFNGR1,KLF6,C5AR1,CSF1R,SGK1,FGD2,ITM2B,LAPTM5,CCL3,C3,SPP1,ZNF331,CYFIP1,DUSP1,B2M,BIN1,ZFP36,IL18,NR4A1,ELL2,HLA-B,LGMN,PPP1R15A,CD83,SRGN,NFKBIA,PLD4,HERPUD1,MERTK,NR4A3,GSN,NR4A2,CX3CR1,CD4,IER3,TSC22D3,FCGR1A,TYROBP,HLA-DPA1,ETS2,EGR2,C3AR1,IL1B,MKNK1,EGR3,TREM2,VSIG4,PLAUR,TNFAIP3,LILRB4,FCER1G,HLA-DRB1,ITGB2,RH…
3.69093e-05	120	155	10	0.0645161	0.0833333	GO:0002761	GO:BP	regulation of myeloid leukocyte differentiation	21010	1286	c(GO:0002573, GO:0045637, GO:1902105)	IDA,IDA,IDA,IDA,ISS,IEA,IDA,IDA,IDA IEA,IMP IEA	CD74,CCL3,C1QC,CD4,TYROBP,TREM2,LILRB4,HLA-DRB1,TNF,HCLS1
3.81758e-05	94	148	9	0.0608108	0.0957447	GO:0032611	GO:BP	interleukin-1 beta production	21010	8027	GO:0032612	IDA,IEA,ISS,ISS IEA,ISS,IEA,IMP IEA,IMP,IDA	CLEC7A,NLRP3,CCL3,CX3CR1,TYROBP,TREM2,TNFAIP3,LILRB4,TNF
3.81758e-05	94	148	9	0.0608108	0.0957447	GO:0032651	GO:BP	regulation of interleukin-1 beta production	21010	8066	c(GO:0032611, GO:0032652)	IDA,IEA,ISS,ISS IEA,ISS,IEA,IMP IEA,IMP,IDA	CLEC7A,NLRP3,CCL3,CX3CR1,TYROBP,TREM2,TNFAIP3,LILRB4,TNF
3.92369e-05	668	169	22	0.130178	0.0329341	GO:0043408	GO:BP	regulation of MAPK cascade	21010	11187	c(GO:0000165, GO:1902531)	IEA,IDA IMP IBA IEA,IDA,ISS IBA IEA,IEA,ISS,IDA IBA,IDA IMP ISS IBA IEA,IBA,IBA,IDA,IDA IBA,IDA ISS IEA,IDA IMP ISS IBA IEA,IMP,IDA,IDA IEA,IDA NAS IEA,IBA,IDA,IBA,IDA	HAVCR2,CD74,C5AR1,CSF1R,FGD2,LAPTM5,CCL3,DUSP1,CCL4,CCL4L2,GPR183,CD4,IL1B,TREM2,LILRB4,HLA-DRB1,PTPN6,TNF,CCL3L1,ADRB2,CCL2,OSM
3.93816e-05	397	148	16	0.108108	0.0403023	GO:0052547	GO:BP	regulation of peptidase activity	21010	14860	c(GO:0030162, GO:0051336)	IMP IBA IEA,IEA,IBA,IMP,IEA,IDA,IMP,IMP IEA,IEA,IDA,IEA,IMP,IMP,IEA,IDA IBA IEA,IDA IGI IEA	SERPINB9,A2M,CTSS,CLEC7A,NLRP3,CTSB,LAPTM5,BIN1,NR4A1,LGMN,HERPUD1,GSN,PLAUR,RHBDF2,CTSH,TNF
4.17918e-05	135	104	9	0.0865385	0.0666667	GO:0002702	GO:BP	positive regulation of production of molecular mediator of immune response	21010	1234	c(GO:0002440, GO:0002699, GO:0002700, GO:0010628)	ISS,IEA,IDA,ISS IBA IEA,ISS,IDA,IDA,ISS,IDA	CLEC7A,NLRP3,HLA-E,CD74,LAPTM5,B2M,IL18,NR4A3,IL1B
4.55561e-05	7	111	4	0.036036	0.571429	GO:1904141	GO:BP	positive regulation of microglial cell migration	21010	24539	c(GO:1903977, GO:1904124, GO:1904139, GO:1905523)	TAS,ISS TAS,IEA,IMP ISS IEA	CCL3,P2RY12,CX3CR1,TREM2
4.58787e-05	6	137	4	0.0291971	0.666667	GO:0001794	GO:BP	type IIa hypersensitivity	21010	461	GO:0002445	IDA,IEA,IDA IEA,IDA	HLA-E,C3,FCGR1A,FCGR3A
4.58787e-05	6	137	4	0.0291971	0.666667	GO:0002445	GO:BP	type II hypersensitivity	21010	982	c(GO:0002444, GO:0002524, GO:0016064)	IDA,IEA,IDA IEA,IDA	HLA-E,C3,FCGR1A,FCGR3A
4.61108e-05	51	129	7	0.0542636	0.137255	GO:0046638	GO:BP	positive regulation of alpha-beta T cell differentiation	21010	12900	c(GO:0045582, GO:0046632, GO:0046635, GO:0046637)	IEA,ISS IEA,IEA,IDA,IDA,IDA,ISS	NLRP3,IL18,CD83,HLA-DRA,LILRB4,HLA-DRB1,NFKBID
4.82464e-05	33	118	6	0.0508475	0.181818	GO:0032673	GO:BP	regulation of interleukin-4 production	21010	8087	c(GO:0001817, GO:0032633)	IMP,IEA,IDA,IEA,ISS,IDA	HAVCR2,NLRP3,HLA-E,CD83,FCER1G,HLA-DRB1
4.82464e-05	33	118	6	0.0508475	0.181818	GO:0032633	GO:BP	interleukin-4 production	21010	8048	GO:0001816	IMP,IEA,IDA,IEA,ISS,IDA	HAVCR2,NLRP3,HLA-E,CD83,FCER1G,HLA-DRB1
4.92153e-05	345	150	15	0.1	0.0434783	GO:0051235	GO:BP	maintenance of location	21010	14266	GO:0051179	IBA,IDA IMP IBA,IBA,IDA,IDA,ISS IEA,IDA IMP IBA TAS,IMP,IDA,IDA IBA IEA,IDA,ISS IEA,IEA,IDA NAS,IEA	FTL,TMSB4X,FTH1,CCL3,C3,SRGN,NFKBIA,GSN,CD4,PLIN2,IL1B,TREM2,PTPN6,TNF,CYBA
5.56497e-05	314	166	15	0.0903614	0.0477707	GO:0042742	GO:BP	defense response to bacterium	21010	10838	c(GO:0009617, GO:0098542)	IEA,IEA,IDA,IEA,ISS IEA,IEA,IEA,IDA,ISS IEA,IBA,IEA,IEA,IDA,IBA,IDA IBA IEA	HAVCR2,NLRP3,HLA-E,C5AR1,IL18,CD4,FCGR1A,IL1B,TREM2,FCER1G,IRF8,TNF,CYBA,RNASE1,RNASE6
5.66785e-05	46	148	7	0.0472973	0.152174	GO:0002920	GO:BP	regulation of humoral immune response	21010	1444	c(GO:0006959, GO:0050776)	IDA,IEA,IGI,ISS IEA,IPI IBA,IEA,IEA	A2M,C3,IL1B,TREM2,VSIG4,PTPN6,TNF
5.69433e-05	181	138	11	0.0797101	0.0607735	GO:0042129	GO:BP	regulation of T cell proliferation	21010	10479	c(GO:0042098, GO:0050670, GO:0050863)	IEA,IDA,IDA,IMP,IDA IBA,IBA IEA,IMP,IMP,IMP,IDA,IEA	HAVCR2,HLA-E,IL18,HLA-DPA1,IL1B,VSIG4,LILRB4,HLA-DRB1,HLA-DMB,AIF1,PTPN6
6.14035e-05	23	87	5	0.0574713	0.217391	GO:0001911	GO:BP	negative regulation of leukocyte mediated cytotoxicity	21010	539	c(GO:0001909, GO:0001910, GO:0002704, GO:0031342)	IMP,IEA,IDA,IDA,ISS IEA	SERPINB9,HAVCR2,HLA-E,HLA-B,CX3CR1
6.4228e-05	63	167	8	0.0479042	0.126984	GO:0048247	GO:BP	lymphocyte chemotaxis	21010	13254	c(GO:0030595, GO:0072676)	IBA IEA,IDA IBA,IDA IBA,IBA,ISS IEA,ISS IEA,IBA,IDA IBA	CXCL16,CCL3,CCL4,CCL4L2,GPR183,CH25H,CCL3L1,CCL2
6.51538e-05	144	137	10	0.0729927	0.0694444	GO:0050671	GO:BP	positive regulation of lymphocyte proliferation	21010	13861	c(GO:0032946, GO:0046651, GO:0050670, GO:0051251)	IEA,IDA,IMP,IDA,IDA IEA,IMP,IDA IBA,IMP,IDA,IDA	HAVCR2,HLA-E,CD74,IL18,GPR183,HLA-DPA1,IL1B,HLA-DMB,AIF1,FCGR3A
6.54576e-05	71	148	8	0.0540541	0.112676	GO:0032722	GO:BP	positive regulation of chemokine production	21010	8135	c(GO:0001819, GO:0032602, GO:0032642)	IEA,IMP,IMP ISS IEA,IMP,TAS,IDA IEA,IDA,IDA ISS IEA	HAVCR2,CLEC7A,CD74,CSF1R,IL18,IL1B,AIF1,TNF
6.62963e-05	221	115	11	0.0956522	0.0497738	GO:0002440	GO:BP	production of molecular mediator of immune response	21010	977	c(GO:0002376, GO:0010467)	IEA,ISS,IEA,IDA,ISS IBA IEA,ISS,IDA,IDA,ISS,IDA,IDA	AXL,CLEC7A,NLRP3,HLA-E,CD74,LAPTM5,B2M,IL18,NR4A3,IL1B,LILRB4
6.64027e-05	529	148	18	0.121622	0.0340265	GO:0001525	GO:BP	angiogenesis	21010	340	c(GO:0048514, GO:0048646)	IMP,IEP,IEA,IEA,IEA,IDA,IDA,IEA,IEA,IEA,IEA,IDA ISS IEA,IDA,NAS,IEA,ISS IEA,IEA,IDA	ITGAX,SAT1,C5AR1,C3,WASF2,IL18,NR4A1,B4GALT1,CX3CR1,CXCR4,C3AR1,IL1B,EGR3,TNFAIP3,ITGB2,CTSH,CYBB,TNF
6.65785e-05	35	117	6	0.0512821	0.171429	GO:0002474	GO:BP	antigen processing and presentation of peptide antigen via MHC class I	21010	1011	GO:0048002	IBA IEA,IGI IEA,IDA IBA IEA,IDA IBA IEA,IEA,IBA	HLA-E,B2M,HLA-B,HLA-C,FCGR1A,FCER1G
6.75754e-05	351	151	15	0.0993377	0.042735	GO:0002833	GO:BP	positive regulation of response to biotic stimulus	21010	1357	c(GO:0002831, GO:0009607, GO:0048584)	TAS,IEA,ISS,IEA,IDA,IEA,IDA,IMP ISS IEA,IDA TAS NAS IEA,IDA,IMP,IGI IBA IEA,IEA,IDA,IDA ISS IEA	CTSS,HAVCR2,CLEC7A,NLRP3,HLA-E,NFKBIA,TYROBP,TREM2,TNFAIP3,HLA-DRB1,HSPA1B,LY86,TNF,CYBA,CD14
7.32458e-05	116	129	9	0.0697674	0.0775862	GO:0045582	GO:BP	positive regulation of T cell differentiation	21010	12048	c(GO:0030217, GO:0045580, GO:0045621, GO:0050870)	IEA,IEA,ISS IEA,IEA,IDA,IEA,IDA,IDA,ISS	NLRP3,CD74,IL18,CD83,HLA-DRA,EGR3,LILRB4,HLA-DRB1,NFKBID
7.35756e-05	19	111	5	0.045045	0.263158	GO:1903975	GO:BP	regulation of glial cell migration	21010	24404	c(GO:0008347, GO:0030334)	TAS,ISS TAS IEA,IDA,TAS IEA,IMP ISS IEA	CCL3,P2RY12,GPR183,CX3CR1,TREM2
8.22783e-05	33	129	6	0.0465116	0.181818	GO:0043372	GO:BP	positive regulation of CD4-positive, alpha-beta T cell differentiation	21010	11160	c(GO:0043367, GO:0043370, GO:0046638, GO:2000516)	IEA,ISS IEA,IEA,IDA,IDA,ISS	NLRP3,IL18,CD83,HLA-DRA,HLA-DRB1,NFKBID
9.0741e-05	8	111	4	0.036036	0.5	GO:1904139	GO:BP	regulation of microglial cell migration	21010	24537	c(GO:1903975, GO:1904124, GO:1905521)	TAS,ISS TAS IEA,TAS IEA,IMP ISS IEA	CCL3,P2RY12,CX3CR1,TREM2
9.0741e-05	8	111	4	0.036036	0.5	GO:1904124	GO:BP	microglial cell migration	21010	24522	c(GO:0008347, GO:1905517)	TAS,ISS TAS IEA,TAS IEA,IMP ISS IEA	CCL3,P2RY12,CX3CR1,TREM2
9.78053e-05	156	132	10	0.0757576	0.0641026	GO:0046718	GO:BP	viral entry into host cell	21010	12965	c(GO:0019058, GO:0044409)	IMP,IEA,IDA,IMP,IEA,IDA,IDA IEA,IEA,IDA,IEA	AXL,CTSB,CD74,GSN,SELPLG,CH25H,CD4,CXCR4,HLA-DRB1,HSPA1B
0.000104538	4716	156	65	0.416667	0.0137829	GO:0006810	GO:BP	transport	21010	2530	GO:0051234	IDA,IDA IMP IBA IEA,IDA IBA,IEA,IDA,NAS IEA,IDA ISS IEA,IEA,TAS,IBA IEA,ISS,IDA TAS,IDA IMP ISS IEA,IDA,IEA,IEA,IGI IEA,IMP ISS TAS IEA,IMP IEA,NAS,IEA,IDA,IEA,IDA IMP IBA TAS NAS IEA,IMP IEA,ISS IBA IEA,IEA,IMP IEA,IDA IMP IBA IEA,IDA ISS,ISS IEA,IDA,IEA,TAS IEA,IEA,ISS,IDA TAS,ISS IEA,IEA,IDA IMP ISS NAS IEA,IMP ISS IBA IEA,IMP,ISS IBA,IMP,IGI ISS NAS IEA,IDA IMP IC IEA,ISS IBA IEA,IEA,IEA,ISS …	CTSS,AXL,CLEC7A,FTL,TMSB4X,CXCL16,CD74,STOM,SGK1,FTH1,LAPTM5,CCL3,C3,SPP1,CYFIP1,WASF2,B2M,BIN1,ZFP36,FCGRT,NR4A1,CCL4,P2RY12,SLCO2B1,NFKBIA,PLD4,OLR1,HERPUD1,MERTK,NR4A3,GSN,CD4,IER3,FCGR1A,CXCR4,TYROBP,FOLR2,EGR2,PLIN2,IL1B,TREM2,LILRB4,FCER1G,HLA-DRB1,ITGB2,APOC2,RHBDF2,ADORA3,IRF8,AIF1,SYNGR2,SLC2A5,FCGR3A,PTPN6,UCP2,CLIC1,CYBB,PLEK,TNF,RILPL2,CYBA,CD14,LAT2,HCLS1,BCL2A1
0.000117538	38	118	6	0.0508475	0.157895	GO:0001916	GO:BP	positive regulation of T cell mediated cytotoxicity	21010	544	c(GO:0001912, GO:0001913, GO:0001914, GO:0002711)	IDA IBA,IEA,IDA IBA,IDA,IBA,IDA	HLA-E,B2M,HLA-B,HLA-DRA,HLA-C,HLA-DRB1
0.00011887	26	87	5	0.0574713	0.192308	GO:0031342	GO:BP	negative regulation of cell killing	21010	7479	c(GO:0001906, GO:0031341, GO:0048523)	IMP,IEA,IDA,IDA,ISS IEA	SERPINB9,HAVCR2,HLA-E,HLA-B,CX3CR1
0.000124797	972	169	26	0.153846	0.026749	GO:1902533	GO:BP	positive regulation of intracellular signal transduction	21010	23246	c(GO:0009967, GO:0035556, GO:1902531)	IEA,IBA IEA,ISS,IEP,IDA IMP IBA IEA,IDA,ISS IEA,IEA,ISS,IDA IMP IEP IBA,IDA IEA,IMP IBA,ISS,IBA,IDA,ISS IEA,IDA IBA IEA,IDA ISS IEA,IDA IMP ISS IBA IEA,IDA,IDA ISS IBA TAS NAS IEA,IMP,IBA,IDA IGI IEA,IBA,IDA IGI	HAVCR2,AXL,CLEC7A,REL,CD74,C5AR1,CSF1R,FGD2,LAPTM5,CCL3,IL18,CCL4,P2RY12,CCL4L2,GPR183,CX3CR1,CD4,IL1B,TREM2,HLA-DRB1,TNF,HCLS1,CCL3L1,ADRB2,CCL2,OSM
0.000129641	4310	149	59	0.395973	0.0136891	GO:0030154	GO:BP	cell differentiation	21010	7002	GO:0048869	IEA,IDA IEP IBA IEA,IDA,IEA,IEP,IDA NAS IEA,ISS,NAS,ISS IEA,IMP ISS IBA TAS IEA,IDA,IBA,IDA IEP ISS TAS,ISS IEA,IBA IEA,IMP IBA IEA,IEA,IDA IEA,IDA IMP ISS IEA,IDA IMP ISS IEA,ISS IEA,ISS IEA,IMP,IDA,ISS TAS IEA,IEA,IEA,IMP IEA,IDA,IBA IEA,IEA,ISS,IDA ISS IEA,ISS IBA TAS IEA,ISS IEA,ISS TAS IEA,IDA IMP,ISS IBA IEA,IMP ISS,ISS IEA,IEA,ISS IEA,IDA IGI ISS IBA TAS IEA,NAS,IEA,IDA IMP ISS IEA,IDA IMP…	A2M,AXL,CLEC7A,NLRP3,CTSB,CD74,IFNGR1,KLF6,C5AR1,CSF1R,SRGAP2C,SGK1,CCL3,C3,SPP1,CYFIP1,WASF2,B2M,BIN1,ZFP36,IL18,NR4A1,HLA-B,C1QC,P2RY12,CD83,B4GALT1,NFKBIA,HLA-DRA,PLD4,MERTK,NR4A3,GPR183,NR4A2,C1QA,CX3CR1,CD4,CXCR4,TYROBP,CD53,ETS2,EGR2,IL1B,DHRS9,EGR3,TREM2,LILRB4,FCER1G,HLA-DRB1,ITGB2,IRF8,NFKBID,HSPA1B,PTPN6,UCP2,CLIC1,PLEK,TNF,RILPL2
0.000130754	4311	149	59	0.395973	0.0136859	GO:0048869	GO:BP	cellular developmental process	21010	13764	c(GO:0009987, GO:0032502)	IEA,IDA IEP IBA IEA,IDA,IEA,IEP,IDA NAS IEA,ISS,NAS,ISS IEA,IMP ISS IBA TAS IEA,IDA,IBA,IDA IEP ISS TAS,ISS IEA,IBA IEA,IMP IBA IEA,IEA,IDA IEA,IDA IMP ISS IEA,IDA IMP ISS IEA,ISS IEA,ISS IEA,IMP,IDA,ISS TAS IEA,IEA,IEA,IMP IEA,IDA,IBA IEA,IEA,ISS,IDA ISS IEA,ISS IBA TAS IEA,ISS IEA,ISS TAS IEA,IDA IMP,ISS IBA IEA,IMP ISS,ISS IEA,IEA,ISS IEA,IDA IGI ISS IBA TAS IEA,NAS,IEA,IDA IMP ISS IEA,IDA IMP…	A2M,AXL,CLEC7A,NLRP3,CTSB,CD74,IFNGR1,KLF6,C5AR1,CSF1R,SRGAP2C,SGK1,CCL3,C3,SPP1,CYFIP1,WASF2,B2M,BIN1,ZFP36,IL18,NR4A1,HLA-B,C1QC,P2RY12,CD83,B4GALT1,NFKBIA,HLA-DRA,PLD4,MERTK,NR4A3,GPR183,NR4A2,C1QA,CX3CR1,CD4,CXCR4,TYROBP,CD53,ETS2,EGR2,IL1B,DHRS9,EGR3,TREM2,LILRB4,FCER1G,HLA-DRB1,ITGB2,IRF8,NFKBID,HSPA1B,PTPN6,UCP2,CLIC1,PLEK,TNF,RILPL2
0.000131607	76	151	8	0.0529801	0.105263	GO:0032729	GO:BP	positive regulation of type II interferon production	21010	8142	c(GO:0001819, GO:0032609, GO:0032649)	IEA,IDA,IDA TAS IEA,IMP,IDA,IEA,IEA,ISS IBA IEA	HAVCR2,CLEC7A,IL18,HLA-DPA1,IL1B,IRF8,TNF,CD14
0.000133559	21	112	5	0.0446429	0.238095	GO:0030449	GO:BP	regulation of complement activation	21010	7124	c(GO:0002697, GO:0002920, GO:0006956)	IDA,IEA,IGI,ISS IEA,IPI IBA	A2M,C3,IL1B,TREM2,VSIG4
0.000139886	65	118	7	0.059322	0.107692	GO:0001912	GO:BP	positive regulation of leukocyte mediated cytotoxicity	21010	540	c(GO:0001909, GO:0001910, GO:0002705, GO:0031343)	IDA IBA,IEA,IDA IBA,IDA,IBA,ISS IBA,IDA	HLA-E,B2M,HLA-B,HLA-DRA,HLA-C,TYROBP,HLA-DRB1
0.000140369	3	91	3	0.032967	1	GO:0001798	GO:BP	positive regulation of type IIa hypersensitivity	21010	465	c(GO:0001794, GO:0001796, GO:0002894)	IDA,IEA,IEA	HLA-E,C3,FCGR1A
0.000140369	3	91	3	0.032967	1	GO:0002894	GO:BP	positive regulation of type II hypersensitivity	21010	1418	c(GO:0002445, GO:0002885, GO:0002888, GO:0002891, GO:0002892)	IDA,IEA,IEA	HLA-E,C3,FCGR1A
0.000143203	5757	151	72	0.476821	0.0125065	GO:0031326	GO:BP	regulation of cellular biosynthetic process	21010	7464	c(GO:0009889, GO:0031323, GO:0044249)	IDA IMP IBA IEA,IMP ISS IEA,IDA IEA,IDA IMP ISS IBA,IEA,IDA IMP,IDA,IDA IBA NAS IEA,IDA IMP ISS IBA IEA,ISS,IDA IBA TAS,IEA,IMP,TAS,IDA IBA,ISS,IDA ISS,IDA,IDA,IBA IEA,IBA IEA,IDA,IDA,IDA IMP ISS TAS IEA,IDA TAS IEA,IDA IBA IEA,IBA,IMP,IMP,IDA TAS IC IEA,IEA,ISS IEA,IDA IMP IBA TAS IEA,IMP TAS IEA,ISS IEA,IEA,IDA ISS IBA IEA,IMP ISS IEA,IMP ISS IBA TAS IEA,ISS IEA,IDA NAS,IEA,IDA ISS IBA,IMP,IDA …	HAVCR2,ITGAX,AXL,CLEC7A,NLRP3,TMSB4X,HLA-E,REL,CD74,IFNGR1,KLF6,C5AR1,CSF1R,SGK1,ITM2B,LAPTM5,CCL3,C3,SPP1,ZNF331,CYFIP1,B2M,BIN1,ZFP36,IL18,NR4A1,ELL2,HLA-B,LGMN,PPP1R15A,CD83,SRGN,NFKBIA,PDK4,PLD4,MERTK,NR4A3,GSN,NR4A2,CX3CR1,CD4,TSC22D3,TYROBP,HLA-DPA1,ETS2,EGR2,C3AR1,IL1B,MKNK1,EGR3,TREM2,VSIG4,PLAUR,TNFAIP3,LILRB4,FCER1G,HLA-DRB1,ITGB2,APOC2,ADORA3,IRF8,NFKBID,AIF1,HSPA1B,FCGR3A,PTPN6,CTSH,C…
0.000148084	163	132	10	0.0757576	0.0613497	GO:0044409	GO:BP	entry into host	21010	11564	GO:0044000	IMP,IEA,IDA,IMP,IEA,IDA,IDA IEA,IEA,IDA,IEA	AXL,CTSB,CD74,GSN,SELPLG,CH25H,CD4,CXCR4,HLA-DRB1,HSPA1B
0.000159806	243	169	13	0.0769231	0.0534979	GO:0050730	GO:BP	regulation of peptidyl-tyrosine phosphorylation	21010	13885	c(GO:0001932, GO:0018108)	IDA IBA IEA,IMP ISS IEA,IDA,IEA,IMP,IDA ISS IBA IEA,IDA IMP,IDA,IMP IEA,ISS IEA,ISS IBA IEA,IMP ISS IEA,IDA	CD74,CSF1R,IL18,CD4,FCGR1A,TREM2,LILRB4,ITGB2,PTPN6,TNF,SAMSN1,HCLS1,OSM
0.000164781	47	169	7	0.0414201	0.148936	GO:0002673	GO:BP	regulation of acute inflammatory response	21010	1205	c(GO:0002526, GO:0050727)	IDA,IEA,IEA,ISS IEA,IEA,ISS IEA,IC	HLA-E,C3,FCGR1A,IL1B,ALOX5AP,TNF,OSM
0.000164829	693	148	20	0.135135	0.02886	GO:0030162	GO:BP	regulation of proteolysis	21010	7005	c(GO:0006508, GO:0051246)	IMP IBA IEA,IEA,IBA,IMP,ISS IEA,IEA,IDA,IMP ISS,IMP IEA,IEA,IDA,IDA IMP IBA IEA,IMP ISS IEA,IDA,ISS IEA,IMP NAS,IEA,IBA,IDA IBA IEA,IDA IGI IEA	SERPINB9,A2M,CTSS,CLEC7A,CTSC,NLRP3,CTSB,LAPTM5,BIN1,NR4A1,LGMN,HERPUD1,GSN,IL1B,TREM2,PLAUR,RHBDF2,HSPA1B,CTSH,TNF
0.000171001	99	167	9	0.0538922	0.0909091	GO:1990869	GO:BP	cellular response to chemokine	21010	26381	c(GO:0071345, GO:1990868)	IBA,IMP,IBA,IBA,IEA,IDA IMP IEA,IDA IMP,IBA,IBA	CCL3,DUSP1,CCL4,CCL4L2,CX3CR1,CXCR4,TREM2,CCL3L1,CCL2
0.000171001	99	167	9	0.0538922	0.0909091	GO:1990868	GO:BP	response to chemokine	21010	26380	GO:0034097	IBA,IMP,IBA,IBA,IEA,IDA IMP IEA,IDA IMP,IBA,IBA	CCL3,DUSP1,CCL4,CCL4L2,CX3CR1,CXCR4,TREM2,CCL3L1,CCL2
0.000181019	21	119	5	0.0420168	0.238095	GO:0002888	GO:BP	positive regulation of myeloid leukocyte mediated immunity	21010	1412	c(GO:0002444, GO:0002705, GO:0002886)	IDA,IEA,IEA,ISS IBA,IGI	HLA-E,C3,FCGR1A,TYROBP,ITGB2
0.000182093	5789	151	72	0.476821	0.0124374	GO:0009889	GO:BP	regulation of biosynthetic process	21010	3807	c(GO:0009058, GO:0019222)	IDA IMP IBA IEA,IMP ISS IEA,IDA IEA,IDA IMP ISS IBA,IEA,IDA IMP,IDA,IDA IBA NAS IEA,IDA IMP ISS IBA IEA,ISS,IDA IBA TAS,IEA,IMP,TAS,IDA IBA,ISS,IDA ISS,IDA,IDA,IBA IEA,IBA IEA,IDA,IDA,IDA IMP ISS TAS IEA,IDA TAS IEA,IDA IBA IEA,IBA,IMP,IMP,IDA TAS IC IEA,IEA,ISS IEA,IDA IMP IBA TAS IEA,IMP TAS IEA,ISS IEA,IEA,IDA ISS IBA IEA,IMP ISS IEA,IMP ISS IBA TAS IEA,ISS IEA,IDA NAS,IEA,IDA ISS IBA,IMP,IDA …	HAVCR2,ITGAX,AXL,CLEC7A,NLRP3,TMSB4X,HLA-E,REL,CD74,IFNGR1,KLF6,C5AR1,CSF1R,SGK1,ITM2B,LAPTM5,CCL3,C3,SPP1,ZNF331,CYFIP1,B2M,BIN1,ZFP36,IL18,NR4A1,ELL2,HLA-B,LGMN,PPP1R15A,CD83,SRGN,NFKBIA,PDK4,PLD4,MERTK,NR4A3,GSN,NR4A2,CX3CR1,CD4,TSC22D3,TYROBP,HLA-DPA1,ETS2,EGR2,C3AR1,IL1B,MKNK1,EGR3,TREM2,VSIG4,PLAUR,TNFAIP3,LILRB4,FCER1G,HLA-DRB1,ITGB2,APOC2,ADORA3,IRF8,NFKBID,AIF1,HSPA1B,FCGR3A,PTPN6,CTSH,C…
0.000186444	1562	155	32	0.206452	0.0204866	GO:0045595	GO:BP	regulation of cell differentiation	21010	12061	c(GO:0030154, GO:0050793, GO:0050794)	IDA,IDA,IEA,IDA IEA,IDA,IEA,IEA,IDA IEA,IMP,IDA IMP ISS IEA,ISS IEA,IMP,IDA,IEA,IMP IEA,IDA,ISS TAS IEA,IDA,ISS IEA,ISS,ISS IEA,IDA IGI ISS TAS,IEA,ISS IEA,IDA IMP,IDA,ISS,IMP,IEA,IEA,IDA IGI ISS TAS NAS IEA,IMP IEA	AXL,CLEC7A,NLRP3,CD74,CCL3,SPP1,CYFIP1,B2M,BIN1,ZFP36,IL18,HLA-B,C1QC,CD83,NFKBIA,HLA-DRA,CX3CR1,CD4,CXCR4,TYROBP,EGR2,IL1B,EGR3,TREM2,LILRB4,HLA-DRB1,NFKBID,HSPA1B,PTPN6,CLIC1,TNF,HCLS1
0.000199692	4905	156	66	0.423077	0.0134557	GO:0051234	GO:BP	establishment of localization	21010	14265	GO:0051179	IDA,IDA IMP IBA IEA,IDA IBA,IEA,IDA,NAS IEA,IDA ISS IEA,IEA,TAS,IBA IEA,ISS,IDA TAS,IDA IMP ISS IEA,IDA,IEA,IEA,IGI IEA,IMP ISS TAS IEA,IMP IEA,NAS,IEA,IDA,IEA,IDA IMP IBA TAS NAS IEA,IMP IEA,ISS IBA IEA,IEA,IMP IEA,IDA IMP IBA IEA,IDA ISS,ISS IEA,IDA,IEA,TAS IEA,IEA,ISS,IDA TAS,ISS IEA,IEA,IDA IMP ISS NAS IEA,IMP ISS IBA IEA,IEA,IMP,ISS IBA,IMP,IGI ISS NAS IEA,IDA IMP IC IEA,ISS IBA IEA,IEA,IEA,…	CTSS,AXL,CLEC7A,FTL,TMSB4X,CXCL16,CD74,STOM,SGK1,FTH1,LAPTM5,CCL3,C3,SPP1,CYFIP1,WASF2,B2M,BIN1,ZFP36,FCGRT,NR4A1,CCL4,P2RY12,SLCO2B1,NFKBIA,PLD4,OLR1,HERPUD1,MERTK,NR4A3,GSN,CD4,IER3,FCGR1A,CXCR4,TYROBP,FOLR2,EGR2,PLIN2,IL1B,TREM2,TNFAIP3,LILRB4,FCER1G,HLA-DRB1,ITGB2,APOC2,RHBDF2,ADORA3,IRF8,AIF1,SYNGR2,SLC2A5,FCGR3A,PTPN6,UCP2,CLIC1,CYBB,PLEK,TNF,RILPL2,CYBA,CD14,LAT2,HCLS1,BCL2A1
0.000201476	17	57	4	0.0701754	0.235294	GO:0045953	GO:BP	negative regulation of natural killer cell mediated cytotoxicity	21010	12362	c(GO:0001911, GO:0002716, GO:0042267, GO:0042269)	IMP,IEA,IDA,IDA	SERPINB9,HAVCR2,HLA-E,HLA-B
0.000216638	800	169	23	0.136095	0.02875	GO:0010562	GO:BP	positive regulation of phosphorus metabolic process	21010	4286	c(GO:0006793, GO:0031325, GO:0051174)	IBA,IDA,IDA IBA IEA,IMP ISS IBA IEA,IEA,IDA,IDA,IDA IBA TAS,TAS,IBA,ISS IEA,IDA IEA,IMP,IDA NAS,IDA ISS IEA,IMP,IDA,IDA IBA,IDA,IDA ISS IEA,IMP ISS IEA,IGI TAS,IDA	AXL,TMSB4X,CD74,CSF1R,FGD2,C3,IL18,PPP1R15A,P2RY12,MERTK,CX3CR1,CD4,FCGR1A,IL1B,TREM2,PLAUR,HLA-DRB1,APOC2,PLEK,TNF,HCLS1,ADRB2,OSM
0.000216638	800	169	23	0.136095	0.02875	GO:0045937	GO:BP	positive regulation of phosphate metabolic process	21010	12348	c(GO:0006796, GO:0010562, GO:0019220)	IBA,IDA,IDA IBA IEA,IMP ISS IBA IEA,IEA,IDA,IDA,IDA IBA TAS,TAS,IBA,ISS IEA,IDA IEA,IMP,IDA NAS,IDA ISS IEA,IMP,IDA,IDA IBA,IDA,IDA ISS IEA,IMP ISS IEA,IGI TAS,IDA	AXL,TMSB4X,CD74,CSF1R,FGD2,C3,IL18,PPP1R15A,P2RY12,MERTK,CX3CR1,CD4,FCGR1A,IL1B,TREM2,PLAUR,HLA-DRB1,APOC2,PLEK,TNF,HCLS1,ADRB2,OSM
0.000220721	866	169	24	0.142012	0.0277136	GO:0008285	GO:BP	negative regulation of cell population proliferation	21010	3206	c(GO:0008283, GO:0042127, GO:0048523)	IEA,IEA,IDA,IDA ISS,IEA,IEA,IDA IEA,IEA,IMP IBA,IDA,ISS IEA,IBA IEA,IDA NAS,IMP,IMP,IMP,IDA,IMP,TAS,NAS IEA,IEA,TAS,IMP,TAS	HAVCR2,CSF1R,SRGAP2C,FTH1,SPP1,DUSP1,B2M,B4GALT1,TYROBP,IL1B,TREM2,VSIG4,TNFAIP3,LILRB4,HLA-DRB1,ADORA3,AIF1,HSPA1B,S100A11,PTPN6,TNF,CCL3L1,CCL2,OSM
0.000225248	34	148	6	0.0405405	0.176471	GO:0150077	GO:BP	regulation of neuroinflammatory response	21010	20995	c(GO:0050727, GO:0150076)	IEA,TAS,TAS,TAS,IMP ISS IBA IEA,TAS	CTSC,CCL3,IL18,IL1B,TREM2,TNF
0.000227101	188	152	11	0.0723684	0.0585106	GO:0019722	GO:BP	calcium-mediated signaling	21010	6301	GO:0019932	ISS,IDA IMP,IMP,ISS,IEA,IMP,IDA ISS IBA IEA,IDA,NAS,IDA IEA,IGI IBA	CLEC7A,CCL3,CCL4,P2RY12,CD4,CXCR4,TREM2,FCGR3A,PLEK,TNF,LAT2
0.000233373	6726	155	81	0.522581	0.0120428	GO:0031323	GO:BP	regulation of cellular metabolic process	21010	7461	c(GO:0019222, GO:0044237, GO:0050794)	IDA IMP IBA IEA,IMP ISS IEA,IDA IBA IEA,IDA IMP ISS IBA,IEA,IDA IMP,IDA,IDA IBA NAS IEA,IDA IMP ISS IBA IEA,ISS,IDA IBA TAS,ISS IEA,IMP ISS IBA IEA,TAS,IEA,IDA IBA,ISS,IDA,IDA ISS,IDA,IDA,IBA IEA,IBA IEA,IDA,IDA,IDA,IDA IMP ISS TAS IEA,IDA TAS IEA,IDA IBA IEA,IBA,IMP,IMP,IDA IBA TAS IC IEA,TAS,IEA,ISS IEA,IDA IMP IBA TAS IEA,IMP ISS TAS IEA,ISS IEA,IBA IEA,IDA ISS IBA IEA,IMP ISS IEA,IMP ISS IBA …	HAVCR2,ITGAX,AXL,CLEC7A,NLRP3,TMSB4X,HLA-E,REL,CD74,IFNGR1,KLF6,C5AR1,CSF1R,SGK1,FGD2,ITM2B,LAPTM5,SPTLC2,CCL3,C3,SPP1,ZNF331,CYFIP1,DUSP1,B2M,BIN1,ZFP36,IL18,NR4A1,ELL2,HLA-B,LGMN,PPP1R15A,P2RY12,CD83,SRGN,NFKBIA,PDK4,PLD4,MERTK,NR4A3,GSN,NR4A2,CX3CR1,CD4,IER3,TSC22D3,FCGR1A,TYROBP,HLA-DPA1,ETS2,EGR2,C3AR1,IL1B,MKNK1,EGR3,TREM2,VSIG4,PLAUR,TNFAIP3,LILRB4,FCER1G,HLA-DRB1,ITGB2,APOC2,ADORA3,IRF8,N…
0.000244286	1696	167	35	0.209581	0.0206368	GO:0009719	GO:BP	response to endogenous stimulus	21010	3674	GO:0050896	IEP,IEA,IEP,ISS,IEA,IEP,IEA,IEA,IEA,IDA IEA,IMP ISS IBA IEA,IDA,ISS IEA,IMP IEA,IEA,ISS IBA IEA,ISS IBA IEA,IEA,IEA,IEA,IEA,ISS IC IEA,IMP,IDA ISS IEA,ISS,ISS,IDA,TAS,IEA,IEP,IEA,IDA IEA,ISS IEA,IGI IEA,IEP	SERPINB9,A2M,CTSS,CD68,NLRP3,CTSB,SGK1,SPP1,CYFIP1,ZFP36,NR4A1,LGMN,P2RY12,PDK4,ARPC1B,NR4A3,NR4A2,CX3CR1,CXCR4,FOLR2,EGR2,IL1B,EGR3,TREM2,FCER1G,ITGB2,RGS10,HSPA1B,UCP2,CTSH,CYBB,TNF,HCLS1,ADRB2,CCL2
0.000251037	1374	118	25	0.211864	0.0181951	GO:0051247	GO:BP	positive regulation of protein metabolic process	21010	14275	c(GO:0010604, GO:0019538, GO:0051173, GO:0051246)	IBA,IMP,ISS IEA,IEA,IDA IBA IEA,ISS,IMP ISS IEA,IEA,IMP ISS,IDA,IDA,IDA,IDA IBA TAS IC,IMP,IDA IMP,IMP ISS IEA,ISS IEA,IDA IEA,IEA,IMP,IDA NAS,IDA ISS IEA,IMP,IDA IEA,IDA	CTSS,CLEC7A,CTSC,NLRP3,CD74,IFNGR1,CSF1R,FGD2,LAPTM5,C3,IL18,LGMN,PPP1R15A,NFKBIA,HERPUD1,GSN,CX3CR1,CD4,IER3,FCGR1A,IL1B,TREM2,PLAUR,TNFAIP3,HLA-DRB1
0.000258518	18	57	4	0.0701754	0.222222	GO:0002716	GO:BP	negative regulation of natural killer cell mediated immunity	21010	1248	c(GO:0002228, GO:0002707, GO:0002715, GO:0045824)	IMP,IEA,IDA,IDA	SERPINB9,HAVCR2,HLA-E,HLA-B
0.000272331	211	138	11	0.0797101	0.0521327	GO:0045619	GO:BP	regulation of lymphocyte differentiation	21010	12085	c(GO:0030098, GO:0051249, GO:1902105)	IDA,IEA,IEA,ISS IEA,IEA,IDA,IEA,IDA IMP,IDA,ISS,IEA	AXL,NLRP3,CD74,IL18,CD83,HLA-DRA,EGR3,LILRB4,HLA-DRB1,NFKBID,PTPN6
0.000295733	239	151	12	0.0794702	0.0502092	GO:0002758	GO:BP	innate immune response-activating signaling pathway	21010	1283	c(GO:0002218, GO:0002757)	TAS,IEA,ISS,IEA,IEA,IDA,IMP ISS IEA,IDA TAS NAS IEA,IMP,IEA,IDA,IDA ISS IEA	CTSS,HAVCR2,CLEC7A,NLRP3,NFKBIA,TYROBP,TREM2,TNFAIP3,HSPA1B,TNF,CYBA,CD14
0.000299527	213	138	11	0.0797101	0.0516432	GO:0042098	GO:BP	T cell proliferation	21010	10461	c(GO:0042110, GO:0046651)	IEA,IDA,IDA,IMP,IDA IBA,IBA IEA,IMP,IMP,IMP,IDA,IEA	HAVCR2,HLA-E,IL18,HLA-DPA1,IL1B,VSIG4,LILRB4,HLA-DRB1,HLA-DMB,AIF1,PTPN6
0.000310807	19	148	5	0.0337838	0.263158	GO:0002281	GO:BP	macrophage activation involved in immune response	21010	827	c(GO:0002275, GO:0042116)	IEA,ISS IEA,ISS IBA,ISS IEA,IEA	HAVCR2,CX3CR1,TYROBP,TREM2,TNF
0.000341043	161	146	10	0.0684932	0.0621118	GO:1904018	GO:BP	positive regulation of vasculature development	21010	24433	c(GO:0001944, GO:0051094, GO:0051240, GO:1901342)	IMP,IEA,IEA,IEA,IEA,IEA,IDA ISS IEA,IEA,ISS IEA,IEA	ITGAX,C5AR1,C3,CX3CR1,CXCR4,C3AR1,IL1B,ITGB2,CTSH,CYBB
0.000341043	161	146	10	0.0684932	0.0621118	GO:0045766	GO:BP	positive regulation of angiogenesis	21010	12217	c(GO:0001525, GO:0045765, GO:1904018)	IMP,IEA,IEA,IEA,IEA,IEA,IDA ISS IEA,IEA,ISS IEA,IEA	ITGAX,C5AR1,C3,CX3CR1,CXCR4,C3AR1,IL1B,ITGB2,CTSH,CYBB
0.000372475	42	129	6	0.0465116	0.142857	GO:2000516	GO:BP	positive regulation of CD4-positive, alpha-beta T cell activation	21010	26902	c(GO:0035710, GO:0046635, GO:2000514)	IEA,ISS IEA,IEA,IDA,IDA,ISS	NLRP3,IL18,CD83,HLA-DRA,HLA-DRB1,NFKBID
0.000382648	37	148	6	0.0405405	0.162162	GO:0097242	GO:BP	amyloid-beta clearance	21010	19438	GO:0032501	ISS,ISS IEA,ISS IEA,IMP ISS IEA,ISS,ISS IEA	IFNGR1,C5AR1,C3,TREM2,ITGB2,TNF
0.000406643	58	155	7	0.0451613	0.12069	GO:0002763	GO:BP	positive regulation of myeloid leukocyte differentiation	21010	1288	c(GO:0002573, GO:0002761, GO:0045639, GO:1902107)	IDA,IDA,ISS,IEA,IDA,IDA,IMP IEA	CD74,CD4,TYROBP,TREM2,HLA-DRB1,TNF,HCLS1
0.000421631	1031	148	24	0.162162	0.0232784	GO:0010243	GO:BP	response to organonitrogen compound	21010	4080	c(GO:0010033, GO:1901698)	ISS,IEA,IEA,IEA,ISS IBA IEA,IDA,ISS IEA,IEA,IMP IEA,IDA IMP IBA IEA,ISS IBA IEA,ISS IBA IEA,IEA,IEA,IEA,ISS IEA,IDA ISS IEA,IEA,ISS,ISS,IDA,IEA,IEA,IEA	CD68,NLRP3,C5AR1,CYFIP1,NR4A1,LGMN,P2RY12,NFKBIA,PDK4,HERPUD1,NR4A3,NR4A2,CXCR4,FOLR2,EGR2,IL1B,TREM2,TNFAIP3,FCER1G,ITGB2,RGS10,UCP2,CYBB,TNF
0.000422574	11	111	4	0.036036	0.363636	GO:1903977	GO:BP	positive regulation of glial cell migration	21010	24406	c(GO:0008347, GO:0030335, GO:1903975)	TAS,ISS TAS,IEA,IMP ISS IEA	CCL3,P2RY12,CX3CR1,TREM2
0.000438732	47	118	6	0.0508475	0.12766	GO:0001914	GO:BP	regulation of T cell mediated cytotoxicity	21010	542	c(GO:0001910, GO:0001913, GO:0002709)	IDA IBA,IEA,IDA IBA,IDA,IBA,IDA	HLA-E,B2M,HLA-B,HLA-DRA,HLA-C,HLA-DRB1
0.000455673	66	138	7	0.0507246	0.106061	GO:0002704	GO:BP	negative regulation of leukocyte mediated immunity	21010	1236	c(GO:0002443, GO:0002698, GO:0002703)	IMP,IEA,IDA,IDA,ISS IEA,IDA,IEA	SERPINB9,HAVCR2,HLA-E,HLA-B,CX3CR1,LILRB4,PTPN6
0.000470617	308	80	10	0.125	0.0324675	GO:0052548	GO:BP	regulation of endopeptidase activity	21010	14861	GO:0052547	IMP IBA,IEA,IMP,IEA,IMP,IMP IEA,IEA,IDA,IEA,IMP	SERPINB9,A2M,CLEC7A,NLRP3,LAPTM5,BIN1,NR4A1,LGMN,HERPUD1,GSN
0.000527295	72	129	7	0.0542636	0.0972222	GO:0046637	GO:BP	regulation of alpha-beta T cell differentiation	21010	12899	c(GO:0045580, GO:0046632, GO:0046634)	IEA,ISS IEA,IEA,IDA,IDA,IDA,ISS	NLRP3,IL18,CD83,HLA-DRA,LILRB4,HLA-DRB1,NFKBID
0.000544452	167	148	10	0.0675676	0.0598802	GO:0050792	GO:BP	regulation of viral process	21010	13918	c(GO:0016032, GO:0050789)	IMP,IDA,IEA,IMP,IMP,IDA,IDA,IEA,IDA,IDA	AXL,CD74,STOM,ZFP36,GSN,CH25H,CD4,CXCR4,HLA-DRB1,TNF
0.000558407	229	167	12	0.0718563	0.0524017	GO:0071356	GO:BP	cellular response to tumor necrosis factor	21010	17418	c(GO:0034612, GO:0071345)	IMP,ISS,IEP IBA,IDA IEA,IBA,IDA IBA IEA,IBA,TAS,IMP,IDA IMP IBA IEA,IBA,IEP ISS IBA	TMSB4X,LAPTM5,CCL3,ZFP36,CCL4,NFKBIA,CCL4L2,TNFAIP3,HSPA1B,TNF,CCL3L1,CCL2
0.00055971	4	91	3	0.032967	0.75	GO:0001796	GO:BP	regulation of type IIa hypersensitivity	21010	463	c(GO:0001794, GO:0002892)	IDA,IEA,IEA	HLA-E,C3,FCGR1A
0.00055971	4	91	3	0.032967	0.75	GO:0002892	GO:BP	regulation of type II hypersensitivity	21010	1416	c(GO:0002445, GO:0002883, GO:0002886, GO:0002889)	IDA,IEA,IEA	HLA-E,C3,FCGR1A
0.000606719	83	114	7	0.0614035	0.0843373	GO:0045824	GO:BP	negative regulation of innate immune response	21010	12259	c(GO:0002832, GO:0031348, GO:0032102, GO:0045087, GO:0045088, GO:0050777)	IMP,IDA,IEA,IDA,IDA,IPI IBA,ISS IEA	SERPINB9,A2M,HAVCR2,HLA-E,HLA-B,VSIG4,TNFAIP3
0.000614816	43	137	6	0.0437956	0.139535	GO:0032814	GO:BP	regulation of natural killer cell activation	21010	8209	c(GO:0030101, GO:0051249)	IEA,IDA,IDA,IDA,IBA,IDA	HAVCR2,AXL,HLA-E,IL18,TYROBP,FCGR3A
0.000619149	190	132	10	0.0757576	0.0526316	GO:0044000	GO:BP	movement in host	21010	11422	GO:0051701	IMP,IEA,IDA,IMP,IEA,IDA,IDA IEA,IEA,IDA,IEA	AXL,CTSB,CD74,GSN,SELPLG,CH25H,CD4,CXCR4,HLA-DRB1,HSPA1B
0.000620887	40	148	6	0.0405405	0.15	GO:0050850	GO:BP	positive regulation of calcium-mediated signaling	21010	13963	c(GO:0019722, GO:0050848, GO:1902533)	ISS,IMP,IMP,IEA,IDA ISS IBA IEA,IDA	CLEC7A,CCL3,CCL4,CD4,TREM2,TNF
0.000643134	16	81	4	0.0493827	0.25	GO:0002428	GO:BP	antigen processing and presentation of peptide antigen via MHC class Ib	21010	965	c(GO:0002475, GO:0048002)	IDA IBA,IEA,IBA,IBA	HLA-E,B2M,HLA-B,HLA-C
0.00067226	6	57	3	0.0526316	0.5	GO:0042270	GO:BP	protection from natural killer cell mediated cytotoxicity	21010	10568	GO:0045953	IMP,IDA,IDA	SERPINB9,HLA-E,HLA-B
0.000685129	619	148	18	0.121622	0.0290792	GO:0048514	GO:BP	blood vessel morphogenesis	21010	13449	c(GO:0001568, GO:0035239)	IMP,IEP,IEA,IEA,IEA,IDA,IDA,IEA,IEA,IEA,IEA,IDA ISS IEA,IDA,NAS,IEA,ISS IEA,IEA,IDA	ITGAX,SAT1,C5AR1,C3,WASF2,IL18,NR4A1,B4GALT1,CX3CR1,CXCR4,C3AR1,IL1B,EGR3,TNFAIP3,ITGB2,CTSH,CYBB,TNF
0.000723122	41	148	6	0.0405405	0.146341	GO:0014002	GO:BP	astrocyte development	21010	4659	c(GO:0021782, GO:0048708)	ISS,ISS IEA,ISS IEA,IEA,ISS IEA,NAS	IFNGR1,C5AR1,C1QA,IL1B,TREM2,TNF
0.000730897	260	151	12	0.0794702	0.0461538	GO:0002218	GO:BP	activation of innate immune response	21010	767	c(GO:0002253, GO:0045089)	TAS,IEA,ISS,IEA,IEA,IDA,IMP ISS IEA,IDA TAS NAS IEA,IMP,IEA,IDA,IDA ISS IEA	CTSS,HAVCR2,CLEC7A,NLRP3,NFKBIA,TYROBP,TREM2,TNFAIP3,HSPA1B,TNF,CYBA,CD14
0.00073316	5499	151	68	0.450331	0.0123659	GO:0010468	GO:BP	regulation of gene expression	21010	4230	c(GO:0010467, GO:0010556)	IDA IMP IBA IEA,IMP ISS IEA,IDA IEA,IDA IMP ISS IBA,IEA,IDA IMP,IDA,IDA IBA NAS IEA,IDA IMP ISS IBA IEA,ISS,IDA IBA TAS,IEA,IMP,TAS,ISS,IDA ISS,IDA,IDA,IBA IEA,IBA IEA,IDA,IDA,IDA IMP ISS TAS IEA,IDA TAS IEA,IDA IBA IEA,IBA,IMP,IMP,IDA TAS IC IEA,IEA,ISS IEA,IDA IMP IBA TAS IEA,ISS IEA,IEA,IDA ISS IBA IEA,IMP ISS IEA,IMP ISS IBA TAS IEA,ISS IEA,IDA NAS,IEA,IDA ISS IBA,IMP,IDA IBA IEA,IDA ISS IBA …	HAVCR2,ITGAX,AXL,CLEC7A,NLRP3,TMSB4X,HLA-E,REL,CD74,IFNGR1,KLF6,C5AR1,CSF1R,SGK1,LAPTM5,CCL3,C3,SPP1,ZNF331,CYFIP1,B2M,BIN1,ZFP36,IL18,NR4A1,ELL2,HLA-B,LGMN,PPP1R15A,CD83,SRGN,NFKBIA,PLD4,MERTK,NR4A3,GSN,NR4A2,CX3CR1,CD4,TSC22D3,TYROBP,HLA-DPA1,ETS2,EGR2,C3AR1,IL1B,MKNK1,EGR3,TREM2,VSIG4,PLAUR,TNFAIP3,LILRB4,FCER1G,HLA-DRB1,ITGB2,ADORA3,IRF8,NFKBID,AIF1,HSPA1B,FCGR3A,PTPN6,CTSH,CYBB,TNF,CYBA,CD14
0.000801289	5631	151	69	0.456954	0.0122536	GO:0010556	GO:BP	regulation of macromolecule biosynthetic process	21010	4280	c(GO:0009059, GO:0031326, GO:0060255)	IDA IMP IBA IEA,IMP ISS IEA,IDA IEA,IDA IMP ISS IBA,IEA,IDA IMP,IDA,IDA IBA NAS IEA,IDA IMP ISS IBA IEA,ISS,IDA IBA TAS,IEA,IMP,TAS,IDA IBA,ISS,IDA ISS,IDA,IDA,IBA IEA,IBA IEA,IDA,IDA,IDA IMP ISS TAS IEA,IDA TAS IEA,IDA IBA IEA,IBA,IMP,IMP,IDA TAS IC IEA,IEA,ISS IEA,IDA IMP IBA TAS IEA,ISS IEA,IEA,IDA ISS IBA IEA,IMP ISS IEA,IMP ISS IBA TAS IEA,ISS IEA,IDA NAS,IEA,IDA ISS IBA,IMP,IDA IBA IEA,IDA …	HAVCR2,ITGAX,AXL,CLEC7A,NLRP3,TMSB4X,HLA-E,REL,CD74,IFNGR1,KLF6,C5AR1,CSF1R,SGK1,ITM2B,LAPTM5,CCL3,C3,SPP1,ZNF331,CYFIP1,B2M,BIN1,ZFP36,IL18,NR4A1,ELL2,HLA-B,LGMN,PPP1R15A,CD83,SRGN,NFKBIA,PLD4,MERTK,NR4A3,GSN,NR4A2,CX3CR1,CD4,TSC22D3,TYROBP,HLA-DPA1,ETS2,EGR2,C3AR1,IL1B,MKNK1,EGR3,TREM2,VSIG4,PLAUR,TNFAIP3,LILRB4,FCER1G,HLA-DRB1,ITGB2,ADORA3,IRF8,NFKBID,AIF1,HSPA1B,FCGR3A,PTPN6,CTSH,CYBB,TNF,CYB…
0.000815032	816	165	22	0.133333	0.0269608	GO:0048871	GO:BP	multicellular organismal-level homeostasis	21010	13766	c(GO:0032501, GO:0042592)	IEA,IEA,ISS,IBA IEA,HEP IEA,IDA,ISS IEA,IEA,IEA,ISS,ISS IEA,ISS IEA,IBA IEA,ISS,ISS IEA,ISS NAS IEA,IMP,ISS IEA,IDA,ISS IEA,ISS IEA,ISS IEA	AXL,CD74,CSF1R,SPP1,B2M,ZFP36,IL18,PDK4,MERTK,NR4A3,GPR183,CX3CR1,TSC22D3,CXCR4,IL1B,TNFAIP3,HSPA1B,UCP2,CTSH,TNF,HCLS1,ADRB2
0.000824839	134	148	9	0.0608108	0.0671642	GO:0038061	GO:BP	non-canonical NF-kappaB signal transduction	21010	10158	GO:0035556	IEA,IMP IGI,IBA,ISS,IEA,IDA NAS,IDA,IEA,IDA IEA	HAVCR2,TMSB4X,REL,LAPTM5,IL18,NFKBIA,IL1B,TREM2,TNF
0.000834161	72	138	7	0.0507246	0.0972222	GO:0042267	GO:BP	natural killer cell mediated cytotoxicity	21010	10565	c(GO:0001909, GO:0002228)	IMP,IEA,IDA,IEA,IDA,IDA,IEA	SERPINB9,HAVCR2,HLA-E,IL18,HLA-B,FCGR3A,PTPN6
0.000851755	120	166	9	0.0542169	0.075	GO:0050830	GO:BP	defense response to Gram-positive bacterium	21010	13946	GO:0042742	IEA,IEA,IDA,IEA,ISS IEA,IDA,IEA,IBA,IDA IBA	HAVCR2,NLRP3,HLA-E,C5AR1,IL18,IL1B,TNF,RNASE1,RNASE6
0.000855244	60	167	7	0.0419162	0.116667	GO:0008347	GO:BP	glial cell migration	21010	3226	c(GO:0016477, GO:0042063)	IDA,ISS TAS,ISS TAS IEA,IDA,TAS IEA,IMP ISS IEA,IDA	SRGAP2C,CCL3,P2RY12,GPR183,CX3CR1,TREM2,CCL2
0.000864456	113	129	8	0.0620155	0.0707965	GO:0046634	GO:BP	regulation of alpha-beta T cell activation	21010	12896	c(GO:0046631, GO:0050863)	IEA,IDA,IDA ISS IEA,IEA,IDA,IDA,IDA,ISS	NLRP3,HLA-E,IL18,CD83,HLA-DRA,LILRB4,HLA-DRB1,NFKBID
0.000908354	194	169	11	0.0650888	0.056701	GO:0043491	GO:BP	phosphatidylinositol 3-kinase/protein kinase B signal transduction	21010	11247	GO:0035556	IBA IEA,IMP IEP,IDA,ISS,IEA,ISS IEA,IMP,IMP ISS IEA,IMP,IMP,IGI	AXL,CCL3,IL18,P2RY12,MERTK,CX3CR1,IL1B,TNF,HCLS1,CCL2,OSM
0.00102122	4	111	3	0.027027	0.75	GO:0150062	GO:BP	complement-mediated synapse pruning	21010	20980	GO:0098883	ISS IEA,ISS IEA,ISS IEA	C3,C1QA,TREM2
0.00103104	122	167	9	0.0538922	0.0737705	GO:0072676	GO:BP	lymphocyte migration	21010	18330	GO:0071674	IBA IEA,IDA IBA,IDA IBA,IBA,ISS IEA,ISS IEA,IDA,IBA,IDA ISS IBA	CXCL16,CCL3,CCL4,CCL4L2,GPR183,CH25H,AIF1,CCL3L1,CCL2
0.00104086	101	148	8	0.0540541	0.0792079	GO:1901222	GO:BP	regulation of non-canonical NF-kappaB signal transduction	21010	22153	c(GO:0038061, GO:1902531)	IEA,IMP IGI,ISS,IEA,NAS,IDA,IEA,IDA IEA	HAVCR2,TMSB4X,LAPTM5,IL18,NFKBIA,IL1B,TREM2,TNF
0.00105016	707	148	19	0.128378	0.0268741	GO:0001568	GO:BP	blood vessel development	21010	363	c(GO:0001944, GO:0048856)	IMP,IEP,IEA,IEA,IEA,IDA,IDA,IEA,IEA,IEA,IEA,IEA,IDA ISS IEA,IDA,NAS,IEA,ISS IEA,IEA,IDA	ITGAX,SAT1,C5AR1,C3,WASF2,IL18,NR4A1,B4GALT1,CX3CR1,CXCR4,EGR2,C3AR1,IL1B,EGR3,TNFAIP3,ITGB2,CTSH,CYBB,TNF
0.00107188	90	167	8	0.0479042	0.0888889	GO:0070098	GO:BP	chemokine-mediated signaling pathway	21010	16705	c(GO:0019221, GO:1990869)	IBA,IBA,IBA,IEA,IDA IMP IEA,IDA IMP,IBA,IBA	CCL3,CCL4,CCL4L2,CX3CR1,CXCR4,TREM2,CCL3L1,CCL2
0.00110568	75	138	7	0.0507246	0.0933333	GO:0002228	GO:BP	natural killer cell mediated immunity	21010	775	c(GO:0002449, GO:0045087)	IMP,IEA,IDA,IEA,IDA,IDA,IEA	SERPINB9,HAVCR2,HLA-E,IL18,HLA-B,FCGR3A,PTPN6
0.0011172	386	148	14	0.0945946	0.0362694	GO:2001233	GO:BP	regulation of apoptotic signaling pathway	21010	27519	c(GO:0009966, GO:0042981, GO:0097190)	IBA,IEA,IMP IBA IEA,IDA IGI IBA IEA,IMP,ISS IEA,IEA,IDA,ISS IEA,IMP,IDA IEA,IMP,IBA IEA,IDA IGI IBA	CTSS,CTSC,CD74,HERPUD1,NR4A2,CX3CR1,IER3,IL1B,TREM2,PLAUR,TNFAIP3,HSPA1B,CTSH,TNF
0.00113431	50	130	6	0.0461538	0.12	GO:0006911	GO:BP	phagocytosis, engulfment	21010	2601	c(GO:0006909, GO:0099024)	ISS IEA,ISS IEA,TAS IEA,IMP ISS IBA IEA,ISS,ISS IEA	C3,GSN,FCGR1A,TREM2,ITGB2,AIF1
0.00113456	5	85	3	0.0352941	0.6	GO:0043435	GO:BP	response to corticotropin-releasing hormone	21010	11203	GO:0043434	ISS IBA IEA,ISS IBA,ISS IBA IEA	NR4A1,NR4A3,NR4A2
0.00113456	5	85	3	0.0352941	0.6	GO:0071376	GO:BP	cellular response to corticotropin-releasing hormone stimulus	21010	17438	c(GO:0043435, GO:0071375)	ISS IBA IEA,ISS IBA,ISS IBA IEA	NR4A1,NR4A3,NR4A2
0.00115651	58	112	6	0.0535714	0.103448	GO:0043030	GO:BP	regulation of macrophage activation	21010	10991	c(GO:0002694, GO:0042116)	IEA,IEA,NAS,TAS,IMP ISS IBA IEA,IEA	HAVCR2,CTSC,CD74,CCL3,TREM2,VSIG4
0.00116594	1172	148	25	0.168919	0.0213311	GO:0048646	GO:BP	anatomical structure formation involved in morphogenesis	21010	13556	c(GO:0009653, GO:0032502)	IMP,IEP,IEA,IEA,IEA,IBA,IDA,IDA,IEA,IEA,IEA,IMP IBA,ISS IEA,IEA,IEA,IEA,IDA ISS IEA,IDA,ISS IEA,ISS NAS IEA,IEP IEA,IEA,ISS IEA,IEA,IDA	ITGAX,SAT1,C5AR1,C3,WASF2,DUSP1,IL18,NR4A1,B4GALT1,CX3CR1,CXCR4,TYROBP,CD53,ETS2,EGR2,C3AR1,IL1B,EGR3,TREM2,TNFAIP3,ITGB2,PTPN6,CTSH,CYBB,TNF
0.00121899	31	115	5	0.0434783	0.16129	GO:0002507	GO:BP	tolerance induction	21010	1043	c(GO:0002376, GO:0002520)	IMP IEA,IDA,IMP,IMP,IDA IMP	HAVCR2,HLA-E,HLA-B,TNFAIP3,LILRB4
0.00126814	99	155	8	0.0516129	0.0808081	GO:0045639	GO:BP	positive regulation of myeloid cell differentiation	21010	12105	c(GO:0030099, GO:0045597, GO:0045637)	IDA,IDA,ISS,IEA,IDA,IMP,IDA,IMP IEA	CD74,CD4,TYROBP,TREM2,HLA-DRB1,HSPA1B,TNF,HCLS1
0.00129086	1111	167	26	0.155689	0.0234023	GO:0051130	GO:BP	positive regulation of cellular component organization	21010	14188	c(GO:0016043, GO:0048522, GO:0051128)	IMP,IDA IMP IBA,IMP ISS IEA,IDA IMP IEA,IMP IBA,IGI,ISS IEA,IDA TAS,ISS TAS,IDA IEA,IMP,IEA,IMP IBA,ISS IEA,IMP,IMP ISS IBA IEA,IMP,IBA,IC,IMP,IDA ISS IEA,IDA IMP IEA,IDA,IEA,IDA,ISS	AXL,CLEC7A,C3,CYFIP1,WASF2,B2M,BIN1,PPP1R15A,P2RY12,MERTK,GSN,FCGR1A,TYROBP,CD53,IL1B,TREM2,PLAUR,FCER1G,APOC2,HSPA1B,PLEK,TNF,CYBA,CD14,ADRB2,CCL2
0.00129299	327	151	13	0.0860927	0.0397554	GO:0045089	GO:BP	positive regulation of innate immune response	21010	11877	c(GO:0002833, GO:0031349, GO:0032103, GO:0045087, GO:0045088, GO:0050778)	TAS,IEA,ISS,IEA,IDA,IEA,IDA,IMP ISS IEA,IDA TAS NAS IEA,IMP,IEA,IDA,IDA ISS IEA	CTSS,HAVCR2,CLEC7A,NLRP3,HLA-E,NFKBIA,TYROBP,TREM2,TNFAIP3,HSPA1B,TNF,CYBA,CD14
0.0013103	292	169	13	0.0769231	0.0445205	GO:0018108	GO:BP	peptidyl-tyrosine phosphorylation	21010	5452	c(GO:0006468, GO:0018212)	IDA IBA IEA,IDA IMP ISS IEA,IDA,IEA,IMP,IDA ISS IBA IEA,IDA IMP,IDA,IDA IMP IEA,ISS IEA,ISS IBA IEA,IMP ISS IEA,IDA	CD74,CSF1R,IL18,CD4,FCGR1A,TREM2,LILRB4,ITGB2,PTPN6,TNF,SAMSN1,HCLS1,OSM
0.00139396	282	148	12	0.0810811	0.0425532	GO:0045765	GO:BP	regulation of angiogenesis	21010	12216	c(GO:0001525, GO:0022603, GO:1901342)	IMP,IEA,IEA,IEA,IEA,IEA,IDA ISS IEA,NAS,IEA,ISS IEA,IEA,IDA	ITGAX,C5AR1,C3,CX3CR1,CXCR4,C3AR1,IL1B,TNFAIP3,ITGB2,CTSH,CYBB,TNF
0.00140723	27	137	5	0.0364964	0.185185	GO:0032816	GO:BP	positive regulation of natural killer cell activation	21010	8211	c(GO:0030101, GO:0032814, GO:0051251)	IDA,IDA,IDA,IBA,IDA	AXL,HLA-E,IL18,TYROBP,FCGR3A
0.00140723	27	137	5	0.0364964	0.185185	GO:0002438	GO:BP	acute inflammatory response to antigenic stimulus	21010	975	c(GO:0002437, GO:0002526)	IEA,IDA,IEA,IDA IEA,IDA	A2M,HLA-E,C3,FCGR1A,FCGR3A
0.00141482	294	169	13	0.0769231	0.0442177	GO:0018212	GO:BP	peptidyl-tyrosine modification	21010	5532	GO:0018193	IDA IBA IEA,IDA IMP ISS IEA,IDA,IEA,IMP,IDA ISS IBA IEA,IDA IMP,IDA,IDA IMP IEA,ISS IEA,ISS IBA IEA,IMP ISS IEA,IDA	CD74,CSF1R,IL18,CD4,FCGR1A,TREM2,LILRB4,ITGB2,PTPN6,TNF,SAMSN1,HCLS1,OSM
0.00146339	46	148	6	0.0405405	0.130435	GO:0002455	GO:BP	humoral immune response mediated by circulating immunoglobulin	21010	992	c(GO:0006959, GO:0016064)	IEA,IDA NAS IEA,IDA NAS IEA,ISS IEA,IEA,IEA	C3,C1QC,C1QA,TREM2,PTPN6,TNF
0.0014651	1105	148	24	0.162162	0.0217195	GO:1901698	GO:BP	response to nitrogen compound	21010	22527	GO:0042221	ISS,IEA,IEA,IEA,ISS IBA IEA,IDA,ISS IEA,IEA,IMP IEA,IDA IMP IBA IEA,ISS IBA IEA,ISS IBA IEA,IEA,IEA,IEA,ISS IEA,IDA ISS IEA,IEA,ISS,ISS,IDA,IEA,IEA,IEA	CD68,NLRP3,C5AR1,CYFIP1,NR4A1,LGMN,P2RY12,NFKBIA,PDK4,HERPUD1,NR4A3,NR4A2,CXCR4,FOLR2,EGR2,IL1B,TREM2,TNFAIP3,FCER1G,ITGB2,RGS10,UCP2,CYBB,TNF
0.00151553	294	118	11	0.0932203	0.037415	GO:0007249	GO:BP	canonical NF-kappaB signal transduction	21010	2834	GO:0035556	ISS,IEP IBA IEA,IDA,IDA,ISS IEA,IDA,IDA IEA,ISS IEA,IDA IEA,IMP,IDA	CLEC7A,REL,CD74,NFKBIA,CX3CR1,CD4,IL1B,TREM2,TNFAIP3,LILRB4,HLA-DRB1
0.00152538	84	129	7	0.0542636	0.0833333	GO:0002292	GO:BP	T cell differentiation involved in immune response	21010	838	c(GO:0002286, GO:0030217)	IEA,ISS IEA,IDA,ISS IEA,IBA,IDA,ISS	NLRP3,IL18,HLA-DRA,GPR183,FCER1G,HLA-DRB1,NFKBID
0.00155101	210	132	10	0.0757576	0.047619	GO:0051701	GO:BP	biological process involved in interaction with host	21010	14597	GO:0044403	IMP,IEA,IDA,IMP,IEA,IDA,IDA IEA,IEA,IDA,IEA	AXL,CTSB,CD74,GSN,SELPLG,CH25H,CD4,CXCR4,HLA-DRB1,HSPA1B
0.0015584	285	148	12	0.0810811	0.0421053	GO:1901342	GO:BP	regulation of vasculature development	21010	22248	c(GO:0001944, GO:2000026)	IMP,IEA,IEA,IEA,IEA,IEA,IDA ISS IEA,NAS,IEA,ISS IEA,IEA,IDA	ITGAX,C5AR1,C3,CX3CR1,CXCR4,C3AR1,IL1B,TNFAIP3,ITGB2,CTSH,CYBB,TNF
0.0016181	14	118	4	0.0338983	0.285714	GO:0002468	GO:BP	dendritic cell antigen processing and presentation	21010	1005	GO:0019882	ISS,IEA,IDA,IDA	CD68,CD74,HLA-DRA,HLA-DRB1
0.00172033	522	167	17	0.101796	0.032567	GO:0060627	GO:BP	regulation of vesicle-mediated transport	21010	15542	c(GO:0016192, GO:0050794, GO:0051049)	IMP,IDA IBA,IMP ISS IEA,IGI,IEA,IDA IEA,IEA,IMP,IMP ISS IBA IEA,IBA,IGI,IDA,IMP,IDA,IEA,IDA,ISS	AXL,CLEC7A,C3,B2M,BIN1,MERTK,FCGR1A,IL1B,TREM2,FCER1G,ITGB2,APOC2,TNF,CYBA,CD14,APOC1,CCL2
0.00172667	54	129	6	0.0465116	0.111111	GO:0043370	GO:BP	regulation of CD4-positive, alpha-beta T cell differentiation	21010	11158	c(GO:0043367, GO:0046637, GO:2000514)	IEA,ISS IEA,IEA,IDA,IDA,ISS	NLRP3,IL18,CD83,HLA-DRA,HLA-DRB1,NFKBID
0.0017428	59	118	6	0.0508475	0.101695	GO:0032653	GO:BP	regulation of interleukin-10 production	21010	8068	c(GO:0001817, GO:0032613)	IDA ISS,IEA,ISS,IEA,IDA,IDA	CLEC7A,CD83,TYROBP,TREM2,LILRB4,HLA-DRB1
0.0017428	59	118	6	0.0508475	0.101695	GO:0032613	GO:BP	interleukin-10 production	21010	8029	GO:0001816	IDA ISS,IEA,ISS,IEA,IDA,IDA	CLEC7A,CD83,TYROBP,TREM2,LILRB4,HLA-DRB1
0.00175792	124	129	8	0.0620155	0.0645161	GO:0046632	GO:BP	alpha-beta T cell differentiation	21010	12894	c(GO:0030217, GO:0046631)	IEA,ISS IEA,IEA,IDA,ISS IEA,IDA,IDA,ISS	NLRP3,IL18,CD83,HLA-DRA,GPR183,LILRB4,HLA-DRB1,NFKBID
0.00180351	1117	169	26	0.153846	0.0232766	GO:0042325	GO:BP	regulation of phosphorylation	21010	10593	c(GO:0016310, GO:0019220)	IBA,IDA IBA IEA,ISS IEA,IMP ISS IBA IEA,IEA,IDA,IDA,IDA,TAS,IBA,ISS IEA,IDA IEA,IMP,IDA ISS NAS IEA,IDA ISS IBA IEA,IMP,IEA,IDA IMP,IDA,IDA,IMP IEA,IDA ISS IEA,ISS IBA IEA,IMP ISS IEA,IGI TAS,IDA	AXL,CD74,C5AR1,CSF1R,FGD2,C3,DUSP1,IL18,P2RY12,MERTK,CX3CR1,CD4,FCGR1A,IL1B,TREM2,PLAUR,TNFAIP3,LILRB4,HLA-DRB1,ITGB2,PTPN6,TNF,SAMSN1,HCLS1,ADRB2,OSM
0.00183137	59	119	6	0.0504202	0.101695	GO:0002886	GO:BP	regulation of myeloid leukocyte mediated immunity	21010	1410	c(GO:0002444, GO:0002703)	IDA,IEA,ISS IEA,IEA,ISS IBA,IGI	HLA-E,C3,CX3CR1,FCGR1A,TYROBP,ITGB2
0.00186723	5542	156	69	0.442308	0.0124504	GO:0051179	GO:BP	localization	21010	14235	GO:0008150	IDA,IDA IMP IBA IEA,IDA IBA,IBA IEA,IDA IMP IBA,NAS IEA,IDA ISS IEA,IEA,TAS,IBA IEA,ISS,IDA TAS,IDA IMP ISS IEA,IDA,IEA,IEA,IGI IEA,IMP ISS TAS IEA,IMP IEA,NAS,IEA,IDA,IMP,IEA,ISS IEA,IDA IMP IBA TAS NAS IEA,IDA IMP IBA TAS IEA,ISS IBA IEA,IEA,IMP IEA,IDA IMP IBA IEA,IDA ISS,IMP ISS IEA,IDA,IEA,TAS IEA,IEA,IMP ISS,IDA TAS,ISS IEA,IDA IBA IEA,IDA IMP ISS NAS IEA,IEA,IDA IMP ISS IBA IEA,IEA,IDA IMP…	CTSS,AXL,CLEC7A,FTL,TMSB4X,CXCL16,CD74,STOM,SGK1,FTH1,LAPTM5,CCL3,C3,SPP1,CYFIP1,WASF2,B2M,BIN1,ZFP36,FCGRT,NR4A1,CCL4,PPP1R15A,P2RY12,SRGN,SLCO2B1,NFKBIA,PLD4,OLR1,HERPUD1,MERTK,NR4A3,GSN,CD4,IER3,FCGR1A,CXCR4,TYROBP,FOLR2,EGR2,PLIN2,IL1B,MYL12A,TREM2,TNFAIP3,LILRB4,FCER1G,HLA-DRB1,ITGB2,APOC2,RHBDF2,ADORA3,IRF8,AIF1,SYNGR2,SLC2A5,FCGR3A,PTPN6,UCP2,CLIC1,CYBB,PLEK,TNF,RILPL2,CYBA,CD14,LAT2,HCLS1…
0.00191433	736	148	19	0.128378	0.0258152	GO:0001944	GO:BP	vasculature development	21010	566	c(GO:0048731, GO:0072359)	IMP,IEP,IEA,IEA,IEA,IDA,IDA,IEA,IEA,IEA,IEA,IEA,IDA ISS IEA,IDA,NAS,IEA,ISS IEA,IEA,IDA	ITGAX,SAT1,C5AR1,C3,WASF2,IL18,NR4A1,B4GALT1,CX3CR1,CXCR4,EGR2,C3AR1,IL1B,EGR3,TNFAIP3,ITGB2,CTSH,CYBB,TNF
0.00192016	142	114	8	0.0701754	0.056338	GO:0002832	GO:BP	negative regulation of response to biotic stimulus	21010	1356	c(GO:0002831, GO:0009607, GO:0048585)	IMP,IDA,IEA,IDA,IDA,IMP ISS IEA,IPI IBA,IDA IMP ISS IEA	SERPINB9,A2M,HAVCR2,HLA-E,HLA-B,TREM2,VSIG4,TNFAIP3
0.00202851	75	151	7	0.0463576	0.0933333	GO:0002220	GO:BP	innate immune response activating cell surface receptor signaling pathway	21010	768	c(GO:0002429, GO:0002758)	ISS,IEA,IDA,ISS IEA,NAS IEA,IDA,IDA ISS IEA	CLEC7A,NFKBIA,TYROBP,TREM2,TNFAIP3,CYBA,CD14
0.00214707	49	148	6	0.0405405	0.122449	GO:0036230	GO:BP	granulocyte activation	21010	9962	GO:0002274	IDA,IEA,IBA,IBA,IGI,IEA	CCL3,IL18,TYROBP,FCER1G,ITGB2,TNF
0.00236255	3071	119	38	0.319328	0.0123738	GO:0051173	GO:BP	positive regulation of nitrogen compound metabolic process	21010	14230	c(GO:0006807, GO:0009893, GO:0051171)	IBA,IDA IMP,ISS IEA,IEA,IDA,IDA NAS,IDA IBA IEA,ISS,IDA TAS,IMP ISS IEA,IEA,IMP ISS,IDA,IDA,IDA IMP ISS IEA,IDA,IDA IEA,IBA,IDA,IDA IBA TAS IC,IDA IMP IEA,IDA IMP,IDA IEA,IMP ISS IEA,ISS TAS IEA,ISS IEA,IDA IEA,IEA,IMP,IDA IEA,IDA ISS IEA,IDA NAS IEA,IEA,IDA ISS IEA,IMP,IDA IEA,IDA,IEA	CTSS,CLEC7A,CTSC,NLRP3,TMSB4X,REL,CD74,IFNGR1,KLF6,CSF1R,FGD2,LAPTM5,C3,SPP1,ZFP36,IL18,NR4A1,ELL2,LGMN,PPP1R15A,NFKBIA,HERPUD1,NR4A3,GSN,NR4A2,CX3CR1,CD4,IER3,FCGR1A,ETS2,EGR2,IL1B,EGR3,TREM2,PLAUR,TNFAIP3,HLA-DRB1,ITGB2
0.0023764	163	138	9	0.0652174	0.0552147	GO:0050728	GO:BP	negative regulation of inflammatory response	21010	13883	c(GO:0006954, GO:0031348, GO:0032102, GO:0050727)	IPI,IEA,IEA,IBA IEA,IMP ISS IEA,ISS IEA,IDA,TAS,IDA IEA	SIGLEC10,ZFP36,IER3,AOAH,TREM2,TNFAIP3,HLA-DRB1,RHBDF2,PTPN6
0.00239609	289	152	12	0.0789474	0.0415225	GO:0019932	GO:BP	second-messenger-mediated signaling	21010	6371	GO:0035556	ISS,IDA IMP,IMP,ISS,IEA,IMP,IDA ISS IBA IEA,IDA,TAS,NAS,IDA IEA,IGI IBA	CLEC7A,CCL3,CCL4,P2RY12,CD4,CXCR4,TREM2,FCGR3A,FPR1,PLEK,TNF,LAT2
0.00241859	353	148	13	0.0878378	0.0368272	GO:0045862	GO:BP	positive regulation of proteolysis	21010	12291	c(GO:0006508, GO:0030162, GO:0051247)	IBA,IMP,ISS IEA,IEA,IMP ISS,IDA,IDA IMP,IMP ISS IEA,IDA,ISS IEA,IBA,IDA IBA IEA,IDA IEA	CTSS,CLEC7A,CTSC,NLRP3,LAPTM5,LGMN,HERPUD1,GSN,IL1B,TREM2,HSPA1B,CTSH,TNF
0.00242136	26	18	3	0.166667	0.115385	GO:0032753	GO:BP	positive regulation of interleukin-4 production	21010	8165	c(GO:0001819, GO:0032633, GO:0032673)	IMP,IEA,IDA	HAVCR2,NLRP3,HLA-E
0.00249215	1704	167	33	0.197605	0.0193662	GO:0042592	GO:BP	homeostatic process	21010	10755	GO:0008150	IEA,IBA TAS IEA,IEA,ISS,IBA TAS IEA,IDA,IBA IEA,IDA HEP IEA,IDA,ISS IEA,ISS IEA,IDA IBA IEA,IEA,ISS,ISS IEA,ISS IEA,IBA IEA,ISS,ISS IEA,IEA,ISS IEA,ISS NAS IEA,IMP,IMP IC,IMP,IEA,ISS IEA,IDA,ISS IEA,IEA,ISS IEA,ISS IEA,TAS	AXL,FTL,CD74,CSF1R,FTH1,CCL3,SPP1,B2M,ZFP36,IL18,PDK4,HERPUD1,MERTK,NR4A3,GPR183,CX3CR1,TSC22D3,CXCR4,IL1B,TBXAS1,TREM2,TNFAIP3,HLA-DRB1,APOC2,HSPA1B,PTPN6,UCP2,CTSH,TNF,CYBA,HCLS1,ADRB2,CCL2
0.00252903	858	155	21	0.135484	0.0244755	GO:0009725	GO:BP	response to hormone	21010	3680	c(GO:0009719, GO:0010033)	IEP,IEA,IEP,IEP,IEA,IEA,IEA,IDA,ISS IBA IEA,IMP IEA,IEA,ISS IBA IEA,ISS IBA IEA,IEA,ISS IEA,TAS,IEA,IEP,IEA,IDA,ISS IEA	SERPINB9,A2M,CTSS,CTSB,SGK1,SPP1,CYFIP1,ZFP36,NR4A1,PDK4,ARPC1B,NR4A3,NR4A2,EGR2,IL1B,HSPA1B,UCP2,CTSH,CYBB,TNF,HCLS1
0.00253981	22	81	4	0.0493827	0.181818	GO:0019885	GO:BP	antigen processing and presentation of endogenous peptide antigen via MHC class I	21010	6355	c(GO:0002474, GO:0002483)	IBA,IGI,IDA IBA,IDA IBA	HLA-E,B2M,HLA-B,HLA-C
0.00254321	5	111	3	0.027027	0.6	GO:0045917	GO:BP	positive regulation of complement activation	21010	12328	c(GO:0002699, GO:0002922, GO:0006956, GO:0030449)	IEA,IGI,ISS IEA	C3,IL1B,TREM2
0.00254321	5	111	3	0.027027	0.6	GO:0002282	GO:BP	microglial cell activation involved in immune response	21010	828	c(GO:0001774, GO:0002281)	ISS IEA,ISS IBA,ISS IEA	CX3CR1,TYROBP,TREM2
0.00268216	177	129	9	0.0697674	0.0508475	GO:0046631	GO:BP	alpha-beta T cell activation	21010	12893	GO:0042110	IEA,IDA,IDA ISS IEA,IEA,IDA,ISS IEA,IDA,IDA,ISS	NLRP3,HLA-E,IL18,CD83,HLA-DRA,GPR183,LILRB4,HLA-DRB1,NFKBID
0.002781	6	91	3	0.032967	0.5	GO:0002885	GO:BP	positive regulation of hypersensitivity	21010	1409	c(GO:0002524, GO:0002866, GO:0002883)	IDA,IEA,IEA	HLA-E,C3,FCGR1A
0.00286088	55	138	6	0.0434783	0.109091	GO:0002707	GO:BP	negative regulation of lymphocyte mediated immunity	21010	1239	c(GO:0002449, GO:0002704, GO:0002706)	IMP,IEA,IDA,IDA,IDA,IEA	SERPINB9,HAVCR2,HLA-E,HLA-B,LILRB4,PTPN6
0.00287316	13	148	4	0.027027	0.307692	GO:0002863	GO:BP	positive regulation of inflammatory response to antigenic stimulus	21010	1387	c(GO:0002437, GO:0002861, GO:0050729, GO:0050778)	IDA,IEA,IEA,IEA	HLA-E,C3,FCGR1A,TNF
0.002945	419	148	14	0.0945946	0.0334129	GO:0042060	GO:BP	wound healing	21010	10441	GO:0009611	IBA IEA,IMP IBA,IMP TAS IEA,IEA,IEA,IEA,HMP,TAS NAS,NAS,IBA,IEA,HMP,HMP ISS IEA,IDA	AXL,CLEC7A,P2RY12,B4GALT1,MERTK,CXCR4,MYL12A,PLAUR,TNFAIP3,FCER1G,PTPN6,CLIC1,PLEK,TNF
0.00299791	81	148	7	0.0472973	0.0864198	GO:0050848	GO:BP	regulation of calcium-mediated signaling	21010	13961	c(GO:0019722, GO:1902531)	ISS,IMP,IMP,IEA,IDA ISS IBA IEA,NAS,IDA	CLEC7A,CCL3,CCL4,CD4,TREM2,PLEK,TNF
0.00300565	36	118	5	0.0423729	0.138889	GO:0009595	GO:BP	detection of biotic stimulus	21010	3583	c(GO:0009607, GO:0051606)	IDA ISS IBA,IEA,IMP,IEA,IMP	CLEC7A,NLRP3,HLA-B,TREM2,HLA-DRB1
0.00303341	58	132	6	0.0454545	0.103448	GO:0001961	GO:BP	positive regulation of cytokine-mediated signaling pathway	21010	581	c(GO:0001959, GO:0009967, GO:0019221, GO:0060760)	IDA,IMP IBA IEA,ISS,IMP,IDA,IMP	AXL,CD74,LAPTM5,CXCR4,TREM2,HSPA1B
0.0030655	23	81	4	0.0493827	0.173913	GO:0002475	GO:BP	antigen processing and presentation via MHC class Ib	21010	1012	GO:0019882	IDA IBA,IEA,IBA,IBA	HLA-E,B2M,HLA-B,HLA-C
0.00307285	319	167	13	0.0778443	0.0407524	GO:0019058	GO:BP	viral life cycle	21010	5803	GO:0016032	IMP,IEA,IDA,IEA,IMP,IEA,IDA,IDA IEA,IEA,IDA,IEA,IDA,TAS	AXL,CTSB,CD74,STOM,GSN,SELPLG,CH25H,CD4,CXCR4,HLA-DRB1,HSPA1B,TNF,CCL2
0.0030732	59	130	6	0.0461538	0.101695	GO:0099024	GO:BP	plasma membrane invagination	21010	19913	GO:0010324	ISS IEA,ISS IEA,TAS IEA,IMP ISS IBA IEA,ISS,ISS IEA	C3,GSN,FCGR1A,TREM2,ITGB2,AIF1
0.00308316	180	129	9	0.0697674	0.05	GO:0045580	GO:BP	regulation of T cell differentiation	21010	12046	c(GO:0030217, GO:0045619, GO:0050863)	IEA,IEA,ISS IEA,IEA,IDA,IEA,IDA IMP,IDA,ISS	NLRP3,CD74,IL18,CD83,HLA-DRA,EGR3,LILRB4,HLA-DRB1,NFKBID
0.00309883	956	165	23	0.139394	0.0240586	GO:0044092	GO:BP	negative regulation of molecular function	21010	11465	GO:0065009	IMP IBA IEA,IEA,IMP,IDA IMP,IDA,IDA,IDA,IMP IEA,ISS IEA,IEA,IDA,IDA IMP IBA TAS NAS,IEA,ISS IEA,IMP,IDA IEA,IDA IMP,IEA,IMP,IEA,IDA IGI IEA,IDA IBA,IDA	SERPINB9,A2M,HAVCR2,TMSB4X,CTSB,DUSP1,B2M,BIN1,ZFP36,NR4A1,PPP1R15A,NFKBIA,HERPUD1,IL1B,PLAUR,TNFAIP3,LILRB4,P2RY13,ADORA3,PTPN6,TNF,APOC1,ADRB2
0.00327652	94	129	7	0.0542636	0.0744681	GO:0043367	GO:BP	CD4-positive, alpha-beta T cell differentiation	21010	11155	c(GO:0035710, GO:0046632)	IEA,ISS IEA,IEA,IDA,ISS IEA,IDA,ISS	NLRP3,IL18,CD83,HLA-DRA,GPR183,HLA-DRB1,NFKBID
0.00349217	701	118	16	0.135593	0.0228245	GO:0043549	GO:BP	regulation of kinase activity	21010	11276	c(GO:0042325, GO:0051338)	IBA,IDA IBA,ISS IEA,IMP IBA IEA,IEA,IDA,IDA,TAS,IBA,IDA,IMP,IDA ISS IEA,IDA,IEA,IDA IMP,IDA	AXL,CD74,C5AR1,CSF1R,FGD2,DUSP1,IL18,P2RY12,MERTK,CD4,FCGR1A,IL1B,TREM2,TNFAIP3,LILRB4,HLA-DRB1
0.00349276	38	115	5	0.0434783	0.131579	GO:0002369	GO:BP	T cell cytokine production	21010	915	c(GO:0002367, GO:0002456)	IEA,IDA,IDA,IDA,IDA	NLRP3,B2M,IL18,IL1B,LILRB4
0.00349276	38	115	5	0.0434783	0.131579	GO:0002724	GO:BP	regulation of T cell cytokine production	21010	1256	c(GO:0002369, GO:0002709, GO:0002718)	IEA,IDA,IDA,IDA,IDA	NLRP3,B2M,IL18,IL1B,LILRB4
0.00371195	3	18	2	0.111111	0.666667	GO:0002519	GO:BP	natural killer cell tolerance induction	21010	1055	GO:0002507	IMP,IDA	HAVCR2,HLA-E
0.00373898	27	167	5	0.0299401	0.185185	GO:0048245	GO:BP	eosinophil chemotaxis	21010	13252	c(GO:0071621, GO:0072677)	IDA IBA,IBA,IBA,IBA,IBA	CCL3,CCL4,CCL4L2,CCL3L1,CCL2
0.00383112	48	167	6	0.0359281	0.125	GO:0043277	GO:BP	apoptotic cell clearance	21010	11107	GO:0006909	IEA,IMP,IEA,ISS,IMP ISS IEA,ISS	AXL,C3,MERTK,TYROBP,TREM2,CCL2
0.00415679	85	148	7	0.0472973	0.0823529	GO:0048708	GO:BP	astrocyte differentiation	21010	13617	c(GO:0007417, GO:0010001)	ISS,ISS IEA,IMP,ISS IEA,IEA,ISS IEA,NAS	IFNGR1,C5AR1,BIN1,C1QA,IL1B,TREM2,TNF
0.00475108	85	151	7	0.0463576	0.0823529	GO:0032677	GO:BP	regulation of interleukin-8 production	21010	8091	c(GO:0001817, GO:0032637)	IMP,IDA,IMP,IDA,IMP,IDA IMP IGI,IMP	CLEC7A,TMSB4X,CD74,IL1B,HSPA1B,TNF,CD14
0.00475108	85	151	7	0.0463576	0.0823529	GO:0032637	GO:BP	interleukin-8 production	21010	8052	GO:0001816	IMP,IDA,IMP,IDA,IMP,IDA IMP IGI,IMP	CLEC7A,TMSB4X,CD74,IL1B,HSPA1B,TNF,CD14
0.0047976	5	137	3	0.0218978	0.6	GO:0001788	GO:BP	antibody-dependent cellular cytotoxicity	21010	460	c(GO:0001794, GO:0001909)	IDA,IDA IEA,IDA	HLA-E,FCGR1A,FCGR3A
0.00480946	60	138	6	0.0434783	0.1	GO:0032720	GO:BP	negative regulation of tumor necrosis factor production	21010	8133	c(GO:0032640, GO:0032680, GO:1903556)	IMP,IEA,IEA,ISS IEA,IDA,ISS IEA	HAVCR2,AXL,TREM2,TNFAIP3,LILRB4,PTPN6
0.00514097	94	138	7	0.0507246	0.0744681	GO:0070664	GO:BP	negative regulation of leukocyte proliferation	21010	17048	c(GO:0008285, GO:0070661, GO:0070663)	IEA,IMP IBA,IBA IEA,NAS,IMP,IMP,IEA	HAVCR2,TYROBP,VSIG4,TNFAIP3,LILRB4,HLA-DRB1,PTPN6
0.00529129	16	137	4	0.0291971	0.25	GO:0002524	GO:BP	hypersensitivity	21010	1060	GO:0002438	IDA,IEA,IDA IEA,IDA	HLA-E,C3,FCGR1A,FCGR3A
0.00579251	111	169	8	0.0473373	0.0720721	GO:0051897	GO:BP	positive regulation of phosphatidylinositol 3-kinase/protein kinase B signal transduction	21010	14678	c(GO:0043491, GO:0051896, GO:1902533)	IBA IEA,IEP,IDA,ISS,ISS IEA,ISS IEA,IMP,IGI	AXL,CCL3,IL18,P2RY12,CX3CR1,TNF,HCLS1,OSM
0.00584244	62	138	6	0.0434783	0.0967742	GO:1903556	GO:BP	negative regulation of tumor necrosis factor superfamily cytokine production	21010	24047	c(GO:0001818, GO:0071706, GO:1903555)	IMP,IEA,IEA,ISS IEA,IDA,ISS IEA	HAVCR2,AXL,TREM2,TNFAIP3,LILRB4,PTPN6
0.00585643	613	156	17	0.108974	0.0277325	GO:0097190	GO:BP	apoptotic signaling pathway	21010	19413	c(GO:0006915, GO:0007165)	IBA,IEA,IMP IBA IEA,TAS,IDA IGI IBA IEA,IMP,ISS IEA,IEA,ISS,IDA IEA,ISS IEA,IMP,IDA IEA,IMP,IBA IEA,IDA IGI IBA NAS IEA,IBA	CTSS,CTSC,CD74,PPP1R15A,HERPUD1,NR4A2,CX3CR1,IER3,TYROBP,IL1B,TREM2,PLAUR,TNFAIP3,HSPA1B,CTSH,TNF,BCL2A1
0.00597176	65	132	6	0.0454545	0.0923077	GO:0060760	GO:BP	positive regulation of response to cytokine stimulus	21010	15667	c(GO:0034097, GO:0048584, GO:0060759)	IDA,IMP IBA IEA,ISS,IMP,IDA,IMP	AXL,CD74,LAPTM5,CXCR4,TREM2,HSPA1B
0.00598174	66	130	6	0.0461538	0.0909091	GO:0010324	GO:BP	membrane invagination	21010	4122	GO:0061024	ISS IEA,ISS IEA,TAS IEA,IMP ISS IBA IEA,ISS,ISS IEA	C3,GSN,FCGR1A,TREM2,ITGB2,AIF1
0.00622856	5766	127	59	0.464567	0.0102324	GO:0080090	GO:BP	regulation of primary metabolic process	21010	18641	c(GO:0019222, GO:0044238)	IMP IBA IEA,IEA,IBA,IMP IBA,IMP ISS,ISS IEA,IEA,IDA IMP,IDA,IDA IBA NAS IEA,IDA IMP IBA IEA,ISS,IDA IBA TAS,ISS IEA,IMP ISS IEA,TAS,IEA,IDA IBA,IMP ISS,IDA,IDA,IBA IEA,IBA IEA,IDA,IDA IMP IEA,IDA IMP ISS IEA,IDA,IDA IBA IEA,IBA,IDA,IDA IBA TAS IC IEA,TAS,IDA IMP IBA TAS IEA,IMP ISS IBA TAS IEA,IDA IMP IBA IEA,IDA ISS IBA IEA,IMP ISS IEA,IEA,IMP ISS IBA TAS IEA,ISS IEA,IDA IEA,IEA,IEA,IMP,IDA IBA …	SERPINB9,A2M,CTSS,HAVCR2,CLEC7A,CTSC,NLRP3,TMSB4X,CTSB,REL,CD74,IFNGR1,KLF6,C5AR1,CSF1R,SGK1,FGD2,ITM2B,LAPTM5,C3,SPP1,ZNF331,CYFIP1,DUSP1,BIN1,ZFP36,IL18,NR4A1,ELL2,LGMN,PPP1R15A,P2RY12,NFKBIA,PDK4,HERPUD1,NR4A3,GSN,CH25H,NR4A2,CX3CR1,CD4,IER3,TSC22D3,FCGR1A,ETS2,EGR2,IL1B,MKNK1,EGR3,TREM2,PLAUR,TNFAIP3,LILRB4,HLA-DRB1,ITGB2,APOC2,RHBDF2,ADORA3,IRF8
0.00637843	103	130	7	0.0538462	0.0679612	GO:0042102	GO:BP	positive regulation of T cell proliferation	21010	10463	c(GO:0042098, GO:0042129, GO:0050671, GO:0050870)	IEA,IDA,IDA,IMP,IDA IBA,IMP,IDA	HAVCR2,HLA-E,IL18,HLA-DPA1,IL1B,HLA-DMB,AIF1
0.00647818	98	137	7	0.0510949	0.0714286	GO:0030101	GO:BP	natural killer cell activation	21010	6994	GO:0046649	IEA,IDA IBA IEA,IDA,IDA IEA,IEA,IBA,IDA IMP	HAVCR2,AXL,HLA-E,IL18,MERTK,TYROBP,FCGR3A
0.00660228	42	118	5	0.0423729	0.119048	GO:0032689	GO:BP	negative regulation of type II interferon production	21010	8103	c(GO:0001818, GO:0032609, GO:0032649)	IDA IEA,IDA,ISS,IDA,IMP	HAVCR2,AXL,LAPTM5,LILRB4,HLA-DRB1
0.00695024	57	155	6	0.0387097	0.105263	GO:2000107	GO:BP	negative regulation of leukocyte apoptotic process	21010	26525	c(GO:0043066, GO:0071887, GO:2000106)	IDA,IEA,IEA,IMP,IBA IEA,IMP	AXL,CD74,ST6GAL1,MERTK,TSC22D3,HCLS1
0.007449	834	118	17	0.144068	0.0203837	GO:0051338	GO:BP	regulation of transferase activity	21010	14346	GO:0050790	IBA,IDA IBA,ISS IEA,IMP IBA IEA,IEA,IDA,ISS IEA,IDA,TAS,IBA,IDA,IMP,IDA ISS IEA,IDA,IEA,IDA IMP,IDA	AXL,CD74,C5AR1,CSF1R,FGD2,DUSP1,ZFP36,IL18,P2RY12,MERTK,CD4,FCGR1A,IL1B,TREM2,TNFAIP3,LILRB4,HLA-DRB1
0.00762859	583	167	17	0.101796	0.0291595	GO:0043269	GO:BP	regulation of monoatomic ion transport	21010	11102	c(GO:0006811, GO:0051049)	IDA,IDA,IEA,IDA TAS,IGI,ISS IEA,IDA,IEA,IDA,IEA,ISS IEA,IEA,IEA,IEA,IEA,IGI IEA,IDA ISS	CTSS,TMSB4X,STOM,CCL3,B2M,BIN1,CCL4,P2RY12,CD4,CXCR4,TREM2,PTPN6,CLIC1,CYBB,CYBA,ADRB2,CCL2
0.00766968	31	167	5	0.0299401	0.16129	GO:0072677	GO:BP	eosinophil migration	21010	18331	GO:0097530	IDA IBA,IBA,IBA,IBA,IBA	CCL3,CCL4,CCL4L2,CCL3L1,CCL2
0.00773797	8	91	3	0.032967	0.375	GO:0002866	GO:BP	positive regulation of acute inflammatory response to antigenic stimulus	21010	1390	c(GO:0002438, GO:0002675, GO:0002863, GO:0002864)	IDA,IEA,IEA	HLA-E,C3,FCGR1A
0.00794008	133	147	8	0.0544218	0.0601504	GO:0030168	GO:BP	platelet activation	21010	7010	c(GO:0001775, GO:0007596)	IBA IEA,IMP TAS IEA,IEA,HMP,IBA,IEA,HMP,HMP ISS IEA	AXL,P2RY12,MERTK,MYL12A,FCER1G,PTPN6,CLIC1,PLEK
0.00821958	2419	167	40	0.239521	0.0165358	GO:0051128	GO:BP	regulation of cellular component organization	21010	14186	c(GO:0016043, GO:0050794)	IMP,IDA IMP IBA,IDA IBA,IMP IEA,ISS IEA,IDA,TAS,IMP ISS IEA,IEA,IDA IMP IEA,IMP IBA,ISS,IGI IEA,ISS IEA,IDA TAS,ISS TAS,IEA,IDA IEA,IMP ISS IBA TAS IEA,IDA,IEA,IEA,IEA,IMP IBA,ISS IEA,IDA IMP,IMP IGI ISS IBA IEA,IMP,IBA,IDA IC,IDA IMP IBA,IDA ISS IEA,IDA IMP ISS IEA,IDA,IEA,IMP,IBA TAS IEA,IDA,IDA,ISS	AXL,CLEC7A,TMSB4X,CXCL16,CSF1R,SRGAP2C,SGK1,C3,SPP1,CYFIP1,WASF2,DUSP1,B2M,BIN1,PPP1R15A,P2RY12,SRGN,MERTK,GSN,CH25H,IER3,FCGR1A,CXCR4,TYROBP,CD53,IL1B,TREM2,PLAUR,FCER1G,APOC2,HSPA1B,PLEK,TNF,CYBA,CD14,HCLS1,CAPG,APOC1,ADRB2,CCL2
0.00831919	221	151	10	0.0662252	0.0452489	GO:0002221	GO:BP	pattern recognition receptor signaling pathway	21010	769	GO:0002758	TAS,IEA,IEA,IEA,IMP ISS IEA,IDA TAS NAS IEA,IMP,IEA,IDA,IDA ISS IEA	CTSS,HAVCR2,NLRP3,NFKBIA,TREM2,TNFAIP3,HSPA1B,TNF,CYBA,CD14
0.00883277	7	111	3	0.027027	0.428571	GO:0110089	GO:BP	regulation of hippocampal neuron apoptotic process	21010	20318	c(GO:0043523, GO:0110088)	ISS IEA,ISS,ISS IEA	CX3CR1,TYROBP,TREM2
0.00883277	7	111	3	0.027027	0.428571	GO:0110088	GO:BP	hippocampal neuron apoptotic process	21010	20317	GO:0051402	ISS IEA,ISS,ISS IEA	CX3CR1,TYROBP,TREM2
0.00893493	161	164	9	0.054878	0.0559006	GO:1905952	GO:BP	regulation of lipid localization	21010	26082	c(GO:0010876, GO:0032879)	IDA,IDA,IMP,IBA,ISS IEA,ISS IEA,IMP,NAS,IDA IBA IC	C3,SPP1,NFKBIA,PLIN2,IL1B,TREM2,APOC2,TNF,APOC1
0.00894225	484	87	11	0.126437	0.0227273	GO:0050808	GO:BP	synapse organization	21010	13932	GO:0034330	ISS IEA,IDA,IEA,ISS IEA,IBA IEA,IEA,ISS IEA,ISS IEA,IEA,ISS IEA,ISS IC IEA	C5AR1,SRGAP2C,C1QB,C3,CYFIP1,WASF2,LGMN,C1QC,SRGN,C1QA,CX3CR1
0.00904732	41	129	5	0.0387597	0.121951	GO:0045622	GO:BP	regulation of T-helper cell differentiation	21010	12088	c(GO:0002697, GO:0042093, GO:0043370, GO:0050776)	IEA,ISS IEA,IDA,IDA,ISS	NLRP3,IL18,HLA-DRA,HLA-DRB1,NFKBID
0.00915017	36	148	5	0.0337838	0.138889	GO:0010573	GO:BP	vascular endothelial growth factor production	21010	4297	GO:0001816	IEA,IDA,IEA,IDA ISS IEA,IDA IEA	C5AR1,C3,C3AR1,IL1B,TNF
0.00935614	17	148	4	0.027027	0.235294	GO:0036005	GO:BP	response to macrophage colony-stimulating factor	21010	9837	GO:0034097	IMP ISS IEA,IEA,IMP,IEA	CSF1R,SPP1,TREM2,TNF
0.00952048	428	118	12	0.101695	0.0280374	GO:0033674	GO:BP	positive regulation of kinase activity	21010	8730	c(GO:0042327, GO:0043549, GO:0051347)	IBA,IDA IBA,IMP IBA IEA,IEA,IDA,TAS,IBA,IDA,IMP,IDA,IDA,IDA	AXL,CD74,CSF1R,FGD2,IL18,P2RY12,MERTK,CD4,FCGR1A,IL1B,TREM2,HLA-DRB1
0.00962038	63	148	6	0.0405405	0.0952381	GO:0002712	GO:BP	regulation of B cell mediated immunity	21010	1244	c(GO:0002706, GO:0002822, GO:0019724)	IDA,IEA,IEA,ISS IEA,IEA,IEA	HLA-E,C3,FCGR1A,TREM2,PTPN6,TNF
0.00962038	63	148	6	0.0405405	0.0952381	GO:0002889	GO:BP	regulation of immunoglobulin mediated immune response	21010	1413	c(GO:0002712, GO:0016064)	IDA,IEA,IEA,ISS IEA,IEA,IEA	HLA-E,C3,FCGR1A,TREM2,PTPN6,TNF
0.00965031	954	152	21	0.138158	0.0220126	GO:0046903	GO:BP	secretion	21010	13069	GO:0006810	IEA,IDA,TAS,IDA,IDA,IEA,IEA,ISS,IDA ISS IEA,IMP,IMP,IGI,ISS IBA IEA,IEA,ISS,IDA,IEA,IEP ISS IEA,IDA IEA,IEA,IEA	AXL,CD74,SGK1,CCL3,SPP1,NR4A1,MERTK,NR4A3,IL1B,TREM2,HLA-DRB1,ITGB2,RHBDF2,ADORA3,SYNGR2,FCGR3A,UCP2,PLEK,TNF,CYBA,LAT2
0.00993725	444	155	14	0.0903226	0.0315315	GO:0051090	GO:BP	regulation of DNA-binding transcription factor activity	21010	14157	c(GO:0006355, GO:0065009)	IMP,ISS,IMP,TAS,IDA,IDA IMP IBA TAS,ISS IEA,IDA,IDA,IEA,IMP,IMP,IDA IMP ISS IBA IEA,IMP	HAVCR2,CLEC7A,TMSB4X,SGK1,IL18,NFKBIA,CX3CR1,IL1B,TNFAIP3,ITGB2,ADORA3,HSPA1B,TNF,HCLS1
0.0102883	255	165	11	0.0666667	0.0431373	GO:0006898	GO:BP	receptor-mediated endocytosis	21010	2592	GO:0006897	NAS IEA,ISS IEA,IGI,IEA,IMP,ISS,ISS,IDA,IEA,IDA,IDA	CXCL16,C3,B2M,FCGR1A,LILRB4,FCER1G,ITGB2,APOC2,CD14,APOC1,ADRB2
0.0103468	73	129	6	0.0465116	0.0821918	GO:0042093	GO:BP	T-helper cell differentiation	21010	10460	GO:0002294	IEA,ISS IEA,IDA,ISS IEA,IDA,ISS	NLRP3,IL18,HLA-DRA,GPR183,HLA-DRB1,NFKBID
0.0103796	61	155	6	0.0387097	0.0983607	GO:0030225	GO:BP	macrophage differentiation	21010	7048	GO:0002573	TAS,IDA,IMP,IDA,ISS IEA,IEA	CSF1R,C1QC,CD4,HLA-DRB1,UCP2,HCLS1
0.0109076	130	157	8	0.0509554	0.0615385	GO:0050864	GO:BP	regulation of B cell activation	21010	13977	c(GO:0042113, GO:0051249)	IMP,ISS,IDA IEA,IMP IBA,ISS IEA,IEA,ISS IBA IEA,ISS IEA	CD74,LAPTM5,GPR183,TYROBP,TNFAIP3,PTPN6,SAMSN1,THEMIS2
0.0113188	612	164	17	0.103659	0.0277778	GO:0043086	GO:BP	negative regulation of catalytic activity	21010	11025	c(GO:0044092, GO:0050790)	IMP IBA IEA,IEA,IDA,IDA,IMP IEA,ISS IEA,IEA,IDA,IEA,ISS IEA,IMP,IEA,IDA IMP,IEA,IEA,IDA IGI IEA,IDA IBA	SERPINB9,A2M,CTSB,DUSP1,BIN1,ZFP36,NR4A1,PPP1R15A,HERPUD1,IL1B,PLAUR,TNFAIP3,LILRB4,P2RY13,PTPN6,TNF,APOC1
0.0117928	98	150	7	0.0466667	0.0714286	GO:0032755	GO:BP	positive regulation of interleukin-6 production	21010	8167	c(GO:0001819, GO:0032635, GO:0032675)	IDA ISS,IMP,ISS,IGI TAS IEA,IDA,IDA ISS IEA,IDA	CLEC7A,CD74,TYROBP,IL1B,AIF1,TNF,CYBA
0.0118451	64	151	6	0.0397351	0.09375	GO:0032757	GO:BP	positive regulation of interleukin-8 production	21010	8169	c(GO:0001819, GO:0032637, GO:0032677)	IMP,IMP,IDA,IMP,IDA IMP IGI,IMP	CLEC7A,CD74,IL1B,HSPA1B,TNF,CD14
0.01192	45	57	4	0.0701754	0.0888889	GO:0042269	GO:BP	regulation of natural killer cell mediated cytotoxicity	21010	10567	c(GO:0001910, GO:0002715, GO:0042267)	IMP,IEA,IDA,IDA	SERPINB9,HAVCR2,HLA-E,HLA-B
0.0119635	18	148	4	0.027027	0.222222	GO:0030730	GO:BP	sequestering of triglyceride	21010	7226	GO:0019915	IBA,IDA,ISS IEA,IDA	PLIN2,IL1B,TREM2,TNF
0.0119968	728	169	19	0.112426	0.0260989	GO:0042327	GO:BP	positive regulation of phosphorylation	21010	10595	c(GO:0016310, GO:0042325, GO:0045937)	IBA,IDA IBA IEA,IMP ISS IBA IEA,IEA,IDA,IDA,TAS,IBA,ISS IEA,IDA IEA,IMP,IDA NAS,IDA ISS IEA,IMP,IDA,IDA ISS IEA,IMP ISS IEA,IGI TAS,IDA	AXL,CD74,CSF1R,FGD2,C3,IL18,P2RY12,MERTK,CX3CR1,CD4,FCGR1A,IL1B,TREM2,PLAUR,HLA-DRB1,TNF,HCLS1,ADRB2,OSM
0.0120545	15	53	3	0.0566038	0.2	GO:0032736	GO:BP	positive regulation of interleukin-13 production	21010	8149	c(GO:0001819, GO:0032616, GO:0032656)	IEA,IDA,TAS	NLRP3,HLA-E,IL18
0.0121169	75	129	6	0.0465116	0.08	GO:2000514	GO:BP	regulation of CD4-positive, alpha-beta T cell activation	21010	26900	c(GO:0035710, GO:0046634)	IEA,ISS IEA,IEA,IDA,IDA,ISS	NLRP3,IL18,CD83,HLA-DRA,HLA-DRB1,NFKBID
0.0121169	75	129	6	0.0465116	0.08	GO:0002294	GO:BP	CD4-positive, alpha-beta T cell differentiation involved in immune response	21010	840	c(GO:0002293, GO:0043367)	IEA,ISS IEA,IDA,ISS IEA,IDA,ISS	NLRP3,IL18,HLA-DRA,GPR183,HLA-DRB1,NFKBID
0.0124273	1014	169	23	0.136095	0.0226824	GO:0001932	GO:BP	regulation of protein phosphorylation	21010	557	c(GO:0006468, GO:0031399, GO:0042325)	IDA IBA IEA,ISS IEA,IMP ISS IEA,IEA,IDA,IDA,IDA,ISS IEA,IDA IEA,IMP,IDA ISS NAS IEA,IDA ISS IBA IEA,IMP,IEA,IDA IMP,IDA,IDA,IMP IEA,IDA ISS IEA,ISS IBA IEA,IMP ISS IEA,IGI TAS,IDA	CD74,C5AR1,CSF1R,FGD2,C3,DUSP1,IL18,CX3CR1,CD4,FCGR1A,IL1B,TREM2,PLAUR,TNFAIP3,LILRB4,HLA-DRB1,ITGB2,PTPN6,TNF,SAMSN1,HCLS1,ADRB2,OSM
0.0130897	76	129	6	0.0465116	0.0789474	GO:0002287	GO:BP	alpha-beta T cell activation involved in immune response	21010	833	c(GO:0002286, GO:0046631)	IEA,ISS IEA,IDA,ISS IEA,IDA,ISS	NLRP3,IL18,HLA-DRA,GPR183,HLA-DRB1,NFKBID
0.0130897	76	129	6	0.0465116	0.0789474	GO:0002293	GO:BP	alpha-beta T cell differentiation involved in immune response	21010	839	c(GO:0002287, GO:0002292, GO:0046632)	IEA,ISS IEA,IDA,ISS IEA,IDA,ISS	NLRP3,IL18,HLA-DRA,GPR183,HLA-DRB1,NFKBID
0.0133752	238	148	10	0.0675676	0.0420168	GO:2001234	GO:BP	negative regulation of apoptotic signaling pathway	21010	27520	c(GO:0009968, GO:0043066, GO:0097190, GO:2001233)	IMP IBA IEA,IDA IGI IBA,IMP,ISS IEA,IEA,IDA,IMP,IDA IEA,IMP,IDA IGI	CD74,HERPUD1,NR4A2,CX3CR1,IER3,IL1B,PLAUR,TNFAIP3,HSPA1B,TNF
0.0139077	26	104	4	0.0384615	0.153846	GO:0002726	GO:BP	positive regulation of T cell cytokine production	21010	1258	c(GO:0002369, GO:0002711, GO:0002720, GO:0002724)	IEA,IDA,IDA,IDA	NLRP3,B2M,IL18,IL1B
0.0139469	1035	111	18	0.162162	0.0173913	GO:0007417	GO:BP	central nervous system development	21010	2965	c(GO:0007399, GO:0048731)	IEA,ISS,ISS IEA,IEA,IDA,ISS IEA,IDA IEA,IMP,ISS,IBA,IBA TAS IEA,ISS IEA,ISS IEA,ISS IBA IEA,ISS,ISS TAS IEA,IEA,ISS IEA	AXL,IFNGR1,C5AR1,CSF1R,SRGAP2C,C3,B2M,BIN1,P2RY12,GSN,NR4A2,C1QA,CX3CR1,CXCR4,TYROBP,EGR2,IL1B,TREM2
0.0140207	153	138	8	0.057971	0.0522876	GO:0001959	GO:BP	regulation of cytokine-mediated signaling pathway	21010	579	c(GO:0009966, GO:0019221, GO:0060759)	IDA,IMP IBA IEA,ISS,IMP,IDA IMP,TAS,IMP,TAS	AXL,CD74,LAPTM5,CXCR4,TREM2,TNFAIP3,HSPA1B,PTPN6
0.014078	8	111	3	0.027027	0.375	GO:1903980	GO:BP	positive regulation of microglial cell activation	21010	24409	c(GO:0001774, GO:0043032, GO:0150078, GO:1903978)	IEA,TAS,IMP ISS IBA IEA	CTSC,CCL3,TREM2
0.0144858	278	157	11	0.0700637	0.0395683	GO:0042113	GO:BP	B cell activation	21010	10467	GO:0046649	IMP,NAS,ISS,IDA ISS IBA IEA,IMP IBA,ISS IEA,IEA,IEA,IDA IBA TAS IEA,ISS IBA IEA,ISS IEA	CD74,KLF6,LAPTM5,GPR183,TYROBP,TNFAIP3,IRF8,PTPN6,LAT2,SAMSN1,THEMIS2
0.0146058	1493	169	29	0.171598	0.019424	GO:0006468	GO:BP	protein phosphorylation	21010	2242	c(GO:0016310, GO:0036211)	IEA,IDA IBA IEA,ISS IEA,IDA IMP ISS IEA,IBA TAS IEA,IEA,IDA,IDA,IDA,IBA,TAS IEA,ISS IEA,IDA IEA,IMP,IDA ISS NAS IEA,IDA IBA IEA,IDA ISS IBA IEA,IMP,IEA,IDA IMP,IDA,IDA,IDA IMP IEA,IDA ISS IEA,ISS IBA IEA,IMP ISS IEA,IGI TAS,TAS,IDA	AXL,CD74,C5AR1,CSF1R,SGK1,FGD2,C3,DUSP1,IL18,PDK4,MERTK,CX3CR1,CD4,FCGR1A,IL1B,MKNK1,TREM2,PLAUR,TNFAIP3,LILRB4,HLA-DRB1,ITGB2,PTPN6,TNF,SAMSN1,HCLS1,ADRB2,CCL2,OSM
0.0146665	39	150	5	0.0333333	0.128205	GO:0042554	GO:BP	superoxide anion generation	21010	10747	GO:0006801	IDA,ISS,IGI NAS,IDA IBA TAS,IMP IBA	CLEC7A,TYROBP,ITGB2,CYBB,CYBA
0.0150558	68	148	6	0.0405405	0.0882353	GO:1901224	GO:BP	positive regulation of non-canonical NF-kappaB signal transduction	21010	22155	c(GO:0038061, GO:1901222, GO:1902533)	IEA,ISS,IEA,IDA,IEA,IDA IEA	HAVCR2,LAPTM5,IL18,IL1B,TREM2,TNF
0.0157952	119	129	7	0.0542636	0.0588235	GO:0035710	GO:BP	CD4-positive, alpha-beta T cell activation	21010	9629	GO:0046631	IEA,ISS IEA,IEA,IDA,ISS IEA,IDA,ISS	NLRP3,IL18,CD83,HLA-DRA,GPR183,HLA-DRB1,NFKBID
0.0158658	50	118	5	0.0423729	0.1	GO:0046596	GO:BP	regulation of viral entry into host cell	21010	12871	c(GO:0046718, GO:0052372, GO:1903900)	IDA,IMP,IDA,IDA,IDA	CD74,GSN,CH25H,CD4,HLA-DRB1
0.0164469	24	118	4	0.0338983	0.166667	GO:0098581	GO:BP	detection of external biotic stimulus	21010	19690	c(GO:0009595, GO:0043207)	IDA ISS IBA,IMP,IEA,IMP	CLEC7A,HLA-B,TREM2,HLA-DRB1
0.0164774	10	91	3	0.032967	0.3	GO:0002883	GO:BP	regulation of hypersensitivity	21010	1407	c(GO:0002524, GO:0002864)	IDA,IEA,IEA	HLA-E,C3,FCGR1A
0.0165768	497	165	15	0.0909091	0.0301811	GO:1901652	GO:BP	response to peptide	21010	22494	c(GO:0010243, GO:1901700)	IEA,ISS IBA IEA,IDA,IEA,IMP IEA,ISS IBA IEA,ISS IBA IEA,IEA,ISS IEA,ISS IEA,IEA,IEA,IEA,IEA,IGI IEA	CYFIP1,NR4A1,LGMN,NFKBIA,PDK4,NR4A3,NR4A2,EGR2,IL1B,TREM2,TNFAIP3,UCP2,CYBB,TNF,ADRB2
0.0168145	49	57	4	0.0701754	0.0816327	GO:0002715	GO:BP	regulation of natural killer cell mediated immunity	21010	1247	c(GO:0002228, GO:0002706, GO:0045088)	IMP,IEA,IDA,IDA	SERPINB9,HAVCR2,HLA-E,HLA-B
0.0170036	72	39	4	0.102564	0.0555556	GO:0032732	GO:BP	positive regulation of interleukin-1 production	21010	8145	c(GO:0001819, GO:0032612, GO:0032652)	IEA,IDA,IEA,ISS	HAVCR2,CLEC7A,NLRP3,CCL3
0.0170392	324	164	12	0.0731707	0.037037	GO:0062012	GO:BP	regulation of small molecule metabolic process	21010	16573	c(GO:0019222, GO:0044281)	IDA,IMP,IMP ISS IBA TAS IEA,ISS,IEA,IEA,IGI,ISS IEA,IDA,IDA,IDA,IDA	TMSB4X,CD74,PDK4,NR4A3,CH25H,IER3,IL1B,TREM2,APOC2,PLEK,TNF,APOC1
0.0170476	105	148	7	0.0472973	0.0666667	GO:0030316	GO:BP	osteoclast differentiation	21010	7082	GO:0002573	ISS IBA IEA,IDA,ISS IEA,IMP ISS,IMP IEA,IDA,IDA IEA	CSF1R,CCL3,GPR183,TYROBP,TREM2,LILRB4,TNF
0.0194949	25	118	4	0.0338983	0.16	GO:1903902	GO:BP	positive regulation of viral life cycle	21010	24336	c(GO:0019058, GO:0048524, GO:1903900)	IMP,IDA,IDA,IDA	AXL,CD74,CD4,HLA-DRB1
0.019957	42	148	5	0.0337838	0.119048	GO:0042119	GO:BP	neutrophil activation	21010	10471	GO:0036230	IEA,IBA,IBA,IGI,IEA	IL18,TYROBP,FCER1G,ITGB2,TNF
0.019957	42	148	5	0.0337838	0.119048	GO:0002714	GO:BP	positive regulation of B cell mediated immunity	21010	1246	c(GO:0002708, GO:0002712, GO:0002824, GO:0019724)	IDA,IEA,IEA,ISS IEA,IEA	HLA-E,C3,FCGR1A,TREM2,TNF
0.019957	42	148	5	0.0337838	0.119048	GO:0002891	GO:BP	positive regulation of immunoglobulin mediated immune response	21010	1415	c(GO:0002714, GO:0002889, GO:0016064)	IDA,IEA,IEA,ISS IEA,IEA	HLA-E,C3,FCGR1A,TREM2,TNF
0.0202554	637	148	16	0.108108	0.0251177	GO:0071417	GO:BP	cellular response to organonitrogen compound	21010	17479	c(GO:0010243, GO:0071310, GO:0071495, GO:1901699)	IEA,IEA,ISS IBA IEA,IDA,ISS IEA,IMP IEA,ISS IBA,ISS IBA IEA,IEA,IEA,ISS IEA,ISS IEA,IDA,IEA,IEA,IEA	NLRP3,CYFIP1,NR4A1,LGMN,P2RY12,PDK4,NR4A3,NR4A2,CXCR4,FOLR2,IL1B,TREM2,RGS10,UCP2,CYBB,TNF
0.020375	867	148	19	0.128378	0.0219146	GO:0035239	GO:BP	tube morphogenesis	21010	9344	c(GO:0009653, GO:0035295)	IMP,IEP,IEA,TAS,IEA,IEA,IDA,IDA,IEA,IEA,IEA,IEA,IDA ISS IEA,IDA,NAS,IEA,ISS IEA,IEA,IDA	ITGAX,SAT1,C5AR1,CSF1R,C3,WASF2,IL18,NR4A1,B4GALT1,CX3CR1,CXCR4,C3AR1,IL1B,EGR3,TNFAIP3,ITGB2,CTSH,CYBB,TNF
0.0210546	27	111	4	0.036036	0.148148	GO:0043032	GO:BP	positive regulation of macrophage activation	21010	10993	c(GO:0002696, GO:0042116, GO:0043030)	IEA,IEA,TAS,IMP ISS IBA IEA	HAVCR2,CTSC,CCL3,TREM2
0.0215032	18	53	3	0.0566038	0.166667	GO:0002830	GO:BP	positive regulation of type 2 immune response	21010	1354	c(GO:0002828, GO:0042092, GO:0050778)	IEA,IBA IEA,ISS IEA	NLRP3,CD74,IL18
0.0218443	29	104	4	0.0384615	0.137931	GO:0010575	GO:BP	positive regulation of vascular endothelial growth factor production	21010	4299	c(GO:0001819, GO:0010573, GO:0010574)	IEA,IDA,IEA,IDA ISS IEA	C5AR1,C3,C3AR1,IL1B
0.0219321	223	167	10	0.0598802	0.044843	GO:0043523	GO:BP	regulation of neuron apoptotic process	21010	11264	c(GO:0042981, GO:0051402)	IEA,ISS,IGI,IEA,ISS IEA,ISS,ISS IEA,IEA,ISS IEA,IDA	AXL,CCL3,LGMN,NR4A2,CX3CR1,TYROBP,TREM2,UCP2,TNF,CCL2
0.0227489	73	148	6	0.0405405	0.0821918	GO:0071677	GO:BP	positive regulation of mononuclear cell migration	21010	17664	c(GO:0002687, GO:0071674, GO:0071675)	IDA,IDA,IDA,IEA,IDA,NAS	CCL3,CCL4,LGMN,CX3CR1,AIF1,TNF
0.0232951	164	138	8	0.057971	0.0487805	GO:0060759	GO:BP	regulation of response to cytokine stimulus	21010	15666	c(GO:0034097, GO:0048583)	IDA,IMP IBA IEA,ISS,IMP,IDA IMP,TAS,IMP,TAS	AXL,CD74,LAPTM5,CXCR4,TREM2,TNFAIP3,HSPA1B,PTPN6
0.0236039	28	110	4	0.0363636	0.142857	GO:0035767	GO:BP	endothelial cell chemotaxis	21010	9672	c(GO:0043542, GO:0060326)	IDA,IMP,IDA,IMP	TMSB4X,NR4A1,LGMN,EGR3
0.024498	177	169	9	0.0532544	0.0508475	GO:0050731	GO:BP	positive regulation of peptidyl-tyrosine phosphorylation	21010	13886	c(GO:0001934, GO:0018108, GO:0050730)	IDA IBA IEA,IMP ISS IEA,IDA,IEA,IMP,IDA,ISS IEA,IMP ISS IEA,IDA	CD74,CSF1R,IL18,CD4,FCGR1A,TREM2,TNF,HCLS1,OSM
0.0263143	3951	115	41	0.356522	0.0103771	GO:0048731	GO:BP	system development	21010	13640	c(GO:0007275, GO:0048856)	IEA,IMP IEA,IMP ISS IEA,IBA IEA,IEA,IDA,IEP,ISS,ISS IEA,IEA,IDA IEA,IBA,TAS,ISS TAS,ISS IEA,IEA,IMP IBA IEA,IEA,IDA IEA,IMP,IDA,IDA,IMP,ISS TAS IEA,IEA,IBA IEA,IBA,IDA,ISS IBA TAS IEA,ISS IEA,ISS TAS IEA,ISS IBA IEA,ISS,TAS,ISS TAS IEA,IEA,IDA IGI ISS TAS IEA,IDA IEA,IMP ISS IEA,IMP NAS IEA,IDA IMP	A2M,HAVCR2,ITGAX,AXL,CTSC,HLA-E,SAT1,IFNGR1,C5AR1,CSF1R,SRGAP2C,SGK1,ITM2B,CCL3,C3,SPP1,CYFIP1,WASF2,B2M,BIN1,IL18,NR4A1,HLA-B,P2RY12,B4GALT1,MERTK,GSN,GPR183,NR4A2,C1QA,CX3CR1,CXCR4,TYROBP,ETS2,EGR2,C3AR1,IL1B,EGR3,TREM2,TNFAIP3,LILRB4
0.026868	5587	127	56	0.440945	0.0100233	GO:0051171	GO:BP	regulation of nitrogen compound metabolic process	21010	14228	c(GO:0006807, GO:0019222)	IMP IBA IEA,IEA,IBA,IMP IBA,IDA IMP ISS,ISS IEA,IEA,IDA IMP,IDA,IDA IBA NAS IEA,IDA IBA IEA,ISS,IDA IBA TAS,ISS IEA,IMP ISS IEA,TAS,IEA,IDA IBA,IMP ISS,IDA,IDA,IBA IEA,IBA IEA,IDA,IDA IMP IEA,IDA IMP ISS IEA,IDA,IDA IBA IEA,IBA,IDA,IDA IBA TAS IC IEA,IDA IMP IBA TAS IEA,IMP TAS IEA,IDA IMP IBA IEA,IDA ISS IBA IEA,IMP ISS IEA,IMP ISS IBA TAS IEA,ISS IEA,IDA IEA,IEA,IEA,IMP,IDA IBA IEA,IDA ISS IBA …	SERPINB9,A2M,CTSS,HAVCR2,CLEC7A,CTSC,NLRP3,TMSB4X,CTSB,REL,CD74,IFNGR1,KLF6,C5AR1,CSF1R,SGK1,FGD2,ITM2B,LAPTM5,C3,SPP1,ZNF331,CYFIP1,DUSP1,BIN1,ZFP36,IL18,NR4A1,ELL2,LGMN,PPP1R15A,NFKBIA,PDK4,HERPUD1,NR4A3,GSN,NR4A2,CX3CR1,CD4,IER3,TSC22D3,FCGR1A,ETS2,EGR2,IL1B,MKNK1,EGR3,TREM2,PLAUR,TNFAIP3,LILRB4,HLA-DRB1,ITGB2,RHBDF2,ADORA3,IRF8
0.0279787	22	148	4	0.027027	0.181818	GO:0002922	GO:BP	positive regulation of humoral immune response	21010	1446	c(GO:0002920, GO:0006959, GO:0050778)	IEA,IGI,ISS IEA,IEA	C3,IL1B,TREM2,TNF
0.0281365	28	115	4	0.0347826	0.142857	GO:0032691	GO:BP	negative regulation of interleukin-1 beta production	21010	8105	c(GO:0032611, GO:0032651, GO:0032692)	ISS IEA,IEA,IMP IEA,IMP	CX3CR1,TREM2,TNFAIP3,LILRB4
0.0281801	45	148	5	0.0337838	0.111111	GO:0031641	GO:BP	regulation of myelination	21010	7602	c(GO:0042552, GO:0050794, GO:0051960)	ISS IEA,IEA,IEA,ISS IEA,IEA	ITGAX,CTSC,CYFIP1,EGR2,TNF
0.0288618	260	148	10	0.0675676	0.0384615	GO:0043122	GO:BP	regulation of canonical NF-kappaB signal transduction	21010	11049	c(GO:0007249, GO:1902531)	ISS,IEP,IDA,IDA,IDA IEA,ISS IEA,IDA IEA,IMP,IDA,IDA ISS IBA TAS IEA	CLEC7A,REL,CD74,CD4,IL1B,TREM2,TNFAIP3,LILRB4,HLA-DRB1,TNF
0.0294112	1385	169	27	0.159763	0.0194946	GO:0031399	GO:BP	regulation of protein modification process	21010	7503	c(GO:0036211, GO:0051246)	IDA IBA IEA,ISS IEA,IMP ISS IEA,IEA,ISS,IDA,IDA,IDA,IDA IBA TAS IEA,IEA,ISS IEA,IDA IEA,IMP,IDA ISS NAS IEA,IDA ISS IBA IEA,IMP,IDA IEA,IDA IMP,IDA,IDA,IDA,IMP IEA,IDA ISS IEA,ISS IBA IEA,IMP ISS IEA,IGI TAS,IDA	CD74,C5AR1,CSF1R,FGD2,LAPTM5,C3,DUSP1,IL18,PPP1R15A,HERPUD1,CX3CR1,CD4,FCGR1A,IL1B,TREM2,PLAUR,TNFAIP3,LILRB4,HLA-DRB1,ITGB2,HSPA1B,PTPN6,TNF,SAMSN1,HCLS1,ADRB2,OSM
0.0303875	57	118	5	0.0423729	0.0877193	GO:0052372	GO:BP	modulation by symbiont of entry into host	21010	14842	c(GO:0043903, GO:0044409)	IDA,IMP,IDA,IDA,IDA	CD74,GSN,CH25H,CD4,HLA-DRB1
0.0321999	28	119	4	0.0336134	0.142857	GO:0071404	GO:BP	cellular response to low-density lipoprotein particle stimulus	21010	17466	c(GO:0055094, GO:0071402)	ISS,IDA,ISS,ISS	CD68,TREM2,FCER1G,ITGB2
0.0326979	32	104	4	0.0384615	0.125	GO:0010574	GO:BP	regulation of vascular endothelial growth factor production	21010	4298	c(GO:0001817, GO:0010573)	IEA,IDA,IEA,IDA ISS IEA	C5AR1,C3,C3AR1,IL1B
0.0335249	14	80	3	0.0375	0.214286	GO:0051127	GO:BP	positive regulation of actin nucleation	21010	14185	c(GO:0045010, GO:0051125, GO:0051495, GO:1902905)	IMP,IBA,IMP	CYFIP1,WASF2,GSN
0.0338696	2	92	2	0.0217391	1	GO:2000448	GO:BP	positive regulation of macrophage migration inhibitory factor signaling pathway	21010	26846	c(GO:0001961, GO:0035691, GO:2000446)	IMP,IMP	CD74,CXCR4
0.0345545	156	111	7	0.0630631	0.0448718	GO:0008037	GO:BP	cell recognition	21010	3152	GO:0009987	IEA,IDA IBA,IEA,IEA,IEA,IBA,IMP	HAVCR2,CLEC7A,B4GALT1,FCGR1A,CXCR4,FOLR2,TREM2
0.0348006	14	81	3	0.037037	0.214286	GO:0002486	GO:BP	antigen processing and presentation of endogenous peptide antigen via MHC class I via ER pathway, TAP-independent	21010	1023	GO:0002484	IBA,IDA IBA,IDA IBA	HLA-E,HLA-B,HLA-C
0.0354378	162	148	8	0.0540541	0.0493827	GO:1903034	GO:BP	regulation of response to wounding	21010	23638	c(GO:0009611, GO:0080134)	IMP IBA,IPI,IEA,IEA,NAS,NAS,IDA IEA,IDA	CLEC7A,SIGLEC10,SPP1,CXCR4,PLAUR,TNFAIP3,PTPN6,TNF
0.0357812	42	167	5	0.0299401	0.119048	GO:0048246	GO:BP	macrophage chemotaxis	21010	13253	c(GO:0030595, GO:1905517)	IEA,IGI,ISS,IEA,IDA	C5AR1,CSF1R,CCL3,C3AR1,CCL2
0.0359587	10	118	3	0.0254237	0.3	GO:0045657	GO:BP	positive regulation of monocyte differentiation	21010	12123	c(GO:0002763, GO:0030224, GO:0045655)	IDA,IDA,IDA	CD74,CD4,HLA-DRB1
0.0361498	219	80	7	0.0875	0.0319635	GO:2000116	GO:BP	regulation of cysteine-type endopeptidase activity	21010	26532	GO:0052548	IMP,IEA,IMP,IEA,IDA,IEA,IMP	CLEC7A,NLRP3,LAPTM5,NR4A1,LGMN,HERPUD1,GSN
0.0371889	29	119	4	0.0336134	0.137931	GO:0055094	GO:BP	response to lipoprotein particle	21010	14974	c(GO:0009719, GO:0010243)	ISS,IDA,ISS,ISS	CD68,TREM2,FCER1G,ITGB2
0.0374992	127	138	7	0.0507246	0.0551181	GO:0050868	GO:BP	negative regulation of T cell activation	21010	13981	c(GO:0042110, GO:0050863, GO:0051250, GO:1903038)	IDA IEA,IEA,ISS,IBA IEA,IMP,IMP,IEA	HAVCR2,CD74,LAPTM5,VSIG4,LILRB4,HLA-DRB1,PTPN6
0.0392764	86	138	6	0.0434783	0.0697674	GO:0050672	GO:BP	negative regulation of lymphocyte proliferation	21010	13862	c(GO:0032945, GO:0046651, GO:0050670, GO:0051250)	IEA,IMP IBA,IBA IEA,IMP,IMP,IEA	HAVCR2,TYROBP,VSIG4,LILRB4,HLA-DRB1,PTPN6
0.0397159	107	111	6	0.0540541	0.0560748	GO:1905954	GO:BP	positive regulation of lipid localization	21010	26084	c(GO:0010876, GO:0048518, GO:1905952)	IDA,IDA,IMP,IBA,ISS IEA,ISS IEA	C3,SPP1,NFKBIA,PLIN2,IL1B,TREM2
0.0402934	22	53	3	0.0566038	0.136364	GO:0032656	GO:BP	regulation of interleukin-13 production	21010	8071	c(GO:0001817, GO:0032616)	IEA,IDA,TAS	NLRP3,HLA-E,IL18
0.0402934	22	53	3	0.0566038	0.136364	GO:0032616	GO:BP	interleukin-13 production	21010	8032	GO:0001816	IEA,IDA,TAS	NLRP3,HLA-E,IL18
0.04049	911	148	19	0.128378	0.0208562	GO:0014070	GO:BP	response to organic cyclic compound	21010	4719	GO:0010033	IEA,IEA,IDA,IDA IEA,IDA,IDA,ISS IEA,IEA,IEA,IEA,ISS IEA,IEA,IEA,IEA,IDA IEA,IEA,TAS,IEA,IDA IEA	A2M,SGK1,CCL3,SPP1,ZFP36,IL18,P2RY12,CD83,NFKBIA,ARPC1B,NR4A3,CXCR4,FOLR2,PLIN2,IL1B,P2RY13,HSPA1B,CYBB,TNF
0.0411048	315	155	11	0.0709677	0.0349206	GO:0048872	GO:BP	homeostasis of number of cells	21010	13767	GO:0048871	IEA,IEA,IEA,IDA,IEA,ISS IEA,ISS IEA,IBA IEA,ISS IEA,IMP,ISS IEA	AXL,CD74,B2M,ZFP36,MERTK,GPR183,CX3CR1,TSC22D3,TNFAIP3,HSPA1B,HCLS1
0.0412872	9	139	3	0.0215827	0.333333	GO:0002291	GO:BP	T cell activation via T cell receptor contact with antigen bound to MHC molecule on antigen presenting cell	21010	837	GO:0002286	IDA,IMP,IEA	HAVCR2,HLA-DMB,APBB1IP
0.0415634	531	167	15	0.0898204	0.0282486	GO:0043068	GO:BP	positive regulation of programmed cell death	21010	11020	c(GO:0012501, GO:0043067, GO:0048522)	IBA,IDA IBA,IEA,IDA,ISS,IDA IMP,IEA,IEA,IMP,ISS,IEA,IBA IEA,IDA IMP ISS IBA IEA,IBA,IMP	CTSS,CLEC7A,CTSC,LAPTM5,CCL3,BIN1,NR4A1,B4GALT1,GSN,TYROBP,IRF8,CTSH,TNF,BCL2A1,CCL2
0.0419293	676	148	16	0.108108	0.0236686	GO:1901699	GO:BP	cellular response to nitrogen compound	21010	22528	c(GO:0070887, GO:1901698)	IEA,IEA,ISS IBA IEA,IDA,ISS IEA,IMP IEA,ISS IBA,ISS IBA IEA,IEA,IEA,ISS IEA,ISS IEA,IDA,IEA,IEA,IEA	NLRP3,CYFIP1,NR4A1,LGMN,P2RY12,PDK4,NR4A3,NR4A2,CXCR4,FOLR2,IL1B,TREM2,RGS10,UCP2,CYBB,TNF
0.0419599	87	138	6	0.0434783	0.0689655	GO:0032945	GO:BP	negative regulation of mononuclear cell proliferation	21010	8302	c(GO:0032943, GO:0032944, GO:0070664)	IEA,IMP IBA,IBA IEA,IMP,IMP,IEA	HAVCR2,TYROBP,VSIG4,LILRB4,HLA-DRB1,PTPN6
0.0427675	48	151	5	0.0331126	0.104167	GO:0140895	GO:BP	cell surface toll-like receptor signaling pathway	21010	20856	GO:0002752	IEA,ISS IEA,NAS IEA,IDA,IDA ISS IEA	NFKBIA,TREM2,TNFAIP3,CYBA,CD14
0.0429982	49	148	5	0.0337838	0.102041	GO:0010883	GO:BP	regulation of lipid storage	21010	4552	c(GO:0019915, GO:0032879)	IDA,IMP,IBA,ISS IEA,NAS	C3,NFKBIA,PLIN2,TREM2,TNF
0.0433798	15	81	3	0.037037	0.2	GO:0002476	GO:BP	antigen processing and presentation of endogenous peptide antigen via MHC class Ib	21010	1013	c(GO:0002428, GO:0002483)	IDA IBA,IBA,IBA	HLA-E,HLA-B,HLA-C
0.0433798	15	81	3	0.037037	0.2	GO:0002484	GO:BP	antigen processing and presentation of endogenous peptide antigen via MHC class I via ER pathway	21010	1021	GO:0019885	IBA,IDA IBA,IDA IBA	HLA-E,HLA-B,HLA-C
0.0455995	28	130	4	0.0307692	0.142857	GO:0090025	GO:BP	regulation of monocyte chemotaxis	21010	18812	c(GO:0002548, GO:0002688, GO:0071675)	IMP,IDA,IEA,IDA	DUSP1,LGMN,CX3CR1,AIF1
0.0462112	45	164	5	0.0304878	0.111111	GO:1905953	GO:BP	negative regulation of lipid localization	21010	26083	c(GO:0010876, GO:0048519, GO:1905952)	IMP,ISS IEA,IMP,NAS,IDA IBA	NFKBIA,TREM2,APOC2,TNF,APOC1
0.0462112	45	164	5	0.0304878	0.111111	GO:0042304	GO:BP	regulation of fatty acid biosynthetic process	21010	10577	c(GO:0006633, GO:0019217, GO:0031326, GO:0046890)	IMP,IMP IEA,IGI,IDA,IDA	CD74,PDK4,IL1B,APOC2,APOC1
0.0470702	35	104	4	0.0384615	0.114286	GO:0032743	GO:BP	positive regulation of interleukin-2 production	21010	8155	c(GO:0001819, GO:0032623, GO:0032663)	IDA ISS,IEA,NAS,IMP	CLEC7A,CD83,CD4,IL1B
0.0475062	50	148	5	0.0337838	0.1	GO:0032715	GO:BP	negative regulation of interleukin-6 production	21010	8128	c(GO:0001818, GO:0032635, GO:0032675)	IEA,ISS IEA,IMP,ISS IEA,IDA	HAVCR2,TNFAIP3,LILRB4,PTPN6,TNF
0.0479016	8	167	3	0.0179641	0.375	GO:2000427	GO:BP	positive regulation of apoptotic cell clearance	21010	26825	c(GO:0043277, GO:0050766, GO:2000425)	IMP,IMP,ISS	C3,TREM2,CCL2
0.0479016	8	167	3	0.0179641	0.375	GO:2000501	GO:BP	regulation of natural killer cell chemotaxis	21010	26890	c(GO:0035747, GO:1901623)	IDA,IDA,IDA	CCL3,CCL4,CCL2
0.0479072	33	111	4	0.036036	0.121212	GO:0006958	GO:BP	complement activation, classical pathway	21010	2631	c(GO:0002455, GO:0006956)	IEA,IDA NAS IEA,IDA NAS IEA,ISS IEA	C3,C1QC,C1QA,TREM2
1.3127e-20	3976	166	86	0.518072	0.0216298	GO:0031982	GO:CC	vesicle	22090	1231	GO:0043227	HDA,HDA TAS,IDA TAS IEA,TAS IEA,IEA,TAS,HDA,HDA,TAS,HDA TAS,HDA TAS,TAS,HDA TAS IEA,HDA TAS IEA,HDA TAS,HDA ISS TAS IEA,HDA TAS IEA,TAS IEA,HDA TAS,IEA,IDA HDA IEA,IDA,HDA TAS,HDA IEA,HDA TAS,HDA IEA,HDA,HDA TAS,ISS IBA IEA,IEA,HDA TAS IEA,HDA TAS IEA,TAS,HDA TAS,IBA TAS,HDA,IDA HDA TAS IEA,ISS IBA IEA,TAS,HDA,HDA,HDA TAS IEA,HDA TAS IEA,TAS,TAS,IDA HDA IEA,TAS,HDA TAS,TAS IEA,TAS,IEA,HDA,IEA,TAS…	SERPINB9,A2M,CTSS,CD68,HAVCR2,ITGAX,FKBP5,AXL,LAIR1,CTSC,FTL,TMSB4X,HLA-E,CTSB,RNASET2,CD74,STOM,C5AR1,FTH1,FGD2,ITM2B,LAPTM5,C3,SPP1,CYFIP1,WASF2,GAL3ST4,B2M,BIN1,FCGRT,HLA-B,LGMN,FCGR2A,B4GALT1,SRGN,PILRA,HLA-DRA,PLD4,OLR1,TPM3,ARPC1B,GSN,HLA-C,CD4,FCGR1A,CXCR4,TYROBP,CD53,HLA-DPA1,C3AR1,IL1B,MYL12A,AOAH,PLAUR,TNFAIP3,LILRB4,ARHGDIB,FCER1G,HLA-DRB1,ITGB2,HLA-DMA,APOC2,HLA-DMB,HSPA1B,S100A11,SYN…
1.57945e-20	2476	166	68	0.409639	0.0274637	GO:0031410	GO:CC	cytoplasmic vesicle	22090	1109	c(GO:0005737, GO:0097708)	TAS,IDA TAS IEA,TAS IEA,IEA,TAS,TAS,TAS,TAS,TAS,TAS IEA,TAS IEA,TAS,ISS TAS IEA,TAS IEA,TAS IEA,TAS,IEA,IDA IEA,IDA,TAS,TAS,IEA,TAS,IBA IEA,IEA,TAS IEA,TAS IEA,TAS,TAS,IBA TAS,IDA TAS IEA,ISS IBA IEA,TAS,TAS IEA,TAS IEA,TAS,TAS,IDA IEA,TAS,TAS,TAS IEA,TAS,IEA,IEA,TAS,TAS,TAS,IDA IBA TAS IEA,TAS,IDA IBA IEA,TAS,IDA IBA IEA,TAS,TAS,ISS IBA IEA,TAS,TAS,IDA TAS,TAS,TAS IEA,ISS IEA,TAS IEA,TAS,IBA,IDA…	A2M,CTSS,CD68,HAVCR2,ITGAX,LAIR1,CTSC,FTL,TMSB4X,HLA-E,CTSB,RNASET2,CD74,STOM,C5AR1,FTH1,FGD2,ITM2B,LAPTM5,C3,CYFIP1,WASF2,B2M,BIN1,FCGRT,HLA-B,LGMN,FCGR2A,B4GALT1,SRGN,HLA-DRA,PLD4,OLR1,GSN,HLA-C,CD4,FCGR1A,CXCR4,TYROBP,CD53,HLA-DPA1,C3AR1,IL1B,AOAH,PLAUR,ARHGDIB,FCER1G,HLA-DRB1,ITGB2,HLA-DMA,APOC2,HLA-DMB,HSPA1B,S100A11,SYNGR2,SLC2A5,PTPN6,CTSH,FPR1,CYBB,TNF,CYBA,CD14,HCLS1,HLA-DRB5,CAPG,ADRB2,…
1.77108e-20	2481	166	68	0.409639	0.0274083	GO:0097708	GO:CC	intracellular vesicle	22090	3144	c(GO:0031982, GO:0043231)	TAS,IDA TAS IEA,TAS IEA,IEA,TAS,TAS,TAS,TAS,TAS,TAS IEA,TAS IEA,TAS,ISS TAS IEA,TAS IEA,TAS IEA,TAS,IEA,IDA IEA,IDA,TAS,TAS,IEA,TAS,IBA IEA,IEA,TAS IEA,TAS IEA,TAS,TAS,IBA TAS,IDA TAS IEA,ISS IBA IEA,TAS,TAS IEA,TAS IEA,TAS,TAS,IDA IEA,TAS,TAS,TAS IEA,TAS,IEA,IEA,TAS,TAS,TAS,IDA IBA TAS IEA,TAS,IDA IBA IEA,TAS,IDA IBA IEA,TAS,TAS,ISS IBA IEA,TAS,TAS,IDA TAS,TAS,TAS IEA,ISS IEA,TAS IEA,TAS,IBA,IDA…	A2M,CTSS,CD68,HAVCR2,ITGAX,LAIR1,CTSC,FTL,TMSB4X,HLA-E,CTSB,RNASET2,CD74,STOM,C5AR1,FTH1,FGD2,ITM2B,LAPTM5,C3,CYFIP1,WASF2,B2M,BIN1,FCGRT,HLA-B,LGMN,FCGR2A,B4GALT1,SRGN,HLA-DRA,PLD4,OLR1,GSN,HLA-C,CD4,FCGR1A,CXCR4,TYROBP,CD53,HLA-DPA1,C3AR1,IL1B,AOAH,PLAUR,ARHGDIB,FCER1G,HLA-DRB1,ITGB2,HLA-DMA,APOC2,HLA-DMB,HSPA1B,S100A11,SYNGR2,SLC2A5,PTPN6,CTSH,FPR1,CYBB,TNF,CYBA,CD14,HCLS1,HLA-DRB5,CAPG,ADRB2,…
6.93147e-19	871	151	39	0.258278	0.0447761	GO:0030141	GO:CC	secretory granule	22090	919	c(GO:0012505, GO:0099503)	TAS,TAS,TAS,TAS,TAS,TAS,TAS,TAS,TAS,TAS,TAS,TAS,TAS,TAS,TAS,TAS,TAS,TAS,TAS,IBA TAS,TAS,TAS,TAS,TAS,TAS,TAS,IEA,TAS,TAS,TAS,TAS,TAS,TAS,TAS,IDA TAS,TAS,TAS,TAS,TAS	A2M,CTSS,CD68,ITGAX,LAIR1,CTSC,FTL,TMSB4X,CTSB,RNASET2,STOM,C5AR1,FTH1,C3,CYFIP1,B2M,HLA-B,FCGR2A,B4GALT1,SRGN,OLR1,GSN,HLA-C,TYROBP,CD53,C3AR1,IL1B,PLAUR,FCER1G,ITGB2,HSPA1B,S100A11,SLC2A5,PTPN6,CTSH,FPR1,CYBB,CYBA,CD14
5.57452e-18	1039	151	41	0.271523	0.039461	GO:0099503	GO:CC	secretory vesicle	22090	3371	GO:0031410	TAS,TAS,TAS,TAS,TAS,TAS,TAS,TAS,TAS,TAS,TAS,TAS,TAS,TAS,TAS,TAS,IBA IEA,TAS,TAS,TAS,IBA TAS,TAS,TAS,TAS,TAS,TAS,TAS,IEA,TAS,TAS,TAS,TAS,TAS,ISS IBA IEA,TAS,TAS,IDA TAS,TAS,TAS,TAS,TAS	A2M,CTSS,CD68,ITGAX,LAIR1,CTSC,FTL,TMSB4X,CTSB,RNASET2,STOM,C5AR1,FTH1,C3,CYFIP1,B2M,BIN1,HLA-B,FCGR2A,B4GALT1,SRGN,OLR1,GSN,HLA-C,TYROBP,CD53,C3AR1,IL1B,PLAUR,FCER1G,ITGB2,HSPA1B,S100A11,SYNGR2,SLC2A5,PTPN6,CTSH,FPR1,CYBB,CYBA,CD14
5.72954e-17	4206	169	84	0.497041	0.0199715	GO:0005576	GO:CC	extracellular region	22090	198	GO:0110165	IDA HDA IBA IEA,HDA IBA TAS NAS IEA,IDA HDA IBA TAS NAS IEA,HDA,IDA HDA,IEA,HDA IBA TAS,HDA TAS,HDA TAS,HDA IBA IEA,IDA HDA ISS IBA TAS IEA,IDA IBA TAS IEA,IDA HDA IBA TAS IEA,HDA IEA,HDA,IEA,HDA TAS,IDA HDA TAS IEA,IEA,IDA IBA TAS IEA,IDA HDA IBA TAS IEA,IDA HDA IBA TAS IEA,HDA TAS,HDA,HDA,HDA TAS IEA,IDA TAS IEA,IBA,HDA IBA,IBA TAS IEA,IDA HDA,IDA IPI HDA TAS NAS IEA,HDA IEA,IDA TAS IEA,HDA IEA…	SERPINB9,A2M,CTSS,FKBP5,AXL,SIGLEC10,CTSC,FTL,TMSB4X,HLA-E,CTSB,CXCL16,RNASET2,CD74,STOM,ST6GAL1,FTH1,ITM2B,C1QB,CCL3,C3,SPP1,CYFIP1,WASF2,GAL3ST4,B2M,IL18,FCGRT,HLA-B,CCL4,LGMN,C1QC,B4GALT1,SRGN,PILRA,HLA-DRA,OLR1,CCL4L2,TPM3,ARPC1B,MERTK,GSN,HLA-C,C1QA,CXCR4,CD53,FOLR2,ADAM28,PLIN2,IL1B,MYL12A,AOAH,TREM2,PLAUR,TNFAIP3,LILRB4,ARHGDIB,HLA-DRB1,ITGB2,APOC2,HSPA1B,S100A11,SYNGR2,SLC2A5,FCGR3A,PTPN6…
1.13847e-15	4742	151	81	0.536424	0.0170814	GO:0012505	GO:CC	endomembrane system	22090	689	GO:0110165	IDA,TAS,IDA TAS,TAS IEA,IEA,TAS,IDA IBA,TAS,TAS,TAS,TAS,TAS IEA,TAS,IDA TAS IEA,ISS TAS IEA,IDA TAS,TAS,IDA IBA TAS IEA,IEA,TAS,ISS IEA,IDA IBA IEA,IDA,IDA IPI IBA TAS IEA,TAS,IDA TAS,TAS,IEA,IEA,IDA TAS,IBA IEA,IEA,IDA,IDA TAS IEA,TAS IEA,IDA IBA NAS IEA,IDA TAS,IDA TAS IEA,IDA IBA TAS IEA,IDA TAS IEA,ISS IBA TAS IEA,TAS,IDA IBA TAS IEA,TAS,IDA TAS IEA,IEA,TAS IEA,TAS,IDA IEA,TAS,TAS,TAS IEA,TAS…	SERPINB9,A2M,CTSS,CD68,HAVCR2,ITGAX,MS4A7,LAIR1,CTSC,FTL,TMSB4X,HLA-E,CTSB,RNASET2,CD74,STOM,C5AR1,ST6GAL1,SGK1,FTH1,FGD2,ITM2B,LAPTM5,SPTLC2,C3,SPP1,CYFIP1,WASF2,GAL3ST4,B2M,BIN1,FCGRT,NR4A1,HLA-B,LGMN,PPP1R15A,FCGR2A,B4GALT1,SRGN,HLA-DRA,PLD4,OLR1,HERPUD1,GSN,HLA-C,CH25H,CD4,FCGR1A,CXCR4,TYROBP,CD53,HLA-DPA1,C3AR1,PLIN2,IL1B,DHRS9,TBXAS1,PLAUR,FCER1G,HLA-DRB1,ITGB2,HLA-DMA,ALOX5AP,APOC2,B3GNT5,…
1.44125e-15	24	161	11	0.068323	0.458333	GO:0042611	GO:CC	MHC protein complex	22090	1812	GO:0098797	IDA IEA,ISS IEA,IBA TAS NAS IEA,IDA IEA,IDA IMP IBA IEA,IDA IEA,IDA IBA IEA,IDA IMP IBA IEA,IDA IBA IEA,IDA IBA IEA,ISS IBA IEA	HLA-E,CD74,B2M,HLA-B,HLA-DRA,HLA-C,HLA-DPA1,HLA-DRB1,HLA-DMA,HLA-DMB,HLA-DRB5
3.27228e-15	3284	169	71	0.420118	0.02162	GO:0005615	GO:CC	extracellular space	22090	232	c(GO:0005576, GO:0110165)	IDA HDA IBA IEA,HDA IBA IEA,IDA HDA IBA,HDA,IDA HDA,HDA IBA,HDA,HDA IBA,IDA HDA ISS IBA IEA,IDA IBA IEA,IDA HDA,HDA,HDA,HDA,IDA HDA,IDA IBA IEA,IDA HDA IBA IEA,IDA HDA IBA IEA,HDA,HDA,HDA,HDA,IDA IEA,IBA,HDA IBA,IBA TAS IEA,HDA,HDA,HDA,IDA IEA,HDA,HDA,IBA IEA,HDA,HDA,IDA,IDA HDA IBA,HDA IBA,HDA,HDA,IDA IMP IBA IEA,HDA,HDA,HDA,HDA,HDA,HDA,IDA IBA IEA,HDA,HDA IBA,HDA,HDA,IDA HDA,HDA,IDA HDA IBA,IDA…	SERPINB9,A2M,CTSS,FKBP5,AXL,CTSC,FTL,HLA-E,CTSB,CXCL16,RNASET2,CD74,STOM,FTH1,ITM2B,CCL3,C3,SPP1,CYFIP1,WASF2,GAL3ST4,B2M,IL18,FCGRT,HLA-B,CCL4,LGMN,C1QC,B4GALT1,SRGN,PILRA,HLA-DRA,CCL4L2,TPM3,ARPC1B,MERTK,GSN,HLA-C,CXCR4,CD53,IL1B,MYL12A,TNFAIP3,LILRB4,ARHGDIB,HLA-DRB1,ITGB2,APOC2,HSPA1B,S100A11,SYNGR2,SLC2A5,FCGR3A,PTPN6,CTSH,CLIC1,LY86,OLFML3,TNF,CD14,LAT2,RNASE1,ACY3,CCL3L1,HLA-DRB5,CD37,CAPG…
1.37923e-14	955	120	32	0.266667	0.0335079	GO:0009986	GO:CC	cell surface	22090	663	GO:0110165	IDA IEA,IDA HDA IBA IC IEA,IDA HDA,IDA IBA,IDA IBA IEA,IEA,IDA IBA IEA,ISS IEA,IEA,IEA,IBA,IDA HDA IBA IEA,HDA,IEA,IDA IEA,IDA,IDA IBA IEA,IDA ISS TAS IEA,IDA IBA IEA,IEA,IDA,IDA IBA,IEA,IDA,IMP,IDA,IDA,IDA,IDA IBA,IDA,IDA HDA IBA NAS IEA,IDA	HAVCR2,ITGAX,AXL,CLEC7A,HLA-E,CTSB,CD74,CSF1R,C3,B2M,FCGRT,HLA-B,P2RY12,CD83,B4GALT1,HLA-DRA,HLA-C,CX3CR1,CD4,FCGR1A,CXCR4,TYROBP,CD53,FOLR2,HLA-DPA1,TREM2,PLAUR,LILRB4,FCER1G,HLA-DRB1,ITGB2,HLA-DMA
7.64528e-13	2133	163	52	0.319018	0.0243788	GO:1903561	GO:CC	extracellular vesicle	22090	3686	c(GO:0031982, GO:0065010)	HDA,HDA,HDA,HDA,HDA,HDA,HDA,HDA,HDA,HDA,HDA,HDA,HDA,HDA,HDA,HDA,HDA,HDA,HDA,HDA,HDA,HDA,HDA,HDA,HDA,HDA,HDA,HDA,HDA,HDA,HDA,HDA,HDA,HDA,HDA,HDA,HDA,HDA,HDA,HDA,HDA,HDA,HDA,IDA HDA,HDA,HDA,HDA,HDA,HDA,HDA,HDA,HDA	SERPINB9,A2M,FKBP5,AXL,CTSC,FTL,HLA-E,CTSB,RNASET2,CD74,STOM,FTH1,ITM2B,C3,SPP1,CYFIP1,WASF2,GAL3ST4,B2M,HLA-B,LGMN,B4GALT1,PILRA,HLA-DRA,TPM3,ARPC1B,GSN,HLA-C,CXCR4,CD53,MYL12A,TNFAIP3,LILRB4,ARHGDIB,HLA-DRB1,ITGB2,HSPA1B,S100A11,SYNGR2,SLC2A5,FCGR3A,PTPN6,CTSH,CLIC1,OLFML3,CD14,LAT2,RNASE1,ACY3,HLA-DRB5,CD37,CAPG
7.79378e-13	2134	163	52	0.319018	0.0243674	GO:0043230	GO:CC	extracellular organelle	22090	1886	c(GO:0005576, GO:0043226)	HDA,HDA,HDA,HDA,HDA,HDA,HDA,HDA,HDA,HDA,HDA,HDA,HDA,HDA,HDA,HDA,HDA,HDA,HDA,HDA,HDA,HDA,HDA,HDA,HDA,HDA,HDA,HDA,HDA,HDA,HDA,HDA,HDA,HDA,HDA,HDA,HDA,HDA,HDA,HDA,HDA,HDA,HDA,IDA HDA,HDA,HDA,HDA,HDA,HDA,HDA,HDA,HDA	SERPINB9,A2M,FKBP5,AXL,CTSC,FTL,HLA-E,CTSB,RNASET2,CD74,STOM,FTH1,ITM2B,C3,SPP1,CYFIP1,WASF2,GAL3ST4,B2M,HLA-B,LGMN,B4GALT1,PILRA,HLA-DRA,TPM3,ARPC1B,GSN,HLA-C,CXCR4,CD53,MYL12A,TNFAIP3,LILRB4,ARHGDIB,HLA-DRB1,ITGB2,HSPA1B,S100A11,SYNGR2,SLC2A5,FCGR3A,PTPN6,CTSH,CLIC1,OLFML3,CD14,LAT2,RNASE1,ACY3,HLA-DRB5,CD37,CAPG
7.79378e-13	2134	163	52	0.319018	0.0243674	GO:0065010	GO:CC	extracellular membrane-bounded organelle	22090	2403	c(GO:0043227, GO:0043230)	HDA,HDA,HDA,HDA,HDA,HDA,HDA,HDA,HDA,HDA,HDA,HDA,HDA,HDA,HDA,HDA,HDA,HDA,HDA,HDA,HDA,HDA,HDA,HDA,HDA,HDA,HDA,HDA,HDA,HDA,HDA,HDA,HDA,HDA,HDA,HDA,HDA,HDA,HDA,HDA,HDA,HDA,HDA,IDA HDA,HDA,HDA,HDA,HDA,HDA,HDA,HDA,HDA	SERPINB9,A2M,FKBP5,AXL,CTSC,FTL,HLA-E,CTSB,RNASET2,CD74,STOM,FTH1,ITM2B,C3,SPP1,CYFIP1,WASF2,GAL3ST4,B2M,HLA-B,LGMN,B4GALT1,PILRA,HLA-DRA,TPM3,ARPC1B,GSN,HLA-C,CXCR4,CD53,MYL12A,TNFAIP3,LILRB4,ARHGDIB,HLA-DRB1,ITGB2,HSPA1B,S100A11,SYNGR2,SLC2A5,FCGR3A,PTPN6,CTSH,CLIC1,OLFML3,CD14,LAT2,RNASE1,ACY3,HLA-DRB5,CD37,CAPG
1.03214e-12	312	151	21	0.139073	0.0673077	GO:0030667	GO:CC	secretory granule membrane	22090	958	c(GO:0030141, GO:0030659, GO:0098588)	TAS,TAS,TAS,TAS,TAS,TAS,TAS,TAS,TAS,TAS,TAS,TAS,TAS,TAS,TAS,TAS,TAS,TAS,TAS,TAS,TAS	CD68,ITGAX,LAIR1,STOM,C5AR1,HLA-B,FCGR2A,B4GALT1,OLR1,HLA-C,TYROBP,CD53,C3AR1,PLAUR,FCER1G,ITGB2,SLC2A5,FPR1,CYBB,CYBA,CD14
1.27653e-12	6202	162	93	0.574074	0.0149952	GO:0071944	GO:CC	cell periphery	22090	2799	GO:0110165	HDA,HDA,HDA,IDA ISS TAS IEA,IEA,IBA,IBA TAS IEA,IBA,IDA TAS IEA,TAS IEA,IDA TAS IEA,IDA IBA IEA,HDA,IDA IBA TAS IEA,HDA IEA,IEA,IDA ISS TAS IEA,IDA TAS IEA,IDA IBA TAS IEA,IDA IBA TAS IEA,IDA TAS IEA,IEA,IEA,IDA IBA IEA,IDA,TAS,IDA TAS IEA,IEA,IDA IBA TAS NAS IEA,TAS IEA,ISS IBA IEA,IBA IEA,IDA IBA TAS NAS IEA,HDA,IDA TAS NAS IEA,ISS TAS IEA,TAS IEA,IDA TAS IEA,IDA ISS TAS IEA,TAS IEA,IDA,IDA IMP…	SERPINB9,A2M,CTSS,CD68,HAVCR2,SIGLEC8,ITGAX,MS4A7,AXL,CLEC7A,LAIR1,SIGLEC10,CTSC,HLA-E,CTSB,CXCL16,CD74,IFNGR1,STOM,C5AR1,CSF1R,SGK1,FGD2,ITM2B,LAPTM5,C3,RGS1,WASF2,B2M,GPR34,BIN1,FCGRT,HLA-B,C1QC,FCGR2A,P2RY12,CD83,B4GALT1,SLCO2B1,PILRA,NFKBIA,HLA-DRA,OLR1,MERTK,GSN,HLA-C,SELPLG,GPR183,C1QA,CX3CR1,CD4,FCGR1A,CXCR4,TYROBP,CD53,FOLR2,ADAM28,HLA-DPA1,ETS2,C3AR1,IGSF6,PLIN2,TREM2,PLAUR,LILRB4,FCER1G…
2.169e-12	2109	163	51	0.312883	0.0241821	GO:0070062	GO:CC	extracellular exosome	22090	2423	c(GO:0005615, GO:1903561)	HDA,HDA,HDA,HDA,HDA,HDA,HDA,HDA,HDA,HDA,HDA,HDA,HDA,HDA,HDA,HDA,HDA,HDA,HDA,HDA,HDA,HDA,HDA,HDA,HDA,HDA,HDA,HDA,HDA,HDA,HDA,HDA,HDA,HDA,HDA,HDA,HDA,HDA,HDA,HDA,HDA,HDA,HDA,IDA HDA,HDA,HDA,HDA,HDA,HDA,HDA,HDA	SERPINB9,A2M,FKBP5,AXL,CTSC,FTL,HLA-E,CTSB,RNASET2,CD74,STOM,FTH1,ITM2B,C3,SPP1,CYFIP1,WASF2,GAL3ST4,B2M,HLA-B,LGMN,B4GALT1,PILRA,HLA-DRA,TPM3,ARPC1B,GSN,HLA-C,CXCR4,CD53,MYL12A,TNFAIP3,LILRB4,ARHGDIB,HLA-DRB1,ITGB2,HSPA1B,S100A11,SYNGR2,SLC2A5,FCGR3A,PTPN6,CTSH,CLIC1,CD14,LAT2,RNASE1,ACY3,HLA-DRB5,CD37,CAPG
6.14706e-12	163	150	16	0.106667	0.0981595	GO:0070820	GO:CC	tertiary granule	22090	2572	GO:0030141	TAS,TAS,TAS,TAS,TAS,TAS,TAS,TAS,TAS,TAS,TAS,TAS,TAS,TAS,TAS,TAS	CTSS,ITGAX,LAIR1,STOM,FTH1,CYFIP1,B2M,OLR1,CD53,FCER1G,ITGB2,PTPN6,CTSH,FPR1,CYBB,CYBA
8.33446e-12	1213	165	38	0.230303	0.0313273	GO:0030659	GO:CC	cytoplasmic vesicle membrane	22090	951	c(GO:0012506, GO:0031410)	TAS IEA,TAS,TAS,TAS IEA,TAS,TAS,TAS,IEA,IDA IEA,TAS,IEA,IEA,TAS IEA,TAS,TAS,IDA TAS IEA,TAS,TAS IEA,TAS,TAS,TAS,TAS,TAS IEA,TAS,TAS,TAS,IDA IBA TAS IEA,TAS,IDA IBA IEA,IDA IBA IEA,ISS IBA IEA,TAS,TAS,TAS,TAS,TAS,IDA IBA TAS IEA,TAS	CD68,ITGAX,LAIR1,HLA-E,CD74,STOM,C5AR1,FGD2,ITM2B,B2M,BIN1,FCGRT,HLA-B,FCGR2A,B4GALT1,HLA-DRA,OLR1,HLA-C,CD4,FCGR1A,TYROBP,CD53,HLA-DPA1,C3AR1,PLAUR,FCER1G,HLA-DRB1,ITGB2,HLA-DMA,HLA-DMB,SYNGR2,SLC2A5,FPR1,CYBB,CYBA,CD14,HLA-DRB5,ADRB2
1.2898e-11	1230	165	38	0.230303	0.0308943	GO:0012506	GO:CC	vesicle membrane	22090	690	c(GO:0031090, GO:0031982)	TAS IEA,TAS,TAS,TAS IEA,TAS,TAS,TAS,IEA,IDA IEA,TAS,IEA,IEA,TAS IEA,TAS,TAS,IDA TAS IEA,TAS,TAS IEA,TAS,TAS,TAS,TAS,TAS IEA,TAS,TAS,TAS,IDA IBA TAS IEA,TAS,IDA IBA IEA,IDA IBA IEA,ISS IBA IEA,TAS,TAS,TAS,TAS,TAS,IDA IBA TAS IEA,TAS	CD68,ITGAX,LAIR1,HLA-E,CD74,STOM,C5AR1,FGD2,ITM2B,B2M,BIN1,FCGRT,HLA-B,FCGR2A,B4GALT1,HLA-DRA,OLR1,HLA-C,CD4,FCGR1A,TYROBP,CD53,HLA-DPA1,C3AR1,PLAUR,FCER1G,HLA-DRB1,ITGB2,HLA-DMA,HLA-DMB,SYNGR2,SLC2A5,FPR1,CYBB,CYBA,CD14,HLA-DRB5,ADRB2
3.76154e-11	5717	162	86	0.530864	0.0150429	GO:0005886	GO:CC	plasma membrane	22090	424	c(GO:0016020, GO:0071944)	IDA ISS TAS IEA,IEA,IBA,IBA TAS IEA,IBA,IDA TAS IEA,TAS IEA,IDA TAS IEA,IDA IBA IEA,IDA IBA TAS IEA,IEA,IEA,IDA ISS TAS IEA,IDA TAS IEA,IDA IBA TAS IEA,IDA IBA TAS IEA,IDA TAS IEA,IEA,IEA,IDA IBA IEA,IDA,TAS,IDA TAS IEA,IEA,IDA IBA TAS NAS IEA,TAS IEA,ISS IBA IEA,IBA IEA,IDA IBA TAS NAS IEA,IDA TAS NAS IEA,ISS TAS IEA,TAS IEA,IDA TAS IEA,IDA ISS TAS IEA,TAS IEA,IDA,IDA IMP IBA TAS NAS IEA,IDA IBA…	CD68,HAVCR2,SIGLEC8,ITGAX,MS4A7,AXL,CLEC7A,LAIR1,SIGLEC10,HLA-E,CTSB,CXCL16,CD74,IFNGR1,STOM,C5AR1,CSF1R,SGK1,FGD2,ITM2B,LAPTM5,C3,RGS1,WASF2,B2M,GPR34,BIN1,FCGRT,HLA-B,FCGR2A,P2RY12,CD83,B4GALT1,SLCO2B1,PILRA,NFKBIA,HLA-DRA,OLR1,MERTK,GSN,HLA-C,SELPLG,GPR183,CX3CR1,CD4,FCGR1A,CXCR4,TYROBP,CD53,FOLR2,ADAM28,HLA-DPA1,ETS2,C3AR1,IGSF6,PLIN2,TREM2,PLAUR,LILRB4,FCER1G,HLA-DRB1,ITGB2,HLA-DMA,P2RY13,RH…
4.41493e-11	17	161	8	0.0496894	0.470588	GO:0042613	GO:CC	MHC class II protein complex	22090	1814	GO:0042611	ISS IEA,IBA,IDA IMP IBA IEA,IDA IBA IEA,IDA IMP IBA IEA,IDA IBA IEA,IDA IBA IEA,ISS IBA IEA	CD74,B2M,HLA-DRA,HLA-DPA1,HLA-DRB1,HLA-DMA,HLA-DMB,HLA-DRB5
8.87548e-11	745	166	29	0.174699	0.0389262	GO:0005764	GO:CC	lysosome	22090	332	GO:0000323	IDA TAS IEA,ISS TAS IEA,ISS TAS IEA,IDA TAS,IDA TAS IEA,IDA TAS IEA,ISS TAS IEA,TAS,IDA,IDA IBA IEA,TAS,ISS IBA IEA,ISS TAS IEA,TAS,ISS IEA,IDA TAS IEA,IDA IEA,TAS IEA,TAS,IEA,IEA,IDA IBA TAS IEA,IDA TAS IEA,IDA IBA TAS IEA,IDA IEA,TAS,IDA IBA TAS IEA,TAS,IEA	CTSS,CD68,CTSC,FTL,CTSB,RNASET2,CD74,STOM,FTH1,LAPTM5,C3,TM6SF1,LGMN,B4GALT1,SRGN,HLA-DRA,CXCR4,HLA-DPA1,C3AR1,IL1B,TNFAIP3,HLA-DRB1,HLA-DMA,HLA-DMB,CTSH,FPR1,HLA-DRB5,ADRB2,RNASE6
8.87548e-11	745	166	29	0.174699	0.0389262	GO:0000323	GO:CC	lytic vacuole	22090	53	GO:0005773	IDA TAS IEA,ISS TAS IEA,ISS TAS IEA,IDA TAS,IDA TAS IEA,IDA TAS IEA,ISS TAS IEA,TAS,IDA,IDA IBA IEA,TAS,ISS IBA IEA,ISS TAS IEA,TAS,ISS IEA,IDA TAS IEA,IDA IEA,TAS IEA,TAS,IEA,IEA,IDA IBA TAS IEA,IDA TAS IEA,IDA IBA TAS IEA,IDA IEA,TAS,IDA IBA TAS IEA,TAS,IEA	CTSS,CD68,CTSC,FTL,CTSB,RNASET2,CD74,STOM,FTH1,LAPTM5,C3,TM6SF1,LGMN,B4GALT1,SRGN,HLA-DRA,CXCR4,HLA-DPA1,C3AR1,IL1B,TNFAIP3,HLA-DRB1,HLA-DMA,HLA-DMB,CTSH,FPR1,HLA-DRB5,ADRB2,RNASE6
1.60929e-09	838	166	29	0.174699	0.0346062	GO:0005773	GO:CC	vacuole	22090	340	c(GO:0005737, GO:0043231)	IDA TAS IEA,ISS TAS IEA,ISS TAS IEA,IDA TAS,IDA TAS IEA,IDA TAS IEA,IDA ISS TAS IEA,TAS,IDA,IDA IBA IEA,TAS,ISS IBA IEA,ISS TAS IEA,TAS,ISS IEA,IDA TAS IEA,IDA IEA,TAS IEA,TAS,IEA,IEA,IDA IBA TAS IEA,IDA TAS IEA,IDA IBA TAS IEA,IDA IEA,TAS,IDA IBA TAS IEA,TAS,IEA	CTSS,CD68,CTSC,FTL,CTSB,RNASET2,CD74,STOM,FTH1,LAPTM5,C3,TM6SF1,LGMN,B4GALT1,SRGN,HLA-DRA,CXCR4,HLA-DPA1,C3AR1,IL1B,TNFAIP3,HLA-DRB1,HLA-DMA,HLA-DMB,CTSH,FPR1,HLA-DRB5,ADRB2,RNASE6
1.86957e-09	25	161	8	0.0496894	0.32	GO:0098553	GO:CC	lumenal side of endoplasmic reticulum membrane	22090	3196	c(GO:0005789, GO:0098576)	TAS IEA,TAS,TAS IEA,TAS,TAS IEA,TAS,TAS,TAS	HLA-E,CD74,HLA-B,HLA-DRA,HLA-C,HLA-DPA1,HLA-DRB1,HLA-DRB5
2.43421e-09	9853	162	115	0.709877	0.0116716	GO:0016020	GO:CC	membrane	22090	722	GO:0110165	HDA,IDA ISS TAS IEA,IEA,IBA TAS IEA,HDA IBA TAS IEA,HDA,IBA IEA,IDA TAS IEA,TAS IEA,IDA TAS IEA,IDA IBA IEA,HDA TAS,HDA,IEA,IDA IBA TAS IEA,IEA,TAS NAS IEA,IDA HDA ISS TAS IEA,IDA TAS IEA,IDA HDA IBA TAS IEA,IDA IBA TAS IEA,IDA TAS IEA,IDA TAS IEA,IEA,IEA,IEA,IDA HDA IBA IEA,IDA IBA IEA,TAS IEA,IEA,TAS,IDA TAS IEA,IEA,IDA NAS IEA,IDA HDA IBA TAS NAS IEA,TAS IEA,ISS IBA IEA,IDA ISS IBA TAS IEA,IBA…	SERPINB9,CD68,HAVCR2,SIGLEC8,ITGAX,FKBP5,MS4A7,AXL,CLEC7A,LAIR1,SIGLEC10,CTSC,FTL,NLRP3,HLA-E,CTSB,CXCL16,CD74,IFNGR1,STOM,C5AR1,CSF1R,ST6GAL1,SGK1,FTH1,FGD2,ITM2B,LAPTM5,SPTLC2,C1QB,C3,RGS1,WASF2,GAL3ST4,B2M,GPR34,TM6SF1,BIN1,FCGRT,NR4A1,HLA-B,PPP1R15A,FCGR2A,P2RY12,CD83,B4GALT1,SLCO2B1,PILRA,NFKBIA,HLA-DRA,PLD4,OLR1,HERPUD1,MERTK,GSN,HLA-C,SELPLG,GPR183,CH25H,CX3CR1,CD4,IER3,FCGR1A,CXCR4,TYROBP…
2.5458e-09	2160	165	47	0.284848	0.0217593	GO:0098588	GO:CC	bounding membrane of organelle	22090	3223	GO:0031090	TAS IEA,TAS,TAS,TAS,TAS IEA,TAS,TAS,TAS,IDA TAS,IEA,IDA IEA,IDA IBA IEA,TAS,ISS IBA IEA,IEA,IEA,TAS IEA,IEA,TAS,TAS IEA,IDA TAS IEA,TAS,TAS IEA,TAS,TAS,TAS,TAS,TAS IEA,TAS,TAS,TAS,IDA IBA TAS IEA,TAS,IDA IBA TAS IEA,TAS IEA,IDA IBA TAS IEA,ISS IBA IEA,TAS,IDA IEA,TAS,TAS,TAS,TAS,IBA,TAS,IDA IBA TAS IEA,TAS	CD68,ITGAX,LAIR1,CTSC,HLA-E,CD74,STOM,C5AR1,ST6GAL1,FGD2,ITM2B,LAPTM5,B2M,TM6SF1,BIN1,FCGRT,HLA-B,PPP1R15A,FCGR2A,B4GALT1,HLA-DRA,OLR1,HLA-C,CD4,FCGR1A,TYROBP,CD53,HLA-DPA1,C3AR1,PLAUR,FCER1G,HLA-DRB1,ITGB2,HLA-DMA,B3GNT5,HLA-DMB,SYNGR2,SLC2A5,LTC4S,FPR1,CYBB,CYBA,CD14,BCL2A1,DHRS3,HLA-DRB5,ADRB2
1.21906e-08	1047	165	31	0.187879	0.0296084	GO:0005768	GO:CC	endosome	22090	336	c(GO:0012505, GO:0031410)	IDA TAS,IEA,IEA,TAS IEA,TAS,ISS IEA,IEA,IEA,IEA,TAS,IEA,IEA,TAS IEA,TAS IEA,IDA IEA,ISS IEA,TAS IEA,TAS,TAS,IDA IEA,IEA,IDA IBA IEA,IDA IBA IEA,TAS,IDA IBA IEA,TAS,ISS IEA,IEA,TAS,IDA IBA IEA,TAS IEA	CTSS,CD68,HAVCR2,HLA-E,CTSB,CD74,FGD2,ITM2B,WASF2,B2M,BIN1,FCGRT,HLA-B,LGMN,HLA-DRA,PLD4,HLA-C,CD4,FCGR1A,CXCR4,HLA-DPA1,HLA-DRB1,HLA-DMA,APOC2,HLA-DMB,CTSH,TNF,CYBA,CD14,HLA-DRB5,ADRB2
1.22995e-08	656	170	25	0.147059	0.0381098	GO:0098552	GO:CC	side of membrane	22090	3195	c(GO:0016020, GO:0110165)	IBA IEA,IBA TAS IEA,IEA,TAS IEA,IDA,IEA,IBA,IBA TAS IEA,IEA,IDA,TAS,IBA TAS IEA,IDA IBA IEA,IEA,IDA,TAS,TAS,IBA,IDA TAS,NAS,IDA,ISS IEA,IDA IBA IEA,TAS,IBA IEA	ITGAX,HLA-E,CTSB,CD74,RGS1,B2M,FCGRT,HLA-B,CD83,B4GALT1,HLA-DRA,HLA-C,CD4,FCGR1A,FOLR2,HLA-DPA1,LILRB4,FCER1G,HLA-DRB1,ITGB2,FCGR3A,TNF,CD14,HLA-DRB5,CD69
1.76187e-08	158	150	13	0.0866667	0.0822785	GO:0042581	GO:CC	specific granule	22090	1799	GO:0030141	TAS,TAS,TAS,TAS,TAS,TAS,TAS,TAS,TAS,TAS,TAS,TAS,TAS	LAIR1,STOM,CYFIP1,B2M,OLR1,CD53,C3AR1,PLAUR,ITGB2,SLC2A5,PTPN6,CYBB,CYBA
3.00049e-08	342	165	18	0.109091	0.0526316	GO:0030139	GO:CC	endocytic vesicle	22090	917	GO:0031410	IDA IEA,TAS IEA,TAS,TAS,TAS IEA,TAS,ISS IBA IEA,IEA,TAS IEA,TAS,TAS,TAS,TAS,TAS IEA,TAS,IBA,TAS,TAS	CTSS,HLA-E,CD74,B2M,HLA-B,HLA-DRA,PLD4,GSN,HLA-C,CD4,FCGR1A,HLA-DPA1,HLA-DRB1,CYBB,CYBA,HCLS1,HLA-DRB5,ADRB2
3.24045e-08	427	151	19	0.125828	0.0444965	GO:0009897	GO:CC	external side of plasma membrane	22090	656	c(GO:0005886, GO:0009986, GO:0098552)	IBA IEA,IBA,IEA,IEA,IEA,IBA,IBA,IEA,IDA,IBA,IDA IBA IEA,IEA,IDA,IBA,IDA,NAS,IDA,ISS IEA,IDA IBA IEA	ITGAX,HLA-E,CTSB,CD74,B2M,FCGRT,HLA-B,CD83,B4GALT1,HLA-C,CD4,FCGR1A,FOLR2,FCER1G,HLA-DRB1,ITGB2,FCGR3A,TNF,CD14
3.82477e-08	35	161	8	0.0496894	0.228571	GO:0098576	GO:CC	lumenal side of membrane	22090	3217	c(GO:0031090, GO:0098552)	TAS IEA,TAS,TAS IEA,TAS,TAS IEA,TAS,TAS,TAS	HLA-E,CD74,HLA-B,HLA-DRA,HLA-C,HLA-DPA1,HLA-DRB1,HLA-DRB5
6.59032e-08	194	165	14	0.0848485	0.0721649	GO:0030666	GO:CC	endocytic vesicle membrane	22090	957	c(GO:0030139, GO:0030659, GO:0098588)	TAS IEA,TAS,TAS,TAS IEA,TAS,TAS IEA,TAS,TAS,TAS,TAS,TAS,TAS,TAS,TAS	HLA-E,CD74,B2M,HLA-B,HLA-DRA,HLA-C,CD4,FCGR1A,HLA-DPA1,HLA-DRB1,CYBB,CYBA,HLA-DRB5,ADRB2
1.22532e-07	59	161	9	0.0559006	0.152542	GO:0012507	GO:CC	ER to Golgi transport vesicle membrane	22090	691	c(GO:0030134, GO:0030658, GO:0030662)	TAS IEA,TAS,TAS,TAS IEA,TAS,TAS IEA,TAS,TAS,TAS	HLA-E,CD74,B2M,HLA-B,HLA-DRA,HLA-C,HLA-DPA1,HLA-DRB1,HLA-DRB5
1.59145e-07	90	150	10	0.0666667	0.111111	GO:0035579	GO:CC	specific granule membrane	22090	1628	c(GO:0030667, GO:0042581)	TAS,TAS,TAS,TAS,TAS,TAS,TAS,TAS,TAS,TAS	LAIR1,STOM,OLR1,CD53,C3AR1,PLAUR,ITGB2,SLC2A5,CYBB,CYBA
2.84567e-07	89	161	10	0.0621118	0.11236	GO:0030134	GO:CC	COPII-coated ER to Golgi transport vesicle	22090	913	GO:0030135	TAS,TAS IEA,TAS,TAS,TAS IEA,TAS,TAS IEA,TAS,TAS,TAS	CTSC,HLA-E,CD74,B2M,HLA-B,HLA-DRA,HLA-C,HLA-DPA1,HLA-DRB1,HLA-DRB5
3.73754e-07	3734	161	59	0.36646	0.0158007	GO:0031090	GO:CC	organelle membrane	22090	1048	c(GO:0016020, GO:0043227)	TAS IEA,TAS,TAS,TAS,TAS IEA,TAS IEA,TAS,TAS,IDA TAS IEA,IEA,IEA,IDA IEA,IDA IBA IEA,TAS IEA,IEA,IDA TAS,ISS IBA IEA,IEA,IEA,IDA,TAS IEA,NAS IEA,TAS,TAS IEA,IDA TAS IEA,ISS IBA TAS IEA,TAS,IDA IBA TAS IEA,TAS IEA,IEA,TAS IEA,TAS,TAS,TAS,TAS IEA,TAS,IDA TAS IEA,IDA TAS IEA,TAS,TAS,IDA IBA TAS IEA,TAS,IDA IBA TAS IEA,IDA IEA,TAS IEA,ISS IBA TAS IEA,IDA IBA TAS IEA,ISS IBA IEA,TAS,IDA TAS IEA,TAS NAS…	CD68,ITGAX,LAIR1,CTSC,HLA-E,CD74,STOM,C5AR1,ST6GAL1,SGK1,FGD2,ITM2B,LAPTM5,SPTLC2,GAL3ST4,B2M,TM6SF1,BIN1,FCGRT,NR4A1,HLA-B,PPP1R15A,FCGR2A,B4GALT1,HLA-DRA,PLD4,OLR1,HERPUD1,HLA-C,CH25H,CD4,FCGR1A,TYROBP,CD53,HLA-DPA1,C3AR1,DHRS9,TBXAS1,PLAUR,FCER1G,HLA-DRB1,ITGB2,HLA-DMA,ALOX5AP,B3GNT5,RHBDF2,HLA-DMB,SYNGR2,SLC2A5,LTC4S,UCP2,FPR1,CLIC1,CYBB,CYBA,CD14,BCL2A1,DHRS3,HLA-DRB5
4.09565e-07	72	150	9	0.06	0.125	GO:0070821	GO:CC	tertiary granule membrane	22090	2573	c(GO:0030667, GO:0070820)	TAS,TAS,TAS,TAS,TAS,TAS,TAS,TAS,TAS	ITGAX,LAIR1,STOM,OLR1,CD53,FCER1G,ITGB2,CYBB,CYBA
1.35431e-06	12251	166	128	0.771084	0.0104481	GO:0005737	GO:CC	cytoplasm	22090	309	c(GO:0005622, GO:0110165)	IDA IBA IEA,TAS,IDA TAS IEA,ISS TAS IEA,IEA,TAS,TAS IEA,IDA IBA,IDA IEA,TAS,ISS TAS IEA,IDA IBA TAS,IEA,IDA IBA TAS IEA,TAS IEA,IDA TAS IEA,IBA TAS IEA,IDA TAS IEA,TAS IEA,IDA ISS IBA TAS IEA,IDA TAS IEA,IDA,TAS IEA,IDA IBA TAS IEA,IDA IBA TAS IEA,IDA IBA TAS,ISS IBA TAS IEA,IDA IBA IEA,IDA IMP IBA IEA,IDA IPI IBA TAS IEA,IDA,TAS,IDA IEA,IDA TAS IEA,IMP ISS IBA TAS IEA,IDA IMP IBA TAS IEA,IDA IBA…	SERPINB9,A2M,CTSS,CD68,HAVCR2,ITGAX,FKBP5,MS4A7,CLEC7A,LAIR1,CTSC,FTL,NLRP3,TMSB4X,HLA-E,CTSB,SAT1,RNASET2,REL,CD74,STOM,KLF6,C5AR1,ST6GAL1,SGK1,FTH1,FGD2,ITM2B,LAPTM5,SPTLC2,CCL3,C3,RGS1,SPP1,CYFIP1,WASF2,DUSP1,GAL3ST4,B2M,TM6SF1,BIN1,ZFP36,IL18,FCGRT,NR4A1,HLA-B,LGMN,PPP1R15A,FCGR2A,B4GALT1,SRGN,NFKBIA,PDK4,HLA-DRA,PLD4,OLR1,HERPUD1,TPM3,ARPC1B,MERTK,GSN,HLA-C,CH25H,NR4A2,CX3CR1,CD4,IER3,TSC22D…
3.33656e-06	8	81	4	0.0493827	0.5	GO:0042612	GO:CC	MHC class I protein complex	22090	1813	GO:0042611	IDA IEA,TAS NAS IEA,IDA IEA,IDA IEA	HLA-E,B2M,HLA-B,HLA-C
6.81423e-06	178	59	8	0.135593	0.0449438	GO:0005775	GO:CC	vacuolar lumen	22090	342	c(GO:0005773, GO:0070013)	TAS,TAS,TAS,TAS,TAS IEA,TAS,TAS,TAS	CTSS,CTSC,FTL,CTSB,RNASET2,CD74,C3,LGMN
9.43648e-06	198	165	12	0.0727273	0.0606061	GO:0030662	GO:CC	coated vesicle membrane	22090	954	c(GO:0030135, GO:0030659, GO:0098588)	TAS IEA,TAS,TAS,TAS IEA,TAS,TAS IEA,TAS,TAS,TAS,TAS,TAS,TAS	HLA-E,CD74,B2M,HLA-B,HLA-DRA,HLA-C,CD4,FCGR1A,HLA-DPA1,HLA-DRB1,HLA-DRB5,ADRB2
1.67532e-05	71	165	8	0.0484848	0.112676	GO:0030669	GO:CC	clathrin-coated endocytic vesicle membrane	22090	960	c(GO:0030665, GO:0030666, GO:0045334)	TAS,TAS,TAS,TAS,TAS,TAS,TAS,TAS	CD74,HLA-DRA,CD4,FCGR1A,HLA-DPA1,HLA-DRB1,HLA-DRB5,ADRB2
4.18683e-05	320	141	13	0.0921986	0.040625	GO:0034774	GO:CC	secretory granule lumen	22090	1570	c(GO:0030141, GO:0060205)	TAS,TAS,TAS,TAS,TAS,TAS,TAS,TAS,TAS,TAS,TAS,TAS,TAS	A2M,CTSC,FTL,TMSB4X,RNASET2,C3,CYFIP1,B2M,SRGN,GSN,S100A11,PTPN6,CTSH
4.66144e-05	323	141	13	0.0921986	0.0402477	GO:0060205	GO:CC	cytoplasmic vesicle lumen	22090	2291	c(GO:0031410, GO:0031983, GO:0070013)	TAS,TAS,TAS,TAS,TAS,TAS,TAS,TAS,TAS,TAS,TAS,TAS,TAS	A2M,CTSC,FTL,TMSB4X,RNASET2,C3,CYFIP1,B2M,SRGN,GSN,S100A11,PTPN6,CTSH
4.83006e-05	324	141	13	0.0921986	0.0401235	GO:0031983	GO:CC	vesicle lumen	22090	1232	c(GO:0031982, GO:0043233)	TAS,TAS,TAS,TAS,TAS,TAS,TAS,TAS,TAS,TAS,TAS,TAS,TAS	A2M,CTSC,FTL,TMSB4X,RNASET2,C3,CYFIP1,B2M,SRGN,GSN,S100A11,PTPN6,CTSH
5.18077e-05	5	59	3	0.0508475	0.6	GO:0036021	GO:CC	endolysosome lumen	22090	1671	c(GO:0031904, GO:0036019, GO:0043202)	TAS,TAS,TAS	CTSS,CTSB,LGMN
6.17896e-05	428	92	12	0.130435	0.0280374	GO:0005769	GO:CC	early endosome	22090	337	GO:0005768	IEA,TAS IEA,IEA,IEA,TAS,TAS IEA,IEA,ISS IEA,TAS IEA,TAS,TAS,IDA IEA	HAVCR2,HLA-E,FGD2,WASF2,B2M,HLA-B,HLA-DRA,PLD4,HLA-C,CD4,FCGR1A,CXCR4
8.01752e-05	715	161	20	0.124224	0.027972	GO:0098797	GO:CC	plasma membrane protein complex	22090	3266	c(GO:0005886, GO:0098796)	IBA TAS IEA,IDA IEA,ISS IEA,IDA IBA TAS NAS IEA,IDA IEA,IDA IMP IBA IEA,IDA IEA,NAS,IDA IBA IEA,IDA IBA IEA,IDA IMP IBA IEA,IDA ISS IBA TAS NAS IEA,IDA IBA IEA,IDA IBA IEA,IDA,IEA,IEA,IDA IBA TAS NAS IEA,IDA IMP IBA NAS IEA,ISS IBA IEA	ITGAX,HLA-E,CD74,B2M,HLA-B,HLA-DRA,HLA-C,CD4,HLA-DPA1,FCER1G,HLA-DRB1,ITGB2,HLA-DMA,HLA-DMB,FCGR3A,PTPN6,APBB1IP,CYBB,CYBA,HLA-DRB5
9.09033e-05	88	165	8	0.0484848	0.0909091	GO:0045334	GO:CC	clathrin-coated endocytic vesicle	22090	2192	c(GO:0030136, GO:0030139)	TAS,TAS,TAS,TAS,TAS,TAS,TAS,TAS	CD74,HLA-DRA,CD4,FCGR1A,HLA-DPA1,HLA-DRB1,HLA-DRB5,ADRB2
9.29341e-05	184	142	10	0.0704225	0.0543478	GO:0101002	GO:CC	ficolin-1-rich granule	22090	3390	GO:0030141	TAS,TAS,TAS,TAS,TAS,TAS,TAS,TAS,TAS,TAS	CTSS,ITGAX,CTSB,FTH1,GSN,FCER1G,ITGB2,HSPA1B,CTSH,FPR1
9.44171e-05	154	40	6	0.15	0.038961	GO:0042582	GO:CC	azurophil granule	22090	1800	c(GO:0005766, GO:0030141)	TAS,TAS,TAS,TAS,TAS,TAS	CD68,CTSC,FTL,RNASET2,STOM,C3
9.44171e-05	154	40	6	0.15	0.038961	GO:0005766	GO:CC	primary lysosome	22090	334	GO:0005764	TAS,TAS,TAS,TAS,TAS,TAS	CD68,CTSC,FTL,RNASET2,STOM,C3
0.00015135	141	150	9	0.06	0.0638298	GO:0045335	GO:CC	phagocytic vesicle	22090	2193	GO:0030139	IDA IEA,TAS IEA,TAS,TAS IEA,ISS IBA IEA,IEA,TAS IEA,TAS IEA,TAS	CTSS,HLA-E,B2M,HLA-B,PLD4,GSN,HLA-C,CYBB,CYBA
0.000180561	310	165	13	0.0787879	0.0419355	GO:0030135	GO:CC	coated vesicle	22090	914	GO:0031410	TAS,TAS IEA,TAS,TAS,TAS IEA,TAS,TAS IEA,TAS,TAS,TAS,TAS,TAS,TAS	CTSC,HLA-E,CD74,B2M,HLA-B,HLA-DRA,HLA-C,CD4,FCGR1A,HLA-DPA1,HLA-DRB1,HLA-DRB5,ADRB2
0.000248525	551	165	17	0.10303	0.030853	GO:0010008	GO:CC	endosome membrane	22090	667	c(GO:0005768, GO:0030659, GO:0098588)	IEA,TAS IEA,IEA,IEA,TAS,IEA,TAS IEA,IDA IEA,TAS IEA,TAS,IEA,IDA IBA IEA,IDA IBA IEA,IDA IBA IEA,TAS,IDA IBA IEA,TAS	CD68,HLA-E,FGD2,ITM2B,B2M,FCGRT,HLA-B,HLA-DRA,HLA-C,FCGR1A,HLA-DPA1,HLA-DRB1,HLA-DMA,HLA-DMB,CD14,HLA-DRB5,ADRB2
0.000325211	232	161	11	0.068323	0.0474138	GO:0030658	GO:CC	transport vesicle membrane	22090	950	c(GO:0030133, GO:0030659, GO:0098588)	TAS IEA,TAS,TAS,IEA,TAS IEA,TAS,TAS IEA,TAS,TAS,ISS IBA IEA,TAS	HLA-E,CD74,B2M,BIN1,HLA-B,HLA-DRA,HLA-C,HLA-DPA1,HLA-DRB1,SYNGR2,HLA-DRB5
0.000381004	1505	161	29	0.180124	0.0192691	GO:0031984	GO:CC	organelle subcompartment	22090	1233	c(GO:0043227, GO:0043229, GO:0110165)	IDA IBA,TAS IEA,TAS IEA,IEA,IEA,TAS IEA,IEA,IDA,TAS IEA,NAS IEA,IDA IEA,TAS IEA,ISS IBA TAS IEA,IDA IBA TAS IEA,TAS IEA,IEA,TAS IEA,TAS IEA,IDA TAS IEA,IDA TAS IEA,TAS,TAS IEA,IEA,ISS IBA TAS IEA,IDA TAS IEA,TAS,TAS,TAS,TAS IEA	MS4A7,HLA-E,CD74,ST6GAL1,SGK1,SPTLC2,GAL3ST4,B2M,HLA-B,PPP1R15A,B4GALT1,HLA-DRA,PLD4,HERPUD1,HLA-C,CH25H,CD4,HLA-DPA1,DHRS9,TBXAS1,PLAUR,HLA-DRB1,ALOX5AP,RHBDF2,LTC4S,CYBB,CYBA,DHRS3,HLA-DRB5
0.000391456	55	141	6	0.0425532	0.109091	GO:1904724	GO:CC	tertiary granule lumen	22090	3704	c(GO:0070013, GO:0070820)	TAS,TAS,TAS,TAS,TAS,TAS	CTSS,FTH1,CYFIP1,B2M,PTPN6,CTSH
0.000462521	1185	161	25	0.15528	0.021097	GO:0005789	GO:CC	endoplasmic reticulum membrane	22090	354	c(GO:0031090, GO:0042175, GO:0098827)	TAS IEA,TAS IEA,IEA,TAS IEA,IDA,TAS IEA,NAS IEA,TAS IEA,ISS TAS IEA,IDA IBA TAS IEA,TAS IEA,IEA,TAS IEA,TAS IEA,IDA TAS IEA,IDA TAS IEA,TAS,TAS IEA,IEA,ISS IBA TAS IEA,IDA TAS IEA,TAS,TAS,TAS,TAS IEA	HLA-E,CD74,SGK1,SPTLC2,B2M,HLA-B,PPP1R15A,HLA-DRA,PLD4,HERPUD1,HLA-C,CH25H,CD4,HLA-DPA1,DHRS9,TBXAS1,PLAUR,HLA-DRB1,ALOX5AP,RHBDF2,LTC4S,CYBB,CYBA,DHRS3,HLA-DRB5
0.000506353	1191	161	25	0.15528	0.0209908	GO:0098827	GO:CC	endoplasmic reticulum subcompartment	22090	3276	c(GO:0005783, GO:0031984)	TAS IEA,TAS IEA,IEA,TAS IEA,IDA,TAS IEA,NAS IEA,TAS IEA,ISS TAS IEA,IDA IBA TAS IEA,TAS IEA,IEA,TAS IEA,TAS IEA,IDA TAS IEA,IDA TAS IEA,TAS,TAS IEA,IEA,ISS IBA TAS IEA,IDA TAS IEA,TAS,TAS,TAS,TAS IEA	HLA-E,CD74,SGK1,SPTLC2,B2M,HLA-B,PPP1R15A,HLA-DRA,PLD4,HERPUD1,HLA-C,CH25H,CD4,HLA-DPA1,DHRS9,TBXAS1,PLAUR,HLA-DRB1,ALOX5AP,RHBDF2,LTC4S,CYBB,CYBA,DHRS3,HLA-DRB5
0.000621889	2	33	2	0.0606061	1	GO:0070288	GO:CC	ferritin complex	22090	2458	GO:0032991	IDA TAS,TAS	FTL,FTH1
0.000621889	2	33	2	0.0606061	1	GO:0008043	GO:CC	intracellular ferritin complex	22090	491	c(GO:0070288, GO:0140535)	IDA TAS,TAS	FTL,FTH1
0.000652129	1208	161	25	0.15528	0.0206954	GO:0042175	GO:CC	nuclear outer membrane-endoplasmic reticulum membrane network	22090	1781	c(GO:0012505, GO:0016020)	TAS IEA,TAS IEA,IEA,TAS IEA,IDA,TAS IEA,NAS IEA,TAS IEA,ISS TAS IEA,IDA IBA TAS IEA,TAS IEA,IEA,TAS IEA,TAS IEA,IDA TAS IEA,IDA TAS IEA,TAS,TAS IEA,IEA,ISS IBA TAS IEA,IDA TAS IEA,TAS,TAS,TAS,TAS IEA	HLA-E,CD74,SGK1,SPTLC2,B2M,HLA-B,PPP1R15A,HLA-DRA,PLD4,HERPUD1,HLA-C,CH25H,CD4,HLA-DPA1,DHRS9,TBXAS1,PLAUR,HLA-DRB1,ALOX5AP,RHBDF2,LTC4S,CYBB,CYBA,DHRS3,HLA-DRB5
0.000832311	424	161	14	0.0869565	0.0330189	GO:0098852	GO:CC	lytic vacuole membrane	22090	3292	c(GO:0000323, GO:0005774)	TAS IEA,TAS,TAS,IDA IBA IEA,ISS IBA IEA,TAS,IDA TAS IEA,TAS IEA,TAS,IDA IBA TAS IEA,IDA TAS IEA,IDA IBA TAS IEA,TAS,IDA IBA TAS IEA	CD68,CD74,STOM,LAPTM5,TM6SF1,B4GALT1,HLA-DRA,HLA-DPA1,C3AR1,HLA-DRB1,HLA-DMA,HLA-DMB,FPR1,HLA-DRB5
0.000832311	424	161	14	0.0869565	0.0330189	GO:0005765	GO:CC	lysosomal membrane	22090	333	c(GO:0005764, GO:0098852)	TAS IEA,TAS,TAS,IDA IBA IEA,ISS IBA IEA,TAS,IDA TAS IEA,TAS IEA,TAS,IDA IBA TAS IEA,IDA TAS IEA,IDA IBA TAS IEA,TAS,IDA IBA TAS IEA	CD68,CD74,STOM,LAPTM5,TM6SF1,B4GALT1,HLA-DRA,HLA-DPA1,C3AR1,HLA-DRB1,HLA-DMA,HLA-DMB,FPR1,HLA-DRB5
0.000909535	38	59	4	0.0677966	0.105263	GO:0031904	GO:CC	endosome lumen	22090	1202	c(GO:0005768, GO:0070013)	TAS,TAS,TAS,TAS	CTSS,CTSB,B2M,LGMN
0.00112599	100	24	4	0.166667	0.04	GO:0043202	GO:CC	lysosomal lumen	22090	1873	c(GO:0005764, GO:0005775)	TAS,TAS,IEA,TAS	CTSS,CTSB,RNASET2,CD74
0.0016327	2041	164	34	0.207317	0.0166585	GO:0005783	GO:CC	endoplasmic reticulum	22090	348	c(GO:0005737, GO:0012505, GO:0043231)	TAS,TAS IEA,IDA IEA,TAS IEA,IDA,IEA,IDA IPI IBA TAS IEA,TAS,TAS,IDA TAS,IDA TAS IEA,IDA IBA NAS IEA,TAS IEA,ISS IBA TAS IEA,IDA IBA TAS IEA,IDA TAS IEA,IEA,TAS IEA,TAS IEA,TAS,IDA TAS IEA,IDA TAS IEA,TAS,TAS IEA,IDA IBA IEA,IEA,ISS IBA TAS IEA,TAS,IDA IBA TAS IEA,TAS IEA,TAS,TAS,TAS IEA,IDA	CTSC,HLA-E,RNASET2,CD74,STOM,SGK1,SPTLC2,C3,SPP1,B2M,HLA-B,PPP1R15A,HLA-DRA,PLD4,HERPUD1,HLA-C,CH25H,CD4,HLA-DPA1,PLIN2,DHRS9,TBXAS1,PLAUR,HLA-DRB1,ALOX5AP,P2RY13,RHBDF2,HSPA1B,LTC4S,CYBB,CYBA,DHRS3,HLA-DRB5,APOC1
0.00194724	419	3	3	1	0.0071599	GO:0062023	GO:CC	collagen-containing extracellular matrix	22090	2365	GO:0031012	HDA,HDA,HDA	SERPINB9,A2M,CTSS
0.0020858	133	165	8	0.0484848	0.0601504	GO:0030665	GO:CC	clathrin-coated vesicle membrane	22090	956	c(GO:0030136, GO:0030662)	TAS,TAS,TAS,TAS,TAS,TAS,TAS,TAS	CD74,HLA-DRA,CD4,FCGR1A,HLA-DPA1,HLA-DRB1,HLA-DRB5,ADRB2
0.00257019	468	161	14	0.0869565	0.0299145	GO:0005774	GO:CC	vacuolar membrane	22090	341	c(GO:0005773, GO:0098588)	TAS IEA,TAS,TAS,IDA IBA IEA,ISS IBA IEA,TAS,IDA TAS IEA,TAS IEA,TAS,IDA IBA TAS IEA,IDA TAS IEA,IDA IBA TAS IEA,TAS,IDA IBA TAS IEA	CD68,CD74,STOM,LAPTM5,TM6SF1,B4GALT1,HLA-DRA,HLA-DPA1,C3AR1,HLA-DRB1,HLA-DMA,HLA-DMB,FPR1,HLA-DRB5
0.00359554	1613	72	17	0.236111	0.0105394	GO:0005794	GO:CC	Golgi apparatus	22090	358	c(GO:0005737, GO:0012505, GO:0043231)	IDA,IDA IBA,TAS IEA,TAS IEA,IDA IBA TAS IEA,ISS,IDA IBA IEA,IDA,IEA,IDA TAS,IDA TAS,IDA,IDA,IDA TAS IEA,IDA IEA,TAS,ISS IBA IEA	SERPINB9,MS4A7,HLA-E,CD74,ST6GAL1,FGD2,ITM2B,SPP1,GAL3ST4,B2M,HLA-B,PPP1R15A,FCGR2A,B4GALT1,SRGN,HLA-DRA,PLD4
0.00394226	190	91	7	0.0769231	0.0368421	GO:0031901	GO:CC	early endosome membrane	22090	1199	c(GO:0005769, GO:0010008)	TAS IEA,IEA,TAS,TAS IEA,IEA,TAS IEA,TAS	HLA-E,FGD2,B2M,HLA-B,HLA-DRA,HLA-C,FCGR1A
0.00430493	2	86	2	0.0232558	1	GO:0062167	GO:CC	complement component C1q complex	22090	2393	c(GO:0005576, GO:0032991)	IPI,IPI	C1QC,C1QA
0.00430493	2	86	2	0.0232558	1	GO:0005602	GO:CC	complement component C1 complex	22090	222	c(GO:0005576, GO:0032991)	NAS,TAS NAS	C1QC,C1QA
0.00437573	78	150	6	0.04	0.0769231	GO:0030670	GO:CC	phagocytic vesicle membrane	22090	961	c(GO:0030666, GO:0045335)	TAS IEA,TAS,TAS IEA,TAS IEA,TAS,TAS	HLA-E,B2M,HLA-B,HLA-C,CYBB,CYBA
0.00448444	553	3	3	1	0.00542495	GO:0031012	GO:CC	extracellular matrix	22090	1031	GO:0030312	HDA,HDA,HDA	SERPINB9,A2M,CTSS
0.00450886	554	3	3	1	0.00541516	GO:0030312	GO:CC	external encapsulating structure	22090	930	c(GO:0071944, GO:0110165)	HDA,HDA,HDA	SERPINB9,A2M,CTSS
0.00616028	46	162	5	0.0308642	0.108696	GO:0001772	GO:CC	immunological synapse	22090	160	c(GO:0005886, GO:0110165)	IEA,IDA,IDA,IDA,IDA	HAVCR2,HLA-DRA,CD53,HLA-DRB1,CD37
0.00631751	91	40	4	0.1	0.043956	GO:0035578	GO:CC	azurophil granule lumen	22090	1627	c(GO:0005775, GO:0034774, GO:0042582)	TAS,TAS,TAS,TAS	CTSC,FTL,RNASET2,C3
0.00826948	2	119	2	0.0168067	1	GO:0034689	GO:CC	integrin alphaX-beta2 complex	22090	1534	GO:0008305	TAS,TAS	ITGAX,ITGB2
0.00859986	136	143	7	0.048951	0.0514706	GO:0072562	GO:CC	blood microparticle	22090	2820	c(GO:0005615, GO:0110165)	HDA,HDA,HDA,HDA,HDA,HDA,HDA	A2M,STOM,C3,C1QC,GSN,HSPA1B,CLIC1
0.00940533	57	142	5	0.0352113	0.0877193	GO:0035577	GO:CC	azurophil granule membrane	22090	1626	c(GO:0005765, GO:0030667, GO:0042582)	TAS,TAS,TAS,TAS,TAS	CD68,STOM,B4GALT1,C3AR1,FPR1
0.0173902	427	134	11	0.0820896	0.0257611	GO:0030133	GO:CC	transport vesicle	22090	912	c(GO:0012505, GO:0031410)	TAS IEA,TAS,IDA,TAS,IBA IEA,TAS IEA,TAS,TAS IEA,TAS,TAS,ISS IBA IEA	HLA-E,CD74,LAPTM5,B2M,BIN1,HLA-B,HLA-DRA,HLA-C,HLA-DPA1,HLA-DRB1,SYNGR2
0.0176367	181	163	8	0.0490798	0.0441989	GO:0001726	GO:CC	ruffle	22090	155	c(GO:0031252, GO:0120025)	ISS IEA,ISS IEA,IEA,IDA ISS IBA IEA,IDA,IDA,IEA,IEA	FGD2,CYFIP1,WASF2,AIF1,S100A11,PLEK,SAMSN1,CAPG
0.0180862	29	59	3	0.0508475	0.103448	GO:0036019	GO:CC	endolysosome	22090	1669	c(GO:0005764, GO:0005768)	TAS,TAS,TAS	CTSS,CTSB,LGMN
0.0241646	305	161	10	0.0621118	0.0327869	GO:0005770	GO:CC	late endosome	22090	338	GO:0005768	IDA,ISS IEA,TAS IEA,IDA IEA,IDA IEA,IDA IBA IEA,IDA IBA IEA,IDA IBA IEA,TAS,IDA IBA IEA	CTSS,CD74,LGMN,HLA-DRA,CXCR4,HLA-DRB1,HLA-DMA,HLA-DMB,CTSH,HLA-DRB5
0.0313169	103	161	6	0.0372671	0.0582524	GO:0032588	GO:CC	trans-Golgi network membrane	22090	1321	c(GO:0005802, GO:0031090)	TAS,TAS,ISS IBA IEA,TAS,TAS,TAS	CD74,HLA-DRA,PLD4,HLA-DPA1,HLA-DRB1,HLA-DRB5
0.0327836	3	137	2	0.0145985	0.666667	GO:0033001	GO:CC	Fc-gamma receptor III complex	22090	1352	GO:0032997	IDA,IDA	FCER1G,FCGR3A
0.0393857	515	165	13	0.0787879	0.0252427	GO:0043235	GO:CC	receptor complex	22090	1890	GO:0032991	IBA TAS IEA,IBA,IDA IEA,IBA,IDA,IDA IBA,IBA,NAS,IDA ISS IBA TAS NAS IEA,IEA,IEA,IDA IBA,IDA	ITGAX,AXL,CD74,CSF1R,B2M,OLR1,MERTK,CD4,ITGB2,PTPN6,APBB1IP,CD14,ADRB2
0.0406624	12	33	2	0.0606061	0.166667	GO:0044754	GO:CC	autolysosome	22090	2116	c(GO:0005767, GO:0005776)	IDA,IDA	FTL,FTH1
0.0420603	124	141	6	0.0425532	0.0483871	GO:1904813	GO:CC	ficolin-1-rich granule lumen	22090	3705	c(GO:0070013, GO:0101002)	TAS,TAS,TAS,TAS,TAS,TAS	CTSS,CTSB,FTH1,GSN,HSPA1B,CTSH
0.0471205	285	152	9	0.0592105	0.0315789	GO:0045121	GO:CC	membrane raft	22090	2135	GO:0098857	IDA IEA,IEA,IDA,IDA IBA IEA,IDA,IDA IEA,IDA IEA,IDA IBA IEA,IDA	STOM,OLR1,SELPLG,CD4,TREM2,ITGB2,TNF,CD14,LAT2
0.0483701	286	152	9	0.0592105	0.0314685	GO:0098857	GO:CC	membrane microdomain	22090	3296	GO:0016020	IDA IEA,IEA,IDA,IDA IBA IEA,IDA,IDA IEA,IDA IEA,IDA IBA IEA,IDA	STOM,OLR1,SELPLG,CD4,TREM2,ITGB2,TNF,CD14,LAT2
2.52765e-12	141	142	16	0.112676	0.113475	GO:0140375	GO:MF	immune receptor activity	20139	10570	GO:0038023	IDA IBA IEA,IDA TAS IEA,IDA IBA TAS IEA,NAS,IDA TAS IEA,IDA,IDA IEA,IDA NAS IEA,NAS,IDA IBA TAS IEA,IBA,IBA IEA,IDA TAS NAS,IDA,IDA,IBA	CD74,IFNGR1,C5AR1,HLA-DRA,CX3CR1,CD4,FCGR1A,CXCR4,HLA-DPA1,C3AR1,LILRB4,FCER1G,HLA-DRB1,FCGR3A,CTSH,FPR1
8.84594e-11	24	161	9	0.0559006	0.375	GO:0023026	GO:MF	MHC class II protein complex binding	20139	3844	GO:0023023	IDA,IBA,HDA IBA,IDA,IBA,HDA IBA,IDA IBA,IDA IBA,IBA	CD74,B2M,HLA-DRA,CD4,HLA-DPA1,HLA-DRB1,HLA-DMA,HLA-DMB,HLA-DRB5
1.79694e-09	32	161	9	0.0559006	0.28125	GO:0023023	GO:MF	MHC protein complex binding	20139	3841	GO:0044877	IDA,IBA,HDA IBA,IDA,IBA,HDA IBA,IDA IBA,IDA IBA,IBA	CD74,B2M,HLA-DRA,CD4,HLA-DPA1,HLA-DRB1,HLA-DMA,HLA-DMB,HLA-DRB5
5.4945e-09	1488	142	37	0.260563	0.0248656	GO:0038023	GO:MF	signaling receptor activity	20139	5536	GO:0060089	TAS,TAS,IBA TAS IEA,IDA ISS IBA,IDA IBA IEA,IDA TAS IEA,IDA IPI IBA TAS IEA,IMP ISS IBA TAS IEA,IBA TAS IEA,TAS IEA,IBA,IDA IMP IBA IEA,NAS,IBA TAS IEA,TAS IEA,IDA IBA TAS IEA,TAS IEA,IDA ISS TAS IEA,IDA TAS NAS IEA,IDA IBA IEA,IDA TAS NAS IEA,IBA,NAS,IDA IPI IBA TAS IEA,TAS,IDA IMP ISS IBA IEA,TAS NAS,IBA,IBA IEA,IDA TAS NAS,IMP,IBA IEA,IBA IEA,IDA IBA,IDA,IDA,IDA IBA TAS IEA	SIGLEC8,ITGAX,AXL,CLEC7A,CD74,IFNGR1,C5AR1,CSF1R,GPR34,NR4A1,FCGR2A,P2RY12,HLA-DRA,MERTK,NR4A3,GPR183,NR4A2,CX3CR1,CD4,FCGR1A,CXCR4,FOLR2,HLA-DPA1,C3AR1,IGSF6,TREM2,PLAUR,LILRB4,FCER1G,HLA-DRB1,ITGB2,P2RY13,ADORA3,FCGR3A,PTPN6,CTSH,FPR1
5.4945e-09	1488	142	37	0.260563	0.0248656	GO:0060089	GO:MF	molecular transducer activity	20139	8447	GO:0003674	TAS,TAS,IBA TAS IEA,IDA ISS IBA,IDA IBA IEA,IDA TAS IEA,IDA IPI IBA TAS IEA,IMP ISS IBA TAS IEA,IBA TAS IEA,TAS IEA,IBA,IDA IMP IBA IEA,NAS,IBA TAS IEA,TAS IEA,IDA IBA TAS IEA,TAS IEA,IDA ISS TAS IEA,IDA TAS NAS IEA,IDA IBA IEA,IDA TAS NAS IEA,IBA,NAS,IDA IPI IBA TAS IEA,TAS,IDA IMP ISS IBA IEA,TAS NAS,IBA,IBA IEA,IDA TAS NAS,IMP,IBA IEA,IBA IEA,IDA IBA,IDA,IDA,IDA IBA TAS IEA	SIGLEC8,ITGAX,AXL,CLEC7A,CD74,IFNGR1,C5AR1,CSF1R,GPR34,NR4A1,FCGR2A,P2RY12,HLA-DRA,MERTK,NR4A3,GPR183,NR4A2,CX3CR1,CD4,FCGR1A,CXCR4,FOLR2,HLA-DPA1,C3AR1,IGSF6,TREM2,PLAUR,LILRB4,FCER1G,HLA-DRB1,ITGB2,P2RY13,ADORA3,FCGR3A,PTPN6,CTSH,FPR1
1.17528e-06	9	137	5	0.0364964	0.555556	GO:0019864	GO:MF	IgG binding	20139	3740	GO:0019865	IDA IEA,IEA,IEA,IBA,IEA	FCGRT,FCGR2A,FCGR1A,FCER1G,FCGR3A
2.75166e-06	1272	142	30	0.211268	0.0235849	GO:0004888	GO:MF	transmembrane signaling receptor activity	20139	1148	GO:0038023	TAS,IBA TAS IEA,IDA IBA IEA,IDA TAS IEA,IDA IPI IBA TAS IEA,IMP ISS IBA TAS IEA,IBA TAS IEA,IBA,IDA IMP IBA IEA,NAS,IBA TAS IEA,IDA IBA TAS IEA,IDA ISS TAS IEA,IDA TAS,IDA IBA IEA,IDA TAS NAS IEA,NAS,IDA IPI IBA TAS IEA,TAS,IDA IBA,IBA,IBA IEA,IDA TAS NAS,IMP,IBA IEA,IBA IEA,IDA IBA,IDA,IDA,IDA IBA TAS IEA	SIGLEC8,AXL,CD74,IFNGR1,C5AR1,CSF1R,GPR34,FCGR2A,P2RY12,HLA-DRA,MERTK,GPR183,CX3CR1,CD4,FCGR1A,CXCR4,HLA-DPA1,C3AR1,IGSF6,TREM2,LILRB4,FCER1G,HLA-DRB1,ITGB2,P2RY13,ADORA3,FCGR3A,PTPN6,CTSH,FPR1
8.85757e-06	36	161	7	0.0434783	0.194444	GO:0042605	GO:MF	peptide antigen binding	20139	5657	c(GO:0003823, GO:0042277)	IDA IMP IBA,IDA IBA,IDA,IDA IBA,IDA,IDA,ISS	HLA-E,HLA-B,HLA-DRA,HLA-C,HLA-DPA1,HLA-DRB1,HLA-DRB5
3.47196e-05	376	119	14	0.117647	0.037234	GO:0033218	GO:MF	amide binding	20139	4539	GO:0005488	TAS,IDA IMP IBA,IPI,IPI IBA,IDA IBA,IPI,IDA,IDA IBA,TAS,IDA TAS IEA,IDA,IPI,IDA,ISS IBA	FKBP5,HLA-E,CD74,ITM2B,HLA-B,NFKBIA,HLA-DRA,HLA-C,C1QA,FOLR2,HLA-DPA1,TREM2,HLA-DRB1,ITGB2
0.000117335	297	165	14	0.0848485	0.047138	GO:0042277	GO:MF	peptide binding	20139	5614	GO:0033218	IDA IMP IBA,IPI,IPI IBA,IDA IBA,IPI,IDA,IDA IBA,TAS,IDA,IPI,IDA,ISS IBA,ISS,IDA	HLA-E,CD74,ITM2B,HLA-B,NFKBIA,HLA-DRA,HLA-C,C1QA,HLA-DPA1,TREM2,HLA-DRB1,ITGB2,HLA-DRB5,ADRB2
0.000127621	134	92	8	0.0869565	0.0597015	GO:0019955	GO:MF	cytokine binding	20139	3762	GO:0005515	IDA IPI,IPI IBA IEA,IEA,IDA ISS IEA,IPI,IDA ISS IEA,IPI,IPI IEA	A2M,CD74,IFNGR1,CSF1R,ZFP36,CX3CR1,CD4,CXCR4
0.000228768	22	137	5	0.0364964	0.227273	GO:0019865	GO:MF	immunoglobulin binding	20139	3741	GO:0044877	IDA IEA,IEA,IEA,IBA IEA,IEA	FCGRT,FCGR2A,FCGR1A,FCER1G,FCGR3A
0.000256667	13	98	4	0.0408163	0.307692	GO:0035259	GO:MF	nuclear glucocorticoid receptor binding	20139	5321	GO:0016922	IBA IEA,IBA IEA,IBA IEA,IEA	NR4A1,NR4A3,NR4A2,ETS2
0.00045044	1761	130	30	0.230769	0.0170358	GO:0044877	GO:MF	protein-containing complex binding	20139	6092	GO:0005488	IDA,IBA TAS,IDA,IDA,IDA,IPI,ISS,IBA,IBA,IDA IEA,IPI,IDA IEA,IEA,IDA HDA IBA,IBA,IDA IEA,IBA IEA,IDA,IEA,IBA,ISS IEA,IDA,IDA IPI,IBA IEA,IDA HDA IBA,IBA TAS NAS IEA,IDA IBA,IEA,IDA IBA,IDA IBA IEA	CTSS,ITGAX,HLA-E,CTSB,CD74,SPP1,CYFIP1,WASF2,B2M,BIN1,ZFP36,FCGRT,FCGR2A,HLA-DRA,TPM3,ARPC1B,GSN,CD4,FCGR1A,HLA-DPA1,EGR2,IL1B,TREM2,FCER1G,HLA-DRB1,ITGB2,HLA-DMA,ALOX5AP,HLA-DMB,AIF1
0.000583325	40	88	5	0.0568182	0.125	GO:0042287	GO:MF	MHC protein binding	20139	5621	GO:0005102	NAS,IDA,IDA ISS IBA NAS IEA,IBA,IDA IPI IBA NAS	CLEC7A,HLA-E,CD74,PILRA,CD4
0.000612384	14811	158	141	0.892405	0.00951995	GO:0005515	GO:MF	protein binding	20139	1495	GO:0005488	IPI,IDA IPI IMP IBA IEA,IDA IPI,IPI,IDA IPI,IPI,IPI IBA TAS,IPI IEA,IPI,IPI IEA,IPI NAS,IPI,IPI IMP,IPI ISS IEA,IPI,IEA,IDA IPI IBA IEA,IDA IPI IMP IBA,IPI,IPI,IDA ISS IBA IEA,IPI,IDA IPI ISS IBA TAS NAS IEA,IPI IEA,IPI IEA,IPI,IDA IPI ISS IBA IEA,IPI,IDA IPI,IPI,IPI,IPI ISS,IPI,IPI IMP,IEA,IDA IPI IBA IEA,IDA IPI TAS IEA,IPI TAS,IPI IEA,IPI IMP ISS IEA,IPI HDA IBA TAS IEA,IPI ISS IEA,IPI,IPI,IDA…	SERPINB9,A2M,CTSS,CD68,HAVCR2,SIGLEC8,ITGAX,FKBP5,MS4A7,AXL,CLEC7A,LAIR1,SIGLEC10,CTSC,FTL,NLRP3,TMSB4X,HLA-E,CTSB,SAT1,CXCL16,REL,CD74,IFNGR1,STOM,KLF6,CSF1R,SRGAP2C,ST6GAL1,SGK1,FTH1,FGD2,ITM2B,LAPTM5,C1QB,CCL3,C3,RGS1,SPP1,CYFIP1,WASF2,DUSP1,B2M,TM6SF1,BIN1,ZFP36,IL18,FCGRT,NR4A1,ELL2,HLA-B,CCL4,LGMN,PPP1R15A,C1QC,FCGR2A,CD83,B4GALT1,SRGN,SLCO2B1,PILRA,NFKBIA,PDK4,HLA-DRA,OLR1,HERPUD1,CCL4L2,T…
0.000956244	224	3	3	1	0.0133929	GO:0061134	GO:MF	peptidase regulator activity	20139	8463	GO:0030234	IDA IBA IEA,IDA IBA IEA,IBA	SERPINB9,A2M,CTSS
0.00107309	1484	119	25	0.210084	0.0168464	GO:0005102	GO:MF	signaling receptor binding	20139	1280	GO:0005515	IMP,IPI IBA TAS,NAS,IDA IPI IBA,IDA ISS IBA IEA,IDA IPI ISS IBA NAS IEA,IDA IPI IBA IEA,IDA TAS,IPI IEA,IDA ISS TAS IEA,IPI IBA,IPI IBA TAS IEA,IBA,IDA,IBA IEA,IBA,NAS,IDA,IDA IPI IBA NAS,IPI ISS IBA TAS,IDA IMP IBA TAS NAS IEA,IEA,IPI,IDA IPI,IBA TAS NAS	A2M,ITGAX,CLEC7A,HLA-E,CXCL16,CD74,CCL3,C3,SPP1,IL18,HLA-B,CCL4,PILRA,HLA-DRA,CCL4L2,HLA-C,SELPLG,CX3CR1,CD4,TYROBP,IL1B,MYL12A,PLAUR,HLA-DRB1,ITGB2
0.00161436	2075	155	36	0.232258	0.0173494	GO:0019899	GO:MF	enzyme binding	20139	3750	GO:0005515	IPI,IPI IBA,IPI,IPI,ISS IEA,IPI,IEA,IPI,IEA,ISS,IPI,IMP ISS IEA,ISS IEA,IPI IEA,IPI ISS IEA,IDA IPI,IPI,IPI,IPI IEA,IPI IBA,IPI,IPI,ISS IEA,IPI,IPI IEA,IPI,IDA,IPI,IEA,IPI IBA,IPI IBA,IPI,IDA,IPI IEA,IBA,IPI	SERPINB9,A2M,ITGAX,SIGLEC10,CTSC,TMSB4X,CD74,STOM,CSF1R,FGD2,LAPTM5,CYFIP1,DUSP1,BIN1,ZFP36,PPP1R15A,NFKBIA,NR4A3,GSN,CD4,CXCR4,EGR2,TREM2,PLAUR,TNFAIP3,LILRB4,ARHGDIB,ITGB2,ALOX5AP,APOC2,HSPA1B,PTPN6,PLEK,TNF,RILPL2,HCLS1
0.00226285	76	167	7	0.0419162	0.0921053	GO:0042379	GO:MF	chemokine receptor binding	20139	5638	c(GO:0001664, GO:0005126)	IDA ISS IBA IEA,IDA IPI IBA IEA,IPI IBA TAS IEA,IBA IEA,IDA,IBA IEA,ISS IBA TAS IEA	CXCL16,CCL3,CCL4,CCL4L2,CX3CR1,CCL3L1,CCL2
0.00245848	50	167	6	0.0359281	0.12	GO:0008009	GO:MF	chemokine activity	20139	1521	c(GO:0005125, GO:0042379)	IDA ISS IBA IEA,IDA IBA IEA,IBA TAS IEA,IBA IEA,IBA IEA,IBA TAS IEA	CXCL16,CCL3,CCL4,CCL4L2,CCL3L1,CCL2
0.00287817	5	151	3	0.0198675	0.6	GO:0001847	GO:MF	opsonin receptor activity	20139	255	GO:0004888	IDA IBA TAS IEA,IBA,TAS	C5AR1,C3AR1,CD14
0.00337545	25	92	4	0.0434783	0.16	GO:0019956	GO:MF	chemokine binding	20139	3763	GO:0019955	IPI,IPI,IDA ISS IEA,IPI	A2M,ZFP36,CX3CR1,CXCR4
0.00378086	237	169	11	0.0650888	0.0464135	GO:0005125	GO:MF	cytokine activity	20139	1296	GO:0048018	IDA ISS IBA IEA,IDA IBA IEA,IEA,IDA ISS TAS IEA,IBA TAS IEA,IBA IEA,IDA IMP IBA TAS IEA,IDA IBA IEA,IBA IEA,IBA TAS IEA,IDA IBA TAS IEA	CXCL16,CCL3,SPP1,IL18,CCL4,CCL4L2,IL1B,TNF,CCL3L1,CCL2,OSM
0.00756937	8	118	3	0.0254237	0.375	GO:0032395	GO:MF	MHC class II receptor activity	20139	4448	c(GO:0004888, GO:0140375)	NAS,NAS,IDA TAS NAS	HLA-DRA,HLA-DPA1,HLA-DRB1
0.00853221	41	3	2	0.666667	0.0487805	GO:0043028	GO:MF	cysteine-type endopeptidase regulator activity involved in apoptotic process	20139	5740	GO:0030234	IDA IMP,IBA	SERPINB9,CTSS
0.0140428	1188	169	25	0.147929	0.0210438	GO:0140677	GO:MF	molecular function activator activity	20139	10669	GO:0098772	IBA,IDA,IEA,IDA ISS IBA IEA,IDA IBA IEA,IDA TAS IEA,IEA,IDA ISS TAS IEA,IBA TAS IEA,IC,IBA IEA,IDA,IDA IMP IBA TAS IEA,IDA IMP,IEA,IEA,EXP IDA IBA IEA,IDA IEA,IEA,IDA IBA IEA,IDA IBA IEA,IBA IEA,TAS,IBA TAS IEA,IDA IBA TAS IEA	CTSS,HAVCR2,CTSC,CXCL16,CCL3,RGS1,SPP1,IL18,CCL4,PPP1R15A,CCL4L2,TYROBP,IL1B,TREM2,ARHGDIB,ALOX5AP,APOC2,RGS10,LTC4S,CTSH,TNF,CCL3L1,APOC1,CCL2,OSM
0.0152591	275	169	11	0.0650888	0.04	GO:0005126	GO:MF	cytokine receptor binding	20139	1297	GO:0005102	IDA ISS IBA IEA,IDA IPI IBA IEA,IDA,IPI IBA TAS IEA,IBA IEA,IDA,NAS IEA,IDA IPI IBA IEA,IBA IEA,ISS IBA TAS IEA,IPI TAS IEA	CXCL16,CCL3,IL18,CCL4,CCL4L2,CX3CR1,IL1B,TNF,CCL3L1,CCL2,OSM
0.0171907	100	2	2	1	0.02	GO:0004867	GO:MF	serine-type endopeptidase inhibitor activity	20139	1139	GO:0004866	IDA IBA IEA,IDA IEA	SERPINB9,A2M
0.017681	9	137	3	0.0218978	0.333333	GO:0019763	GO:MF	immunoglobulin receptor activity	20139	3695	c(GO:0004888, GO:0140375)	IDA IEA,IBA IEA,IDA	FCGR1A,FCER1G,FCGR3A
0.0220177	11	118	3	0.0254237	0.272727	GO:0042608	GO:MF	T cell receptor binding	20139	5658	c(GO:0005102, GO:0044877)	IDA,IDA,IDA	HLA-E,HLA-DRA,HLA-DRB1
0.0274171	115	161	7	0.0434783	0.0608696	GO:0003823	GO:MF	antigen binding	20139	367	GO:0005488	IDA IMP IBA,IDA IBA,IDA,IDA IBA,IDA,IDA,ISS	HLA-E,HLA-B,HLA-DRA,HLA-C,HLA-DPA1,HLA-DRB1,HLA-DRB5
0.0290898	2143	170	36	0.211765	0.0167989	GO:0042802	GO:MF	identical protein binding	20139	5676	GO:0005515	IEA,IEA,IPI,IPI,TAS,IPI IEA,ISS IEA,IPI,IDA,IPI,IEA,IPI,IPI,IPI,IEA,IPI,IPI,IPI,IPI,ISS IEA,IDA IPI,IDA IPI,IPI,IPI,IDA,IEA,IDA,IPI,IDA,IDA,IDA IPI,IPI,IBA,IEA,IDA IPI,IDA	A2M,CTSC,FTL,SAT1,CD74,STOM,CSF1R,SRGAP2C,ST6GAL1,FTH1,C1QB,CCL3,B2M,BIN1,NR4A1,CCL4,B4GALT1,NFKBIA,OLR1,NR4A3,CD4,TYROBP,CD53,TNFAIP3,FCER1G,ALOX5AP,S100A11,LTC4S,UCP2,PLEK,TNF,RILPL2,BCL2A1,ACY3,ADRB2,CD69
0.0347668	142	2	2	1	0.0140845	GO:0002020	GO:MF	protease binding	20139	288	GO:0019899	IPI,IPI IBA	SERPINB9,A2M
0.038262	11	142	3	0.0211268	0.272727	GO:0004875	GO:MF	complement receptor activity	20139	1142	c(GO:0004888, GO:0140375)	IDA IBA TAS IEA,IDA IBA TAS IEA,IBA	C5AR1,C3AR1,FPR1
0.0407501	50	167	5	0.0299401	0.1	GO:0048020	GO:MF	CCR chemokine receptor binding	20139	7299	GO:0042379	IPI IBA,IPI IBA,IBA,IBA,ISS IBA TAS	CCL3,CCL4,CCL4L2,CCL3L1,CCL2
0.0466295	84	165	6	0.0363636	0.0714286	GO:0001540	GO:MF	amyloid-beta binding	20139	195	GO:0042277	IPI,IPI IBA,TAS,IPI,ISS IBA,IDA	CD74,ITM2B,C1QA,TREM2,ITGB2,ADRB2
0.0469878	165	2	2	1	0.0121212	GO:0004866	GO:MF	endopeptidase inhibitor activity	20139	1138	c(GO:0030414, GO:0061135)	IDA IBA IEA,IDA IBA IEA	SERPINB9,A2M
0.0144842	60	118	9	0.0762712	0.15	HP:0003565	HP	Elevated erythrocyte sedimentation rate	4962	2561	c(HP:0025021, HP:0033331)	HP,HP,HP,HP,HP,HP,HP,HP,HP	NLRP3,SAT1,IFNGR1,C1QB,SPP1,HLA-B,ARPC1B,HLA-DPA1,HLA-DRB1
0.0160803	37	150	8	0.0533333	0.216216	HP:0007417	HP	Discoid lupus rash	4962	4744	HP:0000988	HP,HP,HP,HP,HP,HP,HP,HP	SAT1,C1QB,SPP1,C1QC,TNFAIP3,HLA-DRB1,CYBB,CYBA
0.0190985	62	118	9	0.0762712	0.145161	HP:0025021	HP	Abnormal erythrocyte sedimentation rate	4962	9476	HP:0001939	HP,HP,HP,HP,HP,HP,HP,HP,HP	NLRP3,SAT1,IFNGR1,C1QB,SPP1,HLA-B,ARPC1B,HLA-DPA1,HLA-DRB1
1.22077e-08	467	164	29	0.176829	0.0620985	HPA:0471443	HPA	skin 2; fibrohistiocytic cells[High]	11006	706	HPA:0471442	Supported,Enhanced,Enhanced,Enhanced,Enhanced,Enhanced,Enhanced,Enhanced,Enhanced,Enhanced,Enhanced,Enhanced,Supported,Enhanced,Enhanced,Supported,Supported,Enhanced,Supported,Enhanced,Enhanced,Supported,Enhanced,Enhanced,Enhanced,Enhanced,Enhanced,Supported,Supported	CTSS,CD68,FKBP5,CTSC,FTL,HLA-E,CTSB,CD74,C3,BIN1,HLA-B,LGMN,C1QC,B4GALT1,HLA-DRA,GSN,C1QA,HLA-DPA1,FCER1G,ITGB2,HLA-DMA,FCGR3A,PTPN6,CTSH,CYBA,CD14,HCLS1,DHRS3,APOC1
2.8169e-08	181	139	17	0.122302	0.0939227	HPA:0091003	HPA	cerebellum; molecular layer cells - cytoplasm/membrane[High]	11006	151	HPA:0091002	Enhanced,Enhanced,Supported,Enhanced,Enhanced,Enhanced,Enhanced,Supported,Enhanced,Enhanced,Supported,Enhanced,Enhanced,Enhanced,Enhanced,Enhanced,Enhanced	FTL,CD74,ST6GAL1,BIN1,IL18,P2RY12,HLA-DRA,GSN,TYROBP,ARHGDIB,FCER1G,ITGB2,ALOX5AP,AIF1,RGS10,S100A11,APBB1IP
2.26384e-07	130	139	14	0.100719	0.107692	HPA:0090973	HPA	cerebellum; granular cells - cytoplasm/membrane[High]	11006	142	HPA:0090972	Enhanced,Enhanced,Supported,Enhanced,Enhanced,Enhanced,Enhanced,Supported,Enhanced,Supported,Enhanced,Enhanced,Enhanced,Enhanced	FTL,CD74,ST6GAL1,BIN1,IL18,P2RY12,HLA-DRA,GSN,ARHGDIB,FCER1G,ALOX5AP,AIF1,RGS10,APBB1IP
2.97156e-07	833	164	37	0.22561	0.0444178	HPA:0471442	HPA	skin 2; fibrohistiocytic cells[≥Medium]	11006	705	HPA:0471441	Supported,Enhanced,Enhanced,Enhanced,Enhanced,Enhanced,Enhanced,Enhanced,Supported,Enhanced,Enhanced,Enhanced,Enhanced,Enhanced,Enhanced,Enhanced,Supported,Enhanced,Enhanced,Supported,Supported,Enhanced,Enhanced,Supported,Enhanced,Enhanced,Enhanced,Supported,Enhanced,Enhanced,Enhanced,Enhanced,Enhanced,Enhanced,Supported,Enhanced,Supported	CTSS,CD68,FKBP5,CTSC,FTL,HLA-E,CTSB,CD74,KLF6,C3,WASF2,B2M,BIN1,IL18,HLA-B,LGMN,C1QC,B4GALT1,HLA-DRA,GSN,C1QA,TYROBP,HLA-DPA1,FCER1G,ITGB2,HLA-DMA,S100A11,FCGR3A,PTPN6,CTSH,CLIC1,CYBA,CD14,HCLS1,DHRS3,CAPG,APOC1
5.31605e-07	699	163	33	0.202454	0.0472103	HPA:0461442	HPA	skin 1; fibrohistiocytic cells[≥Medium]	11006	653	HPA:0461441	Supported,Enhanced,Enhanced,Enhanced,Enhanced,Enhanced,Enhanced,Enhanced,Supported,Enhanced,Enhanced,Enhanced,Supported,Enhanced,Enhanced,Supported,Supported,Enhanced,Enhanced,Supported,Enhanced,Supported,Enhanced,Enhanced,Supported,Enhanced,Enhanced,Enhanced,Enhanced,Enhanced,Enhanced,Supported,Enhanced	CTSS,CD68,FKBP5,CTSC,FTL,HLA-E,CTSB,CD74,KLF6,WASF2,B2M,HLA-B,C1QC,B4GALT1,HLA-DRA,GSN,C1QA,TYROBP,HLA-DPA1,PLIN2,ARHGDIB,FCER1G,ITGB2,HLA-DMA,FCGR3A,PTPN6,CTSH,CLIC1,CYBA,CD14,HCLS1,DHRS3,CAPG
1.30755e-06	885	163	37	0.226994	0.0418079	HPA:0461441	HPA	skin 1; fibrohistiocytic cells[≥Low]	11006	652	HPA:0460000	Supported,Enhanced,Enhanced,Enhanced,Enhanced,Enhanced,Enhanced,Enhanced,Supported,Enhanced,Enhanced,Enhanced,Enhanced,Enhanced,Supported,Enhanced,Enhanced,Supported,Supported,Enhanced,Enhanced,Supported,Enhanced,Supported,Enhanced,Enhanced,Enhanced,Enhanced,Supported,Enhanced,Enhanced,Enhanced,Enhanced,Enhanced,Enhanced,Supported,Enhanced	CTSS,CD68,FKBP5,CTSC,FTL,HLA-E,CTSB,CD74,KLF6,WASF2,B2M,BIN1,IL18,HLA-B,C1QC,B4GALT1,HLA-DRA,GSN,C1QA,TYROBP,HLA-DPA1,PLIN2,ARHGDIB,FCER1G,ITGB2,HLA-DMA,RGS10,S100A11,FCGR3A,PTPN6,CTSH,CLIC1,CYBA,CD14,HCLS1,DHRS3,CAPG
2.08382e-06	1021	164	40	0.243902	0.0391773	HPA:0471441	HPA	skin 2; fibrohistiocytic cells[≥Low]	11006	704	HPA:0470000	Supported,Enhanced,Enhanced,Enhanced,Enhanced,Enhanced,Enhanced,Supported,Enhanced,Supported,Enhanced,Enhanced,Enhanced,Enhanced,Enhanced,Enhanced,Enhanced,Supported,Enhanced,Enhanced,Supported,Supported,Enhanced,Enhanced,Enhanced,Supported,Enhanced,Enhanced,Enhanced,Enhanced,Supported,Enhanced,Enhanced,Enhanced,Enhanced,Enhanced,Enhanced,Supported,Enhanced,Supported	CTSS,CD68,FKBP5,CTSC,FTL,HLA-E,CTSB,SAT1,CD74,KLF6,C3,WASF2,B2M,BIN1,IL18,HLA-B,LGMN,C1QC,B4GALT1,HLA-DRA,GSN,C1QA,TYROBP,HLA-DPA1,ARHGDIB,FCER1G,ITGB2,HLA-DMA,RGS10,S100A11,FCGR3A,PTPN6,CTSH,CLIC1,CYBA,CD14,HCLS1,DHRS3,CAPG,APOC1
6.99389e-06	544	163	27	0.165644	0.0496324	HPA:0401331	HPA	rectum; mucosal lymphoid cells[≥Low]	11006	568	HPA:0400000	Supported,Enhanced,Enhanced,Enhanced,Enhanced,Supported,Enhanced,Enhanced,Enhanced,Enhanced,Enhanced,Approved,Supported,Supported,Enhanced,Enhanced,Enhanced,Enhanced,Enhanced,Enhanced,Supported,Enhanced,Enhanced,Enhanced,Enhanced,Enhanced,Enhanced	CTSS,HAVCR2,ITGAX,FTL,CD74,ST6GAL1,B2M,IL18,HLA-B,LGMN,CD83,TPM3,GSN,C1QA,TYROBP,ADAM28,HLA-DPA1,ARHGDIB,HLA-DRB1,HLA-DMA,HLA-DMB,CTSH,CYBB,CYBA,RNASE1,CD37,CAPG
8.03076e-06	508	164	26	0.158537	0.0511811	HPA:0131331	HPA	colon; mucosal lymphoid cells[≥Low]	11006	237	HPA:0130000	Supported,Enhanced,Enhanced,Enhanced,Supported,Enhanced,Enhanced,Enhanced,Enhanced,Approved,Supported,Supported,Enhanced,Enhanced,Enhanced,Enhanced,Enhanced,Enhanced,Supported,Enhanced,Enhanced,Enhanced,Enhanced,Enhanced,Enhanced,Supported	CTSS,HAVCR2,FTL,CD74,ST6GAL1,B2M,IL18,HLA-B,LGMN,TPM3,GSN,C1QA,TYROBP,ADAM28,HLA-DPA1,ARHGDIB,HLA-DRB1,HLA-DMA,HLA-DMB,SLC2A5,CTSH,CYBB,CYBA,CD37,CAPG,APOC1
8.47734e-06	408	163	23	0.141104	0.0563725	HPA:0461443	HPA	skin 1; fibrohistiocytic cells[High]	11006	654	HPA:0461442	Supported,Enhanced,Enhanced,Enhanced,Enhanced,Enhanced,Enhanced,Enhanced,Enhanced,Enhanced,Supported,Supported,Enhanced,Supported,Enhanced,Supported,Enhanced,Enhanced,Enhanced,Enhanced,Enhanced,Enhanced,Enhanced	CTSS,CD68,FKBP5,HLA-E,CTSB,CD74,WASF2,HLA-B,B4GALT1,HLA-DRA,GSN,C1QA,HLA-DPA1,PLIN2,ARHGDIB,FCER1G,ITGB2,HLA-DMA,PTPN6,CTSH,CD14,HCLS1,CAPG
1.52883e-05	263	162	18	0.111111	0.0684411	HPA:0030442	HPA	appendix; non-germinal center cells[≥Medium]	11006	48	HPA:0030441	Enhanced,Enhanced,Enhanced,Supported,Enhanced,Enhanced,Enhanced,Enhanced,Supported,Supported,Enhanced,Enhanced,Enhanced,Enhanced,Supported,Enhanced,Enhanced,Enhanced	ITGAX,FTL,CD74,ST6GAL1,B2M,IL18,HLA-B,CD83,GSN,C1QA,ADAM28,HLA-DPA1,HLA-DRB1,HLA-DMA,HLA-DMB,CTSH,CYBA,CD37
1.9092e-05	104	139	11	0.0791367	0.105769	HPA:0091033	HPA	cerebellum; processes in molecular layer[High]	11006	163	HPA:0091032	Enhanced,Enhanced,Supported,Enhanced,Enhanced,Supported,Enhanced,Enhanced,Enhanced,Enhanced,Enhanced	CD68,FTL,ST6GAL1,BIN1,P2RY12,GSN,TYROBP,ARHGDIB,ITGB2,AIF1,APBB1IP
2.7191e-05	336	162	20	0.123457	0.0595238	HPA:0030441	HPA	appendix; non-germinal center cells[≥Low]	11006	47	HPA:0030000	Enhanced,Enhanced,Enhanced,Enhanced,Supported,Enhanced,Enhanced,Enhanced,Enhanced,Supported,Supported,Enhanced,Enhanced,Enhanced,Enhanced,Supported,Enhanced,Enhanced,Enhanced,Enhanced	HAVCR2,ITGAX,FTL,CD74,ST6GAL1,B2M,IL18,HLA-B,CD83,GSN,C1QA,ADAM28,HLA-DPA1,HLA-DRB1,HLA-DMA,HLA-DMB,CTSH,PLEK,CYBA,CD37
2.78775e-05	231	151	16	0.10596	0.0692641	HPA:0090972	HPA	cerebellum; granular cells - cytoplasm/membrane[≥Medium]	11006	141	HPA:0090971	Enhanced,Enhanced,Supported,Enhanced,Enhanced,Enhanced,Enhanced,Supported,Enhanced,Enhanced,Supported,Enhanced,Enhanced,Enhanced,Enhanced,Enhanced	FTL,CD74,ST6GAL1,BIN1,IL18,P2RY12,HLA-DRA,GSN,TYROBP,ARHGDIB,FCER1G,ALOX5AP,AIF1,RGS10,APBB1IP,CD14
2.8073e-05	365	164	21	0.128049	0.0575342	HPA:0131332	HPA	colon; mucosal lymphoid cells[≥Medium]	11006	238	HPA:0131331	Supported,Enhanced,Enhanced,Supported,Enhanced,Enhanced,Approved,Supported,Supported,Enhanced,Enhanced,Enhanced,Enhanced,Enhanced,Supported,Enhanced,Enhanced,Enhanced,Enhanced,Enhanced,Supported	CTSS,HAVCR2,CD74,ST6GAL1,B2M,HLA-B,TPM3,GSN,C1QA,TYROBP,ADAM28,HLA-DPA1,ARHGDIB,HLA-DMA,HLA-DMB,CTSH,CYBB,CYBA,CD37,CAPG,APOC1
6.03628e-05	802	164	32	0.195122	0.0399002	HPA:0471471	HPA	skin 2; lymphocytes[≥Low]	11006	713	HPA:0470000	Supported,Enhanced,Enhanced,Enhanced,Supported,Enhanced,Supported,Enhanced,Enhanced,Enhanced,Enhanced,Enhanced,Enhanced,Supported,Enhanced,Supported,Supported,Enhanced,Supported,Enhanced,Enhanced,Enhanced,Enhanced,Enhanced,Supported,Enhanced,Enhanced,Enhanced,Enhanced,Supported,Enhanced,Supported	CTSS,FKBP5,CTSC,HLA-E,SAT1,CD74,KLF6,C3,WASF2,B2M,BIN1,HLA-B,LGMN,C1QC,B4GALT1,GSN,C1QA,ARHGDIB,FCER1G,ITGB2,HLA-DMA,IRF8,RGS10,S100A11,FCGR3A,PTPN6,CLIC1,CYBA,HCLS1,DHRS3,CAPG,APOC1
7.35916e-05	204	139	14	0.100719	0.0686275	HPA:0091021	HPA	cerebellum; processes in granular layer[≥Low]	11006	158	HPA:0090000	Enhanced,Enhanced,Enhanced,Supported,Enhanced,Enhanced,Enhanced,Supported,Enhanced,Enhanced,Enhanced,Enhanced,Enhanced,Enhanced	CD68,FTL,CD74,ST6GAL1,BIN1,IL18,P2RY12,GSN,TYROBP,ARHGDIB,ITGB2,AIF1,S100A11,APBB1IP
7.37748e-05	305	139	17	0.122302	0.0557377	HPA:0091002	HPA	cerebellum; molecular layer cells - cytoplasm/membrane[≥Medium]	11006	150	HPA:0091001	Enhanced,Enhanced,Supported,Enhanced,Enhanced,Enhanced,Enhanced,Supported,Enhanced,Enhanced,Supported,Enhanced,Enhanced,Enhanced,Enhanced,Enhanced,Enhanced	FTL,CD74,ST6GAL1,BIN1,IL18,P2RY12,HLA-DRA,GSN,TYROBP,ARHGDIB,FCER1G,ITGB2,ALOX5AP,AIF1,RGS10,S100A11,APBB1IP
7.65406e-05	647	164	28	0.170732	0.0432767	HPA:0471472	HPA	skin 2; lymphocytes[≥Medium]	11006	714	HPA:0471471	Supported,Enhanced,Enhanced,Enhanced,Enhanced,Supported,Enhanced,Enhanced,Enhanced,Enhanced,Enhanced,Supported,Supported,Supported,Enhanced,Supported,Enhanced,Enhanced,Enhanced,Enhanced,Enhanced,Enhanced,Enhanced,Enhanced,Enhanced,Supported,Enhanced,Supported	CTSS,FKBP5,CTSC,HLA-E,CD74,KLF6,C3,WASF2,B2M,BIN1,HLA-B,C1QC,GSN,C1QA,ARHGDIB,FCER1G,ITGB2,HLA-DMA,IRF8,RGS10,S100A11,PTPN6,CLIC1,CYBA,HCLS1,DHRS3,CAPG,APOC1
8.62435e-05	176	139	13	0.0935252	0.0738636	HPA:0091022	HPA	cerebellum; processes in granular layer[≥Medium]	11006	159	HPA:0091021	Enhanced,Enhanced,Enhanced,Supported,Enhanced,Enhanced,Enhanced,Supported,Enhanced,Enhanced,Enhanced,Enhanced,Enhanced	CD68,FTL,CD74,ST6GAL1,BIN1,IL18,P2RY12,GSN,TYROBP,ARHGDIB,ITGB2,AIF1,APBB1IP
0.000107487	398	163	21	0.128834	0.0527638	HPA:0401332	HPA	rectum; mucosal lymphoid cells[≥Medium]	11006	569	HPA:0401331	Supported,Enhanced,Enhanced,Enhanced,Supported,Enhanced,Enhanced,Enhanced,Supported,Supported,Enhanced,Enhanced,Enhanced,Enhanced,Enhanced,Supported,Enhanced,Enhanced,Enhanced,Enhanced,Enhanced	CTSS,HAVCR2,FTL,CD74,ST6GAL1,B2M,IL18,HLA-B,GSN,C1QA,TYROBP,ADAM28,HLA-DPA1,ARHGDIB,HLA-DMA,HLA-DMB,CTSH,CYBB,CYBA,CD37,CAPG
0.000167665	297	151	17	0.112583	0.0572391	HPA:0090971	HPA	cerebellum; granular cells - cytoplasm/membrane[≥Low]	11006	140	HPA:0090000	Enhanced,Enhanced,Supported,Enhanced,Enhanced,Enhanced,Enhanced,Enhanced,Supported,Enhanced,Enhanced,Supported,Enhanced,Enhanced,Enhanced,Enhanced,Enhanced	FTL,CD74,ST6GAL1,BIN1,IL18,P2RY12,CD83,HLA-DRA,GSN,TYROBP,ARHGDIB,FCER1G,ALOX5AP,AIF1,RGS10,APBB1IP,CD14
0.000282766	456	164	22	0.134146	0.0482456	HPA:0471473	HPA	skin 2; lymphocytes[High]	11006	715	HPA:0471472	Supported,Enhanced,Enhanced,Enhanced,Enhanced,Enhanced,Enhanced,Enhanced,Enhanced,Supported,Enhanced,Supported,Enhanced,Enhanced,Enhanced,Enhanced,Enhanced,Enhanced,Enhanced,Enhanced,Enhanced,Supported	CTSS,FKBP5,CTSC,HLA-E,CD74,C3,WASF2,BIN1,HLA-B,C1QA,ARHGDIB,FCER1G,ITGB2,HLA-DMA,IRF8,RGS10,PTPN6,CLIC1,CYBA,HCLS1,CAPG,APOC1
0.000294734	26	151	6	0.0397351	0.230769	HPA:0640412	HPA	endometrium; macrophages[≥Medium]	11006	292	HPA:0640411	Supported,Enhanced,Enhanced,Enhanced,Enhanced,Enhanced	CTSS,CD68,FCGR2A,AIF1,CYBB,CD14
0.000294734	26	151	6	0.0397351	0.230769	HPA:0640411	HPA	endometrium; macrophages[≥Low]	11006	291	HPA:0640000	Supported,Enhanced,Enhanced,Enhanced,Enhanced,Enhanced	CTSS,CD68,FCGR2A,AIF1,CYBB,CD14
0.000323928	339	139	17	0.122302	0.0501475	HPA:0091001	HPA	cerebellum; molecular layer cells - cytoplasm/membrane[≥Low]	11006	149	HPA:0090000	Enhanced,Enhanced,Supported,Enhanced,Enhanced,Enhanced,Enhanced,Supported,Enhanced,Enhanced,Supported,Enhanced,Enhanced,Enhanced,Enhanced,Enhanced,Enhanced	FTL,CD74,ST6GAL1,BIN1,IL18,P2RY12,HLA-DRA,GSN,TYROBP,ARHGDIB,FCER1G,ITGB2,ALOX5AP,AIF1,RGS10,S100A11,APBB1IP
0.000411771	120	131	10	0.0763359	0.0833333	HPA:0091073	HPA	cerebellum; white matter cells - cytoplasm/membrane[High]	11006	178	HPA:0091072	Enhanced,Supported,Enhanced,Supported,Enhanced,Supported,Enhanced,Enhanced,Enhanced,Enhanced	FTL,ST6GAL1,HLA-DRA,GSN,ARHGDIB,FCER1G,ITGB2,ALOX5AP,AIF1,RGS10
0.000442006	114	139	10	0.0719424	0.0877193	HPA:0091023	HPA	cerebellum; processes in granular layer[High]	11006	160	HPA:0091022	Enhanced,Enhanced,Enhanced,Supported,Enhanced,Enhanced,Supported,Enhanced,Enhanced,Enhanced	CD68,FTL,CD74,ST6GAL1,BIN1,P2RY12,GSN,ITGB2,AIF1,APBB1IP
0.0010405	186	139	12	0.0863309	0.0645161	HPA:0091032	HPA	cerebellum; processes in molecular layer[≥Medium]	11006	162	HPA:0091031	Enhanced,Enhanced,Supported,Enhanced,Enhanced,Enhanced,Supported,Enhanced,Enhanced,Enhanced,Enhanced,Enhanced	CD68,FTL,ST6GAL1,BIN1,IL18,P2RY12,GSN,TYROBP,ARHGDIB,ITGB2,AIF1,APBB1IP
0.00142973	712	163	27	0.165644	0.0379213	HPA:0461471	HPA	skin 1; lymphocytes[≥Low]	11006	664	HPA:0460000	Enhanced,Enhanced,Enhanced,Supported,Enhanced,Enhanced,Enhanced,Enhanced,Enhanced,Enhanced,Enhanced,Enhanced,Supported,Supported,Enhanced,Supported,Enhanced,Enhanced,Enhanced,Enhanced,Supported,Enhanced,Enhanced,Enhanced,Enhanced,Supported,Enhanced	FKBP5,HLA-E,CD74,KLF6,C3,WASF2,BIN1,IL18,HLA-B,LGMN,B4GALT1,SRGN,GSN,MYL12A,ARHGDIB,FCER1G,ITGB2,IRF8,RGS10,S100A11,FCGR3A,PTPN6,CLIC1,CYBA,HCLS1,DHRS3,CAPG
0.0015886	20	151	5	0.0331126	0.25	HPA:0640413	HPA	endometrium; macrophages[High]	11006	293	HPA:0640412	Enhanced,Enhanced,Enhanced,Enhanced,Enhanced	CD68,FCGR2A,AIF1,CYBB,CD14
0.00198075	198	139	12	0.0863309	0.0606061	HPA:0091031	HPA	cerebellum; processes in molecular layer[≥Low]	11006	161	HPA:0090000	Enhanced,Enhanced,Supported,Enhanced,Enhanced,Enhanced,Supported,Enhanced,Enhanced,Enhanced,Enhanced,Enhanced	CD68,FTL,ST6GAL1,BIN1,IL18,P2RY12,GSN,TYROBP,ARHGDIB,ITGB2,AIF1,APBB1IP
0.00233398	789	143	26	0.181818	0.0329531	HPA:0471461	HPA	skin 2; langerhans cells[≥Low]	11006	710	HPA:0470000	Supported,Enhanced,Enhanced,Enhanced,Enhanced,Enhanced,Supported,Enhanced,Supported,Enhanced,Enhanced,Enhanced,Enhanced,Enhanced,Enhanced,Supported,Enhanced,Enhanced,Supported,Supported,Enhanced,Enhanced,Enhanced,Enhanced,Enhanced,Enhanced	CTSS,CD68,FKBP5,CTSC,HLA-E,CTSB,SAT1,CD74,KLF6,C3,WASF2,B2M,IL18,HLA-B,HLA-DRA,GSN,TYROBP,HLA-DPA1,MYL12A,FCER1G,ITGB2,HLA-DMA,RGS10,S100A11,PTPN6,CLIC1
0.00792981	227	162	13	0.0802469	0.0572687	HPA:0030432	HPA	appendix; germinal center cells[≥Medium]	11006	36	HPA:0030431	Enhanced,Enhanced,Enhanced,Supported,Enhanced,Enhanced,Enhanced,Enhanced,Supported,Enhanced,Enhanced,Enhanced,Enhanced	ITGAX,FTL,CD74,ST6GAL1,B2M,IL18,HLA-B,CD83,GSN,HLA-DMA,CTSH,CYBA,CD37
0.0133185	716	163	25	0.153374	0.0349162	HPA:0461461	HPA	skin 1; langerhans cells[≥Low]	11006	661	HPA:0460000	Supported,Enhanced,Enhanced,Enhanced,Enhanced,Enhanced,Enhanced,Enhanced,Enhanced,Enhanced,Enhanced,Enhanced,Supported,Enhanced,Enhanced,Supported,Supported,Enhanced,Enhanced,Enhanced,Enhanced,Enhanced,Enhanced,Supported,Enhanced	CTSS,CD68,FKBP5,CTSC,HLA-E,CTSB,CD74,WASF2,B2M,IL18,HLA-B,HLA-DRA,GSN,TYROBP,HLA-DPA1,MYL12A,FCER1G,HLA-DMA,S100A11,PTPN6,CTSH,CLIC1,CD14,DHRS3,CAPG
0.0266658	287	19	5	0.263158	0.0174216	HPA:0271143	HPA	kidney; proximal tubules (cell body)[High]	11006	425	HPA:0271142	Supported,Enhanced,Enhanced,Enhanced,Enhanced	CTSS,FKBP5,CTSC,FTL,CTSB
0.0283288	47	4	2	0.5	0.0425532	HPA:0640692	HPA	endometrium; smooth muscle cells[≥Medium]	11006	301	HPA:0640691	Supported,Enhanced	CTSS,CD68
0.0320261	578	151	20	0.13245	0.0346021	HPA:0461462	HPA	skin 1; langerhans cells[≥Medium]	11006	662	HPA:0461461	Supported,Enhanced,Enhanced,Enhanced,Enhanced,Enhanced,Enhanced,Enhanced,Enhanced,Enhanced,Supported,Enhanced,Enhanced,Supported,Enhanced,Enhanced,Enhanced,Enhanced,Enhanced,Enhanced	CTSS,CD68,FKBP5,HLA-E,CTSB,CD74,B2M,IL18,HLA-B,HLA-DRA,GSN,TYROBP,HLA-DPA1,FCER1G,HLA-DMA,S100A11,PTPN6,CTSH,CLIC1,CD14
0.0438486	99	130	7	0.0538462	0.0707071	HPA:0091043	HPA	cerebellum; processes in white matter[High]	11006	166	HPA:0091042	Enhanced,Enhanced,Supported,Supported,Enhanced,Enhanced,Enhanced	CD68,FTL,ST6GAL1,GSN,ARHGDIB,ITGB2,AIF1
1.18056e-13	72	161	18	0.111801	0.25	KEGG:05140	KEGG	Leishmaniasis	8161	426	KEGG:00000	KEGG,KEGG,KEGG,KEGG,KEGG,KEGG,KEGG,KEGG,KEGG,KEGG,KEGG,KEGG,KEGG,KEGG,KEGG,KEGG,KEGG,KEGG	IFNGR1,C3,FCGR2A,NFKBIA,HLA-DRA,FCGR1A,HLA-DPA1,IL1B,HLA-DRB1,ITGB2,HLA-DMA,HLA-DMB,FCGR3A,PTPN6,CYBB,TNF,CYBA,HLA-DRB5
9.90969e-13	69	161	17	0.10559	0.246377	KEGG:04612	KEGG	Antigen processing and presentation	8161	316	KEGG:00000	KEGG,KEGG,KEGG,KEGG,KEGG,KEGG,KEGG,KEGG,KEGG,KEGG,KEGG,KEGG,KEGG,KEGG,KEGG,KEGG,KEGG	CTSS,HLA-E,CTSB,CD74,B2M,HLA-B,LGMN,HLA-DRA,HLA-C,CD4,HLA-DPA1,HLA-DRB1,HLA-DMA,HLA-DMB,HSPA1B,TNF,HLA-DRB5
4.25775e-12	87	161	18	0.111801	0.206897	KEGG:05150	KEGG	Staphylococcus aureus infection	8161	432	KEGG:00000	KEGG,KEGG,KEGG,KEGG,KEGG,KEGG,KEGG,KEGG,KEGG,KEGG,KEGG,KEGG,KEGG,KEGG,KEGG,KEGG,KEGG,KEGG	C5AR1,C1QB,C3,C1QC,FCGR2A,HLA-DRA,SELPLG,C1QA,FCGR1A,HLA-DPA1,C3AR1,HLA-DRB1,ITGB2,HLA-DMA,HLA-DMB,FCGR3A,FPR1,HLA-DRB5
6.10181e-10	147	161	20	0.124224	0.136054	KEGG:04145	KEGG	Phagosome	8161	276	KEGG:00000	KEGG,KEGG,KEGG,KEGG,KEGG,KEGG,KEGG,KEGG,KEGG,KEGG,KEGG,KEGG,KEGG,KEGG,KEGG,KEGG,KEGG,KEGG,KEGG,KEGG	CTSS,CLEC7A,HLA-E,C3,HLA-B,FCGR2A,HLA-DRA,OLR1,HLA-C,FCGR1A,HLA-DPA1,HLA-DRB1,ITGB2,HLA-DMA,HLA-DMB,FCGR3A,CYBB,CYBA,CD14,HLA-DRB5
2.05231e-09	175	161	21	0.130435	0.12	KEGG:05152	KEGG	Tuberculosis	8161	433	KEGG:00000	KEGG,KEGG,KEGG,KEGG,KEGG,KEGG,KEGG,KEGG,KEGG,KEGG,KEGG,KEGG,KEGG,KEGG,KEGG,KEGG,KEGG,KEGG,KEGG,KEGG,KEGG	CTSS,ITGAX,CLEC7A,CD74,IFNGR1,C3,IL18,FCGR2A,HLA-DRA,FCGR1A,HLA-DPA1,IL1B,FCER1G,HLA-DRB1,ITGB2,HLA-DMA,HLA-DMB,FCGR3A,TNF,CD14,HLA-DRB5
6.23468e-09	37	161	11	0.068323	0.297297	KEGG:05332	KEGG	Graft-versus-host disease	8161	480	KEGG:00000	KEGG,KEGG,KEGG,KEGG,KEGG,KEGG,KEGG,KEGG,KEGG,KEGG,KEGG	HLA-E,HLA-B,HLA-DRA,HLA-C,HLA-DPA1,IL1B,HLA-DRB1,HLA-DMA,HLA-DMB,TNF,HLA-DRB5
1.60192e-08	40	161	11	0.068323	0.275	KEGG:04940	KEGG	Type I diabetes mellitus	8161	387	KEGG:00000	KEGG,KEGG,KEGG,KEGG,KEGG,KEGG,KEGG,KEGG,KEGG,KEGG,KEGG	HLA-E,HLA-B,HLA-DRA,HLA-C,HLA-DPA1,IL1B,HLA-DRB1,HLA-DMA,HLA-DMB,TNF,HLA-DRB5
5.34472e-08	34	161	10	0.0621118	0.294118	KEGG:05330	KEGG	Allograft rejection	8161	479	KEGG:00000	KEGG,KEGG,KEGG,KEGG,KEGG,KEGG,KEGG,KEGG,KEGG,KEGG	HLA-E,HLA-B,HLA-DRA,HLA-C,HLA-DPA1,HLA-DRB1,HLA-DMA,HLA-DMB,TNF,HLA-DRB5
1.98992e-06	88	167	13	0.0778443	0.147727	KEGG:05323	KEGG	Rheumatoid arthritis	8161	478	KEGG:00000	KEGG,KEGG,KEGG,KEGG,KEGG,KEGG,KEGG,KEGG,KEGG,KEGG,KEGG,KEGG,KEGG	CCL3,IL18,HLA-DRA,HLA-DPA1,IL1B,HLA-DRB1,ITGB2,HLA-DMA,HLA-DMB,TNF,CCL3L1,HLA-DRB5,CCL2
2.82445e-06	27	161	8	0.0496894	0.296296	KEGG:05310	KEGG	Asthma	8161	474	KEGG:00000	KEGG,KEGG,KEGG,KEGG,KEGG,KEGG,KEGG,KEGG	HLA-DRA,HLA-DPA1,FCER1G,HLA-DRB1,HLA-DMA,HLA-DMB,TNF,HLA-DRB5
3.51394e-06	86	119	11	0.092437	0.127907	KEGG:04610	KEGG	Complement and coagulation cascades	8161	314	KEGG:00000	KEGG,KEGG,KEGG,KEGG,KEGG,KEGG,KEGG,KEGG,KEGG,KEGG,KEGG	A2M,ITGAX,C5AR1,C1QB,C3,C1QC,C1QA,C3AR1,VSIG4,PLAUR,ITGB2
3.55381e-06	95	162	13	0.0802469	0.136842	KEGG:04640	KEGG	Hematopoietic cell lineage	8161	327	KEGG:00000	KEGG,KEGG,KEGG,KEGG,KEGG,KEGG,KEGG,KEGG,KEGG,KEGG,KEGG,KEGG,KEGG	CSF1R,HLA-DRA,CD4,FCGR1A,HLA-DPA1,IL1B,HLA-DRB1,HLA-DMA,HLA-DMB,TNF,CD14,HLA-DRB5,CD37
9.99306e-06	56	161	10	0.0621118	0.178571	KEGG:05416	KEGG	Viral myocarditis	8161	486	KEGG:00000	KEGG,KEGG,KEGG,KEGG,KEGG,KEGG,KEGG,KEGG,KEGG,KEGG	HLA-E,HLA-B,HLA-DRA,HLA-C,HLA-DPA1,HLA-DRB1,ITGB2,HLA-DMA,HLA-DMB,HLA-DRB5
2.10711e-05	130	161	14	0.0869565	0.107692	KEGG:05322	KEGG	Systemic lupus erythematosus	8161	477	KEGG:00000	KEGG,KEGG,KEGG,KEGG,KEGG,KEGG,KEGG,KEGG,KEGG,KEGG,KEGG,KEGG,KEGG,KEGG	C1QB,C3,C1QC,FCGR2A,HLA-DRA,C1QA,FCGR1A,HLA-DPA1,HLA-DRB1,HLA-DMA,HLA-DMB,FCGR3A,TNF,HLA-DRB5
2.72569e-05	62	161	10	0.0621118	0.16129	KEGG:05321	KEGG	Inflammatory bowel disease	8161	476	KEGG:00000	KEGG,KEGG,KEGG,KEGG,KEGG,KEGG,KEGG,KEGG,KEGG,KEGG	IFNGR1,IL18,HLA-DRA,HLA-DPA1,IL1B,HLA-DRB1,HLA-DMA,HLA-DMB,TNF,HLA-DRB5
3.43328e-05	49	161	9	0.0559006	0.183673	KEGG:05320	KEGG	Autoimmune thyroid disease	8161	475	KEGG:00000	KEGG,KEGG,KEGG,KEGG,KEGG,KEGG,KEGG,KEGG,KEGG	HLA-E,HLA-B,HLA-DRA,HLA-C,HLA-DPA1,HLA-DRB1,HLA-DMA,HLA-DMB,HLA-DRB5
0.000106218	76	151	10	0.0662252	0.131579	KEGG:05133	KEGG	Pertussis	8161	423	KEGG:00000	KEGG,KEGG,KEGG,KEGG,KEGG,KEGG,KEGG,KEGG,KEGG,KEGG	NLRP3,C1QB,C3,C1QC,C1QA,IL1B,ITGB2,IRF8,TNF,CD14
0.000118938	219	161	17	0.10559	0.0776256	KEGG:05166	KEGG	Human T-cell leukemia virus 1 infection	8161	440	KEGG:00000	KEGG,KEGG,KEGG,KEGG,KEGG,KEGG,KEGG,KEGG,KEGG,KEGG,KEGG,KEGG,KEGG,KEGG,KEGG,KEGG,KEGG	HLA-E,B2M,ZFP36,HLA-B,NFKBIA,HLA-DRA,HLA-C,CD4,HLA-DPA1,ETS2,EGR2,HLA-DRB1,ITGB2,HLA-DMA,HLA-DMB,TNF,HLA-DRB5
0.000256793	125	150	12	0.08	0.096	KEGG:04380	KEGG	Osteoclast differentiation	8161	303	KEGG:00000	KEGG,KEGG,KEGG,KEGG,KEGG,KEGG,KEGG,KEGG,KEGG,KEGG,KEGG,KEGG	IFNGR1,CSF1R,FCGR2A,NFKBIA,FCGR1A,TYROBP,IL1B,TREM2,LILRB4,FCGR3A,TNF,CYBA
0.000556368	101	167	11	0.0658683	0.108911	KEGG:05142	KEGG	Chagas disease	8161	427	KEGG:00000	KEGG,KEGG,KEGG,KEGG,KEGG,KEGG,KEGG,KEGG,KEGG,KEGG,KEGG	IFNGR1,C1QB,CCL3,C3,C1QC,NFKBIA,C1QA,IL1B,TNF,CCL3L1,CCL2
0.000793953	57	151	8	0.0529801	0.140351	KEGG:05134	KEGG	Legionellosis	8161	424	KEGG:00000	KEGG,KEGG,KEGG,KEGG,KEGG,KEGG,KEGG,KEGG	C3,IL18,NFKBIA,IL1B,ITGB2,HSPA1B,TNF,CD14
0.00164096	124	152	11	0.0723684	0.0887097	KEGG:04650	KEGG	Natural killer cell mediated cytotoxicity	8161	328	KEGG:00000	KEGG,KEGG,KEGG,KEGG,KEGG,KEGG,KEGG,KEGG,KEGG,KEGG,KEGG	HLA-E,IFNGR1,HLA-B,HLA-C,TYROBP,FCER1G,ITGB2,FCGR3A,PTPN6,TNF,LAT2
0.0019212	44	161	7	0.0434783	0.159091	KEGG:04672	KEGG	Intestinal immune network for IgA production	8161	338	KEGG:00000	KEGG,KEGG,KEGG,KEGG,KEGG,KEGG,KEGG	HLA-DRA,CXCR4,HLA-DPA1,HLA-DRB1,HLA-DMA,HLA-DMB,HLA-DRB5
0.00235547	153	128	11	0.0859375	0.0718954	KEGG:04514	KEGG	Cell adhesion molecules	8161	309	KEGG:00000	KEGG,KEGG,KEGG,KEGG,KEGG,KEGG,KEGG,KEGG,KEGG,KEGG,KEGG	HLA-E,HLA-B,HLA-DRA,HLA-C,SELPLG,CD4,HLA-DPA1,HLA-DRB1,ITGB2,HLA-DMA,HLA-DMB
0.00265015	98	167	10	0.0598802	0.102041	KEGG:04061	KEGG	Viral protein interaction with cytokine and cytokine receptor	8161	249	KEGG:00000	KEGG,KEGG,KEGG,KEGG,KEGG,KEGG,KEGG,KEGG,KEGG,KEGG	CSF1R,CCL3,IL18,CCL4,CCL4L2,CX3CR1,CXCR4,TNF,CCL3L1,CCL2
0.0033217	105	128	9	0.0703125	0.0857143	KEGG:04659	KEGG	Th17 cell differentiation	8161	331	KEGG:00000	KEGG,KEGG,KEGG,KEGG,KEGG,KEGG,KEGG,KEGG,KEGG	IFNGR1,NFKBIA,HLA-DRA,CD4,HLA-DPA1,IL1B,HLA-DRB1,HLA-DMA,HLA-DMB
0.00340105	168	167	13	0.0778443	0.077381	KEGG:05164	KEGG	Influenza A	8161	438	KEGG:00000	KEGG,KEGG,KEGG,KEGG,KEGG,KEGG,KEGG,KEGG,KEGG,KEGG,KEGG,KEGG,KEGG	NLRP3,IFNGR1,IL18,NFKBIA,HLA-DRA,HLA-DPA1,IL1B,HLA-DRB1,HLA-DMA,HLA-DMB,TNF,HLA-DRB5,CCL2
0.0048787	109	161	10	0.0621118	0.0917431	KEGG:05145	KEGG	Toxoplasmosis	8161	430	KEGG:00000	KEGG,KEGG,KEGG,KEGG,KEGG,KEGG,KEGG,KEGG,KEGG,KEGG	IFNGR1,NFKBIA,HLA-DRA,HLA-DPA1,HLA-DRB1,HLA-DMA,HLA-DMB,HSPA1B,TNF,HLA-DRB5
0.005415	89	161	9	0.0559006	0.101124	KEGG:04658	KEGG	Th1 and Th2 cell differentiation	8161	330	KEGG:00000	KEGG,KEGG,KEGG,KEGG,KEGG,KEGG,KEGG,KEGG,KEGG	IFNGR1,NFKBIA,HLA-DRA,CD4,HLA-DPA1,HLA-DRB1,HLA-DMA,HLA-DMB,HLA-DRB5
0.0126284	198	161	13	0.0807453	0.0656566	KEGG:05169	KEGG	Epstein-Barr virus infection	8161	443	KEGG:00000	KEGG,KEGG,KEGG,KEGG,KEGG,KEGG,KEGG,KEGG,KEGG,KEGG,KEGG,KEGG,KEGG	HLA-E,B2M,HLA-B,NFKBIA,HLA-DRA,HLA-C,HLA-DPA1,TNFAIP3,HLA-DRB1,HLA-DMA,HLA-DMB,TNF,HLA-DRB5
0.0149611	102	160	9	0.05625	0.0882353	KEGG:04620	KEGG	Toll-like receptor signaling pathway	8161	319	KEGG:00000	KEGG,KEGG,KEGG,KEGG,KEGG,KEGG,KEGG,KEGG,KEGG	CCL3,SPP1,CCL4,NFKBIA,CCL4L2,IL1B,TNF,CD14,CCL3L1
0.0190494	132	19	4	0.210526	0.030303	KEGG:04142	KEGG	Lysosome	8161	274	KEGG:00000	KEGG,KEGG,KEGG,KEGG	CTSS,CD68,CTSC,CTSB
0.0260753	142	151	10	0.0662252	0.0704225	KEGG:04936	KEGG	Alcoholic liver disease	8161	386	KEGG:00000	KEGG,KEGG,KEGG,KEGG,KEGG,KEGG,KEGG,KEGG,KEGG,KEGG	C5AR1,C1QB,C3,C1QC,NFKBIA,C1QA,C3AR1,IL1B,TNF,CD14
0.0295033	136	104	8	0.0769231	0.0588235	KEGG:05135	KEGG	Yersinia infection	8161	425	KEGG:00000	KEGG,KEGG,KEGG,KEGG,KEGG,KEGG,KEGG,KEGG	NLRP3,WASF2,IL18,FCGR2A,NFKBIA,ARPC1B,CD4,IL1B
0.0308905	74	104	6	0.0576923	0.0810811	KEGG:04623	KEGG	Cytosolic DNA-sensing pathway	8161	322	KEGG:00000	KEGG,KEGG,KEGG,KEGG,KEGG,KEGG	NLRP3,IL18,CCL4,NFKBIA,CCL4L2,IL1B
0.0388782	214	167	13	0.0778443	0.0607477	KEGG:05417	KEGG	Lipid and atherosclerosis	8161	487	KEGG:00000	KEGG,KEGG,KEGG,KEGG,KEGG,KEGG,KEGG,KEGG,KEGG,KEGG,KEGG,KEGG,KEGG	NLRP3,CCL3,IL18,NFKBIA,OLR1,IL1B,HSPA1B,CYBB,TNF,CYBA,CD14,CCL3L1,CCL2
0.0475859	223	104	10	0.0961538	0.044843	KEGG:05163	KEGG	Human cytomegalovirus infection	8161	437	KEGG:00000	KEGG,KEGG,KEGG,KEGG,KEGG,KEGG,KEGG,KEGG,KEGG,KEGG	HLA-E,CCL3,B2M,HLA-B,CCL4,NFKBIA,CCL4L2,HLA-C,CXCR4,IL1B
8.61791e-14	476	151	35	0.231788	0.0735294	REAC:R-HSA-6798695	REAC	Neutrophil degranulation	10835	1519	REAC:R-HSA-168249	REAC,REAC,REAC,REAC,REAC,REAC,REAC,REAC,REAC,REAC,REAC,REAC,REAC,REAC,REAC,REAC,REAC,REAC,REAC,REAC,REAC,REAC,REAC,REAC,REAC,REAC,REAC,REAC,REAC,REAC,REAC,REAC,REAC,REAC,REAC	CTSS,CD68,ITGAX,LAIR1,CTSC,FTL,CTSB,RNASET2,STOM,C5AR1,FTH1,C3,CYFIP1,B2M,HLA-B,FCGR2A,B4GALT1,OLR1,GSN,HLA-C,TYROBP,CD53,C3AR1,PLAUR,FCER1G,ITGB2,HSPA1B,S100A11,SLC2A5,PTPN6,CTSH,FPR1,CYBB,CYBA,CD14
2.33218e-13	1100	152	52	0.342105	0.0472727	REAC:R-HSA-168249	REAC	Innate Immune System	10835	1152	REAC:R-HSA-168256	REAC,REAC,REAC,REAC,REAC,REAC,REAC,REAC,REAC,REAC,REAC,REAC,REAC,REAC,REAC,REAC,REAC,REAC,REAC,REAC,REAC,REAC,REAC,REAC,REAC,REAC,REAC,REAC,REAC,REAC,REAC,REAC,REAC,REAC,REAC,REAC,REAC,REAC,REAC,REAC,REAC,REAC,REAC,REAC,REAC,REAC,REAC,REAC,REAC,REAC,REAC,REAC	CTSS,CD68,ITGAX,CLEC7A,LAIR1,CTSC,FTL,HLA-E,CTSB,RNASET2,STOM,C5AR1,FTH1,C3,CYFIP1,WASF2,B2M,HLA-B,LGMN,C1QC,FCGR2A,B4GALT1,NFKBIA,PLD4,OLR1,ARPC1B,GSN,HLA-C,C1QA,CD4,FCGR1A,TYROBP,CD53,C3AR1,IL1B,TREM2,PLAUR,TNFAIP3,FCER1G,ITGB2,HSPA1B,S100A11,SLC2A5,FCGR3A,PTPN6,CTSH,FPR1,LY86,CYBB,CYBA,CD14,LAT2
1.74892e-12	2051	152	71	0.467105	0.0346173	REAC:R-HSA-168256	REAC	Immune System	10835	1118	REAC:0000000	REAC,REAC,REAC,REAC,REAC,REAC,REAC,REAC,REAC,REAC,REAC,REAC,REAC,REAC,REAC,REAC,REAC,REAC,REAC,REAC,REAC,REAC,REAC,REAC,REAC,REAC,REAC,REAC,REAC,REAC,REAC,REAC,REAC,REAC,REAC,REAC,REAC,REAC,REAC,REAC,REAC,REAC,REAC,REAC,REAC,REAC,REAC,REAC,REAC,REAC,REAC,REAC,REAC,REAC,REAC,REAC,REAC,REAC,REAC,REAC,REAC,REAC,REAC,REAC,REAC,REAC,REAC,REAC,REAC,REAC,REAC	CTSS,CD68,HAVCR2,SIGLEC8,ITGAX,CLEC7A,LAIR1,SIGLEC10,CTSC,FTL,HLA-E,CTSB,RNASET2,REL,CD74,IFNGR1,STOM,C5AR1,CSF1R,FTH1,CCL3,C3,CYFIP1,WASF2,B2M,IL18,HLA-B,CCL4,LGMN,C1QC,FCGR2A,B4GALT1,PILRA,NFKBIA,HLA-DRA,PLD4,OLR1,ARPC1B,GSN,HLA-C,C1QA,CD4,FCGR1A,TYROBP,CD53,HLA-DPA1,C3AR1,IL1B,TREM2,PLAUR,TNFAIP3,LILRB4,FCER1G,HLA-DRB1,ITGB2,HLA-DMA,IRF8,HLA-DMB,HSPA1B,S100A11,SLC2A5,FCGR3A,PTPN6,CTSH,FPR1,LY8…
2.20535e-06	87	161	12	0.0745342	0.137931	REAC:R-HSA-877300	REAC	Interferon gamma signaling	10835	1177	REAC:R-HSA-913531	REAC,REAC,REAC,REAC,REAC,REAC,REAC,REAC,REAC,REAC,REAC,REAC	HLA-E,IFNGR1,B2M,HLA-B,HLA-DRA,HLA-C,FCGR1A,HLA-DPA1,HLA-DRB1,IRF8,PTPN6,HLA-DRB5
3.43045e-06	181	137	15	0.109489	0.0828729	REAC:R-HSA-198933	REAC	Immunoregulatory interactions between a Lymphoid and a non-Lymphoid cell	10835	1119	REAC:R-HSA-1280218	REAC,REAC,REAC,REAC,REAC,REAC,REAC,REAC,REAC,REAC,REAC,REAC,REAC,REAC,REAC	SIGLEC8,LAIR1,SIGLEC10,HLA-E,C3,B2M,HLA-B,PILRA,HLA-C,FCGR1A,TYROBP,TREM2,LILRB4,ITGB2,FCGR3A
3.89488e-06	11	81	5	0.0617284	0.454545	REAC:R-HSA-1236977	REAC	Endosomal/Vacuolar pathway	10835	808	REAC:R-HSA-1236975	REAC,REAC,REAC,REAC,REAC	CTSS,HLA-E,B2M,HLA-B,HLA-C
6.22181e-06	809	151	33	0.218543	0.0407911	REAC:R-HSA-1280218	REAC	Adaptive Immune System	10835	114	REAC:R-HSA-168256	REAC,REAC,REAC,REAC,REAC,REAC,REAC,REAC,REAC,REAC,REAC,REAC,REAC,REAC,REAC,REAC,REAC,REAC,REAC,REAC,REAC,REAC,REAC,REAC,REAC,REAC,REAC,REAC,REAC,REAC,REAC,REAC,REAC	CTSS,SIGLEC8,LAIR1,SIGLEC10,CTSC,HLA-E,CTSB,REL,CD74,C3,B2M,HLA-B,LGMN,PILRA,NFKBIA,HLA-DRA,HLA-C,CD4,FCGR1A,TYROBP,HLA-DPA1,TREM2,LILRB4,HLA-DRB1,ITGB2,HLA-DMA,HLA-DMB,FCGR3A,PTPN6,CTSH,CYBB,CYBA,CD14
0.000112844	123	161	12	0.0745342	0.097561	REAC:R-HSA-2132295	REAC	MHC class II antigen presentation	10835	1312	REAC:R-HSA-1280218	REAC,REAC,REAC,REAC,REAC,REAC,REAC,REAC,REAC,REAC,REAC,REAC	CTSS,CTSC,CTSB,CD74,LGMN,HLA-DRA,HLA-DPA1,HLA-DRB1,HLA-DMA,HLA-DMB,CTSH,HLA-DRB5
0.0001514	45	167	8	0.0479042	0.177778	REAC:R-HSA-6783783	REAC	Interleukin-10 signaling	10835	1182	REAC:R-HSA-449147	REAC,REAC,REAC,REAC,REAC,REAC,REAC,REAC	CCL3,IL18,CCL4,IL1B,FPR1,TNF,CCL3L1,CCL2
0.000448148	24	161	6	0.0372671	0.25	REAC:R-HSA-389948	REAC	PD-1 signaling	10835	1580	REAC:R-HSA-388841	REAC,REAC,REAC,REAC,REAC,REAC	HLA-DRA,CD4,HLA-DPA1,HLA-DRB1,PTPN6,HLA-DRB5
0.00373395	20	161	5	0.0310559	0.25	REAC:R-HSA-202430	REAC	Translocation of ZAP-70 to Immunological synapse	10835	2460	REAC:R-HSA-202403	REAC,REAC,REAC,REAC,REAC	HLA-DRA,CD4,HLA-DPA1,HLA-DRB1,HLA-DRB5
0.00615681	313	142	15	0.105634	0.0479233	REAC:R-HSA-418594	REAC	G alpha (i) signalling events	10835	940	REAC:R-HSA-388396	REAC,REAC,REAC,REAC,REAC,REAC,REAC,REAC,REAC,REAC,REAC,REAC,REAC,REAC,REAC	CXCL16,C5AR1,C3,RGS1,CCL4,P2RY12,CCL4L2,GPR183,CX3CR1,CXCR4,C3AR1,P2RY13,ADORA3,RGS10,FPR1
0.00637008	105	151	9	0.0596026	0.0857143	REAC:R-HSA-1236975	REAC	Antigen processing-Cross presentation	10835	148	REAC:R-HSA-983169	REAC,REAC,REAC,REAC,REAC,REAC,REAC,REAC,REAC	CTSS,HLA-E,B2M,HLA-B,HLA-C,FCGR1A,CYBB,CYBA,CD14
0.00717021	719	169	27	0.159763	0.0375522	REAC:R-HSA-1280215	REAC	Cytokine Signaling in Immune system	10835	408	REAC:R-HSA-168256	REAC,REAC,REAC,REAC,REAC,REAC,REAC,REAC,REAC,REAC,REAC,REAC,REAC,REAC,REAC,REAC,REAC,REAC,REAC,REAC,REAC,REAC,REAC,REAC,REAC,REAC,REAC	HAVCR2,ITGAX,HLA-E,IFNGR1,CSF1R,CCL3,B2M,IL18,HLA-B,CCL4,NFKBIA,HLA-DRA,HLA-C,CD4,FCGR1A,HLA-DPA1,IL1B,HLA-DRB1,ITGB2,IRF8,PTPN6,FPR1,TNF,CCL3L1,HLA-DRB5,CCL2,OSM
0.00781687	23	161	5	0.0310559	0.217391	REAC:R-HSA-202427	REAC	Phosphorylation of CD3 and TCR zeta chains	10835	1668	REAC:R-HSA-202403	REAC,REAC,REAC,REAC,REAC	HLA-DRA,CD4,HLA-DPA1,HLA-DRB1,HLA-DRB5
0.0106757	57	167	7	0.0419162	0.122807	REAC:R-HSA-380108	REAC	Chemokine receptors bind chemokines	10835	336	REAC:R-HSA-375276	REAC,REAC,REAC,REAC,REAC,REAC,REAC	CXCL16,CCL3,CCL4,CX3CR1,CXCR4,CCL3L1,CCL2
0.0126114	193	161	12	0.0745342	0.0621762	REAC:R-HSA-913531	REAC	Interferon Signaling	10835	1175	REAC:R-HSA-1280215	REAC,REAC,REAC,REAC,REAC,REAC,REAC,REAC,REAC,REAC,REAC,REAC	HLA-E,IFNGR1,B2M,HLA-B,HLA-DRA,HLA-C,FCGR1A,HLA-DPA1,HLA-DRB1,IRF8,PTPN6,HLA-DRB5
0.0178807	13	59	3	0.0508475	0.230769	REAC:R-HSA-1679131	REAC	Trafficking and processing of endosomal TLR	10835	2416	REAC:R-HSA-168898	REAC,REAC,REAC	CTSS,CTSB,LGMN
0.0180921	215	150	12	0.08	0.055814	REAC:R-HSA-9824443	REAC	Parasitic Infection Pathways	10835	1636	REAC:R-HSA-5663205	REAC,REAC,REAC,REAC,REAC,REAC,REAC,REAC,REAC,REAC,REAC,REAC	C3,CYFIP1,WASF2,IL18,FCGR2A,ARPC1B,FCGR1A,C3AR1,IL1B,RHBDF2,FCGR3A,CYBA
0.0180921	215	150	12	0.08	0.055814	REAC:R-HSA-9658195	REAC	Leishmania infection	10835	1256	REAC:R-HSA-9824443	REAC,REAC,REAC,REAC,REAC,REAC,REAC,REAC,REAC,REAC,REAC,REAC	C3,CYFIP1,WASF2,IL18,FCGR2A,ARPC1B,FCGR1A,C3AR1,IL1B,RHBDF2,FCGR3A,CYBA
0.0193656	328	167	16	0.0958084	0.0487805	REAC:R-HSA-373076	REAC	Class A/1 (Rhodopsin-like receptors)	10835	354	REAC:R-HSA-500792	REAC,REAC,REAC,REAC,REAC,REAC,REAC,REAC,REAC,REAC,REAC,REAC,REAC,REAC,REAC,REAC	CXCL16,C5AR1,CCL3,C3,CCL4,P2RY12,GPR183,CX3CR1,CXCR4,C3AR1,P2RY13,ADORA3,FPR1,CCL3L1,ADRB2,CCL2
0.0253039	29	81	4	0.0493827	0.137931	REAC:R-HSA-983170	REAC	Antigen Presentation: Folding, assembly and peptide loading of class I MHC	10835	146	REAC:R-HSA-983169	REAC,REAC,REAC,REAC	HLA-E,B2M,HLA-B,HLA-C
0.0367657	25	104	4	0.0384615	0.16	REAC:R-HSA-9660826	REAC	Purinergic signaling in leishmaniasis infection	10835	1742	REAC:R-HSA-9664424	REAC,REAC,REAC,REAC	C3,IL18,C3AR1,IL1B
0.0367657	25	104	4	0.0384615	0.16	REAC:R-HSA-9664424	REAC	Cell recruitment (pro-inflammatory response)	10835	317	REAC:R-HSA-9658195	REAC,REAC,REAC,REAC	C3,IL18,C3AR1,IL1B
0.0473688	25	111	4	0.036036	0.16	REAC:R-HSA-2424491	REAC	DAP12 signaling	10835	416	REAC:R-HSA-2172127	REAC,REAC,REAC,REAC	HLA-E,B2M,TYROBP,TREM2
1.35707e-08	2656	163	56	0.343558	0.0210843	TF:M01203	TF	Factor: SPI1; motif: NNAAWGNGGAASTNNNN	20011	7938	TF:M00000	TF,TF,TF,TF,TF,TF,TF,TF,TF,TF,TF,TF,TF,TF,TF,TF,TF,TF,TF,TF,TF,TF,TF,TF,TF,TF,TF,TF,TF,TF,TF,TF,TF,TF,TF,TF,TF,TF,TF,TF,TF,TF,TF,TF,TF,TF,TF,TF,TF,TF,TF,TF,TF,TF,TF,TF	A2M,CTSS,CD68,MS4A7,FTL,TMSB4X,CTSB,REL,CD74,ST6GAL1,FGD2,LAPTM5,SPTLC2,C1QB,RGS1,SPP1,GPR34,ZFP36,IL18,FCGRT,CCL4,LGMN,PPP1R15A,C1QC,PLD4,HERPUD1,CCL4L2,ARPC1B,GSN,NR4A2,C1QA,CX3CR1,TYROBP,CD53,ADAM28,IL1B,MYL12A,ITGB2,ALOX5AP,ADORA3,IRF8,AIF1,S100A11,LTC4S,FCGR3A,PTPN6,APBB1IP,UCP2,FPR1,CLIC1,RILPL2,CYBA,SAMSN1,BCL2A1,CD37,CAPG
7.43174e-06	283	146	15	0.10274	0.0530035	TF:M09960	TF	Factor: IRF-8; motif: NNAARRGGAASTGAAASTNN	20011	4350	TF:M00000	TF,TF,TF,TF,TF,TF,TF,TF,TF,TF,TF,TF,TF,TF,TF	CD68,CLEC7A,NLRP3,CXCL16,CD74,GAL3ST4,LGMN,GSN,GPR183,NR4A2,CXCR4,CD53,AIF1,PTPN6,CYBB
3.46565e-05	2632	163	49	0.300613	0.018617	TF:M11375	TF	Factor: Spi-B; motif: NAWGCGGAAGTN	20011	7966	TF:M00000	TF,TF,TF,TF,TF,TF,TF,TF,TF,TF,TF,TF,TF,TF,TF,TF,TF,TF,TF,TF,TF,TF,TF,TF,TF,TF,TF,TF,TF,TF,TF,TF,TF,TF,TF,TF,TF,TF,TF,TF,TF,TF,TF,TF,TF,TF,TF,TF,TF	CTSS,CD68,MS4A7,FTL,TMSB4X,CTSB,REL,CD74,ST6GAL1,FGD2,LAPTM5,SPTLC2,C1QB,SPP1,WASF2,GAL3ST4,GPR34,ZFP36,IL18,PPP1R15A,C1QC,PLD4,HERPUD1,ARPC1B,NR4A2,C1QA,CX3CR1,TYROBP,CD53,ADAM28,ETS2,IL1B,MYL12A,ITGB2,ALOX5AP,APOC2,ADORA3,AIF1,S100A11,FCGR3A,PTPN6,UCP2,CLIC1,RILPL2,CYBA,SAMSN1,BCL2A1,CD37,CAPG
4.33234e-05	3590	154	57	0.37013	0.0158774	TF:M09745	TF	Factor: HELIOS; motif: RNARRRGGAASTGARAN	20011	3326	TF:M00000	TF,TF,TF,TF,TF,TF,TF,TF,TF,TF,TF,TF,TF,TF,TF,TF,TF,TF,TF,TF,TF,TF,TF,TF,TF,TF,TF,TF,TF,TF,TF,TF,TF,TF,TF,TF,TF,TF,TF,TF,TF,TF,TF,TF,TF,TF,TF,TF,TF,TF,TF,TF,TF,TF,TF,TF,TF	A2M,CTSS,CD68,CLEC7A,SIGLEC10,NLRP3,TMSB4X,CTSB,CXCL16,RNASET2,CD74,CSF1R,SRGAP2C,FGD2,CCL3,RGS1,GAL3ST4,B2M,ZFP36,CCL4,LGMN,C1QC,FCGR2A,P2RY12,CCL4L2,GSN,GPR183,NR4A2,CX3CR1,FCGR1A,CXCR4,TYROBP,CD53,C3AR1,IL1B,MYL12A,DHRS9,TNFAIP3,HLA-DMA,ALOX5AP,ADORA3,AIF1,HSPA1B,S100A11,SLC2A5,PTPN6,FPR1,LY86,OLFML3,CYBB,PLEK,TNF,RILPL2,CD14,LAT2,RNASE1,SAMSN1
7.0353e-05	2518	168	48	0.285714	0.0190627	TF:M11374	TF	Factor: Spi-B; motif: NAWGRGGAAGTR	20011	7964	TF:M00000	TF,TF,TF,TF,TF,TF,TF,TF,TF,TF,TF,TF,TF,TF,TF,TF,TF,TF,TF,TF,TF,TF,TF,TF,TF,TF,TF,TF,TF,TF,TF,TF,TF,TF,TF,TF,TF,TF,TF,TF,TF,TF,TF,TF,TF,TF,TF,TF	CTSS,CD68,MS4A7,FTL,TMSB4X,CTSB,REL,CD74,ST6GAL1,FGD2,LAPTM5,SPTLC2,C1QB,SPP1,GPR34,ZFP36,IL18,PPP1R15A,C1QC,PLD4,HERPUD1,ARPC1B,NR4A2,C1QA,CX3CR1,TYROBP,CD53,ADAM28,ETS2,IL1B,MYL12A,ITGB2,ALOX5AP,ADORA3,AIF1,S100A11,FCGR3A,PTPN6,UCP2,CLIC1,RILPL2,CYBA,SAMSN1,BCL2A1,CD37,CAPG,APOC1,SH3TC1
0.000328677	2422	166	45	0.271084	0.0185797	TF:M10073	TF	Factor: PU.1; motif: NRAAAGAGGAAGTGRNN	20011	7950	TF:M00000	TF,TF,TF,TF,TF,TF,TF,TF,TF,TF,TF,TF,TF,TF,TF,TF,TF,TF,TF,TF,TF,TF,TF,TF,TF,TF,TF,TF,TF,TF,TF,TF,TF,TF,TF,TF,TF,TF,TF,TF,TF,TF,TF,TF,TF	A2M,CTSS,CD68,REL,CD74,CSF1R,FGD2,LAPTM5,SPP1,NR4A1,CCL4,C1QC,PILRA,PLD4,HERPUD1,CCL4L2,TPM3,ARPC1B,SELPLG,GPR183,CX3CR1,FCGR1A,TYROBP,CD53,ETS2,C3AR1,FCER1G,ITGB2,HLA-DMA,ALOX5AP,IRF8,AIF1,S100A11,LTC4S,PTPN6,UCP2,CYBB,RILPL2,CYBA,SAMSN1,BCL2A1,CD37,CAPG,APOC1,RNASE6
0.000407743	739	162	22	0.135802	0.02977	TF:M11376	TF	Factor: Spi-B; motif: RAAWGRGGAAGTN	20011	7968	TF:M00000	TF,TF,TF,TF,TF,TF,TF,TF,TF,TF,TF,TF,TF,TF,TF,TF,TF,TF,TF,TF,TF,TF	CTSS,TMSB4X,FGD2,SPTLC2,IL18,CCL4,PLD4,HERPUD1,CCL4L2,C1QA,TYROBP,CD53,ALOX5AP,AIF1,S100A11,PTPN6,UCP2,RILPL2,CYBA,SAMSN1,BCL2A1,CD37
0.0095792	2352	156	39	0.25	0.0165816	TF:M09604	TF	Factor: ehf; motif: NRANNAGGAARNRRNNN	20011	1678	TF:M00000	TF,TF,TF,TF,TF,TF,TF,TF,TF,TF,TF,TF,TF,TF,TF,TF,TF,TF,TF,TF,TF,TF,TF,TF,TF,TF,TF,TF,TF,TF,TF,TF,TF,TF,TF,TF,TF,TF,TF	CD68,MS4A7,TMSB4X,CXCL16,CSF1R,SRGAP2C,ST6GAL1,FGD2,SPTLC2,GAL3ST4,IL18,C1QC,B4GALT1,PDK4,PLD4,TPM3,CD53,ETS2,PLXDC2,DHRS9,EGR3,LILRB4,ITGB2,ALOX5AP,IRF8,HLA-DMB,RGS10,S100A11,LTC4S,FCGR3A,PTPN6,CLIC1,TNF,RILPL2,CYBA,CD14,SAMSN1,HCLS1,BCL2A1
0.0128087	574	162	17	0.104938	0.0296167	TF:M01172_1	TF	Factor: PU.1; motif: NNNNYYYACTTCCTCTTTY; match class: 1	20011	7037	TF:M01172	TF,TF,TF,TF,TF,TF,TF,TF,TF,TF,TF,TF,TF,TF,TF,TF,TF	A2M,CD68,TMSB4X,CXCL16,CSF1R,FGD2,C1QC,SELPLG,FCGR1A,C3AR1,PLXDC2,LILRB4,ITGB2,S100A11,PTPN6,BCL2A1,CD37
0.0162364	2205	163	38	0.233129	0.0172336	TF:M03994	TF	Factor: SPI1; motif: AAAAAGCGGAAGTW	20011	7944	TF:M00000	TF,TF,TF,TF,TF,TF,TF,TF,TF,TF,TF,TF,TF,TF,TF,TF,TF,TF,TF,TF,TF,TF,TF,TF,TF,TF,TF,TF,TF,TF,TF,TF,TF,TF,TF,TF,TF,TF	A2M,CTSS,MS4A7,SIGLEC10,TMSB4X,STOM,SRGAP2C,FGD2,RGS1,NR4A1,LGMN,FCGR2A,PLD4,HERPUD1,NR4A3,C1QA,FCGR1A,CD53,ADAM28,C3AR1,PLXDC2,PLIN2,IL1B,MYL12A,DHRS9,HLA-DMA,P2RY13,AIF1,SLC2A5,APBB1IP,UCP2,FPR1,CYBA,CD14,SAMSN1,CCL3L1,CD37,CAPG
0.0181287	2871	21	12	0.571429	0.00417973	TF:M07600	TF	Factor: C-Fos; motif: NNTGACTCAN	20011	826	TF:M00000	TF,TF,TF,TF,TF,TF,TF,TF,TF,TF,TF,TF	SERPINB9,CD68,HAVCR2,ITGAX,FKBP5,CLEC7A,SIGLEC10,NLRP3,TMSB4X,HLA-E,CTSB,CXCL16
0.0192976	1045	94	17	0.180851	0.0162679	TF:M00772	TF	Factor: IRF; motif: RRAANTGAAASYGNV	20011	4370	TF:M00000	TF,TF,TF,TF,TF,TF,TF,TF,TF,TF,TF,TF,TF,TF,TF,TF,TF	A2M,HAVCR2,CLEC7A,NLRP3,CXCL16,FGD2,B2M,GPR34,ZFP36,LGMN,P2RY12,OLR1,GSN,HLA-C,NR4A2,CXCR4,CD53
0.0318502	3077	169	48	0.284024	0.0155996	TF:M12456_1	TF	Factor: NKX2-2; motif: NNNCCACTCAANNN; match class: 1	20011	5789	TF:M12456	TF,TF,TF,TF,TF,TF,TF,TF,TF,TF,TF,TF,TF,TF,TF,TF,TF,TF,TF,TF,TF,TF,TF,TF,TF,TF,TF,TF,TF,TF,TF,TF,TF,TF,TF,TF,TF,TF,TF,TF,TF,TF,TF,TF,TF,TF,TF,TF	CD68,AXL,SIGLEC10,FTL,CXCL16,CD74,C5AR1,CSF1R,ST6GAL1,C3,RGS1,CCL4,C1QC,B4GALT1,SLCO2B1,HERPUD1,CCL4L2,TPM3,NR4A3,HLA-C,IER3,TYROBP,ADAM28,EGR2,C3AR1,PLXDC2,MKNK1,MYL12A,DHRS9,TBXAS1,VSIG4,LILRB4,FCER1G,HLA-DMA,IRF8,FCGR3A,CTSH,FPR1,OLFML3,CYBB,PLEK,CYBA,HCLS1,DHRS3,CD37,APOC1,SH3TC1,OSM
0.040094	2549	164	41	0.25	0.0160847	TF:M09659	TF	Factor: PU.1; motif: NRAAAGAGGAAGTGARA	20011	7948	TF:M00000	TF,TF,TF,TF,TF,TF,TF,TF,TF,TF,TF,TF,TF,TF,TF,TF,TF,TF,TF,TF,TF,TF,TF,TF,TF,TF,TF,TF,TF,TF,TF,TF,TF,TF,TF,TF,TF,TF,TF,TF,TF	A2M,CTSS,CD68,AXL,SIGLEC10,NLRP3,CXCL16,CD74,FGD2,FCGRT,CCL4,C1QC,PLD4,HERPUD1,CCL4L2,SELPLG,GPR183,CX3CR1,FCGR1A,CXCR4,CD53,ETS2,C3AR1,DHRS9,FCER1G,ITGB2,HLA-DMA,ALOX5AP,IRF8,AIF1,S100A11,SLC2A5,PTPN6,APBB1IP,UCP2,CYBB,PLEK,SAMSN1,BCL2A1,CAPG,APOC1
1.64821e-16	60	166	19	0.114458	0.316667	WP:WP3945	WP	TYROBP causal network in microglia	8625	350	WP:000000	WP,WP,WP,WP,WP,WP,WP,WP,WP,WP,WP,WP,WP,WP,WP,WP,WP,WP,WP	ITGAX,CXCL16,C3,RGS1,SPP1,GAL3ST4,IL18,C1QC,CD4,TYROBP,IGSF6,ITGB2,APBB1IP,PLEK,SAMSN1,HCLS1,CD37,CAPG,RNASE6
3.22767e-10	40	150	12	0.08	0.3	WP:WP3937	WP	Microglia pathogen phagocytosis pathway	8625	419	WP:000000	WP,WP,WP,WP,WP,WP,WP,WP,WP,WP,WP,WP	C1QB,C1QC,ARPC1B,C1QA,FCGR1A,TYROBP,TREM2,FCER1G,ITGB2,PTPN6,CYBB,CYBA
1.05587e-08	88	161	15	0.0931677	0.170455	WP:WP2328	WP	Allograft rejection	8625	476	WP:000000	WP,WP,WP,WP,WP,WP,WP,WP,WP,WP,WP,WP,WP,WP,WP	HLA-E,C1QB,C3,HLA-B,C1QC,HLA-DRA,HLA-C,C1QA,HLA-DPA1,IL1B,HLA-DRB1,HLA-DMA,HLA-DMB,TNF,HLA-DRB5
9.10965e-07	128	128	14	0.109375	0.109375	WP:WP4217	WP	Ebola virus infection in host	8625	813	WP:000000	WP,WP,WP,WP,WP,WP,WP,WP,WP,WP,WP,WP,WP,WP	HAVCR2,AXL,HLA-E,CTSB,REL,HLA-B,HLA-DRA,MERTK,GSN,HLA-C,HLA-DPA1,HLA-DRB1,HLA-DMA,HLA-DMB
3.23508e-05	217	167	18	0.107784	0.0829493	WP:WP5115	WP	Network map of SARS-CoV-2 signaling pathway	8625	25	WP:000000	WP,WP,WP,WP,WP,WP,WP,WP,WP,WP,WP,WP,WP,WP,WP,WP,WP,WP	NLRP3,CTSB,CXCL16,CCL3,DUSP1,IL18,CCL4,HLA-DRA,GSN,CD4,IL1B,HLA-DRB1,PTPN6,TNF,CD14,HLA-DRB5,APOC1,CCL2
3.56444e-05	106	119	11	0.092437	0.103774	WP:WP5090	WP	Complement system in neuronal development and plasticity	8625	121	WP:000000	WP,WP,WP,WP,WP,WP,WP,WP,WP,WP,WP	ITGAX,AXL,C5AR1,C1QB,C3,C1QC,MERTK,C1QA,CX3CR1,C3AR1,ITGB2
7.78081e-05	96	142	11	0.0774648	0.114583	WP:WP2806	WP	Complement system	8625	44	WP:000000	WP,WP,WP,WP,WP,WP,WP,WP,WP,WP,WP	ITGAX,C5AR1,C3,SPP1,SELPLG,C3AR1,VSIG4,PLAUR,ITGB2,FCGR3A,FPR1
0.000249996	273	69	12	0.173913	0.043956	WP:WP4754	WP	IL-18 signaling pathway	8625	395	WP:000000	WP,WP,WP,WP,WP,WP,WP,WP,WP,WP,WP,WP	TMSB4X,CXCL16,REL,CCL3,SPP1,B2M,BIN1,IL18,NR4A1,CCL4,CD83,NFKBIA
0.000721309	21	104	5	0.0480769	0.238095	WP:WP4961	WP	STING pathway in Kawasaki-like disease and COVID-19	8625	138	WP:000000	WP,WP,WP,WP,WP	NLRP3,REL,FCGR2A,NFKBIA,IL1B
0.00170095	58	113	7	0.0619469	0.12069	WP:WP558	WP	Complement and coagulation cascades	8625	181	WP:000000	WP,WP,WP,WP,WP,WP,WP	C5AR1,C1QB,C3,C1QC,C1QA,C3AR1,PLAUR
0.00189744	9	151	4	0.0264901	0.444444	WP:WP4146	WP	Macrophage markers	8625	436	WP:000000	WP,WP,WP,WP	CD68,CD74,CD83,CD14
0.00214403	29	92	5	0.0543478	0.172414	WP:WP4494	WP	Selective expression of chemokine receptors during T-cell polarization	8625	817	WP:000000	WP,WP,WP,WP,WP	IFNGR1,CCL3,CCL4,CD4,CXCR4
0.00657435	127	169	11	0.0650888	0.0866142	WP:WP5095	WP	Overview of proinflammatory and profibrotic mediators	8625	168	WP:000000	WP,WP,WP,WP,WP,WP,WP,WP,WP,WP,WP	CXCL16,CCL3,SPP1,IL18,CCL4,CCL4L2,IL1B,TNF,CCL3L1,CCL2,OSM
0.00976959	40	148	6	0.0405405	0.15	WP:WP3941	WP	Oxidative damage response	8625	446	WP:000000	WP,WP,WP,WP,WP,WP	C5AR1,C1QB,C1QC,C1QA,C3AR1,TNF
0.0101451	70	167	8	0.0479042	0.114286	WP:WP2880	WP	Glucocorticoid receptor pathway	8625	626	WP:000000	WP,WP,WP,WP,WP,WP,WP,WP	SERPINB9,STOM,SRGN,TSC22D3,TNFAIP3,ALOX5AP,B3GNT5,CCL2
0.0104947	22	86	4	0.0465116	0.181818	WP:WP545	WP	Complement activation	8625	68	WP:000000	WP,WP,WP,WP	C1QB,C3,C1QC,C1QA
0.0122099	26	148	5	0.0337838	0.192308	WP:WP530	WP	Cytokines and inflammatory response	8625	462	WP:000000	WP,WP,WP,WP,WP	HLA-DRA,CD4,IL1B,HLA-DRB1,TNF
0.0171869	74	170	8	0.0470588	0.108108	WP:WP5218	WP	Extrafollicular and follicular B cell activation by SARS-CoV-2	8625	178	WP:000000	WP,WP,WP,WP,WP,WP,WP,WP	ITGAX,C3,GPR183,CXCR4,ITGB2,IRF8,TNF,CD69
0.0177653	25	167	5	0.0299401	0.2	WP:WP5284	WP	Cell interactions of the pancreatic cancer microenvironment	8625	585	WP:000000	WP,WP,WP,WP,WP	CSF1R,HLA-DRA,CXCR4,HLA-DRB1,CCL2
0.0261614	27	167	5	0.0299401	0.185185	WP:WP5092	WP	Interactions of natural killer cells in pancreatic cancer	8625	70	WP:000000	WP,WP,WP,WP,WP	CCL3,CCL4,FCGR3A,TNF,CCL2
0.0279739	15	167	4	0.0239521	0.266667	WP:WP4891	WP	COVID-19 adverse outcome pathway	8625	840	WP:000000	WP,WP,WP,WP	CCL3,IL1B,TNF,CCL2
0.0289579	43	167	6	0.0359281	0.139535	WP:WP4136	WP	Fibrin complement receptor 3 signaling pathway	8625	779	WP:000000	WP,WP,WP,WP,WP,WP	REL,TYROBP,ITGB2,TNF,CD14,CCL2
0.0297317	17	148	4	0.027027	0.235294	WP:WP4493	WP	Cells and molecules involved in local acute inflammatory response	8625	203	WP:000000	WP,WP,WP,WP	C3,SELPLG,ITGB2,TNF
0.0299993	56	128	6	0.046875	0.107143	WP:WP5348	WP	11p11.2 copy number variation syndrome	8625	276	WP:000000	WP,WP,WP,WP,WP,WP	HLA-DRA,CD4,CD53,ITGB2,HLA-DMA,HLA-DMB

## Sheet: GO_Overexpressed_SP1_vs_SP2
p_value	term_size	query_size	intersection_size	precision	recall	term_id	source	term_name	effective_domain_size	source_order	parents	evidence_codes	intersection
3.19778e-42	2513	359	148	0.412256	0.0588938	GO:0007399	GO:BP	nervous system development	21010	2951	GO:0048731	IBA IEA,HEP IEA,IEA,ISS IEA,IBA NAS IEA,ISS TAS IEA,IDA ISS IBA IEA,IBA,TAS IEA,IEA,ISS IEA,ISS IBA TAS IEA,ISS IEA,IEA,HEP IEA,HEP,IBA IEA,IDA TAS IEA,IEA,IEA,ISS IEA,IDA IMP IGI ISS IBA IEA,IEA,IEA,IBA IEA,ISS IEA,IEP IBA,IEA,IDA,ISS IBA IEA,IMP IEA,IBA,IBA,ISS IEA,IDA IBA,IMP IBA TAS IEA,ISO NAS IEA,TAS IEA,ISS TAS IEA,IMP ISS IEA,IBA,IEA,IEP ISS IBA TAS,ISS,ISS IBA TAS IEA,IDA IMP,ISS IBA IEA…	BCAN,YWHAE,TUBA1A,ATCAY,GPM6B,PTPRZ1,GPM6A,RTN3,FEZ1,TCF12,TCF4,SEMA5A,ATP1B2,SLC1A2,NDRG2,CKB,STMN1,DCX,GPR37L1,RND2,NCAM1,APP,ABAT,SERINC5,DDR1,PTPRS,RTN1,SCN3B,MMD2,NRSN1,TUBB2B,SEZ6L,CADM2,SOX4,VCAN,MAP1B,TNR,ETV1,S100B,NFIB,KIAA1755,PCDHGC3,MAP2,APOD,NLGN3,CLU,NTRK2,ZEB1,SERPINE2,SCRG1,PTN,OMG,NRXN1,EDNRB,PLP1,SULF2,BEX1,NEU4,BNIP3,PPP1R9A,SLIT1,OLIG1,SOX8,HEY1,TUBB2A,INA,CTTN,NOVA1,EGFR,THY…
1.06178e-37	1708	359	117	0.325905	0.0685012	GO:0022008	GO:BP	neurogenesis	21010	6877	c(GO:0007399, GO:0030154)	IBA,IEA,IEA,ISS IEA,IBA,ISS IEA,IDA ISS IBA IEA,IBA,TAS IEA,IEA,ISS,ISS IBA IEA,ISS IEA,IBA IEA,IDA IEA,IEA,IEA,ISS IEA,IGI ISS IBA IEA,IBA IEA,ISS IEA,IEP IBA,IDA,IMP,ISS IEA,IDA IBA,IMP IBA TAS IEA,ISO NAS IEA,TAS IEA,ISS TAS IEA,ISS IEA,IBA,IEP ISS IBA TAS,ISS,ISS,IDA IMP,ISS IBA IEA,ISS IEA,IDA,IDA IMP ISS IEA,IBA,IGI ISS TAS NAS,ISS IEA,IBA IEA,IEA,IEA,IBA,IDA IMP IBA IEA,IBA IEA,ISS IEA,IBA…	BCAN,YWHAE,TUBA1A,ATCAY,GPM6B,PTPRZ1,GPM6A,RTN3,FEZ1,TCF12,TCF4,SEMA5A,ATP1B2,STMN1,DCX,GPR37L1,RND2,NCAM1,APP,DDR1,PTPRS,RTN1,MMD2,TUBB2B,SOX4,VCAN,MAP1B,TNR,ETV1,S100B,NFIB,KIAA1755,MAP2,APOD,NLGN3,CLU,NTRK2,ZEB1,SERPINE2,PTN,OMG,NRXN1,EDNRB,PLP1,NEU4,BNIP3,PPP1R9A,SLIT1,OLIG1,SOX8,HEY1,CTTN,EGFR,THY1,CRMP1,APLP1,NRCAM,GPRC5B,FAIM2,SOX2,NMNAT2,DBN1,MAP1A,SNAP25,BMP2,BCHE,KCNJ10,HES6,CRB1,GAP43,…
5.40106e-36	3951	345	172	0.498551	0.0435333	GO:0048731	GO:BP	system development	21010	13640	c(GO:0007275, GO:0048856)	IBA IEA,HEP IEA,IEA,ISS IEA,IBA NAS IEA,ISS TAS IEA,TAS,IDA ISS IBA IEA,IMP TAS,IBA,TAS IEA,IEA,ISS IEA,ISS IBA TAS IEA,IMP,IEA,ISS IEA,IEA,IEA,HEP IEA,HEP,IBA IEA,IDA TAS IEA,IEA,IEA,ISS IEA,IDA IMP IGI ISS IBA IEA,IEA,IEA,IEA,IBA IEA,ISS IEA,IEP IBA,IEA,IDA,ISS IBA IEA,IMP IEA,IBA,IBA,IEA,ISS IEA,IDA IBA,IMP IBA TAS IEA,IEA,ISO NAS IEA,TAS IEA,ISS TAS IEA,IMP ISS IEA,IBA,IEA,IEP ISS IBA TAS,IMP…	BCAN,YWHAE,TUBA1A,ATCAY,GPM6B,PTPRZ1,SRI,GPM6A,ITGB8,RTN3,FEZ1,TCF12,TCF4,SEMA5A,CD24,RASSF2,ATP1B2,SGCB,SLC1A2,NDRG2,CKB,STMN1,DCX,GPR37L1,RND2,NCAM1,APP,ABAT,PRDX2,SERINC5,DDR1,PTPRS,RTN1,SCN3B,MMD2,NRSN1,TUBB2B,SEZ6L,CADM2,MAGED1,SOX4,VCAN,MAP1B,HIP1R,TNR,ETV1,S100B,NFIB,KIAA1755,PCDHGC3,MAP2,SMOC1,APOD,NLGN3,CLU,NTRK2,ZEB1,SERPINE2,SCRG1,PTN,OMG,NRXN1,EDNRB,PLP1,SULF2,BEX1,NPPA,NEU4,BNIP3,PPP…
4.75287e-35	1485	359	106	0.295265	0.0713805	GO:0048699	GO:BP	generation of neurons	21010	13608	GO:0022008	IBA,IEA,IEA,ISS IEA,IBA,IEA,IDA ISS IBA IEA,IBA,TAS IEA,IEA,ISS,ISS IBA IEA,ISS IEA,IBA IEA,IDA IEA,IEA,IEA,ISS IEA,ISS IBA IEA,IBA IEA,ISS IEA,IEP IBA,IDA,IMP,ISS IEA,IBA,IMP IBA TAS IEA,ISO NAS IEA,TAS IEA,ISS TAS IEA,ISS IEA,IBA,IEP ISS IBA TAS,ISS,ISS,ISS IBA IEA,ISS IEA,ISS IEA,IBA,IGI ISS TAS NAS,ISS IEA,IBA IEA,IEA,IBA,IDA IMP IBA IEA,IBA IEA,ISS IEA,IBA,ISS,ISS IBA IEA,IGI,IBA,IDA IBA NAS…	BCAN,YWHAE,TUBA1A,ATCAY,GPM6B,PTPRZ1,GPM6A,RTN3,FEZ1,TCF12,TCF4,SEMA5A,ATP1B2,STMN1,DCX,GPR37L1,RND2,NCAM1,APP,DDR1,PTPRS,RTN1,MMD2,TUBB2B,SOX4,VCAN,MAP1B,TNR,ETV1,S100B,NFIB,KIAA1755,MAP2,APOD,NLGN3,NTRK2,ZEB1,PTN,OMG,NRXN1,EDNRB,PLP1,NEU4,PPP1R9A,SLIT1,OLIG1,SOX8,HEY1,CTTN,THY1,CRMP1,APLP1,NRCAM,GPRC5B,FAIM2,SOX2,NMNAT2,DBN1,MAP1A,SNAP25,BMP2,BCHE,CRB1,GAP43,SOX11,KIF1A,OLIG2,DPYSL3,LRP4,ROBO1,…
2.38306e-30	1404	359	97	0.270195	0.0690883	GO:0030182	GO:BP	neuron differentiation	21010	7014	c(GO:0030154, GO:0048699)	IEA,ISS IEA,IBA,IEA,ISS IBA IEA,IBA,TAS IEA,IEA,ISS,ISS IBA IEA,ISS IEA,IBA IEA,IEA,IEA,IEA,ISS IEA,ISS IBA IEA,IBA IEA,ISS IEA,IEP IBA,IDA,IMP,ISS IEA,IMP IBA TAS IEA,ISO NAS IEA,TAS IEA,ISS TAS IEA,ISS IEA,IBA,IEP ISS IBA TAS,ISS,ISS,ISS IBA IEA,ISS IEA,ISS IEA,IBA,IGI ISS TAS NAS,ISS IEA,IBA IEA,IEA,IBA,IDA IMP IBA IEA,IBA IEA,ISS IEA,IBA,ISS,ISS IBA IEA,IGI,IBA,IDA IBA NAS IEA,ISS,ISS IEA,ISS…	TUBA1A,ATCAY,GPM6B,PTPRZ1,GPM6A,RTN3,FEZ1,TCF12,TCF4,SEMA5A,ATP1B2,STMN1,DCX,GPR37L1,RND2,NCAM1,APP,DDR1,PTPRS,RTN1,MMD2,TUBB2B,SOX4,MAP1B,TNR,ETV1,S100B,NFIB,KIAA1755,MAP2,APOD,NLGN3,NTRK2,ZEB1,PTN,OMG,NRXN1,EDNRB,PLP1,NEU4,PPP1R9A,SLIT1,OLIG1,SOX8,HEY1,CTTN,THY1,CRMP1,APLP1,NRCAM,GPRC5B,FAIM2,SOX2,NMNAT2,DBN1,MAP1A,SNAP25,BMP2,CRB1,GAP43,SOX11,KIF1A,OLIG2,DPYSL3,LRP4,ROBO1,LRRC4C,CEND1,UCHL1,PC…
1.80071e-29	4610	345	176	0.510145	0.0381779	GO:0007275	GO:BP	multicellular organism development	21010	2853	c(GO:0032501, GO:0048856)	IBA IEA,HEP IEA,IEA,ISS IEA,IMP IBA NAS IEA,ISS TAS IEA,TAS,IDA ISS IBA IEA,IMP TAS,IBA,TAS IEA,IEA,ISS IEA,ISS IBA TAS IEA,IMP NAS,IEA,ISS IEA,IEA,IEA,HEP IEA,HEP,IBA IEA,IDA TAS IEA,IEA,IEA,ISS IEA,IDA IMP IGI ISS IBA IEA,IEA,IEA,IEA,IBA IEA,ISS IEA,IEP IBA,IEA,IDA,ISS IBA IEA,IMP IEA,IBA,IBA,IEA,ISS IEA,IDA IBA,IMP IBA TAS IEA,IEA,ISO NAS IEA,TAS IEA,ISS TAS IEA,IMP ISS IEA,IBA,IEA,IEP ISS IBA…	BCAN,YWHAE,TUBA1A,ATCAY,GPM6B,PTPRZ1,SRI,GPM6A,ITGB8,RTN3,FEZ1,TCF12,TCF4,SEMA5A,CD24,RASSF2,ATP1B2,SGCB,SLC1A2,NDRG2,CKB,STMN1,DCX,GPR37L1,RND2,NCAM1,APP,ABAT,PRDX2,SERINC5,DDR1,PTPRS,RTN1,SCN3B,MMD2,NRSN1,TUBB2B,SEZ6L,CADM2,MAGED1,SOX4,VCAN,MAP1B,HIP1R,TNR,ETV1,S100B,NFIB,KIAA1755,PCDHGC3,MAP2,SMOC1,APOD,NLGN3,CLU,NTRK2,ZEB1,SERPINE2,SCRG1,PTN,OMG,NRXN1,EDNRB,PLP1,SULF2,BEX1,NPPA,NEU4,BNIP3,PPP…
3.12243e-25	509	338	54	0.159763	0.10609	GO:0061564	GO:BP	axon development	21010	16344	GO:0031175	IBA,IEA,TAS,ISS IBA IEA,IEA,IEA,IEA,ISS IEA,ISS IBA IEA,IEA,ISS IEA,IMP,IBA TAS IEA,NAS IEA,IEA,TAS,ISS IEA,IBA,ISS,ISS,ISS,ISS,ISS,TAS,IBA IEA,IDA IMP IBA IEA,IBA,ISS,ISS IBA,IBA,IBA NAS IEA,ISS,IBA,IEA,IBA IEA,IBA,ISS IEA,IDA ISS IEA,IDA IBA,IEA,IEA,IBA NAS IEA,IBA IEA,IEA,IBA,ISS,IEA,ISS IBA IEA,ISS,IBA TAS IEA,IBA,ISS,IEA,IMP ISS IBA IEA	GPM6B,PTPRZ1,FEZ1,SEMA5A,STMN1,DCX,RND2,NCAM1,APP,DDR1,PTPRS,TUBB2B,MAP1B,TNR,ETV1,S100B,NFIB,KIAA1755,MAP2,APOD,NLGN3,NTRK2,PTN,NRXN1,PLP1,SLIT1,OLIG1,CTTN,THY1,APLP1,NRCAM,NMNAT2,MAP1A,SNAP25,GAP43,OLIG2,LRP4,ROBO1,LRRC4C,UCHL1,NCAM2,DSCAML1,SLITRK2,CSPG5,CNTN1,OLFM1,CDH11,EPHB1,CTNNA2,DCC,PLXNB3,FGF13,CNR1,TUBB3
3.79914e-24	1142	355	79	0.222535	0.0691769	GO:0048666	GO:BP	neuron development	21010	13576	c(GO:0030182, GO:0048468)	IEA,ISS IEA,IBA,IEA,ISS IBA IEA,TAS IEA,ISS IBA IEA,ISS IEA,IBA IEA,IEA,IEA,ISS IEA,ISS IBA IEA,IBA IEA,ISS IEA,IMP,IMP IBA TAS IEA,ISO NAS IEA,TAS IEA,ISS TAS IEA,ISS IEA,IBA,IEP ISS IBA TAS,ISS,ISS,ISS IBA IEA,ISS IEA,IBA,IGI TAS NAS,ISS IEA,IBA IEA,IEA,IBA,IDA IMP IBA IEA,IBA,ISS,ISS IBA IEA,IGI,IBA,IDA IBA NAS IEA,ISS,ISS NAS IEA,IBA,IEA,IEA,IBA IEA,ISS,IBA,ISS IEA,ISS IEA,IDA ISS IEA,IDA IBA…	TUBA1A,ATCAY,GPM6B,PTPRZ1,GPM6A,FEZ1,SEMA5A,ATP1B2,STMN1,DCX,RND2,NCAM1,APP,DDR1,PTPRS,TUBB2B,MAP1B,TNR,ETV1,S100B,NFIB,KIAA1755,MAP2,APOD,NLGN3,NTRK2,PTN,OMG,NRXN1,EDNRB,PLP1,NEU4,PPP1R9A,SLIT1,OLIG1,CTTN,THY1,CRMP1,APLP1,NRCAM,NMNAT2,DBN1,MAP1A,SNAP25,CRB1,GAP43,KIF1A,OLIG2,DPYSL3,LRP4,ROBO1,LRRC4C,UCHL1,PCDH15,SPOCK1,NCAM2,DSCAML1,ACTL6B,SLITRK2,CSPG5,CNTN1,NDRG4,CDHR1,OLFM1,CDH11,EPHB1,ASCL1,…
5.62774e-24	1035	355	75	0.211268	0.0724638	GO:0007417	GO:BP	central nervous system development	21010	2965	c(GO:0007399, GO:0048731)	IEA,HEP IEA,IEA,IBA,ISS TAS IEA,IBA,IEA,ISS IEA,ISS IEA,IEA,HEP,HEP,TAS IEA,IEA,IGI IBA IEA,IEA,IEA,IBA,IEA,IBA,ISS IEA,IEA,TAS,IMP ISS IEA,IEP,ISS,IMP,ISS IEA,IEA,IDA IEA,IDA IMP,ISS,HEP IBA IEA,IEA,NAS IEA,IEA,ISS IEA,IEA,HEP,IEA,ISS IBA IEA,IMP IBA NAS IEA,NAS,ISS IEA,IEP IEA,IDA ISS IEA,IEA,IEA,ISS IEA,IEA,IDA,IBA IEA,TAS,ISS,IEA,IDA NAS,IBA IEA,IBA,IDA ISS IBA,IEA,IEP,ISS IEA,IEP ISS IEA,IEA…	BCAN,YWHAE,TUBA1A,GPM6B,PTPRZ1,RTN3,FEZ1,SEMA5A,ATP1B2,SLC1A2,NDRG2,CKB,DCX,GPR37L1,APP,ABAT,PTPRS,RTN1,TUBB2B,CADM2,SOX4,TNR,S100B,NFIB,MAP2,APOD,CLU,NTRK2,ZEB1,SERPINE2,PTN,NRXN1,PLP1,BNIP3,SLIT1,OLIG1,SOX8,TUBB2A,INA,EGFR,APLP1,NRCAM,CA10,FAIM2,SOX2,BMP2,KCNJ10,GAP43,SOX11,OLIG2,ROBO1,CEND1,TAGLN3,SPOCK1,CBS,DSCAML1,CNTN1,NDRG4,SOX6,CDH11,DNER,EPHB1,ASCL1,SYNE2,CTNNA2,DCC,GFAP,TYRO3,FGF13,DLL1…
3.33319e-23	5862	316	178	0.563291	0.0303651	GO:0048856	GO:BP	anatomical structure development	21010	13752	GO:0032502	IBA IEA,HEP IEA,IEA,ISS IEA,IMP IBA NAS IEA,ISS TAS IEA,TAS,IDA ISS IBA IEA,IMP TAS IEA,IBA,TAS IEA,TAS IEA,ISS IEA,ISS IBA TAS IEA,IMP NAS,IEA,ISS IEA,TAS IEA,IMP IBA,IEA,HEP IEA,HEP,IEA,IMP IBA IEA,IDA TAS IEA,IEA,IEA,ISS IEA,IDA IMP IGI ISS IBA IEA,IEA,IEA,IEA,IMP IBA IEA,ISS IEA,IEP IBA,IEA,IDA,ISS IBA IEA,IMP IEA,IBA,IBA,IEA,IDA ISS IBA IEA,IDA IBA,IDA IMP IBA TAS IEA,IEA,ISO NAS IEA,TAS IEA…	BCAN,YWHAE,TUBA1A,ATCAY,GPM6B,PTPRZ1,SRI,GPM6A,ITGB8,RTN3,FEZ1,TCF12,TCF4,SEMA5A,CD24,RASSF2,ATP1B2,SGCB,MYO10,SLC1A2,NDRG2,CKB,SFXN1,STMN1,DCX,GPR37L1,RND2,NCAM1,APP,ABAT,PRDX2,SERINC5,DDR1,PTPRS,RTN1,SCN3B,MMD2,NRSN1,TUBB2B,SEZ6L,CADM2,MAGED1,SOX4,VCAN,MAP1B,HIP1R,TNR,ETV1,S100B,NFIB,KIAA1755,PCDHGC3,MAP2,SMOC1,APOD,NLGN3,FHL1,CLU,NTRK2,ZEB1,SERPINE2,SCRG1,PTN,OMG,NRXN1,EDNRB,PLP1,SULF2,BEX1,NP…
6.00414e-23	990	355	72	0.202817	0.0727273	GO:0031175	GO:BP	neuron projection development	21010	7422	c(GO:0048666, GO:0120036)	IEA,ISS IEA,IBA,IEA,ISS IBA IEA,TAS IEA,ISS IBA IEA,ISS IEA,IBA IEA,IEA,IEA,ISS IEA,ISS IBA IEA,IBA IEA,ISS IEA,IMP,IMP IBA TAS IEA,ISO NAS IEA,IEA,ISS TAS IEA,ISS IEA,IBA,IEP ISS IBA TAS,ISS,ISS,ISS IBA IEA,ISS IEA,IBA,IGI TAS NAS,IBA IEA,IEA,IBA,IDA IMP IBA IEA,IBA,ISS,ISS IBA IEA,IGI,IBA,IBA NAS IEA,ISS,ISS NAS IEA,IBA,IEA,IBA IEA,ISS,IBA,ISS IEA,ISS IEA,IDA ISS IEA,IDA IBA,IEA,IEA,IDA,IEA,IBA…	TUBA1A,ATCAY,GPM6B,PTPRZ1,GPM6A,FEZ1,SEMA5A,ATP1B2,STMN1,DCX,RND2,NCAM1,APP,DDR1,PTPRS,TUBB2B,MAP1B,TNR,ETV1,S100B,NFIB,KIAA1755,MAP2,APOD,NLGN3,NTRK2,PTN,OMG,NRXN1,PLP1,NEU4,PPP1R9A,SLIT1,OLIG1,CTTN,THY1,CRMP1,APLP1,NRCAM,NMNAT2,DBN1,MAP1A,SNAP25,GAP43,KIF1A,OLIG2,DPYSL3,LRP4,ROBO1,LRRC4C,UCHL1,PCDH15,SPOCK1,NCAM2,DSCAML1,ACTL6B,SLITRK2,CSPG5,CNTN1,NDRG4,OLFM1,CDH11,EPHB1,CTNNA2,DCC,GFAP,PLXNB3,…
6.91709e-23	6414	316	187	0.591772	0.029155	GO:0032502	GO:BP	developmental process	21010	7976	GO:0008150	IBA IEA,HEP IEA,IEA,ISS IEA,IMP IBA NAS IEA,ISS TAS IEA,TAS,IDA ISS IBA IEA,IMP TAS IEA,IBA,TAS IEA,TAS IEA,ISS IEA,ISS IBA TAS IEA,IMP NAS,IEA,ISS IEA,TAS IEA,IMP IBA,IEA,HEP IEA,HEP,IEA,IMP IBA IEA,IDA TAS IEA,IEA,IEA,ISS IEA,IDA IMP IGI ISS IBA IEA,IEA,IEA,IEA,IMP IBA IEA,ISS IEA,IEP IBA,IEA,IDA,ISS IBA IEA,IMP IEA,IBA,NAS,IBA,IEA,IDA ISS IBA IEA,IDA HDA IBA,IDA IMP IBA TAS IEA,IEA,ISO NAS IEA…	BCAN,YWHAE,TUBA1A,ATCAY,GPM6B,PTPRZ1,SRI,GPM6A,ITGB8,RTN3,FEZ1,TCF12,TCF4,SEMA5A,CD24,RASSF2,ATP1B2,SGCB,MYO10,SLC1A2,NDRG2,CKB,SFXN1,STMN1,DCX,GPR37L1,RND2,NCAM1,APP,ABAT,PRDX2,SERINC5,DDR1,PTPRS,RTN1,SCN3B,MMD2,NRSN1,TUBB2B,SEZ6L,FADS1,CADM2,MAGED1,SOX4,VCAN,MAP1B,HIP1R,TNR,ETV1,S100B,NFIB,KIAA1755,PCDHGC3,MAP2,SMOC1,APOD,NLGN3,FHL1,CLU,NTRK2,ZEB1,SERPINE2,SCRG1,PTN,OMG,NRXN1,EDNRB,PLP1,SULF2,B…
1.19276e-19	4310	312	141	0.451923	0.0327146	GO:0030154	GO:BP	cell differentiation	21010	7002	GO:0048869	IBA,IEA,IEA,ISS IEA,IBA IEA,ISS IEA,IDA ISS IBA IEA,IMP IEA,IBA,TAS IEA,IEA,ISS IEA,ISS IBA IEA,IMP NAS,IEA,ISS IEA,IEA,IEA,IEA,IBA IEA,IDA IEA,IEA,IEA,ISS IEA,IGI ISS IBA IEA,IEA,IBA IEA,ISS IEA,IEP IBA,IDA,IMP,NAS,IDA ISS IBA IEA,IDA HDA IBA,IDA IMP IBA TAS IEA,ISO NAS IEA,TAS IEA,ISS TAS IEA,ISS IEA,IBA,IEP ISS IBA TAS,IMP IEA,ISS,ISS,IEA,IDA IMP,ISS IBA IEA,IMP ISS IEA,IDA IEA,IDA IMP ISS IEA…	BCAN,YWHAE,TUBA1A,ATCAY,GPM6B,PTPRZ1,GPM6A,ITGB8,RTN3,FEZ1,TCF12,TCF4,SEMA5A,CD24,RASSF2,ATP1B2,SGCB,NDRG2,SFXN1,STMN1,DCX,GPR37L1,RND2,NCAM1,APP,PRDX2,DDR1,PTPRS,RTN1,MMD2,TUBB2B,FADS1,SOX4,VCAN,MAP1B,TNR,ETV1,S100B,NFIB,KIAA1755,MAP2,SMOC1,APOD,NLGN3,FHL1,CLU,NTRK2,ZEB1,SERPINE2,PTN,OMG,NRXN1,EDNRB,PLP1,SULF2,BEX1,NEU4,BNIP3,PPP1R9A,SLIT1,OLIG1,ALDOC,SOX8,HEY1,INA,CTTN,PLEKHB1,EGFR,CNN3,THY1,CR…
1.22062e-19	4311	312	141	0.451923	0.032707	GO:0048869	GO:BP	cellular developmental process	21010	13764	c(GO:0009987, GO:0032502)	IBA,IEA,IEA,ISS IEA,IBA IEA,ISS IEA,IDA ISS IBA IEA,IMP IEA,IBA,TAS IEA,IEA,ISS IEA,ISS IBA IEA,IMP NAS,IEA,ISS IEA,IEA,IEA,IEA,IBA IEA,IDA IEA,IEA,IEA,ISS IEA,IGI ISS IBA IEA,IEA,IBA IEA,ISS IEA,IEP IBA,IDA,IMP,NAS,IDA ISS IBA IEA,IDA HDA IBA,IDA IMP IBA TAS IEA,ISO NAS IEA,TAS IEA,ISS TAS IEA,ISS IEA,IBA,IEP ISS IBA TAS,IMP IEA,ISS,ISS,IEA,IDA IMP,ISS IBA IEA,IMP ISS IEA,IDA IEA,IDA IMP ISS IEA…	BCAN,YWHAE,TUBA1A,ATCAY,GPM6B,PTPRZ1,GPM6A,ITGB8,RTN3,FEZ1,TCF12,TCF4,SEMA5A,CD24,RASSF2,ATP1B2,SGCB,NDRG2,SFXN1,STMN1,DCX,GPR37L1,RND2,NCAM1,APP,PRDX2,DDR1,PTPRS,RTN1,MMD2,TUBB2B,FADS1,SOX4,VCAN,MAP1B,TNR,ETV1,S100B,NFIB,KIAA1755,MAP2,SMOC1,APOD,NLGN3,FHL1,CLU,NTRK2,ZEB1,SERPINE2,PTN,OMG,NRXN1,EDNRB,PLP1,SULF2,BEX1,NEU4,BNIP3,PPP1R9A,SLIT1,OLIG1,ALDOC,SOX8,HEY1,INA,CTTN,PLEKHB1,EGFR,CNN3,THY1,CR…
5.19821e-19	1541	312	78	0.25	0.0506165	GO:0120036	GO:BP	plasma membrane bounded cell projection organization	21010	20388	GO:0030030	IEA,ISS IEA,IBA,IEA,ISS IBA IEA,TAS IEA,ISS IBA IEA,ISS IEA,IMP TAS IEA,IMP IBA,IBA IEA,IEA,IEA,ISS IEA,IGI ISS IBA IEA,IBA IEA,ISS IEA,IMP,IMP IEA,IMP IBA TAS IEA,ISO NAS IEA,IEA,ISS TAS IEA,ISS IEA,IBA,IEP ISS IBA TAS,ISS,ISS,ISS IBA IEA,ISS IEA,IBA,IGI ISS TAS NAS,IBA IEA,IEA,IBA,IDA IMP IBA IEA,IBA,ISS IEA,ISS IBA IEA,IGI,IBA,ISS IBA IEA,IBA NAS IEA,IEA,ISS,ISS NAS IEA,ISS IBA,IMP ISS IBA NAS…	TUBA1A,ATCAY,GPM6B,PTPRZ1,GPM6A,FEZ1,SEMA5A,ATP1B2,RAB3IP,MYO10,STMN1,DCX,RND2,NCAM1,APP,DDR1,PTPRS,TUBB2B,PFN2,MAP1B,TNR,ETV1,S100B,NFIB,KIAA1755,MAP2,APOD,NLGN3,NTRK2,PTN,OMG,NRXN1,PLP1,NEU4,PPP1R9A,SLIT1,OLIG1,CTTN,THY1,CRMP1,APLP1,TMEM231,NRCAM,TTYH1,NMNAT2,DBN1,MAP1A,IFT81,SNAP25,KCNJ10,GAP43,KIF1A,OLIG2,DPYSL3,LRP4,ROBO1,LRRC4C,UCHL1,PCDH15,CCDC28B,SPOCK1,NCAM2,DSCAML1,TUB,ACTL6B,SLITRK2,CS…
1.13728e-18	3218	324	120	0.37037	0.0372902	GO:0008283	GO:BP	cell population proliferation	21010	3204	GO:0009987	IBA,IEA,ISS IEA,IBA,ISS IEA,ISS IBA IEA,TAS IEA,ISS IBA IEA,IDA,ISS IEA,IMP TAS IEA,IMP IBA,IEA,IEA,IBA IEA,IEA,IEA,IEA,ISS IEA,IDA IGI ISS IBA IEA,IEA,IBA IEA,ISS IEA,IMP,IDA,IMP ISS IEA,IBA,IMP IEA,IMP IBA TAS IEA,ISO NAS IEA,IBA,IEA,ISS IBA TAS IEA,ISS IEA,IBA,IEP ISS IBA TAS,IDA ISS,ISS,IDA IMP,ISS IBA IEA,IEA,IEA,IDA,IDA ISS TAS IEA,IBA,IGI ISS TAS NAS,IEA,IBA IEA,IEA,IEA,IBA,IDA IMP IBA IEA…	BCAN,TUBA1A,ATCAY,GPM6B,PTPRZ1,GPM6A,FEZ1,SEMA5A,CD24,ATP1B2,RAB3IP,MYO10,NDRG2,VIPR2,STMN1,DCX,GPR37L1,RND2,NCAM1,APP,PRDX2,DDR1,PTPRS,TUBB2B,MAGED1,SOX4,VCAN,PFN2,MAP1B,TNR,TSC22D1,ETV1,S100B,NFIB,KIAA1755,MAP2,APOD,NLGN3,CLU,NTRK2,ZEB1,SERPINE2,SCRG1,PTN,OMG,NRXN1,EDNRB,PLP1,SULF2,NEU4,PPP1R9A,SLIT1,OLIG1,SOX8,PID1,CTTN,FERMT1,EGFR,THY1,CRMP1,APLP1,TMEM231,SCG2,CRIP2,NRCAM,GABBR1,SOX2,TTYH1,NM…
2.50902e-18	1581	312	78	0.25	0.0493359	GO:0030030	GO:BP	cell projection organization	21010	6969	c(GO:0008283, GO:0016043)	IEA,ISS IEA,IBA,IEA,ISS IBA IEA,TAS IEA,ISS IBA IEA,ISS IEA,IMP TAS IEA,IMP IBA,IBA IEA,IEA,IEA,ISS IEA,IGI ISS IBA IEA,IBA IEA,ISS IEA,IMP,IMP IEA,IMP IBA TAS IEA,ISO NAS IEA,IEA,ISS TAS IEA,ISS IEA,IBA,IEP ISS IBA TAS,ISS,ISS,ISS IBA IEA,ISS IEA,IBA,IGI ISS TAS NAS,IBA IEA,IEA,IBA,IDA IMP IBA IEA,IBA,ISS IEA,ISS IBA IEA,IGI,IBA,ISS IBA IEA,IBA NAS IEA,IEA,ISS,ISS NAS IEA,ISS IBA,IMP ISS IBA NAS…	TUBA1A,ATCAY,GPM6B,PTPRZ1,GPM6A,FEZ1,SEMA5A,ATP1B2,RAB3IP,MYO10,STMN1,DCX,RND2,NCAM1,APP,DDR1,PTPRS,TUBB2B,PFN2,MAP1B,TNR,ETV1,S100B,NFIB,KIAA1755,MAP2,APOD,NLGN3,NTRK2,PTN,OMG,NRXN1,PLP1,NEU4,PPP1R9A,SLIT1,OLIG1,CTTN,THY1,CRMP1,APLP1,TMEM231,NRCAM,TTYH1,NMNAT2,DBN1,MAP1A,IFT81,SNAP25,KCNJ10,GAP43,KIF1A,OLIG2,DPYSL3,LRP4,ROBO1,LRRC4C,UCHL1,PCDH15,CCDC28B,SPOCK1,NCAM2,DSCAML1,TUB,ACTL6B,SLITRK2,CS…
4.31189e-18	250	344	34	0.0988372	0.136	GO:0010001	GO:BP	glial cell differentiation	21010	3881	c(GO:0030154, GO:0042063)	IBA,IEA,IBA,ISS IEA,IEA,IGI,IEA,IBA,ISS IEA,IMP,IEA,IDA,IDA IMP,IBA IEA,IEA,IEA,ISS IEA,NAS,ISS IEA,IEA,IEA,IEA,IEA,IEA,IBA,ISS IEA,IEA,ISS,IEA,IEA,IEA,IBA,ISS IEA,IEA	BCAN,TUBA1A,GPM6B,PTPRZ1,GPR37L1,APP,SOX4,VCAN,NFIB,CLU,NTRK2,SERPINE2,PTN,PLP1,BNIP3,OLIG1,SOX8,SOX2,BMP2,KCNJ10,CRB1,GAP43,SOX11,OLIG2,HAPLN1,CSPG5,CNTN1,SOX6,DNER,ASCL1,GFAP,NCAN,DLL1,IL33
6.47667e-18	793	355	58	0.16338	0.07314	GO:0060322	GO:BP	head development	21010	15266	GO:0048856	IEA,HEP IEA,IEA,IBA,IEA,ISS IEA,ISS IEA,IEA,HEP,HEP,IEA,IEA,IEA,IEA,IEA,IBA,IEA,IBA,IEA,IMP ISS IEA,ISS,ISS IEA,IEA,IEA,ISS,HEP,IEA,NAS IEA,IEA,HEP,IEA,ISS IEA,IBA,NAS,ISS IEA,IEP IEA,IDA ISS IEA,IEA,IDA,IBA IEA,IEA,IEA,IDA,IBA IEA,IBA,IDA,IEA,IEP IEA,IEA,ISS,ISS IEA,ISS IEA,ISS IEA,IMP,IEA,IMP,IEA,ISS IEA	BCAN,YWHAE,TUBA1A,RTN3,FEZ1,SEMA5A,ATP1B2,SLC1A2,NDRG2,CKB,DCX,GPR37L1,APP,ABAT,PTPRS,RTN1,TUBB2B,CADM2,TNR,NFIB,APOD,NTRK2,ZEB1,SERPINE2,NRXN1,PLP1,BNIP3,SLIT1,TUBB2A,INA,EGFR,APLP1,NRCAM,CA10,FAIM2,SOX2,BMP2,OLIG2,ROBO1,CEND1,PDGFRA,CBS,DSCAML1,CNTN1,NDRG4,SOX6,EPHB1,ASCL1,SYNE2,CTNNA2,TYRO3,FGF13,DLL1,ABCB6,SLC1A1,CRISPLD1,FYN,TOX
7.46012e-18	449	353	44	0.124646	0.0979955	GO:0007409	GO:BP	axonogenesis	21010	2958	c(GO:0048667, GO:0048812, GO:0061564)	IEA,TAS,ISS IBA IEA,IEA,IEA,IEA,ISS IEA,ISS IBA IEA,ISS IEA,IMP,IBA TAS IEA,NAS IEA,IEA,TAS,ISS IEA,IBA,ISS,ISS,ISS,TAS,IDA IMP IBA IEA,ISS,ISS IBA,IBA,IBA NAS IEA,IBA,IEA,IBA IEA,ISS IEA,IDA ISS IEA,IDA IBA,IEA,IBA NAS IEA,IBA IEA,IBA,ISS,IEA,ISS IBA IEA,ISS,IBA TAS IEA,IBA,ISS,IMP ISS IBA IEA,TAS	PTPRZ1,FEZ1,SEMA5A,STMN1,DCX,RND2,NCAM1,APP,PTPRS,TUBB2B,MAP1B,TNR,ETV1,S100B,NFIB,KIAA1755,MAP2,NLGN3,NTRK2,NRXN1,SLIT1,CTTN,THY1,APLP1,NRCAM,MAP1A,SNAP25,GAP43,LRP4,ROBO1,LRRC4C,UCHL1,DSCAML1,SLITRK2,CNTN1,OLFM1,CDH11,EPHB1,CTNNA2,DCC,PLXNB3,FGF13,TUBB3,FYN
8.90091e-18	744	355	56	0.157746	0.0752688	GO:0007420	GO:BP	brain development	21010	2968	c(GO:0007417, GO:0048513, GO:0060322)	IEA,HEP IEA,IEA,IBA,IEA,ISS IEA,ISS IEA,IEA,HEP,HEP,IEA,IEA,IEA,IEA,IEA,IBA,IEA,IBA,IEA,IMP ISS IEA,ISS,ISS IEA,IEA,IEA,ISS,HEP,IEA,NAS IEA,IEA,HEP,IEA,ISS IEA,IBA,NAS,ISS IEA,IEP IEA,IDA ISS IEA,IEA,IDA,IBA IEA,IEA,IDA,IBA IEA,IBA,IDA,IEA,IEP IEA,IEA,ISS,ISS IEA,ISS IEA,ISS IEA,IMP,IEA,IEA,ISS IEA	BCAN,YWHAE,TUBA1A,RTN3,FEZ1,SEMA5A,ATP1B2,SLC1A2,NDRG2,CKB,DCX,GPR37L1,APP,ABAT,PTPRS,RTN1,TUBB2B,CADM2,TNR,NFIB,APOD,NTRK2,ZEB1,SERPINE2,NRXN1,PLP1,BNIP3,SLIT1,TUBB2A,INA,EGFR,APLP1,NRCAM,CA10,FAIM2,SOX2,BMP2,OLIG2,ROBO1,CEND1,CBS,DSCAML1,CNTN1,NDRG4,SOX6,EPHB1,ASCL1,SYNE2,CTNNA2,TYRO3,FGF13,DLL1,ABCB6,SLC1A1,FYN,TOX
1.51019e-17	576	338	48	0.142012	0.0833333	GO:0048667	GO:BP	cell morphogenesis involved in neuron differentiation	21010	13577	c(GO:0000902, GO:0048666)	IEA,TAS,ISS IBA IEA,IEA,IEA,IEA,ISS IEA,ISS IBA IEA,ISS IEA,IMP,IBA TAS IEA,NAS IEA,IEA,TAS,ISS IEA,IBA,IEP ISS,ISS,ISS,ISS IEA,TAS,IDA IMP IBA IEA,ISS,ISS IBA,IBA,IBA NAS IEA,ISS IEA,IBA,IEA,IBA IEA,ISS,ISS IEA,IDA ISS IEA,IDA IBA,IEA,IEA,IBA NAS IEA,IBA IEA,IBA,IMP,ISS,IEA,ISS IBA IEA,ISS,IBA TAS IEA,IBA,ISS,IMP ISS IBA IEA	PTPRZ1,FEZ1,SEMA5A,STMN1,DCX,RND2,NCAM1,APP,PTPRS,TUBB2B,MAP1B,TNR,ETV1,S100B,NFIB,KIAA1755,MAP2,NLGN3,NTRK2,PTN,NRXN1,SLIT1,CTTN,THY1,APLP1,NRCAM,DBN1,MAP1A,SNAP25,GAP43,KIF1A,LRP4,ROBO1,LRRC4C,UCHL1,PCDH15,DSCAML1,SLITRK2,CNTN1,CDHR1,OLFM1,CDH11,EPHB1,CTNNA2,DCC,PLXNB3,FGF13,TUBB3
1.52861e-17	2762	344	112	0.325581	0.0405503	GO:0048468	GO:BP	cell development	21010	13419	c(GO:0030154, GO:0048856, GO:0048869)	IBA,IEA,ISS IEA,IBA,ISS IEA,ISS IBA IEA,IEA,TAS IEA,ISS IBA IEA,IEA,ISS IEA,IEA,IEA,IBA IEA,IEA,IEA,IEA,ISS IEA,IGI ISS IBA IEA,IEA,IBA IEA,ISS IEA,IMP,ISS IEA,IBA,IMP IBA TAS IEA,ISO NAS IEA,TAS IEA,ISS TAS IEA,ISS IEA,IBA,IEP ISS IBA TAS,ISS,ISS,IMP,ISS IBA IEA,IEA,IDA,IDA IMP ISS IEA,IBA,IGI TAS NAS,ISS IEA,IBA IEA,ISS IEA,IEA,IBA,IDA IMP IBA IEA,IBA IEA,ISS IBA IEA,IBA,ISS,ISS IBA IEA,IGI,IBA…	BCAN,TUBA1A,ATCAY,GPM6B,PTPRZ1,GPM6A,ITGB8,FEZ1,SEMA5A,RASSF2,ATP1B2,SGCB,SFXN1,STMN1,DCX,GPR37L1,RND2,NCAM1,APP,PRDX2,DDR1,PTPRS,TUBB2B,SOX4,VCAN,MAP1B,TNR,ETV1,S100B,NFIB,KIAA1755,MAP2,APOD,NLGN3,CLU,NTRK2,ZEB1,SERPINE2,PTN,OMG,NRXN1,EDNRB,PLP1,SULF2,NEU4,PPP1R9A,SLIT1,OLIG1,SOX8,HEY1,CTTN,THY1,CRMP1,APLP1,CRIP2,NRCAM,PDE2A,TF,NMNAT2,DBN1,MAP1A,IFT81,SNAP25,BMP2,KCNJ10,HES6,CRB1,GAP43,SOX11,KIF…
3.17e-17	7648	345	210	0.608696	0.0274582	GO:0032501	GO:BP	multicellular organismal process	21010	7975	GO:0008150	IBA IEA,HEP NAS IC IEA,IEA,ISS IEA,ISS IEA,IMP IBA NAS IEA,ISS TAS IEA,IMP TAS IEA,IDA ISS IBA IEA,IDA IMP ISS TAS IEA,IBA,TAS IEA,IEA,ISS IEA,ISS IBA TAS IEA,IDA IMP NAS,IEA,ISS TAS NAS IEA,IEA,IBA IEA,ISS NAS IEA,HEP IEA,ISS,HEP,IEA,IBA IEA,IDA TAS IEA,ISS IEA,IEA,ISS IEA,IDA IMP IGI ISS IBA IEA,ISS IEA,ISS IEA,IBA IEA,IEA,IBA IEA,IMP ISS IEA,IEP IBA,IMP ISS IBA IEA,IDA,ISS IBA IEA,IMP IEA,IBA,…	BCAN,YWHAE,TUBA1A,SYT11,ATCAY,GPM6B,PTPRZ1,SRI,GPM6A,ITGB8,RTN3,FEZ1,TCF12,TCF4,SEMA5A,CD24,RASSF2,ATP1B2,SGCB,ZBTB20,SLC1A2,NDRG2,SCD,CKB,SFXN1,STMN1,DCX,GPR37L1,RND2,NCAM1,APP,ABAT,CYP51A1,PRDX2,SERINC5,DDR1,PTPRS,RTN1,SCN3B,MMD2,NRSN1,TUBB2B,SEZ6L,CADM2,MAGED1,SOX4,VCAN,PFN2,MAP1B,HIP1R,TNR,ETV1,S100B,NFIB,KIAA1755,PCDHGC3,MAP2,SMOC1,APOD,NLGN3,CLU,NTRK2,ZEB1,SERPINE2,SCRG1,PTN,OMG,NRXN1,EDNRB…
6.39754e-17	678	324	50	0.154321	0.0737463	GO:0032990	GO:BP	cell part morphogenesis	21010	8342	GO:0032989	IEA,IEA,ISS IEA,TAS IEA,ISS IBA IEA,IEA,IEA,IEA,ISS IEA,ISS IBA IEA,IEA,ISS IEA,IMP,IBA TAS IEA,NAS IEA,IEA,ISS TAS IEA,ISS IEA,IBA,IEP ISS,ISS,ISS,ISS IEA,TAS NAS,IDA IMP IBA IEA,IMP,ISS,ISS IBA,IBA,IBA NAS IEA,ISS IEA,IBA,IEA,IBA IEA,ISS,ISS IEA,IDA ISS IEA,IDA IBA,IEA,IBA NAS IEA,IBA IEA,ISS IBA IEA,IBA,ISS,IEA,ISS IBA IEA,ISS,IBA TAS IEA,IBA,ISS	TUBA1A,PTPRZ1,GPM6A,FEZ1,SEMA5A,STMN1,DCX,RND2,NCAM1,APP,DDR1,PTPRS,TUBB2B,MAP1B,TNR,ETV1,S100B,NFIB,KIAA1755,MAP2,NLGN3,NTRK2,PTN,NRXN1,SLIT1,PID1,CTTN,THY1,APLP1,NRCAM,DBN1,MAP1A,SNAP25,GAP43,KIF1A,LRP4,ROBO1,LRRC4C,UCHL1,DSCAML1,SLITRK2,CSPG5,CNTN1,OLFM1,CDH11,EPHB1,CTNNA2,DCC,PLXNB3,FGF13
9.68084e-17	335	344	37	0.107558	0.110448	GO:0042063	GO:BP	gliogenesis	21010	10443	GO:0022008	IBA,IEA,IBA,ISS IEA,ISS IEA,IEA,IEA,IGI,ISS IEA,IDA IBA,ISS IEA,IDA IMP,IEA,IDA,IDA IMP,IBA IEA,IEA,IEA,ISS IEA,NAS,ISS IEA,IEA,IEA,IEA,IMP ISS IEA,IEA,IBA,ISS IEA,IEA,ISS,IEA,IEA,IEA,IEA,IBA,ISS IEA,IEA	BCAN,TUBA1A,GPM6B,PTPRZ1,ATP1B2,DCX,GPR37L1,APP,SOX4,VCAN,NFIB,CLU,NTRK2,SERPINE2,PTN,PLP1,BNIP3,OLIG1,SOX8,SOX2,BMP2,KCNJ10,CRB1,GAP43,SOX11,OLIG2,HAPLN1,CSPG5,CNTN1,SOX6,DNER,ASCL1,SYNE2,GFAP,NCAN,DLL1,IL33
1.06056e-16	658	324	49	0.151235	0.0744681	GO:0048858	GO:BP	cell projection morphogenesis	21010	13754	c(GO:0000902, GO:0030030, GO:0032990)	IEA,IEA,ISS IEA,TAS,ISS IBA IEA,IEA,IEA,IEA,ISS IEA,ISS IBA IEA,IEA,ISS IEA,IMP,IBA TAS IEA,NAS IEA,IEA,ISS TAS IEA,ISS IEA,IBA,IEP ISS,ISS,ISS,ISS IEA,TAS NAS,IDA IMP IBA IEA,ISS,ISS IBA,IBA,IBA NAS IEA,ISS IEA,IBA,IEA,IBA IEA,ISS,ISS IEA,IDA ISS IEA,IDA IBA,IEA,IBA NAS IEA,IBA IEA,ISS IBA IEA,IBA,ISS,IEA,ISS IBA IEA,ISS,IBA TAS IEA,IBA,ISS	TUBA1A,PTPRZ1,GPM6A,FEZ1,SEMA5A,STMN1,DCX,RND2,NCAM1,APP,DDR1,PTPRS,TUBB2B,MAP1B,TNR,ETV1,S100B,NFIB,KIAA1755,MAP2,NLGN3,NTRK2,PTN,NRXN1,SLIT1,CTTN,THY1,APLP1,NRCAM,DBN1,MAP1A,SNAP25,GAP43,KIF1A,LRP4,ROBO1,LRRC4C,UCHL1,DSCAML1,SLITRK2,CSPG5,CNTN1,OLFM1,CDH11,EPHB1,CTNNA2,DCC,PLXNB3,FGF13
1.63598e-16	637	324	48	0.148148	0.0753532	GO:0048812	GO:BP	neuron projection morphogenesis	21010	13710	c(GO:0031175, GO:0120039)	IEA,IEA,ISS IEA,TAS,ISS IBA IEA,IEA,IEA,IEA,ISS IEA,ISS IBA IEA,IEA,ISS IEA,IMP,IBA TAS IEA,NAS IEA,IEA,ISS TAS IEA,ISS IEA,IBA,IEP ISS,ISS,ISS,ISS IEA,TAS NAS,IDA IMP IBA IEA,ISS,ISS IBA,IBA,IBA NAS IEA,ISS IEA,IBA,IEA,IBA IEA,ISS,ISS IEA,IDA ISS IEA,IDA IBA,IEA,IBA NAS IEA,IBA IEA,IBA,ISS,IEA,ISS IBA IEA,ISS,IBA TAS IEA,IBA,ISS	TUBA1A,PTPRZ1,GPM6A,FEZ1,SEMA5A,STMN1,DCX,RND2,NCAM1,APP,DDR1,PTPRS,TUBB2B,MAP1B,TNR,ETV1,S100B,NFIB,KIAA1755,MAP2,NLGN3,NTRK2,PTN,NRXN1,SLIT1,CTTN,THY1,APLP1,NRCAM,DBN1,MAP1A,SNAP25,GAP43,KIF1A,LRP4,ROBO1,LRRC4C,UCHL1,DSCAML1,SLITRK2,CNTN1,OLFM1,CDH11,EPHB1,CTNNA2,DCC,PLXNB3,FGF13
3.00091e-16	1504	322	74	0.229814	0.0492021	GO:0007155	GO:BP	cell adhesion	21010	2766	GO:0009987	IEA,IMP,TAS NAS IEA,TAS,ISS TAS,IDA NAS IEA,ISS IEA,IEA,NAS IEA,IEA,IEA,IMP TAS IEA,IDA IMP IBA IEA,IBA IEA,ISS IEA,TAS IEA,ISO NAS IEA,IEA,IEA,IBA NAS IEA,IMP,ISS IBA IEA,ISS IEA,IEA,ISS TAS NAS IEA,ISS IEA,IEA,ISS,IDA IGI IBA IEA,IMP,IEA,IDA IMP ISS IBA IEA,ISS IBA IEA,IEA,IBA NAS IEA,IBA NAS IEA,IEA,IEA,IEA,IDA,IBA,IBA NAS IEA,ISS,IDA TAS,IGI IBA IEA,IEA,IMP,IBA IEA,IDA NAS,TAS IEA,IDA IBA IEA…	BCAN,GPM6B,ITGB8,FEZ1,SEMA5A,CD24,ATP1B2,MYO10,NCAM1,APP,PRDX2,DDR1,PTPRS,CADM2,SOX4,VCAN,TNR,SUSD5,S100B,PCDHGC3,APOD,NLGN3,SERPINE2,OMG,NRXN1,RGMB,SPARCL1,CTTN,FERMT1,EGFR,CNN3,THY1,CADM1,APLP1,NRCAM,CDH10,LSAMP,SOX2,TTYH1,BMP2,CRB1,PCDHB5,MEGF11,ROBO1,LRRC4C,HAPLN1,PDGFRA,PCDH15,SPOCK1,NCAM2,DSCAML1,ACTL6B,NT5E,SLITRK2,CNTNAP5,CSPG5,SRPX,THBS2,CNTN1,CDHR1,CDH11,IGFBP7,PCDHGB4,SPON1,EPHB1,RND3,…
4.55311e-16	653	324	48	0.148148	0.0735069	GO:0120039	GO:BP	plasma membrane bounded cell projection morphogenesis	21010	20389	GO:0048858	IEA,IEA,ISS IEA,TAS,ISS IBA IEA,IEA,IEA,IEA,ISS IEA,ISS IBA IEA,IEA,ISS IEA,IMP,IBA TAS IEA,NAS IEA,IEA,ISS TAS IEA,ISS IEA,IBA,IEP ISS,ISS,ISS,ISS IEA,TAS NAS,IDA IMP IBA IEA,ISS,ISS IBA,IBA,IBA NAS IEA,ISS IEA,IBA,IEA,IBA IEA,ISS,ISS IEA,IDA ISS IEA,IDA IBA,IEA,IBA NAS IEA,IBA IEA,IBA,ISS,IEA,ISS IBA IEA,ISS,IBA TAS IEA,IBA,ISS	TUBA1A,PTPRZ1,GPM6A,FEZ1,SEMA5A,STMN1,DCX,RND2,NCAM1,APP,DDR1,PTPRS,TUBB2B,MAP1B,TNR,ETV1,S100B,NFIB,KIAA1755,MAP2,NLGN3,NTRK2,PTN,NRXN1,SLIT1,CTTN,THY1,APLP1,NRCAM,DBN1,MAP1A,SNAP25,GAP43,KIF1A,LRP4,ROBO1,LRRC4C,UCHL1,DSCAML1,SLITRK2,CNTN1,OLFM1,CDH11,EPHB1,CTNNA2,DCC,PLXNB3,FGF13
2.04744e-15	957	312	56	0.179487	0.0585162	GO:0000902	GO:BP	cell morphogenesis	21010	246	GO:0009653	IEA,IEA,ISS IEA,TAS,ISS IBA IEA,IMP IBA,IEA,IEA,IEA,ISS IEA,ISS IBA IEA,IEA,ISS IEA,IMP,IBA TAS IEA,NAS IEA,IEA,ISS TAS IEA,ISS IEA,IBA,IEP ISS,ISS,IDA,ISS,ISS IEA,TAS NAS,IDA IMP IBA IEA,ISS,IEA,ISS IBA,IBA,IBA NAS IEA,IBA,ISS IEA,IBA,IEA,IEA,IBA IEA,ISS,ISS IEA,IDA,IDA ISS IEA,IDA IBA,IEA,IEA,IBA NAS IEA,IBA IEA,ISS IBA IEA,IBA,IMP,ISS,IBA IEA,ISS IBA IEA,ISS,IBA TAS IEA,IBA	TUBA1A,PTPRZ1,GPM6A,FEZ1,SEMA5A,MYO10,STMN1,DCX,RND2,NCAM1,APP,DDR1,PTPRS,TUBB2B,MAP1B,TNR,ETV1,S100B,NFIB,KIAA1755,MAP2,NLGN3,CLU,NTRK2,PTN,NRXN1,SLIT1,CTTN,EGFR,THY1,APLP1,NRCAM,CDH10,DBN1,MAP1A,SNAP25,CRB1,GAP43,KIF1A,LRP4,SPARC,ROBO1,LRRC4C,UCHL1,PCDH15,DSCAML1,SLITRK2,CSPG5,CNTN1,CDHR1,OLFM1,CDH11,EPHB1,CTNNA2,DCC,PLXNB3
2.48328e-15	461	344	41	0.119186	0.0889371	GO:0051960	GO:BP	regulation of nervous system development	21010	14726	c(GO:0007399, GO:2000026)	IBA,ISS IEA,ISS IBA IEA,IEA,IEA,ISS IEA,IBA,IEA,IEA,ISS,ISS,ISS IEA,IDA,IDA IMP ISS IEA,ISS TAS IEA,ISS IEA,ISS IEA,IBA,ISS IBA,ISS IEA,ISS IEA,IBA,IMP ISS IEA,IEA,IEA,ISS IEA,IDA,IBA,ISS IBA IEA,IEA,IEA,ISS IEA,IBA IEA,IEA,TAS,IEA,IBA,IBA,ISS,ISS IEA,IEA	BCAN,PTPRZ1,SEMA5A,GPR37L1,RND2,PTPRS,VCAN,MAP1B,TNR,MAP2,NLGN3,NTRK2,SERPINE2,PTN,NRXN1,SLIT1,SOX8,HEY1,THY1,DBN1,BMP2,HES6,SOX11,OLIG2,LRRN1,LRP4,ROBO1,HAPLN1,SLITRK2,THBS2,DLL3,EPHB1,ASCL1,LRRN3,DCC,GFAP,PLXNB3,NCAN,FGF13,DLL1,IL33
5.37767e-15	783	324	51	0.157407	0.0651341	GO:0032989	GO:BP	cellular component morphogenesis	21010	8341	GO:0009653	IEA,IEA,ISS IEA,TAS IEA,ISS IBA IEA,IEA,IEA,IEA,ISS IEA,ISS IBA IEA,IEA,ISS IEA,IMP,IBA TAS IEA,NAS IEA,IEA,ISS TAS IEA,ISS IEA,IBA,IEP ISS,ISS,ISS,ISS IEA,TAS NAS,IDA IMP IBA IEA,IMP,ISS,ISS IBA,IBA,IBA NAS IEA,ISS IEA,IBA,IEA,IBA IEA,ISS,ISS IEA,IDA ISS IEA,IDA IBA,IEA,ISS IEA,IBA NAS IEA,IBA IEA,ISS IBA IEA,IBA IEA,ISS,IEA,ISS IBA IEA,ISS,IBA TAS IEA,IBA,ISS	TUBA1A,PTPRZ1,GPM6A,FEZ1,SEMA5A,STMN1,DCX,RND2,NCAM1,APP,DDR1,PTPRS,TUBB2B,MAP1B,TNR,ETV1,S100B,NFIB,KIAA1755,MAP2,NLGN3,NTRK2,PTN,NRXN1,SLIT1,PID1,CTTN,THY1,APLP1,NRCAM,DBN1,MAP1A,SNAP25,GAP43,KIF1A,LRP4,ROBO1,LRRC4C,UCHL1,PDGFRA,DSCAML1,SLITRK2,CSPG5,CNTN1,OLFM1,CDH11,EPHB1,CTNNA2,DCC,PLXNB3,FGF13
2.36243e-14	1703	357	81	0.226891	0.0475631	GO:0007267	GO:BP	cell-cell signaling	21010	2846	c(GO:0007154, GO:0023052)	ISS IBA TAS IEA,IEA,IDA ISS IEA,ISS TAS,NAS,TAS,IEA,TAS,IGI IC,IEA,IEA,IMP ISS IEA,IEA,NAS,ISS IEA,IEA,IEA,IEA,IEA,ISS IBA,IBA IEA,IEA,ISS IEA,ISS NAS IEA,IEA,TAS,IDA IEA,IEA,IBA TAS,IEA,ISS IBA IEA,IEA,IMP,ISS IEA,ISS IBA IEA,IDA ISS IBA TAS NAS IEA,ISS,IDA,ISS NAS IEA,ISS,IBA TAS NAS IEA,IDA IEP ISS TAS IEA,IEA,IEA,IDA IMP IBA TAS IEA,TAS,TAS,ISS IEA,TAS,IDA IMP IEA,IBA,IBA IEA,IDA IBA IEA,IBA,…	SYT11,SRI,ITGB8,SEMA5A,CD24,SLC1A2,NDRG2,VIPR2,APP,ABAT,PTPRS,SCN3B,TUBB2B,FADS1,SOX4,PFN2,MAP1B,TNR,S100B,NLGN3,NTRK2,SERPINE2,PTN,NRXN1,EDNRB,PLP1,SULF2,PPP1R9A,GRIA2,INA,SCG5,FERMT1,EGFR,THY1,TMEM25,GABBR1,GPRC5B,SOX2,DBN1,MAP1A,SNAP25,BMP2,BCHE,KCNJ10,GRIK2,CRB1,PCDHB5,SOX11,ANGPTL2,LRP4,GRIA3,LRRC4C,DKK3,GRIA4,SLC6A1,DLGAP1,CSPG5,FGF12,CDH11,ASIC1,EPHB1,CPE,DCC,ACHE,GFAP,CHGA,PTPRN,SLC1A6,RA…
2.4236e-13	747	357	50	0.140056	0.0669344	GO:0007268	GO:BP	chemical synaptic transmission	21010	2847	GO:0098916	IBA TAS,TAS,IGI,IEA,IEA,IEA,IEA,IEA,IEA,IEA,ISS IBA,IBA IEA,IEA,ISS IEA,ISS NAS IEA,TAS,IEA,IBA TAS,IEA,ISS IBA IEA,NAS IEA,ISS NAS IEA,ISS,IBA TAS NAS IEA,IEA,IEA,IDA IMP IBA TAS IEA,TAS,IBA,IBA IEA,IBA,TAS IEA,IBA TAS NAS,IEA,IEA,IEA,IEA,IEA,IEA,NAS IC,IEA,TAS,TAS,TAS,IEA,TAS IEA,TAS,IEA,IBA IEA,TAS	SYT11,SLC1A2,APP,ABAT,PTPRS,TUBB2B,PFN2,MAP1B,TNR,S100B,NLGN3,NTRK2,SERPINE2,PTN,NRXN1,PLP1,PPP1R9A,GRIA2,INA,TMEM25,GABBR1,DBN1,MAP1A,SNAP25,BCHE,KCNJ10,GRIK2,PCDHB5,GRIA3,LRRC4C,GRIA4,SLC6A1,DLGAP1,CSPG5,FGF12,CDH11,ASIC1,EPHB1,DCC,ACHE,GFAP,SLC1A6,GAD1,AMPH,CNR1,SLC1A1,KCND2,FYN,RPH3A,KCNQ2
2.4236e-13	747	357	50	0.140056	0.0669344	GO:0098916	GO:BP	anterograde trans-synaptic signaling	21010	19849	GO:0099537	IBA TAS,TAS,IGI,IEA,IEA,IEA,IEA,IEA,IEA,IEA,ISS IBA,IBA IEA,IEA,ISS IEA,ISS NAS IEA,TAS,IEA,IBA TAS,IEA,ISS IBA IEA,NAS IEA,ISS NAS IEA,ISS,IBA TAS NAS IEA,IEA,IEA,IDA IMP IBA TAS IEA,TAS,IBA,IBA IEA,IBA,TAS IEA,IBA TAS NAS,IEA,IEA,IEA,IEA,IEA,IEA,NAS IC,IEA,TAS,TAS,TAS,IEA,TAS IEA,TAS,IEA,IBA IEA,TAS	SYT11,SLC1A2,APP,ABAT,PTPRS,TUBB2B,PFN2,MAP1B,TNR,S100B,NLGN3,NTRK2,SERPINE2,PTN,NRXN1,PLP1,PPP1R9A,GRIA2,INA,TMEM25,GABBR1,DBN1,MAP1A,SNAP25,BCHE,KCNJ10,GRIK2,PCDHB5,GRIA3,LRRC4C,GRIA4,SLC6A1,DLGAP1,CSPG5,FGF12,CDH11,ASIC1,EPHB1,DCC,ACHE,GFAP,SLC1A6,GAD1,AMPH,CNR1,SLC1A1,KCND2,FYN,RPH3A,KCNQ2
3.35232e-13	753	357	50	0.140056	0.0664011	GO:0099537	GO:BP	trans-synaptic signaling	21010	20017	GO:0099536	IBA TAS,TAS,IGI,IEA,IEA,IEA,IEA,IEA,IEA,IEA,ISS IBA,IBA IEA,IEA,ISS IEA,ISS NAS IEA,TAS,IEA,IBA TAS,IEA,ISS IBA IEA,NAS IEA,ISS NAS IEA,ISS,IBA TAS NAS IEA,IEA,IEA,IDA IMP IBA TAS IEA,TAS,IBA,IBA IEA,IBA,TAS IEA,IBA TAS NAS,IEA,IEA,IEA,IEA,IEA,IEA,NAS IC,IEA,TAS,TAS,TAS,IEA,TAS IEA,TAS,IEA,IBA IEA,TAS	SYT11,SLC1A2,APP,ABAT,PTPRS,TUBB2B,PFN2,MAP1B,TNR,S100B,NLGN3,NTRK2,SERPINE2,PTN,NRXN1,PLP1,PPP1R9A,GRIA2,INA,TMEM25,GABBR1,DBN1,MAP1A,SNAP25,BCHE,KCNJ10,GRIK2,PCDHB5,GRIA3,LRRC4C,GRIA4,SLC6A1,DLGAP1,CSPG5,FGF12,CDH11,ASIC1,EPHB1,DCC,ACHE,GFAP,SLC1A6,GAD1,AMPH,CNR1,SLC1A1,KCND2,FYN,RPH3A,KCNQ2
1.2493e-12	778	357	50	0.140056	0.0642674	GO:0099536	GO:BP	synaptic signaling	21010	20016	GO:0007267	IBA TAS,TAS,IGI,IEA,IEA,IEA,IEA,IEA,IEA,IEA,ISS IBA,IBA IEA,IEA,ISS IEA,ISS NAS IEA,TAS,IEA,IBA TAS,IEA,ISS IBA IEA,NAS IEA,ISS NAS IEA,ISS,IBA TAS NAS IEA,IEA,IEA,IDA IMP IBA TAS IEA,TAS,IBA,IBA IEA,IBA,TAS IEA,IBA TAS NAS,IEA,IEA,IEA,IEA,IEA,IEA,NAS IC IEA,IEA,TAS,TAS,TAS,IEA,TAS IEA,TAS,IEA,IBA IEA,TAS	SYT11,SLC1A2,APP,ABAT,PTPRS,TUBB2B,PFN2,MAP1B,TNR,S100B,NLGN3,NTRK2,SERPINE2,PTN,NRXN1,PLP1,PPP1R9A,GRIA2,INA,TMEM25,GABBR1,DBN1,MAP1A,SNAP25,BCHE,KCNJ10,GRIK2,PCDHB5,GRIA3,LRRC4C,GRIA4,SLC6A1,DLGAP1,CSPG5,FGF12,CDH11,ASIC1,EPHB1,DCC,ACHE,GFAP,SLC1A6,GAD1,AMPH,CNR1,SLC1A1,KCND2,FYN,RPH3A,KCNQ2
1.27633e-12	484	353	39	0.110482	0.0805785	GO:0050808	GO:BP	synapse organization	21010	13932	GO:0034330	IEA,IEA,ISS IEA,IDA IMP IGI IEA,IDA IMP IBA IEA,IBA,IEA,IEA,IEA,IEA,IEA,IMP ISS IBA TAS IEA,IEA,ISS TAS NAS IEA,IEA,ISS,IEA,IEA,TAS IEA,IEA,ISS IEA,IEA,IEA,TAS,ISS,IEA,ISS IEA,IGI IBA IEA,ISS,IDA IMP ISS IBA IEA,IEA,NAS,ISS IEA,IEA,ISS,TAS,ISS IEA,IEA,ISS TAS IEA	BCAN,TUBA1A,GPM6A,APP,PTPRS,SEZ6L,PFN2,MAP1B,HIP1R,TNR,PCDHGC3,NLGN3,NTRK2,NRXN1,SPARCL1,SLIT1,INA,CTTN,NRCAM,CDH10,DBN1,SNAP25,GAP43,PCDHB5,KIF1A,LRRN1,LRP4,LRRC4C,SLC6A1,SLITRK2,THBS2,DNER,EPHB1,LRRN3,CTNNA2,ACHE,FGF13,SLC1A1,FYN
2.52146e-12	494	353	39	0.110482	0.0789474	GO:0050804	GO:BP	modulation of chemical synaptic transmission	21010	13928	c(GO:0007268, GO:0099177)	TAS,IGI,IEA,IEA,IEA,IEA,IEA,IEA,ISS IBA,IBA IEA,IEA,ISS IEA,ISS NAS IEA,IEA,IBA,IEA,ISS IBA IEA,IEA,ISS NAS IEA,ISS,IEA,IEA,IEA,IDA IMP IBA IEA,IBA,IBA IEA,IBA,IEA,IBA,IEA,IEA,IEA,IEA,IEA,IC,IEA,IEA,IEA,IEA	SYT11,APP,PTPRS,TUBB2B,PFN2,MAP1B,TNR,S100B,NLGN3,NTRK2,SERPINE2,PTN,NRXN1,PPP1R9A,GRIA2,INA,TMEM25,GABBR1,DBN1,MAP1A,SNAP25,BCHE,KCNJ10,GRIK2,GRIA3,LRRC4C,GRIA4,SLC6A1,DLGAP1,CSPG5,CDH11,ASIC1,EPHB1,DCC,ACHE,GFAP,CNR1,SLC1A1,FYN
2.63974e-12	2184	335	86	0.256716	0.0393773	GO:0042127	GO:BP	regulation of cell population proliferation	21010	10477	c(GO:0008283, GO:0050794)	IBA,ISS IEA,ISS IEA,IEA,ISS IBA IEA,IDA,ISS IEA,IEA,IMP IBA,IEA,IEA,IEA,IEA,IDA,IBA IEA,ISS IEA,IMP,IDA,IMP,IBA,IMP IEA,IEA,ISO IEA,IBA,IBA,ISS IEA,ISS,IDA,IMP,ISS IBA IEA,IEA,IEA,IDA ISS TAS IEA,ISS NAS,IEA,IEA,IEA,IEA,ISS IEA,IDA IEA,IEA,IDA IMP IBA IEA,ISS IBA IEA,IGI,IDA TAS,IEA,IEA,IEA,IDA,ISS NAS IEA,IEA,IDA IMP IGI ISS IEA,IEA,TAS,IDA,IMP ISS IEA,IMP,ISS,ISS IEA,ISS IEA,IDA,IDA IMP,IDA IBA…	BCAN,PTPRZ1,GPM6A,FEZ1,SEMA5A,CD24,ATP1B2,RAB3IP,MYO10,NDRG2,VIPR2,GPR37L1,RND2,APP,DDR1,PTPRS,TUBB2B,MAGED1,SOX4,VCAN,PFN2,MAP1B,TNR,TSC22D1,S100B,NFIB,MAP2,APOD,CLU,NTRK2,ZEB1,SERPINE2,PTN,NRXN1,EDNRB,SULF2,NEU4,SLIT1,SOX8,PID1,FERMT1,EGFR,THY1,CRMP1,SCG2,CRIP2,NRCAM,GABBR1,SOX2,DBN1,SNAP25,BMP2,BCHE,FABP7,GAP43,SOX11,VSTM2A,KIF1A,DPYSL3,LRP4,SPARC,ROBO1,LRRC4C,CEND1,HAPLN1,PDGFRA,SPOCK1,ACTL6B…
2.6965e-12	495	353	39	0.110482	0.0787879	GO:0099177	GO:BP	regulation of trans-synaptic signaling	21010	19986	c(GO:0010646, GO:0023051, GO:0099537)	TAS,IGI,IEA,IEA,IEA,IEA,IEA,IEA,ISS IBA,IBA IEA,IEA,ISS IEA,ISS NAS IEA,IEA,IBA,IEA,ISS IBA IEA,IEA,ISS NAS IEA,ISS,IEA,IEA,IEA,IDA IMP IBA IEA,IBA,IBA IEA,IBA,IEA,IBA,IEA,IEA,IEA,IEA,IEA,IC,IEA,IEA,IEA,IEA	SYT11,APP,PTPRS,TUBB2B,PFN2,MAP1B,TNR,S100B,NLGN3,NTRK2,SERPINE2,PTN,NRXN1,PPP1R9A,GRIA2,INA,TMEM25,GABBR1,DBN1,MAP1A,SNAP25,BCHE,KCNJ10,GRIK2,GRIA3,LRRC4C,GRIA4,SLC6A1,DLGAP1,CSPG5,CDH11,ASIC1,EPHB1,DCC,ACHE,GFAP,CNR1,SLC1A1,FYN
2.85816e-12	383	344	34	0.0988372	0.0887728	GO:0050767	GO:BP	regulation of neurogenesis	21010	13899	c(GO:0022008, GO:0051960, GO:0060284)	IBA,ISS,ISS IBA IEA,IEA,IEA,ISS IEA,IBA,IEA,IEA,ISS,ISS,IDA,IDA IMP ISS IEA,IEA,ISS IEA,IBA,ISS IBA,ISS IEA,ISS IEA,IBA,IMP ISS IEA,IEA,ISS IEA,IDA,IBA,IEA,IBA IEA,TAS,IEA,IBA,IBA,ISS,ISS IEA,IEA	BCAN,PTPRZ1,SEMA5A,GPR37L1,RND2,PTPRS,VCAN,MAP1B,TNR,MAP2,NTRK2,SERPINE2,PTN,SLIT1,SOX8,HEY1,THY1,DBN1,BMP2,HES6,SOX11,OLIG2,LRP4,ROBO1,HAPLN1,DLL3,ASCL1,DCC,GFAP,PLXNB3,NCAN,FGF13,DLL1,IL33
3.81802e-12	2683	284	87	0.306338	0.0324264	GO:0009653	GO:BP	anatomical structure morphogenesis	21010	3628	c(GO:0032502, GO:0048856)	IEA,IEA,ISS IEA,IMP,TAS IEA,ISS IBA IEA,IMP IBA,IEA,IEA,IEA,ISS IEA,ISS IBA IEA,IMP IEA,ISS IEA,IMP,IEA,ISS IBA IEA,IBA TAS IEA,NAS IEA,IEA,ISS TAS IEA,ISS IEA,IBA,IEP ISS,NAS,ISS,NAS,IDA,ISS IEA,IEA,IEA,ISS IEA,ISS TAS NAS IEA,IEA,TAS,IDA,IDA IMP IBA NAS IEA,ISS IBA IEA,IMP IC,IEP ISS,ISS,IGI,IEA,ISS IBA IEA,IBA TAS,IEA,IDA IBA IEA,IEP IBA NAS IEA,IEA,IBA,IEA,ISS IEA,IDA IBA,ISS IEA,IBA,IEA,IDA …	TUBA1A,PTPRZ1,GPM6A,ITGB8,FEZ1,SEMA5A,MYO10,STMN1,DCX,RND2,NCAM1,APP,DDR1,PTPRS,TUBB2B,MAGED1,SOX4,MAP1B,TNR,ETV1,S100B,NFIB,KIAA1755,MAP2,APOD,NLGN3,FHL1,CLU,NTRK2,ZEB1,SERPINE2,PTN,NRXN1,SULF2,NPPA,BNIP3,SLIT1,SOX8,PID1,HEY1,CTTN,FERMT1,EGFR,THY1,APLP1,TMEM231,SCG2,NRCAM,TMEM59L,CDH10,CRYAB,FAIM2,SOX2,DBN1,MAP1A,SNAP25,BMP2,TMEFF2,CRB1,GAP43,SOX11,KIF1A,MEGF11,LRP4,SPARC,ROBO1,LRRC4C,CEND1,UCHL…
2.12872e-11	3068	307	98	0.319218	0.0319426	GO:0048513	GO:BP	animal organ development	21010	13448	GO:0048856	IEA,HEP IEA,IEA,IMP,TAS,ISS IEA,IMP TAS,IBA,IEA,TAS,ISS IBA IEA,IMP,ISS IEA,TAS IEA,IEA,HEP,HEP,IMP,IEA,IEA,IEA,IEA,IEA,IEA,IEA,IBA,IEA,IBA,IEA,ISS IEA,IEA,IEA,IMP ISS IEA,IMP,ISS,NAS IEA,ISS IEA,IEA,IEA,ISS IEA,ISS,IEA,HEP,ISS IEA,TAS NAS,IEA,NAS IEA,IBA,ISS IBA IEA,ISS NAS,IEA,HEP,IEA,IMP IEA,ISS IBA IEA,IEA,ISS TAS IEA,IEA,IBA,IEA,IEA,NAS,ISS,ISS IEA,IEP IEA,IDA IMP ISS IEA,IEA,ISS IEA,IBA IEA…	BCAN,YWHAE,TUBA1A,GPM6B,SRI,GPM6A,ITGB8,RTN3,FEZ1,TCF12,SEMA5A,CD24,ATP1B2,SGCB,SLC1A2,NDRG2,CKB,STMN1,DCX,GPR37L1,APP,ABAT,PRDX2,DDR1,PTPRS,RTN1,TUBB2B,CADM2,MAGED1,SOX4,TNR,ETV1,NFIB,SMOC1,APOD,FHL1,NTRK2,ZEB1,SERPINE2,PTN,NRXN1,EDNRB,PLP1,SULF2,NPPA,BNIP3,SLIT1,OLIG1,SOX8,HEY1,TUBB2A,INA,FERMT1,EGFR,THY1,CADM1,APLP1,TMEM231,NRCAM,TMEM59L,CRYAB,CA10,PDE2A,FAIM2,SOX2,BMP2,CRB1,SOX11,OLIG2,MEGF11…
2.54213e-11	449	355	36	0.101408	0.0801782	GO:0010975	GO:BP	regulation of neuron projection development	21010	4635	c(GO:0031175, GO:0120035)	IEA,ISS IBA IEA,ISS IEA,IEA,IBA,ISS IEA,IMP,IEA,ISO IEA,ISS,ISS IBA IEA,ISS IEA,NAS,IEA,IEA,ISS IBA IEA,IGI,IEA,ISS NAS IEA,IEA,ISS,ISS IEA,ISS IEA,IDA,IDA IBA,IDA,IEA,ISS,IMP,TAS,IEA,IDA IBA,ISS,IEA,IEA,ISS IEA	FEZ1,SEMA5A,ATP1B2,RND2,DDR1,PTPRS,TUBB2B,MAP1B,TNR,MAP2,NTRK2,PTN,NRXN1,NEU4,SLIT1,THY1,CRMP1,NRCAM,DBN1,SNAP25,KIF1A,DPYSL3,LRP4,ROBO1,LRRC4C,SPOCK1,CNTN1,NDRG4,CTNNA2,DCC,GFAP,PLXNB3,FGF13,CNR1,FYN,TOX
9.86564e-11	288	316	27	0.085443	0.09375	GO:0051962	GO:BP	positive regulation of nervous system development	21010	14728	c(GO:0007399, GO:0051094, GO:0051240, GO:0051960)	IBA,ISS,ISS IEA,IEA,IBA,IEA,ISS,ISS IEA,IDA,IDA IMP,ISS TAS IEA,ISS IEA,ISS IEA,ISS IEA,ISS IEA,IEA,IEA,IDA,IBA,ISS IBA IEA,IEA,ISS IEA,IEA,IEA,IEA,IBA,IBA	BCAN,PTPRZ1,SEMA5A,RND2,VCAN,MAP1B,NLGN3,NTRK2,SERPINE2,PTN,NRXN1,SOX8,DBN1,BMP2,SOX11,OLIG2,LRRN1,ROBO1,HAPLN1,SLITRK2,THBS2,EPHB1,ASCL1,LRRN3,GFAP,PLXNB3,NCAN
1.39085e-10	640	355	42	0.11831	0.065625	GO:0120035	GO:BP	regulation of plasma membrane bounded cell projection organization	21010	20387	c(GO:0031344, GO:0120036)	ISS IEA,IEA,ISS IBA IEA,ISS IEA,IEA,IMP IBA,IEA,IBA,ISS IEA,IMP,IMP IEA,IEA,ISO IEA,ISS,ISS IBA IEA,ISS IEA,ISS NAS,IEA,IEA,ISS IBA IEA,IGI,IEA,ISS NAS IEA,IEA,IDA,ISS,ISS IEA,ISS IEA,IDA,IDA IBA,IDA,IEA,ISS,IEA,IMP,TAS,IEA,IDA ISS IBA IEA,ISS,IEA,ISS IEA,ISS IEA	GPM6A,FEZ1,SEMA5A,ATP1B2,RAB3IP,MYO10,RND2,DDR1,PTPRS,TUBB2B,PFN2,MAP1B,TNR,MAP2,NTRK2,PTN,NRXN1,NEU4,SLIT1,THY1,CRMP1,NRCAM,DBN1,SNAP25,GAP43,KIF1A,DPYSL3,LRP4,ROBO1,LRRC4C,SPOCK1,CNTN1,NDRG4,SYNE2,CTNNA2,DCC,GFAP,PLXNB3,FGF13,CNR1,FYN,TOX
3.03383e-10	655	355	42	0.11831	0.0641221	GO:0031344	GO:BP	regulation of cell projection organization	21010	7481	c(GO:0030030, GO:0042127, GO:0051128)	ISS IEA,IEA,ISS IBA IEA,ISS IEA,IEA,IMP IBA,IEA,IBA,ISS IEA,IMP,IMP IEA,IEA,ISO IEA,ISS,ISS IBA IEA,ISS IEA,ISS NAS,IEA,IEA,ISS IBA IEA,IGI,IEA,ISS NAS IEA,IEA,IDA,ISS,ISS IEA,ISS IEA,IDA,IDA IBA,IDA,IEA,ISS,IEA,IMP,TAS,IEA,IDA ISS IBA IEA,ISS,IEA,ISS IEA,ISS IEA	GPM6A,FEZ1,SEMA5A,ATP1B2,RAB3IP,MYO10,RND2,DDR1,PTPRS,TUBB2B,PFN2,MAP1B,TNR,MAP2,NTRK2,PTN,NRXN1,NEU4,SLIT1,THY1,CRMP1,NRCAM,DBN1,SNAP25,GAP43,KIF1A,DPYSL3,LRP4,ROBO1,LRRC4C,SPOCK1,CNTN1,NDRG4,SYNE2,CTNNA2,DCC,GFAP,PLXNB3,FGF13,CNR1,FYN,TOX
5.12986e-10	2918	356	102	0.286517	0.0349554	GO:0065008	GO:BP	regulation of biological quality	21010	16683	GO:0065007	IDA NAS IC,IEA,IBA TAS,ISS IBA,IMP TAS IEA,IEA,ISS IBA IEA,IDA,IMP,IDA,IMP IBA,IEA,ISS IEA,IEA,IDA IMP IGI ISS IEA,IEA,IEA,IEA,ISS IEA,IDA IMP ISS IBA IEA,IMP,IMP ISS IEA,IDA IGI IBA IEA,IEA,IDA IMP IGI IEA,IEA,ISS,IEA,ISS,ISS,IDA,IDA,IEA,IDA ISS IC IEA,ISS IEA,ISS TAS IEA,IMP IEA,IDA IMP IBA IEA,IDA IBA IEA,ISS IEA,IEA,ISS IEA,ISS TAS IEA,IMP ISS,ISS IBA IEA,ISS IBA IEA,NAS IEA,IEA,IEA,IMP,IEA,I…	YWHAE,TUBA1A,SYT11,GPM6B,SRI,GPM6A,SEMA5A,CD24,RASSF2,ATP1B2,MYO10,SLC1A2,GPR37L1,RND2,APP,ABAT,PRDX2,DDR1,PTPRS,SCN3B,CCT3,SOX4,PFN2,MAP1B,HIP1R,TNR,ATP6V0E2,S100B,MAP2,NLGN3,FHL1,CLU,NTRK2,SERPINE2,PTN,NRXN1,EDNRB,NPPA,BNIP3,SLIT1,GRIA2,SOX8,PID1,CTTN,SCG5,TMEM25,NRCAM,PCSK1N,ADCYAP1R1,CRYAB,GABBR1,PDE2A,TF,DBN1,MAP1A,SNAP25,BMP2,BCHE,KCNJ10,GRIK2,SOX11,KIF1A,LAPTM4B,LRRN1,LRP4,GRIA3,PDGFRA,DKK…
8.5056e-10	866	353	48	0.135977	0.0554273	GO:0008285	GO:BP	negative regulation of cell population proliferation	21010	3206	c(GO:0008283, GO:0042127, GO:0048523)	ISS IBA IEA,IEA,IEA,IEA,IDA,IEA,ISS IEA,IDA,IMP,IMP IEA,ISO IEA,ISS IEA,ISS,IDA,IEA,IEA,ISS IEA,ISS,IEA,IEA,IEA,ISS IBA IEA,IGI,TAS,IEA,IDA,IDA IGI IEA,IEA,TAS,IMP IEA,ISS IEA,ISS IEA,IDA,IMP,IEA,IDA,IEA,IDA,TAS,ISS IEA,TAS,IEA,ISS IEA,ISS,ISS,ISS IEA,ISS IEA,ISS IEA	SEMA5A,RAB3IP,NDRG2,VIPR2,APP,DDR1,PTPRS,MAGED1,SOX4,PFN2,TNR,NFIB,MAP2,APOD,ZEB1,SERPINE2,PTN,NRXN1,NEU4,SLIT1,FERMT1,THY1,CRMP1,SCG2,GABBR1,SOX2,BMP2,BCHE,FABP7,SOX11,DPYSL3,LRP4,SPARC,ROBO1,CEND1,SPOCK1,SRPX,NDRG4,IGFBP7,EPHB1,DCC,GFAP,PLXNB3,CD200,FGF13,DLL1,IL33,FYN
2.12267e-09	2968	324	95	0.29321	0.0320081	GO:0051239	GO:BP	regulation of multicellular organismal process	21010	14270	c(GO:0032501, GO:0050789)	IBA,NAS IC,ISS IEA,IMP,ISS IEA,IMP TAS IEA,IDA IMP ISS IEA,ISS IBA IEA,IDA IMP NAS,IEA,TAS,IBA IEA,IEA,ISS,IEA,IEA,IGI ISS IEA,IEA,ISS IEA,IEA,IMP ISS IEA,IMP ISS IBA IEA,IEA,ISS IEA,IBA,IMP IEA,IEA,IEA,IEA,ISS IEA,ISS,IDA,ISS,IDA,ISS IEA,IMP IEA,IDA ISS IC IEA,IDA IMP ISS IEA,ISS TAS IEA,IEA,ISS IEA,IMP,ISS IEA,ISS IEA,ISS IBA,IMP,ISS IEA,IEA,IMP,ISS IBA,IDA,ISS IBA IEA,ISS,IEA,ISS IEA,IDA ISS I…	BCAN,YWHAE,SYT11,GPM6B,PTPRZ1,SRI,ITGB8,SEMA5A,CD24,RASSF2,ATP1B2,ZBTB20,NDRG2,SCD,GPR37L1,RND2,APP,ABAT,CYP51A1,PRDX2,PTPRS,SCN3B,MAGED1,SOX4,VCAN,PFN2,MAP1B,HIP1R,TNR,NFIB,MAP2,APOD,NLGN3,CLU,NTRK2,ZEB1,SERPINE2,PTN,NRXN1,EDNRB,SULF2,NPPA,SLIT1,SOX8,HEY1,CTTN,NOVA1,FERMT1,EGFR,THY1,CADM1,TMEM25,GPRC5B,TF,DBN1,BMP2,HES6,GRIK2,SOX11,OLIG2,LAPTM4B,LRRN1,LRP4,TRIB2,SPARC,ROBO1,HAPLN1,PDGFRA,TSPAN12…
4.60512e-09	755	307	40	0.130293	0.0529801	GO:0034330	GO:BP	cell junction organization	21010	8964	GO:0016043	IEA,IEA,IMP,ISS IEA,IDA IMP IGI IEA,IDA IMP IBA IEA,IBA,IEA,IEA,IEA,IEA,IEA,IMP,IMP ISS IBA TAS IEA,IEA,ISS TAS NAS IEA,IEA,ISS,IEA,ISS IEA,IMP ISS IBA IEA,TAS IEA,IBA IEA,ISS IEA,IEA,IEA,TAS,ISS,IEA,ISS IEA,IGI IBA IEA,ISS,IDA IMP ISS IBA IEA,IEA,IMP IBA,NAS,ISS IEA,IEA,ISS,TAS	BCAN,TUBA1A,GPM6B,GPM6A,APP,PTPRS,SEZ6L,PFN2,MAP1B,HIP1R,TNR,PCDHGC3,APOD,NLGN3,NTRK2,NRXN1,SPARCL1,SLIT1,INA,CTTN,THY1,NRCAM,CDH10,DBN1,SNAP25,GAP43,PCDHB5,KIF1A,LRRN1,LRP4,LRRC4C,SLC6A1,SLITRK2,THBS2,CDH11,DNER,EPHB1,LRRN3,CTNNA2,ACHE
1.4717e-08	201	324	21	0.0648148	0.104478	GO:0007416	GO:BP	synapse assembly	21010	2964	c(GO:0007399, GO:0034329, GO:0050808)	ISS IEA,IDA IMP IEA,IEA,IEA,ISS IBA TAS IEA,IEA,ISS TAS NAS IEA,ISS,TAS,IEA,IEA,TAS,IEA,ISS IEA,IDA IMP ISS IBA IEA,IEA,NAS,ISS IEA,IEA,TAS,ISS IEA	GPM6A,APP,PTPRS,MAP1B,NLGN3,NTRK2,NRXN1,SLIT1,NRCAM,SNAP25,GAP43,PCDHB5,LRRN1,LRP4,SLITRK2,THBS2,DNER,EPHB1,LRRN3,ACHE,FGF13
1.73414e-08	652	353	39	0.110482	0.059816	GO:0007610	GO:BP	behavior	21010	3120	GO:0032501	IEA,ISS IEA,ISS IEA,ISS IEA,IEA,IMP IGI ISS IEA,ISS IEA,IEA,IEA,ISS IEA,IMP,ISS IEA,IEA,ISS IEA,IMP IEA,IEA,IEA,ISS,ISS,IEA,IEA,IEA,IEA,IEA,IEA,IEA,ISS IEA,IEA,IEA,IEA,IEA,ISS IEA,IEA,IEA,IEA,IEA,IEA,IEA,TAS	TUBA1A,SYT11,PTPRZ1,ATP1B2,SLC1A2,APP,ABAT,TNR,ETV1,S100B,NLGN3,NTRK2,SERPINE2,PTN,NRXN1,EDNRB,ASIC4,EGFR,MAP1A,SNAP25,BCHE,KCNJ10,GRIK2,CEND1,UCHL1,PCDH15,SLC6A1,CNTN1,NDRG4,FGF12,ASIC1,FGF13,GAD1,PRLHR,B3GAT1,CNR1,SLC1A1,KCND2,FYN
2.5042e-08	6495	357	171	0.478992	0.0263279	GO:0007154	GO:BP	cell communication	21010	2765	GO:0009987	IDA IBA TAS,IEA,ISS IBA TAS IEA,IMP TAS IEA,IDA ISS IBA IEA,ISS IBA TAS IEA,IDA ISS NAS IC,IDA IBA IEA,IDA IBA IEA,TAS,IEA,TAS IEA,IBA IEA,IBA TAS IEA,IMP TAS NAS,IEA,IDA IBA IEA,TAS IEA,ISS,IMP IGI ISS TAS IC IEA,IEA,IEA,IBA,IDA IMP IBA IEA,IMP IEA,IMP ISS IEA,IDA,IEA,IBA,IDA NAS,IEA,IMP ISS IEA,IEA,IEA,IMP IGI,IEA,IBA IEA,IDA IBA IEA,IEA,IDA,ISS IBA,IMP TAS IC,IMP ISS IBA TAS IEA,IEA,IEA,IDA IS…	YWHAE,TUBA1A,SYT11,SRI,ITGB8,SEMA5A,CD24,PEA15,RASSF2,ATP1B2,MYO10,SLC1A2,NDRG2,VIPR2,STMN1,DCX,GPR37L1,RND2,NCAM1,APP,ABAT,PRDX2,IGFBPL1,DDR1,PTPRS,SCN3B,MMD2,TUBB2B,SEZ6L,FADS1,MAGED1,SOX4,PFN2,MAP1B,HIP1R,TNR,SUSD5,S100B,CHGB,APOD,NLGN3,CLU,NTRK2,ZEB1,SERPINE2,PTN,NRXN1,RGMB,EDNRB,PLP1,SULF2,BEX1,NPPA,SPARCL1,BNIP3,PPP1R9A,GRIA2,SOX8,PID1,HEY1,INA,CTTN,PLEKHB1,SCG5,FERMT1,EGFR,THY1,CADM1,APLP1…
3.94498e-08	105	344	16	0.0465116	0.152381	GO:0048709	GO:BP	oligodendrocyte differentiation	21010	13618	c(GO:0007417, GO:0010001)	IBA,ISS IEA,IMP,IEA,IDA IMP,IBA IEA,IEA,IEA,ISS IEA,IEA,IEA,IEA,IEA,ISS,IEA,IEA	GPM6B,PTPRZ1,CLU,NTRK2,PTN,PLP1,BNIP3,OLIG1,SOX8,KCNJ10,SOX11,OLIG2,CNTN1,SOX6,ASCL1,IL33
4.80141e-08	2419	312	78	0.25	0.0322447	GO:0051128	GO:BP	regulation of cellular component organization	21010	14186	c(GO:0016043, GO:0050794)	IEA,ISS IC IEA,IMP,ISS IEA,IMP IEA,ISS IBA IEA,ISS IEA,IEA,IMP IBA,IMP IBA IEA,IEA,IDA IMP,IDA,IEA,IMP IBA IEA,ISS IEA,IMP,IMP,IDA IMP IGI IBA IEA,IBA IEA,IMP IGI NAS IEA,ISO IEA,ISS TAS,IMP,ISS,IDA,IDA IMP IGI ISS TAS IEA,ISS IBA IEA,IEA,ISS IEA,ISS TAS NAS IEA,IEA,IDA IEA,ISS IEA,NAS,IC,IMP ISS IEA,IGI,IDA,IMP ISS IBA IEA,IGI,IMP,NAS IEA,IDA IEA,IBA,IDA IGI,ISS NAS IEA,IBA,IEA,ISS IEA,IDA IMP,I…	TUBA1A,SYT11,GPM6B,GPM6A,FEZ1,SEMA5A,ATP1B2,RAB3IP,MYO10,STMN1,RND2,APP,SKA2,IGFBPL1,DDR1,PTPRS,TUBB2B,CCT3,PFN2,MAP1B,HIP1R,TNR,MAP2,APOD,NLGN3,FHL1,CLU,NTRK2,SERPINE2,PTN,NRXN1,NEU4,BNIP3,SLIT1,TMEM97,PID1,CTTN,FERMT1,EGFR,THY1,CRMP1,CLIP3,NRCAM,CRYAB,PDE2A,TF,DBN1,MAP1A,SNAP25,BMP2,TMEFF2,GAP43,KIF1A,LAPTM4B,LRRN1,DPYSL3,LRP4,ROBO1,LRRC4C,SPOCK1,IL17RB,TUB,ACTL6B,SLITRK2,THBS2,EHD3,CNTN1,NDRG4…
5.54977e-08	201	211	17	0.0805687	0.0845771	GO:0045664	GO:BP	regulation of neuron differentiation	21010	12130	c(GO:0030182, GO:0045595)	IEA,ISS,IEA,IEA,IDA,IEA,IEA,ISS IEA,ISS IEA,IEA,IBA,NAS,ISS,ISS,ISS IEA,IMP IEA,IEA	TCF12,TCF4,GPR37L1,APP,MMD2,MAP1B,S100B,ZEB1,EDNRB,SOX8,HEY1,NRCAM,GPRC5B,SOX2,BMP2,SOX11,OLIG2
6.39027e-08	415	355	30	0.084507	0.0722892	GO:0030900	GO:BP	forebrain development	21010	7273	c(GO:0007420, GO:0048856)	IEA,IEA,IEA,IEA,ISS IEA,ISS IEA,IEA,IEA,IEA,IEA,IEA,IEA,ISS IEA,ISS IEA,IEA,IEA,NAS IEA,IEA,IEA,ISS IEA,IEP IEA,IDA ISS IEA,IEA,IDA,IEP IEA,IEA,ISS IEA,ISS IEA,IEA,ISS IEA	BCAN,YWHAE,TUBA1A,FEZ1,SEMA5A,ATP1B2,SLC1A2,DCX,APP,PTPRS,TUBB2B,TNR,NFIB,NTRK2,ZEB1,BNIP3,SLIT1,TUBB2A,EGFR,APLP1,SOX2,BMP2,OLIG2,ROBO1,ASCL1,SYNE2,TYRO3,FGF13,FYN,TOX
9.12928e-08	2123	357	78	0.218487	0.0367405	GO:0032879	GO:BP	regulation of localization	21010	8247	c(GO:0050789, GO:0051179)	IDA,ISS IBA TAS IEA,IDA,ISS IBA,IDA IMP TAS IEA,IBA IEA,IEA,IMP,IDA,IDA,IEA,TAS,IEA,ISS IEA,IDA IMP IEA,IDA,IMP HMP,IEA,ISS IEA,IEA,IEA,IMP IGI NAS IEA,IDA ISS IBA,ISS,IDA,ISS,IDA,IGI ISS,IEA,ISS IEA,IEA,IDA ISS,IDA IBA IEA,ISS IBA IEA,IEA,IDA,ISS IBA,IMP ISS IEA,IBA IEA,IEA,IDA,IEA,IDA IGI,ISS IEA,ISS,TAS IEA,ISS IEA,IBA IEA,ISS IEA,IMP,IEA,IEA,IDA,IEA,ISS IBA IEA,IBA IEA,IEA,IEA,IEA,IMP ISS IBA…	YWHAE,SYT11,ATCAY,GPM6B,SRI,FXYD6,FEZ1,NDUFA4,PEA15,ATP1B2,SLC1A2,APP,ABAT,CYP51A1,SCN3B,MMD2,CCT3,MAGED1,SOX4,PFN2,MAP1B,HIP1R,DPP6,MAP2,APOD,NLGN3,FHL1,CLU,SERPINE2,NRXN1,PLP1,NPPA,PID1,SCG5,FERMT1,EGFR,THY1,CLIP3,TMEM231,ADCYAP1R1,CRYAB,GABBR1,TF,DBN1,MAP1A,SNAP25,BMP2,KCNJ10,SOX11,VSTM2A,LRP4,SLC6A1,TUB,CSPG5,KCNIP3,NKAIN4,EHD3,CNTN1,NDRG4,FGF12,GPSM2,ASIC1,ACHE,GFAP,CHGA,TSPAN13,CD200,PTPRN,…
1.1997e-07	6396	357	167	0.467787	0.0261101	GO:0023052	GO:BP	signaling	21010	6955	GO:0050789	IDA IBA TAS,IEA,ISS IBA TAS IEA,TAS IEA,IDA ISS IBA IEA,ISS IBA TAS IEA,IDA ISS NAS IC,IDA IBA IEA,IDA IBA IEA,IEA,TAS,IBA IEA,IBA TAS IEA,IMP TAS NAS,IEA,IDA IBA IEA,TAS IEA,ISS,IMP IGI ISS TAS IC IEA,IEA,IEA,IBA,IDA IMP IBA IEA,IMP IEA,IMP ISS IEA,IDA,IEA,IBA,NAS,IEA,IMP ISS IEA,IEA,IEA,IMP IGI,IEA,IBA IEA,IDA IBA IEA,IEA,IDA,ISS IBA,IMP TAS IC,IMP ISS IBA TAS IEA,IEA,IEA,IDA ISS TAS IEA,IDA IS…	YWHAE,TUBA1A,SYT11,SRI,ITGB8,SEMA5A,CD24,PEA15,RASSF2,MYO10,SLC1A2,NDRG2,VIPR2,STMN1,DCX,GPR37L1,RND2,NCAM1,APP,ABAT,PRDX2,IGFBPL1,DDR1,PTPRS,SCN3B,MMD2,TUBB2B,SEZ6L,FADS1,MAGED1,SOX4,PFN2,MAP1B,HIP1R,TNR,SUSD5,S100B,CHGB,APOD,NLGN3,CLU,NTRK2,ZEB1,SERPINE2,PTN,NRXN1,RGMB,EDNRB,PLP1,SULF2,BEX1,NPPA,SPARCL1,BNIP3,PPP1R9A,GRIA2,SOX8,PID1,HEY1,INA,CTTN,PLEKHB1,SCG5,FERMT1,EGFR,THY1,CADM1,APLP1,TMEM25…
2.02101e-07	1562	355	63	0.177465	0.0403329	GO:0045595	GO:BP	regulation of cell differentiation	21010	12061	c(GO:0030154, GO:0050793, GO:0050794)	IBA,ISS,IEA,ISS,ISS IBA IEA,IMP NAS,IEA,IEA,IEA,IEA,IEA,ISS IEA,IDA,NAS,IDA ISS IEA,IBA,IEA,ISO IEA,IEA,ISS,IMP,ISS,IMP ISS IEA,IDA IEA,IDA IMP ISS IEA,ISS IEA,IEA,ISS IEA,ISS IBA,IBA,IMP,ISS IBA,NAS,ISS,ISS IEA,ISS IEA,IDA ISS IEA,IBA,IMP ISS IEA,IMP,IEA,ISS IEA,ISS IEA,IDA,IBA,IMP,NAS,ISS,IDA IMP IBA,IDA,IEA,ISS IEA,IDA ISS IBA IEA,ISS IEA,TAS,IEA,IBA,IBA,ISS,ISS IEA,IEA,IEA,ISS IEA	BCAN,PTPRZ1,TCF12,TCF4,SEMA5A,CD24,RASSF2,GPR37L1,RND2,APP,PRDX2,PTPRS,MMD2,FADS1,SOX4,VCAN,MAP1B,TNR,S100B,MAP2,SMOC1,NTRK2,ZEB1,SERPINE2,PTN,EDNRB,SLIT1,SOX8,HEY1,PLEKHB1,EGFR,THY1,NRCAM,GPRC5B,SOX2,DBN1,BMP2,HES6,SOX11,VSTM2A,OLIG2,LRP4,TRIB2,ROBO1,HAPLN1,PDGFRA,ACTL6B,OLFM1,SOX6,EFEMP1,DLL3,EPHB1,ASCL1,ANKRD54,DCC,GFAP,PLXNB3,NCAN,FGF13,DLL1,IL33,CMTM5,TOX
2.33894e-07	2465	316	78	0.246835	0.031643	GO:0050793	GO:BP	regulation of developmental process	21010	13919	c(GO:0032502, GO:0050789)	IBA,IMP,ISS IEA,IMP,IEA,ISS,ISS IBA IEA,IMP NAS,IEA,IMP IBA,IEA,IEA,ISS IEA,IEA,ISS IEA,IDA,NAS,IEA,IDA ISS IEA,IBA,IEA,ISO IEA,IEA,ISS IEA,ISS,IMP,ISS,ISS IEA,IMP ISS IEA,IDA IEA,IDA IMP ISS IEA,ISS TAS IEA,ISS IEA,IDA,ISS IEA,ISS IEA,IC,ISS IBA,ISS,IBA,IEA,IMP,ISS IBA IEA,NAS,ISS,ISS IEA,ISS NAS IEA,IDA ISS IEA,IBA,IMP ISS IEA,IMP,ISS,IEA,IEA,ISS IEA,ISS IEA,IDA,IDA ISS,IDA IBA,IBA,IMP,ISS IEA,…	BCAN,GPM6B,PTPRZ1,ITGB8,TCF12,TCF4,SEMA5A,CD24,RASSF2,MYO10,GPR37L1,RND2,APP,PRDX2,PTPRS,MMD2,FADS1,MAGED1,SOX4,VCAN,MAP1B,TNR,S100B,NFIB,MAP2,SMOC1,NLGN3,NTRK2,ZEB1,SERPINE2,PTN,NRXN1,EDNRB,BNIP3,SLIT1,SOX8,PID1,HEY1,CTTN,PLEKHB1,FERMT1,EGFR,THY1,NRCAM,GPRC5B,SOX2,DBN1,BMP2,HES6,SOX11,VSTM2A,KIF1A,OLIG2,LRRN1,LRP4,TRIB2,SPARC,ROBO1,LRRC4C,HAPLN1,PDGFRA,TSPAN12,ACTL6B,SLITRK2,THBS2,OLFM1,SOX6,RAC…
2.41061e-07	280	144	16	0.111111	0.0571429	GO:0021537	GO:BP	telencephalon development	21010	6425	c(GO:0030900, GO:0048856)	IEA,IEA,IEA,IEA,ISS IEA,IEA,IEA,IEA,IEA,IEA,ISS IEA,ISS IEA,IEA,IEA,IEA,IEA	BCAN,YWHAE,TUBA1A,FEZ1,ATP1B2,SLC1A2,DCX,PTPRS,TUBB2B,TNR,NFIB,NTRK2,BNIP3,SLIT1,TUBB2A,EGFR
2.74826e-07	153	353	18	0.0509915	0.117647	GO:0007612	GO:BP	learning	21010	3122	GO:0007611	IEA,ISS IEA,IMP ISS IEA,IEA,IMP,ISS IEA,ISS IEA,IMP IEA,ISS,IEA,IEA,ISS IEA,IEA,IEA,ISS IEA,IEA,IEA,TAS	TUBA1A,SYT11,APP,TNR,NLGN3,NTRK2,PTN,NRXN1,MAP1A,SNAP25,BCHE,SLC6A1,NDRG4,ASIC1,FGF13,B3GAT1,SLC1A1,FYN
2.93284e-07	3405	309	95	0.307443	0.0279001	GO:0010646	GO:BP	regulation of cell communication	21010	4364	c(GO:0007154, GO:0050794)	TAS,IMP TAS IEA,IDA ISS IEA,ISS IEA,IDA ISS,IDA IBA IEA,IDA IBA IEA,IEA,IMP,IDA IBA IEA,ISS,IMP IGI ISS TAS IC IEA,IEA,IEA,IBA,IMP IEA,IDA,IEA,IBA,IEA,IMP ISS IEA,IEA,IEA,IMP,IEA,IDA IBA IEA,IDA,ISS IBA,IMP TAS,ISS IBA IEA,IEA,IEA,ISS IEA,IDA ISS NAS IEA,IDA ISS IEA,IDA,IEA,IBA,IDA IEA,IDA,IEA,IEA,ISS IBA IEA,IEA,IDA IMP TAS,ISS IEA,IEA,IDA,ISS IBA IEA,IDA IMP HMP,IDA,IEA,IEA,ISS,IMP IBA,IEA,IDA …	SYT11,SRI,ITGB8,SEMA5A,CD24,PEA15,RASSF2,NDRG2,STMN1,GPR37L1,NCAM1,APP,ABAT,PRDX2,IGFBPL1,PTPRS,MMD2,TUBB2B,SEZ6L,MAGED1,SOX4,PFN2,MAP1B,HIP1R,TNR,S100B,APOD,NLGN3,CLU,NTRK2,ZEB1,SERPINE2,PTN,NRXN1,SULF2,NPPA,PPP1R9A,GRIA2,PID1,HEY1,INA,CTTN,SCG5,FERMT1,EGFR,THY1,CADM1,APLP1,TMEM25,TSPAN6,SCG2,ADCYAP1R1,GABBR1,GPRC5B,PDE2A,RGS17,FAIM2,SOX2,DBN1,MAP1A,IFT81,SNAP25,BMP2,BCHE,KCNJ10,GRIK2,SOX11,LRP4…
3.24937e-07	240	353	22	0.0623229	0.0916667	GO:0007411	GO:BP	axon guidance	21010	2959	c(GO:0007409, GO:0097485)	TAS,ISS IBA IEA,ISS IEA,ISS IEA,IEA,IMP,NAS,IEA,ISS IEA,IBA,TAS,IDA IMP IBA IEA,IBA IEA,IBA IEA,ISS IEA,IBA IEA,IBA,ISS IBA IEA,IBA IEA,IBA,IMP ISS IBA IEA,TAS	FEZ1,SEMA5A,NCAM1,APP,PTPRS,TUBB2B,TNR,ETV1,NFIB,KIAA1755,NRXN1,SLIT1,NRCAM,GAP43,ROBO1,DSCAML1,CNTN1,EPHB1,DCC,PLXNB3,TUBB3,FYN
3.24937e-07	240	353	22	0.0623229	0.0916667	GO:0097485	GO:BP	neuron projection guidance	21010	19562	c(GO:0031175, GO:0048812)	TAS,ISS IBA IEA,ISS IEA,ISS IEA,IEA,IMP,NAS,IEA,ISS IEA,IBA,TAS,IDA IMP IBA IEA,IBA IEA,IBA IEA,ISS IEA,IBA IEA,IBA,ISS IBA IEA,IBA IEA,IBA,IMP ISS IBA IEA,TAS	FEZ1,SEMA5A,NCAM1,APP,PTPRS,TUBB2B,TNR,ETV1,NFIB,KIAA1755,NRXN1,SLIT1,NRCAM,GAP43,ROBO1,DSCAML1,CNTN1,EPHB1,DCC,PLXNB3,TUBB3,FYN
3.55808e-07	939	322	43	0.13354	0.0457934	GO:0098609	GO:BP	cell-cell adhesion	21010	19697	GO:0007155	IDA NAS,ISS IEA,IEA,IEA,IDA IMP IBA,IBA,ISS IEA,IEA,NAS IEA,ISS IBA,ISS IEA,ISS TAS NAS IEA,IEA,IMP,IEA,IDA ISS IBA,ISS IBA,IBA NAS IEA,IBA NAS IEA,IEA,IEA,IDA,IBA,NAS IEA,ISS,IDA,IGI IBA IEA,IMP,IEA,TAS,IDA IBA,NAS,IDA,IDA IMP,IBA,IEA,IBA IEA,NAS IEA,ISS IBA,IBA,IDA,IGI ISS IBA IEA,ISS IBA IEA	CD24,ATP1B2,MYO10,PRDX2,PTPRS,CADM2,SOX4,TNR,PCDHGC3,NLGN3,SERPINE2,NRXN1,SPARCL1,EGFR,CNN3,THY1,CADM1,NRCAM,CDH10,SOX2,TTYH1,BMP2,CRB1,PCDHB5,MEGF11,ROBO1,LRRC4C,PDGFRA,PCDH15,NCAM2,DSCAML1,ACTL6B,NT5E,SLITRK2,CNTN1,CDHR1,CDH11,PCDHGB4,CTNNA2,DCC,PLXNB3,CD200,TYRO3
5.81713e-07	1396	330	55	0.166667	0.0393983	GO:2000026	GO:BP	regulation of multicellular organismal development	21010	26446	c(GO:0007275, GO:0050793, GO:0051239)	IBA,IMP,ISS IEA,IMP,ISS IBA IEA,IMP NAS,IEA,IEA,IEA,IEA,ISS IEA,ISS IEA,IBA,IEA,IEA,ISS,ISS,ISS IEA,IMP IEA,IDA,IDA IMP ISS IEA,ISS TAS IEA,ISS IEA,ISS IEA,ISS IBA,IEA,ISS IBA,ISS IEA,IDA ISS IEA,IBA,IMP ISS IEA,IEA,IEA,ISS IEA,IDA,IDA,IBA,ISS IEA,NAS,ISS IBA IEA,IDA IBA IEA,IDA IBA,ISS IEA,IDA,IEA,ISS IEA,IBA IEA,IEA,ISS IEA,TAS,IEA,IBA,IBA,ISS,ISS IEA	BCAN,GPM6B,PTPRZ1,ITGB8,SEMA5A,CD24,RASSF2,GPR37L1,RND2,PRDX2,PTPRS,SOX4,VCAN,MAP1B,TNR,MAP2,NLGN3,NTRK2,ZEB1,SERPINE2,PTN,NRXN1,SLIT1,SOX8,HEY1,FERMT1,THY1,DBN1,BMP2,HES6,SOX11,OLIG2,LRRN1,LRP4,SPARC,ROBO1,HAPLN1,TSPAN12,ACTL6B,SLITRK2,THBS2,SOX6,RACGAP1,EFEMP1,DLL3,EPHB1,ASCL1,LRRN3,ANKRD54,DCC,GFAP,PLXNB3,NCAN,FGF13,DLL1
5.95939e-07	3396	309	94	0.304207	0.0276796	GO:0023051	GO:BP	regulation of signaling	21010	6954	c(GO:0023052, GO:0050789)	TAS,IEA,IDA ISS IEA,ISS IEA,IDA ISS,IDA IBA IEA,IDA IBA IEA,IEA,IMP,IDA IBA IEA,ISS,IMP IGI ISS TAS IC IEA,IEA,IEA,IBA,IMP IEA,IDA,IEA,IBA,IEA,IMP ISS IEA,IEA,IEA,IMP,IEA,IDA IBA IEA,IDA,ISS IBA,IMP TAS,ISS IBA IEA,IEA,IEA,ISS IEA,IDA ISS NAS IEA,IDA ISS IEA,IDA,IEA,IBA,IDA IEA,IDA,IEA,IEA,ISS IBA IEA,IEA,IDA IMP TAS,ISS IEA,IEA,IDA,ISS IBA IEA,IDA IMP HMP,IDA,IEA,IEA,ISS,IMP IBA,IEA,IDA IBA IEA,…	SYT11,SRI,ITGB8,SEMA5A,CD24,PEA15,RASSF2,NDRG2,STMN1,GPR37L1,NCAM1,APP,ABAT,PRDX2,IGFBPL1,PTPRS,MMD2,TUBB2B,SEZ6L,MAGED1,SOX4,PFN2,MAP1B,HIP1R,TNR,S100B,APOD,NLGN3,CLU,NTRK2,ZEB1,SERPINE2,PTN,NRXN1,SULF2,NPPA,PPP1R9A,GRIA2,PID1,HEY1,INA,CTTN,SCG5,FERMT1,EGFR,THY1,CADM1,APLP1,TMEM25,TSPAN6,SCG2,ADCYAP1R1,GABBR1,GPRC5B,PDE2A,RGS17,FAIM2,SOX2,DBN1,MAP1A,IFT81,SNAP25,BMP2,BCHE,KCNJ10,GRIK2,SOX11,LRP4…
7.2543e-07	835	355	42	0.11831	0.0502994	GO:0060284	GO:BP	regulation of cell development	21010	15232	c(GO:0045595, GO:0048468)	IBA,ISS,ISS IBA IEA,IEA,IEA,IEA,IEA,ISS IEA,ISS IEA,IBA,IEA,IEA,ISS,ISS,IEA,IDA,IDA IMP ISS IEA,ISS IEA,IEA,ISS IEA,IBA,ISS IBA,ISS IEA,ISS IEA,IBA,IMP ISS IEA,IEA,ISS IEA,IDA,IBA,NAS,IEA,IBA IEA,ISS IEA,TAS,IEA,IBA,IBA,ISS,ISS IEA,IEA,ISS IEA	BCAN,PTPRZ1,SEMA5A,RASSF2,GPR37L1,RND2,PRDX2,PTPRS,SOX4,VCAN,MAP1B,TNR,MAP2,NTRK2,ZEB1,SERPINE2,PTN,EDNRB,SLIT1,SOX8,HEY1,THY1,DBN1,BMP2,HES6,SOX11,OLIG2,LRP4,ROBO1,HAPLN1,ACTL6B,DLL3,ASCL1,ANKRD54,DCC,GFAP,PLXNB3,NCAN,FGF13,DLL1,IL33,TOX
7.29537e-07	1762	357	67	0.187675	0.038025	GO:0051049	GO:BP	regulation of transport	21010	14131	c(GO:0006810, GO:0032879)	IDA,ISS IBA TAS IEA,ISS IBA,IDA IMP TAS IEA,IBA IEA,IEA,IMP,IDA,IDA,IEA,TAS,IEA,ISS IEA,IDA IMP IEA,ISS IEA,IEA,IEA,IMP IGI NAS IEA,IDA ISS IBA,ISS,IDA,ISS,IDA,IGI ISS,IEA,ISS IEA,IEA,IDA ISS,IDA IBA IEA,ISS IBA IEA,IEA,ISS IBA,IMP ISS IEA,IEA,IDA,IEA,IDA IGI,TAS IEA,ISS IEA,IBA IEA,ISS IEA,IEA,IDA,IEA,ISS IBA IEA,IBA IEA,IEA,IEA,IEA,IMP ISS IBA IEA,IEA,TAS,IEA,IDA IBA,IEA,IDA,IBA,IEA,IBA,IEA,ISS…	YWHAE,SYT11,GPM6B,SRI,FXYD6,FEZ1,NDUFA4,PEA15,ATP1B2,SLC1A2,APP,ABAT,CYP51A1,SCN3B,SOX4,PFN2,MAP1B,HIP1R,DPP6,MAP2,APOD,NLGN3,FHL1,CLU,SERPINE2,NRXN1,PLP1,NPPA,PID1,SCG5,FERMT1,THY1,CLIP3,ADCYAP1R1,CRYAB,GABBR1,TF,SNAP25,BMP2,KCNJ10,SOX11,SLC6A1,TUB,CSPG5,KCNIP3,NKAIN4,EHD3,CNTN1,NDRG4,FGF12,ASIC1,ACHE,GFAP,CHGA,TSPAN13,CD200,PTPRN,RAPGEF4,FGF13,SLC38A3,DLL1,CNR1,SLC1A1,KCND2,FYN,RPH3A,KCNQ2
1.06241e-06	187	353	19	0.0538244	0.101604	GO:0031345	GO:BP	negative regulation of cell projection organization	21010	7482	c(GO:0008285, GO:0030030, GO:0031344, GO:0051129)	ISS IBA IEA,IEA,ISS IEA,IMP IEA,ISO IEA,ISS,ISS,IEA,IEA,ISS IBA IEA,IGI,ISS IEA,ISS IEA,IDA,TAS,IEA,ISS IEA,ISS,ISS IEA	SEMA5A,RAB3IP,PTPRS,PFN2,TNR,MAP2,NRXN1,NEU4,SLIT1,THY1,CRMP1,DPYSL3,LRP4,SPOCK1,DCC,GFAP,PLXNB3,FGF13,FYN
1.17682e-06	239	344	21	0.0610465	0.0878661	GO:0050769	GO:BP	positive regulation of neurogenesis	21010	13901	c(GO:0010720, GO:0022008, GO:0050767, GO:0051962)	IBA,ISS,ISS IEA,IEA,IBA,IEA,ISS,IDA,IDA IMP,ISS IEA,ISS IEA,ISS IEA,ISS IEA,IEA,IDA,IBA,IEA,IEA,IBA,IBA,IEA	BCAN,PTPRZ1,SEMA5A,RND2,VCAN,MAP1B,NTRK2,SERPINE2,PTN,SOX8,DBN1,BMP2,SOX11,OLIG2,ROBO1,HAPLN1,ASCL1,GFAP,PLXNB3,NCAN,IL33
2.97844e-06	432	352	28	0.0795455	0.0648148	GO:0042391	GO:BP	regulation of membrane potential	21010	10641	GO:0065008	IDA IC,TAS,IDA,IGI,IEA,IDA IMP ISS IBA IEA,ISS,IDA,IEA,ISS IEA,IMP,IDA IEA,IEA,ISS TAS IEA,ISS IBA IEA,IEA,IEA,IEA,IEA,IEA,IEA,IGI IEA,IMP NAS,IEA,IEA,ISS IEA,IEA,TAS IEA	YWHAE,SRI,ATP1B2,APP,ABAT,SCN3B,NLGN3,FHL1,NTRK2,NRXN1,NPPA,BNIP3,GRIA2,PID1,TMEM25,NRCAM,GABBR1,KCNJ10,GRIK2,GRIA3,GRIA4,EHD3,FGF12,ASIC1,SLC1A6,FGF13,CNR1,KCND2
4.33684e-06	275	353	22	0.0623229	0.08	GO:0007611	GO:BP	learning or memory	21010	3121	c(GO:0007610, GO:0050890)	IEA,ISS IEA,ISS IEA,IMP IGI ISS IEA,IEA,ISS IEA,IMP,ISS IEA,ISS IEA,IMP IEA,ISS,ISS,IEA,IEA,ISS IEA,IEA,IEA,ISS IEA,IEA,IEA,IEA,TAS	TUBA1A,SYT11,PTPRZ1,APP,TNR,S100B,NLGN3,NTRK2,PTN,NRXN1,EGFR,MAP1A,SNAP25,BCHE,SLC6A1,NDRG4,ASIC1,FGF13,B3GAT1,CNR1,SLC1A1,FYN
4.50434e-06	447	324	27	0.0833333	0.0604027	GO:0034329	GO:BP	cell junction assembly	21010	8963	c(GO:0022607, GO:0034330)	IMP,ISS IEA,IDA IMP IEA,IEA,IEA,IMP,ISS IBA TAS IEA,IEA,ISS TAS NAS IEA,ISS,ISS,IMP ISS IBA IEA,TAS,IBA,IEA,IEA,TAS,IEA,ISS IEA,IDA IMP ISS IBA IEA,IEA,IMP IBA,NAS,ISS IEA,IEA,TAS,ISS IEA	GPM6B,GPM6A,APP,PTPRS,MAP1B,APOD,NLGN3,NTRK2,NRXN1,SLIT1,CTTN,THY1,NRCAM,CDH10,SNAP25,GAP43,PCDHB5,LRRN1,LRP4,SLITRK2,THBS2,CDH11,DNER,EPHB1,LRRN3,ACHE,FGF13
4.93429e-06	5913	313	137	0.4377	0.0231693	GO:0048519	GO:BP	negative regulation of biological process	21010	13452	c(GO:0008150, GO:0050789)	IDA IEA,ISS TAS IEA,IDA,ISS IBA,ISS IEA,IDA IMP TAS IEA,IMP,IDA,IMP,IDA IMP IBA IEA,ISS IBA IEA,IMP,IDA IBA IEA,IDA IEA,ISS IEA,IEA,IBA IEA,IEA,IEA,IMP IEA,IEA,IDA IGI IEA,IEA,ISS IEA,TAS IEA,IEA,IMP ISS IEA,IDA,IDA IBA IEA,IDA IMP,IDA IMP IEA,IEA,IMP IEA,ISO IEA,IBA,IMP ISS IEA,IEA,ISS,IDA IMP IEA,IDA,IDA IMP ISS TAS IEA,IGI ISS IEA,IDA IMP TAS IEA,IDA IMP ISS IBA IC IEA,ISS IEA,IDA ISS IEA,IMP …	YWHAE,SYT11,ATCAY,GPM6B,PTPRZ1,SRI,ITGB8,RTN3,FEZ1,CBX5,SEMA5A,CD24,PEA15,RASSF2,ATP1B2,RAB3IP,ZBTB20,NDRG2,VIPR2,STMN1,GPR37L1,APP,ABAT,CYP51A1,PRDX2,DDR1,PTPRS,RTN1,MAGED1,SOX4,PFN2,MAP1B,HIP1R,TNR,TSC22D1,NFIB,PCDHGC3,MAP2,APOD,FHL1,CLU,NTRK2,ZEB1,SERPINE2,PTN,NRXN1,EDNRB,SULF2,NPPA,NEU4,BNIP3,SLIT1,SOX8,PID1,HEY1,CTTN,NOVA1,FERMT1,EGFR,THY1,CRMP1,CADM1,MASP1,CLIP3,APLP1,TMEM25,TSPAN6,SCG2,PCS…
7.20896e-06	242	305	19	0.0622951	0.0785124	GO:0050807	GO:BP	regulation of synapse organization	21010	13931	c(GO:0050803, GO:0050808, GO:0051128)	IEA,IEA,IDA IMP,IEA,ISS,IEA,ISS TAS IEA,ISS,IEA,ISS IEA,IEA,ISS,IEA,ISS IEA,IDA IMP ISS IBA IEA,IEA,ISS IEA,IEA,ISS	TUBA1A,GPM6A,APP,PTPRS,NLGN3,NTRK2,NRXN1,SLIT1,NRCAM,DBN1,SNAP25,KIF1A,LRRN1,LRP4,SLITRK2,THBS2,EPHB1,LRRN3,CTNNA2
7.69182e-06	1629	355	61	0.171831	0.0374463	GO:0051240	GO:BP	positive regulation of multicellular organismal process	21010	14271	c(GO:0032501, GO:0048518, GO:0051239)	IBA,IMP,ISS,IMP,ISS IEA,IDA,IEA,ISS,IEA,IGI,IEA,IEA,ISS IEA,IEA,ISS IEA,IBA,IEA,IEA,ISS,IDA,ISS IEA,IDA,IDA IMP ISS IEA,ISS TAS IEA,IEA,ISS IEA,IMP,ISS IEA,IMP,IEA,ISS IBA,IDA,ISS,IEA,ISS IEA,IDA ISS IEA,IMP ISS IEA,IEA,IEA,IDA ISS,IBA,NAS,ISS IBA IEA,IEA,ISS,IDA IBA,ISS IEA,IEA,IEA,ISS IEA,IEA,ISS,IBA,IGI,IBA,ISS IEA,IEA,IDA ISS IBA IEA,IEA,TAS,IEA	BCAN,GPM6B,PTPRZ1,ITGB8,SEMA5A,CD24,ZBTB20,SCD,RND2,APP,ABAT,PRDX2,SCN3B,MAGED1,SOX4,VCAN,MAP1B,TNR,NLGN3,CLU,NTRK2,SERPINE2,PTN,NRXN1,EDNRB,SULF2,NPPA,SOX8,CTTN,FERMT1,THY1,CADM1,GPRC5B,TF,DBN1,BMP2,SOX11,OLIG2,LRRN1,ROBO1,HAPLN1,ACTL6B,SLITRK2,THBS2,OLFM1,SOX6,EPHB1,ASCL1,LRRN3,ACHE,GFAP,CHGA,PLXNB3,CD200,NCAN,DLL1,CNR1,IL33,SLC1A1,FYN,TOX
8.63518e-06	232	135	13	0.0962963	0.0560345	GO:0048588	GO:BP	developmental cell growth	21010	13511	c(GO:0016049, GO:0048468, GO:0048589)	ISS IBA IEA,IEA,IEA,ISS IEA,IEA,ISS IEA,TAS IEA,IEA,ISS IEA,ISS,ISS,IDA IEA,ISS	SEMA5A,DCX,RND2,APP,DDR1,PTPRS,MAP1B,TNR,S100B,MAP2,NLGN3,SLIT1,CTTN
1.15501e-05	249	305	19	0.0622951	0.0763052	GO:0050803	GO:BP	regulation of synapse structure or activity	21010	13927	GO:0065008	IEA,IEA,IDA IMP ISS IEA,IEA,ISS,IEA,ISS TAS IEA,ISS,IEA,ISS IEA,IEA,ISS,IEA,ISS IEA,IDA IMP ISS IBA IEA,IEA,ISS IEA,IEA,ISS	TUBA1A,GPM6A,APP,PTPRS,NLGN3,NTRK2,NRXN1,SLIT1,NRCAM,DBN1,SNAP25,KIF1A,LRRN1,LRP4,SLITRK2,THBS2,EPHB1,LRRN3,CTNNA2
1.34032e-05	54	308	10	0.0324675	0.185185	GO:0031102	GO:BP	neuron projection regeneration	21010	7362	c(GO:0031099, GO:0031175, GO:0033554)	ISS IEA,IEA,IEA,ISS,ISS,IBA,ISS IEA,IBA,IEA,IEA	PTPRS,MAP1B,TNR,APOD,PTN,OMG,THY1,GAP43,CSPG5,GFAP
1.3777e-05	161	330	16	0.0484848	0.0993789	GO:0030902	GO:BP	hindbrain development	21010	7275	c(GO:0007420, GO:0048856)	IEA,ISS IEA,IEA,IEA,IEA,IEA,IEA,ISS,ISS IEA,IBA IEA,IEA,IEA,IEA,IEA,ISS,ISS IEA	TUBA1A,ATP1B2,GPR37L1,ABAT,PTPRS,NFIB,SERPINE2,NRXN1,FAIM2,CEND1,CBS,CNTN1,EPHB1,ASCL1,CTNNA2,DLL1
1.47189e-05	502	172	20	0.116279	0.0398406	GO:0016049	GO:BP	cell growth	21010	5167	c(GO:0009987, GO:0040007)	ISS IBA IEA,IEA,IEA,ISS IEA,IEA,IEA,ISS IEA,TAS IEA,IEA,ISS IEA,ISS,ISS,IDA,IEA,IDA IEA,NAS,ISS,IDA,NAS,IEA	SEMA5A,DCX,RND2,APP,IGFBPL1,DDR1,PTPRS,MAP1B,TNR,S100B,MAP2,NLGN3,FHL1,SERPINE2,SLIT1,TMEM97,CTTN,EGFR,NRCAM,CRYAB
1.76255e-05	121	330	14	0.0424242	0.115702	GO:0021782	GO:BP	glial cell development	21010	6665	c(GO:0010001, GO:0048468)	IBA,IGI,IEA,IMP,IEA,IBA IEA,IEA,IEA,IEA,ISS IEA,IEA,IEA,IEA,ISS IEA	GPM6B,APP,SOX4,CLU,NTRK2,PLP1,OLIG1,KCNJ10,SOX11,CSPG5,CNTN1,ASCL1,GFAP,DLL1
1.83578e-05	247	135	13	0.0962963	0.0526316	GO:0060560	GO:BP	developmental growth involved in morphogenesis	21010	15481	c(GO:0009653, GO:0048589)	ISS IBA IEA,IEA,IEA,ISS IEA,IEA,ISS IEA,TAS IEA,IEA,ISS IEA,ISS,ISS,IDA IEA,ISS	SEMA5A,DCX,RND2,APP,DDR1,PTPRS,MAP1B,TNR,S100B,MAP2,NLGN3,SLIT1,CTTN
4.34004e-05	4716	357	126	0.352941	0.0267176	GO:0006810	GO:BP	transport	21010	2530	GO:0051234	IDA IEA,TAS IEA,ISS IBA TAS IEA,ISS IBA IEA,IDA IMP TAS IEA,IEA,IBA IEA,IEA,IEA,IMP,IDA ISS,IDA IEA,IDA IBA NAS IEA,IDA IBA TAS IEA,IEA,ISS IBA,IDA IGI ISS IBA TAS NAS IEA,IEA,IDA IBA IEA,IEA,ISS TAS IEA,IEA,ISS IEA,IEA,IEA,IDA IMP NAS IEA,ISS IEA,IBA,IEA,IEA,IMP IGI IBA NAS IEA,IDA IMP TAS IEA,IGI IBA IEA,IDA ISS IBA,ISS,IDA IEA,ISS IBA,IDA,IDA IGI ISS TAS,IBA,IEA,IEA,ISS IEA,IEA,IEA,IDA ISS IEA…	YWHAE,TUBA1A,SYT11,GPM6B,SRI,GPM6A,FXYD6,RTN3,FEZ1,NDUFA4,CD24,PEA15,ATP1B2,RAB3IP,SGCB,MYO10,SLC1A2,SNX22,SFXN1,SLC35F1,APP,ABAT,CYP51A1,SERINC5,DDR1,SCN3B,SOX4,PMP2,PFN2,MAP1B,HIP1R,SLC39A6,ATP6V0E2,DPP6,MAP2,APOD,NLGN3,FHL1,CLU,ZDHHC22,NTRK2,SERPINE2,NRXN1,EDNRB,PLP1,NPPA,BNIP3,SLIT1,GRIA2,PID1,CTTN,SCG5,ASIC4,FERMT1,SLC22A17,EGFR,THY1,CLIP3,APLP1,SCG2,RFTN2,ADCYAP1R1,CRYAB,GABBR1,TF,TTYH1,MAP…
4.8656e-05	181	164	12	0.0731707	0.0662983	GO:1990138	GO:BP	neuron projection extension	21010	26134	c(GO:0048588, GO:0048812, GO:0060560)	ISS IBA IEA,IEA,IEA,ISS IEA,TAS IEA,IEA,ISS IEA,ISS,ISS,IDA IEA,ISS,NAS	SEMA5A,DCX,DDR1,PTPRS,MAP1B,TNR,S100B,MAP2,NLGN3,SLIT1,CTTN,NRCAM
4.958e-05	1475	353	55	0.155807	0.0372881	GO:0016477	GO:BP	cell migration	21010	5318	GO:0048870	IEA,IEA,IDA,ISS IBA,ISS,ISS IEA,IEA,IDA IEA,IMP,IMP IEA,IMP,IDA,IMP IEA,TAS,ISO IEA,IDA,ISS IEA,NAS,ISS IEA,IMP IEA,IEA,IEA,ISS IEA,IEA,IDA IGI,IMP IEA,IDA ISS IBA,IDA IBA TAS,NAS,ISS IEA,IDA,ISS IEA,IDA,IDA IMP,IBA IEA,IDA IMP IEA,ISS,TAS,IDA IEA,IMP ISS,NAS,IDA IEA,IEA,ISS IEA,IMP ISS IBA,IBA IEA,IDA,IDA IMP IBA IEA,ISS,ISS IBA IEA,ISS IEA,IBA,IBA,IEA,TAS IEA	YWHAE,TUBA1A,GPM6A,SEMA5A,CD24,ATP1B2,STMN1,DCX,APP,DDR1,TUBB2B,VCAN,PFN2,MAP1B,TNR,APOD,NTRK2,SERPINE2,PTN,EDNRB,PLP1,SLIT1,SOX8,CTTN,FERMT1,EGFR,THY1,SCG2,NRCAM,BMP2,TMEFF2,DPYSL3,SPARC,ROBO1,CEND1,PDGFRA,SPOCK1,ID1,NDRG4,CDH11,DNER,EPHB1,ASCL1,SYNE2,CTNNA2,DCC,CHGA,PLXNB3,CD200,TYRO3,FGF13,AMOTL2,TMSB15A,IL33,FYN
5.86038e-05	317	353	22	0.0623229	0.0694006	GO:0050890	GO:BP	cognition	21010	13999	GO:0050877	IEA,ISS IEA,ISS IEA,IMP IGI ISS IEA,IEA,ISS IEA,IMP,ISS IEA,ISS IEA,IMP IEA,ISS,ISS,IEA,IEA,ISS IEA,IEA,IEA,ISS IEA,IEA,IEA,IEA,TAS	TUBA1A,SYT11,PTPRZ1,APP,TNR,S100B,NLGN3,NTRK2,PTN,NRXN1,EGFR,MAP1A,SNAP25,BCHE,SLC6A1,NDRG4,ASIC1,FGF13,B3GAT1,CNR1,SLC1A1,FYN
6.06062e-05	158	324	15	0.0462963	0.0949367	GO:0050770	GO:BP	regulation of axonogenesis	21010	13902	c(GO:0007409, GO:0010975, GO:0022603)	ISS IBA IEA,IEA,ISS IEA,IEA,IEA,ISS,ISS,IEA,ISS IBA,ISS IEA,IDA,IDA IBA,TAS,IBA,ISS	SEMA5A,RND2,PTPRS,MAP1B,TNR,MAP2,NTRK2,SLIT1,THY1,LRP4,ROBO1,LRRC4C,DCC,PLXNB3,FGF13
6.96086e-05	94	205	10	0.0487805	0.106383	GO:0045666	GO:BP	positive regulation of neuron differentiation	21010	12132	c(GO:0030182, GO:0045597, GO:0045664)	IEA,ISS,IDA,IEA,IEA,ISS IEA,NAS,ISS,ISS IEA,IMP IEA	TCF12,TCF4,MMD2,MAP1B,S100B,ZEB1,NRCAM,GPRC5B,BMP2,SOX11
7.33685e-05	12331	348	253	0.727011	0.0205174	GO:0050789	GO:BP	regulation of biological process	21010	13916	c(GO:0008150, GO:0065007)	IBA,IDA IBA TAS NAS IC IEA,IEA,ISS IBA TAS IC IEA,IDA,IMP ISS IBA,ISS IEA,IDA IMP TAS IEA,ISS IEA,IBA IEA,IDA IMP ISS IBA IEA,IDA,IMP IEA,IDA IBA TAS IEA,IDA IMP IBA IEA,IDA ISS IBA,ISS IBA TAS IEA,IMP,IBA IEA,IDA IMP ISS NAS IC,IDA IBA IEA,IDA IBA IEA,IDA ISS TAS IEA,IEA,IMP IBA IEA,ISS IBA IEA,TAS IEA,IBA IEA,ISS,IBA TAS IEA,IMP IBA TAS NAS IEA,IEA,IDA IBA IEA,TAS IEA,ISS,IDA IMP IGI ISS TAS IC…	BCAN,YWHAE,TUBA1A,SYT11,ATCAY,GPM6B,PTPRZ1,SRI,GPM6A,FXYD6,ITGB8,RTN3,FEZ1,TCF12,CBX5,TCF4,SEMA5A,NDUFA4,PHLDA1,CD24,PEA15,RASSF2,ATP1B2,RAB3IP,MYO10,ZBTB20,SLC1A2,NDRG2,SCD,VIPR2,STMN1,DCX,GPR37L1,RND2,NCAM1,APP,ABAT,SKA2,CYP51A1,PRDX2,IGFBPL1,DDR1,PTPRS,RTN1,SCN3B,MMD2,TUBB2B,CCT3,SEZ6L,FADS1,MAGED1,SOX4,VCAN,PFN2,MAP1B,HIP1R,TNR,TSC22D1,ETV1,SUSD5,ATP6V0E2,S100B,NFIB,DPP6,CHGB,PCDHGC3,MAP2,SMO…
9.22756e-05	140	324	14	0.0432099	0.1	GO:0010977	GO:BP	negative regulation of neuron projection development	21010	4637	c(GO:0010975, GO:0031175, GO:0031345)	ISS IBA IEA,ISS IEA,ISO IEA,ISS,IEA,IEA,ISS IBA IEA,IGI,ISS IEA,ISS IEA,IDA,TAS,IEA,ISS	SEMA5A,PTPRS,TNR,MAP2,NEU4,SLIT1,THY1,CRMP1,DPYSL3,LRP4,SPOCK1,DCC,GFAP,FGF13
9.5543e-05	45	342	9	0.0263158	0.2	GO:0008038	GO:BP	neuron recognition	21010	3153	c(GO:0008037, GO:0048666)	ISS IEA,ISS IEA,NAS,IBA IEA,ISS IEA,IEA,IBA,IEA,TAS	SEMA5A,APP,NRCAM,GAP43,ROBO1,NCAM2,DSCAML1,CNR1,OPCML
9.6046e-05	1287	357	50	0.140056	0.03885	GO:0006811	GO:BP	monoatomic ion transport	21010	2531	GO:0006810	IDA,IDA IMP TAS IEA,IEA,IBA IEA,IMP,IDA IBA IEA,TAS IEA,IEA,IDA IMP NAS IEA,IDA IMP TAS IEA,IGI IEA,IDA ISS IBA,ISS,IDA,IEA,IEA,IEA,IDA ISS IEA,IEA,IBA IEA,ISS IEA,ISS IBA,IEA,IGI IBA IEA,IDA TAS NAS IEA,IEA,IBA TAS IEA,IEA,IEA,IEA,IEA,IDA IBA,TAS IEA,ISS IBA IEA,IBA IEA,IEA,IEA,IMP ISS IBA IEA,IEA,IDA ISS IBA NAS IEA,IEA,TAS,ISS IBA IEA,IEA,IEA,IDA IMP IBA,IMP TAS IEA,IDA IBA IEA,ISS NAS IEA,IDA…	YWHAE,SRI,GPM6A,FXYD6,NDUFA4,ATP1B2,SLC1A2,SFXN1,SCN3B,SLC39A6,ATP6V0E2,DPP6,NLGN3,FHL1,SERPINE2,EDNRB,PLP1,NPPA,GRIA2,ASIC4,SLC22A17,THY1,ADCYAP1R1,TF,TTYH1,SNAP25,KCNJ10,GRIK2,ATP6V1G2,GRIA3,GRIA4,SLC6A1,SLC25A18,KCNIP3,NKAIN4,EHD3,CNTN1,FGF12,RACGAP1,ASIC1,TSPAN13,SLC1A6,FGF13,SLC38A3,CNR1,ABCB6,SLC1A1,KCND2,FYN,KCNQ2
0.000111296	280	312	19	0.0608974	0.0678571	GO:0098742	GO:BP	cell-cell adhesion via plasma-membrane adhesion molecules	21010	19760	GO:0098609	IDA IMP IBA,IBA,NAS IEA,ISS NAS IEA,IEA,ISS IBA,IBA IEA,IDA,IBA,NAS IEA,IDA,IGI IBA IEA,IEA,IDA IBA,IDA IMP,IEA,IBA IEA,NAS IEA,IDA	PTPRS,CADM2,PCDHGC3,NRXN1,SPARCL1,CADM1,CDH10,BMP2,CRB1,PCDHB5,ROBO1,LRRC4C,PCDH15,DSCAML1,SLITRK2,CDHR1,CDH11,PCDHGB4,PLXNB3
0.000130795	125	164	10	0.0609756	0.08	GO:0048675	GO:BP	axon extension	21010	13585	c(GO:0007409, GO:1990138)	ISS IBA IEA,IEA,ISS IEA,TAS IEA,IEA,ISS,ISS,IDA IEA,ISS,NAS	SEMA5A,DCX,PTPRS,MAP1B,TNR,MAP2,NLGN3,SLIT1,CTTN,NRCAM
0.000132228	4905	357	128	0.358543	0.0260958	GO:0051234	GO:BP	establishment of localization	21010	14265	GO:0051179	IDA IEA,TAS IEA,ISS IBA TAS IEA,ISS IBA IEA,IDA IMP TAS IEA,IEA,IBA IEA,IEA,IEA,IMP,IDA ISS,IDA IEA,IDA IBA NAS IEA,IDA IBA TAS IEA,IEA,ISS IBA,IDA IGI ISS IBA TAS NAS IEA,IEA,IDA IBA IEA,IEA,ISS TAS IEA,IEA,ISS IEA,IEA,IEA,IDA IMP NAS IEA,IMP,ISS IEA,IBA,IEA,IEA,IMP IGI IBA NAS IEA,IDA IMP TAS IEA,IGI IBA IEA,IDA ISS IBA,ISS,IDA IEA,ISS IBA,IDA,IDA IGI ISS TAS,IBA,IEA,IEA,ISS IEA,IEA,IEA,IDA ISS…	YWHAE,TUBA1A,SYT11,GPM6B,SRI,GPM6A,FXYD6,RTN3,FEZ1,NDUFA4,CD24,PEA15,ATP1B2,RAB3IP,SGCB,MYO10,SLC1A2,SNX22,SFXN1,SLC35F1,APP,ABAT,CYP51A1,SERINC5,DDR1,SCN3B,CCT3,SOX4,PMP2,PFN2,MAP1B,HIP1R,SLC39A6,ATP6V0E2,DPP6,MAP2,APOD,NLGN3,FHL1,CLU,ZDHHC22,NTRK2,SERPINE2,NRXN1,EDNRB,PLP1,NPPA,BNIP3,SLIT1,GRIA2,PID1,CTTN,SCG5,ASIC4,FERMT1,SLC22A17,EGFR,THY1,CLIP3,APLP1,SCG2,RFTN2,ADCYAP1R1,CRYAB,GABBR1,TF,TTYH…
0.000142946	154	355	15	0.0422535	0.0974026	GO:0010976	GO:BP	positive regulation of neuron projection development	21010	4636	c(GO:0010975, GO:0031175, GO:0031346)	IEA,ISS IEA,IBA,IMP,ISS IBA IEA,ISS IEA,NAS,ISS IEA,ISS IEA,IEA,ISS,IDA,IEA,IEA,ISS IEA	FEZ1,ATP1B2,DDR1,TUBB2B,NTRK2,PTN,NRXN1,DBN1,DPYSL3,CNTN1,NDRG4,PLXNB3,CNR1,FYN,TOX
0.000148157	178	353	16	0.0453258	0.0898876	GO:0001764	GO:BP	neuron migration	21010	440	c(GO:0016477, GO:0048699)	IEA,IEA,IDA,IDA IEA,IMP,TAS,ISS IEA,NAS,ISS,NAS,IEA,IMP,IBA IEA,IEA,ISS IEA,IEA	YWHAE,TUBA1A,GPM6A,DCX,TUBB2B,MAP1B,NTRK2,NRCAM,SPOCK1,DNER,ASCL1,CTNNA2,DCC,TYRO3,FGF13,FYN
0.000161092	5542	357	140	0.392157	0.0252616	GO:0051179	GO:BP	localization	21010	14235	GO:0008150	IDA IMP IEA,TAS IEA,ISS IBA TAS IEA,IDA ISS,ISS IBA IEA,IDA IMP TAS IEA,IEA,IBA IEA,IEA,IEA,IBA IEA,IMP,IDA ISS,IDA IEA,IDA IBA NAS IEA,IDA IMP IBA TAS IEA,IEA,ISS IBA,IDA IGI ISS IBA TAS NAS IEA,IEA,IDA IBA IEA,IEA,ISS TAS IEA,IEA,ISS IEA,IEA,IEA,IDA IMP NAS IEA,IDA,IMP HMP,IEA,ISS IEA,IBA,IEA,IEA,IMP IGI IBA NAS IEA,IDA IMP TAS IEA,IGI IBA IEA,IDA ISS IBA,ISS,IDA IEA,ISS IBA,IDA,IDA IGI ISS TAS…	YWHAE,TUBA1A,SYT11,ATCAY,GPM6B,SRI,GPM6A,FXYD6,RTN3,FEZ1,SCG3,NDUFA4,CD24,PEA15,ATP1B2,RAB3IP,SGCB,MYO10,SLC1A2,SNX22,SFXN1,SLC35F1,APP,ABAT,CYP51A1,SERINC5,DDR1,SCN3B,MMD2,CCT3,MAGED1,SOX4,PMP2,PFN2,MAP1B,HIP1R,SLC39A6,ATP6V0E2,DPP6,MAP2,APOD,NLGN3,FHL1,CLU,ZDHHC22,NTRK2,SERPINE2,PTN,NRXN1,EDNRB,PLP1,NPPA,BNIP3,SLIT1,GRIA2,PID1,CTTN,SCG5,ASIC4,FERMT1,SLC22A17,EGFR,THY1,CLIP3,APLP1,TMEM231,SCG2,R…
0.000174871	1310	316	46	0.14557	0.0351145	GO:0051094	GO:BP	positive regulation of developmental process	21010	14161	c(GO:0032502, GO:0048518, GO:0050793)	IBA,IMP,ISS,IMP,IEA,ISS,ISS IEA,IMP,IEA,IDA,IEA,IDA ISS IEA,IBA,IEA,IEA,ISS,ISS IEA,ISS IEA,IDA,IDA IMP ISS IEA,ISS TAS IEA,IDA,ISS IEA,NAS,ISS,IEA,ISS IEA,IDA ISS IEA,IMP ISS IEA,IMP,IEA,IEA,IDA ISS,IBA,NAS,ISS IBA IEA,IEA,ISS,IDA IBA,ISS IEA,ISS IEA,IEA,ISS IEA,IEA,IBA,IBA	BCAN,GPM6B,PTPRZ1,ITGB8,TCF12,TCF4,SEMA5A,CD24,RND2,MMD2,MAGED1,SOX4,VCAN,MAP1B,S100B,NLGN3,NTRK2,ZEB1,SERPINE2,PTN,NRXN1,BNIP3,SOX8,NRCAM,GPRC5B,SOX2,DBN1,BMP2,SOX11,VSTM2A,OLIG2,LRRN1,ROBO1,HAPLN1,ACTL6B,SLITRK2,THBS2,OLFM1,SOX6,EPHB1,ASCL1,LRRN3,ANKRD54,GFAP,PLXNB3,NCAN
0.000175075	5511	313	125	0.399361	0.0226819	GO:0048523	GO:BP	negative regulation of cellular process	21010	13456	c(GO:0009987, GO:0048519, GO:0050794)	IDA IEA,ISS TAS IEA,IDA,ISS,ISS IEA,IDA TAS IEA,IMP,IMP,IDA IMP IBA IEA,ISS IBA IEA,IMP,IDA IBA IEA,IDA IEA,ISS IEA,IEA,IBA IEA,IEA,IEA,IMP IEA,IEA,IDA IGI IEA,IEA,ISS IEA,TAS IEA,IEA,IMP ISS IEA,IDA IBA IEA,IDA IMP,IDA IMP IEA,IEA,IMP IEA,ISO IEA,IBA,IMP ISS IEA,IEA,ISS,IDA IMP IEA,IDA,IDA IMP ISS TAS IEA,ISS IEA,IDA IMP TAS IEA,IMP ISS IBA IC IEA,ISS IEA,IDA ISS,IMP ISS IEA,ISS IEA,IDA,IEA,IDA …	YWHAE,SYT11,ATCAY,GPM6B,PTPRZ1,SRI,ITGB8,FEZ1,CBX5,SEMA5A,CD24,PEA15,RASSF2,ATP1B2,RAB3IP,ZBTB20,NDRG2,VIPR2,STMN1,GPR37L1,APP,ABAT,CYP51A1,PRDX2,DDR1,PTPRS,MAGED1,SOX4,PFN2,MAP1B,HIP1R,TNR,TSC22D1,NFIB,PCDHGC3,MAP2,APOD,FHL1,CLU,NTRK2,ZEB1,SERPINE2,PTN,NRXN1,EDNRB,SULF2,NPPA,NEU4,BNIP3,SLIT1,SOX8,PID1,HEY1,CTTN,FERMT1,EGFR,THY1,CRMP1,CADM1,CLIP3,APLP1,TSPAN6,SCG2,CRYAB,GABBR1,PDE2A,RGS17,FAIM2,S…
0.000183336	113	298	12	0.0402685	0.106195	GO:0051963	GO:BP	regulation of synapse assembly	21010	14729	c(GO:0007416, GO:0050807, GO:1901888)	IDA IMP,IEA,ISS,IEA,ISS TAS IEA,ISS,IEA,IEA,IDA IMP ISS IBA IEA,IEA,ISS IEA,IEA	APP,PTPRS,NLGN3,NTRK2,NRXN1,SLIT1,SNAP25,LRRN1,SLITRK2,THBS2,EPHB1,LRRN3
0.000190436	851	316	35	0.110759	0.0411281	GO:0045597	GO:BP	positive regulation of cell differentiation	21010	12063	c(GO:0030154, GO:0045595, GO:0048522, GO:0051094)	IBA,ISS,IEA,ISS,ISS IEA,IMP,IEA,IDA,IDA ISS IEA,IBA,IEA,IEA,ISS,ISS IEA,IDA,IDA IMP ISS IEA,ISS IEA,NAS,ISS,IEA,ISS IEA,IDA ISS IEA,IMP ISS IEA,IMP,IEA,IDA,IBA,NAS,ISS,IDA IBA,ISS IEA,ISS IEA,IEA,IBA,IBA	BCAN,PTPRZ1,TCF12,TCF4,SEMA5A,CD24,RND2,MMD2,SOX4,VCAN,MAP1B,S100B,NTRK2,ZEB1,SERPINE2,PTN,SOX8,NRCAM,GPRC5B,SOX2,DBN1,BMP2,SOX11,VSTM2A,OLIG2,ROBO1,HAPLN1,ACTL6B,OLFM1,SOX6,ASCL1,ANKRD54,GFAP,PLXNB3,NCAN
0.00025104	1054	357	43	0.120448	0.040797	GO:0034220	GO:BP	monoatomic ion transmembrane transport	21010	8894	c(GO:0006811, GO:0055085)	IDA,IDA IMP TAS IEA,IEA,IBA,IMP,IDA IBA,IEA,IEA,IDA IMP IEA,IDA IMP TAS,IGI IEA,IDA ISS IBA,ISS,IDA,IEA,IEA,IDA ISS IEA,IEA,IBA IEA,IEA,ISS IBA,IEA,IEA,TAS IEA,IEA,IBA IEA,IEA,IEA,IEA,IEA,IDA IBA,IEA,ISS IBA IEA,IEA,IMP ISS IBA,IDA ISS IBA IEA,IEA,IBA,IDA,IMP IEA,IDA IBA IEA,ISS IEA,IDA IBA IEA	YWHAE,SRI,GPM6A,FXYD6,NDUFA4,ATP1B2,SLC1A2,SFXN1,SCN3B,SLC39A6,ATP6V0E2,DPP6,NLGN3,FHL1,EDNRB,PLP1,NPPA,GRIA2,ASIC4,SLC22A17,THY1,ADCYAP1R1,TF,TTYH1,SNAP25,KCNJ10,GRIK2,ATP6V1G2,GRIA3,GRIA4,SLC6A1,SLC25A18,KCNIP3,EHD3,FGF12,ASIC1,TSPAN13,FGF13,ABCB6,SLC1A1,KCND2,FYN,KCNQ2
0.000251636	194	144	11	0.0763889	0.056701	GO:0021543	GO:BP	pallium development	21010	6431	c(GO:0021537, GO:0048856)	IEA,IEA,IEA,IEA,IEA,IEA,IEA,ISS IEA,IEA,IEA,IEA	BCAN,YWHAE,TUBA1A,FEZ1,DCX,PTPRS,TUBB2B,NTRK2,BNIP3,TUBB2A,EGFR
0.000270846	676	330	31	0.0939394	0.045858	GO:0045596	GO:BP	negative regulation of cell differentiation	21010	12062	c(GO:0030154, GO:0045595, GO:0048523, GO:0051093)	ISS IBA IEA,IEA,IEA,IEA,ISS IEA,IDA,IEA,ISS,IMP IEA,ISS IEA,ISS IEA,IEA,ISS IEA,IBA,IMP,ISS IBA,ISS,IDA IEA,IMP IEA,IEA,ISS IEA,ISS IEA,NAS,IMP,IDA,IEA,ISS IEA,IDA IEA,TAS,ISS,ISS IEA	SEMA5A,GPR37L1,APP,PRDX2,PTPRS,SOX4,TNR,MAP2,ZEB1,PTN,EDNRB,SLIT1,SOX8,HEY1,EGFR,THY1,SOX2,BMP2,SOX11,OLIG2,LRP4,TRIB2,ACTL6B,SOX6,EFEMP1,DLL3,EPHB1,ASCL1,DCC,FGF13,DLL1
[truncated: 424 more rows]
