# Supplementary material for: Network-Based Prediction of Oligodendroglioma Driver Gene Candidates within the Region of the 1p/19q Co-deletion Utilizing Single-Cell Transcriptomes
Source: Comput Struct Biotechnol J. 2026 May 4;35(1):0059. doi: 10.34133/csbj.0059 (PMC13136619; doi:10.34133/csbj.0059)
Supplement: Supplementary 1 — Figs. S1 to S10 Tables S1 to S13 [file csbj.0059.f1.zip › TableS8_ImputedSingleCellGeneExpressionProfiles.xlsx]

## Sheet: Info
Table S8: Imputed gene expression profiles of tumor cells of the three considered oligodendrogliomas MGH36, MGH53, and MGH54.

## Sheet: MGH36_GeneExp_SP1
Gene	Chromosome	Location	MGH36_P1_A01	MGH36_P1_A02	MGH36_P1_A03	MGH36_P1_A04	MGH36_P1_A05	MGH36_P1_A06	MGH36_P1_A08	MGH36_P1_A10	MGH36_P1_A12	MGH36_P1_B02	MGH36_P1_B03	MGH36_P1_B04	MGH36_P1_B06	MGH36_P1_B07	MGH36_P1_B08	MGH36_P1_B09	MGH36_P1_B10	MGH36_P1_B11	MGH36_P1_B12	MGH36_P1_C01	MGH36_P1_C03	MGH36_P1_C05	MGH36_P1_C06	MGH36_P1_C07	MGH36_P1_C08	MGH36_P1_C09	MGH36_P1_C10	MGH36_P1_C11	MGH36_P1_D01	MGH36_P1_D02	MGH36_P1_D03	MGH36_P1_D04	MGH36_P1_D06	MGH36_P1_D07	MGH36_P1_D08	MGH36_P1_D09	MGH36_P1_D11	MGH36_P1_F01	MGH36_P1_F02	MGH36_P1_F03	MGH36_P1_F04	MGH36_P1_F05	MGH36_P1_F06	MGH36_P1_F08	MGH36_P1_F11	MGH36_P1_F12	MGH36_P1_G02
NOC2L	1	944203	2.22	5.72	6.06	0.66	6.46	6.17	6.07	5.78	7.16	5.69	7.55	1.72	5.11	6.2	5.04	7.41	5.89	6.09	6.26	5.11	7.25	8.84	6.07	3.43	5.95	5.82	6.86	4.48	5.92	7.27	7.25	6.91	5.57	6.08	6.16	5.96	5.5	6.22	6.61	7.75	5.34	5.92	6.12	2.36	6.32	5.64	7.18
ISG15	1	1001138	7.66	6.87	8.03	6.97	6.42	8.13	6.97	6.51	4.19	6.82	5.85	7.37	8.11	6.88	6.67	8.29	7.18	8.36	5.54	7.35	7.69	7.36	6.96	5.77	7.8	3.16	7.58	7.07	8.43	6.79	6.79	9.14	8.07	7.69	7.48	6.24	7.1	6.81	3.69	6.51	6.44	4.19	7.63	6.8	12.02	6.41	8.18
SDF4	1	1216908	7	6.45	5.75	6.63	5.85	5.51	5.24	5.97	6	5.67	6.3	1.77	5.52	1.49	5.3	6.66	4.84	3.43	6.27	5.87	4.55	6.66	5.56	6.46	5.66	0.67	3.94	5.92	6.34	5.38	1.37	1.46	6.59	6.3	5.71	5.54	6.14	6.82	2.58	2.01	4.11	4.75	7.63	5.15	6.47	4.48	6.98
UBE2J2	1	1253909	6.09	6.3	0.78	3.64	5.82	3.49	5.84	5.81	5.35	6.2	5.87	5.93	5.6	5.91	5.96	5.37	2.48	5.33	5.26	5.52	5.86	5.98	5.97	6.71	6.16	5.88	5.49	6.83	6.06	6.01	5.99	6.67	6.02	5.91	6.05	6.13	0.69	5.94	5.91	6.28	5.94	5.6	2.91	5.42	6.12	6.36	5.98
SCNN1D	1	1280436	5.07	5.65	5.43	5.27	5.28	5.7	5.35	5.98	5.46	4.95	5.14	5.52	5.41	5.29	5.38	5.59	5.33	5.67	6.07	5.19	5.5	5.52	5.52	5.27	5.35	5.12	5.06	7.23	5.46	5.53	5.15	6.4	5.26	2.83	5.81	5.42	5.46	5.43	2.54	5.35	4.47	3.87	5.56	3.43	5.44	5.36	6.7
ACAP3	1	1292390	4.14	4.14	6.18	5.76	3.95	4.47	5.77	3.97	4.33	2.58	4.21	4.57	5.39	5.85	1.08	3.72	3.6	4.87	1.26	5.35	5.36	2.41	5.76	0.82	4.76	5.8	5.63	2.31	3.36	5.82	1.42	5.04	4.67	5.48	2.63	0.98	5.53	3.79	1.09	3.41	5.44	3.67	4.74	5.43	4.17	0.23	5.66
AURKAIP1	1	1373730	7.21	6.99	7.25	7.14	7.37	8.14	7.34	8.6	6.57	6.37	7.26	8.85	8.32	6.64	7.34	7.47	6.65	7.26	7	7.27	7.2	9.54	5.91	7.2	7.44	2.52	7.42	7.49	3.82	2.94	7.07	6.78	7.8	7.19	6.72	7.25	7.64	7.26	6.89	8.37	7.24	7.11	7.92	7.53	7.27	7.88	7.44
CCNL2	1	1385711	5.46	6.51	7.95	5.61	6.26	5.68	6.05	5.26	6.82	6.31	6.33	6.8	5.21	8.52	5.37	8.49	5.62	7.14	5.68	6.37	7.63	6.87	6.5	3.65	6.15	7.22	5.37	8.35	7.06	6.05	7.1	6.82	6.45	6.5	6.37	7.17	8.01	6.06	7.55	5.42	8.08	6.68	6.78	6.2	6.88	7.14	6.26
MRPL20	1	1401909	8.84	7.66	8.6	1.74	7.16	8.68	3.39	7.24	7.51	7.12	3.93	6.63	7.62	6.67	6.13	6.63	6.72	8.48	8.07	6.74	5.14	6.78	8.34	5.24	6.38	6.52	8.01	6.85	6.84	6.24	6.4	7.04	6.86	6.89	7.57	6.89	3.47	6.45	5.14	6.57	7.15	4.37	6.74	6.62	7.29	7.7	6.6
SSU72	1	1541673	5.74	6.2	5.95	7.45	5.91	8.58	5.65	7.06	5.73	5.61	6.37	5.14	7.49	6.19	1.08	6.66	6.89	6.38	6.07	5.85	6.49	6.19	2.07	4.28	3.64	5.9	5.8	5.97	6.21	6.77	2.59	4.78	2.07	5.05	7.38	5.91	6.13	5.98	2.14	7.3	5.85	5.86	7.78	5.81	6.67	5.79	6.1
SLC35E2B	1	1659529	6.73	5.5	4.41	7.19	4.29	2.71	7.27	5.21	6.25	6.45	4.86	4.37	4.44	6.61	4.79	4.5	1.6	6.86	6.8	0.4	6.27	0.92	2	1.69	5.13	3.32	4.34	4.39	5.78	2.52	6.91	4.4	5.52	5.49	4.8	7.3	4.46	4.79	1.42	4.11	1.89	8.03	4.58	3.83	5.04	3.26	4.27
GNB1	1	1785285	3.41	5.35	0.59	8.46	3.43	5.02	4.91	6.12	5.82	5.38	5.22	7.32	2.21	5.03	3.83	4.8	4.76	4.12	7.01	6.74	4.31	4.95	4.38	7.45	6.42	6.57	4.81	7.58	4.92	6.47	3.17	5.24	6.3	5.34	6.02	5.05	5.36	5.31	5.78	3.46	6.89	3.72	5.71	6.77	5.5	4.47	6.35
PRKCZ	1	2050411	6.52	5.98	6.09	5.26	6.41	5.6	6.13	6.6	5.74	6.94	6.39	6.19	7.04	5.83	6.04	4.04	3.6	5.7	5.88	6.49	6.21	6.51	6.69	5.95	6.09	0.79	6.27	5.12	7.2	5.6	4.93	5.41	6.89	6.3	6.29	5.98	5.38	5.7	0.75	6.37	6.13	5.59	6.51	5.26	8.72	5.12	6.82
RER1	1	2391775	3.33	1.68	3.58	5.66	5.97	3.49	6.16	5.93	6.49	5.74	6.03	5.67	5.75	2.77	5.8	3.52	5.35	5.06	0.82	5.97	6.59	6.26	3.26	4.95	5.96	5.78	5.7	5.63	5.48	5.73	7.51	6.99	5.68	5.24	6.98	5.59	6.1	5.34	5.64	0.98	7.02	6.14	7.06	6.19	6.48	5.76	5.95
PEX10	1	2403964	6.92	6.22	6.48	6.14	6.26	6.55	7.08	6.59	6.58	1.37	6.78	6.21	6.67	6.94	6.16	7.08	7.06	8.13	7.21	7.35	6.26	8.51	6.77	2.21	5.73	1.74	6.75	7.78	6.65	5.93	6.17	6.42	6.69	6.4	7.24	6.74	4.84	2.75	6.59	5.13	6.8	3.54	6.54	6.18	7.32	6.74	3.43
PANK4	1	2508537	2.29	5.72	5.42	4.9	5.6	5.34	7.81	5.63	6.99	5.42	5.71	5.97	4.51	6.03	4.78	5.85	6.76	5.87	4.77	5.26	5.81	5.31	5.92	5.74	8.59	5.97	2.63	7.35	5.77	5.86	5.8	3.55	5.64	6.01	5.11	5.83	7.74	7.43	4.84	4.78	5.04	1.58	5.17	5.51	5.82	3.73	5.53
WRAP73	1	3630767	5.52	8.64	5.41	5.44	5.49	6.68	5.62	4.15	5.55	8.32	1.56	2.27	5.87	5.43	5.6	1.56	5.62	0.88	6.73	4.06	5.7	5.7	5.59	7.85	5.34	7.56	5.8	5.81	5.41	5.28	5.57	6.59	8.47	5.68	1.05	5.86	5.64	5.5	5.74	7.6	5.49	4.99	5.73	5.66	6.18	5.35	5.81
LRRC47	1	3778559	3.54	2.83	2.64	1.51	1.08	6.1	4.65	7.39	3.62	4.26	1.96	5.05	6.71	1.27	6.98	2.04	5.02	3.9	4.07	6.65	6.01	4.71	3.72	0.98	0.62	5.62	3.36	0.49	6.51	1.39	2.81	6.97	3.11	4.22	2.32	2.9	4.41	3.94	5.8	1.78	0.53	7.2	4.21	2.93	4.38	4.44	4.68
C1orf174	1	3889125	2.63	3.97	2.27	2.12	1.34	2.86	7.87	4.15	1.24	4.44	1.67	2.57	1.63	1.66	1.45	2.2	2.37	2.84	0.84	5.89	2.42	2.18	1.49	1.58	1.59	1.42	2.26	4	0.69	2.19	1.58	6.24	1.79	6.01	1.82	3.07	3.72	2.34	6.8	1.21	4.3	1.58	3.31	1.41	6.84	0.36	3.69
RPL22	1	6185020	7.85	8.65	7.76	8.04	2.61	4.47	1.35	8.15	7.21	7.62	8.66	5.91	8.15	6.75	6.04	8.62	7.51	1.89	8.65	8.26	4.47	7.23	6.86	7.02	6.18	7.45	5.32	7.95	6.4	6.76	7.54	5.17	8.05	7.93	7.02	6.23	7.76	6.96	4.3	7.45	8.14	8.48	6.75	6.55	7.21	8.26	7.86
ACOT7	1	6264269	8.04	7.18	6.22	6.7	7.55	7.51	8.21	6.48	6.95	6.13	7.81	7.97	2.18	7.24	5.83	1.74	7.17	7.4	5.41	1.23	5.24	5.71	6.82	8.96	6.76	5.17	6.58	7.94	6.1	5.23	5.41	7.12	6.54	5.79	7.63	6.44	7.32	8.19	5.08	4.54	7.84	6.22	6.96	7.53	7.96	7.51	7.89
ZBTB48	1	6579994	7.43	6.08	6.19	5.35	5.8	6.47	4.95	6.37	5.37	5.06	5	5.07	4.95	5.43	7.03	8.31	5.06	5.12	6.75	5.38	5.23	6	5.7	7.78	5.86	5.51	6.23	6.06	5.81	5.41	5.01	5.68	6.32	5.81	4.2	6.32	8.13	5.35	3.26	3.88	5.91	2.37	5.65	4.88	5.9	6.05	5.47
THAP3	1	6624866	5.81	6.24	6.69	5.41	6.13	4.17	6.15	6.63	1.93	5.58	6.06	6.11	5.75	6.26	5.96	8.33	1.8	5.88	4.06	3.89	5.93	6.1	5.92	5.65	2.85	7.16	2.65	5.54	7.8	7.64	7.16	2.85	6.01	6.15	5.74	5.85	5.74	6.78	2.7	1.67	5.97	5.02	5.95	6.19	6.32	5.85	5.08
DNAJC11	1	6634168	5.99	5.97	6.58	4.79	6.53	6.24	7.07	5.83	5.82	5.51	6.46	5.3	4.53	6.46	1.99	6.63	7.03	6.17	5.46	3.86	6.6	6.36	5.91	7.69	6.06	5.93	5.73	8.56	7.59	6.78	6.57	5.55	8.22	5.55	5.67	6.09	5.58	5.85	5.67	5.99	1.04	8.18	6.92	6.11	6.35	5.95	5.86
CAMTA1	1	6785454	7.6	5.48	6.31	5.46	5.95	5.84	4.45	7.38	3.3	7.31	4.14	7.99	0.58	7.19	6.01	5.95	1.33	5.81	6.17	7.88	8.57	6.18	5.23	7.42	6.73	1.48	5.61	4.44	5.47	6.39	2.51	6.65	5.92	5.46	6.26	7.72	7.99	5.32	6.5	5.8	6.03	6.1	5	2.41	4.24	6.58	6.16
VAMP3	1	7771296	6.99	6.91	6.98	7.99	6.56	8.54	7.28	7.76	6.34	5.04	6.41	6.95	6.15	6.63	6.41	6.63	5.94	6.33	6.8	6.26	7.75	7.58	6.57	4.95	6.73	5.53	6.63	6.99	6.88	6.79	4.98	6.84	6.97	6.56	6.03	7.03	6.47	5.38	4.76	5.67	7	1.14	7.1	6.62	7.4	6.16	7.16
PARK7	1	7954291	8.82	9.12	8.71	9.78	8.67	6.08	7.81	8.31	7.79	5.43	8.02	8.25	8.19	8.96	8.18	9.6	8.3	8.54	7.02	9.05	8.46	8.41	7.83	9.72	9.49	9.44	9.42	7.98	9.2	8.81	6.77	7.84	9.99	9.18	9.16	10.45	8.99	9.14	7.55	8.45	10.16	8.46	8.61	8.06	7.46	8.27	7.47
RERE	1	8352397	0.85	5.62	2.24	5.55	0.5	3.86	3.96	6.26	3.79	5.28	4.35	6.92	4.27	6.19	3.55	4.12	4.24	7.32	4.96	4.02	3.97	3.74	5.77	4.71	5.98	5.15	3.76	5.87	1.57	4.91	4.02	4.69	4.22	3.95	3.55	6.16	3.66	6.56	2.68	4.69	2.64	2.19	5.74	4.43	4	5.2	5.37
ENO1	1	8861000	9.4	6.68	9.67	8.44	8.24	9.17	8.84	4.87	7.98	7.17	8.15	8.85	6.21	9.78	8.05	9.91	7.54	8.74	6.04	9.69	9.86	10.85	9.32	8.98	7.2	5.73	9.86	7.74	8.87	8.3	7.01	9.07	9.03	7.59	9.16	9.62	8.4	11.3	8.03	9.01	9.02	8.75	11.66	8.43	7.06	5.8	9.54
SLC2A5	1	9035106	7.74	7.67	6.85	7.59	8.23	8.04	8.82	7.74	8.13	7.11	4.79	7.5	7.12	7.38	6.64	8	5.95	6.72	6.99	7.94	7.57	8.43	8.08	7.86	8.58	7.03	7.24	2.31	7.89	7.55	7.48	6.52	8.36	7.75	7.75	7.47	8.09	7.73	7.13	6.67	7.18	6.58	7.81	8.56	9.41	6.87	7.99
CLSTN1	1	9728926	1.31	6.99	1.93	4.85	6.07	4.76	6.74	4.44	5.07	4.21	4.77	4.61	4.07	7.54	4.84	0.39	4.08	5.41	5.9	5.5	6.09	4.29	3.32	0.63	5.61	5.57	4.23	6.5	5.28	2.66	1.15	2.6	4.68	4.31	6.31	6.61	5.66	1.41	4.75	5.1	4.09	1.33	4.35	4.42	5.6	4.03	4.84
LZIC	1	9922113	8.16	6.89	8.24	6.63	6.44	6.42	6.35	6.15	6.29	6.42	6.48	8.51	6.5	6.33	7.51	8.46	6.1	6.41	4.72	6.46	6.3	6.49	7.26	6.66	6.44	7.15	6.81	6.96	6.97	6.36	7.75	6.89	6.7	6.99	7.27	6.25	2.81	6.09	3.23	3.45	6.14	8.07	6.82	7.98	7.6	7.3	6.77
NMNAT1	1	9943428	3.21	1.06	3.11	2.93	3.59	4.1	3.5	2.83	3.05	2.32	3.05	2.65	2.59	2.81	2.66	3.63	1.45	4.01	3.29	2.61	2.4	3.62	3.05	1.96	3.34	5.88	2.18	2.44	3.32	2.75	2.64	2.37	3.38	7.34	2.56	3.66	5.18	3.18	2.45	2.06	2.72	2.51	1.44	1.91	9.26	2.12	3.35
KIF1B	1	10210805	4.01	1.14	4.79	3.07	7.3	6.84	5.38	0.59	5.16	4.84	5.4	1.65	2.86	5.73	1.16	3.85	5.11	5.27	1.41	0.5	2.29	6.03	5.13	3.22	4.43	5.73	5.11	6.87	5.8	0.3	6.94	4.33	5.72	3.47	6.08	2.3	3.38	7	5.91	0.28	5.83	5.8	6.41	4.83	5.56	3.69	4.14
PGD	1	10398592	7.78	7.93	7.46	5.34	7.59	8.46	8	6.56	8.48	8.43	6.99	1.42	5.51	7.01	7.58	6.89	8.13	7.74	5.84	7.94	6.6	7.17	7.14	7.6	8.25	7.31	7.62	7.52	3.52	8.47	6.37	7.05	7.9	7.35	7.39	6.52	8.05	7.72	4.19	8.08	8.51	8.7	7.47	8.12	8.62	7.62	7.97
DFFA	1	10456522	2.27	2.8	4.26	3.94	3.06	4.2	3.06	3.95	7	6.08	4.53	3.11	6.49	4.14	7.91	4.65	6.42	4.34	7.76	7.89	7.54	8.91	3.04	3.23	3.92	2.71	4.38	3.29	6.64	3.68	2.93	3.82	4	3.14	6.9	4.87	1.21	3.34	4.25	2.97	7.35	2.83	7.64	2.61	9.95	1.61	7.07
TARDBP	1	11012344	5.24	4.75	7.25	5.64	5.37	0.75	4.06	7.41	7.18	6.54	5.4	3.67	8.04	5.33	8.15	7.24	6.37	5.49	6.93	4.4	5.26	8.58	6.56	6.89	4.84	5.06	1.74	7.44	6.84	7.6	7.3	1.16	4.45	6.01	1.18	5.38	0.4	4.99	5.55	2.19	4.73	1.16	5.89	6.69	6.19	7.77	7.87
SRM	1	11054584	6.95	5.44	4.38	8.24	6.42	5.19	5.69	6	2.19	3.13	6.63	6.35	6.22	6.35	6.36	6.41	7.24	4.58	5.91	6.4	5.22	5.05	6.65	6.09	6.92	5.64	6.49	6.67	5.72	4.68	2.63	6.28	5.85	6.17	4.15	6.27	5.99	5.69	4.6	6.33	7.03	5.6	6.37	6.37	5.93	5.91	6.31
EXOSC10	1	11066618	6.06	3.62	6.11	8.59	6.12	6.07	6.04	6.25	4.77	6.31	3.68	7.19	5.62	7.45	7.52	6.13	6.63	5.79	6.58	6.24	5.88	6.39	5.87	4.03	5.8	5.84	6.11	5.61	0.94	7.76	3.79	6.05	5.84	6.07	6.3	8.77	4.56	5.92	4.98	7.68	6.04	7.67	6.09	5.47	6.06	6.3	7.57
UBIAD1	1	11273206	7.59	3.44	0.53	7.37	3.4	0.84	4.46	3.1	5.31	3.53	3.22	1.08	2.48	3.3	0.41	3.44	0.49	0.48	1.18	1.01	3.3	1.3	6.3	3.18	3.28	2.97	1.18	0.37	0.97	7.6	6.99	3.34	3.29	3.52	7.46	1.04	0.07	2.85	2.01	3.32	3.22	3.13	3.57	0.84	4.19	3.25	3.43
FBXO44	1	11654375	3.83	6.79	1.62	1.88	0.96	4.07	1.71	3.59	6.48	6.04	0.98	1.67	0.8	1.2	6.51	1.12	5.74	1	6.01	3.58	5.82	1.96	6.14	1.66	0.78	0.6	0.31	6.94	2.98	0.92	3.33	0.44	1.27	1.38	0.7	1.8	0.78	1.12	6.15	5.64	0.76	0.44	3.69	6.13	7.01	0.3	3.46
FBXO6	1	11664200	3.14	4.41	3.45	3.15	3.64	4.35	4.09	2.18	7.81	5.02	3.11	3.43	1.63	4	5.68	3.67	2.02	4.3	3.82	1.83	3.44	3.03	3.68	2.27	4.19	7.28	7.84	3.75	2.14	3.01	3.9	1.16	3.08	2.18	2.97	3.38	2.01	2.92	2.46	3.3	2.58	4.29	4.49	2.04	9.25	4.14	4.19
MAD2L2	1	11674480	6.67	8.33	5.95	7.25	7.55	7.21	7.43	5.99	6.09	6.42	6.82	7.53	5.99	7.68	5.91	6.48	4.81	7.79	5.98	7.28	7.25	7.97	5.02	7.02	7.37	5.8	7.28	7.27	7.21	7.15	6.83	7.12	7.2	6.78	7.53	7.24	7.54	6.05	7.54	6.58	7.14	5.92	6.55	7.38	7.92	6.85	7.26
CLCN6	1	11806096	3.72	7.1	4.58	5.48	4.14	6.81	5.78	7.73	2.15	3.83	6.49	5.18	5.3	7.79	6.3	7.53	0.32	6.43	5.9	4.32	5	2.96	4.76	7.27	5.31	4.03	4.25	4.38	6.34	5.35	0.64	6.89	7.6	5.17	1.36	6.21	4.91	5.2	1.14	7.9	1.15	4.48	5.04	7.06	5.1	6.68	5.6
NPPA	1	11845709	8.52	10.1	1.59	10.65	8.51	8.61	8.49	8.56	8.47	10.73	8.46	8.43	6.54	8.44	7.75	8.47	6.92	8.67	10.22	8.46	8.41	8.42	6.86	10.49	8.04	8.43	8.5	3.55	11.38	7.91	7.21	8.25	8.55	11.17	8.35	8.49	8.53	8.37	7.47	8.04	4.84	6.43	8.51	9.7	7.55	9.48	8.45
PLOD1	1	11934205	7.41	6.5	7.95	5.89	8.3	6.84	7.17	6.22	6.55	6.29	6.41	7.64	5.94	5.57	4.48	7.97	6.19	4.33	7.41	4.7	5.22	6.76	4.97	7.09	6.1	4.02	4.83	6.6	6.44	5.95	3.45	7.02	6.36	6.46	6.96	3.04	7.03	6.17	4.34	7.29	5.23	5.92	7.59	5.6	7.85	4.89	7.22
MFN2	1	11980181	5.1	5.48	7.91	6.7	6.62	5.3	5.19	5.09	6.56	6.63	4.9	5.1	5.86	4.49	4.61	5.29	6.7	5.29	4.43	4.76	6.82	7.42	5.28	5.44	5.25	6.5	5.61	7.04	5.37	6.13	6.3	5.32	5.84	5.09	5.17	5.38	4.55	4.82	1.93	5.08	4.5	4.71	5.49	7.79	5.66	5.33	5.37
MIIP	1	12019466	5.6	8.61	6.14	7.59	8.45	5.84	5.8	6.75	5.45	5.84	6.61	5.44	5.73	6.52	5.73	7.37	5.86	5.31	2.19	5.84	6.12	5.81	6.14	6.23	9.2	5.93	7.34	5.67	8.11	6.5	6.86	5.79	7.91	5.93	5.69	4.12	7.1	6.83	7.16	7.51	6.91	0.99	3.21	6.19	8.01	5.41	6.79
DHRS3	1	12567910	8.09	8.11	7.57	7.91	8.22	7.18	7.23	8.25	7.93	7.65	9.25	6.96	7.8	7.6	7.04	9.22	7.88	8.21	8.1	7.32	7.76	9.34	7.89	7.48	7.82	7.47	7.07	7.64	7.74	8.28	7.09	7.99	8.39	8.5	8.28	8.5	8.5	7.29	7.58	7.89	7.74	6.87	8.82	7.84	10.69	6.02	8.95
KAZN	1	13892792	7.14	2.92	4.69	4.27	7.08	7.26	4.74	0.93	5.02	3.51	4.98	4.93	3.43	6.6	4.77	5.23	3.55	4.03	6.04	4.6	4.24	4.11	4.75	4.39	5.48	0.48	1.34	4.63	3.81	1.61	4.71	4.27	2.49	3.27	4.62	8.28	5.26	0.3	4.38	2.93	4.36	0.31	6.7	3.56	4.61	4.04	4.64
CASP9	1	15490832	7.49	6.08	6.07	6.79	8.47	6.11	5.84	7.51	5.86	5.47	5.9	5.57	6.16	5.82	0.77	6.02	3.91	8.82	5.66	5.73	5.5	7.1	8.52	5.68	6.24	7.15	2.16	6.35	5.69	6.14	6.89	5.81	6.05	8.97	5.58	5.64	6.13	5.66	5.64	7.25	5.55	6.75	4.94	5.72	6.85	5.12	6.17
FBLIM1	1	15756607	4.33	4.41	4.41	4.79	4.65	5.67	4.08	4.83	4.31	3.57	4.66	3.22	3.76	5.02	4.22	5	3.9	4.95	4.22	4.01	3.91	4.83	3.71	2.98	4.44	3.37	4.37	4.31	4.01	3.33	3.99	4.45	4.07	4.29	4.2	5.51	3.6	4.7	4.21	3.24	3.78	3.4	5.75	4.42	10.59	3.28	5.41
ZBTB17	1	15941869	6.27	7.96	5.38	8.23	6.37	5.75	5.8	4.2	5.29	5.88	6.44	5.8	1.4	6.17	5.39	6.21	5.31	6.04	5.66	6.23	5.66	3.07	6.36	6.35	6.25	5.94	5.64	6.05	6.39	5.96	6.11	5.93	6.11	5.98	7.11	8.95	5.5	5.63	5.53	6.18	6.07	6.98	5.39	6.39	6.2	7.48	6.01
FBXO42	1	16246840	4.76	5.3	5.26	4.76	5.56	5.15	5.58	5.27	4.72	4.51	4.67	5.25	4.95	5.34	5.49	5.25	3.55	2.1	1.04	3.82	4.66	5.22	3.95	4.92	4.97	4.61	5.17	5.19	7.18	4.95	3.26	4.79	4.89	5.05	5.08	5.1	4.86	4.9	4.43	5.28	4.77	5.22	5.28	4.67	5.66	4.85	4.95
SZRD1	1	16352575	5.47	3.5	0.57	7.12	4.96	2.02	5	4.12	0.71	3.26	5.12	4.39	4.67	6.97	4.47	5.38	5.12	4.21	3.12	5.68	1.63	5.67	5.08	4.24	8.21	4.81	7.06	2.34	5.63	1.25	5.15	4.63	4.92	4.85	4.1	5.04	4.33	4.33	6.29	5.2	7.54	1.49	6.65	4.36	6.18	5.17	5.68
NECAP2	1	16440721	5.69	5.96	4.94	5.7	6.1	7.65	5.74	5.51	4.96	5.73	5.82	5.46	4.55	5.99	5.99	5.52	2.44	5.81	5.3	4.88	5.88	6.21	5.81	6.89	5.61	2	1.62	5.55	5.65	5.79	6.61	3.17	5.07	6.19	5.45	6.17	5.82	6.09	0.78	5.71	5.64	3.6	3.07	5.47	6.67	4.38	6.13
SDHB	1	17018722	5.9	7.82	5.8	8.07	7.41	5.65	6.92	8.3	5.42	5.27	7.98	7.43	6.97	6.89	7.48	8.56	5.48	7.03	7.41	5.92	9.35	7.65	7.24	7.08	7.03	7.36	8.57	9.14	5.9	7.62	6.57	7.01	7.18	5.76	6.93	7.2	7.95	6.64	1.85	7.58	5.6	6.15	7.73	7.43	8.25	7.5	7.86
RCC2	1	17406760	4.08	2.82	6.19	5.06	3.84	2.56	3.47	4.39	5.95	4.72	3.99	5.71	2.66	3.35	3.13	2.09	3.39	5.03	3.72	3.67	3.71	6.02	4.73	3.94	6.59	2.05	3.27	4.32	1.18	4.94	4.67	3.83	6.48	4.7	4.65	4	3.93	1.66	3.81	4.05	3.99	4.5	3.89	4.15	6.22	5	5.18
IGSF21	1	18107798	6.55	7.09	5.81	7.46	6.68	5.88	2.12	5.16	4.08	5.79	3.85	7.44	4.1	8.12	5.92	5.71	4.37	7.46	5.57	6.81	6.02	5.54	5.25	5.21	5.65	6.17	6.18	5.88	4.27	2.84	4.47	4.2	5.85	7.39	5.18	4.93	5.78	7.33	4.94	5.51	5.73	6.43	6.4	5.47	7.32	3.78	6.28
EMC1	1	19215660	5.54	3.7	0.95	0.83	1.31	4.02	7.32	6.32	4.07	6.36	2.96	0.31	3	6.94	0.28	3.6	6.08	0.7	5.35	0.36	0.44	1.21	0.76	6.95	4.9	0.77	0.86	0.97	2.06	5.99	5.46	1.52	5.81	0.74	6.78	2.57	5.58	2.16	7.08	6.77	5.37	1.42	4.19	3.62	5.58	4.75	3.6
MRTO4	1	19251805	1.1	7.85	1.58	0.77	1.71	1.53	6.88	6.9	7.03	4.86	0.78	0.78	2.37	1.23	1.81	1.29	1.2	1.04	1.95	0.87	1.38	1.77	1.48	0.71	2.36	1.03	6.82	1.72	2.88	1.93	2.73	2.04	1.48	2.4	0.84	2.08	2.23	1.18	0.7	0.77	6.87	0.83	3.91	3.01	7.79	0.96	3.48
AKR7A2	1	19303965	0.99	5.1	5.03	4.87	5	5.15	5.04	4.8	4.9	4.79	0.69	4.75	6.87	1.26	1.38	1.16	6.85	5.58	3.95	5.59	8.38	5.09	4.71	7.02	4.98	4.83	7.62	6.98	4.93	7.94	4.94	6.13	5.01	7.28	7.73	5.56	6.95	5.33	5.41	0.14	6.87	6.84	4.99	4.76	7.43	5.02	5.27
CAPZB	1	19338775	6.98	5.83	6.57	6.26	6.05	5.8	6.04	7.47	5.41	5.83	6.56	7.6	7.01	8.1	2.58	6.78	6.02	6.11	2.53	5.83	7.62	6.83	7.39	5.9	7.37	4.48	7.02	6.29	4.26	6.16	7.37	7.42	5.81	6.26	5.37	6.34	5.9	4.35	2.97	6.14	6.59	5.48	6.62	6.42	5.99	6.6	8.86
CAMK2N1	1	20482391	4	6.19	5.93	4.33	1.09	1.79	3.74	5.03	4.68	4.31	5.13	5.12	4.81	0.82	3.9	5.89	2.42	5.04	1.89	5.53	5.36	5.73	1.1	4.72	2.7	5.34	3.2	5.5	4.52	5.45	5.6	5.18	6.19	5.12	4.3	5.96	5.28	1.5	4.63	4.17	2.16	4.37	5.29	4.38	5.46	0.36	4.89
MUL1	1	20499448	6.93	8.43	8.35	6.51	6.37	6.59	6.58	6.56	1.48	5.91	6.28	6.92	6.79	6.28	6.52	6.61	6.41	6.66	6.35	6.65	6.95	6.73	6.25	7.96	6.32	6.94	7.77	6.68	6.51	6.75	6.66	5.51	6.6	6.3	6.53	6.32	7.41	7.33	5.58	6.56	8.03	6.87	6.72	7.43	7.43	6.26	7.26
DDOST	1	20651767	6.3	2.09	6.1	7.56	2.86	3.3	2.51	6.89	6.09	7.21	7.05	6.24	7.55	8.35	7.52	8.29	3.59	8.4	8.2	7.72	0.75	1.84	6.73	5.52	9.52	7.34	7.55	0.59	2.79	2.22	7.47	7.76	4.85	3.55	3.69	8.43	0.72	5.65	4.97	7.18	7.92	4.01	6.15	4.84	7.25	8.16	8.26
HP1BP3	1	20740266	1.68	7.36	6.61	1.42	1.5	2.68	6.27	2.31	3.38	1.38	4.19	1.12	0.96	6.52	7.25	1.26	1.3	2.26	6.23	1.33	0.74	3.03	1.75	7.66	1.78	1.6	8.11	7.87	5.75	3.22	6.65	6.73	1.6	1.12	4.55	2.63	4.59	6.95	1.21	4.19	0.93	6.72	5.11	4.75	7.6	1.05	1.8
EIF4G3	1	20806292	6.65	4.7	3.2	0.61	3.98	3.69	3.98	1.9	0.77	6.22	4.1	5.64	2.44	4.68	4.32	4.57	3.49	4.31	0.42	4.3	3.66	3.36	4.4	3.05	4.52	1.81	3.63	4.33	2.84	1.16	3.97	1.96	3.95	2.63	0.86	4.11	4.53	4.14	4.19	5.23	0.25	0.19	4.22	3.9	4.61	1.31	4.02
RAP1GAP	1	21596215	6.31	5.88	5.85	5.68	2.52	7.77	5	7.05	5.54	6.56	3.76	5.4	5.08	7.61	5.01	6.39	6.35	6.96	5.68	4.59	7.14	6.07	4.99	6.07	6.68	6.76	3.42	3.15	5.19	2.2	7.74	7.63	7.85	5.89	4.55	6.45	6.97	6.15	6.27	5.22	8.2	0.34	6.16	6.85	6.05	8.46	5.2
USP48	1	21678298	5.68	5.42	5.67	4.89	5.81	6.28	5.85	5.84	5.06	5.42	4.41	6.15	1.83	2.44	4	5.9	4.05	4.59	5.21	7.21	5.13	5.21	6.9	4.91	4.36	5.1	5.32	5.29	3.99	5.55	5.3	5.7	4.55	5.05	5.83	5.37	5.58	5.53	0.4	5.91	4.98	5.72	5.93	0.71	5.96	5.11	5.83
CDC42	1	22025511	8.99	7.84	5.41	6.52	7.72	7.68	8.19	5.19	6.68	7.36	3.7	6.07	7.28	7.64	7.55	5.47	7.38	8.51	5.3	5.85	7.69	8.64	6.35	4.96	5.91	7.25	6.7	4.8	3.93	7.1	7.89	6.78	7.61	5.8	6.85	5.63	5.87	3.83	6.57	7.63	6.83	5.79	5.8	7.26	6.6	3.49	6.86
C1QC	1	22643633	10.62	10.48	10.4	10.5	10.32	10.25	10.43	10.53	10.69	10.59	10.57	10.47	10.53	10.41	10.51	10.27	10.56	10.51	10.6	10.24	10.38	10.44	10.51	10.46	10.38	10.35	10.42	10.43	10.6	10.43	10.41	10.45	10.35	10.47	10.38	10.31	10.39	10.06	10.33	10.55	10.43	10.51	10.28	10.58	10.31	10.47	10.42
HNRNPR	1	23303771	5.76	7.08	8.08	8.54	6.25	9.52	4.48	7.4	8.22	7.65	6.22	3.55	7.71	6.33	4.93	5.35	5.04	6.04	6.56	4.56	7	6.24	7.98	7.53	6.53	8.37	2.07	6.88	5.29	8.03	6.41	1.62	1.99	3.92	8.34	6.9	7.75	6.04	3.39	6.64	2.06	4.19	3.64	8.03	7.14	6.26	6.7
ID3	1	23557926	4.34	9.4	8.15	4	7.25	6.16	7.85	6.62	7.21	8.06	7.45	7.06	5.15	6.97	5.68	1.89	6.44	8.19	5.69	6.56	4.35	10.9	4.79	5.18	7.38	5.9	6.84	8.55	6.17	8.07	8.73	7.67	7.85	7.8	6.89	6.05	8.42	4.94	5.96	5.11	5.93	9.07	7.44	5.32	7.05	4.34	6.85
RPL11	1	23691742	9.38	9.35	8.33	9.39	9.09	7.3	8.12	9.44	10.02	9.52	9.16	2.7	6.72	4.32	8.37	6.26	8.47	10.61	10.14	7.68	9.2	8.46	9.23	8.07	9.48	9.76	8.38	7.07	8.34	9.61	7.96	7.81	8.94	9.57	8.38	8.18	8.87	9.82	9.09	9.08	8.36	10.4	8.44	11.06	8.38	8.29	9.36
PITHD1	1	23778418	3.41	5.6	4.02	4.93	5.4	3.77	5.91	5.24	1.24	7.48	2.02	2.33	2.79	5.16	4.81	4.38	4.43	4.94	5.36	6.25	7.81	5.55	2.79	3.58	6.12	2	4.74	5.34	5.68	5.22	5.67	1.69	5.98	4.73	4.48	5.44	4.94	2.67	5.77	3.11	3.39	1.69	3.35	3.34	6.69	6.54	6.07
LYPLA2	1	23791145	7.3	6.47	5.77	7.07	6.5	5.75	6.75	6	5.54	6.76	6.79	7.21	6.61	6.95	5.95	6.67	5.59	6.17	4.81	6.51	6.36	7.1	6.71	7.13	7.09	6.98	6.64	6.12	6.59	6.09	7.43	5.45	7.17	5.8	4.8	1.71	6.19	1.48	4.71	5.1	7.41	7.05	6.91	4.52	7.23	6.43	7.04
FUCA1	1	23845077	8	5.44	9	6.86	6.1	6.96	5.51	6.43	6.4	7.77	6.92	5.64	6.41	0.9	7.37	6.85	5.98	7.18	6.84	6.92	7.48	6.76	6.2	6.78	7.35	5.69	6.85	4.43	6.72	5.38	7.31	5.27	7.11	6	6.71	6.86	4.96	7.34	6.1	7.05	6.59	5.08	7.42	5.35	9.19	7.89	7.46
PNRC2	1	23956839	7.51	5.75	7.3	8.32	6.93	6.8	6.9	4.85	6.78	6.57	5.63	6.95	6.75	7.42	6.79	6.64	2.39	7.73	0.53	7.2	7.33	9.19	6.24	6.42	0.74	6.38	8.17	8.4	6.47	4.39	6.72	6.72	6.83	6.71	6.63	6.53	8.77	2.36	6.39	6.58	6.65	5.35	7.31	6.2	7.57	7.7	7.08
SRSF10	1	23964347	7.27	7.37	1.1	2.21	2	0.4	5.19	7.88	7.75	3.12	1.56	8.71	6.68	1.82	1.45	2.6	6.02	6.05	5.46	6.81	3.97	8.64	8.13	4.35	6.44	4.4	1.7	1.99	5.39	2.34	6.62	6.46	3.21	4.78	6.58	4.99	8.02	1.69	2.11	0.62	0.98	6.57	4.97	0.96	4.76	8.09	4.25
SRRM1	1	24631716	2.08	6.43	4.48	3.06	1.87	6.64	5.16	3.44	5.11	5.6	5.89	6.98	4.37	4.38	6.2	2.66	2.93	4.91	6.72	2.1	3.83	5.28	4.62	0.79	5.29	4.76	1.77	4.6	3.56	3	5.67	4.69	4.93	5.04	0.54	6.18	4.4	5.82	6.79	6.5	1.46	6.42	4.64	4.32	5.42	2.71	7
CLIC4	1	24745382	4.47	6.79	6.05	7.23	4.43	6.41	7.11	6.35	6.32	5.44	5.99	1.06	6.31	3.85	7.41	8.6	5.28	4.78	6.2	5.52	3.57	6.19	6.26	7	3.62	5.9	6.2	7.58	6.04	6.52	5.5	4.99	6.53	6.8	2.43	6.26	7.28	8.55	3.66	0.42	4.21	5.12	5.08	6.42	5.14	5.61	5.63
SYF2	1	25222276	5.6	5.78	5.42	7.32	3.7	3.82	4.13	7.63	5.81	5.95	7.36	7.74	6.42	3.15	5.92	5.75	7.66	5.21	1.2	5.51	3.29	6.07	2.27	2.67	0.94	6.07	5.64	6.26	7.89	6.04	6.28	6.86	8.11	5.77	6.93	3.32	5.43	1.78	7.92	5.08	3.05	5.86	5.53	5.7	6.73	5.82	6.28
TMEM50A	1	25338317	6.96	8.11	6.56	5.79	8.83	7.01	6.42	6.16	6.12	6.54	6.96	6.35	6.1	6.26	6.85	7.12	6.2	6.45	5.76	6.18	6.31	8.09	5.55	3.47	7.12	6.81	5.41	6.76	6.67	6.58	8.17	6.06	4.68	7.97	6.25	6.79	5.5	9.03	2.86	7.73	5.21	8.11	5.52	7.21	7.04	6.14	7.39
MTFR1L	1	25818640	5.61	6.92	4.93	7.58	7.18	7.24	7.23	6.77	6.99	5.51	7.87	7.32	0.64	7.37	7.47	5.74	6.9	7	6.38	7.24	6.63	7.43	7.05	7.88	7.12	3.84	6.09	7.16	7.61	7.02	7.49	7.38	7.18	6.98	7.74	7.97	7.25	7.58	4.55	7	8.05	3.53	7.75	7.24	6.89	7.54	7.13
STMN1	1	25884181	2.64	8.8	8.93	8.44	9.38	6.23	9.66	1.81	8.35	1.91	8.54	7.85	8.32	9.51	7.26	3.34	9.21	9.17	5.15	6.79	7	8.66	7.98	8.48	4.53	1.38	9.27	8.18	9.17	8.42	7.68	8.16	8.09	8.38	8.4	6.27	8.24	1.3	6.85	8.06	7.38	8.25	6.14	8.57	8.6	7.47	8.3
ZNF593	1	26169908	6.58	8.12	6.87	7.19	7.19	6.67	7.89	6.96	7.16	6.32	6.85	9.03	5.74	6.92	7.08	7.18	6.74	6.42	6.72	6.65	7.5	6.81	5.16	6.41	7.56	5.77	6.75	7.2	6.2	6.64	2.67	6.59	6.46	7.96	6.38	6.87	6.72	6.39	4.19	6.57	7.81	6.01	7.19	6.25	8.38	7.52	6.83
SH3BGRL3	1	26280086	7.33	6.62	6.65	7.06	5.78	6.81	7.15	7.04	6.14	7.11	7.1	5.32	7.65	9.81	6.11	7.05	6.3	7.08	7.3	8.11	6.84	7.24	5.46	6.83	8.35	5.65	6.98	6.76	3	5.66	6.8	7.36	6.53	7.25	7.85	7.2	7.34	7.17	2.95	6.81	6.85	9.53	6.94	5.39	7.46	7.18	6.18
DHDDS	1	26432282	6.98	5.3	4.61	5.61	4.55	5.88	5.24	5.11	4.85	3.78	5.13	7.12	5.09	4.25	4.92	4.99	5.65	5.31	4.49	4.89	6.69	0.66	4.93	5.64	4	5.14	5.43	7.94	6.45	4.7	5.48	5.45	5.55	4.94	5.25	5.5	5.55	1.19	0.53	4.85	5.18	2	6.61	5	5.75	5.19	5.23
HMGN2	1	26472440	9.26	7.63	7.57	10.03	8.26	8.49	6.62	6.99	6.07	9.42	8.55	8.27	5.94	0.95	7.55	9.28	7.28	8	8.02	8.24	7.6	9.1	4.76	6.7	8.75	6.9	8.87	8.89	7.48	8.16	7.73	8.85	8.4	6.95	8.92	9.98	7.79	1.67	8.33	7.48	1.99	8.01	8.24	6.98	7.94	8.68	8.44
GPN2	1	26876132	6.03	7.27	6.27	4.93	3.75	6.66	6.77	5.47	3.41	5.82	6.01	5.43	2.57	6.19	6.62	6.33	5.83	5.94	3.15	6.22	0.85	6.13	4.5	6.51	7.05	7.47	7.04	4.8	5.5	5.1	6.85	1.14	6.44	5.66	5.53	6.2	6.13	7.73	3.96	6.15	6.69	5.23	6.43	7.07	7.04	5.5	6.62
NUDC	1	26900238	3.49	5.69	7.7	2.45	8.5	6.56	5.34	6.7	7.56	6.09	8.02	8.14	7.53	6.21	2.01	5.48	7.3	8.74	1.47	9.94	0.74	2.01	8.31	4.79	5.8	0.74	8.2	7.42	4.65	2.31	6.18	7.27	1.99	3.08	6.65	2.04	8.67	7.32	8.34	6.68	5.62	7.86	7.29	8.67	7.96	8.73	6.67
TMEM222	1	27322145	7.88	6.84	7.1	7.66	7.25	6.5	7	6.26	5.85	7.62	8	6.91	6.88	7.57	6.71	7.15	6.15	6.83	6.85	7.22	8.4	7.63	6.8	6.47	7.49	6.98	5.32	6.1	6.78	6.8	6.7	6.9	6.59	7.16	6.42	6.6	5.9	6.58	5.84	7.05	8.8	3.14	7.22	5.98	7.11	7.07	6.67
WASF2	1	27404230	7.23	3.36	5.78	5.16	5.17	6.26	0.69	6.06	5.56	4.5	6.13	3.63	4.34	1.92	7.23	5.41	4.75	6.54	4.76	5.04	4.83	8.36	4.56	4.87	5.89	4.52	6.15	4.23	5.38	5.04	5.23	1.43	5.05	3.4	3.94	4.66	6.13	5.73	7.43	5.7	4.26	6.02	5.22	4.37	5.89	3.89	5.17
IFI6	1	27666064	7.11	6.81	8.7	9.24	4.86	9.59	8.7	5.67	3.53	9.29	2.35	10.11	6.47	9.22	7.02	2.36	2.72	8.37	2.34	8.31	8.57	6.38	9.45	5.63	7.28	5.6	9.23	5.35	6.68	7.83	5.1	10.07	8.23	9.63	7.89	2.48	8.52	5.63	7.23	5.82	8.61	4.26	7.65	7.16	9.76	3.56	6.92
FAM76A	1	27725979	4.54	4.56	2.37	0.45	4.22	1.91	4.36	1.48	4.45	4.11	4.32	4.74	4.5	1.05	4.44	4.23	4.22	4.21	1.59	3.75	0.37	4.57	4.17	0.52	3.81	0.39	2.92	3.66	3.51	4.3	4.48	4.32	5.98	4.5	3.79	3.85	4.08	3.98	5.52	4.45	3.82	4.35	6.76	0.9	4.61	0.61	4.29
STX12	1	27773219	6.82	7.21	7.46	7.5	6.62	7.23	7.14	7.25	7.05	8.56	8.57	6.69	3.86	6.73	8.67	9.17	6.17	7.11	5.25	7.89	4.68	7.67	7.03	6.95	7.66	6.99	2.55	7.22	6.35	6.64	8.61	7.63	7.74	6.69	5.33	6.7	5.28	8.84	3.15	5.72	6.38	7.76	7.17	7.44	7.45	7.01	7.61
RPA2	1	27891524	8.01	7.3	6.22	9.14	7.29	6.52	8.4	7.02	6.87	7.02	0.97	8.63	3.86	3.68	5.59	3.53	6.4	9.58	6.77	9.11	7.36	6.98	7.26	7.84	7.06	7.01	7.68	6.5	6.56	5.02	8.82	8.25	7.23	7.25	3.98	6.86	8.27	8.42	9.15	6.77	6.97	6.26	7.03	7.45	7.59	5.7	7.25
EYA3	1	27970344	1.85	1.09	7.08	1.7	0.6	5.18	6.04	2.48	0.44	0.59	1.58	1.74	0.84	0.81	1.26	6.4	1.13	1.38	1.24	0.69	4.51	1.7	1.14	0.79	1.52	0.73	1.72	0.93	1.1	0.52	1.38	6.3	0.76	0.87	1.12	2	0.65	1.86	0.76	1.82	0.52	0.72	2.54	7.05	7.43	0.81	7.41
DNAJC8	1	28199456	6.78	6.58	6.42	6.74	4.89	6.46	5.87	5.18	6.19	6.45	5.88	8.19	1.14	6.96	7.92	7.17	3.85	6.22	7.21	6.58	6.33	7.07	6.56	6.67	3.9	5.86	7.51	7.89	3.8	6.3	7.8	8.07	6.57	6.94	7.06	6.88	7.45	6.81	3.55	6.75	8.03	6.91	6.65	5.94	7.06	5.27	6.84
SESN2	1	28259518	4.45	6.57	0.94	4.82	6.17	4.77	5.58	4.1	3.45	4.36	5.96	4.29	5.13	2.03	3.94	7.16	5.78	7.55	4.67	3.46	2.86	5.1	4.41	5.4	3.39	4.09	3.56	5.36	3.13	7.39	7.02	7.08	7.89	6.95	5.74	6.75	7.03	5.66	3.02	4.28	6.61	1.64	6.5	6.22	7.79	3.27	6.33
PHACTR4	1	28369582	3.17	2.07	3.33	2.68	3.01	5.97	2.73	5.19	4.58	2.16	2.56	3.31	2.34	2.32	3.83	5.7	6.06	3.03	3.55	2.01	2.51	2.94	5.28	5.53	2.57	1.72	6.32	2.17	3.81	4.97	1.93	4.07	2.64	4.35	2.61	3.18	4.28	2.9	2.18	3.93	1.77	1.79	2.47	1.57	8.86	1.61	2.74
TRNAU1AP	1	28553085	5.38	7.74	5.83	5.46	5.15	5.25	5.79	6.59	6.14	4.65	6.24	7.53	5.28	5.61	5.99	4.25	5.2	4.92	5.38	5.11	5.82	5.47	6.19	4.89	8.21	4.42	4.8	6.4	7.65	5.44	5.33	5.59	6.15	5.4	5.42	2.31	5.51	4.5	4.63	5.45	4.6	4.34	5.13	5.42	5.67	4.64	5.48
TAF12	1	28589323	7.1	6.65	6.4	3.7	6.91	7.23	6.87	7.13	6.75	6.73	6.82	4.77	6.57	5.67	6.68	8.47	6.01	7.87	6.76	6.52	7.36	6.98	6.83	6.17	6.53	1.08	6.34	5.62	6.95	6.77	6.15	6.17	6.22	7.89	6.6	6.25	6.86	7.22	7.89	7.67	6.93	6.59	6.37	7.01	9.28	5.97	7.59
RAB42	1	28592200	4.35	3.88	3.34	3.07	3.65	4.04	3.49	4.18	2.87	3.9	3.42	3	2.9	2.2	3.54	4.05	2.66	4.06	4.09	2.63	3.48	1.95	3.81	2.38	2.72	3.47	3.75	2.73	2.71	1.68	3.13	2.59	4.89	3.94	3.21	3.2	1.86	3.76	6.28	1.8	3.73	0.9	5.36	3.23	9.4	2.82	4.87
GMEB1	1	28668732	0.98	1.29	2	0.7	1.04	1.77	3.05	1.63	0.94	2.77	1.78	3.14	0.48	7.1	0.61	1.2	1.07	0.9	1.62	2.24	6.94	2.71	1.01	1.34	1.43	0.92	4.71	0.82	1.53	2.5	2.87	1.57	2.37	2.14	0.74	1.76	1.02	1.1	2.6	0.59	0.8	0.44	2.89	0.6	3.04	1.24	3.09
YTHDF2	1	28736621	6.17	6.62	6.75	6.75	7.48	6.97	6.67	5.71	6.23	6.28	6.55	6.63	6.64	6.81	6.77	6.51	1.88	1.62	5.11	6.36	6.63	6.62	7.71	6.69	7.12	5.61	6.03	6.24	6.62	7.37	3.8	4.53	6.56	6.69	6.18	6.89	6.51	6.85	6.22	6.69	6.71	5.61	6.72	7.34	6.87	3.1	6.5
SRSF4	1	29147743	5.22	4	7.06	1.55	5.8	6.21	6.69	1.68	0.9	5.71	6.72	6.04	1.8	5.92	6.05	5.79	4.95	7.25	6.29	5.51	5.82	6.38	6.13	7.47	5.2	6.71	2.41	7	5.96	5.55	6.6	5.89	5.72	6.01	6.76	5.96	6.32	6.62	2.96	6.15	1.25	7.44	6.5	5.86	6.57	5.62	6.31
MECR	1	29192657	3.87	4.66	3.54	7	1.09	4.24	7.48	3.45	7.8	3.73	0.77	0.77	0.54	0.84	1.15	1.14	3.66	0.69	0.55	4.06	4.66	1.12	6.34	3.46	4.38	3.86	1.13	0.56	4.27	6.2	3.3	6.48	3.73	1.57	4.08	4.38	4.04	3.91	0.2	3.54	4.35	3.89	4.12	4.91	4.99	3.68	4.48
LAPTM5	1	30732469	9.3	9.55	9.62	9.13	9.73	9.32	7.47	9.45	9.15	8.87	9.42	9.48	8.84	8.31	9.57	8.94	9.07	9.36	0.56	9.74	9.04	9.53	9.14	9.25	8.88	6.19	8.62	8.81	9.34	9.5	9.74	8.94	9.3	9.66	9.21	9.05	8.84	7.05	8.51	9	9.17	8.96	10.44	9.52	13.83	9.21	9.88
SDC3	1	30869466	8.63	1.22	3.42	2.79	1.6	1.42	7.35	4.85	2.69	0.69	5.35	6.69	6.5	6.34	5.84	7.95	5.1	4.59	6.45	7.97	6.78	4.11	6.21	6.69	2.42	6.79	7.25	7.52	6.28	6.42	7.66	6.62	8.37	4.94	4.61	6.43	6.66	7.28	7.9	5.52	5.36	7.91	5.24	5.44	6.49	0.32	7.51
PUM1	1	30931506	4.01	0.7	6.79	7.15	5.12	4.68	5.26	4.94	5.29	5.26	5.49	1.13	4.32	4.64	5.49	4.07	6.51	5.58	4.29	3.58	6.91	3.24	6.79	5.41	3.58	5.06	4.74	3.63	1.25	5.27	7.02	2.19	3.07	3.34	7.4	2.34	4.86	5.9	7.12	5.28	1.91	0.72	4.5	5.72	5.92	2.23	5.02
SNRNP40	1	31259568	7.86	7.13	8.06	6.29	6.48	1.49	6.05	7.28	6.53	6.94	5.4	6.21	5.9	5.87	6.49	8.44	6.98	6.63	6.97	6.72	6.33	6.99	7.54	6.36	6.49	5.98	6.97	6.45	6.7	6.2	5.78	6.64	5.75	6.36	6.73	6.3	5.94	6.11	0.93	6.41	7.17	6.11	7.05	6.96	9.82	4.92	6.85
ZCCHC17	1	31296982	7.09	6.62	5.79	7.63	6.53	6.19	7.36	7.23	6.6	2.82	6.92	5.67	2.11	6.89	6.57	6.32	7.34	6	6.41	6.31	5.7	5.89	6.23	6.74	6.41	6.17	6.68	6.16	6.08	6.53	6.89	2.95	6.65	1.95	6.61	5.59	6.96	5.76	5.08	6.66	6.55	5.17	6.33	6.54	6.62	0.87	6.62
PEF1	1	31629866	6.41	6.11	7.17	7.51	7.86	8.04	7.14	7.37	4.52	6.24	7.08	7.33	6.85	6.54	7.51	6.58	6.85	4.36	7.07	7.08	7.33	6.85	6.67	7.21	6.88	7.75	7.44	7.82	5.27	7.27	7.27	7.22	6.93	8.16	8.01	8.84	7.89	8.32	6.18	7.68	7.37	8	7.27	1.47	8.31	3.72	7.15
COL16A1	1	31652263	6.27	3.8	7.5	4.66	5.03	6.01	6.73	3.78	5.33	6.55	1.1	5.98	4.88	7.68	0.32	6.05	0.59	1.16	4.7	4.15	5.12	5.89	5.34	5.58	7.06	6.33	5.51	5.64	2.32	7.46	8.87	1.52	6.74	6.91	5.61	6.04	5.53	5.45	4.57	4.12	6.37	5.46	5.04	5.47	4.99	0.15	5.73
PTP4A2	1	31906421	4.57	2.58	3.73	6.49	5.35	3.57	0.93	4.18	3.96	3.74	4.49	4.56	5.07	4.8	1.59	4.76	4.1	1.78	3.83	3.61	0.42	4.93	3.7	3.29	4.12	3.51	1.58	1.66	4.9	2.22	4.27	4.45	4.33	2.16	4.01	4.7	5.76	4.5	1.82	0.53	5.55	1.48	3.71	5.84	4.99	1.52	4.77
KHDRBS1	1	32013868	0.95	7.15	5.35	0.66	5.2	4.57	5.38	3.71	5.56	2.14	5.2	5.33	3.9	5.1	5.1	5.12	4.74	6.03	4.84	5.05	5.36	5.14	3.48	5.46	5.05	4.31	3.93	3.68	0.93	3.78	4.09	5.32	6.7	4.61	6.01	5.34	1.31	6.57	5.29	4.98	4.83	4.87	4.91	3.97	5.5	5.4	5.08
TMEM39B	1	32072031	5.98	5.59	5.92	6.36	5.24	5.94	5.79	5.32	6.72	5.5	5.67	5.93	4.25	5.68	6.02	6.19	5.66	6.23	5	4.66	5.24	5.61	7.29	5.67	5.77	6.11	5.66	5.88	5.65	4.79	5.86	3.15	6.14	5.58	5.39	6.22	5.48	5.9	6.37	7.61	5.84	4.82	3.2	5.9	6.35	5.95	5.66
KPNA6	1	32108056	5.97	7.13	0.85	6.23	1.49	3.07	1.12	3.51	2.34	1.42	3.36	1.67	3.23	5.11	5.77	0.9	2.85	4.71	5.13	4.18	7.01	7.34	7.12	3.35	6.35	1.24	1.68	3.19	4.85	3.48	7.06	4.36	7.41	1.14	0.67	1.79	0.24	0.99	7.77	6.51	0.29	1.6	4	6.64	5.77	2.51	5.92
TXLNA	1	32179675	5.34	4.92	7.19	4.46	4.71	5.27	5.59	5.35	4.61	6.56	4.95	4.97	1.93	8.43	6.04	6.7	3.63	7.59	5.51	6.48	6.52	4.67	1.8	5.44	5.79	6.47	4.76	5.03	1.03	5.32	5.58	4.33	5.49	4.89	5.58	4.72	5.22	5.4	0.37	1.93	5.4	4.47	2.82	3.4	6.61	4.82	4.83
CCDC28B	1	32200386	6.69	6.9	7.42	6.95	5.16	6.7	7.02	7.02	6.78	6.68	6.77	6.2	2.26	7.36	7.13	6.65	7.21	7.32	6.78	7.15	6.57	7.16	7.2	7.41	7.05	8.12	6.38	7.79	7.18	7.08	7.04	6.9	6.93	6.85	6.82	8.53	6.59	7.14	2.17	6.76	6.93	7.56	6.87	7.2	6.94	7.02	7.04
EIF3I	1	32221928	2.17	9.05	1.14	8.78	9.52	8.72	0.21	7.5	2.51	2.42	8.26	7.01	7.59	2.36	7.73	9.37	4.96	1.44	8.01	0.07	2.61	4.76	7.6	5.9	2.33	4.92	1.71	6.15	8.26	1.47	2.87	5.54	5.53	2.28	4.56	5.45	4.9	5.42	3.72	2.38	0.87	4.24	7.76	8.06	8.76	5.9	7.82
HDAC1	1	32292083	5.51	5.34	5.76	5.7	5.31	5.27	5.53	4.69	1.64	5.51	5.02	7.96	4.82	5.25	4.96	2.05	3.24	5.71	5.51	5.5	5.43	5.33	5.55	5.62	5.4	5.41	5.62	5.46	5.66	5.38	3.56	5.4	5.47	4.98	5.4	5.58	5.49	5.55	1.25	5.36	5.36	6.83	5.61	5.33	5.88	7.22	5.57
MARCKSL1	1	32333839	6.78	8.3	8.24	5.85	6.99	5.63	7.61	7.73	6.57	5.98	7.46	6.28	7.83	8.14	1.66	6.1	6.06	8.45	8.19	6.75	6.8	7.83	8.13	8.61	5.79	7.51	9.22	8.71	4.9	8.85	5.47	7.09	7.41	8.31	6.99	7.92	7.72	8.65	8.42	7.35	8.07	7.11	7.32	8.99	6.72	6.63	7.79
BSDC1	1	32365103	7.82	5.78	3.3	7.27	6.59	5.62	8.01	6.94	6.39	5.6	6.22	5.5	7.56	5.57	5.1	7.21	6.53	5.37	5.24	6.71	1.51	6.81	7.39	3.32	8.47	4.62	5.31	6.39	7.39	5.74	7.84	5.53	6.51	6.65	6.66	7	5.66	3.95	4.81	6.15	5.49	8.82	6.7	4.17	7.53	6.47	5.64
ZBTB8A	1	32539427	2.69	1.93	2.59	2.74	2.61	3.3	1.61	3.46	2.1	1.91	2.19	3.17	1.58	2.91	2.61	3	3.45	3.33	2.73	4.96	2.02	3.21	2.14	1.71	2.94	2.42	2.23	2.46	2.04	1.75	5.61	2.75	3.38	1.9	5.99	2.83	1.27	3.11	2.95	2.53	1.72	2.42	4.21	2.29	9.44	1.64	2.88
ZBTB8OS	1	32600172	6.82	3.49	1.79	5.88	5.2	6.1	6.46	6.01	3.84	6.4	5.73	6.28	5.02	6.24	6.24	6.51	6.04	5.98	6.02	6.02	6.09	6.31	6.24	6.33	6.59	4.59	5.66	5.43	6.08	6.13	5.88	4.65	6.53	5.79	5.83	5.68	5.57	6.01	2.43	5.63	6.14	4.69	6.21	5.29	6.52	6.59	5.78
RBBP4	1	32651142	0.71	6.27	5.75	5.56	4.03	7.26	6.07	4.03	5.3	2.3	1.05	3.65	6.31	6.39	6.61	6.21	3.13	6.37	3.07	1.64	6.29	0.42	6.48	6.94	4.17	6.58	6.22	6.35	5.79	3.85	5.86	6.95	6.85	6.46	6	7.66	2.53	8.34	6.5	7.43	0.9	6.76	3.7	2.67	6.27	7.08	3.59
S100PBP	1	32816767	0.71	2.94	3.96	2.71	7.66	3.32	3.87	1.18	4.16	3.42	7.4	2.78	0.57	3.48	3.02	0.8	2.53	4.15	5.32	0.6	0.34	1.16	6.94	3.51	0.45	0.01	0.77	6.4	1.5	1.81	1.29	0.49	0.94	3.36	3.66	1.42	6.96	0.41	2.15	2.93	2.42	3.49	6.76	3.15	3.93	3.18	3.36
AK2	1	33007940	5.03	4.05	0.67	6.6	0.78	6.93	7.29	7.35	4.72	4.04	5.42	4.68	5.24	3.63	5.65	5.52	4.07	6.91	2.84	4.36	6.8	4.99	1.78	5.92	7.61	5.13	6.03	7.34	6.02	3.34	4.53	5.56	8.27	5.87	6.13	5.39	4.63	6.27	2.1	4.04	5.27	6.28	5.51	5.72	6.76	5.14	8.9
PHC2	1	33323623	1.86	0.91	4.87	1.8	4.88	5.55	4.8	4.91	4.36	3.07	4.82	4.35	2.91	5.36	6.45	5.03	5.29	5.06	4.25	4.89	5.41	4.46	4.71	4.51	5.6	4.69	5.03	4.67	0.71	4.57	2.91	4.72	5.1	4.61	4.87	5.3	5.3	4.51	1.67	0.67	4.84	4.49	5.19	5.95	5.92	4.5	7.05
SFPQ	1	35176378	3.39	1.08	5.83	4.59	2.4	0.96	1.62	6.36	3.14	4.98	4.73	6.05	2.6	4.37	2.35	4.37	5.19	5.48	5.6	4.64	0.82	4.76	2.16	4.82	1.04	2.49	5.06	5.81	4.54	4.09	5.04	2.98	7.91	4.26	6.16	4.77	3.55	6.73	5.15	1.31	5.07	5.22	3.94	3.25	4.82	0.7	4.27
KIAA0319L	1	35433492	2.53	2.96	0.42	6.21	7.42	6.13	0.85	6.21	0.93	7.13	1.03	1.04	0.15	1.01	5.38	1.7	3.73	2.82	5.71	3.28	7.01	0.65	5.26	7.32	6.93	4.79	5.28	0.55	7.22	0.6	3.33	6.05	1.41	5.18	0.77	1.3	3.16	7.52	0.72	0.51	0.31	0.42	2.01	3.01	5.03	6.41	3.24
NCDN	1	35557473	6.95	3.19	6.6	6.68	5.11	2.14	3.25	4.87	6.82	6.65	4.86	4.94	4.83	4.87	6.63	4.12	6.06	4.17	4.03	4.56	4.32	7.9	0.84	4.9	4.84	5.13	4.7	5.34	7.73	4.84	7.03	5.54	4.61	7.46	3.59	5.02	5.08	4.69	3.84	6.33	4.77	4.59	4.83	4.61	4.88	4.19	7.23
PSMB2	1	35599541	1.91	5.61	1.38	5.44	3.66	1.34	2.06	1.21	5.42	3.94	6.67	6.9	1.16	6.56	1.06	1.99	6.52	1.98	1.32	4.43	3.81	3.9	0.4	5.51	7.69	0.86	1.5	4.86	6.09	2.52	4.64	3.75	2.25	6.04	5.79	2.05	3.83	6.48	3.74	1.48	4.31	1.84	5.68	2.71	6.74	5.81	4.95
C1orf216	1	35713877	5.6	8.53	5.68	6.7	4.87	7.26	4.95	6.4	6.45	7.79	7.4	6.8	7.07	6.05	5.84	4.07	5.46	5.79	6.17	6.11	5.52	8.99	6.95	5.43	6.9	5.96	0.55	5.58	6.13	7.36	4.42	6.36	5.88	5.84	4.22	4.44	7.01	6.86	3.66	8.05	8.1	0.38	5.04	5.09	6.18	1.68	6.26
TRAPPC3	1	36136570	7.1	8.09	7.88	7.04	7.52	6.91	7.01	6.94	6.78	2.21	7.82	7.02	6.29	8.23	6.46	7.12	6.66	6.32	6.43	7.1	6.96	7.34	2.03	6.91	7.51	6.64	7.04	7.29	7.05	7.11	6	6.22	6.86	6.67	8	6.89	7.2	6.73	6.95	6.55	9.01	3.33	6.74	7.49	7.36	6.96	7.39
THRAP3	1	36224432	2.63	8.89	8.29	6.85	5.09	5.93	5.59	6.79	3.92	3.84	4.41	6.11	1.93	6.82	5.95	2.1	0.41	6.78	1.64	2.68	5.83	6.8	6.23	6.13	4.98	5.6	1.78	4.65	2.12	4.56	4.06	4.78	5.66	4.66	0.49	6.24	6.29	5.56	4.6	6.76	4.87	6.57	5.73	6.28	5.87	5.06	7.09
LSM10	1	36391238	7.49	8.12	7.73	7.65	8.44	7.27	7.52	7.36	6.58	7.45	7.11	8.01	6.81	8.13	7.09	7.46	7.47	7.23	7.09	7.66	6.68	7.27	7.24	7.3	7.74	3.33	7.52	7.9	3.75	8.13	6.62	6.94	7.42	7.37	7.32	7.09	7.58	7.51	3.57	7.48	7.51	7.31	7.3	8.34	7.63	7.24	7.2
MRPS15	1	36455718	4.36	7.25	6.03	6.4	7.17	6.95	6.06	6.63	6.23	6.2	6.98	6.61	6.14	4.74	7	8.18	6.3	6.11	6.13	5.98	5.81	6.63	6.81	6.66	5.69	6.47	5.88	6.9	6.56	5.79	6.57	5.97	6.48	6.45	6.26	6.6	6.7	6.72	5.73	5.89	6.17	5.49	7.05	6.82	7.41	6.77	6.89
MEAF6	1	37492575	1.98	6.21	1.51	1.77	2.16	3.01	1.12	4	4.96	1.58	6.13	0.44	6.58	3.29	0.46	6.51	4.73	2.03	6.08	1.06	0.33	3.63	0.97	0.68	1.28	0.32	5.72	0.89	4.45	5.49	3.2	1.71	6.7	2.9	2.95	3.45	1.19	5.66	3.21	5.58	4.2	1.08	3.9	3.65	6.88	6.5	1.68
GNL2	1	37566816	6.05	5.73	6.65	7.99	4.62	5.42	5.63	5.25	5.87	5.24	5.77	6.21	5.67	6.41	3.89	6.14	5.72	4.89	0.53	4.97	5.83	5.71	5.44	6.03	5.29	5.02	5.78	4.8	4.31	1.64	6.05	6.29	6.23	5.46	5.87	6.24	7.67	5.93	4.15	5.82	5.64	5.35	6.47	5.62	6.17	5.88	6.07
C1orf109	1	37681570	6.43	5.37	5.57	5.7	6.25	6.65	6.09	7.63	5.54	5.96	5.89	7.06	6.64	6.83	6.09	7.01	5.52	6.55	4.86	6.2	5.15	5.28	5.77	5.8	5.69	7.12	5.46	0.93	6.4	5.83	6.85	7.63	5.97	6.62	6.6	5.1	6.36	4.81	6	6.36	6.08	3.48	6.36	5.88	7.21	7.26	6.48
C1orf122	1	37806979	5.5	7.72	5.52	1.27	5.39	1.81	7.17	5.9	5.49	5.9	4.51	6.01	4.58	6.56	5.46	5.77	6.01	4.96	5.4	6.36	6.88	6.47	6.07	6.22	6.86	6.3	6.83	6.14	5.39	5.95	5.48	5.74	5.79	6.16	3.75	4.8	6.37	4.98	7.2	1.21	4.52	4.48	6.46	4.58	5.67	6.09	6.89
SF3A3	1	37956975	6.79	5.92	7.37	6.12	6.7	7.4	8	6.42	5.97	7.12	7.08	4.03	6.39	8.07	5.22	5.6	5.74	6.65	3.64	0.73	6.24	6.46	7.23	5.77	6.91	6.85	6.77	6.55	5.87	6.21	6.62	6.34	6.57	7.2	6.48	6.42	7.45	8.13	6.92	5.11	6.9	2.58	7.67	6.4	7.76	7.13	4.66
AKIRIN1	1	38991276	1.6	5.05	2.78	2.97	0.99	4.96	1.16	1.66	5.12	5.22	5.54	5.2	4.96	5.22	5.04	0.7	5.77	5.24	6.05	3.27	7.33	1.04	0.6	5.32	4.8	3.44	7.09	1.8	2.77	5.21	4.68	5.41	5.09	1.46	5.56	4.81	4.44	0.63	4.79	2.78	5.49	2.03	7.53	5.07	5.42	5.36	6.53
NDUFS5	1	39026318	8.62	8.82	8.99	7.19	8.09	5.8	6	8.37	5.94	7.91	7.31	7.3	8.82	7.68	6.57	8.57	7.77	5.85	7.88	9.07	7.64	2.65	7.72	6.67	7.66	8.87	7.33	7.46	6.68	7.82	9.07	7.23	7.39	8.46	7.5	7.65	3.55	7.43	7.06	7.26	7.22	7.98	7.8	8.27	7.9	7.55	6.5
PABPC4	1	39560816	3.79	5.69	4.75	7.13	4.76	3.43	1.02	5.17	3.23	4.72	4.42	4.5	4.51	4.32	1.88	4.83	4.47	5.04	5.2	3.55	4.79	4.14	6.77	0.55	4.37	4.98	4.7	2.87	4.64	4.79	4.74	0.64	3.33	5.19	5.03	4.16	4.39	5.15	3.65	5.05	4.28	7.42	3.99	5.75	3.82	6.31	2.87
PPIE	1	39692182	5.53	1.37	4.06	5.8	4.62	6.47	5.55	6.14	7.38	7.53	6.91	7.93	2.55	0.51	4.8	4.02	0.74	5.34	6.24	5.19	7.18	5.75	5.33	5.06	3.87	0.34	4.7	7.17	2.78	4.8	5.11	5.52	5.08	4.69	5.75	0.87	6.57	5.24	4.9	2.16	6.98	4.44	5	5.07	5.21	4.48	6.9
TRIT1	1	39838110	5.63	5.71	4.62	0.82	5.06	4.3	5.53	7	4.48	5.39	5.04	4.78	1.79	5.41	5.03	5.13	5.18	4.38	4.33	5.01	4.84	4.56	5.44	4.93	5.59	5.22	4.49	1.01	5.31	4.94	5.08	1.81	6.18	4.59	4.64	5.38	4.15	5.25	3.39	5.62	5	5.03	5.69	4.62	5.7	5.26	5.37
CAP1	1	40040233	6.2	6.09	3.86	5.85	5.69	5.59	6.78	3.47	6.71	6.68	6.06	6.11	5.34	7.01	7.89	8.18	6.31	6.48	6.7	5.34	5.64	6.98	5.68	6.52	6.45	7.13	5.98	7.38	6.63	7.29	4.54	5.66	5.71	6.44	6.76	6.17	0.58	6.77	5.33	6.93	6.15	5.93	7.47	7.02	6.81	7.88	6.8
PPT1	1	40071461	9.07	6.79	6.31	6.75	9.2	8.06	8.43	4.54	7.54	7.31	8.09	8.39	7.73	8.43	7.64	4.26	7.81	8.44	8.12	10.08	7.75	8.27	7.64	7.53	5.62	8.95	9.85	8.66	9.05	6.72	8.61	8.45	8.57	1.49	8.15	8.09	7.54	9.43	4.57	6.51	4.41	6.28	4.62	4.35	7.63	7.87	7.72
RLF	1	40161387	7.19	7.39	4.76	4.7	4.36	4.55	6.97	6.4	2.03	2.99	4.16	3.9	3.83	5.15	4.6	4.85	4.47	1.69	3.14	4.66	4.7	5.63	2.91	4.58	7.86	6.71	4.47	4.06	4.24	5.15	5.35	4.18	6.61	4.95	5.24	2.64	4.52	4.37	3.67	4.32	5.48	1.8	7.4	4.69	4.93	3.73	6.64
ZMPSTE24	1	40258236	6.1	7.75	4.1	4.74	5.13	6.6	6.31	5.75	6.37	6.63	5.96	5.85	6.13	6.13	7.34	8.84	6.05	7.49	6.57	5.6	7.49	6.64	1.84	5.14	5.38	2.24	6.44	5.8	6.95	7.21	4.52	6.48	1.82	5.73	5.74	6.05	6.49	5.69	7.62	6.21	6.08	4.8	6.11	6.65	7.76	6.99	5.95
SMAP2	1	40344850	5.76	6.02	6.11	2.78	6.19	5.99	5.09	5.44	4.95	4.43	6.2	5.58	5.34	6.35	6.15	4.37	4.17	5.41	5.89	4.8	5.11	5.94	7.32	5.1	5.27	5.26	5.29	5.76	5.18	5.06	5.23	6.92	5.06	5.32	5.79	5.36	4.38	5.91	3.09	7.09	6.25	5.22	4.23	5.71	5.89	4.63	5.56
NFYC	1	40691648	2.3	5.53	0.76	7.11	1.7	8.53	2.92	7.61	1.69	7.18	6.26	7.33	4.93	7.64	5.05	0.73	5.07	8.27	7.2	6.1	5.99	5.88	3.34	0.69	7.1	5.32	0.78	6.22	5.59	5.37	6.72	6.39	3.74	5.68	7.75	5.02	6.85	5.56	2.27	5.59	7.12	6.19	5.9	8.03	5.84	8.82	5.67
CTPS1	1	40979688	6.09	6.18	5.79	7.62	5.31	5.28	5.6	5.11	5.34	5.03	5.74	5.69	5.23	5.72	3.73	5.22	3.73	6.08	5.98	5.29	5.75	5.45	0.51	5.25	5.95	5.2	6.7	4.37	5.4	5.57	7.39	4.45	6.54	5.07	4.22	5.16	5.15	6.16	4.63	7.03	5.98	4.66	5.59	6.65	7.3	7.08	5.99
FOXJ3	1	42176539	1.58	0.74	5.52	6.62	2.43	1.41	0.7	3.03	6	0.69	7.48	0.51	3.24	6.93	0.62	6.15	2.43	2.7	3.9	3.41	6	3.82	2.45	0.88	0.95	2.5	0.67	0.33	3.87	0.28	4.93	4.42	3.17	2.64	0.74	0.77	3.86	0.63	2.88	0.37	0.91	0.58	4.27	3.14	4.46	0.46	6.02
PPIH	1	42658423	6.18	6.23	5.69	6.23	8.61	6.01	7.94	6.09	5.77	5.83	6.06	6.17	6.23	3.05	5.99	6.31	5.96	6.34	5.85	6.03	5.96	6.28	5.93	7.33	6.49	6.33	5.84	1.96	6.23	6.17	6.26	7.01	6.38	6.84	6.82	6.35	6.11	6.09	3.13	6.76	6.16	2.8	5.31	2.3	6.69	6.12	6.61
YBX1	1	42682418	5.31	5.69	2.08	6.7	5.24	5.64	7.91	2.23	6.16	3.97	4.73	4.54	6.29	4.41	6.12	5.58	2.54	5.53	5.81	5.72	5.95	5.53	5.12	0.97	5.44	6.12	0.93	5.65	5.45	6.15	6.79	5.86	4.92	5.69	4.47	5.7	5.29	8.04	0.96	5.64	7.04	4.89	5.88	1.55	5.28	6.86	5.59
C1orf50	1	42767249	6.52	6.98	6.68	6.39	6.25	6.57	6.73	6.76	6.44	7.32	6.76	6.54	6.76	6.51	6.6	6.45	7.03	6.49	5.47	7.14	5.76	6.48	6.1	6.89	6.43	7.5	7.28	6.71	6.97	6.75	6.57	6.48	6.21	7.65	7.02	6.79	7.34	6.81	5.2	6.75	6.41	5.88	6.58	6.66	7.05	6.28	7.23
EBNA1BP2	1	43164175	7.2	8.43	6.81	8.49	6.91	6.77	6.1	8.46	6.36	6.83	6.72	7.24	6.28	5.81	6.88	6.04	6.47	5.77	6.58	6.03	6.13	6.42	7.05	6.75	7.03	5.82	5.92	7.09	6.66	6.12	6.44	5.9	6.42	5.9	6.23	8.98	1.01	6.35	1.04	5.29	7.6	5.67	7.35	6.63	8	6.73	6.51
ELOVL1	1	43363398	7.02	6.77	6.69	6.7	6.79	6.13	6.58	6.63	6.53	6.57	6.65	6.46	5.82	7.18	6.03	6.96	4.82	6.48	6.72	6.61	6.63	7.37	5.67	7.74	8.73	3.36	6.37	7.15	6.35	6.56	6.62	6.48	6.86	6.46	6.59	6.71	6.64	6.62	6.32	6.63	7.88	6.9	6.71	6.3	7.66	6.27	7.68
MED8	1	43383917	6.52	6.35	5.87	7.15	6.34	6.97	6.84	5.51	6.06	6.05	6.14	7.5	5.73	6.63	6.08	6.65	7.04	5.98	5.62	6.28	5.07	6.13	5.55	6.75	5.69	6.29	6.48	6.31	6.19	6.31	6.24	3.56	6.68	5.88	8.19	8.85	6	8.51	4.68	6.12	5.99	3.32	6.94	6.16	6.59	6.81	6.7
HYI	1	43451003	5.29	5.17	5.33	5.42	5.62	5.84	5.29	5.48	3.78	5.52	5.33	5.47	4.84	5.99	5.4	5.91	5.86	3.5	4.49	5.39	6.02	3.61	6.26	4.94	5.33	5.49	7.02	5.38	4.85	6.14	4.82	5.79	5.69	3.99	4.09	5.77	5.79	5.62	3.99	5.29	5.08	4.45	6.09	5.38	6.57	4.95	5.99
KDM4A	1	43650149	7.25	4.42	4.59	1.27	5.49	4.89	4.24	4.74	4.07	4.29	4.82	6.62	6.41	4.76	4.77	4.88	4.67	5.13	0.3	4.03	4.37	4.8	2.78	4.92	4.36	4.26	3.32	7.21	3.77	4.05	4.76	4.73	5.11	5.33	4.53	5.07	5.28	4.94	7.23	5.62	4.45	3.91	4.76	0.84	5.3	7.38	4.87
IPO13	1	43946950	4.43	1.82	0.85	3.88	5.13	3.96	4.02	5.09	5.33	5.07	7.43	3.92	4.59	5.35	5.27	5.11	5.39	4.38	0.6	4.61	5.41	5.6	4.61	5.31	4.92	5.18	4.01	5.42	5.76	0.7	5.25	5.39	5.9	5.26	4.91	5.37	5.17	4.83	4.77	4.9	4.99	3.91	4.74	5.07	5.34	4.57	5.22
DPH2	1	43970000	6.01	1.55	6.86	1.49	6.63	6.25	6.88	7.44	6.48	6.5	6.67	6.27	5.02	6.11	6.1	7.2	6.14	6.51	6.68	6.44	6.39	6.78	6.37	6.78	6.58	6.59	6.41	6.54	6.1	6.27	6.6	6.54	6.67	6.35	6.49	9.11	6.62	6.61	7.25	6.81	8.15	0.58	6.75	7.2	6.91	7.47	6.27
ATP6V0B	1	43974487	7.82	7.16	7.97	8.76	9.77	8.89	8.25	7.72	7.24	8.24	6.37	8.05	8.11	10.31	7.09	8.45	7.8	9.44	8.49	7.81	6.92	9.23	9.41	6.61	8.47	7.67	9.45	7.9	4.99	7.96	7.53	6.85	7.79	8.76	8.55	9.29	7.95	5.84	8.74	8.37	8.16	7.68	8.98	8.62	7.99	7.1	6.83
DMAP1	1	44213455	8.23	6.67	8.41	7.85	6.95	7.15	6.71	6.48	6.82	3.23	3.26	6.23	5.62	6.87	6.24	7.12	7.44	8.37	3.68	6.35	5.58	7.22	6.92	8.37	7.16	5.97	5.61	6.47	3.99	3.22	6.5	5.01	7.36	4.24	7.03	6.43	3.33	6.7	7.33	6.91	6.57	4.3	6.61	6.68	6.82	7.47	6.98
ERI3	1	44221070	5.93	6.2	5.5	8.46	6.44	5.57	7.68	5.43	5.7	5.87	6.11	6.11	7.4	6.27	7.3	6.54	2.39	5.62	5.1	6.46	5.06	6	6.02	0.88	6.79	6.04	5.14	6.48	6.09	6.78	3.81	5.98	6.1	6.71	6.58	6.35	6.1	6.39	5.08	1.87	5.38	5.11	6.02	5.91	6.98	6.21	6.43
RPS8	1	44775251	9	10.98	7.37	10.02	10.01	5.33	9.49	10.5	10.12	10.98	10.15	10.51	10.43	9.06	10.55	9.25	10.73	9.31	10.16	9.04	9.46	9.22	10.41	9.67	5.43	10.07	9.15	9.72	10.53	10.69	7.88	9.81	10.33	10.08	8.68	9.02	7.82	10.28	8.07	10.38	10.58	9.98	11.08	11.76	7.84	10.7	9.72
PLK3	1	44800377	6.11	6.51	6.56	5.69	6.1	6.25	6.39	6.24	5.32	5.99	6.67	6.2	5.94	6.58	6.11	6.28	6.27	6.67	5.23	6.22	6.01	6.44	6.23	6.36	5.5	6.24	6.53	5.82	6.32	6.2	5.51	5.22	6.71	6.28	4.75	6.19	6.27	6.59	6.08	5.87	6.28	5.49	4.31	6.2	7.46	5.1	6.83
EIF2B3	1	44850522	6.62	5.96	6.81	8.28	5.87	6.48	5.78	6.47	6.9	6.44	6.43	6.76	6.31	6.78	0.93	6.17	5.74	6.37	7.28	6.43	5.34	6.46	5.5	6.49	7.8	5.66	6.91	5.85	6.32	6.11	6.82	4.22	7.34	6.69	6.88	6.81	6.79	6.83	0.94	8.05	6.8	5.97	6.06	6.09	6.88	6.55	6.73
HECTD3	1	45002540	5.01	5.64	1.23	5.6	5.85	5.49	5.82	5.63	4.15	5.49	5.6	3.01	5.08	5.89	5.51	0.92	5.68	5.92	5.1	5.6	2.91	5.37	5.19	5.45	5.59	6.69	5.45	6.44	5.08	0.76	5.81	3.71	5.77	5.36	5.55	5.1	5.42	5.23	1.9	5.86	6.37	7.6	6.45	3.94	6.63	4.41	5.56
UROD	1	45010950	8.11	6.52	7.78	8.04	8.1	6.76	6.28	6.62	7.57	6.78	7.33	6.88	1.71	6.67	6.68	6.99	8.27	7.73	2.03	6.83	6.8	9.94	4.78	7.83	6.23	6.98	5.76	6.46	7.22	7.4	8.37	6.53	7.22	2.1	8.11	7.19	3.81	8	4.06	8.01	7.72	6.51	6.79	3.78	8.56	1.27	6.92
MUTYH	1	45329163	5.57	5.83	5.61	5.49	5.5	5.62	5.94	5.61	5.56	5.5	5.44	5.67	5.13	4.29	5.64	5.6	5.69	1.42	7.43	5.6	5.63	5.7	1.77	5.75	8.83	5.56	6.12	6.27	5.49	6.45	5.65	5.32	5.94	6	6.66	5.81	5.83	5.48	5.16	5.46	3.43	5.05	5.82	5.75	6.21	5.39	5.95
PRDX1	1	45511036	8.44	8.17	7.75	7.57	7.31	8.33	5.46	7.71	7.72	8.38	7.95	7.64	7.73	9.16	7.66	7.55	6.13	8.13	6.72	8.24	7.66	8.85	7.82	8.13	8.35	8.34	2.39	8.32	7.27	7.96	8.03	2.22	8.08	8.46	8.21	8.63	7.46	8.29	3.69	7.96	8.06	7.12	8.52	7.1	9.42	8.26	8.09
AKR1A1	1	45550543	9.55	9.39	7.85	6.86	7.64	9.89	5.79	7.92	8.7	8.57	1.15	7.8	8.53	8.84	7.86	9.62	6.53	8.02	7.36	8.27	6.65	8.01	9.13	9.06	7.34	8.48	7.78	6.92	7.57	7.39	4.59	7.01	8.07	7.53	8.51	7.67	7.47	7.84	7.91	7.04	8.42	8.44	7.28	7.99	7.82	7.77	7.87
NASP	1	45583846	4.67	7.64	7.66	5.18	4.9	8.32	1.27	3.44	5.7	6.91	6.53	6.51	5.31	4.9	0.7	6.14	5.36	5.17	7.57	4.8	5.19	5.54	7.29	1.19	5.39	4.77	5.1	5.29	4.9	4.06	6.98	3.77	6.04	5.4	7.24	6.38	4.14	8.18	7.49	4.91	5.32	6.55	4.73	6.7	7.24	8.22	9.04
TMEM69	1	45688181	5.34	5.31	3.74	1.7	4.7	5.13	4.46	5.12	6.57	3.3	4.16	6.04	1.29	4.15	7.16	1.09	5.08	5.17	5.54	4.34	5.01	3.43	4.44	4.26	8.16	5.03	4.86	3.53	7.25	4.64	4.5	1.16	5.48	4.21	2.24	5.09	4.29	3.91	3.67	5.69	4.82	2.03	5.28	3.19	5.29	3.72	6.14
IPP	1	45694324	4.32	1.04	0.58	4.6	8.93	4.98	4.62	4.84	4.09	3.17	3.69	4.74	0.4	4.67	7.11	0.58	3.99	3.95	0.4	1.88	3.49	0.87	0.5	4.15	3.71	4.16	4.17	4.69	7.05	3.31	4.27	4.55	3.93	4.17	6.87	3.26	4.06	3.2	3.15	4.07	4.09	3.96	4.37	4.33	5.62	4.82	4.43
POMGNT1	1	46188682	5.49	5.85	5.56	5.27	5.16	5.88	5.42	6.13	5.7	5.53	5.73	7.16	5.18	5.5	4.83	5.39	5.97	5.09	5.47	5.09	2.99	5.86	5.47	2.77	4.62	6.57	5.84	5.82	5.09	5.38	5.24	5.68	5.67	6.03	5.14	4.72	5.92	5.48	5.23	4.74	4.96	5.05	6.01	5.29	6.08	4.42	5.68
LRRC41	1	46261196	6.16	5.69	7.35	6.87	7.61	6.44	1.06	6.52	6.73	6.79	6.39	7.99	6.73	6.31	6.27	7.87	4.5	6.75	5.18	7.45	6.67	6.71	7.21	8.07	6.79	8.27	6.23	6.74	4.06	7.06	7.47	7.56	8.04	7.38	6.29	9.05	7.01	5.56	2.3	8.07	5.16	4.5	7.85	7.58	6.93	7.01	6.86
UQCRH	1	46303698	8.97	7.61	10.38	8.53	9.6	8.08	8.49	7.93	8.05	9.13	8.16	9.75	9.1	8.67	8.18	8.06	9.21	8.41	8.08	7.99	8.35	8.23	7.64	8.67	8.19	8.45	8.01	8.15	6.59	8.37	8.96	3.1	9.07	8.3	8.26	9.02	8.54	8.26	8.7	9.45	8.02	8.07	9.45	9.66	8.51	9.03	9.04
FAAH	1	46394317	5.76	5.89	6.04	5.92	5.97	6	7.01	6.2	5.81	5.91	5.79	5.84	5.83	5.69	3.56	5.96	4.99	5.83	6	5.84	6.01	6.14	5.79	5.96	6.09	5.76	6.36	5.89	5.72	5.73	5.62	5.96	7.77	6.1	4.31	6.12	5.65	5.85	5.63	5.71	5.68	5.84	7.91	6.03	6.22	5.66	5.83
MKNK1	1	46557408	5.4	5.47	5.27	5.66	4.59	5.53	2.25	5.72	5.29	5.56	5.48	5.45	5.55	5.48	5.47	5.3	5.41	5.32	5.35	5	5.28	5.84	0.57	5.61	5.62	5.35	5.27	5.42	5.58	5.03	5.56	5.54	5.58	5.58	5.66	5.96	5.48	5.62	4.89	5.98	5.45	5.21	5.53	4.92	6.46	5.49	5.51
EFCAB14	1	46674659	6.73	7.15	4.84	5.09	3.82	4.38	1.07	7.71	4.78	5.18	5.72	1.55	4.35	5.59	6.15	4.38	4.66	6.49	6.11	0.4	7.07	9.44	4.04	7.29	7.63	5.82	6.1	5.03	5.53	6.96	6.41	1.33	7.21	8.34	7.5	4.92	4.07	4.69	1.67	5.43	7.12	0.68	5.18	5.82	5.83	2.87	7.7
CMPK1	1	47333797	5.83	5.49	5.71	5.96	8.28	8.14	7.35	5.56	8.08	2.47	5.55	5.48	7.71	6.42	6.77	7.62	6.18	5.81	4.72	1.59	5.63	6.18	6.67	5.69	5.71	2.51	0.58	5.46	6.16	5.05	5	5.68	5.49	6.92	6.11	5.42	5.93	6.21	1.61	5.79	7.65	7.31	3.53	6.75	6.2	5.97	6.17
BEND5	1	48727519	6.28	4.38	6.01	6.5	6.67	7.3	5.94	6.19	7.05	5.15	6.73	7.86	6.74	6.65	6.54	5.44	7.21	4.48	8.1	6.21	6.98	5.78	5.62	7.45	6.54	8.72	9.08	6.87	6.61	7.68	5.53	6.89	6.65	4.85	7.65	8.2	4.57	6.28	1.69	7.4	6.52	7.36	6.54	6.55	5.57	4.26	7.54
ELAVL4	1	50024029	4.05	5.76	7.99	5.39	5.49	7.25	4.05	2.82	1.12	6.97	6.84	6.27	5.79	5.6	8.28	5.29	6.07	1.71	6.37	7.5	4.71	8.19	5.35	6.07	5.02	6.84	7.38	7.04	6.7	6.77	5.53	2.89	5.73	7.18	4.73	5.01	3.07	5.85	2.28	5.39	2.05	6.05	5.9	5.41	7.95	6.29	5.6
RNF11	1	51236273	5.07	3.96	7.24	0.6	4.71	5.13	4.83	4.81	6.3	4.96	4.68	5.42	1.6	0.67	5.98	5.27	5.98	1.71	2.77	4.09	5.11	5.06	4.48	5.22	4.71	2.76	4.42	5.71	5.64	4.77	6.02	3.08	5.38	1.3	5.01	4.23	5.29	5.84	1.73	5.06	7.68	3.12	4.11	6.2	5.16	3.58	3.99
OSBPL9	1	51577179	6.46	4.94	5.98	5.77	5.37	5.11	2.59	5.59	5.03	4.89	5.62	7.63	5.19	6.89	5.22	5.63	5.13	5.26	5.44	4.54	5.59	5.15	1.03	6.17	3.71	5.67	5.36	5.45	3.24	5.39	5.85	4.27	4.56	4.93	5.24	5.24	5.41	2.99	3.47	5.43	4.94	1.37	5.08	5.19	5.29	4.74	4.71
TXNDC12	1	52020131	5.61	4.59	0.75	6.2	4.8	5.6	5.18	5.74	5.65	6.59	6.62	6.66	5.94	7.02	6.84	6.43	5.43	6.03	5.93	5.35	4.38	5.79	5.43	7.26	7.71	5.82	6.49	7.32	7.01	5.09	6.17	7.22	6.34	5.54	4.55	6.83	7.73	5.56	6.44	6.01	5.93	0.45	7.22	1.15	7.76	6.64	7.37
BTF3L4	1	52056199	5.26	7.34	5.51	7.83	3.46	6.81	7.92	7.63	6.46	7.24	5.78	4.94	6.97	0.49	6.86	7.29	4.21	5.39	4.8	5.52	5.1	5.36	6.62	6.77	4.89	4.58	5.61	5.25	6.46	6.34	1.65	1.12	6.67	7.28	5.32	5.53	5.64	3.45	6.19	7.41	6.92	8.16	6.83	7.67	6.79	5.2	6.65
PRPF38A	1	52404602	4.91	6.64	6.64	6.84	6.65	6.49	7.29	6.06	7.18	6.23	4.94	7.54	6.94	6.17	5.88	8.42	6.21	6.49	6.15	4.85	6.89	5.9	7.23	6.8	8.7	7.36	5.29	4.86	6.43	5.26	5.48	5.84	5.8	6.56	5.94	6.99	6.16	5.21	6.7	5.37	5.85	7.34	5.58	6.44	7.19	6.54	5.37
ZYG11B	1	52726453	0.86	0.64	1.16	1.23	7.79	0.99	0.87	5.75	4	2.88	1.63	4.1	0.84	1.44	1.1	3.48	0.75	0.95	1.19	0.29	1.02	0.51	4.23	6.12	5.26	1.07	5.32	4.24	0.77	0.99	5.58	3.57	1.64	0.64	1.37	2.14	5.66	1.69	0.62	1.17	0.82	1.04	1.6	0.84	4.48	1.88	1.89
SCP2	1	52927276	6.65	6.97	7.12	7.8	7.16	7.63	7.03	7.9	5.68	6.35	6.59	7.53	6.83	7.08	6.2	6.75	0.63	6.78	6.74	6.87	6.51	6.99	6.89	7.85	8.45	7.28	6.58	7.68	6.81	6.78	7.36	6.68	7.37	8.58	7.76	7.59	6.89	8.32	7.75	7.31	6.68	3.46	4.74	6.32	7.66	7.16	7.38
PODN	1	53062052	5.74	5.67	5.25	5.37	5.76	5.79	5.37	5.43	7.71	7.45	6.04	5.91	4.05	5.88	4.64	5.6	5.7	8.14	4.88	6.11	4.97	5.3	4.93	1.74	5.42	5.42	5.1	5.15	4.71	5.65	8.21	5.81	5.22	5.44	5.13	5.04	5.34	5.12	3.66	6.85	5.1	3.67	5.63	6.07	7.39	4.58	5.77
MAGOH	1	53226900	6.62	5.62	6.65	5.34	6.14	5.97	6.24	6.45	5.48	5.1	5.42	6.01	6.02	6.78	5.44	6.8	5.49	4.46	4.61	6.07	4.24	6.66	6.57	6.46	5.59	6.51	4.05	4.98	5.96	6.77	5.77	5.37	6.51	6.47	4.68	7.2	6.31	5.47	5.78	5.88	5.99	4	6.36	5.99	7.2	6.03	6.65
YIPF1	1	53851719	5.66	4.98	3.57	6.33	4.96	6.13	5.45	5.89	5.25	5.15	5.97	5.91	6.2	5.65	6.03	4.85	6.7	4.98	5.39	5.51	5.86	5.78	5.18	5.72	5.49	5.99	4.6	6.51	5.44	4.96	6	5.78	5.47	5.88	6.11	5.53	6.33	5.17	3.71	5.61	6.17	5.57	5.27	5.28	6.98	5.05	5.75
HSPB11	1	53916574	5.94	6.35	6.12	6.52	6.31	6.59	4.23	6.76	6.52	6.05	6.66	5.89	6.35	6.63	6.74	6.8	6.39	6.56	5.96	6.42	6.05	6.64	6.85	6.3	5.66	6.06	6.11	6.44	6.5	6.25	6.15	6.12	6.08	6.48	6.73	6.36	6.37	6.13	6.17	5.67	6.65	5.97	6.76	6.07	7.43	5.61	7.1
TMEM59	1	54026681	8.72	8.22	8.68	6.53	7.7	8.21	8.05	7.18	7.87	6.59	7.41	1.55	8.14	7.93	8.15	9.09	5.74	7.29	7.1	7.29	7.75	8.88	8.27	4.71	7.98	5.38	8.67	8.53	8.65	7.21	7.21	8.02	8.29	7.72	8.17	7.06	7.57	8.71	3.5	6.72	7.15	7.35	6.15	8.15	7.34	6.84	8.07
MRPL37	1	54184041	8.09	3.68	2.12	7.55	6.12	2.79	8.43	4.59	3.09	4.94	5.86	5.68	6.2	6.2	6.09	5.83	5.82	0.97	6.1	7.04	6.57	5.61	5.45	5.53	6.48	3.44	6.75	8.05	6.51	7.51	6.33	3.25	6.71	4.69	4.87	7.76	6.07	5.51	0.99	5.79	7.98	4.52	7.15	6.3	6.75	6.8	9.3
TTC4	1	54715861	6.16	6.17	6.16	6.19	6.2	6.21	6.16	6.12	6.18	4.71	5.16	6.15	6.67	6.18	6.14	6.02	6.16	6.16	1.86	6	7.83	6.17	7.07	5.87	6.17	6.13	3.57	6.17	6.14	6.17	6.17	6.58	6.18	6.15	8.37	6.16	6.12	6.17	7.08	6.17	6.1	6.03	6.15	6.18	6.12	6.2	6.16
DHCR24	1	54849627	6.25	8.85	2.25	5.19	0.69	3.78	3.45	7.11	8.18	7.78	5.49	2.98	7.82	8.07	4.73	7.45	7.05	7.61	3.49	6.34	4.35	0.7	5.47	7.83	6.99	5.02	1.37	6.69	5.95	7.58	6.26	7.18	5.57	5.99	6.57	3.49	0.4	5.72	1.41	0.43	7.84	1.01	7.73	4.65	6.45	8.89	5.4
JUN	1	58780791	5.46	7.01	8.36	0.57	7.27	8.35	0.97	7.12	6.04	7.68	9.92	11	8.72	6.16	7.73	6.3	8.7	10.12	7.17	5.99	11.22	9.66	7.88	7.99	9.02	8.81	10.4	7.6	7.76	8.85	7.92	9.2	7.81	8.18	9.8	11.84	10.18	9.3	9.7	8.51	9.13	9.3	7.94	8.51	5.55	5.57	8.2
NFIA	1	60865259	5.76	5.3	5.07	2.98	5.08	3.17	4.18	5.29	3.43	3.93	7.12	6.85	5.67	6.43	4.33	4.83	4.94	4.97	5.5	5.21	5.16	5.94	5.96	5.76	0.23	5.22	6.17	6.22	6.38	5.45	4.3	6.01	6	4.94	7.43	5.89	7.29	4.78	6.29	2.46	0.58	7.01	6.74	5.43	6.06	4.84	6.47
TM2D1	1	61681046	5.37	5.24	6.2	6.32	9.15	6.43	6.05	5.72	5.92	7.08	5.76	6.08	0.9	7.4	6.4	6.21	5.37	6.14	6.49	5.45	5.94	6.54	6.59	3.83	6.53	5.99	5.96	6.23	6.23	5.68	5.74	7.61	7.48	6.3	7.01	6.34	6.42	6.03	2.52	5.83	6.08	5.45	8.5	6.53	6.88	4.23	6.93
USP1	1	62436297	5.4	5.5	5.83	5.32	5.59	5.15	5.26	5.81	5.26	5.58	7.54	5.92	4.97	3.78	5.55	5.34	0.89	5.23	4.47	6.71	4.36	5.41	5.6	5.91	6.62	5.48	5.03	5.54	5.01	5.08	5.96	6.88	6.04	6.8	2.96	5.92	5.02	4.85	4.11	5.38	1.01	4.48	5.66	5.41	6.71	6.8	5.07
ALG6	1	63367575	2.82	5.44	4.78	7.18	5.38	5.71	5.44	5.55	5.03	4.67	5.38	6.97	4.8	5.44	7.19	5.44	4.74	4.72	4.65	5.13	5.63	5.41	4.46	7.44	5.36	5.13	5.12	5.37	5.28	5.26	4.93	4.47	5.56	4.74	2.97	5.3	5.4	5.23	4.27	5.81	5.71	4.71	5.51	5.06	6.44	6.67	5.46
EFCAB7	1	63523372	5.4	5.97	4.95	6.01	5.93	4.68	2.69	5.89	5.26	5.34	5.35	7.61	6.45	5.91	6.34	4.8	4.76	5.13	4.77	5.39	4.88	5.01	5.42	5.85	5.09	5.01	5.29	4.57	5.77	5.26	6.41	5.58	5.65	5.43	1.33	4.61	5.86	4.97	5.52	5.36	4.81	4.36	5.79	4.92	6.47	4.68	4.98
PGM1	1	63593411	7.04	7.8	6.62	7.72	4.77	5.84	8.05	6.68	7.24	7.11	7.99	6.21	6.24	6.7	5.22	8.2	7.68	6.18	4.79	6.4	6.36	6.54	6.15	5.64	0.76	7.39	5.31	6.58	7.08	7.08	8.11	6.7	5.44	6.15	7.46	5.38	7.63	5.36	3.39	6.5	5.39	0.46	7.35	6.91	6.05	7.14	7.86
JAK1	1	64833229	5.59	3.79	1.18	4.62	5.17	5.32	5.2	4.68	5.07	5.79	3.78	5.13	5.24	7.17	5.44	0.71	5.6	4.92	5.03	8	5.09	5.43	6.91	5.8	5.57	5.96	5.34	5.05	4.84	6.29	5.26	4.61	8.44	7.91	7.36	5.29	5.53	5.26	3.7	5	5.14	0.23	5.37	5.02	6.92	5.48	6.4
AK4	1	65147549	5.5	4.59	5.52	3.74	5.84	3.3	5.05	3.6	3.19	4.71	5.66	4.98	5.82	6.3	3.58	0.3	2.72	0.49	0.2	7.34	3.25	0.48	5.05	4.82	8.09	0.75	5.8	7.26	3.64	3.98	5.17	3.1	2.16	5.51	7.96	7.15	6.03	4.02	0.69	3.95	4.83	4.59	2.88	3.33	5.05	3.34	7.2
DNAJC6	1	65248219	4.42	4.53	3.49	4.53	6.9	3.86	4.39	4.49	4.93	4.41	5.19	6.64	4.26	4.17	2.45	4.67	3.08	4.64	4.54	4.67	4.23	3.9	5.05	4.28	4.06	0.26	5.68	3.36	4.87	4.28	5.92	4.1	5.29	4.08	2.94	5.58	4.82	4.81	4.31	1.84	6.09	5.38	3.07	3.3	4.59	5.36	4.23
LEPROT	1	65420587	1.89	7.31	0.93	1.7	6.41	3.35	4.44	4.17	5.06	4.49	1.74	0.24	4.54	1.3	5.8	5.79	1.67	1.9	1.16	1.14	4.32	1.14	0.7	4.52	2.15	5.12	0.38	6.31	1.42	5.59	5.18	4.28	7.05	7.15	5.54	1.08	4.41	5.89	2.84	1.72	0.8	1.16	6.7	1.52	6.06	3.76	1.64
PDE4B	1	65792514	4.11	8.55	4.47	5.21	6.6	7.16	7.81	6.97	6.11	8.17	6.63	6.66	6.86	7.13	2.84	7.75	7.61	7.48	5.14	6.87	6.98	6.38	8.07	5.98	7.05	6.07	3.69	2.57	6.1	6.28	5.33	6.98	6.08	6.85	6.59	7.35	5.01	7.11	3.99	8.99	5.28	2.91	5.53	5.93	6.17	6.34	4.85
MIER1	1	66924895	4.69	0.96	4.67	7	4.45	4.9	0.65	1.99	3.45	5.06	4.53	4.47	4.27	4.53	5.14	4.28	4.67	4.63	4.31	4.61	4.43	5.12	6.24	4.6	4.79	5.84	1.09	5.32	5.11	4.76	5.62	4.49	5.24	4.8	4.64	4.51	4.9	5.1	2.61	6.53	4.68	4.66	5.1	5.21	5.55	4.84	4.59
SERBP1	1	67407810	5.61	5.96	2.04	6.23	0.48	6.78	5.76	5.42	4.47	4.21	4.21	5.23	5.65	5.66	0.28	0.97	5.49	6.04	6.46	7.11	7.26	0.49	6.33	2.13	0.28	5.89	5.5	6.74	5.53	4.62	4.71	4.68	4.62	6.36	0.33	4.86	4.32	6.37	1.72	4.79	1.01	6.79	5.01	6.97	4.57	7.1	6.05
WLS	1	68098473	5.58	7.47	5.96	4.89	8.95	7.9	8.82	7.31	3.58	5.9	5.14	9.03	6.24	8.28	7.3	6.37	6.29	8.48	6.06	8.64	6.16	3.59	9.21	9.51	6.32	7.74	5.41	3.52	7.36	3.35	7.02	6.68	7.63	7.56	4.33	6.04	7.35	6.3	4.07	3.61	1.71	8.01	7.56	5.77	6.51	2.28	7.8
LRRC40	1	70144805	4.09	6.03	7.66	5.07	5.56	4.68	6.33	5.58	6.7	6.02	5.26	5.45	5.07	5.25	5.93	5.06	4.51	5.17	4.92	5.21	5.53	4.63	5.98	7.75	3.98	4.95	5.17	4.57	4.36	5.19	5.16	5.08	5.34	5.6	6.76	5.39	4.96	5.27	4.94	5.06	4.48	1.88	5.32	5.29	6.22	4.47	5.02
SRSF11	1	70205682	7.57	5.95	4.64	5.45	6.05	1.02	5.3	2.32	4.57	5.35	5.78	5.43	5.45	1.2	5.16	3.1	4.92	4.47	5.98	7.06	8.04	6.37	4.27	1.84	5.44	1.19	5.55	6.29	6.04	0.93	7.29	6.1	6.9	6.49	5.47	1.86	6.26	5.94	6.03	6.32	4.97	3.2	5.34	4.91	5.87	5.72	4.87
ANKRD13C	1	70258999	4.76	3.9	4.43	7.1	4.36	5.82	4.98	4.94	4.02	4.89	7.88	4.98	5.08	6.67	5.37	5.54	5.26	0.8	3.77	4.25	5.55	3.61	2.38	4.37	4.6	4.14	1.76	4.23	4.73	4.42	0.63	4.77	5.74	4.47	5.08	4.48	5.49	8.31	3.29	4.34	6.49	4.43	5.29	4.19	6.03	4.53	4.44
HHLA3	1	70354805	4.14	4.49	3.44	3.8	4.24	1.35	4.16	4.36	1.98	2.41	6.47	3.36	5.9	1.78	4.25	8.25	3.7	8.6	3.67	3.76	6.67	3.79	3.91	3.6	1.08	2.75	3.59	3.58	3.98	2.14	3.72	3.8	2.12	5.4	6.74	4.3	2.22	5.66	4.98	4.06	3.34	6.22	3.91	3.87	6.51	2.97	6.95
ZRANB2	1	71063291	5.22	4.4	5.28	5.72	5.55	5.42	5.86	6.01	6.61	7.02	7.83	5.09	5.23	4.84	5.07	5.65	7.27	5.7	4.23	5.11	5.93	5.34	6.3	7.64	6.3	2.68	5.25	4.28	6.54	2.15	4.77	1.1	5.43	5.66	7.2	5.67	5.55	5.33	7.18	5.49	7.48	2.68	4.64	6.13	5.76	6.01	5.41
ACADM	1	75724347	2.79	6.33	4.77	6.47	6.06	6.16	7.75	2.89	6.88	5.75	6.63	6.26	6.22	6.65	6.85	5.31	4.11	6.2	5.61	6.24	6.09	5.7	5.27	6.26	6.07	5.23	6.12	6.09	5.97	6.37	5.96	6.45	6.2	6.05	4.99	3.01	7.37	5.96	0.63	6.65	6.06	3.34	6.28	6.69	6.42	6.4	6.27
RABGGTB	1	75786197	6.09	7.55	7.56	5.4	5.64	7.01	7.03	7.44	6.83	7.9	5.8	7.08	6.73	6.27	7.1	6.6	6.58	8.04	7.85	7.5	7.46	7.12	5.93	4.92	6.89	7.25	2.71	6.98	7.27	7.41	7.74	6.95	7.11	7.05	7.09	6.64	8.65	7.76	2.96	7.67	7.4	6.79	7.48	8.03	7.02	7.56	6.99
USP33	1	77695987	2.41	3	2.71	7.58	2.67	2.86	3.39	2.73	1.95	4.25	2.51	2.18	2.49	7.93	5.76	2.75	2.75	3.5	6.16	8.32	3.18	2.06	6.15	7.39	3.22	1.93	3.09	1.49	4.01	5.63	6.16	4.65	3.4	1.34	7.04	2.62	4.93	9.26	5.24	4.55	1.12	2.37	3.52	7.97	8.25	1.45	1.7
FUBP1	1	77944055	4.75	2.19	2.73	2.84	4.23	3.66	4.62	5.38	4.88	6.58	7.71	7.28	5.09	7.73	7.7	5.16	5.22	0.58	8.42	7.59	4.32	5.15	0.95	7.95	3.84	5.45	7.98	5.45	5.89	5.02	5.75	1.78	4.15	5.51	4.76	3.63	1.54	6.1	4.94	7.58	0.49	3.43	6.45	5.16	5.84	5.8	5.58
DNAJB4	1	77979175	6.57	6.56	6.09	4.99	5.55	7.29	7.84	5.74	5.62	6.02	4.89	5.7	5.52	7.57	3.2	5.52	3.92	6.18	3.95	5.49	5.45	6.49	4.01	6.21	6.19	5.27	5.32	5.7	5.73	4.26	6.77	6.98	6.31	6.37	4.22	8.66	6.08	1.55	5.41	8.37	5.73	4.25	6.42	5.73	8.6	5.81	6.29
IFI44	1	78649796	6.57	5.55	6.37	5.29	5.57	6.7	6.54	5.48	5.27	6.05	5.72	5.71	4.67	5.83	5.11	6.92	5.87	5.77	5.88	8.19	6.32	6.42	6.04	4.47	6.83	0.77	6.97	5.32	5.56	7.79	5.46	6.99	7.16	6.81	6.93	6.91	5.35	5.59	7.23	5.79	6.86	2.21	6.68	5.46	8.18	5.26	7.07
PRKACB	1	84078062	7.17	7.21	1.88	6.12	5.18	2.53	7.72	6.97	6.8	0.8	5.49	7.28	6.77	6.18	5.55	7.02	5.28	6.6	6.11	6.92	5.07	6.2	7.05	1.01	5.51	7.21	5.39	7.64	6.98	7.28	7.32	7.71	6.96	4.73	6.72	7.41	7.47	7.14	6.55	6.67	4.12	2.3	7.11	6.78	7.08	0.44	6.94
RPF1	1	84479259	5.59	6.2	7.43	6.01	6.21	5.8	6.03	6.5	6.13	6.35	6.04	5.78	5.86	6.11	5.74	5.82	5.65	5.56	6.21	6.31	8.08	6.01	6.19	5.99	6.16	5.85	6.91	6.25	5.85	5.45	6.4	5.83	6.08	6.22	6.12	6.27	6.19	6.02	5.27	6.3	5.86	5.64	6.39	6.27	6.52	0.73	6.27
C1orf52	1	85249953	6.61	5.9	5.29	5.13	4.77	7.36	7.51	5.64	4.91	5.26	5.09	4.96	5.18	5.28	5.79	5.36	4.62	5.11	5.06	5.42	6.12	5.22	5.3	5.17	6.64	5.2	4.85	4.67	5.16	5	6.49	4.78	5.36	5.37	6.45	7.12	5.02	5	6.43	5.58	5.09	4.97	5.63	5.38	6.06	5.05	5.25
DDAH1	1	85318481	5.69	6.49	6.13	1.93	6.77	4.73	5.82	5.71	6.58	0.83	6.43	6.91	6.05	6.19	3.56	4.94	3.22	7.83	5.52	4.56	6.58	6.63	6.16	7.4	8.29	7.48	7.16	8.59	4.89	5.7	5.6	7.91	5.89	5.59	7.95	6.28	6.42	7.9	7.45	4.72	8.25	5.2	8.22	6.93	7.05	0.4	5.04
ODF2L	1	86346824	5.55	5.64	6.15	5.83	4.91	6	5.73	5.64	4.93	4.09	6.84	5.51	4.85	4.66	5.45	6.07	4.07	5.4	5.29	4.85	5.88	5.11	5.19	5.21	4.92	4.61	5.42	5.14	5.06	4.44	4.45	5.49	5.17	5.31	4.42	4.87	2.62	5.08	4.62	4.7	5.48	5.06	6.75	4.49	10.73	3.82	5.74
SH3GLB1	1	86704570	3.34	0.44	0.48	5.39	0.51	0.19	6.25	3.89	3.75	4.98	5.75	0.32	3.4	6.42	3.83	0.33	0.3	0.29	1.58	0.37	0.25	3.67	2.38	3.6	0.32	3.65	0.74	3.9	5.33	5.41	3.31	3.76	5.33	5.5	3.66	3.45	6.41	0.3	5.54	0.31	5.72	6.01	4.83	6.21	4.41	5.69	4.06
GTF2B	1	88852633	6.98	6.61	1.01	3.58	6.78	6.72	6.74	6.7	5.23	6.61	6.27	6.56	6.91	6.61	0.9	6.26	6.52	8.82	4.73	6.68	6.73	6.83	6.39	6.82	7.17	7.01	6.72	6.84	5.98	6.86	7.38	6.55	6.51	6.77	5.05	8.77	0.89	6.31	4.01	5.46	6.63	6.24	6.78	6.76	7.07	6.68	6.87
LRRC8D	1	89821014	5.41	4.87	4.19	7.2	4.58	4.62	5.59	5.61	5	4.65	5.03	5.01	0.86	4.2	4.87	5.49	2.83	6.08	5.57	5.53	5.87	4.65	4.69	6.91	5.8	6.49	6.16	5.11	6.84	4.53	5.35	5.8	5.85	5.66	5.58	4.33	5.57	6.02	3.7	4.67	5.28	0.55	6.09	6.83	7.05	4.53	5.51
ZNF326	1	89995110	5.47	6.74	5.99	6.21	5.42	5.31	5.1	5.06	5.07	5.36	4.94	5.6	6.02	6.16	4.91	5.48	5.48	5.64	5.15	5.06	5.53	5.52	5.9	4.6	3.87	3.68	5.54	5.32	5.43	4.79	7.29	5.32	5.15	7.22	5.13	6.11	5.58	4.9	5.89	5.11	5.03	2.12	5.53	5.49	5.74	5.79	5.6
ZNF644	1	90915298	4.03	5.49	1.69	6.26	7.62	5.71	4.63	2.27	4.89	5.02	4.73	5.84	4.74	5.67	5.86	5.68	5.16	2.4	4.5	5.53	6.31	5.01	0.72	5.14	4.88	4.58	1.58	4.39	5.62	5.32	4.87	5.48	5.6	5.59	6.05	5.5	5.7	5.18	4.27	4.82	5.54	2.2	6.19	5.89	6.42	4.6	5.39
GLMN	1	92246402	4.79	4.85	5.42	5.15	4.79	4.99	5.45	4.93	4.67	6.97	4.79	4.82	5.27	5.02	4.27	5.67	4.08	4.69	4.74	4.73	4.99	5.01	5	4.97	4.92	4.4	3.99	4.37	5.17	4.92	4.54	6.58	4.9	5.26	5.11	8.19	4.98	5.2	7.57	7.82	5.16	4.52	4.98	4.25	8.57	5.22	5.08
RPL5	1	92832013	10.18	10.58	9.16	11.04	9.76	10.05	10.32	10.97	10.17	11.26	9.49	10.91	10.24	8.27	11.12	8.89	10.92	11.26	11.2	9.41	9.6	6.99	10.68	10.24	8.5	11.8	10.16	8.57	10.13	9.13	10.43	9.88	10.13	9.2	10.18	9.74	7.21	8.05	7.89	11.52	9.31	10.31	9.05	11.8	7.26	10.25	11.36
MTF2	1	93079235	4.7	5.54	5.34	4.2	5.12	5.42	5.06	5.1	0.64	4.71	3.67	4.87	5.3	5.66	5.08	4.19	5.53	4.89	6.22	1.77	5.44	4.95	5.18	7.38	4.89	4.74	5	4.49	4.91	4.73	1.4	4.69	4.14	4.93	4.61	5	1.65	5.38	6.03	7.42	5.92	2.2	5.18	4.99	6.87	5.2	5.12
TMED5	1	93149742	5.73	1.42	4.44	4.63	5.02	5.01	4.67	6.76	3.95	4.16	6.59	6.63	4.77	6.79	4.38	7.08	3.99	5.12	4.71	0.69	7.25	4.63	4.39	6.74	5	5.79	4.83	4.63	6.85	5.77	3.93	0.37	4.58	5.99	4.18	4.47	5.36	4.43	4.58	4.58	3.35	7.17	4.91	4.57	5.41	3.66	4.35
DR1	1	93345907	4.94	5.04	2.6	5.99	5.87	4.54	5.83	4.92	4.46	4.91	6.61	6.19	1.39	6.05	7.23	6.43	1.7	6.03	5.54	3.95	4.55	5.6	3.75	5.02	6.52	5.95	6.02	2.8	6.05	4.71	0.99	5.28	6.85	5.61	6.41	7.71	5.85	4.5	5.99	5.36	5.93	0.63	5.68	5.46	7.12	4.35	6.63
DNTTIP2	1	93866284	5.78	7.44	5.72	6.23	4.96	6.43	5.93	6.02	1.38	5.78	6.54	6.65	7.18	5.73	5.58	6.14	6.22	6.2	6.15	8.11	5.98	6.26	7.36	6.65	5.61	4.65	5.74	5.77	5.99	6.1	6.65	6.38	6.06	5.38	7.06	6.6	5.48	7.84	4.8	5.38	6.33	3.13	6.86	2.87	6.36	6.3	8.92
ABCD3	1	94418389	4.27	5.26	7.58	6.32	6.08	6.31	5.85	6.44	5.21	5.74	5.13	7.76	5.3	6.34	5.78	4.83	2.32	5.28	3.58	5.5	4.79	5.91	4.96	3.77	8.41	8.27	5.98	5.46	4.08	5.92	6.02	7.16	7.08	6.38	7.27	8.97	5.9	5.16	5.91	5.98	4.88	2.87	4.87	6.89	6.75	5.12	8.29
F3	1	94529173	1.59	2.97	0.79	1.29	1.82	8.36	7.17	1.81	1.28	2.22	1.67	1.66	2.03	2.11	2.99	9.35	2.07	0.84	0.59	7.57	0.61	3.39	1.5	1.99	0.86	6.85	4.81	2.3	7.26	2.74	2.19	7.13	3.33	3.12	7.58	2.4	7.24	2.23	7.5	2.03	1.75	1.15	3.59	3	6.02	0.66	4.23
CNN3	1	94896949	8.57	8.32	9.75	8.05	9.86	8.94	8.62	7.96	7.31	7.51	8.88	9.21	8	9.2	7.73	8.82	8.2	4.76	8.47	10.58	8.87	6.23	8.24	4.6	9.49	9.23	9.15	4.31	8.34	9.31	8.91	8.2	9.33	7.75	8.71	9.14	9.22	8.83	8.59	9.73	10.07	9.26	3.03	6.86	7.57	9.06	6.73
RWDD3	1	95234210	7.4	6.18	3.08	7.7	6.9	6.43	3.91	6.39	6.29	6.36	6.13	6.18	7	6.19	6.55	5.19	4.87	6.47	5.33	5.79	6.62	8.1	5.94	6.24	6.38	5.48	6.17	6.16	5.68	6.21	5.83	5.96	6.07	5.93	2.91	6.07	6.26	6.03	5.64	5.96	6.36	5.4	6.14	5.68	6.79	5.8	5.95
PTBP2	1	96721665	0.79	7.66	7.24	3.84	5.95	5.64	6.22	5.59	6	6	6.5	5.22	5.14	5.49	6.54	4.51	2.85	7.97	4.31	4.94	6.04	5.68	6.46	5.67	5.48	4.06	4.63	5.11	5.55	5.4	3.33	6.05	6.19	5.78	5.75	6.45	4.41	5.47	4.7	5.21	1.41	6.34	5.34	5.76	5.48	1.08	5.54
SNX7	1	98661701	6.26	7.07	4.94	6.47	5.47	7.58	6.3	7.57	1.91	6.31	5.76	5.82	4.38	7.49	6.38	7.18	4.19	7.32	6.79	6.88	6.8	6.08	5.6	6.57	5.17	4.14	5.48	6.76	4.32	6.5	5.4	3.6	6.27	5	6.26	6.87	4.47	8.09	0.93	5.26	5.79	5.56	6.59	5.4	6.97	4.58	6.83
RTCA	1	100266207	2.7	3.68	1.81	2.36	2.11	2.72	1.77	1.66	0.56	3.99	2.29	4.61	5.25	3.58	2.23	2.71	5.91	2.67	1.49	2.41	1.27	2.33	6.39	0.64	4.65	3.23	6.77	1.41	0.99	2.4	2.21	1.38	1.39	2.21	3.19	2.26	1.44	1.87	5.45	1.48	0.93	6.81	2.72	1.78	7.49	1.08	3.45
EXTL2	1	100872372	5.69	3.99	6.87	6.18	4.53	8.1	5.61	5.28	5.88	6.2	5.96	5.07	5.66	6.12	5.39	6.71	4.86	5.49	5.47	6.26	4.77	6.11	6.24	6.62	6.36	4.83	5.1	4.84	5.4	5.03	6.36	4.38	5.74	5.62	7.1	5.89	4.75	3.81	5.01	5.48	5.82	4.48	5.92	4.44	6.04	2.23	5.63
DPH5	1	100989623	5.26	4.86	3.99	2.7	8.52	4.72	6.32	5.42	5.59	1.49	7.92	5.58	6.98	4.55	7.33	1.51	6.05	4.64	5.88	5.31	0.74	8.86	6.26	0.86	2.22	4.58	4.59	4.15	1.27	6.07	5.57	6.61	5.94	5.28	7.7	5.74	0.83	4.22	4.52	8.39	5.37	2.95	6.37	5.32	6.75	6.05	6.83
RNPC3	1	103525691	5.26	5.57	4.38	4.82	2.39	5.24	5.42	5.27	4.95	2.96	3.7	4.7	5.05	3.14	2.65	5.29	5.15	4.14	5.71	5.2	5.16	6.39	4.16	4.78	5.51	4.71	4.41	3.75	4.77	3.86	5.26	2.52	5.04	3.05	5.22	4.95	4.87	5.21	4.77	4.14	3.6	0.96	4.67	5.17	5.21	3.72	4.85
PRMT6	1	107056674	8.65	9.29	4.82	7.68	6.56	6.41	9.15	6.72	7.33	5.43	5.87	7.47	6.16	7.2	6.06	5.33	6.1	5.02	4.92	7.06	7.02	5.02	8.28	7.28	7.86	7.58	8.14	8.25	7.28	7.65	6.88	6.92	6.59	8.31	8.14	8.37	6.55	7.42	2.79	6.75	8.91	7.46	7.54	5.39	7.43	5.15	6.46
PRPF38B	1	108692310	2.85	0.94	0.9	0.9	4.85	5	2.98	7.19	0.66	4.13	2.01	5.08	4.63	4.31	6.13	5.44	1.74	4.43	5.81	3.96	3.97	7.18	2.41	2.16	2.29	3.65	5.53	3.55	4.6	4.1	2.97	6.01	5	5.97	4.63	4.97	6.16	8.67	4.54	4.77	4.74	0.77	4.6	4.14	5.03	4.28	5.25
STXBP3	1	108746674	6.23	6.77	6.69	6.26	9.07	4.36	6.34	5.51	7.27	8.11	6.01	6.18	6.23	6.26	7.71	6.15	6.4	6.29	4.02	6.13	6.26	6.49	6.1	6.17	5.7	6.19	6.96	6.96	6.34	7.53	1.19	5.99	6.67	6.21	6.22	6.31	7.85	6.51	6.18	6.48	6.59	5.37	6.56	6.32	6.5	6.57	6.59
GPSM2	1	108875350	7.82	6.54	6.39	5.85	6.42	9.43	6.68	6.78	2.21	6.19	6.68	4.28	6.75	6.25	2.7	6.54	5.24	6.99	6.65	6.26	6.13	8.66	7.15	6.36	8.41	6.07	8.7	7.58	7.19	7.42	6.52	3.84	6.59	6.54	6.22	8.74	6.15	6.67	6.27	6.16	5.82	7.79	6.78	6.86	8.69	6.4	6.94
CLCC1	1	108929508	1.77	1.32	1.09	2.13	4.42	4.84	0.93	5.52	6.35	1.59	2.77	4.25	0.82	1.37	2.15	6.07	4.8	5.48	6.07	3.56	6.78	8.59	2.33	6.51	3.09	1.17	5.78	0.61	5.29	5.5	3.86	6.93	8.06	3.68	1.93	6.67	0.66	8.4	1.97	2.43	1.57	1.2	2.05	0.76	7.26	4.83	4.93
WDR47	1	108970214	5.88	4.5	5.94	1.68	5.78	5.76	6.24	6.37	5.99	5.72	5.8	5.56	5.67	6.12	5.49	6.35	4.79	5.15	5.61	6.08	7.52	5.17	6.51	6.26	5.43	5.91	4.59	5.84	5.62	4.96	6.84	5.63	5.36	5.48	5.99	6.32	5.12	5.59	5.52	5.23	5.58	5.19	6.06	2.49	6.21	5.04	5.49
TMEM167B	1	109090764	5.31	5.7	6.31	0.67	4.79	4.58	4.96	4.86	6.81	5.91	4.96	5.62	5.05	5.52	5.94	6.44	5.47	5.84	5.27	5.3	5.31	6.13	5.91	5.78	5.84	5.38	4.6	5.37	4.87	5.75	5.59	1.19	6.22	5.87	5.06	5.87	5.67	6.16	0.6	5.68	5.29	6.13	5.9	5.83	6.07	5.3	5.79
CELSR2	1	109249539	4.69	3.5	1.87	3.25	6.46	7.72	4.86	4.44	5.21	4.91	2.94	2.53	4.04	2.13	4.33	4.41	3.6	3.74	5.35	4.34	3.35	5.21	3.92	5.42	3.42	4.34	5.46	3.31	4.61	4.13	4.84	2.82	6.73	3.49	5.69	3.94	5.1	3.19	4.49	4.53	3.39	2.77	5.35	2.34	4.95	0.38	4.54
SORT1	1	109309568	6.29	5.69	3.02	4.11	7.57	7.4	4.3	4.38	4.17	3.47	6.41	5.86	4.45	6.07	4.26	1.5	4.51	4.73	4.69	4.2	0.42	5.77	6.08	0.86	0.3	4.24	2.33	4.68	6.33	4.38	4.98	0.58	4.89	6.36	4.24	2.63	4.81	5.05	4.71	3.98	3.87	5.1	4.89	5.09	5.31	5.38	7.12
PSMA5	1	109399042	6.32	6.27	5.97	4.86	6.7	7.43	5.46	5.61	5.53	5.12	5.58	3.7	4.64	4.6	3.78	4.9	4.31	6	5.36	6.47	7.38	5.65	6.41	7.29	5.88	6	4.66	4.82	2.12	4.72	5.22	4.97	4.51	7.01	6.75	3.14	5.28	5.58	7.06	4.23	5.63	2.64	2.3	5.6	6.32	6.88	6.37
GNAI3	1	109548615	4.68	4.15	0.77	4.34	4.52	4.39	0.74	3	3.61	1.06	0.42	0.71	4.25	5.2	5.77	4.56	0.56	6.63	6.1	4.1	4.39	4.76	6.43	0.51	0.54	5.48	5.39	7.53	5.24	5.76	5.13	2.44	4.93	4.62	4.03	5.2	4.77	0.66	7.12	4.38	4.18	1.07	2.84	4.6	5.3	4.15	5.34
AMPD2	1	109616104	6.22	5.69	5.54	8.17	6.35	6.05	1.81	6.06	4.66	2.23	6.47	6.36	6.49	6.96	6.04	8.79	2.51	5.88	6.68	6.34	5.75	6.21	5.53	6.36	6.06	1.03	0.49	3.35	7.26	8.51	6.55	7.61	6.1	6.31	6.55	6.08	7.67	6.18	4.55	4.03	6.01	3.86	6.25	6.73	5.99	6.15	6.05
GSTM4	1	109656099	7.92	6.21	6.32	4.41	6.13	5.69	7.59	8.35	5.95	7.54	8.11	6.13	6.35	8.22	6.27	6.53	5.52	6.41	6.03	6.41	5.58	6.59	6.22	7.14	6.4	6.41	6.46	5.75	6.09	6.14	6.72	6.55	6.52	6.13	1.25	6.97	6.42	7.97	6.52	6.62	0.93	4.98	6.17	6.24	7.15	6.49	6.45
GSTM2	1	109668022	8.36	6.1	7.62	2.19	9.32	6.13	6.13	6.13	6.03	6.96	3.36	5.55	0.78	8.92	7.34	2.47	5.39	6.14	8.2	6.13	2.56	6.16	5.19	5.29	8.42	1.41	6.11	7.28	1.45	6.16	5.09	5.48	6.34	8.56	8.56	2.04	6.15	6.14	7.04	6.15	8.96	7.2	6.13	7.27	6.1	5.09	6.13
GSTM3	1	109733932	1.93	0.89	6.19	1.68	2.48	3.07	2.69	1.27	1.39	6	1.33	5.83	3.83	6.13	7.26	1.88	4.59	0.68	6.03	4.06	5.38	1.23	4.77	1.69	1.89	1.06	7.22	5.34	0.98	0.77	0.83	1.04	6.06	2.11	5.99	1.7	8.18	1.42	2.73	1.24	4.14	8.04	7.26	1.28	7.99	1.24	6.42
AHCYL1	1	109984765	5.94	0.95	6.26	6.05	5.42	7.42	4.61	6.38	5.26	2.79	5.02	5.44	4.07	5.2	5.72	5.61	5.16	1.38	5.53	5.42	0.4	6.86	6.18	3.2	6.37	5.85	7.25	5.64	2.52	5.43	6.5	7.69	4.64	5.77	7.58	4.72	5.37	7.67	2.39	5.01	0.39	4.9	5.18	5.63	5.18	5.37	5.37
STRIP1	1	110031577	6.73	6.82	5.99	5.76	7.79	6.03	6.06	2.19	6.08	5.9	6.28	6.62	6.06	6.53	4.61	6.61	0.55	7.07	1.88	5.95	5.44	6.09	6.71	7.34	6.74	5.08	7.84	4.77	6.93	6.28	5.64	5.92	2.28	6.05	6.35	5.84	0.53	6.36	6.47	7.04	5.64	7.33	5.01	5.91	6.83	6.25	6.44
LAMTOR5	1	110401249	7.67	7.91	7.08	7.04	8.66	7.83	8.35	6.64	5.73	7.22	6.35	7.5	7.95	8.95	8.15	8.22	6.18	4.85	6.16	9.34	6.1	8.09	6.97	5.55	7.79	7.55	7.99	7.83	7.18	7.6	6.74	5.98	6.75	6.21	7.32	7.88	7.2	2.65	7.93	8.14	5.67	1.7	5.22	7.26	8.18	8.11	8.22
KCNA2	1	110519837	5.85	5.91	5.36	5.91	8.27	5.89	7.91	6.01	5.92	6	5.73	6.06	5.92	5.92	7.96	7.22	6.23	0.78	6.03	5.99	5.88	5.86	5.91	6.07	5.04	3.73	6.15	6.26	6.08	5.84	6.1	5.93	7.8	6.19	6.02	9.34	6.03	5.84	3.81	6.21	5.9	6.09	5.8	5.89	5.26	6.1	5.77
CD53	1	110871188	8.62	8.72	8.68	8.07	9.02	8.34	8.19	8.9	8.62	8.01	8.71	8.61	8.03	7.71	8.69	7.81	7.92	7.86	6.77	8.45	7.09	8.54	8.52	8.76	8.33	7.72	7.97	7.82	8.39	8.66	8.86	8.31	8.77	8.34	7.93	8.57	8.04	7.71	7.82	8.49	8.51	7.87	9.77	9.02	11.64	8.01	8.92
LRIF1	1	110947190	5.61	5.84	6.6	5.97	5.04	5.92	6.12	2.05	5.17	5.7	4.47	5.92	6.13	5.4	5.91	5.16	4.47	5.3	5.48	5.63	4.85	5.17	6.24	7.37	5.47	5.88	4.55	5.03	4.16	3.78	7.42	5.27	7.88	6.09	0.61	5.41	5.31	7.24	4.95	2.8	5.59	3.31	5.8	5.39	6.31	6.06	5.84
DRAM2	1	111117333	6.65	6.22	6.45	5.73	6.19	6.27	6.47	6.35	6.15	6.59	2.82	6.19	6.37	2.56	6.9	7.02	6.3	4.77	6.21	5.62	6.56	5.8	6.01	5.68	6.87	5.39	5.64	5.82	6.64	5.78	6.17	6.07	6.45	7.88	6.6	6.83	6.5	2.67	0.82	6.25	6.77	6.13	8.07	7.58	7.47	6.3	6.79
CEPT1	1	111139627	5.06	6.59	8.06	5.43	4.56	4.7	4.73	4.81	5.37	5.26	5.17	4.57	4.37	1.8	5.68	5.2	4.76	5.48	2.41	5.58	5.65	5.32	5.91	0.73	0.79	5.71	5.18	5.16	8	5.22	5.44	7.59	5.44	1.59	7.61	5.58	5.16	5.61	2.47	5.53	5.04	3.86	5.58	4.05	6.54	7.12	2.45
WDR77	1	111439890	6.9	6.35	4.55	0.74	6.17	6.16	6.46	5.14	5.17	6.83	6.98	5.95	5.64	6.33	3.54	1.6	6.14	8.25	5.49	5	5.19	5.83	5.46	5.74	8.57	5.47	5.3	4.94	6.24	6.2	5.7	5.95	6.5	5.56	6.15	5.88	6.23	6.28	5.23	5.41	7.06	5.76	4.77	6.52	6.01	6.04	6.44
RAP1A	1	111542218	6.34	6.15	6	5.8	6.15	6.34	5.44	5.63	3.72	5.75	5.74	5.96	5.74	6.63	5.9	5.22	6.13	6.5	6.05	5.53	5.88	6.17	5.97	5.96	6.03	5.36	0.82	5.76	6.3	5.96	6.14	5.11	6.38	6.26	6.24	5.91	6.3	5.85	5.63	6.19	6.07	5.67	6.35	5.9	6.36	6.13	6.43
CTTNBP2NL	1	112396214	4.15	6.76	4.31	6.1	4.34	5.03	3.65	4.55	5.28	4.79	2.96	3.42	3.52	4.22	6.14	5.44	4.17	5.21	4.94	5.2	1.99	4	4.95	4.77	7.27	5.12	4.41	1.65	5.98	6.43	3.73	3.42	3.99	4.93	2.8	4.36	2.07	4.29	0.31	3.37	3.87	3.64	4.6	4.01	5.28	6.98	5.15
CAPZA1	1	112619805	6.31	8.01	5.96	4.84	4.53	8.62	6.22	6.39	5.86	6.19	4.91	4.81	5.28	5.28	2.03	5.57	2.24	6.41	7.32	7.7	5.54	6.28	5.84	7.33	6.36	8.71	6.42	4.68	7.63	5.37	2.17	7.53	4.33	5.1	7.89	6.12	6.88	6.59	1.36	6.23	6.37	0.71	7.19	7.57	6.81	6.36	2.2
RHOC	1	112701127	6.8	6.82	6.64	7.02	5.92	6.98	6.61	6.46	6.9	6.26	7.92	7.29	6.18	7.01	2.94	5.72	7.81	6.39	6.76	1.32	6.32	7.49	6.06	5.91	4.51	7.15	8.15	7.45	2.7	5.84	1.82	6.64	8.28	7.49	5.35	7.4	7.17	7.77	7.24	5.39	1.51	6.39	6.55	7.03	8.2	5.35	7.74
SLC16A1	1	112911847	5.24	3.86	6.84	6.86	5.16	2.43	6.22	4.99	6.47	4.31	4.21	1.16	4.24	5.4	4.81	7.82	1.51	5.33	3.25	4.52	5.26	5.17	2.44	5.17	5.74	5.58	5.09	5.15	6.66	3.12	6.7	4.13	8.28	4.87	4.59	6.19	5.25	3.66	3.73	2.39	5.65	2.39	5.46	4.49	4.81	5.34	4.21
LRIG2	1	113073198	4.23	5.2	5.15	6.78	4.6	7.69	4.39	4.01	6.46	4.57	4.58	4.67	4.66	4.83	6.92	7.43	6.08	4.8	1.95	4.86	4.99	5.1	6.18	4.11	4.79	1.12	4.23	1.37	4.86	5.21	5.03	4.63	5.19	4.66	4.34	4.72	4.23	4.63	0.77	4.91	4.59	7.58	5.17	4.81	5.59	4.73	5.17
AP4B1	1	113894194	6.61	6.97	7.06	6.06	5.8	8.6	5.9	5.96	5.85	5.68	5.77	5.02	5.87	5.73	5.92	6.18	5.56	4.58	6.09	6.08	5.94	6.1	5.63	5.96	6.02	5.53	5.9	6	6.33	5.92	5.87	1.2	5.91	5.92	5.99	5.69	6.74	6.7	5.88	5.86	5.59	5.33	6.06	4.05	6.4	6.73	6.19
BCAS2	1	114567557	6.65	6.67	8.31	7.25	6.77	8.79	4.42	2.44	6.91	6.55	6.87	7.14	6.73	8.27	7.04	7.57	6.1	7.15	6.17	7.83	7.68	7.26	7.32	7.85	9.05	6.85	3.27	6.94	3.89	6.6	7.37	3.91	7.22	6.91	6.45	7.2	7.31	6.94	7.82	7.09	0.94	2.38	7.13	6.81	7.91	6.22	6.64
NRAS	1	114704469	4.38	0.82	0.44	6.29	0.67	2.94	4.51	6.7	0.57	4.62	7.46	4.5	5.29	7.92	5.46	1.66	6.44	5.62	5	0.5	1.21	4.87	6.01	3.96	7.56	5.72	4.22	4.71	3.98	5.15	4.32	2.05	4.52	5.91	5.02	5.54	7.83	0.24	7.45	4.07	4.89	1.74	5.03	2.9	6.11	3.94	5.75
CSDE1	1	114716913	7.33	7.2	6.95	6.16	6.08	5.89	3.89	2.81	7.05	6.38	7.78	7.77	7.4	6.55	4.01	8.75	7.5	6.19	2.8	5.91	1.69	6.2	6.9	7.65	6.26	8.29	6.85	7.57	6.57	7.17	5.99	5.19	3.57	7.24	0.97	2.86	7.14	4.56	7.21	7.91	3.94	4.87	5.17	3.26	6.34	6.67	8.57
SIKE1	1	114769479	1.74	5.21	0.41	5.88	3.29	3.66	7.43	3.31	3.52	0.76	0.68	3.1	1.92	3.14	2.74	2.48	3.08	0.32	0.82	3.22	2.78	0.03	7.03	3.73	3.2	3.62	5.57	2.64	5.23	0.74	3.22	3.49	3.3	7.29	3.52	7.7	4.07	3.14	3.13	3.12	6.65	1.27	3.33	0.61	3.98	0.31	3.28
MAB21L3	1	116111755	4.74	3.42	4.81	4.56	4.52	6.16	3.85	4.84	4.45	3.29	4.53	5.16	3.93	4.06	4.31	5.34	3.63	4.2	4.18	2.91	5.08	5.1	3.96	4.29	4.19	3.62	4.7	4.07	4.15	3.57	3.44	3.4	4.7	3.82	4.73	3.75	2.57	4.04	3.94	1.74	4	3.4	5.54	3.18	12.46	3.13	4.18
ATP1A1	1	116372668	4.52	4.75	1.49	5.19	0.79	4.22	3.85	4.93	3.78	4.97	7.92	1.48	0.9	0.58	2.04	5.89	5.41	4.53	2.35	5.3	0.73	5.61	5.32	5.54	5.46	0.41	5.24	5.64	4.74	4.33	5.12	5.19	5.82	5.52	0.91	5.58	5.09	4.01	4.66	4.74	3.55	1.74	5.63	5.34	6.23	7.19	1.9
GDAP2	1	117863485	1.44	2.13	0.75	1.96	0.66	7.06	0.43	5.55	2.22	2.41	0.81	6.4	0.39	0.69	0.55	8.02	0.86	1.06	0.78	0.28	0.39	0.39	0.53	7.39	0.84	1.26	0.24	2.2	2.06	3.38	1.99	4.94	1.99	7.13	0.49	0.83	7.24	0.46	0.84	0.23	1.96	0.48	1.4	1.9	6.16	0.44	1.07
WDR3	1	117929720	4.64	0.91	5.45	6.31	4.93	4.8	4.53	5.01	4.95	5.12	5.26	5.29	4.91	4.15	4.8	6.91	4.77	4.88	5.2	4.6	4.2	5.64	1.9	5.2	5.03	7.05	4.17	4.89	5.18	1.2	4.6	5.07	5.42	5.26	5.06	5.82	5.34	4.7	4.42	4.97	5.3	7.13	5.26	4.96	5.75	7.02	4.78
PHGDH	1	119648411	8.39	8.12	8.28	7.41	8.93	6.16	1.38	8.15	7.09	7.08	8.24	2.54	6.31	8.61	6.69	6.58	7.09	7.8	6.63	8.22	7.5	9.57	7.81	6.88	9.48	8.94	3.09	9.68	9.74	8.77	7.99	8.67	9.31	8.03	8.89	7.72	8.24	8.34	8.65	5.56	9.46	1.87	9.13	7.42	7.72	7.08	7.43
NOTCH2	1	119911553	4.56	5.25	6.31	7.77	7.32	5.22	4.56	2.52	4.59	6.86	3.52	7.22	2.63	6.31	3.79	4.62	5.85	5.05	6.61	7.93	6.3	4.92	5.42	3.31	4.69	5.45	4.72	7.85	4.69	7.78	6.62	6.61	4.7	6.54	4.98	7.49	7.21	5.91	5.75	5.73	4.59	2.23	5.14	5.17	3.82	5.02	2.4
SEC22B	1	120150898	7.74	6.63	6.38	5.99	5.7	5.7	5.62	5.3	2.18	6.54	2.16	5.77	5.43	5.14	8.25	6.37	4.89	8.23	1.43	7.22	7.26	6.12	5.13	7.49	6.24	6.87	7.43	6.8	8.32	1.24	4.77	3.52	5.08	7.61	7.31	5.99	7.8	6.51	4.23	6.71	5.71	3.1	6.13	6.47	6.37	7.37	4.8
FCGR1B	1	121087345	7.77	7.28	7.9	6.72	7.46	6.68	6.55	7.17	7.42	7.11	4.93	9.11	7.2	7	7.87	7.56	7.61	6.92	5.88	6.76	7.19	6.87	7.05	6.93	7.42	1.43	7.49	7.05	6.96	6.3	7.06	7.43	7.4	7.09	6.85	7.98	7.36	7.07	7.75	6.96	7.1	6.76	7.28	7.15	6.78	7	7
SRGAP2C	1	121184811	0	5.05	3.77	7.41	0	0	0	0	0	0	7.77	0	3.04	6.17	7.27	4.78	4.56	0	1.43	5.45	5.34	0	0	0	1.26	3.71	0	0	6	5.17	0	4.98	7.35	6.29	5.31	0	0	7.38	1.58	7.83	5.67	6.79	0	1.13	0	0	5.83
GPR89A	1	145607988	4.96	5.6	5.22	3.21	2.68	7.97	1.41	4.43	3.6	3.43	5.67	6.15	7.04	7.23	6.15	4.28	2.92	6.15	5.96	1.55	5.67	6.1	1.69	4.85	5.66	7.73	6.68	5.78	6.31	4.59	6.15	5.66	4.63	3.36	6.15	6.65	6.15	7.5	6.15	4.89	6.15	1.24	6.15	5.26	4.27	7.35	6.52
RNF115	1	145738868	5.63	5.42	5.95	5.9	2.89	5.74	4.05	5.57	5.65	5.66	6.51	5.46	1.18	6.26	5.39	0.99	5.42	1.43	5.4	7.52	7.57	5.72	5.19	5.58	5.02	5.81	4.38	5.46	5.07	5.53	7.5	5.44	6.7	3.88	5.45	6.25	5.46	6.34	3.96	7.52	5.75	5.39	5.95	5.38	6.14	5.46	5.52
POLR3C	1	145824088	6.82	7.12	7.04	8.14	4.59	6.94	6.18	2.02	6.66	6.71	5.78	6.82	6.47	6.29	7.67	7.2	6.52	6.84	7.22	6.8	6.76	6.39	6.72	7.14	5.57	6.64	5.32	6.61	6.79	6.72	7.75	6.27	6.44	3.98	6.85	6.64	6.95	6.86	3.01	8.11	6.03	8.03	7.13	1.37	6.44	7.45	6.96
PIAS3	1	145848522	5.71	7.32	2.84	6.94	7.85	6.26	5.68	4.7	5.42	5.32	9.67	7.06	5.65	5.66	5.94	3.61	3.53	4.6	4.17	5.31	5.31	8.54	6.24	5.99	5.98	5.09	5.42	6.14	4.6	7.37	5.48	6.02	1.26	5.56	6.98	6.49	5.07	4.99	5.97	5.5	0.85	5.32	5.78	5.92	6.4	5.4	6.9
PEX11B	1	145911350	6.89	6.65	5.71	2.59	1.4	6.69	8.14	6.55	5.64	6.41	6.77	7.1	6.15	8.79	7.71	7.02	6.77	7.21	6.72	6.62	6.66	1.43	6.58	4.9	7.25	6.78	6.58	7.58	6.59	6.8	7.41	6.83	4.8	7.74	7.18	7.11	6.91	8.62	9.1	6.33	8.03	7.94	7.59	7.44	7.38	6.68	9.12
RBM8A	1	145917714	7.85	6.05	6.43	0.41	6.26	6.36	0.71	5.61	5.63	6.43	4.86	5.36	6.22	5.24	7.46	6.55	5.81	6	6.7	5.04	4.08	1.14	6.21	8.27	2.2	4.09	6.14	4.28	4.74	7.35	7.09	5.17	7.4	7.17	7.43	6.87	3.54	6.67	6.41	5.8	5.45	4.02	3.97	5.11	6.85	6.43	5.47
POLR3GL	1	145964690	4.71	7.03	6.98	7.24	7.17	8.62	8.18	6.79	6.85	7.13	7.39	6.92	6.14	6.81	8.77	7.25	6.46	6.47	5.71	7	6.89	6.93	3.04	9.22	6.78	6.39	5.99	4.19	6.77	7.24	3.93	6.66	7.2	5.73	2.06	6.56	5.32	7.18	8.36	8.19	5.98	8.82	7.18	6.82	7.23	6.8	5.14
TXNIP	1	145992435	8.86	1.12	8.89	8.62	4.55	8.2	9.1	8.62	8.15	7.11	9.76	9.38	7.2	8.3	8.87	9.98	7.99	8.18	7.7	9.09	7.27	8.64	9.01	7.14	8.27	9.08	11.15	9.98	7.04	8.46	9.27	8.31	7.89	8.69	10.37	7.78	9.51	6.94	5.55	5.44	0.49	9.55	8.19	7.05	9.51	8.84	9.05
PRKAB2	1	147155106	4.4	5.35	5.19	7.35	4.41	4.79	7.92	4.95	1.58	4.13	4.66	5.49	4.08	4.2	5.6	5.37	3.4	6.38	6.79	5.36	5.08	4.89	5.52	5.74	5.24	6.92	4.82	0.48	4.7	6.58	2.88	4.32	6.63	5.23	4.4	5.18	4.9	5.62	1.36	4.28	4.87	4.55	5.87	7.4	6.12	4.99	5.24
CHD1L	1	147242654	4.04	6.86	7.14	5.63	3.99	1.6	5.18	9.02	7.37	5.88	6.66	5.63	0.9	6.18	0.58	8.78	6.34	5.64	6.76	6.31	5.96	9.15	4.84	8.09	7.64	7.11	5.58	7.34	3.42	4.7	4.64	5.11	5.55	6.43	8.44	6.32	7.5	7.16	4.1	8.23	4.01	5.55	6.51	6.47	7.08	6.17	5.91
BCL9	1	147541501	3.95	4.26	7.31	4.48	3.88	6.17	5.05	4.48	2.91	4.46	4.9	4.71	3.89	4.83	4.84	0.33	2.35	4.67	3.7	4.74	3.84	1.19	4.59	4.9	4.38	4.51	2.52	4.97	4.4	4.62	7.47	4.37	5.46	4.81	6.33	4.02	0.52	6.76	4.81	4.73	4.79	0.19	4.64	4.65	5.51	2.83	4.52
GPR89B	1	147928393	6.19	6.19	4.24	6.19	6.19	6.19	6.19	6.19	2.6	6.19	5.89	6.19	6.19	6.19	6.19	6.19	4.92	6.92	6.19	6.19	6.19	1.2	6.19	6.19	6.19	7.05	5.76	5.5	6.19	6.19	6.19	5.3	6.19	6.19	6.19	6.19	6.19	3.83	2.53	6.11	6.19	6.19	8.3	6.19	6.19	6.19	6.19
PDE4DIP	1	148808181	7.58	1.39	7.08	4.84	5.41	8.19	7.95	7.03	5.09	7.91	6.61	5.72	5.88	1.34	7.15	1.66	6.81	7.78	7.79	7.67	7.12	8.39	6.58	9.52	5.85	4.9	7.43	6.71	3.9	7.75	6.23	7.29	7.38	6.43	5	1.33	2.6	8.62	8.56	5.38	6.18	6.41	6.82	4.59	6.59	7.07	3.57
FCGR1A	1	149782671	12.79	10.11	13.23	6.89	10.87	6.79	6.46	9.67	10.68	9.46	8.4	20.28	9.47	8.48	13.34	11.73	11.37	8.48	2.29	7.04	9.25	10.59	8.59	7.77	11.11	6.24	10.89	8.97	8.06	5.2	8.58	10.93	10.21	9.26	7.74	14.23	10.44	9.05	12.38	8.21	9.42	7.11	10.13	9.4	8.66	7.84	8.58
BOLA1	1	149887890	8.31	8.22	7.23	7.32	7.27	7.56	8.83	7.88	6.32	7.37	7.92	7.42	7.11	8.07	8.2	8.11	7.68	3.26	7.07	7.41	7.68	8.04	7.33	9.34	7.25	7.41	5.75	8.26	8.14	6.48	4.07	7.86	7.7	7.44	7.85	7.3	7.54	8.09	6.55	7.31	8.11	7.77	8.26	7.76	8.26	6.25	7.77
SV2A	1	149903318	6.21	7.85	7.04	0.78	7.85	4.98	5.32	6.87	8.22	5.03	7.78	5.84	5.95	6.88	4.71	6.03	6.21	5.28	6.91	5	4.04	8.81	6.83	6.4	6.54	7.52	6.86	6.83	5.68	7.47	6.37	7.41	4.49	6.19	3.56	5.77	6.8	5.48	6.34	7.5	6.64	2.87	7.59	6.05	5.23	7.19	6.86
SF3B4	1	149923317	6.58	5.48	7.12	6.47	5.88	6.18	6.8	5.29	6.21	1.38	6.19	7.04	5.1	6.28	6.76	7.15	6.59	4.65	7.2	6.68	6.58	5.88	6.39	6.53	7.41	6.98	5.87	2.42	5.62	7.68	6.07	6.05	5.92	7.51	5.67	6.19	8.57	6.96	7.45	7.43	0.67	2.45	8.26	5.03	6.29	7.65	8.63
VPS45	1	150067279	6.45	1.15	5.86	7.16	6.4	8.23	5.29	7.62	4.04	6.25	6.22	6.51	5.09	5.14	7.41	6.29	6.9	1.8	5.79	6.37	5.96	6.64	6.28	5.82	4.14	6.76	4.79	6.33	6.64	5.84	5.49	3.09	5.36	6.32	4.18	5.97	3.55	1.33	5.2	7.58	5.64	6.12	5.42	6.16	6.77	7.9	4.67
PLEKHO1	1	150149183	5.79	1.66	6.03	3.48	8.3	4.62	4.93	5.18	5.3	6.57	5.75	4.92	5.51	5.58	4.4	4.43	5.24	1.46	5.04	4.92	4.83	4.54	2.14	4.91	3.59	7.28	7	5.82	4.58	5.42	3.47	3.8	4.17	4.8	5.18	2.53	0.9	5.03	1.49	4.19	5.17	6.81	5.36	3.35	4.58	3.38	5.66
ANP32E	1	150218417	5.57	8.61	6.1	6.54	6.55	6.49	4.87	6.24	5.59	6.23	6.63	5.83	5.8	6.48	4.94	5.11	6.29	6.73	5.36	7.02	5.87	5.7	5.99	7.91	6.42	4.53	5.22	6	7.1	3.94	6.24	6.23	5.65	5.95	6.6	5.15	6.04	5.51	5.51	6.24	6.1	8.78	6.13	5.1	7.05	5.78	7.74
APH1A	1	150265399	6.68	6.28	0.97	7.03	7.04	3.03	6.34	7.88	6.38	7.63	4.82	6.04	5.67	6.92	8.1	5.06	6.68	7.35	8.84	8.63	7	4.22	6.35	4.72	6.28	5.71	5.97	4.4	5.83	6.47	6.75	5.46	5.62	6.95	8.04	2.41	6.11	7.26	4.56	8.24	5.11	6.54	7.89	7.92	7.15	6.56	7.34
MRPS21	1	150293720	7.57	7.94	6.06	7.63	6.22	8.42	8.4	7.95	7.91	9.14	8.47	10.25	6.89	9.21	8.46	9.28	8.32	9.56	8.52	7.09	6.91	6.82	9.3	7.92	9.09	8.18	6.79	8.72	7.6	6.24	7.83	8.79	8	6.66	7.34	9.81	6.43	8.45	8.48	8.33	4.64	5.42	8.7	8.74	7.03	8.62	7.05
PRPF3	1	150321479	7.11	5.56	7.47	8.35	5.49	5.51	5.28	7.57	8.46	7.3	5.22	7.94	7.74	5.71	5.7	7.1	6.39	6.81	5.21	6.27	6.8	8.73	7.52	6.2	6.73	5.68	4.79	6.41	6.87	7.09	5.27	8.26	4.77	7.76	4.15	7.89	4.55	6.08	8.98	8.42	5.88	7.36	6.39	6.41	6.98	6.4	8.41
RPRD2	1	150363091	5.13	3.57	0.69	3.31	0.73	4.83	6.71	6.38	3.48	6.98	6.65	5.17	4.49	6.08	4.31	7.62	5.06	4.98	6.76	5.96	5.63	6.73	7.26	3.16	7.79	7.24	6.38	5.4	6.13	7.28	6.8	4.07	2.93	6.74	4.87	2.99	4.67	4.98	5.55	6.46	4.79	4.53	8.23	4.97	5.3	6.39	5.07
TARS2	1	150487364	2.22	1.36	2.5	7.55	2.32	2.56	3.04	4.17	7.24	7.91	2.27	2.38	0.43	0.89	4.22	3.37	0.74	1.9	7.28	7.3	0.63	2.11	0.76	1.2	2.21	1.99	2.25	2.25	7.24	7.13	1.3	2.31	3.85	4.57	2.35	2.27	7.36	2.89	2.22	3.17	1.65	8.05	6.76	6.5	4.06	4.17	3.99
MCL1	1	150574551	6.93	7.57	1.88	1.87	6.61	6.61	6.42	8.64	6.25	5.94	3.93	8.85	7.14	6.34	6.24	6.82	6.25	5.26	5.94	1.01	6.08	6.53	6.65	6.95	6.52	7.6	6.97	6.72	6.14	6.55	8.69	5.73	5.92	6.65	2.67	8.42	7.82	7.47	1.56	2.93	7.99	7.43	6.34	7.03	6.85	2.53	6.61
ENSA	1	150600851	6.82	7.82	8.09	9.28	8.72	1.89	6.94	7.93	7.68	6.89	7.79	0.67	7.16	7.17	6.54	4.28	6.37	8.39	3.9	7.04	6.66	1.83	8.2	7.05	7.38	6.44	7.54	6.97	7.64	8.08	6.1	6.47	7.19	5.64	5.54	8.32	6.73	7.91	2.38	6.07	5.57	6.06	7.06	9.02	5.83	8.05	7.71
GOLPH3L	1	150646230	5.62	5.61	3.94	5.36	4.92	0.93	5.39	3	1.24	5.21	4.74	7.75	3.44	4.65	6.69	5.86	7.62	1.68	0.41	6.33	5.59	5.86	5.46	4.87	6.09	4.83	5.34	4.8	5.66	7.72	5.97	2.29	8.62	5.45	6.96	5.76	5.49	7.13	3.38	5.22	5.65	7.65	6.41	6.05	6.57	5.41	5.64
CTSS	1	150730188	1.2	1.56	1.05	0.78	1.45	2.6	1.82	1.45	0.63	0.84	0.86	1.38	1.33	0.76	1.24	0.84	1.04	1.7	1.34	0.94	1.32	0.75	1.42	0.77	0.49	0.39	0.87	0.4	1.59	1.54	1.48	1.67	2.01	1.09	0.74	1.52	0.76	1.46	1	0.94	0.66	0.27	3.07	1.01	7.6	0.26	3.28
CTSK	1	150796208	6.48	6.65	7.04	6.28	9.07	6.13	5.7	5.6	6.23	5.6	6.82	6.04	5.72	6.42	5.99	7.2	6.05	6.13	6.85	6.13	6.01	7.89	6.64	6.06	6.44	7.7	6.65	7.99	4.93	5.67	6.82	6.46	7.16	6.64	5.8	7.19	6.93	3.03	1.77	6.77	2.29	5.96	7.02	6.83	8.61	5.77	7.14
ARNT	1	150809713	5.29	3.44	7.89	4.97	6.53	5.16	5.14	4.9	6.18	5.29	8.7	5.15	5.04	7.99	4.78	4.49	4.94	5.99	5.04	4.91	4.98	7.91	1.54	6.45	0.73	6.07	3.14	7.25	1.34	5.04	0.72	4.77	5.06	4.84	6.24	8.72	4.85	6.71	0.66	6.91	5.13	4.66	6.5	5.01	5.35	7.1	4.53
SETDB1	1	150926263	5.8	2.03	6.22	7.61	5.27	9.19	5.92	4.38	5.74	6.85	8.78	8.03	6.53	6.81	5.05	7.65	5.74	8.01	7.3	6.01	7.68	8.84	6	7.27	5.91	5.13	5.55	5.49	1.44	7.06	6.23	6.29	5.56	5.87	5.97	8.27	6.86	7.36	4.92	8.18	5.21	4.02	5.21	6.92	5.82	7	5.49
CERS2	1	150960583	6.42	6.23	5.08	6.25	5.71	6.63	6.14	5.78	6.87	6.24	6.09	5.66	2.12	6.77	6.33	5.94	6.24	5.6	5.8	7.7	5.15	6.58	5.83	2.34	6.03	6.2	3.58	4.87	7.06	5.67	6.12	5.91	6.5	7.54	6.23	5.72	6.36	6.91	3.57	6.49	6.05	5.16	5.8	6.45	6.35	5.48	6.54
C1orf56	1	151047751	0.53	6.06	5.56	6.14	5.96	4.72	8.51	7.92	5.76	5.82	5.97	5.34	6.16	6.33	5.31	7.89	5.4	4.61	5.15	5.81	6.81	5.24	6.85	4.01	6.91	4.57	6.6	5.98	4.3	7.1	6.06	3.09	6.29	5.84	6.42	6.84	6.15	4.38	3.17	6.6	8.86	6.02	6.95	6.25	6.37	6.24	7.68
CDC42SE1	1	151050971	1.69	6.84	6.28	8.22	8.41	4.27	8.8	8.1	7.76	6.69	7.99	8.45	0.94	6.59	6.14	6.3	7.8	6.42	7.07	6.39	6.07	6.43	7.2	6.63	6.07	1.64	7.09	7.23	6.79	8.14	6.57	6.27	8.19	6.41	1.3	9.1	5.6	6.72	5.49	1.78	3.34	9.15	6.92	7.24	5.67	6.59	6.94
MLLT11	1	151060397	5.96	7.18	8.02	6.7	7.2	8.25	7.99	6.92	7.5	8.32	4.37	9.51	4.17	9.32	7.6	6.81	6.75	9.15	4.83	7.38	1.41	5.98	7.78	4.81	8.32	6.56	6.91	7.5	6.94	8.9	7.95	7.82	7.17	8.79	6.52	8.51	7.37	8.59	6.12	7.45	7.26	5.43	6.79	8.79	7.43	8.16	7.72
SCNM1	1	151156664	6.1	6.07	6.08	6.78	6.08	4.25	6.07	6.09	3.87	6.32	6.05	4.84	6.09	8.09	6.94	3.38	6.08	6.53	6.03	6.09	6.09	6.08	4.33	6.07	3.17	5.46	6.08	5.99	6.08	6.07	5.61	7.49	6.06	6.09	5.14	6.1	4.65	6.08	5.84	6.21	4.12	2.54	6.01	6.79	10.25	6.07	6.07
LYSMD1	1	151159748	6.53	5.75	5.89	6.37	4.42	5.74	6.41	4.28	6.61	5.25	5.47	3.64	4.72	4.61	5.81	6.02	6.27	5.65	4.29	4.21	7.12	5.89	5.43	6.38	5.61	5.24	5.28	6	5.54	4.8	5.97	4.43	6.03	5.7	5.18	5.54	5.77	7.33	5.28	5.71	5.92	6.18	7.39	6.09	5.8	6.02	5.08
VPS72	1	151176304	9.19	8.78	7.79	7.49	6.85	7.41	6.25	8.72	5.89	7.22	7.88	7.15	7.3	5.52	5.43	6.51	6.66	8.49	7.49	7.01	7.31	8.29	8.43	8.07	8.15	8.29	8.19	9.39	8.31	6.74	9.04	6.46	5.09	7.27	7.49	7.38	7.91	7.97	3.94	7.27	5.92	7.78	7.34	7.46	7.38	7.24	7.68
PIP5K1A	1	151197949	6.76	5.89	6.98	4.67	4.55	4.94	2.18	4.44	5.96	5.23	7.11	6.98	5.26	5.96	7.84	7.3	4.55	6.65	6.62	5.4	5	5.37	4.36	4.69	6.04	6.1	7.2	6.52	5.65	5.18	6.27	5.32	7.68	7.01	5.82	5.44	7.32	6.59	3.95	7.84	7.91	6.53	5.22	6.65	6.96	6.74	4.94
PSMD4	1	151254709	9.03	9.47	8	4.95	8.9	7.24	8.29	7.64	7.37	9.12	8.11	7.94	8.8	8.32	7.39	8.66	8.36	10.58	7.56	7.91	7.94	8.37	9.21	7.45	8.79	8.75	7.67	6.68	9.85	7.82	8.42	8.2	7.87	8.03	7.34	9.39	7.67	9.88	8.74	8.35	7.89	8.11	7.91	7.59	8.33	8.49	9.03
ZNF687	1	151281618	4.84	7.42	4.86	4.79	1.73	4.98	4.99	4.79	6.71	6.57	4.84	4.97	4.05	5.02	2.96	4.93	2.07	4.83	6.33	4.82	4.85	3.76	5.81	4.43	7.42	5.06	7.44	5.46	6.07	4.9	4.88	6.91	6.99	5.16	5.77	1.77	1.77	4.96	3.65	4.06	4.81	6.31	6.3	4.78	5.27	6.45	4.99
PI4KB	1	151291797	4.14	6.3	1.68	6.72	7.91	9.74	7.87	5.2	3.51	7.92	6.57	6.59	5.36	8.32	7.37	8.12	4.11	8.5	6.41	4.07	6.33	9.18	7.52	5.48	5.67	7.12	6	7.8	7.15	5.98	6.77	3.31	7.12	6.16	6.66	7.45	6.7	6.34	6.29	2.03	7.65	8.68	6.54	6.17	6.4	6.1	5.93
RFX5	1	151340640	5.53	5.39	6.13	6.73	4.2	5.38	9.38	5.55	8.27	7.17	8.32	6.57	1.59	6.26	4.28	5.81	2.2	6.18	6.81	7.77	7.12	4.76	7.5	6.28	3.01	4.74	6.66	4.94	4.87	5.8	6.18	7.16	5.4	7.71	2.68	6.27	5.61	9.09	4.28	7.53	7.58	4.33	6.19	6.12	6.4	6.58	5.91
PSMB4	1	151399560	8.96	8.49	6.4	8.83	8.01	9.27	9.4	9.59	8.61	8.87	9.68	10.34	8.6	8.31	7.79	10.22	8.38	9.26	9.52	8.73	9.26	8.41	9.78	6.92	9.11	4.01	7.88	10.28	8.89	7.47	9.15	8.64	8.61	8.09	9.8	8.28	7.25	8.26	8.1	2.15	9.18	8.33	9.91	9.15	8.25	8.42	8.8
POGZ	1	151402724	6.13	7.79	5.24	5.65	4.46	6.68	5.86	6.14	3.84	3.94	6.05	4.6	3.83	5.55	4.67	6.07	4.35	5.37	4.7	4.35	3.61	6.13	6.14	0.94	5.13	6.43	7.45	5.43	4.66	5.73	4.39	4.63	2.77	4.94	3.99	6.61	5.56	5.48	5.9	6.05	6.84	0.88	2.48	4.75	5.34	3.54	6.87
SNX27	1	151612006	0.34	5.3	4.34	7.23	0.82	0.85	8.6	7.65	5.86	7.2	3.45	7.44	4.03	6.56	6.21	6.46	6.28	4.9	6.74	4.29	2.8	0.48	6.47	5.43	6.3	6.57	6.6	6.76	1.58	6.53	4.92	5.5	6.84	6.73	7.27	1.03	3.66	1.56	6.01	4.76	5.26	6.11	2.35	6.73	5.4	2.94	3.89
MRPL9	1	151759647	7.65	6.97	6.62	7.67	6.99	7.49	6.13	7.14	7.51	6.91	7.49	7.02	7.15	1.96	4.61	7.41	7.02	7.14	6.66	7.14	7.58	6.97	7.22	7.13	8.74	7.32	8.91	6.21	6.06	8.67	8.65	6.98	7.02	7.35	7.07	7.11	6.86	7.35	7.74	7.38	5.86	5.64	8.25	3.9	7.25	7.08	7.46
TDRKH	1	151770107	6.22	9.21	8.97	7.51	6.3	8.33	6.19	4.16	6.37	7.58	7.81	6.2	7.02	6.5	6.62	3	6.37	5.36	6.09	2.54	6.28	6.19	7.16	8.16	7.1	7.48	6.11	4.71	7.5	7.39	4.07	5.66	3.32	7.68	6.13	6.42	5.96	5.62	5.86	6.4	1.44	6.14	6.47	1.81	6.74	6.59	5.93
S100A11	1	152032506	8.88	8.15	7.39	8.63	7.27	8.64	8.77	9.02	7.61	8.36	9.18	8.32	8.25	8.72	7.48	8.92	6.74	8.16	8.44	8.07	8.38	9.64	8.81	8.65	8.75	7.87	7.37	8.73	8.28	7.45	8.16	7.06	8.76	8.5	8.87	9.7	8.43	8.64	6.86	7.72	7.75	7.7	8.48	7.97	10.58	6.71	9.49
S100A6	1	153534599	7.28	7.38	7.38	6.63	8.19	7.29	6.37	7.81	6.08	6.78	7.25	7.56	6.63	6.68	6.95	7.51	3	7.67	9.09	8.86	7	8.83	5.79	8.09	7.23	7.12	5.6	7.13	6.75	7.08	5.87	5.12	7.64	5.45	9.88	9.15	6.99	6.8	7.99	5.88	8.58	6.26	6.53	6.3	8.68	4.94	9.56
S100A16	1	153606886	9.98	7.11	9.5	8.48	8.67	8.46	9.91	7.22	6.67	8.56	10.03	8.42	6.92	7.35	8.49	11.46	7.69	10.48	9.92	9.96	9.48	9.46	7.58	1.27	8.28	9.25	7.33	8.88	9.65	7.38	8.54	9.13	9.17	8.63	10.05	10.19	9.43	10.81	8.59	8.05	10.29	9.13	8.87	8.33	10.33	8.76	10.5
S100A13	1	153618787	6.2	7.36	7.05	5.87	7.28	6.71	5.25	6.42	6.56	6.56	6.75	7.19	6.38	7.22	6.28	6.92	5.72	2.58	6.33	2.27	6.47	6.24	6.54	5.96	6.52	6.29	6.42	5.33	5.84	6.29	5.7	5.97	6.54	6.98	6.63	6.92	6.44	7.42	5.32	6.38	6.64	6.68	7.07	6.3	7.63	6.12	7.25
CHTOP	1	153633982	7.73	2.26	7.24	7.83	8.48	6.5	6.58	6.56	8.16	5.43	7.96	7.65	7.12	6.53	8.64	6.16	1.77	7.73	3.72	7.16	6.84	6.1	7.86	0.85	5.56	6.39	2.65	4.55	6.45	7.41	7.45	7.93	6.22	6.87	6.57	7.3	4.65	7.48	8.33	5.53	6.41	6.73	7.27	7.76	7.12	6.67	6.86
SNAPIN	1	153658703	6.93	4.5	7.85	7.68	2.71	7.41	9.06	8.38	6.46	6.79	8.1	8.31	6.98	6.21	7.46	9.65	1.34	8.54	6.88	6.23	7.01	6.8	8.12	4.68	8.64	7.46	6.43	2.74	8.58	7.62	7.07	7.79	8.03	7.75	7.93	6.68	6.59	6.39	5.36	7.25	6.03	7.1	7.65	8.5	7.14	3.95	8.95
ILF2	1	153661788	2.36	2.23	8.06	8.17	10.8	8.75	2.15	8.31	7.26	9.06	8.25	8.26	8.81	7.39	7.16	9.14	7.41	7.79	7.3	9.27	8.33	7.48	8.76	9.34	8.24	8.41	8.41	9.23	7.7	9.56	8.89	5.28	8.1	7.83	7.19	7.9	7.93	7.79	8.01	8.55	7.54	3.45	7.31	5.8	8.37	8.01	8.83
INTS3	1	153728050	5.84	8.01	6.66	4.06	5.03	6.59	5.32	3.86	4.61	6.3	4.58	4.95	3.35	4.71	4.94	5.19	0.4	5.07	4.51	5.02	7.77	9.26	6.72	1.18	2.58	7.35	4.89	7.57	0.63	7.2	5.69	4.41	4.75	1	5.28	5.83	7.33	1.18	3.59	1	7.04	4.06	5.49	5.34	5.61	4.87	4.55
GATAD2B	1	153789030	4.81	4.45	4.7	6.57	6.27	4.37	4.26	5.34	4.38	4.82	2.89	6.99	4.08	4.7	2.62	7.08	1.44	4.39	5.04	6.2	3.24	5.53	5.62	6.14	5.06	2.54	3.74	2.76	2.58	4.27	5.69	4.05	1.64	4.37	5.42	3.42	6.72	4.43	3.26	4.54	3.08	6.75	3.42	4.12	5.37	1.65	5.23
CRTC2	1	153947669	4.34	4.47	1.15	4.49	4	5.89	6.54	3.43	4.56	4.16	4.66	4.55	4.16	4.22	2.51	4.84	3.57	3.74	2.05	4.84	4.1	4.53	4.31	2.68	4.46	4.58	4.78	4.18	1.93	2.74	4.43	0.73	4.86	5.05	3.98	4.69	4.65	4.61	4.3	4.16	3.92	2.86	6.06	3.98	6.55	5.03	5.49
SLC39A1	1	153959099	7.16	7.94	6.73	6.11	6.56	1.11	5.99	5.96	5.68	7.02	7.72	2.79	6.99	6.88	4.22	8.52	6.52	8.23	6.94	9.04	7.73	5.88	5.18	2.18	8.36	6.77	7.72	7.85	6.47	5.26	6.51	6.57	8.13	6.79	6.37	6.47	6.47	8.77	7.63	7.84	7.15	7.49	5.88	6.38	8.19	7.52	7.11
CREB3L4	1	153967534	6.14	5.96	7.07	5.72	1.45	6.8	6.14	6	6.1	5.5	5.76	6.39	6.47	8.67	6.91	6.82	3.86	6.76	6.49	5.62	5.43	6.53	6.69	5.53	5.96	5.44	5.63	6.24	6.3	6.94	7.56	6.76	6.98	6.73	5.4	6.95	6.56	8.68	5.88	4.92	6.21	6.12	6.81	6.16	7.58	5.88	6.76
JTB	1	153974269	3.84	3.84	6.88	6.11	8.64	7.02	6.4	6.78	5.24	6.94	6.36	7.41	5.94	7.07	6.46	3.39	6.39	6.63	7.64	7.72	5.67	4.46	8.72	6.88	7.66	6.9	6.68	6.46	6.78	6.95	3.5	6.32	6.74	7.31	7.53	4.75	4.96	7.98	2.72	6.76	8.7	5.79	8.29	6.52	7.12	0.88	6.8
RPS27	1	153990762	9.72	11.59	9.51	10.43	10.1	9.51	9.79	11.07	10.59	10.83	9.93	10.64	10.23	10.21	9.59	7.53	11.08	5.58	10.06	10.24	9.49	3.37	10.03	10.34	7.31	9.42	9.13	10.3	10.57	10.21	9.33	10.45	9.85	11.02	10.03	9.5	9.68	9.79	9.86	10.66	9.25	10.07	12.36	10.82	10.51	11.31	10.43
TPM3	1	154155304	8.04	8.14	7.94	6.81	1.19	2.24	0.93	5.47	7.87	5.14	8.03	6.66	6.37	4.35	6.05	2.21	1.01	4.19	4.66	6.8	3.68	8.91	6.4	6.96	2.33	6.04	6.27	3.25	2.61	7.15	6.46	6.47	4.23	7.04	2	1.84	0.82	5.47	5.16	6.57	7.29	4.03	7.25	8.4	7.44	7.54	5.41
C1orf43	1	154206696	7.3	3.17	4.02	9.2	4.84	8.64	8.18	7.68	7.48	8.21	8.8	9.12	3.34	8.54	7.7	9.49	8.06	9.46	7.84	7.91	3.47	7.5	9.58	8.79	7.57	3.51	7.72	3.19	8.5	8.54	8.57	7.7	8.36	6.22	7.08	7.52	8.17	9.06	8.05	5.04	7.67	6.48	8.49	7.87	7.91	8.48	9.47
UBAP2L	1	154220179	7.36	6.85	3.75	7.55	7.62	7.84	7.51	7	4.65	8.25	8.46	0.56	6.98	8.39	0.77	3.45	7.39	7.84	7.07	8.91	6.91	6.7	8.05	2.08	2.83	6.53	4.3	6.74	8.43	7.92	8.21	6.64	5.08	3.83	6.57	8.08	8.79	6.42	8.74	6.57	9.15	8.18	6.03	6.38	6.71	7.93	6.4
HAX1	1	154272589	7.09	7.29	5.75	7.49	7.7	7.11	7.57	7.55	7.57	7.25	8.15	8.56	6.8	7.26	8.63	8.26	7.05	3.26	6.93	4.01	7.41	7.4	6.51	7.67	7.01	7.21	7.62	7.81	7.76	7.09	6.97	7.93	9.79	6.39	8.35	9.15	7.6	8.33	6.47	6.93	8.1	7.56	7.59	7.32	7.85	7.12	7.67
ADAR	1	154582057	6.69	4.9	5.68	5.75	7.74	6.21	7.59	6.03	7.12	7.06	5.83	5.86	7.32	8.49	6.69	7.42	5.85	8.01	6.81	0.34	5.86	5.53	7.23	6.6	7.17	3.5	7.31	5.96	7.44	6.22	6.32	7.92	4.98	5.79	6.84	6.36	4.57	7.78	6.76	2.9	3.75	4.25	4.04	7.17	6.85	6.23	6.53
PMVK	1	154924740	7.92	7.75	7.21	6.72	8.36	5.66	6.76	7.07	5.41	4.97	8.58	8.22	7.31	9.18	1.69	5.64	7.46	7.39	6.92	4.79	7.71	2.9	4	8.68	8.1	3.63	8.68	4.36	8.68	6.87	7.59	4.15	9.18	6.98	6.52	7.4	2.09	5.45	7.4	7.09	2.23	7.33	7.93	6.27	7.16	7.44	4.03
SHC1	1	154962298	6.9	7.7	6	0.59	5.1	7.61	6.3	5.24	5.73	4.36	2.72	2.72	6.1	5.71	5.22	5.91	6	7.33	5.17	3.11	4.95	5.64	6.5	3.91	3.34	6.55	5.88	5.44	5.26	4.79	7.68	5.33	4.94	4.29	6.07	5.28	6.8	5.22	4.64	4.91	3.39	2.59	6.61	2.36	6.04	6.32	5.81
CKS1B	1	154974653	7.72	8.46	7.2	7.34	6.76	8.44	7.55	7.49	7.63	7.27	7.57	7.38	6.9	7.67	7.61	7.87	4.89	7.73	7.08	7.6	7.46	6.61	7.07	6.9	1.64	7.36	7.38	7.56	7.08	8.22	6.17	7.51	7.93	7.97	7.54	7.39	7.42	6.76	6.94	7.8	9.24	7.39	5.85	6.65	7.69	7.11	7.18
FLAD1	1	154983338	6.7	6.53	6.4	8.95	4.34	6.05	5.16	7.31	7.36	8.04	6.47	5.01	7.86	5.47	5.56	6.37	5.86	5.86	5.35	5.75	5.03	8.8	1.28	6.52	6.28	6.04	6.14	2.31	5.56	5.57	6.04	3.46	6.12	7.4	5.27	6.43	6.17	5.79	4.41	4.04	6.1	5.41	6.46	7.32	6.52	5.16	6.55
ADAM15	1	155050566	5.98	3.84	7.67	6.43	7.19	3.96	2.87	5.84	5.73	5.8	6.36	5.77	5.81	5.5	5.88	6.24	6.32	6.09	5.43	5.72	4.77	5.92	6.26	6.26	6.21	7.34	5.42	6.27	5.93	6.19	6.51	2.41	6.12	5.6	5.88	6.17	6.98	6.08	5.93	5.32	5.9	6.68	4.05	5.64	6.27	5.78	6.07
EFNA1	1	155127876	7.52	7.39	7.85	6.51	6.63	5.79	7.36	6.26	6.3	4.36	7.68	6.64	7.62	7.52	6.42	7.17	6.45	6.43	5.03	6.32	6.29	7.18	7	6.51	6.1	7.28	6.57	7.05	6.6	6.99	6.54	6.99	7.19	6.96	5.93	7.03	6.25	5.98	7.04	6.56	6.71	1.49	7.5	6.47	8.47	5.17	6.91
SLC50A1	1	155135344	2.97	3.88	1.96	1.91	1.72	2.97	2.15	4.46	3.96	6.69	2.75	3.07	7.73	5.75	7.34	1.94	5.25	2.45	2.84	4.37	7.97	1.76	1.13	2.31	4.09	1.04	1.77	2.22	2.43	1.55	3.24	3.63	1.65	2.31	2.05	2.34	1.14	1.8	1.58	2.66	4.09	5.89	4.53	1.83	8.74	0.68	6.6
DPM3	1	155139891	6.45	7.25	8.77	2.56	7.54	7.36	8.41	7.85	5.4	7.4	4.99	8.29	5.95	7.01	7.15	7.65	6.29	7.4	7.43	7.01	8.11	7.31	6.83	6.85	6.82	7.24	6.27	7.18	6.59	5.6	5.92	6.72	6.99	7.41	7.07	7.22	7.17	9.04	6.7	6.81	2.23	7.74	7.33	6.4	7.76	7.29	8.57
KRTCAP2	1	155169408	7.53	8.25	6.55	6.8	7.1	8.76	7.38	7.24	6.1	7.08	6.63	4.56	8.56	8.98	6.45	5.46	7.02	9.15	8.13	6.95	7.34	8.02	6.64	8.47	7.44	7.59	8.21	7.71	8.74	7.58	7.8	7.12	7.72	7.29	8.79	7.77	9.57	8.77	2	6.6	7.46	7.02	7.49	6.93	7.28	7.37	8.68
MTX1	1	155208699	7.79	6.42	6.55	6.4	6.72	5.62	6.5	6.73	6.27	6.66	4.17	1.64	6.7	6.58	7.37	8.13	6.71	4.62	5.19	7.8	7.59	6.54	7.4	6.79	6.36	0.84	5.99	6.55	6.1	6.62	6.69	5.5	6.44	6.82	6.49	6.4	6.13	6.66	6.92	6.69	8.03	7.32	6.48	6.58	6.71	5.97	6.77
GBA	1	155234452	7.81	6.57	5.02	5.66	6.77	6.52	1.29	1.84	6.41	8.75	7.72	6.82	6.92	7.24	7.6	8.46	6.96	2.69	7.04	8.55	7.71	6.9	6.54	4.78	6.64	6.46	8.27	9.05	2.16	5.78	7.2	6.53	4.48	7.54	6.95	6.45	3.66	8.35	5.45	6.35	4.38	2.43	5.23	6.34	6.28	7.77	6.79
SCAMP3	1	155255979	6.92	7.19	5.99	7.45	7.55	6.07	8.66	4.33	8.34	6.73	7.93	7.46	5.62	6.61	6.97	8.44	4.57	3.4	7.4	8.13	2.55	7.13	7.25	7.54	7.14	7.18	7.82	7.45	6.8	5.98	7	7.82	9.26	9.46	7.44	7.29	8.49	6.94	7.19	6.2	7.06	2.98	5.93	6.33	6.71	7.94	7.39
CLK2	1	155262868	5.64	6.24	5.34	7.34	5.49	5.22	5.84	6.08	5.4	6.84	5.53	5.26	5.38	5.8	5.31	5.18	5.32	5.15	4.9	2.84	5.17	5.22	4.89	4.57	5.53	5.39	5.52	5.8	5.45	6.08	4.7	4.27	5.09	5.92	6.91	6.53	5.28	5.67	5.23	5.48	4	5.43	5.43	5.08	5.85	4.56	5.06
HCN3	1	155277463	5.72	8.13	5.62	5.42	5.58	6.1	0.86	5.21	5.79	6.07	2.58	5.89	5.15	6.91	4.1	5.6	5.72	5.79	1.53	6.13	5.48	5.42	5.42	5.22	3.73	5.42	5.93	5.94	5.09	2.46	5.32	5.11	6.07	5.78	4.93	5.55	5.74	5.81	1.57	5.23	5.69	7.89	6.02	5.7	5.72	5.58	5.9
FDPS	1	155308748	8.36	10.25	7.67	10.46	9.69	9.34	7.12	7.27	9.02	9.37	9.65	8.39	10.52	8.03	7.71	8.03	8.6	8.49	7.45	8.2	9.27	7.79	8.81	10.11	9.37	7.74	3.26	8.08	9.18	9.39	7.72	6.76	9.13	10.02	1.4	7.1	8.11	5.4	9.53	7.67	9.86	0.82	7.2	7.1	6.87	9.54	6.08
RUSC1	1	155320894	5.84	6.81	6.13	5.88	5.79	5.55	6.22	5.93	5.6	6.24	6.6	5.91	6.8	5.99	5.83	1.37	4.06	1.68	7.08	1.9	5.69	5.73	6.85	5.35	5.81	5.4	1.9	5.58	3.06	1.16	6.03	6.1	6.13	6.01	6.4	6.71	6.79	6.06	0.77	5.62	5.83	4.75	6.99	5.81	6.76	5.14	7.4
ASH1L	1	155335268	4.07	6.49	4.94	6.67	4.61	0.31	5.34	1.92	6.26	4.36	4.37	6.37	3.59	0.82	5.39	6.03	4.5	5.27	4.74	7.17	5.72	4.71	5.97	6.36	2.4	4.43	4.33	5.31	5.08	4.67	2.77	0.67	6.03	5.16	3.67	4.62	3.91	6.63	3.69	0.46	5.74	4.67	7.63	4.29	5.05	3.07	4.66
MSTO1	1	155610205	5.7	6.08	5.6	7.09	5.75	5.67	5.73	5.64	3.78	5.65	6.28	8.04	4.83	5.79	5.38	6.87	5.7	1.2	4.98	5.8	5.25	5.74	2.7	5.79	7.49	5.01	5.41	6.51	5.65	5.71	4.5	5.44	4.43	4.61	3.84	5.79	5.73	5.69	3.46	2.97	3.78	1.38	5.74	5.39	5.79	5.6	5.78
YY1AP1	1	155659443	7.6	6.14	7.04	6.96	6.22	7.84	6.37	7.18	4.44	7.96	7.85	6.23	6.24	4.42	6.76	7.77	6.36	3.43	8.25	6.19	7.19	7.66	7.74	6.84	6.45	7	5.25	7.03	7.07	7.32	5.8	3.59	2.82	7.37	6.7	7.39	1.39	8.07	7.64	6.25	5.5	3.43	7.36	7.41	6.49	5.18	7.6
DAP3	1	155687960	7.64	6.58	4.9	8.52	8.39	4.82	5.92	3.65	6.98	7.81	5.45	0.88	1.98	5.48	7.56	5.88	7.58	0.79	6.35	0.99	0.7	5.7	8.09	8.73	8.38	6.82	5.57	7.55	5.96	1.21	6.91	6.22	7.75	1.75	6.73	5.57	5.69	0.81	1.32	8.66	5.67	0.63	2.98	7.1	6.2	2.28	2.61
GON4L	1	155749662	6.26	7.04	4.56	6.07	6.86	6.5	7	4.9	5.25	5.09	5.58	6.51	0.53	0.86	5	7.23	4.1	0.44	5.72	5.6	0.34	4.83	5.41	6.4	4.7	5.05	5.04	6.72	6.82	5.06	1.87	4.98	5.15	4.66	4.63	5.25	5.28	5.39	6.59	5.41	4.29	1.01	6.54	4.17	4.91	1.62	5.42
SYT11	1	155859567	9.07	7.72	5.78	7.69	5.84	9.2	8.6	8.26	9.28	8.73	9.06	8.94	9.12	9.12	8.59	7.45	8.98	9.66	8.5	8.68	9.2	8.96	9.25	8.24	8.31	8.71	8.8	9.85	8.08	9.28	8.78	9	8.54	9.43	8.34	8.54	8.53	10.08	8.96	9.24	8.41	8.89	8.23	7.66	4.89	8.74	7.58
RIT1	1	155897808	5.75	5.54	5.45	6.72	5.5	4.57	4.35	4.97	5.11	5.7	5.26	5.4	4.56	5.4	4.65	6.07	1.86	4.92	3.6	5.29	7.6	3.79	5.94	4.5	5.19	5.54	1.41	5.04	4.87	5.8	4.04	4.03	3.97	1.24	7.49	5	5.12	7.72	1.45	5	5.3	4.85	5.19	4.2	7.27	5.12	3.93
ARHGEF2	1	155946851	3.71	6.46	5.39	4.82	7.17	5.66	2.28	3.98	6.09	6.93	4.36	4.08	6.89	5.81	6.53	8.05	6.85	6.85	6.38	4.06	5.42	5.9	6.57	5.76	8.04	5.9	5.32	5.46	6.79	6.3	5.16	4.86	5.19	4.99	5.4	4.48	4.89	5.01	3.29	3.72	4.03	1.17	5.58	4.76	6.15	4.27	5.2
SSR2	1	156009048	9.14	8.41	7.07	9.83	9.9	8.82	9.29	8.98	8.99	9.25	8.28	8.38	8.7	8.47	8.63	7.77	7.79	9.51	7.39	8.73	8.08	9.2	8.84	7.93	8.63	8.95	7.53	8.06	9.08	10.33	9.17	7.81	8.63	8.42	5.7	9.15	9.01	8.4	7.34	8.81	9.1	9.12	8.8	6.94	8.79	7.2	8.32
LAMTOR2	1	156054782	7.04	6.16	6.7	5.83	6.31	7.71	7.52	6.9	4.21	7.11	8.35	7.69	5.85	7.36	6.64	6.5	2.5	9.15	7.02	6.49	7.09	5.62	6.47	6.67	6.98	6.94	7.31	6.39	6.83	6.04	6.18	5.92	5.72	7.38	7.22	7.41	8.1	7.44	7.6	6.47	6.53	6.56	7.26	7.56	7.28	6.71	7.8
LMNA	1	156082573	5.63	6.31	4.41	6.88	4.8	6.44	3.61	5.43	3.67	5.65	6.32	6.4	6.1	6.57	5.36	7.11	5.68	8.57	4.87	4.14	6.67	7.11	6.22	6.13	5.41	5.47	1.2	6.66	3.69	7.13	5.44	6.57	6.25	6.67	6.63	7.51	5.59	6.38	3.76	5.24	5.29	5.81	6.41	4.66	5.97	1.45	4.2
SLC25A44	1	156193932	5.7	5.56	6.26	6.72	5.16	8.17	7.53	5.29	6.52	2.98	7.86	5.74	1.71	4.78	7.66	6	5.17	7.72	6	6.05	4.26	8.87	5.04	7.57	8.09	5.34	6.19	7.16	6.09	1.25	6	5.72	5.95	5.79	0.99	7.68	5.92	6.47	4.02	5.92	7.94	7.13	6.61	7.15	6.3	5.36	5.93
PMF1-BGLAP	1	156212982	6.15	6.11	5.82	6.2	6.1	6.44	6.19	5.92	7.43	6.27	6.17	6.21	6.01	5.94	5.82	6.21	6	6.22	6.73	6.17	6.07	2.62	5.95	6.05	5.89	6.09	6.16	5.79	6.24	6.21	5.92	5.94	6.22	7.85	6.34	6.42	6.21	3.09	6.15	6.01	5.68	6.27	6.12	6.07	6.22	6.11	6.4
PMF1	1	156212993	8.68	6.94	7.16	3.15	6.46	9.18	4.72	7.36	7.6	7.36	8.15	7.3	6.92	9.5	6.5	6.85	7.73	7.5	6.18	8.07	7.81	5.02	7.31	6.73	6.92	7.29	5.11	7.93	1.79	7.03	7.34	7.5	6.02	8.07	7.47	8.97	8.91	4.03	8.49	6.59	8.49	7.4	7.18	7.01	7.8	7.01	7.51
PAQR6	1	156243320	7.05	5.71	7.12	6.53	3.91	7.25	5.25	7.65	3.6	6.8	8.38	6.38	6.05	6.56	5.4	6.85	4.22	5.79	4.04	7.74	8.53	6.63	5.28	6.49	7.22	6.52	7.43	5.15	4.81	7.42	5.58	7.01	6.42	6.61	5.39	7.74	6.39	3.04	3.6	6.55	7.94	7.25	7.34	6.77	7.72	6.23	6.6
SMG5	1	156249224	6.06	6.14	4.54	5.72	5.59	3.9	5.6	4.85	1.75	5.47	2.18	3.82	5.08	5.72	2.31	4.99	3.66	4.94	5.82	5.18	5.47	5.34	5.62	7.17	7.09	1.73	7.45	4.83	5.12	5.58	5.41	7.34	4.46	7.09	3.74	4.4	5.1	0.7	0.95	4.71	5.36	4.53	4.73	5.25	6.08	4.9	7.26
CCT3	1	156308968	9.18	9.51	8.3	6.84	7.66	10.74	8.53	7.51	9.39	9.92	9.43	5.59	9.71	8.08	8.84	9.89	8.91	8.63	9.94	6.32	0.68	6.7	10.06	10.03	7.74	9.85	9.01	9.02	9.16	4.93	10.18	9.29	7.12	8.01	8.57	8.25	7.6	7.66	8.29	7.29	9.45	8.4	7.99	8.85	7.67	8.59	10.37
C1orf61	1	156404250	12.32	9.09	10.96	10.66	9.91	10.78	11.53	10.77	9.64	9.43	11.25	12	9.31	11.2	9.32	11.93	10.07	10.89	9.79	11.57	11.76	10.91	9.9	10.27	11.55	11.96	11.18	11.15	10.77	8.73	9.74	11.9	11.88	10.04	10.57	12.45	11.77	11.69	11.41	9.96	11.11	11.58	11.04	10.54	7.5	9.8	12.09
GPATCH4	1	156594487	6.49	3.46	6.55	4.82	4.64	5.11	5.64	5.85	5.28	5.08	5.9	5.45	5.87	0.91	3.39	5.82	5.57	3.48	5.08	4.94	1.08	6.28	4.98	5.4	4.76	2.88	2.93	4.88	5.34	1.79	1.34	6.23	4.98	5.45	2.82	7.87	5.11	4.72	2.32	5	2.91	4.8	6.41	5.57	6.12	3.15	5.22
BCAN	1	156641390	11.09	12.25	10.91	10.53	11.16	11.73	11.27	11.83	11.75	12.21	10.2	11.76	11.48	11.89	10.6	11.63	11.62	11.5	11.27	11.65	10.83	11.17	11.26	11.02	11.38	11.82	11.55	11.95	11.98	11.35	10.65	11.81	11.26	11.73	10.22	11.19	12.05	12.04	10.98	10.87	11.46	11.67	10.26	12.03	9.32	11.23	11.79
ISG20L2	1	156721891	3.82	4.79	2.32	4.43	4.85	4.17	4.63	6.68	3.76	1.36	8.04	4.65	0.58	7.27	1.13	4.11	5.2	2.15	4.6	1.51	0.74	4.37	4.85	4.39	0.79	5.2	4.62	4.24	4.71	4.69	6.5	6.81	5.01	1.69	3.96	4.76	3.96	7.05	3.52	4.24	0.65	0.9	3.9	6.46	6.4	7.18	4.96
RRNAD1	1	156728442	5.63	3.87	5.87	2.48	4.15	5.78	5.43	5.73	5.52	5.55	5.74	5.87	5.84	5.38	5.75	7.42	2.77	4.61	1.77	4.97	5.23	5.29	4.27	4.61	5.19	2.96	4.27	4.69	4.32	7.23	7.04	5.34	5.36	5.12	5.13	5.89	5.37	2.34	0.86	4.98	6.36	4.89	5.8	4.98	6.64	5.16	5.93
MRPL24	1	156737303	7.06	4.11	6.92	7.71	7.43	2.14	7.7	6.62	6.8	7.13	7.26	9.32	4.47	7.13	8.15	8.33	6.24	6.41	6.31	8.46	8.51	6.54	6.67	6.56	7.76	6.62	7.18	8.49	5.42	7.25	6.53	6.45	6.87	7.09	3.48	7.03	6	8.02	7.82	7.62	7.83	7.78	5.72	2.17	7.52	7.19	7.41
HDGF	1	156742109	5.76	6.06	5.38	6.44	2.22	5.07	5.72	6.61	5.25	5.91	4.25	5.76	6.66	6.18	0.67	5.56	5.68	5.82	4.77	6.01	6.03	5.61	5.47	5.8	5.81	5.48	5.54	4.04	1.73	5.92	7.45	7.47	6.97	5.87	0.87	5.31	5.53	5.6	5	5.87	5.76	3.77	5.9	6.75	6.57	5.25	6.11
PRCC	1	156750610	3.85	5.14	5.33	8.02	8	5.38	4.48	7.46	6.48	5.9	5.38	5.16	6.62	5.61	6.43	7.47	2.36	7.27	4.04	5.1	5.69	6.51	6.19	2.36	6.4	5.32	5.3	4.45	5.79	4.15	2.82	5.73	5.2	4.42	5.62	5.6	4	7.68	7.48	6.97	7.13	6.21	5.42	6.9	5.8	5.28	7.98
IFI16	1	158999968	5.27	5.62	3.72	5.14	5.73	5.04	7	4.22	4.23	5.44	3.81	4.57	3.29	5.41	4.5	6.98	4.2	6.03	5.06	7.92	6.21	4.6	5.22	5.61	6.03	5.75	4.11	4.03	4.97	2.23	6.92	4.65	4.87	6.24	6.16	4.77	5.19	6.14	4.56	4.71	5.47	3.93	6.62	4.55	7.81	3.95	5.61
CADM3	1	159171609	7.45	7.23	3.52	4.33	5.08	6.38	6.23	1.32	3.5	5.36	1.85	7.49	4.32	5.15	7.81	5.16	6.98	7.92	4.92	5.21	4.95	4.25	6.08	6.95	7.4	4.85	5.2	5.63	4.82	5.98	5.48	5.59	4.67	4.87	4.96	4.21	4.73	6.26	5.75	3.31	2.77	5.43	7.48	5.57	4.24	5.95	8.27
TAGLN2	1	159918107	7.08	6.49	6.06	7.16	6.14	6.11	7	7.44	6.8	7.08	8.09	7.01	6.32	7.53	4.43	6.97	7.13	7.25	6.76	7.11	7.07	7.04	3.2	7.09	7.24	6.94	3.5	6.47	5.37	1.54	4.5	6.6	7.66	7.16	4.58	7.27	7	6.97	2.09	6.94	6.96	6.38	7.31	7.6	8.23	6.41	7.92
KCNJ10	1	159998651	7.37	6.35	4.43	6.56	7.85	10.13	8.13	8.52	6.83	6.38	7.36	8.38	6.2	7.79	9.04	7.46	6.98	7.5	8.36	6.31	8.59	5.99	8.39	7.99	8.31	7.2	7.79	7.78	7.37	7.63	7.19	6.51	8.05	5.69	6.84	7.88	8.24	4.73	5.47	7.18	3.23	8.61	7.79	6.34	4.88	7.57	7.8
PIGM	1	160024953	6.86	5.19	5.09	0.45	4.69	4.31	0.78	5.34	5.34	5.47	4.34	1.27	4.38	5.63	4.64	4.71	4.35	4.6	6.11	4.91	6.78	0.7	0.39	3.82	3.8	4.22	5.89	6.02	5.13	0.66	4.77	5.56	1.51	3.22	6.31	0.1	0.39	4.89	3.37	2.37	4.65	3.39	2.96	4.43	5.48	0.2	4.79
IGSF8	1	160091340	4.22	7.08	8.72	7.55	9.04	6.29	7.15	6.14	5.79	7	8.35	7.31	5.78	6.55	8.48	6.99	5.69	7.24	6	7.69	6.86	8.13	6.48	5.92	4.64	6.59	7.29	8.12	7.49	6.86	9.05	6.34	7.29	6.95	8.43	8.26	8.75	9.24	7.38	6	6.35	5.13	8.11	3.97	12.08	5.26	6.21
CASQ1	1	160190575	8.92	0	0	0	0	0	0	0	0	0	0	0	0	6.89	0	0	4.6	0	0	0	7.63	0	0	0	8.04	0	0	0	7.41	0	0	0	3.22	0	8.01	0	0	0	3.41	0	0	0.55	7.02	0	0	0	0
PEA15	1	160205380	8.05	4.26	8.2	7.71	8.73	7.19	9.58	6.48	6.67	8.18	9.39	9.38	7.4	9.12	8.46	9.29	8.2	8.95	7.59	9.22	9.81	6.91	7.88	8.9	9.07	8.96	8.9	8.68	8.96	9.1	8.64	8.94	8.92	6.18	9.57	8.76	8.71	8.97	8.94	6.84	9	10.08	7.44	8.45	9.17	8.08	9.5
DCAF8	1	160215715	9.46	6.16	8.04	7.17	8.09	7.95	5.86	6.42	6.47	7.83	7.76	8.65	7.72	4.68	8.13	7.31	6.22	6.32	8.33	5.1	7.79	9.18	8.06	6.85	6.88	8.46	8.97	2.69	3.42	8.1	7.99	7.33	5.72	3.82	7.76	8.74	6.73	8.04	7.55	6.7	9.52	3.15	7.87	6.36	6.85	7.63	7.82
PEX19	1	160276812	5.67	7	6.83	2.75	8.55	1.37	8.86	5.32	7.2	1.86	7.78	6.3	8.48	6.5	5.45	6.99	6.57	7.65	6.26	6.25	7.05	8.35	8.2	8.05	8.05	7.01	5.28	8.5	2.98	6.78	3.55	7.6	5.76	6.21	7.68	7.02	0.46	6.21	8.05	7.28	5.91	8.21	7.85	5.76	7.23	6.94	4.97
COPA	1	160288594	6.45	9.07	7.47	8.81	7.76	7.59	7.24	7.38	8.11	7.83	5.95	6.55	7.81	7.64	4.96	7.25	6.46	8.76	7.69	7.5	7.32	5.4	7.51	9.45	0.64	6.63	7.69	7.7	8.27	6.67	8.54	7.84	8.11	7.16	6.63	5.28	7	7.19	8.78	1.76	7.71	8.61	8.88	7.44	4.8	7.55	8.04
NCSTN	1	160343316	7.9	4.38	8.71	6.98	8.77	9.45	8.34	6.85	8.18	6.98	9.47	8.6	8.7	5.5	3.52	8.77	7.09	8.48	3.51	6.05	7.74	7.82	7.9	8.83	7.09	7	7.83	6.81	5.39	7.67	7.21	8.31	7.28	1.34	7.23	7.03	8.55	7.18	8.05	5.63	8.12	9.02	8.98	0.99	7.58	7	7.61
VANGL2	1	160400564	4.81	4.58	4.7	2.45	4.13	1.38	4.94	4.01	2.64	4.24	7.12	3.88	2.97	6.33	4.54	3.13	3.22	2.13	5.04	0.42	6.44	5.44	5.69	4.56	7.98	5.24	2.18	4.98	5.18	3.15	6.74	4.14	1.99	6.4	5.11	4.82	0.32	4.84	4.58	5.86	3.25	3.81	4.12	5.52	3.18	4.67	4.27
USF1	1	161039251	5.76	7.14	6.86	7.06	6.82	7.04	8.07	8.35	7.1	5.89	6.88	6.28	5.05	6.45	8.11	8.43	7.93	0.87	6.04	6.12	7.44	7.83	7.13	6.58	7.35	5.24	4.84	8.09	7.4	7.7	6.93	7.02	6.7	6.04	7.22	8.81	6.59	6.64	8.12	1.45	5.91	2.92	8.6	2.91	7.94	6.55	2.71
KLHDC9	1	161098361	6.72	6.48	7.12	7.39	6.34	7.06	8.2	7.76	5.93	6.34	7.2	7.76	7.08	6.67	7.09	8.58	6.55	6.08	7.02	6	5.96	6.3	6.04	7.51	6.86	6.21	6.94	3.63	7.03	3.42	7.42	6.6	6.18	5.6	6.06	8.87	5.41	8.22	6.58	5.93	6.33	8.52	7.76	6.52	8	6.34	8.32
PFDN2	1	161100556	5.77	2.76	7.09	6.34	6.69	7.47	5.9	6.6	6.51	6.74	7.21	5.56	2.66	7.14	7.94	7.59	7.66	6.01	7.94	7.05	6.71	7.79	6.6	8.29	6.87	7.01	7.06	6.83	6.85	6.94	7.41	5.79	7.08	6.12	7.2	6.84	7.16	5.25	6.79	6.02	7.5	6.46	6.52	6.73	7.69	6.64	8.38
NIT1	1	161118086	7.59	8.41	5.34	4.1	1.24	4.36	4.97	3.77	7.33	4.09	8.04	5.19	3.82	4.21	7.27	1.73	3.61	0.73	2.13	4.03	8.45	4.14	8.58	1.59	0.86	3.86	1.2	8.07	1.13	4.6	4.19	5.77	8.11	3.77	3.85	4.13	3.97	3.96	1.6	4.04	0.68	0.88	3.44	4.04	4.58	0.69	4.38
DEDD	1	161120974	5.72	7.64	4.48	4.16	7.03	6.23	5.86	6.31	6.39	7.63	6.43	5.96	5.89	6.57	4.05	0.77	5.77	1.16	6.14	6.03	6.83	6.24	5.18	6.53	8.5	6.37	5.83	5.99	6.38	7.71	6.12	4.96	5.89	5.19	6.7	6.41	6.62	6.01	5.77	7.3	8.11	6.53	5.95	6.03	6.88	6.42	7.2
UFC1	1	161152776	7.54	7.84	8.94	1.99	7.12	9.77	9.12	8.51	8.85	8.58	1.32	6.34	8.94	7.69	7.57	3.86	7.57	8.47	7.95	2.99	8.53	7.83	7.9	9.51	3.52	9.16	8.85	1.58	8.15	6.97	7.85	7.87	8	7.92	7.63	10.13	7.54	7.99	5.26	8.62	7.75	8.88	7.35	5.56	8.13	7.31	7.74
USP21	1	161159450	5.22	1.36	4.46	5.78	5.36	4.85	5.19	5.75	6.96	4.84	2.85	1.67	5.34	5.17	2.75	6.21	4.16	5.31	0.57	4.78	5.5	5.44	6.7	3.98	5.43	5.34	1.8	5.33	4.7	6.77	3.2	4.98	5.03	5.14	5.34	4.74	5.48	4.91	6.05	5.67	4.4	4.28	5.44	5.68	5.48	6.54	5.76
PPOX	1	161166056	6.06	6.09	6.71	5.62	8.51	6.14	6.3	7.27	6.93	6.98	6.69	6.04	7	6.77	6.57	6.26	6.24	6.33	5.98	6.18	6.09	7.76	6.92	8.33	5.68	6.13	7.88	6.3	5.97	5.94	6.95	6.89	5.16	6.26	6.16	6.54	5.98	6.24	5.32	6.15	6.09	5.24	8.99	6.2	6.55	6.35	6.13
B4GALT3	1	161171310	6.22	6.02	4.92	6.88	6.32	6.31	6.14	6.35	6.31	6.32	6.47	7.52	0.54	7.96	6.1	6.49	6.02	6.51	6.63	6.14	5.69	8.91	7.33	6.13	8.2	7.66	6.16	5.41	6.91	6.22	6.53	6.19	6.12	6.09	4.58	6.23	6.19	6.26	1.16	6.12	7.24	5.99	6.49	7.16	6.32	5.76	6.56
NDUFS2	1	161197104	8.18	4.63	7.85	7.33	8.07	3.77	8.82	7.03	7.71	7.56	7.84	0.84	8.51	7.87	6.55	5.82	8.19	8.94	8.01	5.99	7.01	7.77	8.75	3.64	8.34	8.2	7.35	4.27	7.09	7.9	8.95	6.91	7.78	8.62	7.63	6.33	7.74	8.21	5.43	8.64	7.88	7.78	6.46	8.59	7.24	8.02	7.77
SDHC	1	161314381	6.93	6.84	5.99	6.51	7.75	1.05	5.97	7.1	5.6	5.23	3.5	5.82	5.89	6.2	0.6	3.76	5.58	8.07	5.79	4.99	6.52	6.15	6.84	5.93	5.55	6.67	6.33	6.23	5.36	6.72	1.08	4.2	6.84	6.87	7.34	6.48	4.12	7.06	5.02	6.6	7.24	5.45	5.9	5.49	10.45	5.62	7.22
FCGR2A	1	161505430	5.54	5.54	5.54	5.54	5.54	5.54	5.54	5.54	5.54	5.54	5.54	0.74	5.54	5.54	5.54	5.54	5.54	5.54	5.54	5.54	5.54	5.54	5.54	5.54	5.54	5.54	5.54	5.54	5.54	5.54	5.54	5.54	5.54	5.54	5.54	5.54	5.54	5.54	0.67	5.54	5.54	5.54	5.54	5.54	5.54	5.54	5.54
HSPA6	1	161524540	8.27	8.1	8.13	7.9	7.93	8.04	8.23	8.1	7.99	7.89	8.23	8.19	8.16	8.2	8.2	8.14	7.95	8.05	0.49	8.03	8.17	8.15	8.04	7.41	8.09	8.16	8.2	8.25	8.21	8.04	8.16	8.21	8.18	8.14	8.16	8.21	8.17	8.25	8.1	8.22	8.18	8.15	8.14	8.15	8.3	7.35	8.24
DUSP12	1	161749758	6.97	9.89	7.63	1.22	7.36	7.23	8.16	7.12	6.51	7.99	7.66	7.42	6.53	8.12	5.34	7.81	8.51	7.41	6.64	6.95	7.42	7.26	7.25	7.42	4.86	7.05	7.12	6.36	7.27	6.93	7.1	5.5	6.93	7.48	7.53	6	6.43	7.17	4.4	7.38	7.07	4.89	7.96	6.61	6.98	6.68	7.31
ATF6	1	161766320	4.04	3.62	0.14	4.27	4.97	6.5	4.72	4.79	2.78	0.54	2.31	3.78	3.76	0.2	4.66	4.77	6.47	0.89	3.89	5.97	6.36	4.58	5.05	3.98	4.24	2.8	2.64	4.01	3.73	6.81	6.01	1.56	7.39	3.14	2.58	4.08	0.83	3.62	1.9	3.71	3.63	5.79	4.74	6.08	4.73	4	3.94
UAP1	1	162561506	6.07	5.31	6.19	5.31	6.35	7.14	6.33	5.95	5.67	6.55	5.88	6.84	5.68	5.41	5.34	6	5.47	6.28	6.56	5.87	2.61	6.64	7.72	5.73	7.28	0.59	6.27	5.11	6.3	2.09	6.41	6.59	5.97	6.15	7.45	4.77	4.91	5.04	5.61	5.1	8.04	4.05	5.83	5.46	7.44	5.52	5.12
HSD17B7	1	162790702	5.07	4.72	5.53	4.68	3.54	8.71	5.65	2.72	5.56	9.02	4.83	1.06	7.37	6.97	8.16	5.15	1.06	0.96	3.65	3.89	4.77	5.31	4.69	7.93	4.86	5.42	4.72	7.81	5.83	5.07	5.42	4.54	8.12	5.55	5.87	5	5.51	5.28	2.65	8.78	5.67	0.68	5.65	7.64	6.97	4.79	5.39
PBX1	1	164555584	2.56	3.77	5.01	5.64	4.28	4.66	6.15	4.54	4.65	4.94	2.25	5.41	2.17	4.93	4.99	3.31	5.52	0.42	4.55	4.84	6.13	5.46	6.18	5.49	4.59	0.59	6.52	7.1	5.01	5.96	4.06	4.35	4.2	3.69	4.75	3.14	5.17	3.49	5.62	5.33	5.87	6.87	4.56	4.5	3.21	2.19	5.97
MGST3	1	165631213	8.16	6.58	6.41	6.36	5.66	6.49	5.89	4.96	7.01	6.13	7.36	2.41	7.46	6.38	6.29	6.57	6.5	6.31	5.58	7.23	7.36	1.5	7.24	7.16	7.88	6.6	7.21	7.16	5.82	7.12	7.26	6.48	2.69	4.66	6.17	7.14	8.08	7.69	7.04	4.67	7.13	6.18	7.48	7.09	6.69	7.64	8.03
ALDH9A1	1	165662216	7.39	7.21	9.74	9.09	9.58	8.9	8.41	5.51	3.63	3.48	8.84	8.36	6.72	8.57	7.69	8.38	7.26	9.55	3.58	5.34	7.19	7.54	7.47	8.51	0.72	8.57	7.63	8.05	9.34	6.37	7.13	7.04	7.53	7.66	7.79	9.18	8.78	7.33	5.75	2.82	8.93	7.48	8.61	7.42	7.48	7.42	8.23
TMCO1	1	165724293	7.26	2.83	6.8	5.75	8.12	4.5	6.7	7.15	7.18	5.49	5.77	7.74	5.3	6.55	6.03	6.35	4.88	7.16	5.3	7.14	7.24	7.15	5	5.11	7.35	6.55	7.53	6.52	5.64	5.7	7.02	4.86	3.66	7.25	5.67	3.31	6.1	5.42	6.46	4.82	2.75	5.67	5.82	6.33	6.42	7.23	6.6
UCK2	1	165827614	4.07	7.32	4.81	0.4	4.42	1.11	4.04	1.08	1.21	4.93	4.63	4.13	3.83	4.36	5.24	4.7	4.39	4.28	5.3	5.21	3.85	4.7	3.96	6.89	4.62	2.94	4.8	1.75	5.83	0.59	5.39	1.04	6.52	4.62	1.06	3.76	4.54	1.45	3.13	6.81	5.89	5.35	4.63	4.42	5.41	2.21	7.36
POGK	1	166839447	4.81	5.47	5.77	7.67	8.7	5.76	7.2	6.34	6.78	6.92	5.97	7.48	7.1	5.54	6.84	6.95	3.97	5.7	6.63	8.65	7.55	3	5.96	6.98	5.85	6.17	8.56	7.63	5.27	7.1	7.72	6.18	6.71	8.04	4.1	6.13	7.1	0.45	6.44	5.92	5.24	1.37	6.37	6.46	7.1	7.04	7.76
TADA1	1	166856510	7.02	7.18	5.62	7.78	7.15	7.53	7.58	7.17	7.51	6.35	8.11	7.06	6.87	6.77	6.42	8.32	6.85	6.81	7.99	7.71	7.09	7.48	7.89	6.91	9.12	7.79	4.18	5.92	8.67	7.52	6.9	7.14	5.89	5.3	7.64	6.99	6.16	7.29	7.64	7.01	8.05	9.02	7.61	7.47	7.79	6.81	7.5
ILDR2	1	166895711	5	4.92	5.24	3.35	5.09	4.68	4.15	1.23	1.04	4.96	4.85	4.89	5.21	5.07	5.45	4.66	4.4	4.99	2.3	5.42	4.81	5.04	4.82	4.96	5.09	4.37	4.88	4.98	4.86	2.76	5.43	4.35	4.24	6.16	5.37	4.84	4.75	5.21	2.81	5.39	4.84	4.29	5.06	5.32	4.29	5.14	4.89
POU2F1	1	167220876	0.24	3.26	4.86	3.74	4.29	2.53	4.05	5.45	0.95	5.52	4.89	5.43	1.4	2.08	5.92	0.43	3.9	3.06	2.5	2.31	5.19	1.44	2.91	2.99	0.52	1.23	2.74	0.21	2.66	3.13	2.5	5.47	2.25	0.4	4.56	7.32	3.99	0.54	4.21	0.15	2.78	4.13	3.16	3.86	4.52	2.62	3.05
CREG1	1	167529117	6.88	8.29	7.45	7.05	5.12	6.43	2.89	5.57	6.53	4.75	6.86	5.61	7.1	7.16	7.38	4.87	6.63	7.08	6.73	6.97	6.6	7.64	6.04	8.09	7.82	5.12	6.94	5.74	7.93	2.59	6.49	6.22	8.25	7.3	8.1	7.54	5.53	8.67	4.04	8.62	5.94	4.37	7.74	5.27	8.75	7.38	6.14
MPZL1	1	167721192	2.94	6.83	5.13	6.48	6.64	6.54	2.86	3.95	6.55	5.26	6.37	6.19	7.67	7.15	4.91	6.26	5.88	6.61	7.02	7.01	5.16	5.42	6.53	6.7	3.69	5.43	6.15	5.8	6.65	5.19	7.36	2.27	2.43	5.12	0.44	5.14	6.22	5.99	7.3	5.94	5.41	5.47	8.57	6.47	7.92	6.34	5.46
MPC2	1	167916675	6.01	5.21	5.06	0.81	1	1.23	3.56	5.33	5.64	5.45	8.02	6.85	7.71	1.43	7.44	8.66	6.21	5.51	7.35	0.9	0.63	1.18	6.28	8.13	1.33	0.63	6.92	7.16	5.19	6.13	5.06	6.86	2.74	7.2	6.51	7.15	6.05	6.57	6.18	7.83	5.96	2.71	5.29	4.72	6.71	5.55	5.81
TIPRL	1	168178962	1.43	2.4	7.82	7.51	8.3	2.52	4.6	7.51	1.9	7.47	4.82	3.03	4.99	5	4.68	7.61	5.27	4.19	5.56	4.95	6.88	1.88	1.44	7.39	7.98	1.34	1.94	7.37	6.8	6.89	6.75	5.69	5.93	7.25	6.79	2.38	7.87	4.58	8.27	4.73	4.77	1.11	8.26	5.52	7.56	6.72	5.92
SFT2D2	1	168225938	6.35	4.72	5.76	7.65	6.79	7.3	6.51	6.43	5.19	6.73	6.07	7.65	4.88	6.02	5.94	5.74	5.46	8.91	6.01	6.26	7.17	7.38	7.02	8.68	7.14	7.31	4.63	6.75	5.32	5.86	6.25	6.54	6.29	5.32	5.95	6.37	5.87	6.6	2.2	6.43	7.22	4.98	6.69	8.08	8.11	7.34	7.77
ATP1B1	1	169105697	6.14	5.84	4.71	0.81	6.19	5.27	1.33	3.11	4.79	5.7	6.29	5	5.56	4.95	1.19	5.17	6.3	5.32	5.23	5.13	5.62	6.59	5.04	5.19	5.82	5.81	5.92	5.24	4.96	6.41	4.98	3.72	5.84	5.1	5.58	5.57	6.3	5.18	7.73	4.7	4.75	4.64	6.16	4.08	5.53	4.58	6.2
NME7	1	169132531	6.18	1.68	6.16	8.05	6.79	6.51	8.44	5.82	7.18	6.35	5.54	6	5.95	5.97	5.41	5.49	6.1	6.57	5.51	5.97	6.68	5.81	7.19	6.34	8.79	5.85	5.49	5.56	5.64	7.75	5.21	6.78	6.4	6.91	2.48	6.09	5.51	5.39	6.16	4.88	6.63	5.52	6.53	5.96	7.51	5.34	2.83
BLZF1	1	169367970	3.84	4.02	2.17	5.66	4.17	3.44	1.26	7.67	6.86	1.9	3.55	4.98	4.45	0.84	2.82	1.2	5.99	1.81	1.77	3.05	3.3	4.03	6.47	3.78	2.17	3.32	3.39	3.85	7.12	1.06	1.25	6.31	1.46	3.67	6.93	1.37	4.59	3.83	6.77	3.6	1.01	0.46	4.73	2.8	7.06	3.42	3.52
SLC19A2	1	169463909	7.74	6.16	5.47	5.24	5.8	4.93	4.53	5.52	5.09	4.78	7.09	5.1	5.88	4.84	5.83	5.35	4.88	0.46	3.76	4.91	7.41	5.69	6.13	7.43	4.85	6.71	1.52	3.81	5.5	2.98	4.89	2.13	6.03	5.88	3.14	6.62	4.79	6.2	6.75	5.46	5.46	6.41	5.66	4.39	6.07	4.5	5.41
KIFAP3	1	169921326	3.12	4.88	6.65	6.7	6.91	8.42	1.7	4.85	7.11	7.36	8.05	6.81	7.64	6.2	6.67	8.41	6.74	5.18	5.98	6.34	5.28	5.66	3.98	6.65	6.14	5.78	6.09	9.23	6.21	7.63	8.34	0.7	1.93	7.03	6.53	6.64	6.62	7.99	4.42	7.94	3.31	8.12	6.71	6.68	6.77	5.29	6.85
GORAB	1	170532129	5.97	6.44	6.24	5.44	6.11	6.08	5.94	5.99	5.65	6.21	5.87	6.09	5.69	7.85	6.06	6.49	5.51	6.22	2.99	5.83	5.67	4.59	5.85	5.9	4.89	5.74	5.6	5.78	6.1	6.92	5.79	5.41	6	6.04	4.3	6.29	6.27	5.86	2.44	6.05	5.68	5.73	5.77	5.86	6.45	5.9	5.93
PRRC2C	1	171485551	6.24	5.64	1.34	5.05	7.36	2	3.1	6.95	6.41	5.62	4.37	5.84	5.02	7.04	4.71	4.47	2.82	5.53	4.03	3.27	3.82	3.12	5.43	5.61	3.34	4.78	5.13	5.52	2.33	5.22	4.75	6.7	4.99	4.18	3.91	5.15	5.94	6.14	4.13	6.5	2.42	6.54	5.22	5.05	5.36	4.94	4.87
VAMP4	1	171700160	4.74	5.56	5.83	5.4	7.13	5.11	5.77	3	5.24	4.36	4.63	5.02	1.3	5.19	4.99	0.65	5.2	5.63	4.79	5.93	5.4	5.91	5.17	6.17	5.76	4.93	4.55	5.78	4.86	5.37	4.47	5.85	5.29	5.32	5.09	2.93	4.31	5.33	2.42	5.93	5.19	5.24	5.98	5.56	5.93	5.9	4.63
DNM3	1	171841498	3.99	4.84	0.51	6.18	4.99	7.18	7.02	4.83	6.75	2.33	4.97	5.33	4.54	4.97	4.57	4.92	6.43	5.02	5.78	3.44	4.83	3.48	4.48	4.87	4.9	2.94	3.16	4.89	4.46	6.5	7.86	1.5	5.03	3.45	5.19	5.03	4.9	4.99	4.67	6.47	4.91	1.55	5.28	5.95	6.19	5.82	4.24
PIGC	1	172370189	6.39	7.14	6.13	7.6	6.2	6.26	5.43	2.28	5.68	6.7	6.51	6.04	6.09	8.76	6.53	6.64	4.71	6.43	7.7	5.29	6.38	6.1	6.18	4.77	6.7	6.1	6.24	6.46	4.75	6.4	8.36	6.13	6.42	6.02	3.98	5.98	8.32	5.43	0.99	8.46	6.11	3.59	7.87	5.84	6.4	7.51	6.08
SUCO	1	172532349	4.43	4.64	4.34	0.37	7.27	2.21	5.34	6.24	5.27	3.92	5.95	4.81	4.87	3.44	0.59	6.12	1.04	1.34	4.39	4.65	3.84	5.83	1.77	6.77	4.12	3.52	3.69	5.98	4.78	4.22	4.08	3.66	4.62	4.72	0.4	3.64	5.51	5.13	3.04	5.45	4.73	6.73	2.66	0.59	5.02	4.01	4.95
PRDX6	1	173477330	8.17	6.99	7.99	6.87	3.61	6.87	8.72	6.02	7.71	6.18	6.89	7.16	7.76	6.97	6.84	5.96	6.49	6.81	6.27	8.09	6.36	5.47	6.99	8	6.55	0.79	6.25	2.09	7.92	6.34	6.19	4.01	7.44	6	6.2	6.55	2.12	7.56	6.49	8.71	1.64	3.09	7.15	5.9	7.82	7.15	6.72
KLHL20	1	173714941	5.91	5.72	4.55	6.14	5.41	5.55	5.55	6.69	3.62	7.6	6.52	5.97	5.6	6.07	2.44	6.2	4.11	5.55	5.51	6.11	5.54	5.61	7.08	3.28	5.02	4.79	7.26	5.73	0.78	0.78	5.58	6.26	5.55	6.29	6.25	5.63	5.88	5.58	2.84	5.66	5.94	1.18	6.37	5.4	6.2	5.24	5.56
DARS2	1	173824653	5.23	4.96	7.72	4.99	5.25	8.44	6.12	5.09	1.84	4.92	5.69	3.93	4.47	5.47	4.26	5.08	6.61	4.55	7.11	5.14	4.31	4.89	5.06	7.17	5.34	5.24	4.12	4.51	5.02	5.23	5.61	4.04	5.09	3.18	7.37	7.69	4.17	5.63	3.73	5.28	4.59	3.22	4.74	4.64	5.92	1.88	5.97
RC3H1	1	173931084	0.3	5.16	5.12	5.53	0.56	7.55	5.44	5.92	4.29	5.22	4.88	4.81	4.86	3.16	5.78	3.81	1.2	4.22	4.64	4.84	5.56	6.06	4.28	4.9	5.32	4.96	5.83	4.21	4.96	4.21	1.83	0.56	5.5	5.19	6.24	4.9	4.78	6.29	1.62	5.48	1.46	4.58	6.92	4.99	5.87	4.93	4.84
RABGAP1L	1	174159410	0.86	3.44	0.7	6.82	2.26	7.24	6.29	4.84	6	4.84	6.33	6.01	2.92	1.43	5.89	1.71	2.92	0.36	3.38	0.34	2.69	0.9	0.42	0.3	1.18	1.24	1.12	0.23	3.08	2.1	6.32	6	1.23	5.73	3.72	5.38	3.62	0.75	2.65	7.03	4.24	1.92	1.74	0.53	5.62	4.87	4.1
CACYBP	1	174999163	6.36	3.85	8.39	6.72	0.94	9.12	8	8.16	5.78	1.06	7.32	9	7.21	6.59	2.67	5.79	5.54	7.56	3.97	7.52	4.54	4.17	6.12	4.75	3.61	5.85	7.43	4.66	3.28	6.86	3.13	4.14	7.59	3.15	5.54	8.12	1.28	3.16	7.02	1.86	5.81	3.93	6.94	5.85	5.99	6.7	3.49
MRPS14	1	175010789	6.27	6.85	5.84	7.24	6.58	7.04	6.18	4.27	8.82	6.36	7.5	5.47	0.58	6.21	5.19	6.65	5.75	6.99	6.87	8.38	6.96	9.21	7.11	5.99	6.31	8.03	6.73	3.87	5.18	7.39	6.29	3.34	6.45	7.96	7.62	6.71	8.24	6.8	3.63	7.53	8.26	7.15	6.49	5.48	6.81	4.84	6.45
TNR	1	175315194	9.91	10.16	9.96	10.36	9.15	9.13	9.27	9.22	11.16	9.63	7.31	9.31	8.62	9.03	9.64	8.94	10.67	8.88	9.67	8.49	9.06	9.31	9.94	10.5	9.21	9.96	8.58	9.65	9.07	10.39	9.39	9.17	8.63	11.19	8.31	7.44	8.75	9.75	9.49	9.1	9.15	9.87	8.64	8.22	8.33	9.85	7.91
ASTN1	1	176857302	8.37	7.32	4.7	4.02	8.69	8.2	9.84	7.55	8.52	7.21	6.99	6.9	7.86	7.49	7.54	8.81	7.97	7.3	7.01	8.53	7.58	7.61	7.51	7.34	7.64	7.27	6.99	9.05	7.8	6.9	8.22	8.41	4.85	7.53	0.55	6.39	7.37	9.73	7.57	6	7.86	7.86	6.76	7.01	6.42	5.4	7.39
TOR3A	1	179082070	6.99	5.8	5.63	7.95	7.01	6.17	7.18	6.27	7.17	5.87	6.89	7.21	4.92	7.22	5.7	8.53	5.81	0.74	7.15	6.36	7.12	6.51	6.64	8.25	6.57	7.21	6.09	8.03	7.04	5.63	5.28	6.36	6.12	6.51	4.98	7.07	3.14	6.35	1.6	6.66	6.43	5.95	6.84	6.56	6.79	7.43	6.14
ABL2	1	179099330	1.21	4.77	1.86	0.71	0.63	4.16	3.82	3.65	0.9	1.52	5.83	4.04	4.91	0.41	3.24	4.45	4.7	1.29	4.79	0.48	0.69	6.86	4.03	0.49	5.79	1.1	2.74	2.98	1.4	0.53	4.86	0.38	0.82	4.49	0.7	1.14	3.2	1.02	2.77	0.52	4.87	0.46	2.94	0.82	6.94	0.23	5.12
SOAT1	1	179293714	0.77	3.08	4.8	1.18	5.95	1.79	1.52	1.38	5.27	0.54	6.74	1.63	0.38	4.8	1.08	0.34	0.28	0.5	4.88	1.41	0.42	0.51	4.85	6.67	4.53	0.48	0.85	2.69	6.28	0.5	3.13	0.33	6.55	4.2	1.73	1.02	0.26	0.73	1.02	0.73	0.23	3.97	6.15	0.87	4.26	4.89	4.67
TOR1AIP2	1	179839967	5.92	5.7	3.08	5.32	5.92	3.21	5.42	3.37	2.8	3.11	4.72	2.46	5	7.75	5.88	5.16	4.48	4.73	4.28	5.55	2.32	3.58	6.31	5.67	2.82	1.75	5.49	4.82	2.55	4.09	4.74	3.53	3.91	3.22	4.41	6.48	5.63	6.72	3.66	3.72	6.81	6.33	5.57	1.6	8.77	4.95	2.59
TOR1AIP1	1	179882042	2.3	2.38	3.96	7.53	1.66	8.52	8.32	5.68	4.17	7.15	5.34	8	2.02	8.41	0.52	6.81	2.83	1.82	2.2	7.89	7.4	7.11	5.28	4.26	8.12	6.57	6.81	8.32	8.03	6.37	3.58	6.04	6.17	4.42	5.38	4.51	7.77	0.81	7.81	0.6	5.17	0.24	6.77	7.28	6.8	0.44	1.77
QSOX1	1	180154869	3.58	6.82	4.64	6.93	2.02	6.06	5.67	5.63	5.62	6.03	5.47	6	5.36	6.21	5.31	3.89	4.12	6.92	7.62	3.57	6.18	6.39	4.97	6.43	6.87	4.56	7.11	7.26	6.73	4.06	5	6.15	5.11	1.46	3.95	5.38	5.79	8.41	7.19	2.51	5.44	7.61	6.12	3.15	6.46	6.26	5.64
ACBD6	1	180269653	8.47	6.7	3.03	7.95	7.28	8.61	5.99	7.2	7.69	7.43	6.74	6.71	3.04	7.59	4.47	7.15	6.8	7.41	7.75	6.98	7.37	7.16	6.5	7.77	5.58	7.58	3.89	6.58	7.29	7.27	7.02	6.87	5.29	7.85	2.13	4.58	8.11	6.09	6.66	4.52	7.05	6.27	7.39	6.8	7.44	4.5	7.13
XPR1	1	180632022	5.46	1.02	4.12	0.88	0.78	1.01	5.17	1.21	3.98	0.46	0.82	5.48	0.21	5.72	0.77	5.42	3.57	2.86	3.2	0.33	0.92	7.09	4.32	0.41	0.7	0.19	0.56	0.32	0.38	3.82	0.82	0.7	0.6	2.73	1.67	1.24	0.41	0.61	0.3	0.44	0.5	1.14	5.02	3.42	4.39	0.11	4.81
STX6	1	180972712	5.39	4.92	4.96	7.16	5.22	5.09	2.38	5.13	3.69	4.95	0.43	5	4.77	5.18	4.85	5.51	5.23	1.51	4.8	4.91	5.07	5.73	4.94	4.96	4.99	5.14	4.95	4.93	5.02	4.84	5.34	5.18	6.46	5.02	5.01	5.19	5.41	5.18	4.75	5.11	5.05	3.79	5.21	5.08	5.26	3.49	5.01
GLUL	1	182378098	9.04	8.81	10.52	8.41	10.49	11.03	10.94	7.15	6.98	6.79	10.7	9.96	7.23	10.93	7.85	9.01	7.59	8.82	9.08	10.82	10.45	10.23	6.57	4.53	8.77	9.38	11.35	10.09	8.92	8.34	7.9	10.08	10.62	6.92	9.9	11.65	10.13	10.5	9.41	7.87	9.2	9.88	7.56	8.44	8.72	5.21	10.15
NPL	1	182789293	3.72	4.86	6.42	5.06	5.19	4.6	5.35	6.27	4.63	6.25	0.66	5.08	5.25	7.07	6.28	5.91	5.66	4.55	7.08	5.34	6.79	5.2	4.83	7.3	8.23	5.91	1.32	5.61	6.13	5.53	4.66	4.59	6.33	6	6.82	6.15	5.37	3.38	0.83	5.38	4.43	3.36	6.14	5.32	7.11	5.29	5.88
DHX9	1	182839347	7.02	7.92	6.86	7.15	7.6	5.95	7.65	7.39	7.07	7.61	4.47	8.21	7.96	9.66	7.23	8.59	6.38	8.07	7.31	4.84	9.26	5.29	8.64	4.48	8.54	7.5	6.73	7.47	5.07	3.21	3.11	7.53	6.9	9.02	5.98	7.24	6.64	5.76	6.5	7.99	8.59	0.46	6.65	8.58	6.66	8.64	7.75
NMNAT2	1	183248237	5.13	5.86	4.18	6.76	4.67	4.47	5.47	5.47	2.28	6.73	5.9	5.27	0.96	4.53	3.87	5.28	6.64	6.39	5.33	4.15	4.18	5.35	2.03	4.98	5.34	7.56	4.73	4.71	3.43	4.84	5.92	5.52	2.9	4.95	4.96	0.69	4.27	4.76	2.43	4.1	2.98	4.99	6.44	5.37	4.17	5.47	5.89
SMG7	1	183472216	4.08	3.52	7.27	7.06	7.08	5.01	5.81	4.65	2.78	5.71	0.42	4.88	4.66	8.45	6.42	3.79	4.78	6.37	5.23	7.83	6.41	5.74	6.37	5.33	4.2	6.35	6.27	4.7	2.37	2.64	6.54	5.38	6.62	1.52	4.86	5.46	3.87	7.48	0.67	4.52	5.04	7.86	4.87	5.1	5.95	7.62	5.69
ARPC5	1	183620846	4.21	8.76	7.54	7.44	7.48	7.11	7.58	5.38	5.58	7.73	5.88	5.29	6.6	6.29	5.8	3.49	5.76	8.12	6.01	6.13	7.22	7.56	7.34	7.41	7.76	7.3	5.83	6.32	2.55	6.72	4.04	6.8	5.17	8.32	7.24	6.8	8.32	7.05	6.42	8.33	7.81	5.21	7.81	7.78	7.7	6.32	7.49
RGL1	1	183636085	7.81	5.73	7.9	7.11	5.26	5.67	5.24	6.53	5.77	3.58	5.27	8.26	5.58	0.43	5.79	8.61	5.76	5.93	5.59	7.85	7.92	5.31	5.01	6.25	0.39	5.57	5.14	5.61	7.15	5.83	6.76	5.49	4.98	5.59	4.85	5.78	5.15	5.32	2.76	5.7	6.57	4.94	5.6	5.12	5.21	4.92	5.85
TSEN15	1	184051651	5.89	9.07	6.23	0.93	7.12	6.76	6.97	7.56	6.64	5.92	7.25	6.45	5.77	7.21	6.76	6.35	4.47	7.48	6.43	6.42	6.4	4.01	7.16	7.56	6.1	5.98	6.86	6.86	5.82	7.02	5.67	4.63	7.55	1.82	6.86	7.22	7.9	7.32	1.77	7.77	7.46	6.28	6.58	6.78	7.6	6.22	6.37
C1orf21	1	184387029	3.62	4.85	1.43	4.8	4.72	3.43	0.39	5.84	3.56	4.35	0.2	5.26	2.88	0.9	4.84	4.58	3.68	5.88	4.03	4.47	3.22	2.43	5.23	0.5	3.66	4.49	3.18	6.58	0.97	0.31	3.34	3.28	6.23	6.3	6.64	4.08	4.03	4.28	6.42	4.87	5.49	1.27	1.27	1.07	5.09	5.78	5.38
EDEM3	1	184690237	3.11	4.68	7.3	2.95	7.27	6.72	6.86	1.8	2.47	6.05	4.54	4.24	2.54	7.07	2.77	5.89	2.01	5.08	3.79	4.66	5.39	5.34	5.19	4.21	4.99	4.43	6.35	7.64	3.73	1.86	5.7	4.9	4.15	4.62	6.19	4.75	3.93	3.75	3.8	3.99	4.66	3.03	5.26	0.9	4.58	0.37	4.92
RNF2	1	185045526	5.09	8.36	4.3	4.97	5.4	7.51	5.01	5.83	6.3	7.64	7.59	4.83	4.56	5.53	3.84	4.83	4.9	2.3	6.6	6.68	4.54	1.33	3.27	3.12	4.98	6.25	1.1	2.1	0.77	4.93	0.92	5.44	4.84	2.26	6.18	3.84	7.59	4.76	7.31	6.61	2.7	4.25	5.64	3.06	5.75	4.42	3.59
TRMT1L	1	185118101	5.19	0.89	4.66	4.94	2.09	5.06	4.43	4.84	4.71	5.03	5.47	4.61	3.63	4.71	4.91	4.95	4.42	4.75	4.91	4.39	4.73	6.9	4.79	0.44	0.78	6.83	4.93	4.42	4.95	6.27	4.6	6.48	4.86	7.2	2.07	4.87	4.89	5.4	7.14	4.32	4.65	4.88	4.78	7.26	5.35	1.19	4.51
IVNS1ABP	1	185296388	5.31	1.4	4.03	7.21	6.14	5.95	5.86	6.11	7.7	5.79	6.55	4.88	6.15	5.93	8.59	5.77	6.81	8.94	6.58	8.77	3.44	4.73	8.3	6.01	5.33	8.05	5.73	8	6.68	5.86	7.42	8.4	5.86	6.74	1.82	6.09	5.64	5.68	8.82	7.19	5.85	6.95	4.45	8.28	6.77	7.85	4.3
TPR	1	186311652	5.01	2.64	4.08	4.53	5.67	4.29	5.09	5.95	2.03	4.22	1.57	4.95	4.38	3.98	2.64	4.93	5.03	3.02	4.28	4.8	3.82	6.89	2.45	3.86	3.68	5.69	5.27	0.29	4.44	4.21	5.97	3.67	2.66	3.64	6.12	4.36	4.98	4.58	3.49	2.03	3.54	5.02	4.61	2.27	4.05	6.01	6.07
RGS1	1	192575763	10.93	10.85	11.74	11.26	11.54	10.96	10.71	11.13	10.76	10.98	11.65	11.34	9.66	11.13	10.63	10.47	11.11	11.36	0.82	11.09	11.13	11.34	10.83	10.99	11.55	8.33	10.64	10.75	11.34	11.26	11.43	9.74	10.67	11.07	9.89	10.96	11.45	10.59	9.81	11.07	11.11	10	11.58	11.37	12.58	10.64	11.49
RGS2	1	192809039	7.82	7.06	7.38	7.39	6.82	8.05	7.72	7.74	7.12	7.3	7.94	6.19	7.28	7.86	7.6	6.75	8.32	8.48	5.88	8.57	8.05	8.12	8.22	5.96	8.72	5.33	8.39	8.67	7.63	8.69	5.56	7.79	8.57	7.49	8.18	8.36	9.52	8.26	6.92	8.16	8.24	3.79	8.1	7.41	8.25	7.26	7.23
UCHL5	1	193012250	5.84	6.21	7.29	7.11	6.07	4.96	8.6	5.94	5.65	6.86	7.28	6.92	5.01	5.11	5.5	4.8	4.63	5.38	7.5	5.67	5.02	5.66	6.94	6.69	5.81	7.03	5.48	6.97	6.07	6.64	7.99	5.75	5.85	5.42	5.86	8.08	4.72	5.26	7.32	7.12	5.99	3.31	5.65	4.21	6.73	6.13	5.45
GLRX2	1	193090866	5.81	5.62	7.73	6.15	6.31	6.96	6.16	6.05	6.53	5.8	6.6	6.65	5.8	6.63	6.24	6.05	5.99	6.66	5.76	6.35	6.98	7.27	6.04	6.74	5.54	6.83	6.11	5.43	6.95	5.64	6.7	6.6	6.95	6.12	6.77	6.25	6.27	6.36	7.15	6.96	6.26	6.44	6.35	6.55	7.08	6.09	6.98
CDC73	1	193121983	5.08	4.79	5.87	2.94	3.95	5.37	5.08	5.59	2.76	1.03	5.05	5.38	5.08	1.14	4.79	5.09	1.66	6.97	4.06	4.06	5.1	4.76	4.62	4.59	5.16	4.83	5.31	5.72	2.48	1.42	4.95	5.19	5.2	4.79	4.77	2.22	2.89	6.37	4.58	5.93	4.92	4.02	5.29	4.88	5.7	5.19	4.26
B3GALT2	1	193178730	5.44	4.78	4.7	0.93	5.53	3.87	5.74	8.76	3.94	5.36	6.19	5.3	4.65	5.68	3.43	4.91	5.02	3.63	3.68	4.45	5.55	6.24	2.73	7.58	4.6	6.64	1.1	5.45	5.32	5.86	3.44	7.49	5.96	5.77	5.62	5.52	6.27	5.34	1.14	5.45	5.67	0.32	5.55	2.09	5.86	5.94	5.99
CRB1	1	197268204	0	0	0	2.84	0	7.21	7.69	6.83	5.41	7.41	0	0	0.52	0	4.72	0	6.75	4.12	6.44	0	0	5.99	7.35	5.66	0	0	0	0.7	0	7.65	7.16	5.69	0	6.44	0	0	0	2.59	0	5.8	0	5.44	0	5.96	0	1.1	0
ZNF281	1	200404940	5.99	5.64	4.9	6.89	6.77	5.79	5.89	6.78	5.37	4.16	3.53	7.72	7.44	6.56	4.65	6.8	6.17	5.62	4.11	5.65	6.39	8.87	4.51	6.67	5.85	5.96	4.7	4.89	3.62	7.94	6.63	6.24	5.19	7.84	0.58	6.16	5.27	5.52	3.2	6.55	4.85	0.99	6.01	5.27	5.63	3.29	5.81
DDX59	1	200623896	4.88	5.03	6.28	7.32	6.93	5.93	5.59	6.62	5.38	6.25	7.56	5.12	4.22	6.16	6.04	8.47	4.91	4.76	6.14	5.62	6.3	5.3	4.53	7.23	5.6	7.3	4.81	6.02	7.08	6.96	5.3	5.21	6.44	7.76	6.79	8.09	5.54	5.18	7.8	5.37	5.12	4.99	6.58	5.69	7.44	7.32	5.97
CAMSAP2	1	200739558	5	7.35	3.25	1.2	4.38	3.63	0.52	1.32	4.71	6.04	4.27	4.24	3.25	4	4.14	6.02	5.26	4.29	1.27	4.77	2.65	4.27	3.15	4.14	7.58	1.54	0.63	4.77	1.88	1.59	5.95	5.46	4.88	4.78	4.46	0.58	2.17	4.71	2.83	5.12	2.14	4.51	6.55	3.47	5.3	0.23	4.71
KIF21B	1	200969390	4.82	5.08	3.65	4.03	4.84	5.6	3.93	4.27	3.91	1.41	4.85	3.84	3.39	3.27	6.5	4.48	4.48	4.04	4.59	3.62	3.68	2.08	3.62	5.09	4.76	7	4.36	2.17	0.61	3.94	5.44	3.11	4.26	1.29	4.84	4.04	2.61	1.24	5.84	4.33	4.03	4.01	5.52	5.37	4.82	5.88	4.1
TMEM9	1	201134772	9.73	6.08	2.08	7.87	7.94	8.46	8.17	6.77	9.27	4.72	6.58	8.13	6.93	7.67	7.29	6.69	6.46	8.55	7.03	3.74	5.74	1.49	7.21	7.17	8.58	7.46	9.12	8.48	7.16	7.02	8.17	7.23	6.76	7.89	6.7	7.22	6.06	7.16	7.56	5.65	8.61	7.66	7.1	7.32	6.99	6.9	7.5
CSRP1	1	201483530	8.18	1.49	6.91	7.79	7.43	6.24	7.43	7.59	7.04	8.02	7.9	8.05	6.77	7.68	7.23	6.99	6.91	8.23	9.93	6.81	8.25	8.05	7.43	8.11	7.46	7.03	6.84	7.63	7.26	7.22	6.68	6.8	6.44	8.48	7.59	7.19	7.61	7.44	8.78	7.44	7.84	9.28	7.87	7.31	7.9	8.14	7.34
NAV1	1	201622885	6.9	2.63	5.36	0.34	6.04	5	6.45	3.91	4.19	6	8.12	6.97	4.69	5.44	4.72	6.08	5.94	7.05	6.48	7.04	7.12	0.86	3.5	5.06	7.58	7.63	4.87	5.16	6.79	3.21	2.99	7.04	7.53	3.25	4.82	5.51	6.94	6.84	7.3	3.44	6.41	6.66	5.06	4.45	4.68	4.49	7.44
IPO9	1	201829149	0.54	4.41	7.15	1.6	0.59	5.93	7.36	5.22	6.41	3.03	3.95	2.91	5.44	6.59	3.05	6.91	5.54	5.8	1.14	7.04	0.38	1.42	6.65	6.27	0.36	6	4.15	5.5	5.02	0.9	6.29	0.21	5.74	5.54	4.1	3.17	0.89	0.98	4.35	6.85	0.37	0.38	3.31	6.93	6.45	6.71	1.45
SHISA4	1	201888680	6.29	6.76	6.78	6.55	7.54	3.79	7.41	4.19	7.17	7.36	6.03	7.19	7.09	7.81	4.88	6.58	6.78	1.03	6.16	6.92	7.18	8.6	7.62	8.21	8.05	5.99	6.2	6.95	6.3	7.93	6.81	2.93	4.47	8.33	6.6	6.84	6.66	6.72	6.66	7.2	7.58	4.44	3.57	4.8	8.55	8.78	7.08
TIMM17A	1	201955503	6.53	5.87	6.16	9.24	5.94	5.6	7.18	7.59	4.73	2.29	7.5	6.4	7.79	8.13	6.61	5.82	3.18	7.97	2.08	6.42	6.84	6.11	6.34	4.69	4.31	6.98	6.78	7.51	4.76	6.65	8.06	6.28	7.23	7.15	5.81	6.74	6.91	5.74	6.14	7.52	6.41	2.8	7.93	7.26	7.14	7.12	7.63
GPR37L1	1	202122917	7.27	4.64	0.63	8.81	1.1	2.84	6.64	8.31	8.47	3.94	3.35	6.11	8.25	1.61	7.29	1.83	7.41	2.53	7.81	1.95	0.56	1.14	5.7	8.14	6.15	6.19	7.18	5.85	6.37	5.23	8.1	7.53	7.19	6.51	2.22	6.53	7.81	2.12	4.06	6.31	2.4	1.67	5.62	7.41	7.96	0.53	2.49
PPP1R12B	1	202348699	4.18	0.49	1.06	0.59	0.58	0.98	1.56	0.75	7.28	3.25	5.3	7.5	5.73	3.01	7.13	1.44	5.31	1.18	5.09	0.54	0.96	2.14	0.65	0.61	1.24	2.23	2.16	0.2	7.96	0.39	0.43	4.2	1.3	6.59	0.26	1.8	7.87	6.15	7.7	3.61	8.5	0.81	2.44	3.04	2.35	0.2	3.87
KDM5B	1	202724495	4.59	4.74	3.53	4.71	5.21	5.46	5.14	0.9	6.16	4.57	5.01	4.94	4.1	5	4.35	7.56	4.63	4.42	4.53	2.82	5.38	4.98	3.11	2.66	5.21	4.74	6.47	4.21	6.78	0.48	5.13	5.58	5.26	4.32	4.22	4.79	4.61	4.91	5.57	4.23	3.91	1.4	5.2	4.62	5.6	4.62	5.05
RABIF	1	202878282	0.84	1.04	4.33	5.82	5.11	5.25	2.57	4.55	6.18	5.33	4.59	4.99	5.17	4.85	4.23	0.58	6.79	6.39	5.32	4.64	5.51	8.51	6.15	6.55	0.58	6.1	4.03	0.41	6.96	2.85	5.96	7.29	5.44	4.55	6.79	4.59	6.11	6.33	6.46	6.34	5.17	5.23	4.57	5.25	5.99	3.51	6.07
KLHL12	1	202891116	8.13	8.71	5.54	8.39	5.96	5.04	5.78	5.92	7.15	3.24	5.9	5.8	5.35	6.37	7.78	8.34	0.9	5.35	5.1	6.8	6.2	6.34	7.17	5.32	6.17	5.96	5.66	5.94	6.12	5.74	5.84	6.53	6.53	6	6.34	6.22	4.34	6.36	6.32	5.3	6.14	5.26	6.39	5.87	7.07	6.3	1.98
ADIPOR1	1	202940826	1.15	7.38	5.72	6.7	2.85	5.99	6.92	1.86	4.95	1.32	4.53	5.79	6.1	4.62	7.62	6.22	6.88	5.68	5.55	6.01	4.74	6.58	8.61	4.96	8.87	7.87	7.77	4.61	6.35	5.58	5.94	8.13	8.22	7.74	5.74	8.56	8.95	6.38	4.82	8.46	8.75	3.93	6.79	6.69	7.11	7.08	3.36
CYB5R1	1	202961873	6.74	7.18	6.88	7.53	8.95	6.79	6.87	7.66	7.42	5.65	7.28	6.54	6.21	8.47	6.94	7.22	6.29	2.82	7.05	7.98	7.56	7.66	1.81	4.7	1	7.39	7.58	7.53	7.46	7.26	2.79	3.44	8.52	6.87	3.72	7.41	7.71	8.55	6.82	7.86	7	5.84	6.96	7.07	6.83	6.85	9.25
TMEM183A	1	203007374	5.83	6.76	6.58	6.37	6.25	6.04	4.79	6.84	6.77	6.29	6.37	6.69	7.2	5.58	7.07	7.9	6.48	5.77	5.98	5.53	5.92	5.29	7.19	7.17	5.53	4.6	6.8	6.26	6.29	2.15	6.08	7.43	5.9	6.82	6.86	6.89	7.32	6.02	8.15	6.98	6.04	6.24	7.01	6.56	7.56	5.65	6.32
BTG2	1	203305491	8	5.66	8.95	8.52	7.13	8.49	3.39	9.6	8.95	9.12	10.43	8	9.75	8.64	8.99	7.75	6.98	8.7	6.56	9.24	4.34	8.62	7.81	8.07	9.55	9.66	11.72	7.66	9.49	8.51	8.83	10.23	9.8	2.11	11.64	11.05	4.93	10.56	9.47	7.21	8.97	7.68	8.85	4.42	9.4	7.34	9.22
ATP2B4	1	203626561	7.53	5.39	6.92	7.1	6.04	7.19	7.16	6.26	6.58	4.66	3.88	7	6.28	1.7	3.32	1.76	4.81	7.6	6.84	6.02	6.72	5.34	6.01	7.19	6.1	7.05	3.14	7.5	7.54	2.96	6.63	7.29	6.87	5.45	5.32	3.99	6.93	5.92	6.87	7.78	2.73	6.66	5.46	4.85	4.45	4.84	5.53
ZC3H11A	1	203795654	5.38	5.11	5.3	1.59	5.09	5.35	5.56	7.68	0.93	6.57	5.11	6.65	0.29	7.68	4.27	7.94	4.8	5.05	0.29	1.73	4.95	5.79	5.54	4.71	7.95	4.17	5.32	7.28	2.51	4.55	5.04	5.73	2.12	5.71	0.8	5.57	4.57	7.6	1.3	6.93	5.2	7.36	6.27	4.81	5.03	2.36	4.85
ZBED6	1	203795714	5.25	6.05	5.73	6.91	6.46	5.15	6.95	2.74	7.48	5.76	4.98	6.46	5.57	7.88	5.04	3.57	4.43	5.81	5.98	5.24	6.06	4.08	8.11	3.64	5.22	4.87	5.06	4.3	4.53	6.29	4.99	5.58	7.97	4.68	6.79	5.36	7.52	4.47	1.29	4.23	5.32	3.79	5.42	4.57	5.06	5.15	5.58
SNRPE	1	203861599	6.1	2.96	6.48	6.91	4.93	7.23	7.91	7.48	6.35	3.52	6.69	7.94	6.93	6.54	6.99	9.06	7.24	6.63	4.62	6.5	7.41	5.55	8	7.08	6.28	7.17	4.86	7.77	4.59	5.24	7.01	5.83	8.78	7.53	5.75	6.15	7.77	6.08	7.27	7.01	5.81	5.92	6.98	4.9	8.65	7.16	7.77
PPP1R15B	1	204403381	6.56	4.1	6.56	7.24	5.31	0.62	4.8	1.03	0.93	3.52	7.23	0.38	1.56	1.24	6.98	1.81	6.38	6.07	5.93	0.43	0.54	4.87	0.34	4.24	0.68	6.14	4.67	5.14	4.72	4.62	7.3	7.91	5.87	4.53	2.22	8.35	7.72	8.21	7.19	5.63	6.23	4.92	6.44	6.11	4.89	6.01	1.43
MDM4	1	204516379	5.72	6.09	5.31	4.73	7.41	4.82	5.62	4.8	2.1	3.72	1.89	5.92	2.97	1.89	2.07	6.06	5.1	6.14	5.09	4.74	4.07	2.34	1.6	3.49	4.16	0.81	2.2	2.54	3.54	3.94	1.91	3.82	5.51	3.52	5.73	4.68	3.88	2.01	2.95	6.57	3.18	4.52	2.54	2.95	6.85	0.68	4.56
LRRN2	1	204617170	5.53	5.87	1.01	6.3	4.78	7.62	5.5	5.25	5.36	5.82	7.28	5.17	6.55	6.09	5.31	5.8	5.53	5.42	6.19	7.15	5.8	5.72	3.89	6.65	5.18	5.36	6.71	6	5.61	6.59	6.64	5.86	5.15	5.48	6.06	5.67	5.15	5.31	7.66	0.56	5.69	6.69	5.18	5.94	4.86	5.29	5.06
NFASC	1	204828651	6.94	4.71	4.58	4.97	4.83	0.37	8.13	1.68	6.49	6.96	8.55	3.54	5.69	1.48	6.17	5.96	7.57	6.72	6.92	9.22	6.25	5.5	4.98	7.65	8.05	5.96	5.54	6.82	3.18	2.32	4.76	6.77	5.45	4.58	7.09	5.83	6.99	0.89	7.78	5.97	4.63	7.18	8.27	6.32	4.02	3.74	7.05
RBBP5	1	205086142	6.15	0.85	7.77	8.27	1.84	1.58	7.46	7.31	2.93	1.29	1.36	1.4	5.84	1.57	5.95	2.51	5.81	2.22	2.45	1.57	1.09	1.54	1.32	6.08	6.81	1.99	4.68	1.22	1.49	1.26	4.9	1.1	8.2	6.13	4.19	2.17	2.99	1.84	4.03	2.18	0.34	7.58	3.37	5.28	7.96	6.74	6.92
DSTYK	1	205142505	1.6	1.67	6.12	1.5	0.79	1.62	0.53	0.77	0.63	0.43	5.95	1.36	0.49	1.13	4.38	4.1	0.64	2	6.37	0.34	2.78	1.34	4.99	0.62	1.04	0.53	1.05	6.86	1.67	0.92	2.96	4.4	4.99	3.03	6.88	1.79	5.07	6.97	4.68	5.06	0.24	3.58	2.82	4.52	6.7	0.94	1.99
KLHDC8A	1	205336065	5.99	5.94	6.24	6.03	6.38	4.75	8.76	5.5	6.45	6.36	8.37	6.15	6	7.71	6.08	6.56	6.15	6.34	6.4	6.14	5.64	6.37	0.53	5.97	5.74	5.2	6.39	5.68	6.22	5.77	6.27	5.93	5.68	6.02	6.11	4.57	6.11	6.2	5.56	5.68	5.36	5.91	6.15	6.1	5.48	5.78	6.09
NUCKS1	1	205712822	7.28	5.88	4.54	6.46	4.76	5.07	7.69	7.22	6.4	5	5.96	6.56	3.73	6.2	5.15	6.52	6.76	5.79	5.87	8.44	3.72	4.67	7.13	3.99	5.22	4.37	7.51	5.54	6.6	5.36	7.02	6.18	6.68	4.48	7.52	5.64	6.91	3.28	5.49	3.6	3.39	4.41	7.39	6.99	4.61	4.95	6.98
SLC41A1	1	205789094	4.34	6.15	3.16	6.28	5.19	4.81	6.79	5.42	6.35	7.43	0.99	3.04	5.59	4.29	4.49	6.62	3.77	5.24	6.69	0.82	6.4	4.41	4.47	4.63	5.42	3.16	5.32	7.57	7.93	4.64	4.67	2.83	7.26	4.48	5.49	6.08	5.33	8.28	7.43	4.72	4.81	4.96	5.41	4.97	5.99	4.63	5.57
SRGAP2	1	206203345	4.93	4.21	6.49	5.35	4.01	5.17	2.33	1.73	3.47	5.18	2.77	6.5	3.75	4.33	2.95	5.44	0.78	1.26	1.42	5.97	1.66	0.54	2.71	3.05	3.77	0	0.94	5.66	2.6	3.31	0.61	3.39	6.4	1.32	3.42	4.14	4.43	4.57	3.49	3.34	1.61	6.73	2.56	3.55	4.72	4.82	4.38
EIF2D	1	206571292	7.29	6.97	6.12	7.42	6.89	6.96	6.69	7.34	6.39	3.81	6.39	5.17	7.06	6.93	5.97	7.41	1.44	6.1	8.35	6.46	2.99	6.06	7.1	3.9	5.41	6.29	4.98	6.49	8.98	7.36	6.43	5.78	7.12	6.73	5.46	6.55	6.63	6.64	2.13	7.77	5.34	6.96	7.35	7.34	6.62	5.57	7.91
CD46	1	207752054	7.2	8.74	6.28	6.17	7.65	7.87	6.86	7.33	6.11	2	2.73	4.45	6.15	6.58	7.2	5.39	5.2	5.26	6.76	5.79	5.79	6.99	5.83	7.82	6.81	5.5	5.15	6.16	7.21	3.7	4.87	2.72	5.88	7.96	4.53	6.31	0.9	6.82	1.24	6.38	4.85	5.97	4.6	2.49	6.66	6.98	6.18
SYT14	1	209900923	4.51	7.07	6.47	4.98	4.66	5.26	4.03	5.11	5.74	2.02	5.86	4.97	3.95	6.86	0.88	4.68	3.19	4.94	4.4	3.89	4.49	4.9	6.02	4.28	4.93	7.22	4.38	4.31	4.52	3.05	4.99	0.77	4.75	6.79	5.77	5.16	4.39	4.86	5.22	5.28	4.96	6.29	4.77	5.37	4.83	0.93	4.68
RCOR3	1	211258377	3.03	7.46	5	2.37	5.96	8.01	5.02	7.76	2.82	5.9	2.74	7.7	4.2	5.28	6.61	6.85	5.72	2.21	6.62	5.63	4.99	8.65	6.57	6.35	8.1	6.35	7.06	2.76	7.26	5.27	3.92	5.93	5.42	5.84	1.17	6.21	7.9	5.1	6.66	7.44	5.36	7.37	6.56	5.56	5.96	6.18	5.6
INTS7	1	211940399	2.86	3.33	3.52	7.43	3.17	1.65	0.78	1.18	7.5	6.85	0.78	4.44	7.14	0.61	2.82	1.3	4.47	7.74	5.59	4.32	4.74	0.63	4.55	7.08	2.82	7.16	0.94	0.58	7.51	6.42	7.71	7.44	0.93	2.84	6.92	1.93	7.3	8.17	3.92	7.08	7.27	3.5	2.18	3.56	5.46	3.67	6.35
NENF	1	212432920	6.18	2.34	6.46	6.2	6.25	8.02	6.2	5.83	5.53	5.69	6.12	6.35	4.3	6.31	6.64	2.28	6.14	6.38	5.94	6.27	4.54	6.4	6.97	6.21	6.81	6.49	6.6	6.19	6.44	6.07	6.12	4.6	6.85	7.15	6.19	6.76	6.72	6.59	5.53	6.62	6.45	5.87	6.89	6.21	6.87	6.33	6.55
ATF3	1	212565334	6.35	6.98	6.88	6.73	6.36	6.72	5.56	8.03	5.62	6.59	5.45	7.79	6.4	7.95	6.73	6.8	6.44	7.64	5.49	5.62	7.64	7.11	6.9	6.75	7.51	6.01	7.64	7.03	9.8	8.67	7.57	2.5	4.94	6.36	5.01	8.88	8.58	7.84	7.52	7.07	3.11	5.16	7.53	8.1	8.77	6.18	7.31
NSL1	1	212726153	6.95	0.38	3.18	4.01	5.16	6.37	5.83	3.28	2.8	4	0.18	4.85	5.32	0.19	0.69	0.99	4	0.4	3.76	1.91	2.27	0.26	3.99	0.15	1.22	3.78	4.08	3.89	5.79	4.02	4.74	4.93	4.28	5.25	0.18	1.87	0.11	0.49	5.02	0.15	3.9	5.24	4.38	0.26	3.77	4.76	0.8
TATDN3	1	212791828	7.54	1.9	2.33	3.01	3.52	3.76	2.26	1.68	1.85	2.38	0.81	2.61	1.99	6.99	2.66	3.74	4.76	3.45	5.66	1.69	2.5	2.35	2.68	1.72	3.1	2.66	1.74	1.94	2.54	1.34	2.26	2.12	8.03	2.65	5.69	3.07	1.67	3.06	2.92	1.13	7.73	2.5	3.95	3.18	9.33	5.87	7.71
FLVCR1	1	212858275	0.52	1.72	7.05	5.87	2.73	2.86	1.84	0.94	2.43	6.03	1.52	1.27	1.63	1.73	0.82	1.08	0.86	1.97	1.24	0.55	1.34	2.64	0.81	6.62	0.69	1.48	1.51	1.32	6.42	1.35	0.62	2.91	1.26	1.96	1.41	1.51	4.79	4.94	1.75	2.09	0.66	1.51	2.93	1.68	6.76	4.88	3.12
ANGEL2	1	212992182	5.55	0.79	0.76	7.36	5.02	8.61	6.66	7.46	0.57	6.96	1.62	3.81	5.84	0.48	3.77	3.82	0.7	0.7	5.91	3.65	6.55	3.72	6.87	6.6	6.45	0.51	0.9	0.51	5.47	3.88	6.04	0.81	3.86	1.54	6	1.79	0.66	2.63	1.46	3.92	3.61	4.68	7.18	7.08	4.2	0.39	1.63
RPS6KC1	1	213051233	3.15	4.53	6.01	3.12	5.19	7.46	2.01	5	7.02	5.33	4.69	4.91	2.58	4.39	4.98	5.32	5.24	3.88	4.91	4.91	5.12	5.37	5.5	2.26	4.99	4.84	2.71	5.87	5.94	7.5	2	4.48	5.09	4.7	7.12	5.19	7.48	5.48	4.68	5.12	5.49	5.02	5.48	5.44	6.71	5.2	5.31
PROX1	1	213983181	4.75	3.73	0.64	0.48	0.69	6.42	6.52	3.57	2.26	4.33	6.83	4.59	0.32	5.61	4.55	7.28	4.84	4.7	5.03	3.63	4.6	5	5.02	4.52	3.06	4.31	5.03	6.89	5.59	4.45	5.21	4.89	4.19	4.16	3.33	5.43	2.73	4.28	0.73	4.52	4.27	3.28	6.4	2.64	4.9	4.39	4.98
KCTD3	1	215567304	4.66	5.01	4.48	4.94	5.51	4.27	4.74	3.6	4.75	4.68	6.2	6.92	4.42	4.4	6.67	5.21	3.29	2.9	4.06	4.51	4.41	4.36	4.98	4.8	1.94	4.59	4.09	4.36	0.7	4.04	4.49	3.55	5.7	5.39	5.98	8.23	2.46	7.54	4.57	4.61	5.23	4.52	5.22	4.08	5.31	4.47	5.03
GPATCH2	1	217426992	2.44	5.48	6.13	5.66	5.55	5.5	5.73	5.47	3.82	5.81	5.73	5.47	5.48	5.95	5.4	7.47	5.38	7.59	5.41	5.79	5.76	5.34	5.97	5.47	2.16	5.15	5.41	5.31	5.76	5.49	5.37	5.31	5.82	5.69	2.03	5.68	5.89	5.59	5	6.39	5.59	5.49	5.88	5.57	6.02	5.68	6.55
RRP15	1	218285293	0.56	5.47	0.9	1.11	1.88	0.79	3.89	1.27	2.82	1.13	3.16	2.61	5.01	0.53	1.02	1.7	3.75	0.99	0.94	1.25	0.75	1.11	1.78	0.49	5.58	3.77	1.06	0.34	4.74	1.49	2.87	4.04	1.02	3.26	0.96	1.1	0.23	6.28	2.8	0.61	0.24	4.92	1.51	0.79	6.54	4.29	2.59
LYPLAL1	1	219173869	5.86	6.93	5.92	5.1	8.47	5.89	3.7	5.15	6.45	6.14	6.66	5.9	5.79	5.99	5.93	6.65	2.04	6.71	6.94	5.12	5.82	6.1	0.78	6	6.91	6.14	6.01	6.13	7.16	1.89	5.87	1.53	5.8	6.42	6.07	6.4	5.57	7.4	5.84	6.27	6.55	7.73	4.06	6.18	5.8	1.92	7.94
BPNT1	1	220057482	1.63	4.8	7.05	0.9	8.2	4.61	1.48	1.54	3.37	3.1	2.1	1.57	6.43	1.77	1.71	1.94	3.33	7.65	2.04	7.81	1.55	2.11	3.29	3.87	0.52	1.3	1.95	1.45	3.15	1.03	1.33	0.88	3.78	3.8	1.99	2.5	7.76	0.8	5.74	2.24	0.81	0.48	3.01	3.29	7.49	3.99	2.21
IARS2	1	220094132	5.9	6.2	5.39	5.68	5.82	4.84	6.32	5.57	5.96	5.79	5.76	8.32	6.04	5.93	5.4	5.9	3.38	5.97	1.75	5.97	6.1	6.22	7.15	7.55	5.09	7.4	1.1	5.63	6.26	5.48	5.58	6.3	6.27	6.11	7.88	6.2	5.79	5.93	5.69	8.27	5.51	0.32	5.87	5.43	5.45	6.4	5.96
RAB3GAP2	1	220148293	3.46	3.6	4.19	7.21	7.82	4.69	6.51	5.37	4.28	5.76	5.46	2.68	3.69	5.85	5	5.85	0.26	6.02	4.48	5.9	4.37	4.48	4.37	5.41	3.62	4.67	4.31	4.25	3.43	5.68	3.38	0.31	4.17	4.49	5.08	4.52	5.52	4.89	2.43	4.41	2.46	3.3	4.59	2.5	4.66	4.2	5.58
TAF1A	1	222557902	3.57	3.55	1.91	1.49	3.74	2.09	4.59	3.51	1.16	1.48	3.34	1.46	4.37	5.22	1.42	6.67	4.27	1.74	1.29	3.42	3	3.83	5.54	0.86	0.93	2.68	2.73	1.77	2.47	1.94	4.34	1.96	4.05	3.89	3.62	1.61	2.81	0.86	0.99	1.44	3	2.27	4.44	1.67	6.4	4.02	3.73
MIA3	1	222618097	3.63	5.92	2.36	5.95	3.53	7.8	5.65	6.41	6.42	4.91	4.03	5.32	2.85	4.34	4.56	5.15	5.25	2.94	5.42	4.32	5.04	4.93	6.22	4.74	4.6	4.64	5.23	3	3.34	6.26	6.01	4.67	2.56	5.34	4.42	4.86	5.87	5.11	0.6	0.63	4.54	4.87	6.11	2.87	4.29	4.34	4.96
AIDA	1	222668013	4.95	4.66	7.17	4.61	5.91	3.75	4.33	5.82	4.14	5.38	4.76	5.66	5.54	6.79	6.1	6	5.49	4.98	6.76	7.64	6.76	4.19	5.45	6.11	5.84	5.06	5.86	4.33	5.82	3.33	4.88	4.56	4.96	5.27	5.7	4.52	4.8	5.4	4.03	7.97	4.82	4.22	4.71	4.69	5.23	3.05	4.74
BROX	1	222712553	6.45	8.86	2.79	7.55	7.91	5.8	3.87	6.58	6.43	5.79	5.94	8.69	6.5	5.18	5.73	5.36	4.53	8.72	5.83	7.71	6.11	7.03	6.4	8.13	5.64	6.56	7.38	5.34	8.08	7.65	5.73	4.68	5.64	5.93	2.9	5.68	8.43	5.89	1.45	7.75	5.92	5.49	6.62	7.68	7.18	3.08	4.22
SUSD4	1	223220819	5.94	8.51	6.65	6.84	4.27	8.34	6.63	6.22	7.1	7.52	6.64	5.79	7.27	6.45	6.63	1.38	6.49	7.14	6.64	4.99	6.1	9.18	7.42	6.76	8.12	5.96	6.63	8.17	8.81	8.61	8.81	8.2	9.18	8.84	6.47	9.07	7.77	9.53	4.53	6.75	9.53	8.32	6.39	6.58	7.39	8.87	9.63
CAPN2	1	223701593	7.25	7.7	7.03	4.75	4.51	2.65	7.28	7.48	5.61	6.18	7.78	6.71	2.36	2.11	6.36	6.39	6.91	7.67	5.97	6.59	8.69	6.73	7.11	6.38	7	7.85	7.32	6.22	6.22	7.16	6.75	5.82	7.25	6.99	7.85	6.43	5.75	2.83	5.78	5.47	0.43	6.34	8.71	6.55	5.94	5.74	6.36
TP53BP2	1	223779893	5.81	6.94	4.8	5.24	5.55	8.4	5.9	4.85	2.99	5.92	0.42	1.24	4.58	6.32	4.87	6.11	4.49	5.76	4.98	5.44	4.87	5.53	1.44	5.53	6.08	5.85	5.1	4.83	5.38	4.5	5.12	7.2	8	5.34	6.99	4.4	6.33	1.9	3.01	2.96	4.78	3.01	6.71	5.51	4.78	5.61	6.58
FBXO28	1	224114111	5.25	5.2	5.1	4.97	5.26	5.17	5.05	5.63	5.33	4.87	5.02	4.92	5.05	6.02	0.33	5.34	5.74	5.25	4.57	2.17	7.05	5.15	7.83	4.63	4.96	6.25	5.36	5.36	5.23	4.95	4.71	6.56	5	5.2	7.08	4.84	7.81	5.04	5.51	5.18	5.09	5.89	5.4	5.17	5.66	5.13	4.24
DEGS1	1	224175756	7.82	4.15	8.14	2.71	8.81	8.85	6.79	9.14	7.25	6.58	0.83	6.72	7.38	8.58	5.97	3.94	6.33	4.2	2.39	5.96	4.09	9.3	3	0.9	3.97	3.59	7.13	1.44	5.36	8.67	8.16	8.63	8.84	2.93	7.5	8.94	8.17	8.41	8.15	7.93	8.48	4.48	6.66	1.27	7.47	7.4	7.99
NVL	1	224227334	3.81	5.91	3.75	5.73	6.5	4.76	5.41	1.56	5.51	4.81	6.11	5.72	5.71	5.51	5.72	5.08	5.58	5.03	5.78	5.31	5.45	6.83	2.1	5.52	5.47	5.53	7.79	4.4	5.61	5.41	6.74	5.84	5.05	4.8	6.74	5.84	6.17	5.9	0.58	5.87	5.94	4.74	5.21	5.76	6.05	6.97	5.46
CNIH4	1	224356858	7.15	6.06	7.04	7.3	6.34	7.28	7.07	7.34	5.45	6.67	7.33	6.89	5.31	6.17	7.4	5.99	6.73	6.96	6.67	5.57	5.53	6.77	7.51	7.45	7.94	7.21	7.11	6.85	7.94	7.2	6.94	7.01	7.1	7.17	7.39	6.99	7.57	6.98	3.13	6.85	6.36	6.18	8.57	7.12	7.63	7.04	7.36
WDR26	1	224385143	6.49	2.9	4.05	3.35	5.3	4.02	0.94	5.52	3.07	3.71	4.93	3.61	0.54	6.03	2.15	4.84	4.8	1.27	3.87	3.09	4.4	5.06	3.18	4.03	5.08	4.95	7.57	0.82	4.09	3.81	5.42	3.6	7.35	5.3	2.74	7.07	4.79	4.57	2.8	2.64	4.75	1.41	4.51	5.24	4.9	5.59	4.3
LBR	1	225401502	6.37	6.49	6.58	5.28	5.84	5.89	6.26	1.96	7.42	6.22	7.22	6.34	5.7	0.56	5.56	6.24	5.53	6.17	5.34	2.96	5.99	6.32	5.88	5.16	7.74	5.5	5.73	5.18	7.87	6.07	3.34	4.37	5.49	5.83	7.27	6.62	6.1	7.11	7.59	5.93	5.03	5.87	6.19	6.79	6.33	6.14	4.99
ENAH	1	225486835	0.85	5.08	2.55	1.7	0.51	0.71	1.63	2.51	3.35	2.72	2.65	5.76	3.32	0.92	1.04	1.35	2.63	0.99	1.36	4.9	2.51	1.58	0.58	1.79	5.44	4.62	3.27	6.46	3.88	0.68	4.04	2.49	4.7	0.42	2.87	0.43	0.6	5.43	4.8	5.78	3.8	1.97	5.89	2.85	6.75	0.48	1.32
SRP9	1	225777813	9.81	8.89	9.98	9.99	8.5	8.31	9.72	11.06	9.01	8.1	8.84	9.95	9.08	7.98	9.21	9.72	8.37	9.23	6.81	10.5	8.93	9.22	10.06	8.11	7.87	8.42	6.49	8.19	8.97	8.67	8.62	8.73	9.54	8.34	9.56	9.42	10.37	10.89	9.9	7.89	10.82	9.25	9.08	10.03	9.11	9.4	9.83
PYCR2	1	225919877	6.5	5.74	5.07	2.06	6.33	4.92	6	5.65	3.12	4.45	7.33	5.93	6.11	7.8	6.53	5.45	5.14	4.42	5.98	5.34	6.43	5.18	6.91	5.12	1.04	4.75	1.49	6.58	6.55	6.02	2.38	5.87	5.48	5.1	3.67	8.15	5.56	5.13	5.34	5.45	4.63	5.1	5.5	5.64	5.59	4.65	5.3
SDE2	1	225982702	1.43	2.92	1.26	1.32	2.86	1.94	0.86	2.98	1.56	6.42	6.64	4.51	1.68	1.51	6.92	1.2	1.4	2.2	5.38	2.1	1.43	1.59	7.18	7.94	8.27	6.39	5.57	2.29	4.42	2.86	6.17	5.25	6.61	1.08	7.02	8.71	7.17	7.29	2.23	0.46	0.9	5.15	7.27	1.29	6.73	5.72	3.22
ACBD3	1	226144679	4.76	4.03	3.74	2.87	4.36	4.88	4.25	4.53	5.03	0.91	7.68	4.16	3.84	3.53	4.34	2.06	3.13	4.67	3.26	4.1	2.98	4.4	4.49	2.81	5.09	2.31	0.46	4.52	4.25	4.19	3.52	2.83	2.46	7.5	6.33	4.34	5.11	4.59	7.33	1.82	3.99	4.01	5.17	6.73	5.6	2.55	1.91
PARP1	1	226360691	8.99	5.54	7	2.54	6.5	6.46	6.93	6.27	6.79	7.33	7.82	5.96	7.61	0.93	2.27	6.31	6.37	3.91	4.27	5.61	7.19	5.84	6.17	4.73	5.98	8.08	7.22	6.88	6.41	2.73	5.94	6.55	6.19	4.97	6.32	6.05	5.08	0.44	4.99	7.08	7.45	4.56	6.33	4.72	6.27	6.43	6.08
PSEN2	1	226870184	5.41	6.23	6.23	6.14	6.65	6.14	6.95	6.47	6.65	6.61	5.55	7.77	6.49	5.97	5.77	7.13	6.41	6.14	4.7	5.8	6.18	7.46	6.17	6.92	7.6	6.99	7.62	2.51	6.18	5.78	6.94	5.72	7.94	6.46	6.85	6.18	5.94	6.11	5.05	6.31	5.84	7	6.79	5.36	7.33	5.72	6.66
CDC42BPA	1	226989865	1.96	5.82	3.19	5.89	3.73	5.44	4.65	5.24	3.51	4.71	3.35	4.21	0.26	5.55	4.51	3.51	4.69	3.55	2.87	3.3	4.59	0.6	5.54	4.2	2.95	4.22	0.18	3.65	0.97	4.68	6.03	1.51	3.19	4.38	0.59	1.64	0.94	0.63	2.86	3.79	2.78	3.56	3.62	4.17	4.04	4.89	4.2
SNAP47	1	227728539	6.29	6.71	6.55	3.2	6.86	6.72	8.75	6.39	5.62	7.94	6.53	6.59	6.76	6.48	6.73	8.32	6.68	7.71	2.19	4.88	6.76	6.14	6.55	6.74	6.86	6.81	6.85	6.66	3.54	6.23	6.5	6.76	6.43	6.8	7.3	8.79	7.76	7.9	7.46	7.11	7.73	1.86	2.85	5.6	7.23	5.74	7.52
JMJD4	1	227730425	5.65	5.87	5.81	0.7	5.9	5.92	6.16	6.2	5.89	6.12	5.95	5.73	5.88	6.23	6.14	6.11	5.68	5.8	6.18	5.78	5.78	6.52	6.11	5.26	6.08	5.95	6.22	5.7	6.09	5.81	7.31	4.06	7.67	6.26	1.93	8.06	6.6	5.85	5.2	5.74	7.49	0.43	6.77	6.18	6.57	5.27	6.31
ARF1	1	228082660	8.22	9.73	9.26	10.39	10.38	9.62	8.4	8.62	8.3	9.41	8.71	8.69	6.7	11.17	8.99	9.72	8.82	10.34	9.5	9.77	8.99	9.04	8.42	7	10.39	9.76	10.18	8.37	9.19	10.31	9.4	10.04	8.8	7.97	8.46	8.83	8.93	10.09	9.66	9.96	9.43	10.13	7.84	8.68	7.36	9.47	9.61
C1orf35	1	228100726	3.73	6.58	7.71	5.35	5.8	6.04	7.23	5.37	5.77	7.26	6.06	6.48	5.74	6.23	4.74	1.2	4.21	5.36	5.46	5.94	5.79	7.72	4.91	5.87	6.99	5.96	6.1	6.14	7.43	6.5	6.08	6.42	5.96	5.57	6.81	7.38	5.98	6.21	1.1	4.51	6.32	6.34	6.32	5.64	6.15	5.5	6.42
MRPL55	1	228106679	8	8.27	8.45	7.54	7.64	7.51	8.19	4.89	7.54	8.29	7.99	7.63	7.74	9.96	7.97	2.85	7.45	8.24	8.07	7.77	7.65	8.23	7.29	7.62	8.32	7.33	7.52	6.4	8.38	6.66	7.52	8.74	7.52	7.67	7.33	8.11	7.83	7.82	8.45	6.87	8.3	4.97	8.32	7.78	8.09	8.08	8.87
GUK1	1	228139962	9.34	8.41	8.44	10.66	9.12	7.6	9.01	8.16	8.87	5.68	9.84	9.85	3.06	9.38	7.56	8.67	9.03	5.97	7.71	7.85	9.66	8.57	10.27	7.51	9.53	9.24	8.98	8.47	7.38	9.31	8.65	9.19	7.06	10.73	7.33	9.7	9.74	6.84	7.23	9.17	9.88	10.59	9.97	7.98	8.46	7.99	9.2
TRIM11	1	228393673	4.96	4.97	1.49	4.16	8.09	1.05	5.51	1.62	0.86	1.12	4.73	5.06	4.84	5.34	0.6	4.91	2.26	5.22	4.69	5.21	5.31	5.35	4.64	4.75	4.55	4.79	3.98	0.49	4.49	1.93	5.05	4.69	4.29	4.21	4.11	5.39	4.89	1.37	4.71	0.64	4.98	0.99	4.52	5.18	5.64	6.24	5.05
RHOU	1	228735479	1.11	4.82	6.48	3.86	1.9	4.06	4.4	5.56	5.17	4.7	6.09	4.66	3.63	4.98	4.37	8.01	4.67	6.98	6.66	4.98	4.64	6.21	4.73	1.32	0.51	0.69	0.43	4.84	5.25	4.34	4.23	2.89	4.97	3.77	6.25	3.83	5.26	0.8	4.14	4.32	1.77	2.22	5.55	4.28	5.92	4.57	4.63
RAB4A	1	229271062	6.75	6.15	5.73	2.88	0.96	6.69	7.24	3.69	4.72	3.38	5.71	6.06	5.99	5.36	6.78	7.16	5.88	5.49	1.7	5.66	4.9	8.04	6.43	6.03	5.89	6.65	6.2	5.88	4.31	5.75	5.22	5.59	6.37	6.26	3.11	6.37	6.4	5.64	7	5.66	6.05	0.39	6.19	3.05	6.61	5.73	7.13
NUP133	1	229440259	1.78	6.46	0.48	5.93	5.75	5.32	6.17	6.94	5.87	0.81	6.48	5.82	6.25	5.72	7.55	4.69	5.56	3	6.1	5.18	6.48	6.88	5.72	5.6	5.37	5.33	6.47	3.19	5.25	4.96	5.21	5.67	5.38	5.86	5.62	7.63	6.46	5.23	2.02	5.64	5.87	2.69	4.86	5.14	6.33	6.8	7
GALNT2	1	230057990	3.07	5.12	4.96	4.01	5.02	5.01	5.62	1.79	7.19	4.29	5.26	5.01	4.83	4.5	4.56	6.34	5.36	6.52	2.72	4.49	6.97	6.71	5.96	5.47	5.9	6.78	4.29	5.06	3.04	4.53	3.7	5.3	5.14	4.43	2.42	5	5.28	6.26	4.99	4.99	3.52	4.19	5.82	7.26	5.51	6.32	7.52
COG2	1	230642481	5.08	8.37	1.91	7.41	6.81	1.56	7.14	3.82	6.79	8.34	8.38	6.92	6.5	9.54	4.45	6.08	6.12	6.23	7.11	5.55	8.7	7.33	7.46	7.14	5.99	6.43	5.97	6.29	6.61	5.77	5.44	8.41	4.51	6.51	8.68	6.21	7.9	8.48	6.08	8.78	8.84	8.26	7.74	7.95	6.96	5.95	6.53
AGT	1	230702523	6.49	7.11	9.17	7.87	9.43	10.08	5.01	6.15	11.06	9.54	8.93	6.15	0.86	10.11	6.98	9.19	7.03	7.26	6.99	3.57	4.21	0.58	7.46	11.34	7.08	4.76	8.38	2.58	9.96	10.08	1.79	6.76	7.13	7.74	9.27	6.75	8.57	3.3	6.53	7.74	6.97	5.14	8.22	5.62	8.03	6.97	8.9
C1orf198	1	230837119	7.18	7.64	5.89	5.4	7.94	0.82	6.05	6.76	5.79	8.35	9.52	8.39	6.86	8.11	4.73	5.64	5.27	8.29	2.09	2.15	8.97	9.21	8.08	6.86	6.05	8.58	6.76	8.64	5.67	8.45	8.52	8.32	6.35	7.36	8.47	7.14	8.62	7.71	3.16	6.86	8.38	5.57	6.49	7.84	7.91	6.08	8.53
TTC13	1	230906243	5.12	5.84	1.79	5.69	5.91	6.25	5.97	5.91	5.34	5.57	5.45	5.86	5.31	5.82	5.39	5.19	3.07	5.5	5.94	5.28	7.58	5.91	6.19	5.83	5.33	5.13	5.92	4.77	5.8	5.92	5.2	5.52	5.77	5.78	4.5	5.67	8.03	5.84	3.2	7.53	5.89	5.1	5.87	5.25	6.22	6.86	6.9
ARV1	1	230978981	7.02	5.13	5.56	8.73	6.56	6.21	7.2	6.86	8.27	6.19	7.21	5.96	6.82	2.28	6.77	2.15	6.24	8.09	7.3	6.94	5.3	6.75	4.69	5.85	8.77	6.89	4.6	6.22	7.69	7.6	7.16	5.27	7.9	8.77	4.65	6.79	6.9	8.55	7.2	7.54	6.49	7.55	7.84	7.73	7.18	7.46	8.14
TRIM67	1	231162112	4.79	4.55	0.64	5.27	0.93	4.96	6.82	5.02	4.43	2.84	4.34	7.2	3.04	6.57	2.93	7.14	1.88	7.76	3.7	5.99	2.57	7.7	4.91	1.66	2.63	7.17	1.07	5.4	7.69	4.43	3.97	6.21	6.03	3.56	4.97	5.14	3.76	6.47	4.71	5.99	7.47	4.14	3.69	4.63	4.54	0.86	6.05
C1orf131	1	231223763	6.09	6.33	6.15	6.08	6.3	6.3	6.28	6.22	6.03	5.72	6.95	6.67	4.5	6.39	7.69	6.29	6.27	5.89	6.36	6.25	6.36	6.26	6.1	6.14	5.99	6.29	6.12	6.3	6.23	6.07	2.47	6.23	6.27	9.01	5.96	6.22	6.42	2.01	6	6.11	5.89	3.84	6.24	6.37	6.89	5.2	6.33
GNPAT	1	231241207	7.59	5.82	8.03	5.09	6.43	6.54	6.28	5.19	3.19	6.36	6.23	6.15	7.58	5.64	3.97	8.19	6.1	8.12	4.57	6.45	5.78	6.03	6.1	2.41	6.04	6.33	6.41	5.33	7.34	5.82	6.46	7.94	3.53	6.92	0.74	6.2	5.83	6.17	2.89	6.7	1.2	7.74	6.57	8.78	6.47	0.79	6.24
TSNAX	1	231528541	0.99	1.76	7.45	0.95	7.99	2.52	4.24	6.23	2.76	4.41	0.7	1.94	1.24	7.62	7.17	4.53	3.07	1.27	6.12	1.04	7.64	4.03	0.7	1.04	1.58	5.75	1.05	4.62	7.07	7.15	1.16	2.19	0.4	4.71	0.73	1.26	2.03	1.17	4.46	0.89	1.19	1.65	5.81	4.44	7.12	6.3	5.2
DISC1	1	231626790	0.97	3.96	5.88	1.05	0.48	0.95	1.77	3.96	3.96	3.96	4.09	0.72	3.96	3.96	0.5	7.63	5.91	4.59	6.76	7	3.96	1.01	3.96	3.96	3.06	0.53	4.05	3.96	6.63	3.96	4.43	5.97	3.96	5.9	2.75	1.9	3.96	0.61	3.96	3.4	6.29	2.93	3.96	3.96	3.95	4.2	3.96
NTPCR	1	232950605	6.8	8	6.19	6.74	8.94	7.48	6.85	6.25	6.61	6.52	8.28	6.73	7.06	6.63	5.83	6.04	7.92	8.41	6.88	7.5	5.4	6.63	6.55	6.65	6.57	8.21	3.94	5.66	8.5	8.99	6.71	7.15	6.6	7.08	5.02	6.41	7.7	6.37	3.86	5.57	7.47	7.19	6.35	6.92	7.15	7.18	6.49
COA6	1	234373456	7.29	7.5	7.12	1.89	6.94	7.95	7.04	6.1	7	6.56	7.22	6.58	5.8	9.09	6.97	6.46	6.48	6.93	4.71	7.59	7.4	7.41	6.88	6.42	1.81	5.17	6.76	7.14	4.72	6.61	6.9	6.43	7.14	7.8	6.74	7.07	7.16	6.02	4.07	4.47	7.44	6.09	7.37	6.75	8.2	6.59	7.03
TARBP1	1	234391313	0.58	4.32	5.17	4.26	2.02	3.98	4.41	5.28	3.76	6.74	3.38	4.01	4.17	6.9	5.63	5.8	4.93	4.34	2.69	4.09	1.72	6.06	4.15	4.14	4.79	4.85	0.61	5.33	4.98	4.45	4.28	3.87	4.91	5.01	4.65	8.08	4.83	4.38	3.25	4.36	4.13	1.75	4.88	4.99	5.45	4.52	5.66
IRF2BP2	1	234604269	4.63	4.66	4.51	2.46	3.41	3.93	3.59	4.91	5.22	2.82	5.26	4.87	4.46	8.32	3.67	0.43	5.68	4.56	0.93	4.75	5.37	5.35	5.34	4.81	1.62	2.72	3.25	6.32	4.35	0.62	4.86	5.04	8.28	4.63	5.57	7.58	4.7	4.08	2.48	4.53	2.94	0.25	6.48	4.88	5.61	2.37	2.88
TOMM20	1	235109341	6.53	7.84	8.43	8.53	5.89	6.81	1.04	7.9	8.75	7.81	8.04	7.39	9.2	6.23	7.36	8.24	6.74	4.35	8.07	8.57	7.74	6.5	9.38	7.48	6.14	2.05	8.63	5.19	6.52	8.32	7.46	8.42	7.71	8.88	7.93	6.84	8.18	5.98	7.8	2.32	4.63	7.33	8	8.03	8.08	8.03	8.42
RBM34	1	235131183	6.84	8.89	4.52	2.7	2.9	2.99	9.27	3.98	7.11	4.32	3.24	4.91	6.88	7.35	8.02	3.99	2.19	8.03	4.09	3.71	7.24	3.18	3.99	5.37	4.84	7.47	2.84	2.9	6.39	7.04	7.29	7.13	3.11	5.94	7.97	4.46	1.74	3.24	7.59	1.13	4.32	3.01	4.19	4.85	9.01	6.12	5.2
ARID4B	1	235131634	1.86	5.05	2.28	2.76	7.19	4.93	6.1	5.45	4.94	5.78	6.06	4.54	4.02	2.64	6.41	6.34	1.99	3.24	2.4	3.83	6.07	7.33	7.54	6.34	5.34	4.43	2.91	5.1	6.01	5.1	0.62	3.23	5.87	0.81	5.2	6.07	6.08	5.17	1.96	3.74	6.25	0.81	6.05	4.11	5.71	6.17	2.13
GGPS1	1	235327350	7.22	2.75	2.79	6.61	3.4	6.86	4.84	1.85	0.75	1.04	6.73	2.44	0.32	2.17	2.18	3.24	1.81	4.01	5.65	3.58	1.42	1.44	2.03	4.95	8.22	1.63	3.1	2.17	7.98	6.5	1.87	4.87	2.31	6.75	7.49	3.49	4.96	2.58	8.07	1.66	0.53	6.19	4.49	6.31	9.09	1.85	3.93
TBCE	1	235328570	5.86	7.1	5.61	5.77	8.97	5.84	5.67	7.91	5.1	5.13	4.91	5.46	5.6	4.94	7.79	5.67	5.32	5.88	5.06	5.34	1.17	5.6	5.55	5.84	6.75	5.08	5.99	5.69	5.73	5.65	6.49	4.08	5.78	5.41	1.94	5.8	5.47	5.19	5.5	5.3	5.6	4.73	6.08	7.28	6.87	5.63	5.54
GNG4	1	235547685	4.35	0.8	2.73	7.35	1.51	2.39	2.1	6.15	1.1	0.7	1.43	2.14	3.08	6	6.43	5.76	5.09	1.45	3.44	5.43	3.91	1.68	5.98	2.59	3.9	4.67	1.43	5.8	5.3	6.43	5.76	5.51	0.63	6.07	0.73	7.77	2.9	1.72	2.16	6.17	0.53	2.73	4.2	6.39	7.61	6.61	4.24
GPR137B	1	236142505	4.38	4.49	4.4	3.82	4.05	4.61	4.81	4.97	3.27	2.05	0.85	4.9	2.2	6.02	6.26	5.08	4.01	5.79	4.61	4.3	4.21	4.87	5.59	4.33	3.74	4.68	5.85	4.66	4.35	6.36	5.22	5.36	6.11	4.75	5.55	3.32	7.68	4.14	3.88	4.52	4.54	4.26	6.68	4.54	5.61	4.45	4.95
MTR	1	236795292	3.09	0.71	6.34	4.82	2.73	0.34	0.38	3.04	2.41	2.26	3.57	5.84	4.43	2.83	3.03	6.57	0.19	0.33	5.03	0.23	3.29	0.32	1.94	0.18	0.2	5.84	3.05	0.26	0.56	4.78	2.44	4.83	2.58	2.91	3.27	0.53	3.27	1.36	0.11	0.19	2.8	0.99	3.38	3.59	8	5.19	2.49
CHRM3	1	239386565	3.49	3.7	5.32	1.82	0.97	7.16	5.45	4.41	4.57	3.09	3.08	4.03	3.25	2.11	3.41	3.97	3.95	3.03	2.87	0.86	2.59	3.49	3.29	4.36	4.38	3.84	2.87	4.04	4.72	4.61	4.53	3.98	3.45	5.33	4.67	2.89	2.88	0.7	0.84	3.03	0.73	1.89	4.52	2.98	4.63	3.79	4.42
FH	1	241497603	6.98	4.42	5.18	9.14	7.06	6.75	6.66	7.04	6.49	5.41	6.9	7.68	2.14	7.56	6.38	6.55	6.19	8.41	6.66	6.71	7.96	1.98	7.08	7.94	7.23	6.51	7.02	6.69	7.58	8.15	8.74	6.81	8.11	6.45	6.23	7.15	7.8	6.53	1.74	6.47	8.06	6.57	6.91	7.11	7.42	0.77	6.87
CEP170	1	243124428	6.61	5.97	5.81	5.73	7.34	6.54	7.1	8.41	5.67	6.28	5.67	4.69	4.91	4.97	7.14	6.3	5.41	6.92	4.13	8.17	5.95	5.73	5.44	6.46	8.3	1.48	4.42	6.08	5.56	2.77	6.85	5.66	6.6	7.08	6.27	5.73	5.62	7.19	7.6	2.3	3.58	4.03	6.94	5.32	5.88	6.38	7.91
SDCCAG8	1	243256034	1.51	5.56	5.55	5.74	6.2	5.41	5.7	5.04	3.98	6.86	6.04	2.57	5.93	5.61	0.62	6.84	7.34	6.66	5.36	6.82	5.51	5.65	5.43	5.59	6.81	5.72	6.33	7.54	5.45	4.91	3.06	3.89	4.97	2.18	0.49	4.79	6.44	5.44	7.25	6.71	5.08	5.94	5.85	6.54	5.92	0.92	6.36
AKT3	1	243488233	3.21	7.76	0.99	7.65	7.09	8.85	2.61	6.49	4.87	4.18	6.1	5.73	4.58	7.53	2.67	4.05	4.62	3.19	6.07	4.51	3.87	6	5.48	7.79	5.66	5.37	4.67	5.02	1.71	2.17	5.38	7.96	4.97	3.54	5.84	4.93	5.42	4.76	2.88	7.76	5.71	6.7	4.92	4.25	5.89	2.78	6.66
COX20	1	244835616	3.76	2.57	6.44	6.51	6.57	7.95	5.09	6.36	5.81	7.73	8.52	3.81	6.53	4.08	8.45	7.38	4.19	4.49	4.31	6.06	7.19	5.5	4.33	5.82	5.38	7.19	4.55	4.96	5.36	2.77	5.12	7.4	6.37	7.46	7.69	5.91	1.21	6.85	7.74	6.99	8.09	5.67	8.45	7.72	5.89	3.85	7.21
HNRNPU	1	244840638	6.16	3.53	6.7	5.03	4.49	6.52	5.34	6.47	4.47	5.87	4.5	4.3	6.19	6.22	6.35	6.11	3.58	6.34	6.46	5.1	6.38	4.81	3.3	3.32	0.77	0.59	6	6.45	1.06	5.31	5	4.69	1.12	4.46	4.69	6.37	6.09	3.77	5.21	4.12	5.51	4.77	5.38	5.55	5.86	5.84	5.72
EFCAB2	1	244969705	4.24	3.7	4.66	0.9	1.67	5.68	3.6	3.52	4.62	5.15	1.21	0.44	5.16	4.01	0.46	3.56	4.52	2.1	4.58	0.58	0.4	4.26	3.36	4.41	3.98	4.51	0.45	2.51	2.82	4.81	0.9	3.46	3.72	4.27	7.59	3.46	6.9	4.8	2.53	5.12	0.39	3.18	5.35	3.83	5.34	0.62	4.63
SMYD3	1	245749342	6.25	7.1	8.86	5.63	6.75	8.9	6.17	7.83	7.62	6.08	1.09	5.15	7.11	6.34	8.63	6.17	6.6	9.65	6.82	6.06	4.92	6.19	5.47	1.01	5.68	7.42	5.08	5.04	6.88	7.48	5.91	5.38	5.78	6.24	3.13	5.64	6.65	5.95	5.45	4.63	5.83	5.42	4.42	7.47	6.76	7.35	6.07
TFB2M	1	246540561	6.21	5.25	5.68	5.89	6.89	5.94	6.39	6.86	4.85	6.64	6.39	6.22	7	6.5	7.49	6.71	6.24	5.86	5.73	6.6	6.97	6.63	4.53	5.66	7.67	5.95	6.44	6.01	6.5	6.28	1.49	6.57	6.05	6.64	6.29	6.56	6.07	8.12	4.78	6	6.41	4.8	6.76	6.51	7.29	7.26	7.76
CNST	1	246566444	4.67	4.24	4.93	5.48	4.86	4.37	6.03	7.69	4.32	5.08	5.63	1.82	4.2	5.44	4.12	4.69	3.39	5.67	4.74	5.2	7.28	4.52	7.21	1.79	4.23	4.69	6.94	4.81	3.98	3.31	7.32	5.01	3.64	4.04	5.09	4.72	4.88	4.63	6.52	4.52	4.82	2.36	5.01	4.25	5.3	4.67	4.88
SCCPDH	1	246724409	5.1	7.7	7.39	6.94	7.06	3	3.67	8.15	0.91	6.64	8.67	7.52	6.49	8.59	6.88	8.66	1.98	7.19	7.07	6.63	7.1	9.15	8.16	7.03	5.72	2.41	8.02	8.64	6.72	7.71	7.59	6.34	7.42	8.07	6.58	8.92	7.02	7.08	8.17	7.17	7.66	7.16	7.11	7	6.93	7.25	7.83
ZNF669	1	247099962	2.51	4.1	2.45	2.07	3.71	1.93	4.25	3	2.2	3.8	1.6	8.41	1.84	2.21	1.62	2.14	1.39	4.57	1.77	1.82	1.6	2.33	1.41	4.16	9	2.41	7.93	2.24	2.49	0.25	1.08	1.99	1.97	1.87	1.52	1.97	3.89	2.33	2.19	3.56	2.17	1.53	4.15	7.69	8.92	3.13	2.75
ZNF124	1	247121975	1.95	1.32	0.67	3.35	3.59	2.37	1.35	1.95	2.53	1.26	1.31	1.69	3.74	2.57	2.55	1.92	0.77	2.48	5.81	0.87	2.22	1.34	0.68	2.65	0.78	1.51	7.87	0.72	1.2	3.15	7.25	1.42	1.86	2.29	0.92	3.46	4.13	2.34	2.18	0.75	1.53	0.56	4.73	5.79	7.35	0.38	2.98
ZNF496	1	247297412	4.68	6.61	5.43	5.42	4.87	5.49	4.14	5.25	5.92	4.86	5.19	8.13	3.5	6.14	5.19	5.35	5.63	5.92	5.96	5.65	6.09	6.68	5.67	5.15	5.01	5.82	5.31	5.42	6.43	4.99	5.87	5.81	5.79	5.84	5.4	6.41	4.71	5.31	5.63	7.36	4.07	1.3	5.9	6.55	6.23	4.91	5.99
NLRP3	1	247416156	2.33	2.49	0.48	0.82	0.71	3.07	0.82	2.68	2.42	3.51	2.26	3.42	0.81	0.53	3.02	0.48	0.43	3	0.32	3.09	0.65	0.72	0.4	2.13	2.16	2.61	2.09	2.32	1.02	2.54	2.54	2.75	1.56	5.92	2.3	2.75	0.39	0.55	2.92	1.06	0.36	2.19	2.88	2.26	4.05	0.21	2.94
ZNF672	1	248838210	6.3	5.87	5.46	5.8	6.61	5.35	6.01	6.04	6.07	6.49	6.01	5.85	3.25	6.6	5.87	5.61	4.95	6.05	5.79	6.4	6.42	7.73	7.24	5.29	4.65	5.29	5.37	7.88	7.15	2.15	7.05	7.05	6.07	5.22	4.97	8.93	5.56	4.79	3.55	6.93	0.48	6.73	6.43	5.77	6.2	5.58	6.29
ZNF692	1	248850006	5.98	7.57	6.56	6.24	5.64	2.12	5.96	8.16	5.6	2.23	2.93	3.82	4.9	6.52	7.89	7.21	5.64	1.4	6.15	6.52	6.4	6.56	0.83	4.06	6.29	5.97	6.58	7.81	4.8	8.02	2.91	6.76	6.5	7.17	6.25	6.68	7.81	6.34	3.75	5.08	0.61	7.31	7.17	8.24	7.33	1.09	8.48
SH3YL1	2	217730	5.58	5.92	5.29	5.89	6.23	6.13	6.53	6.69	5.21	5.81	5.95	6.56	6.55	4.9	5.37	5.5	6.17	6.03	5.28	5.01	5.58	6.26	5.26	4.77	6.63	5.36	6.06	7.15	5.24	6.08	5.57	5.63	6.4	6.33	5.13	6.06	7.73	6.92	5.15	0.92	2.35	6	6.9	5.68	8.92	5.22	7.57
ACP1	2	264140	7.37	2.46	8	7.5	8.81	10.28	7.53	2.23	6.57	8.75	7.28	8.26	6.97	7.75	0.94	8.3	5.46	7.95	7.43	7.18	7.59	6.38	7.3	8.89	8.43	9.41	7.67	7.08	7.68	5.62	7.29	1.98	6.49	8.17	8.41	7.97	8.06	6.82	4.51	7	6.72	7.77	7.78	6.64	7.99	7.65	7.01
TMEM18	2	663877	6.05	6.14	6.65	6.3	6.13	5.79	4.66	1.87	7.31	7.46	4.39	5.3	6.45	6.03	6.05	8.73	4.91	6.14	6.92	5.82	5.96	7.88	1.83	7.25	5.65	5.87	5.85	7.22	7.26	5.81	5.49	5.33	4.83	5.47	5.72	6.21	3.59	4.77	5.18	6.18	8.11	5.68	5.77	1.25	5.54	1.34	5.34
PXDN	2	1631887	7.09	0.58	6.31	1.26	8.86	7.21	5.47	4.72	3.51	7.14	6.12	1.74	2.38	9.18	6.75	8.07	5.08	6.18	6.61	7.35	7.55	3.32	5.56	0.51	1.11	7.18	0.84	6.4	5.16	1.29	3.06	7.05	6.09	6.94	7.29	7.28	6.99	7.77	6.51	0.29	5.76	5.88	7.06	5.25	5.98	6.3	6.76
MYT1L	2	1789113	1.47	4.43	4.45	2.04	6.36	4.71	4.5	1.34	5.59	5.82	5.59	7.31	3.12	3.59	4.85	5.69	5.36	6.2	6.94	4.2	7.01	7.69	5.08	5.56	3.81	4.92	5.32	2.96	3.82	3.99	3.01	2.36	6.31	5.77	7.39	4.95	2.97	4.55	4.36	4.54	5.36	0.89	4.87	4.67	5.18	5.05	1.24
TRAPPC12	2	3379675	3.03	3.58	3.8	4.45	5.33	4.75	4.71	4.79	1.45	4.57	4.87	4.59	4.41	5.03	3.46	5.03	6.43	5.72	4.92	3.51	3.56	5.91	5.94	4.47	4.22	4.7	6.62	5.79	4.45	4.93	1.18	2.17	5.11	5.1	4.67	6.98	2.27	4.69	3.69	4.5	4.74	0.43	7.02	5.42	5.41	6.02	4.82
ADI1	2	3497366	7.23	7.85	6.21	7.26	7.08	5.87	7.67	2.13	7.19	8.71	6.18	7.04	5.98	6.8	7.01	7.35	6.57	6.73	5.76	6.64	7.47	7.04	6.9	6.03	6.49	6.24	6.98	7.03	5.93	4.91	6.07	1.05	7.57	7.36	6.3	6.93	6.53	6.14	5.57	6.62	7.07	4.34	7.62	6.05	7.63	6.66	2.79
RNASEH1	2	3541430	5.38	6.88	6.08	3.46	6.44	6.72	6.94	5.73	8.05	6.08	6.78	6.46	6.78	6.8	7.95	5.77	6.23	1.45	6.69	2.77	6.32	6.95	6.81	5.52	7.98	6.67	6.32	7.09	8.64	7.59	5.28	2.7	5.45	9.02	6.68	6.41	6.97	3.43	3.31	5.61	5.61	6.67	6.59	7.76	6.5	6.42	5.61
RPS7	2	3575260	10.04	9.52	8.57	9.14	7.65	4.16	8.48	9.98	9.77	9.17	10.57	9.34	8.96	9.34	8.71	5.54	8.81	9.23	8.9	8.86	9.83	8.48	8.59	7.62	7.44	9.48	2.82	10.37	8.59	8.72	7.71	7.63	8.08	8.57	8.9	8.24	8.57	9.41	8.85	9.03	8.78	9.3	8.74	10.07	7.47	9.22	6.61
SOX11	2	5692384	6.03	4.18	3.52	3.68	5.25	4.41	1.49	4.96	5.17	3.92	5.59	4.8	4.38	4.42	0.56	5.1	4.69	4.47	4.79	4.65	3.42	4.74	6.72	3.22	4.94	1.82	3.33	5.17	2.74	5.45	2.9	5.04	5.92	4.28	5.43	5.05	4.68	1.2	6.22	1.9	5.3	6.19	5.16	3.95	4.19	4.83	5.81
RNF144A	2	6917412	3.1	2.85	0.36	0.36	3.09	3.7	3.64	5.41	4.95	2.83	0.36	3.47	5	0.41	1	0.36	5.03	3.38	3.18	2.99	0.5	0.57	5.44	4.29	3.41	0.26	3.16	2.8	6.78	6.55	3.89	3.8	3.43	7.57	5.5	3.43	3.5	1.7	4.89	0.6	0.46	1.9	3.09	1.32	6.29	4.29	3.47
ID2	2	8678845	8.42	9.08	10.31	9.32	10.15	10.29	8.76	8.08	7.9	7.48	8.28	10	6.34	10.99	8.65	9.88	7.79	10.35	9.52	9.53	9.68	10.53	6.11	8.58	10.11	9.79	9.55	11.15	10.25	10.46	8.3	8.32	8.07	2.96	9.92	10.71	10	11.53	11.16	3.34	9.93	7.11	8.16	8.97	7.88	8.31	9.9
KIDINS220	2	8721081	1.91	5.81	8.57	6.18	8.36	6.73	8.91	7.69	6.09	6.62	5.96	5.11	5.9	3.94	6.46	8.39	7.34	6.03	6.37	1.16	7.64	6.44	6.48	7.2	5.33	6.66	7.51	7.58	7.08	6.35	1.99	6.63	6.86	4.55	6.17	2.98	7.41	7.31	6.72	5.65	5.62	5.78	6.15	7.16	5.69	4.44	4.08
MBOAT2	2	8852690	6.42	1.49	0.54	6.32	7.96	6.73	7.34	5.53	1.04	4.48	0.97	1.18	6.11	1.49	0.76	0.46	3.98	4.04	3.93	1.3	0.77	5.32	5.1	4.31	0.5	4.33	6.17	1.05	5.11	0.54	0.87	4.82	4.86	1.74	4.91	4.21	0.84	5.05	5.74	5.81	6.05	7.35	4.74	3.95	6.34	1.01	6.03
ITGB1BP1	2	9403475	6.5	5.94	6.5	6.62	6.16	6.34	7.71	3.67	5.7	6.05	6.61	8.9	6.03	5.76	6.11	7.58	6.21	5.87	5.65	6.7	7.42	6.16	6.82	1.41	6.15	5.92	4.96	6.18	5.92	5.95	6.15	1.01	6.52	7.52	5.67	6.48	5.89	6.16	2.69	6.01	6.84	3.48	6.26	5.85	6.9	6.87	4.99
CPSF3	2	9423651	6.12	7.07	7.47	7.56	9.1	7.23	6.83	8.61	6.49	7.1	7.2	6.34	6.72	6.85	7.81	6.5	6.41	6.84	6.22	6.4	1.58	6.43	2.31	7.92	7.33	5.93	6.79	6.61	7.78	7.44	6.46	7.88	7.02	7.42	7.48	8.53	6.81	7.18	5.83	7.34	6.22	4.56	8.65	6.93	7.13	7.49	6.01
IAH1	2	9473658	6.08	7.13	7.87	9.04	7.98	7.1	6.83	6.05	6.98	9.12	6.67	7.81	7.83	7.14	7.44	8.06	7.06	9.88	6.4	8.31	7.19	8.96	2.53	6.92	7.45	7.79	8.62	6.27	7.33	7.74	9.3	6.49	7.79	7.61	7.42	7.85	6.64	7.54	5.58	6.82	8.11	1.62	6.83	6.67	8.21	6.78	8
ADAM17	2	9488486	4.95	5.57	4.95	6.27	5.16	1.77	2.2	5.17	4.6	7.21	2.79	4.28	7.13	5.34	1.12	5.17	6.67	8	6.82	8.05	4.66	5.05	4.33	4.03	4.67	7.99	7.07	4.85	5.3	4.22	4.48	5.06	2.96	1.18	0.58	5.46	4.54	5.58	0.49	4.81	7.02	4.63	5.62	4.52	6.69	7.07	5.13
YWHAQ	2	9583967	1.13	8.79	2.01	8.76	9.05	8.71	9.88	8.89	8.97	7.01	8.82	7.2	8.46	8.35	8.85	8.67	3.19	8.74	8.43	8.58	7.75	9.83	8.17	9.67	8.63	8.7	8.21	8.11	7.68	7.91	8.23	8.71	3.38	8.93	8.78	8.17	9.46	9.85	8.35	9.04	7.99	9.04	7.82	3.56	8.69	8.39	8.79
TAF1B	2	9843443	7.95	5.96	4.39	5.63	1.1	1.18	5.25	6.26	6.06	5.61	5.14	6.04	5.41	5.54	5.38	7.04	6.1	5.93	5.41	5.81	7.45	4.89	5.62	5.65	5.13	5.43	5.26	5.99	5.64	6.08	5.44	5.58	3.3	5.32	5.35	5.36	6.28	6.57	5.18	4.73	5.38	0.82	6.18	6.55	6.32	1.58	6.21
HPCAL1	2	10302889	4.51	3.95	6.04	4.12	5.42	7.33	5.39	4.93	5.37	6.01	5.51	4.75	5.02	7.17	7.45	6.27	3.47	6.05	4.2	6.12	7.23	6.85	4.93	3.12	6.43	6.38	5.05	6.03	4.79	5.84	4.81	6.55	6.76	6.16	6.11	7.61	6.38	6.03	4.05	3.71	5.6	5.19	6.33	6.46	7.75	1.91	8.57
ODC1	2	10439968	5.82	7.3	7.58	6.9	7.04	6.35	5.54	5.22	4.84	5.99	5.16	6.29	4.07	6.19	4.56	7.09	6.68	6.58	6.48	6.33	5.92	6.25	4.5	6.51	0.84	6.84	7.06	3.45	6.07	5.55	4.86	5.42	6.26	1.68	5.42	6.78	0.74	6.66	5.78	5.25	6.89	4.68	6.93	6.71	6.37	7.54	8.14
NOL10	2	10570754	4.77	4.2	5.7	6.69	5.01	5.14	4.95	4.91	0.7	5.93	7.12	4.84	4.59	7.11	6.95	5.64	5.08	4.3	5.46	5.23	7.2	5.45	3.8	5.22	7.57	4.56	2.31	4.74	4.81	7.01	4.98	4.06	4.82	5.15	6.18	5.46	5.35	5.14	1.18	4.94	5.52	1.85	5.43	6.17	5.72	5.17	5.36
PDIA6	2	10783391	7.56	6.99	7.84	7.57	5.54	7.56	5.82	8.87	8.33	6.42	7.54	6.11	7.24	8.84	6.98	8.42	6.77	8.33	8.08	7.6	6.92	7.5	8.57	7.19	8.38	6.47	8.34	8.13	6.65	6.57	7.18	6.98	2.64	7	5.7	7.47	7.05	7.2	8.6	7.28	8.68	8.69	9.04	9.17	7.05	8.44	7.94
E2F6	2	11444375	5.36	5.42	5.51	5.3	6.49	6.13	4.75	6.2	5.93	5.61	5.26	3.87	5.42	4.55	6.29	5.85	4.77	5.49	5.24	4.85	3.88	5.01	5.05	4.61	5.47	4.52	5.62	5.66	5.43	6.14	6.74	5.38	5.25	5.37	6.09	5.3	5.79	5.53	3.49	4.65	4.53	5.02	5.25	5.41	6.29	0.86	5.29
LPIN1	2	11677595	3.47	7.77	5.36	7.63	3.76	5.86	6.2	6.64	5.96	5.54	5.59	3.75	4.65	0.9	5.61	2.25	0.96	1.45	6.06	5.09	0.64	1.83	6.66	6.87	3.05	5.98	4.47	7.93	4.71	7.3	6.95	5.98	8.07	1.65	2.16	1.44	1.2	2	2.91	1.56	4.25	3.91	4.61	4.67	6.76	1.54	5.47
TRIB2	2	12716889	6.16	8.58	5.86	7.76	10.39	2.6	8.05	8.13	6.24	6.73	6.43	6.11	3.48	6.48	7.56	7.23	5.44	6.38	7.86	5.7	4.45	8.59	1.89	8.84	9.58	6.73	6.51	2.65	8.07	7.47	3.95	5.95	7.45	7.35	4.09	7.27	6.94	5.37	7.18	6.34	1.15	7.86	6.68	8.1	6.21	6.77	2.16
NBAS	2	15166914	2.78	4.74	7.13	5.79	7.15	5.36	6.47	4.88	5.77	4.43	0.29	6.85	3.67	6.28	3.92	4.52	4.1	5.78	4.48	5.29	5.43	3.61	3.69	7.48	5.31	4.76	4.89	1.1	4.27	7.37	3.6	4.3	5.23	5.75	5.4	5.36	3.07	0.26	4.49	5.99	4.41	3.42	4.72	4.68	5	2.54	5.5
DDX1	2	15591178	8.46	7.44	8.23	7.03	6.75	7.04	5.13	6.87	8.36	4.95	7.35	4.43	8.17	9.57	5.03	8.53	6.26	7.39	7.44	3.4	8	8.1	8.43	7.94	6.87	7.2	8.8	3.43	7.26	2.23	7.71	7.9	7.16	7.4	7.65	6.05	6.87	6.18	4.45	8.9	8.91	8.34	4.1	2.39	7.3	8.36	8.08
SMC6	2	17663812	3.91	4.6	4.4	3.94	2.33	4.35	5.39	4.89	3.34	2	5.05	4.64	4.28	4.6	5.82	4.55	3.78	8.05	4.6	3.44	4.07	4.89	5.01	7.09	6.53	4.6	4.79	4.59	4.23	4.51	3.96	2.95	4.13	4.6	5.27	4.96	3.27	4.47	4.39	3.77	4.48	4.76	5.29	5.14	5.29	5.16	4.93
RDH14	2	18554723	5.56	4.88	5.56	5.56	5.53	5.58	5.56	5.59	5.56	5.51	5.56	5.57	5.57	3.19	5.56	5.48	5.58	5.56	5.57	4.83	5.58	5.57	2.15	5.58	5.61	5.58	5.58	3.4	5.56	5.58	5.56	6.99	5.57	5.56	5.57	5.54	5.57	5.54	5.54	5.55	5.57	5.52	5.56	5.58	5.55	3.5	5.58
TTC32	2	19896631	4.46	5.76	7	6.36	6.6	6.66	6.21	6.11	2.75	6.26	6.8	5.96	5.49	5.57	6.72	5.85	1.54	6.73	4.24	5.73	6.18	6.36	3.75	7.35	6.64	6.26	6.6	6.91	5.47	5.22	5.79	5.56	6.87	6.37	7.03	6.88	5.86	5.61	5.07	5.16	6.12	5.33	5.76	6.58	7.2	6.01	6.88
LAPTM4A	2	20032650	8.84	7.29	7.41	4.07	5.03	9.28	9.86	7.15	6.41	6.47	6.69	9.14	6.69	9.2	8.74	7.96	7.49	5.79	6.62	2.9	7.28	8.83	7.57	8.28	10.23	8.36	6.31	7.79	9.11	7.46	8.04	6.09	8.55	7.94	8.18	9.27	7.58	3.64	8.7	7.29	8.37	9.22	7.78	7.21	8.18	7.39	9.31
PUM2	2	20248691	4.08	4.4	4.68	7.12	4.34	6.52	6.5	2.86	4.42	4.52	5.36	5.1	4.06	3.96	0.3	4.42	4.53	5.02	4.57	1.14	3.93	8.48	6.08	4.47	6.78	4.72	4.92	5.61	5.1	4.34	4.25	2.47	4.35	5.98	4.8	4.09	4.77	4.37	0.55	6.18	2.98	4.06	4.91	0.96	5.4	5.23	4.73
RHOB	2	20447074	5.07	5.81	6.41	5.25	5.24	9.01	6.78	5.79	4.89	5.32	8.02	8.42	6.66	6.53	1.13	7.86	2.24	5.58	3.25	5.73	7.28	7.83	5.54	6.38	7.43	3.47	9.3	8.03	8.3	6.21	5.95	7.16	8	4.89	7.05	9.81	8.73	8.23	6.35	4.61	8.56	6.91	6.53	6.11	6.15	6.34	6.02
HS1BP3	2	20560448	5.78	5.82	6.48	7.97	6	6.94	6.12	4.73	5.5	5.94	5.88	6.33	7.66	8.36	7.07	4.05	1.5	8.32	4.03	6.11	4.48	5.6	6.31	7.87	7.45	7.43	4.32	4.17	7.05	5.82	6.62	6.28	5.74	6.9	3.2	5.82	4.14	6.18	6.59	6	7.45	2.44	6.33	7.02	6.85	6.85	7.24
ATAD2B	2	23748664	4.07	4.02	4.31	3.57	3.53	5.79	3.81	5.94	2.53	4.98	3.67	6.29	5.62	3.9	3.26	3.82	4.47	3.52	1.67	3.59	0.2	4.07	5.04	6.39	4.23	3.67	1.81	6.11	3.33	4.68	6.6	5.29	3.22	3.45	4.11	4.09	4.07	3.44	1.63	4.53	4.44	3.14	3.95	2.39	5.53	4.81	4.59
UBXN2A	2	23927285	4.64	5.17	7.26	4.39	4.41	4.92	1.44	7.05	4.28	4.68	1.04	6.47	4.54	5.09	0.81	5.18	4.19	4.47	6.49	4.51	7.11	1.29	4.33	4.02	1.44	4.23	4.09	4.1	3.37	5.59	3.23	4.82	4.47	4.27	5.76	4.03	7.6	0.82	1.72	2.08	5.19	5.4	5.34	7.23	6.62	4.19	4.98
FAM228B	2	24076526	2.29	7.71	4.75	4.72	6.1	6.27	5.83	4.61	1.41	5.71	5.27	5.26	3.93	5.66	3.71	5.49	2.93	4.2	4.69	5.09	3.84	6.41	6.62	4.89	5.84	3.89	5.9	7.87	6.52	5.25	3.71	1.88	4.85	5.29	1.23	5.52	7.1	4.85	6.07	7.22	5.73	4.06	4.68	5.13	6.89	5.45	5.26
TP53I3	2	24077433	6.9	5.3	9.51	2.4	3.87	5.49	7.92	7.76	6.84	7.1	6.57	6.85	4.99	6.2	8.3	8.34	4.94	1.34	6.08	4.8	5.49	6.15	1.32	2.95	5.15	2.66	4.9	5.92	4.91	1.93	6.67	7.35	5.35	5.43	5.21	4.96	4.92	6.97	3.09	5.73	5.19	0.63	7.5	3.89	9.01	7.05	5.85
ITSN2	2	24202864	3.92	4.61	4.42	4.24	4.41	4.91	4.25	3.96	4.27	4.63	5.7	4.43	4.1	4.82	0.93	4.67	3.11	6.52	4.34	4.48	3.69	0.67	6.02	4.61	4.68	4.21	4.79	4.35	4.26	3.95	5.89	2.33	4.15	3.98	6.51	4.26	4.64	4.52	1.16	2.09	4.7	2.84	4.6	4.1	5.41	2.1	4.73
NCOA1	2	24491914	2.81	6.03	5.95	5.9	1.09	4.94	5.56	4.72	5.55	3.98	4.75	4.35	3.39	6.6	6.81	5.3	4.24	5.32	3.01	3.69	4.46	6.22	6.28	3.85	7.33	0.23	3.73	0.39	6.68	4.67	4.65	5.8	0.66	7.56	1.72	2.74	6.73	2.79	3.12	4.93	5.85	6.37	5.19	2.93	5.49	0.94	4.11
PTRHD1	2	24789734	5.16	5.08	7.33	4.5	7.52	7.18	7.75	7.85	7.37	7.85	7.27	7.17	7.97	7.14	6.13	8.23	5.35	8.46	7.14	7.46	7.61	7.35	7.05	6.59	7.3	8.41	1.87	6.74	7.27	7.61	6.37	6.26	7.54	7.52	7.36	7.64	8.09	7.52	7.5	7.61	7.24	7.7	7.84	7.1	8.51	2.89	8.74
EFR3B	2	25042076	6.91	3.98	8	0.89	6.85	6.19	7.19	6.54	0.37	6	8.4	5.8	0.36	5.58	6.25	7.5	2.03	0.67	7.91	6.39	7.79	6.38	0.26	7.07	5.95	4.08	6.81	6.4	7.1	3.49	6.18	5.83	6.16	4.37	7.19	8.6	4.17	0.46	7.11	2	4.25	1.83	3.49	4.31	5.93	3.13	3.95
DTNB	2	25377198	5.75	5.94	5.81	5.76	5.74	5.81	2.46	5.93	6.05	5.87	0.77	5.51	5.8	5.77	6.58	5.9	5.75	5.9	5.78	5.51	6.12	5.77	5.86	7.9	5.83	5.67	5.81	5.8	5.45	5.75	6.48	5.53	6.03	5.64	1.42	5.85	5.81	5.76	5.23	5.7	5.67	5.68	6.06	2.59	6.58	0.64	5.82
KIF3C	2	25926598	5.67	6.79	0.67	6.37	6.97	7.41	1.97	6.91	7.22	7.31	8.14	7.96	7.19	6.52	7.91	6.93	2.59	5.61	6.49	4.63	4.45	7.15	6.28	5.24	8.32	6.61	5.53	4.42	6.88	7.48	5.31	5.71	6.79	6.44	6.23	5.66	6.35	7.25	7.44	6.38	5.97	5.3	3.85	2.65	7.07	6.56	6.08
RAB10	2	26034084	6.73	6.89	8.48	8.24	6.95	6.38	6.49	5.62	6.35	7.19	5.51	6.83	7.24	7.23	7.92	6.66	7.76	8.14	7.11	8.28	8.25	0.77	8.14	7.58	9.42	5.83	7.21	6.25	7.82	8.58	6.59	6.26	6.59	6.08	9.06	8.52	7.92	3.09	7.68	5.29	8.05	6.42	8.04	7.74	6.35	3.02	8.73
HADHA	2	26190635	3.94	8.84	6.6	7.45	9.21	7.07	6.34	8.6	9.4	8.95	3.25	7.32	7.27	8.9	7.99	8.36	7.49	6.71	7.47	8.93	9.05	7.59	7.67	6.53	1.64	9.23	8.62	7.29	6.86	8.99	9.15	4.29	8.44	8.2	6.08	8.97	3.45	9.16	4.72	7.93	8.22	10.07	7.12	8.25	7.06	8.93	8.5
HADHB	2	26243170	8.12	7.61	7.81	7.25	9.24	9.5	9.12	7.71	7.26	8.64	6.52	9.69	7.31	9.74	9.07	7.19	9.03	7.75	7.48	8.38	8.75	7.96	7.49	7.33	8.97	8.4	7.44	5.75	7.84	6.97	7.39	7.26	10.54	8.56	9.8	7.74	10.19	8.59	8.44	7.9	8.4	8.28	9.51	7.77	7.5	7.31	7.73
SLC35F6	2	26764284	6.62	1.86	3.8	6.97	5.67	5.56	8.01	4.76	4.34	6.71	8.4	7.62	5.95	8.54	7.19	7.74	3.37	9.31	7.33	6.44	4.86	1.69	7.38	6.27	7.17	6.07	7.19	6.49	7.82	1.79	4.29	6.75	7.83	6.71	8.28	6.94	7.14	6.26	8	6.31	6.84	8.4	3.61	7.72	8.18	7.35	7.2
MAPRE3	2	26970637	5.12	4.44	5.93	5.02	5.1	6.51	7	4.27	3.68	5.85	4.72	4.56	5.7	5.67	6.29	8.3	5.55	5.55	6.22	5.85	5.73	5.47	5.53	6.77	5.18	6.53	4.9	6.69	5.62	4.96	5	5.49	5.45	7.38	6.81	3.68	5.11	4.62	0.83	5.15	4.43	5.28	7.09	7.46	5.35	6.21	7.58
TMEM214	2	27032910	4.57	6.26	4.61	3.46	4.26	5.49	5.24	3.85	4.44	4.23	4.16	4.67	3.21	4.83	4.59	5.41	5.29	4.18	3.77	4.29	4.56	5.24	2.81	4.81	4.81	0.86	4.35	4.36	3.82	4.41	5.17	4.42	7.9	4.66	4.41	5	2.1	4.93	5.74	6.97	3.65	2.3	4.75	3.65	5.02	4.46	5.62
AGBL5	2	27042364	5.13	6.82	5.28	4.53	5.88	7.78	6.35	4.09	4.26	4.88	5.9	4.92	5.1	4.82	5.64	4.47	5.32	5.58	2.29	2.67	4.96	4.93	4.74	5.8	5.46	5.41	8.07	4.6	4.17	5.22	5.67	5.43	4.7	4.57	5.27	5.5	6.9	4.77	4.14	3.99	4.82	7.16	4.93	5.78	5.96	5.19	5.86
OST4	2	27070472	7.63	7.96	6.78	6.67	8.8	8.58	7.45	8.49	7.51	7.36	7.73	7.27	7.11	7.03	6.13	8.14	7.95	7.78	7.09	7.61	8.67	8.19	7.57	7.51	7.8	7.56	6.5	7.22	7.81	6.3	7.29	6.17	7.51	8.48	6.4	7.05	6.5	6.24	3.89	8.34	7.26	9.06	8.1	6.6	8.38	7.12	8.31
PREB	2	27130756	6.81	6.79	7.03	4.41	6.98	6.77	6.62	4.89	5.64	2.78	6.86	6.72	5.59	6.64	6.63	9.03	6.17	7.6	7.05	6.75	6.72	7.77	6.82	6.63	6.88	6.69	6.14	6.93	6.93	6.71	8.26	6.84	7.13	6.59	6.7	7.31	6.93	7.48	6.73	7.15	6.47	6.5	6.86	6.65	7	6.23	7.02
SLC5A6	2	27199587	6.34	5.48	6.6	5.97	5.47	8.17	8.43	5.05	4.08	2.28	6.05	6.36	5.68	5.5	7.32	6.24	5.47	8.53	6.21	3.78	6.93	6.09	7.37	6.14	7.32	5.05	1.42	6.23	5.82	5.35	4.97	1.12	6.95	5.11	6.52	5.84	6.88	7.44	6.53	7.21	5.26	6.15	5.85	7.73	5.54	5.38	6.02
ATRAID	2	27212027	8.19	4.8	7.81	7.91	7.84	7.58	9.44	7.31	7.25	2.85	8.43	7.89	6.93	8.74	8.44	8.88	9	8.41	1.76	8.99	7.89	2.01	8.64	8.56	8.69	8.03	8.61	7.73	8.78	7.43	7.47	8.2	8.3	8.23	8.5	7.87	8.98	8.35	4.28	8.61	8.1	9.97	9.36	7.82	8.45	7.67	7.33
CAD	2	27217369	3.95	5.1	4.27	4.66	4.9	4.63	4.43	4.11	5.04	5.13	4.81	4.92	5.75	4.36	1.73	6.82	6	4.86	3.94	4.28	5.69	4.5	4.29	5.64	7.46	4.47	6.77	5.2	4.16	5.07	5.71	4.84	1.08	5.13	0.8	5.61	4.68	4.03	2.12	4.5	4.7	4.75	5.81	6.39	5.62	0.12	4.49
UCN	2	27307400	5.94	6.67	7.16	6.42	6.58	7.7	6.66	7.17	6.77	5.8	6.74	6.98	4.88	7.09	6.1	7.06	5.6	6.54	6.4	6.68	7.43	7.13	5.4	6.24	7.7	5.62	6.79	6.77	6.96	6.94	8.01	7.36	6.47	7.29	6.63	8.04	6.96	6.62	6.8	6.72	6.58	6.05	7.39	5.43	7.28	1.12	6.92
MPV17	2	27309492	7.97	7.81	9.68	7.62	7.58	7.58	5.85	7.84	8.18	8.14	8.36	7.91	8.07	8.98	5.74	9.17	8.14	8.35	7.4	7.08	8.69	8.1	7.56	6.55	8.23	7.68	7.89	7.88	8.09	7.8	9.19	7.55	4.93	8.14	4.65	2.25	8.46	8.14	9.37	8.46	7.89	8.06	8.96	7.23	7.76	6.16	8.39
GTF3C2	2	27325849	5.03	5.34	6.33	6.23	5.85	5.4	5.91	5.91	6.19	7.28	6.6	7.66	6.08	8.04	7.16	5.52	6.63	7.05	6.64	7.39	3.72	0.75	5.51	3	5.24	5.77	7.39	7.05	5.92	1.84	6.6	5.42	5.8	6.92	5.9	8.38	7.43	6.16	5.06	5.95	7.44	4.51	3.62	6.43	7.62	4.31	6.07
EIF2B4	2	27364352	6.37	7.76	2.95	7.52	6.65	7	6.4	7.86	8.41	6.6	6.72	5.5	7.23	7.21	5.7	8.54	4.71	7.35	6.28	6.81	8.03	8.4	7.65	7.66	8.66	7.72	8.97	6.04	7.69	5.96	3.38	4.15	1.76	6.77	5.13	6.53	6.82	6.73	8.03	7.81	7.74	6.25	6.63	6.36	6.55	8.57	6.91
SNX17	2	27370496	8.89	7.13	7.22	6.01	9.62	5.92	6.88	6.84	7.87	8.18	4.23	8.17	6.22	7.91	7.65	6.1	7.51	9.22	7.56	7.09	7.96	7.33	8.46	6.61	5.18	5.77	6.85	7.16	3.48	2.48	6.9	7.5	8.14	7.35	0.78	8.53	7.37	7.58	8.64	7.26	7.05	8.89	7.79	7.11	7.4	6.47	7.47
PPM1G	2	27381195	6.86	4.25	6.79	3.77	3.64	7.15	5.06	7.67	3.64	4.9	6.67	4.04	3.13	6.38	7.93	9.07	7.63	5.61	7.81	8.98	3.9	8.77	6.38	6.23	6.71	8.28	5.6	7.88	2.1	4.84	7.12	6.6	6.25	8.84	2.04	8.82	3.48	6.27	5.34	7.28	3.1	4.96	6.66	7.63	7.16	5.95	6.87
NRBP1	2	27427790	2.18	8.35	8.59	6.74	7.45	7.59	6.22	7.09	6.01	6.77	7.27	3.9	3.33	8.66	5.52	6.92	8.56	8.22	6.12	6.27	7.83	7.44	2.57	7.72	6.44	4.76	7.18	5.22	7.44	5.82	6.49	7.35	7.11	6.89	7.88	7.49	7.45	6.42	5.38	7.84	8.77	6.79	7.12	6.19	7.87	7.44	7.87
IFT172	2	27444377	3.74	4.28	5.13	4.81	5.13	6.42	0.67	5.87	4.96	6.02	3.39	5.77	6.36	4.96	3.63	4.69	4.48	5.12	4.54	5.17	4.88	7.07	7.36	5.14	5.65	4.39	7.48	4.61	4.67	5.03	4.34	6.22	5.56	4.87	7.04	7.65	4.88	4.57	4.51	4.86	4.55	2.74	7.13	5.72	4.8	4.47	1.5
ZNF512	2	27582969	6.63	8.54	6.29	8.19	2.81	8.38	6.9	6.97	6.77	6.9	3.58	7.34	6.91	9.34	1.37	8.38	7.63	5.58	7.05	6.21	6.34	6.17	7.2	7.97	6.84	5.13	6.91	7.2	7.27	6.61	6.28	4.01	6.95	6.96	7.44	6.44	6.93	7.54	8.44	7.15	7.68	3.05	3.76	7.47	6.38	2.62	5.52
GPN1	2	27628247	8.56	9.28	5.25	7.33	6.84	7.33	1.59	7.48	1.91	3.52	7.26	7.26	2.03	7.54	7.79	8.75	6.01	7.57	8.1	6.63	7.17	7.55	7.32	7.9	7.2	7.29	7.97	6.91	7.57	7.86	7.59	7.7	6.65	6.38	7.18	7.71	8.3	7.4	4.72	6.51	7.17	7.98	7.14	7.11	7.32	6.59	7.49
SUPT7L	2	27650809	7.09	7.4	7.59	1.34	1.25	0.74	4.88	3.94	4.1	4.42	4.16	5.91	6.66	1.05	1.56	0.82	6.23	0.51	0.81	4.2	1.08	4.8	4.52	0.42	4.4	2.32	0.93	1.7	0.77	1.12	0.8	6.19	4.11	7.13	6.7	1.13	3.77	4.09	3.77	5.86	5.17	0.26	3.88	6.83	7.04	0.23	5.93
SLC4A1AP	2	27663471	5.72	4.79	8.67	1.66	5.97	5.73	5.5	8.44	4.16	5.75	5.54	1.06	5.52	8.94	6.96	5.66	0.58	7.4	4.28	5.82	5.85	4.72	5.51	5.57	7.23	3.03	6.35	5.73	8.01	4.63	5.52	5.85	5.73	4.75	2.84	5.98	6.73	5.59	6.99	1.34	5.88	2.59	5.94	5.01	6.16	6.64	8.16
MRPL33	2	27771717	7.62	6.48	7.22	7.94	3.07	7.81	7.96	8.63	5.86	6.31	7.61	7.6	7.08	7.53	7.87	6.58	6.35	6.92	6.03	7.29	7.11	7.56	2.32	8.27	8.88	6.23	7.49	6.75	6.77	7.6	7.74	8.62	5.18	5.29	8.23	6.53	8.78	7.49	4.46	7.22	7.68	7.54	8.07	6.28	7.67	7.08	8.85
PPP1CB	2	28751640	7.32	5.65	8.47	7.48	2.09	8.1	4.29	8.17	6.05	5.41	9.44	5.95	6.68	9.83	7.36	6.9	6.56	0.36	5.57	8.12	7.51	7.11	5.69	8.66	9.07	8.24	7.33	8.19	6.59	7.66	6.05	7.6	8.18	7.89	8.46	6.16	8.95	8.87	5.45	1.32	8.24	7.6	8.47	7.35	6.01	8.45	5.91
TRMT61B	2	28849821	6.24	6.08	6.57	3.17	6.56	6.32	6.66	6.05	6.89	6.67	6.43	5.55	5.55	6.45	5.77	6.59	5.66	9.27	6.38	6.68	7.98	6.12	7.5	6.83	6.75	4.46	7.35	6.42	6.04	6.35	5.17	5.96	6.44	6.48	6.52	6.6	6.58	6.46	6.13	6.02	8.17	6.3	6.7	6.44	6.78	8.28	6.53
WDR43	2	28894667	4.95	5.09	5.08	1.25	4.51	3.4	3.58	4.48	4.12	5.54	3.7	4.25	2.91	4.33	5.63	5.06	3.26	2.96	4.85	4.58	0.42	8.33	2.48	8.76	4.92	3.33	7.06	4.76	3.02	1.66	1.9	1.58	5.84	5.28	5.2	4.32	4.93	7.09	6.68	4.9	4.74	1.58	7.24	5.29	5.99	5.88	5.41
CLIP4	2	29097705	0.68	4.16	1.33	4.86	4.37	2.94	4.05	5.82	4.6	2.61	3.61	5.08	1.87	3.51	7.17	3.71	2.94	7.18	5.38	3.45	4.39	7.49	1.66	5.41	5.3	4.37	4.78	3.74	1.97	5.87	2.93	4.65	2.93	5.87	6.59	2.68	3.78	7.62	1.58	5.67	1.77	0.69	5.71	3.65	5.55	4.84	4.77
YPEL5	2	30146941	7.94	8.91	7.11	5.15	9.44	6.48	3.26	2.42	7.43	7.39	7.66	7.04	6.63	7.73	5.37	7.3	7.03	4.65	5.82	5.91	7.58	8.28	8.26	6.49	6.98	6.56	7.95	6.2	4.47	8.95	6.99	5.19	8.68	8.19	5.8	7.7	7.72	7.28	3.85	5.87	6.98	8.06	2.91	4.35	8.6	7.27	8.04
LBH	2	30231534	6	5.3	8.25	5.64	4.53	5.97	5.93	2.26	5.64	6.51	4.85	3.76	6.87	7.97	3.91	5.89	3.16	5.98	6.92	6.97	6.89	7.87	8.56	5.11	2.27	6.91	5.05	0.79	8.28	2.62	7.11	1.14	6.18	5.78	2.82	2.24	5.96	4.8	7.14	6.99	2.94	5.24	6.74	5.96	6.02	4.54	4.61
LCLAT1	2	30447226	4.87	2.56	5.02	4.94	4.92	4.81	4.48	4.7	4.79	2.61	7.26	3.95	6.06	4.94	2.48	4.86	5.07	5.04	2.51	5.63	5.45	7.86	5.09	4.69	3.35	4.55	4.95	6.53	4.34	7.08	4.26	5.09	4.85	2.23	4.34	4.97	6.88	4.64	4.67	3.07	5.25	0.59	4	3.3	5.36	2.01	5.52
EHD3	2	31234152	6.91	7.8	7.16	6.99	6.95	5.95	7.5	7.6	5	6.78	6.25	6.79	4.03	6.05	6.61	6.35	8.87	0.44	7.79	5.98	6.64	6.11	7.73	4.24	6.42	7.32	7.39	4.42	5.97	5.97	5.74	6.73	7	6.52	6.72	6.96	4.09	4.93	6.1	4.57	8.54	6.13	6.86	7.19	6.3	7.07	7.2
MEMO1	2	31865060	5.09	0	2.74	0	0	0	6.67	0	0	0	3.24	0	0	0	4.91	0	6.31	0	0	0	0	0	0	0	0	0	0	0	0	0	0	0	0	0	0	0	0	0	0	0	0	0	0	0	0	0	0
DPY30	2	31867809	6.62	7.54	7.11	7.33	7.42	7	7.16	6.85	6.72	7.61	4.01	7.7	7.06	7.27	8.46	6.64	6.37	7.18	6.17	6.7	8.56	9.99	7.74	5.85	7.17	6.61	8.12	6.78	6.53	6.24	7.98	5.28	5.78	6.73	4.49	7.38	6.79	7.12	6.43	2.82	6.87	7.44	7.28	7.34	7.55	7.41	6.98
SPAST	2	32063547	1.25	0.83	1.72	2.8	1	2.21	1.55	5.87	0.83	0.01	2.17	2.2	1.44	2.08	5.8	2.45	0.42	2.8	2.63	1.93	4.73	2.18	4.85	1.46	1.9	1.71	6.4	1.77	1.98	1.05	0.72	3.84	2.5	0.9	1.44	2.08	5.14	0.9	0.88	6.37	1.38	1.61	2.89	1.04	7.71	1.95	3.83
YIPF4	2	32277904	6.07	8.8	6.86	7.21	6.19	5.5	6.76	3.64	7.18	5.9	7.69	6.19	5.77	6.66	6.67	7.13	5.72	7.5	8.24	3.94	6.3	6.49	8.01	1.32	6.17	7.32	6.81	6.1	5.49	6.07	3.44	7.17	8.48	6.7	7.79	7.5	7.17	5.82	5.99	5.89	6.59	5.75	8.24	5.8	7.43	5.77	7.14
BIRC6	2	32357028	2.92	4.81	3.86	5.64	4.25	4.38	3.69	2.04	0.96	5.79	5.58	3.43	3.74	4.07	5.14	4.24	2.18	2.5	5.54	4.41	0.1	6.95	2.89	4.16	4.57	4.46	5.87	5.45	5.94	0.96	2.62	4.12	2.01	0.89	1.79	3.84	4.46	4.02	0.43	0.36	2.31	1.37	2.23	1.18	3.4	2.38	5.59
TTC27	2	32628032	5.64	6.54	6.48	5.39	6.42	5.39	5.74	4.86	5.22	5.48	6.42	5.97	6.09	6.07	7.42	6.58	4.44	5.63	4.9	5	5.19	5.76	4.62	2.57	5.81	4.41	5.29	6.08	5.97	6.53	3.28	5.63	5.81	5.76	5.55	5.93	6.11	5.44	5.18	4.96	6.64	5.45	6.4	5.19	7.2	5.8	5.45
FAM98A	2	33583660	5.63	2.25	5.53	6.35	1.96	7.13	6.13	7.37	6.68	5.46	6.2	6.06	6.09	7.33	6.17	4.73	6.35	6.53	4.39	6.05	6.73	7.04	4.33	6.01	7.06	3.93	7.43	5.94	5.82	6.51	5.6	5.38	7.62	6.89	5.96	6.1	6.94	6.42	5.75	6.03	4.77	5.6	6.52	3.24	5.82	6.58	5.69
FEZ2	2	36531805	5.97	3.71	4.9	4.45	4.1	5.18	5.92	5.26	3.58	4.44	5.54	4.33	6.28	3.65	5.03	5.59	6.78	4.91	1.04	4.9	5.74	4.32	4.47	3.57	5.27	5.08	4.86	4.16	5.43	3.8	7.15	6.92	6.25	4.58	4.92	4.13	7.15	3.93	3.16	4.55	3.87	5.07	5.93	3.94	6.27	4.63	6.18
HEATR5B	2	36968383	3.5	4.33	3.6	3.98	4.01	6.06	4.18	4.27	5.68	4.33	4.35	4.41	1.04	4.17	2.52	4.12	4.73	4.18	5.12	3.77	3.57	3.91	4.24	6.99	3.78	4.37	4.15	3.87	4.34	4.22	2.49	6.96	4.01	4.33	4.42	3.9	5.17	3.79	0.87	5.25	2.88	3.52	4.02	3.69	5.14	5.85	4.15
GPATCH11	2	37084451	5.75	6.04	3.55	6.4	5.82	5.76	1.86	6.02	5.77	5.74	6.93	5.47	6.01	6.14	6.08	5.38	6.19	5.42	5.36	5.52	5.25	5.69	1.08	6.04	5.91	5.7	5.55	5.53	5.82	1.62	5.37	5.29	6.12	7.48	6.39	5.36	4.92	5.63	4.81	4.1	4.11	5.03	6.42	5.64	6.34	6.42	8.27
EIF2AK2	2	37099210	6.96	3.74	4.13	0.54	1.27	3.76	7.8	1.32	4.74	7.72	4.83	4.84	2.82	0.7	3.54	4.1	3.99	0.44	5.38	4.22	6.36	5.16	6.36	4.58	4.24	0.29	7.43	6.73	4.66	4.55	4.19	6.49	4.56	3.58	1.14	4.4	4.09	4.71	3.72	6.55	0.4	0.31	5.08	4.93	5.49	6.67	4.62
CEBPZ	2	37201612	2.03	3.36	5.37	3.76	4.63	8.77	4.71	6.84	2.64	6.47	8.1	8.19	3.52	4.8	1.42	5.34	5.07	5.41	7.74	3.47	4.63	5.18	6.82	5.57	0.57	2.89	6.45	2.82	5.45	5.21	3.26	6.93	5.24	4.57	4.3	8.97	5.55	2.14	4.45	2.35	4.51	0.33	8.64	3.51	5.51	7.9	4.85
NDUFAF7	2	37231631	2.88	6.27	1.82	2.11	2.71	1.73	3.44	3.06	1.21	3.54	2.47	1.83	1.26	1.55	1.22	1.44	1.34	1.32	2.06	1.57	1.13	3.54	0.77	3.12	2.36	1.53	2.29	0.64	1.86	1.22	1.42	6.22	2.94	1.76	0.96	3.24	1.04	2.55	3.8	2.06	2.8	1.51	6.56	3.47	3.71	2.69	3.56
ATL2	2	38293954	6.07	7.15	5.42	5.62	4.95	5.73	5.37	4.04	0.87	5.18	5.17	4.77	4.71	4.98	5.58	8.35	4.83	4.07	4.36	5.1	5.65	5.04	7.2	5.74	5.35	4.75	5.01	5.35	4.98	5.3	6.59	5.78	5.86	5.26	4.37	5.31	3.05	2.41	4.64	4.71	5.34	5.49	5.39	4.7	7.32	5.05	5.65
SRSF7	2	38743599	6.34	7.75	3.27	5.72	6.44	7.21	6.01	8.41	7.82	6.18	2.8	10.43	2.87	7.26	0.65	5.62	6.96	6.43	7.77	4.86	7.56	7.61	2.27	6.22	5.34	6.64	6.41	7.07	8.29	4.85	4.67	6.55	6.73	7.88	7.99	8.23	6.1	6.55	7.35	4.38	3.63	7.02	8.16	7.59	6.55	7.78	7.45
GEMIN6	2	38751534	6.95	8.23	7.81	7.43	6.97	7.22	8.45	5.91	6.95	6.51	6.82	8.02	2.56	7.18	7.26	8.29	6.8	7.43	6.99	6.99	7.77	8.19	7.32	6.85	8.19	7.45	7.56	7.64	7.23	7.68	7.71	6.96	7.66	7.73	6.88	7.89	7.27	6.99	6.53	7.82	7.98	6.87	7.65	8.16	8.21	7.03	7.26
MORN2	2	38875962	6.4	6.41	7.45	7.25	8.93	7.22	7.25	6.95	6.86	6.9	8.11	7.13	5.25	7.72	6.99	8.37	7.21	6.84	7.64	8.42	7.31	8.82	8.64	6.14	7.17	7.16	6.84	7.22	6.59	6.62	6.26	7.74	7.53	8.08	8.21	6.25	6.36	7.64	7.72	8.7	6.51	6.41	7.72	7.3	7.9	7.32	8.18
SOS1	2	38981549	3.95	3.32	5.74	2.71	4.88	4.35	4.33	4.18	3.25	3.55	2.49	3.92	2.66	5.41	6.45	5.24	5.39	4.57	4.18	0.91	4.35	4.46	4.73	3.34	4.18	5.87	4.33	6.46	2.19	3.33	3.96	3.57	3.59	5.86	4.27	1.85	3.93	7.2	3.26	4.22	5.89	0.7	4.03	3.74	4.86	2.61	3.01
TMEM178A	2	39664982	5.39	3.41	8.48	5.46	7.94	1.67	3.43	8.04	2.58	4.91	1.97	7.05	6.64	6.55	3.54	5.15	4.6	9.11	6.15	5.4	0.93	6.32	6.85	6.19	6.54	7.5	5.26	4.01	6.5	6.74	5.63	6.65	8.27	8.92	6.34	8.33	7.28	6.25	2.43	6.73	6.12	6.22	5.85	3.84	4.97	2.16	5.9
THUMPD2	2	39736060	5.4	5.49	3.78	4.56	5.67	5.5	5.33	5.29	5.47	5.44	2.55	4.83	4.43	4.86	3.63	4.63	5.05	5.6	5.44	3.1	5.33	4.77	3.5	6.1	5.22	5.52	7.04	4.58	5.42	5.21	5.24	5.92	8.33	3.94	4.29	4.98	5.5	5.44	1.56	4.02	4.96	3.87	5.6	4.98	5.61	4.51	5.81
SLC8A1	2	40097270	2.95	4.61	4.38	4.51	8.32	1.54	1.86	4.6	4.78	1.02	0.61	4.67	3.54	5.41	7.23	4.47	6.87	6.27	5.34	5.32	0.26	4.7	4.21	2.26	0.33	6.67	6.38	4.33	2.36	6.97	4.67	5.41	6.89	5.22	6.49	2.01	4.15	5.95	6.34	4.8	4.22	3.39	6.1	5.93	5.16	6.46	4.72
COX7A2L	2	42333546	7.83	7.89	8.05	8.03	6.76	6.71	7.86	7.72	6.66	8.66	7.67	7.67	6.53	6.44	8.52	9.3	8.34	7.34	6.98	5.48	5.63	7.44	6.89	7.06	6.73	7.09	7.59	7.15	7.11	7.46	8.1	6.52	7.73	7.75	6.61	7.29	6.66	7.45	8.14	7.76	8.94	3.45	6.58	7.7	7.53	4.35	9
MTA3	2	42494569	5.74	6.65	6.2	0.91	5.59	5.86	7.86	3.34	5.8	7.14	5.03	5.65	5.35	6.09	5.82	5.83	5.55	7.47	5.48	5.35	5.59	8.57	6.25	5.38	5.58	5.15	5.58	5.5	5.63	5.45	6.49	5.5	5.44	6.03	5.53	5.81	5.88	5.14	5.59	4.9	5.63	2.42	5.8	5.37	6.19	5.92	5.93
ZFP36L2	2	43222402	5.15	5.33	6.14	4.7	4.61	5.87	6.06	5.9	5.74	5.12	5.72	7.58	0.64	2.88	4.62	4.67	6.55	6.26	4.4	6.43	6.54	6.77	4.93	5.26	7.2	0.71	5.72	1.1	6.28	4.94	5.97	4.48	5.98	6.85	7.49	8.6	7.97	2.28	6.39	6.28	8.44	4.98	7	5.83	7.22	5.62	5.61
THADA	2	43230836	4.73	4.87	4.89	7.56	4.15	4.52	4.69	1.51	4.68	4.74	5.01	4.94	6.28	4.91	5.58	8.69	4.7	4.64	4.88	4.71	4.8	4.75	4.72	4.69	5.68	4.75	4.57	4.78	4.68	4.55	6.13	4.84	4.38	7.24	7.08	6.78	4.95	4.7	6.98	3.1	5	4.33	4.7	4.8	5.15	4.8	4.49
PLEKHH2	2	43637260	5.47	7.05	7.5	2.22	3.85	3.81	5.94	7.5	3.16	3.01	6.45	6.63	0.67	5.89	4.09	4.95	4.39	7.02	0.75	5.66	3.7	7.48	5.36	3.35	5.76	3.73	2.29	2.75	7.69	5.53	6.08	1.7	3.42	5.94	3.76	3.96	2.89	0.26	3.75	0.28	6.25	2.61	1.63	0.86	4.86	3.41	3.41
DYNC2LI1	2	43774039	5.77	6.37	7.09	6.82	6.71	6.42	7.75	7.05	6.67	5.04	6.23	6.66	7	6.52	7.02	7.03	6.54	6.62	7.93	6.36	8	6.66	6.74	6.66	6.52	6.14	6.32	6.49	6.57	7.19	6.81	7.41	6.61	6.57	6.34	6.92	6.9	6.4	5.82	6.02	6.38	6.18	6.91	7.64	7.65	6.53	7
LRPPRC	2	43886224	7.2	5.82	3.46	5.95	2.3	3.06	6.93	6.16	5.02	6.9	5.93	0.31	6.07	0.23	8.39	5.27	0.44	0.28	4.2	4.86	0.61	6.3	5.81	5.86	7.22	6.36	7.45	5.24	6.84	7.26	6.68	6.87	6.88	7.4	6.33	3.88	4.99	8.02	7.52	7.39	3.34	6.36	7.77	4.49	5.9	6.67	5.59
PPM1B	2	44167969	0.85	5.63	3.97	0.7	7.38	0.81	2.01	4.04	0.64	4.51	4.95	0.59	5.42	4.4	6.87	6.67	0.81	5.3	5.13	1.29	1.24	1.16	0.45	1.01	0.63	5.66	6.26	0.36	0.72	4.19	3.84	0.55	1.03	4.07	0.9	0.96	5.99	0.45	6.27	0.82	0.93	0.54	2.42	4.27	12.76	1	1.83
PREPL	2	44316281	7.62	7	0.64	7.04	6.28	0.52	4.31	5.68	6.46	5.78	8.29	8.21	7.82	6.23	6.67	6.98	6.49	7.14	5.85	5.04	0.86	5.48	4.55	7.05	4.66	2.56	5.06	0.66	4.43	2.98	7.79	6.45	7.45	5.06	4.55	7.16	7.14	7.36	5.5	6.06	6.98	5.95	6.68	6.21	5.74	6.05	5.02
SRBD1	2	45388680	5.84	5.28	4.56	7.65	5.27	5.35	4.78	5.7	5	5.32	5.6	4.98	5.1	5.11	5.41	5.3	5.87	4.2	5.02	1	4.84	5.27	4.8	5.94	5.77	5.13	5.28	4.75	4.25	4.47	6.45	5.44	6.31	5.59	5.27	5.16	3.76	5.25	5.03	5.25	4.69	5.18	5.62	4.9	6.09	5.21	6.23
EPAS1	2	46293667	5.2	3.26	2.97	5.57	5.73	6.93	7.21	5.87	5.5	5.74	7.98	6.16	6.97	7.41	1.23	6.78	2.83	6.36	5.51	6.72	8.22	7.63	5.75	4.6	4.63	1.7	4.63	8.19	5.65	5.6	6.01	6.79	9.2	6.88	3.8	6.14	7.88	3.02	8.14	5.49	7.9	5.44	4.87	6.18	7.1	4.59	7.82
PIGF	2	46580937	6.51	8.18	8.45	1.4	6.29	8.97	8.28	6.79	9.11	8.78	8.3	7.31	7.63	2.24	7.15	9.16	7.44	7.06	1.66	1.01	8.92	6.39	6.57	6.97	8.43	7	8.57	9.43	8.49	5.11	4.57	6.62	5.87	7.28	8.4	8.07	7.29	7.16	3.5	7.23	7.65	8.05	5.91	7.69	7.38	7.17	6.75
CRIPT	2	46616416	5.43	7.31	5.2	7.31	7.82	4.14	7.43	5.77	5.1	5.67	4.69	5.37	7.34	7.78	7.82	5.66	5.27	5.62	4.9	1.98	6.06	5.41	5.32	2.27	4.03	2.98	6.45	5.66	7.52	6.52	5.08	6.16	6.01	5.01	4.23	3.41	7.47	5.16	3.1	3.51	7.51	3.3	5.82	5.65	6.21	4.99	5.61
SOCS5	2	46698952	5.83	5.52	4.65	6.64	5.25	8.02	5.27	5.87	5.42	5.47	4.72	5.15	4.34	5.35	6.28	5.33	0.72	5.03	0.56	4.2	5.32	7.44	5.59	6.05	6.24	5.64	5.43	4.85	5.41	0.64	6.06	5.59	5.76	4.99	5.64	5.18	5.73	4.49	4.78	4.92	5.55	0.48	5.73	5.18	6.34	6.18	5.95
MCFD2	2	46901870	7.87	6.89	8.58	4.2	3.14	6.56	4.14	4.43	6.67	2.85	2.65	6.92	6.71	2.23	2.68	9.15	6.82	7.38	3.02	4.35	9.06	5.26	2.99	2.87	3.91	2.77	3.52	2.86	7.2	2.04	7.38	5.17	3	3.3	3.43	3.04	7.89	2.74	7.61	7.74	2.48	5.71	5.89	0.78	8.47	4.97	3.97
CALM2	2	47160083	10.52	10.78	12.06	10.97	13.32	11.39	10.79	11.07	11.46	11.18	11.55	10.55	10.13	11.91	11.83	9.21	11.57	11.33	10.53	11.32	10.04	9.7	11.05	10.82	11.51	10.3	10.78	10.25	12.07	11.62	11.4	11.29	10.85	10.4	11.58	10.65	11.09	10.75	10.83	10.87	11.39	10.64	11.08	10.99	8.91	10.99	10.63
MSH2	2	47403067	5.19	8.02	4.82	1.04	5.9	5.04	5.05	4.6	4.37	5.61	4.85	4.62	3.63	4.18	4.41	4.52	3.26	4.48	6.57	1.16	4.12	4.32	7.07	1.28	4.75	5.27	4.29	4.52	6.2	4.95	4.86	1.46	1.22	4.8	5.18	5.27	6.74	4.05	3.44	4.97	3.49	0.66	2.55	5.23	6.18	0.71	5.05
MSH6	2	47695530	5.92	4.44	5.74	4.18	5.21	4.03	0.79	6.39	4.87	4.75	5.14	4.68	5.77	3.38	4.47	4.34	4.79	8.32	4	4.76	4.6	4.77	6.59	4.02	4.91	5.19	5.25	4.18	5.33	4.44	5.9	5.11	4.26	5.78	4.96	4.66	5.01	4.36	5.27	7.54	5.22	4.39	4.17	4.71	6.09	5.3	5.47
FBXO11	2	47789316	5.13	4.84	5.8	5.84	7.11	8.43	5.98	5.82	5.03	7.86	5.08	5.32	6.13	5.37	4.38	6	3.97	5.23	4.82	4.67	3.83	4.72	5.01	4.52	4.63	4.73	4.46	0.36	4.72	5.79	7.16	6.4	5.37	5.05	6.4	0.96	4.65	4.6	1.3	2.63	4.94	4.36	4.51	3.93	5.96	5.12	5.26
FOXN2	2	48314637	0.95	7.28	6.38	4.45	4.88	4.68	3.52	6.55	3.79	3.92	5.03	5.9	4.23	4.25	4.09	4.28	4.49	6.85	4.87	4.41	4.08	5	4.54	6.37	4.72	4.71	4.55	5.43	2.21	3.05	2.33	3.44	4.37	4.56	4.91	4.6	1.9	4.78	3.97	0.63	4.55	7.45	6.68	7.14	5.39	3	4.69
NRXN1	2	49918503	6.85	5.84	3.04	7.09	7.67	8.18	8.29	5.79	7.19	6.39	7.12	5.13	6.9	6.44	5.69	6.57	6.58	7.1	5.25	6.87	5.64	1.1	5.53	6.58	7.27	6.12	6.56	5.99	5.96	6.89	4.06	7.27	7.36	6.01	4.66	8.66	6.95	5.68	2.96	6.99	5.75	8.09	5.76	6.42	5.63	5.97	5.35
ASB3	2	53532672	4.02	7.86	8.9	5.56	6.53	6.62	8.33	3.87	5.88	6.34	8.44	5.99	7.22	7.8	7.41	5.52	5.5	8.99	2.19	7.64	5.66	1.21	7.1	3.01	9.49	4.65	7.06	7.16	3.43	1.79	6.26	6.92	5.59	6.61	6.99	7.78	5.58	7.03	4.84	4.94	5.89	5	6.47	6.55	6.68	7.34	6.52
ERLEC1	2	53787044	6.45	3.26	3.07	6.36	6.1	4.52	6.31	6.14	2.68	4.82	9.17	6.66	2.9	7.26	6.64	9	5.57	3	5.86	4.29	0.56	7.53	7.51	4.2	9.33	2.98	6.73	0.53	4.38	5.99	3.16	3.18	7.29	8.86	7.77	6.05	7.9	8.56	7.01	6.35	8.27	6.06	6.54	7.42	7.1	2.9	7.36
GPR75	2	53852912	7.22	6.15	7.92	6.11	6.44	1.23	8.75	6.43	8.41	7.2	9.1	6.61	5.79	7.89	8.6	8.19	7.59	6.08	7.46	5.01	7.82	8.52	6.39	6.28	10.54	7.37	8.4	8.11	8.13	5.91	6.25	8.09	8.79	9.08	8.21	7.48	6.26	8.51	8.71	6.54	5.4	4.23	7.31	5.82	6.62	6.07	6.28
ACYP2	2	53970838	5.88	6.41	1.25	5.34	5.48	5.31	7.33	6.53	5.02	6.97	5.8	4.36	6.54	3.89	5.78	7.47	4.56	8.03	4.93	5.45	6.85	6.22	5.51	4.83	6.65	3.18	4.46	5.86	3.53	5.24	7	7.07	6.55	6.68	7.77	6.11	2.77	5.72	6.51	5.94	9.04	6.61	3.74	5.15	8	3.12	6.62
SPTBN1	2	54456317	4.81	7.31	6.02	3.64	6.15	6.17	5.91	4.41	5.05	4.63	5.86	5.01	2.17	7.36	3.95	7.9	6.34	7.04	7.01	1.05	6.54	6.35	4.7	5.74	2.9	4.3	0.6	5.33	5.6	6.34	7.27	7.1	6.79	5.76	4.66	4.28	5.29	5.07	4.77	5.39	7	6.91	7.61	7.04	5.61	4.84	2.27
RTN4	2	54972187	7.32	8.08	5.83	4.82	7.16	4.48	9.35	8.4	7.32	7.28	3.6	7.97	5.12	3.95	8.86	3.63	6.03	5.06	7.36	6.92	6.76	3.04	8.4	7.59	3.06	5.58	7.99	6.77	6.49	7.32	6.89	7.69	7.57	5.03	3.8	4.74	7.19	7.8	4.66	5.99	7.81	6.2	3.55	4.94	7.05	4.3	8.6
RPS27A	2	55231903	10.76	10.31	8.91	8.93	10.23	7.2	8.58	10.44	10.41	11.34	9.84	10.62	10.98	7.6	9.7	8.38	10.84	9.71	9.53	9.19	9.13	9.82	9.39	10.16	9.55	9.81	9.54	9.57	9.41	10.67	10.04	10.22	10	10.67	8.97	9.94	9.64	8.32	8.19	10.23	9.46	10.3	9.06	10.69	8.2	9.93	11.03
MTIF2	2	55236595	0.9	4.74	4.2	7.62	4.26	0.99	1.83	2.81	1.66	3.87	2.07	2.27	3.63	7.76	0.56	3.29	6.73	4.36	7.82	3.51	0.96	4.22	7.52	4.8	3.66	2.46	1.06	3.73	4.59	3.81	6.66	2.17	4.21	3.67	0.68	4.28	3.65	0.29	4.26	0.59	3.18	1.46	5.89	3.84	4.5	3.49	2.94
CCDC88A	2	55287842	4.73	5.76	6.12	3.45	5.73	4.84	3.4	5.86	4.92	7.02	6.81	6.71	6.01	0.45	7.91	7.04	5.66	6.09	6.06	5.04	6.3	1.26	5.94	7.32	7.7	5.89	5.38	5.77	5.51	2.56	3.47	5.97	2.1	4.45	6.05	2.36	5.34	7.15	5.79	1.84	1.34	1.96	5.71	6.74	4.48	2.82	4.93
PNPT1	2	55634061	8.2	7.4	8.26	3.44	7.46	3.75	2.78	3.9	6.28	2.48	2.71	2.8	6.26	3.9	6.9	6.78	7.6	2.98	5.6	2.73	2.86	3.08	2.76	2.76	3.81	2.07	7.37	3.87	4.12	6.03	2.25	7.91	3.06	2.26	6.71	3.84	2.25	3.11	2.86	5.45	2.62	8.07	4.32	1.16	9.26	2.24	7.34
EFEMP1	2	55865967	7.65	7.51	1.37	5	9.99	8.22	4.39	7	8.38	1.61	6.98	7.8	7.36	8.76	0.55	6.66	7.55	7.51	6.87	1.15	3.79	10.26	5.3	7.45	8.58	6.62	7.63	7.41	8.5	5.32	1.03	6.99	8.35	7.41	7.88	8.67	9.39	4.95	8.29	7.77	6.09	8.17	7.38	5.81	9.13	7.37	7.91
FANCL	2	58159243	8.43	6.85	6.16	7.43	6.28	9.09	6.82	6.51	5.73	6.43	6.25	6.67	6.53	5.94	7.32	6.31	6.19	6.41	5.59	5.32	6.61	6.44	6.69	6.01	6.32	5.7	6.46	6.46	6.58	7.87	6.91	7.02	6.79	4.65	6.1	6.39	6.68	5.68	3.95	5.19	6.39	5.02	6.46	4.54	7.56	7.64	6.83
PAPOLG	2	60756253	2.57	7.21	2.69	0.29	7.54	0.48	0.89	0.8	4.31	2.43	0.52	0.58	0.19	2.83	0.25	5.71	0.25	7.09	0.65	2.62	0.4	1.04	2.56	7.75	1.94	0.41	0.24	0.24	0.41	2.88	2.39	4.84	0.41	3.57	2.69	2.95	0.26	0.65	1.87	2.57	3.15	0.16	3.14	6.22	3.57	0.12	2.89
REL	2	60881521	6.59	3.86	1.55	3.71	2.35	1.51	5.01	3.79	5.28	2.5	1.18	0.85	0.86	1.35	1.06	0.75	0.64	2.06	5	1.36	5.88	2.06	1.84	1.34	2.24	1.3	0.61	7.71	3.22	0.98	3.37	2.49	4.51	1.46	6.54	4.04	0.61	1.49	1.48	1.27	3.6	1.1	3.21	1.7	5.96	0.32	2.26
PEX13	2	61017225	2.15	2.26	1.76	1.9	2.29	3.66	2.6	2.85	1.53	2.14	2.08	5.99	1.12	1.82	1.79	2.38	1.16	2.24	2.12	0.86	1.97	2.73	2.07	1.5	4.99	1.64	6.4	1.65	2.56	1.94	2.5	2.62	2.21	2.64	2.69	1.77	0.73	7.31	1.04	1.3	6.59	7.01	5.32	1.88	9.02	0.72	7.04
C2orf74	2	61145068	0	0	0	1.58	0	0	4.08	7.2	0	2.32	6.47	0	6.55	0	0	0	6.45	0	0	0	0	0	6.2	0	0	0	0	0	6.84	8.59	0	6.27	8.23	0	0	0	0	0	0	0	0	0	0	6.78	0	6.29	0
USP34	2	61187463	0.92	3.32	6.01	5.61	3.21	4.23	4.32	0.57	5.26	3.53	3.32	3.12	5.59	6.92	4.7	4.99	4.57	3.64	3.31	3.28	5.59	0.31	4.99	0.16	6.18	3.75	5.19	3.76	0.29	3.11	2.11	2.31	3.18	1.57	3.6	0.97	0.57	3.61	1.63	3.29	4.7	1.93	3.76	3.84	4.47	5.81	3.84
XPO1	2	61477849	6.15	3.13	4.93	6.49	4.64	8.74	6.8	5.91	6.7	3.86	5.4	3.86	4.62	1.08	4.17	5.64	4.09	4.51	0.29	4.3	1.56	4.4	6.8	4.75	4.5	3.21	2.12	4.6	3.62	5.15	1.85	6.15	8.12	4.52	4.92	2.46	4.52	4.36	4.24	5.14	6.04	6.58	2.82	1.13	5.1	5.42	6.59
CCT4	2	61868085	7.83	8.37	10.54	8.65	6.36	8.42	8.99	9.28	8.45	7.53	8.2	7.76	7.28	9.81	7.9	9.61	2.24	9.35	7.11	8.05	7.51	8.91	7.83	3.81	7.14	8.24	7.75	7.93	9.38	7.9	7.8	7.57	6.81	7.99	7.69	9.92	9.35	8.1	7.21	7.61	7.64	7.14	7.78	7.86	7.05	4.66	9.36
COMMD1	2	61888724	7.82	6.09	6.8	7.53	6.36	8.53	6.5	7.1	5.85	7.66	6.24	6.78	7.48	7.6	7.4	8.6	6.21	7.32	5.18	7.16	7.78	7.79	7.7	8.18	7.47	5.47	5.72	5.64	6.29	6.86	7.23	7.29	6.88	7.47	6.61	6.59	7.26	6.68	6.99	6.77	7.32	6.1	8	6.18	8.43	7.79	8.22
TMEM17	2	62500218	1.52	3.19	1.01	0.86	1.53	2.71	3.78	2.02	2.57	3.19	1.94	1.25	0.71	1.54	7.4	1.66	1.71	2.15	6.68	1.65	3.27	1.27	2.18	1.33	1.25	3.19	0.95	7.86	2.41	3.77	1.44	2.5	3.46	3.56	1.58	1.53	1.16	3.35	2.04	2.63	2.54	1.99	4.77	2.55	3.02	1.24	3.06
EHBP1	2	62673851	6.23	4.84	5.11	6.18	5.04	5.03	4.77	4.21	3.36	3	3.65	4.74	4.68	4.67	6.96	5.61	4.63	4.95	4.46	4.96	5.02	4.88	1.05	4.96	4.81	4.63	4.27	4.69	5.16	4.57	4.7	5.43	4.89	4.93	4.8	4.77	5.29	4.84	4.61	5.22	2.32	4.18	5.32	4.54	5.66	4.6	5.04
WDPCP	2	63119559	4.29	1.03	7.2	3.64	3.58	5.42	4.46	5.77	0.73	4.86	4.58	5.2	0.39	4.04	4.08	4.35	4.82	3.76	0.4	4.38	3.75	3.64	5.02	4.08	4.83	4.17	0.5	0.4	2.01	3.56	3.86	5.01	4.15	1.24	6.04	4	6.4	3.18	3.59	4.89	4.41	0.33	3.3	7.27	5.8	3.4	7.6
MDH1	2	63588609	5.33	8.22	8.46	9.48	6.69	6.36	10.8	8.2	8.19	4.35	8.24	8.99	7.93	6.49	8.56	8.88	7.41	7.64	7.76	4.88	9.02	8.27	8.6	7.27	8.69	8.79	8.14	8.78	9.39	9.45	8.53	7.7	8.28	7.96	7.93	9.3	6.98	6.34	8.28	5.37	6.49	8.93	7.41	10.09	7.92	6.98	8.08
UGP2	2	63840940	8.21	6.13	6.32	6.73	6.39	6.54	5.66	8.67	4.76	5.75	6.1	6.44	5.72	6.65	6.52	5.75	2.37	6.53	5.33	6.21	5.24	6.2	2.76	5.68	6.53	2.28	5.9	6.03	6.81	6.46	5.43	8.35	5.72	5.75	4.03	6.38	6.92	6.41	3.58	6.12	6.18	3.42	6.01	6.3	6.38	6.32	5.95
PELI1	2	64092652	5.2	5.32	7.24	0.52	5.39	5.94	5.8	6.58	7.14	5.67	5.55	6.14	5.74	7.46	6.92	5.34	6.04	5.63	3.53	7.76	5.72	5.36	7.2	6.63	5.35	4.43	5.84	6.17	5.66	6.22	7.48	7.05	5.49	5.81	3.09	1.96	4.82	5.74	0.81	6.57	5.32	6.45	6.66	5.22	7.6	5.6	5.43
AFTPH	2	64524305	5.5	5.25	5.11	1.13	5.25	7.07	4.61	5.08	4.5	5.27	5.21	4.6	3.08	5.88	4.85	5.26	4.61	5.18	3.83	4.55	4.61	7.49	5.16	4.31	4.58	4.89	4.64	4.75	6.71	4.71	2.05	3.89	4.75	4.89	4.37	4.98	7.1	4.47	3.88	4.08	4.77	3.77	4.26	7.34	6.75	4.21	5.77
SLC1A4	2	64988477	2.37	5.96	3.48	5.24	6.4	3.77	5.04	4.68	4.49	5.67	1.66	0.52	4.3	5.04	5.26	3.23	5.07	3.17	5.99	4.62	4.84	5.13	6.33	5.41	6.32	3.37	5.36	6.18	6.39	4.36	6.4	5.56	6.04	6.29	4.67	6.23	6.8	4.94	3.96	5.57	0.39	2.73	5.38	6.12	5.54	4.96	5.62
CEP68	2	65056366	1.18	1.27	7.8	6.87	1.18	1.86	0.58	7.22	3.97	1.89	7.36	4.65	3.31	7.58	7.03	2.31	4.11	8.57	2.24	6.67	4.17	1.17	1.45	6.25	0.89	6.16	1.18	1.24	2.02	6.87	5.83	1.66	4.06	0.82	4.18	8.16	2.08	2.64	3.45	7.64	0.28	2.31	1.81	6.28	6.43	6.32	4.05
RAB1A	2	65070696	7.47	7.07	7.09	7.02	9.38	1.14	1.22	8.37	2.21	7.66	7.55	7.5	0.54	9.04	8.42	6.08	5.81	8.82	7.03	8.89	7.92	8.97	7.47	7.53	9.54	8.89	7.66	3.81	8.67	6.65	5.95	8.12	5.6	6.87	7.59	7.49	7.41	7.54	6.94	7.51	8.63	7.84	4.6	5.69	6.01	7.72	7.15
ACTR2	2	65227753	6.54	5.36	4.64	7.25	6.05	5.61	5.25	5.1	3.78	5.5	3.14	5.34	6.18	6.18	6.76	5.15	5.76	1.8	5.41	5.52	0.38	8.51	8.02	1.3	8.86	6.19	6.86	3.27	5.99	7.17	3.71	6.24	5.4	5.45	5.25	5.34	6.52	5.38	7.59	6.05	6.31	3.06	6.06	5.39	5.31	2.25	6.34
SPRED2	2	65310851	4	6	4.94	6.86	1.55	4.67	4.58	5.42	4.9	4.72	4.34	7.1	5.85	6.11	3.48	4.32	5.72	6.94	6.52	4.59	4.45	8.22	2.29	7.61	4.69	4.38	7.1	3.26	6.98	4.46	5.13	6.51	4.06	2.43	0.9	4.23	7.19	7.43	6.91	6.63	3.91	4.34	7.6	7.35	6.14	6.63	6.04
MEIS1	2	66433452	0	0	0	7.31	0	7.2	0	0	7.05	0	0	0	0	0	0	0	5.58	0	6.88	3.96	0	0	0	0	0	0	4.31	0	0	3.49	0	5.46	0	0	1.42	0	0.52	0	7.45	0	0	6.25	0	0	0	0	0
ETAA1	2	67397322	5.24	6.11	5.78	5.23	5.62	5.5	5	5.25	5.2	5.52	5.57	5.26	1.82	5.89	7.54	5.36	5.28	6.44	5	5.22	5.4	8.93	6.02	6.66	6.17	4.72	5.59	5.49	5.5	5.09	5.45	5.23	8.37	5.57	7.19	5.8	5.5	6.26	5.76	5.48	5.42	5.41	5.42	1.46	5.93	5.39	5.7
C1D	2	68041130	6.34	6.63	5.79	5.9	6.46	6.23	7.75	6.14	6.69	6.24	6.21	6.38	6.27	6.2	5.64	7.49	5.27	5.75	5.58	5.89	8.35	8.67	6.43	5.92	4.35	5.89	7.11	6.5	7.89	6.32	6.24	5.98	6.67	6.36	6.61	6.41	6.37	5.86	6.51	5.18	7.1	3.47	8.88	6.78	7.33	6.49	6.23
WDR92	2	68122936	3.35	1.76	2.06	2.47	3.69	8.78	2.74	1.97	1.96	2.37	2.18	4.05	2.18	1.45	2.76	4.57	6.56	2.77	5.78	2.1	2.71	3.74	8.22	2.05	2.59	1.69	4.72	1.27	0.77	4.39	2.4	2.85	3.11	1.79	6.67	3.16	0.69	2.63	3.08	2.14	1.77	3.85	8.1	1.29	8.92	1.97	3.55
PNO1	2	68157888	4.86	7.95	4.55	7.18	8.39	3.92	6.25	3.87	5.74	1.38	8.04	4.21	1.05	3.99	6.97	7.91	5.99	7.56	6.64	2.75	7.46	3.94	0.76	4.21	7.2	0.79	1.63	0.63	3.77	1.2	2.74	5.41	1.61	3.25	1.5	3.08	5.66	0.79	1.67	3.61	7.93	4.33	4.5	1.31	7.29	7.78	2.54
CNRIP1	2	68284171	8.18	7.95	6.8	7.77	8.62	5.04	7.57	1.93	5.53	5.3	5.72	7.27	4.57	9.26	6.03	7.11	6.29	7.69	6.64	5.2	1.14	8.98	8.07	7.63	8.31	8.04	3.51	4.67	7.48	3.31	6.89	5.9	5.53	6.96	7.6	9.08	5.78	3.56	5.27	7.98	7.79	8.41	6.2	8.25	7.27	7.03	6.23
ANTXR1	2	69013178	6.66	5.89	5.38	5.34	5.95	5.1	4.98	5.02	7.78	7.55	3.63	7.08	6.3	5.69	6.33	2.18	1.43	8.39	5.33	4.42	3.74	8.61	7.37	4.82	5.46	6.02	5.29	2.2	6.86	2.87	8.38	6.9	5.47	7.39	4.47	5.58	5.37	5.44	6.88	5.73	5.54	4.07	5.89	1.56	7.05	4.71	7.82
GFPT1	2	69319780	4.68	0.82	3.41	0.44	0.68	0.85	0.44	1.82	0.58	5.74	5.21	0.28	0.32	0.51	3.34	1.09	1.32	5.86	5.31	0.28	0.34	3.13	5.61	1.21	0.69	0.5	0.48	0.7	4.82	0.46	0.38	0.68	2.7	5.15	1.6	1.41	3.57	0.63	1.28	0.23	0.55	0.48	4.03	0.83	5.64	0.74	0.64
NFU1	2	69396113	7.39	7.19	7.94	2.88	7.52	7.57	7.75	8.53	6.94	7.22	7.73	7.47	6.73	7.55	6.12	7.85	7	7.36	6.71	4.88	8.09	7.44	7.38	1.95	7.41	6.97	6.64	8.37	7.13	8.02	2.41	8.26	7.79	6.42	6.72	6.38	6.61	7.07	2.69	1.6	7.5	6.14	9.04	7.36	9.62	7.03	7.53
ANXA4	2	69644425	8.1	6.14	5.34	3.63	4.71	6.07	5.44	6.63	6.15	6.68	7.73	5.19	6.12	4.48	6.05	6.42	4.9	4.66	7.7	4.46	4.13	5.63	6.34	5.17	4.59	3.07	4.55	4.42	4.84	4.77	5.42	5.34	5.52	6.27	7.09	6.5	5.68	5.58	3.18	5.47	4.15	6.25	5.89	3.89	9.14	4.31	7.84
GMCL1	2	69829660	4.48	5.77	5	1.62	5.63	5.45	8.05	5.56	4.94	7.36	6.29	4.92	5.19	4.93	5.95	6.24	4.66	5.91	5.96	4.07	4.78	5.14	1.44	5.03	3.93	5.43	5.61	5.27	7.55	6.09	4.58	3.33	4.54	4.71	0.82	5.15	6.25	4.89	3.16	6.64	4.96	7.66	5.63	5.52	8.75	4.77	5.37
SNRNP27	2	69893956	8.37	8.27	8.24	4.19	3.17	8.66	7.51	7.36	7.27	6.7	1.16	8.44	6.67	7.83	6.97	5.45	5.96	9.12	6.74	6.91	6.79	8.31	6.03	9.12	7.11	5.96	7.41	6.25	6.89	6.67	7.37	6.75	2.03	7.64	6.75	8.28	6.6	4.48	4.28	6.45	5.49	6.64	8.51	6.71	7.25	6.39	6.69
MXD1	2	69897688	0.54	1.15	7.03	6.95	3.26	7.44	4.62	4.8	5.38	3.74	7.72	4.39	4.91	0.71	3.96	3.79	4.46	3.99	4.85	2.1	6.48	4.68	1.27	1.6	7.97	6.84	7.34	2.31	0.53	6.51	3.28	2.5	2.19	6.12	4.63	8.25	1.88	3.27	3.7	5.52	4.39	3.2	6.61	3.19	6.77	2.25	3.81
PCBP1	2	70087477	5.36	7.13	8.33	6.17	8.67	5.36	4.15	6.66	7.21	4.41	0.96	8.01	6.81	7.9	8.14	5.31	4.47	5.95	7.95	7.03	4.9	8.94	7.81	6.68	8.1	5.74	2.06	8.65	5.89	6.5	8.03	7.76	6.2	6.8	6.68	6.14	6.29	6.77	7.84	5.67	7.06	8.72	7.49	7.57	6.95	5.84	5.69
C2orf42	2	70149880	6.51	6.79	6.76	4.8	5.71	5.26	5.61	6.3	5.62	5.71	5.94	6.68	5.99	8.45	6.05	6.72	6.76	4.74	5.75	6.08	5.83	7.56	6.81	7.56	6.28	7.7	5.03	5.63	5.27	5.57	6.07	6.18	1.38	6.35	6.43	5.22	6.69	5.94	5.95	7.11	6.15	4.06	5.75	6.62	7.31	5.25	6.94
TIA1	2	70209444	6.94	8.2	5.08	7.39	3.86	2.41	7.56	5.5	3.85	6.81	4.95	1.03	5.89	3.57	5.33	4	5.75	7.99	4.74	1.14	6.35	5.78	6.65	4.83	8.39	1.47	5.85	6.79	4.33	4.34	5.67	6.98	4.97	4.9	4.94	5.52	4.87	5.55	6.64	7.76	5.12	2.88	7.54	4.99	6.01	4.65	5.09
PCYOX1	2	70257386	1.97	1.26	1.21	6.99	3.9	6.78	6.27	6.46	5.78	5.55	1.88	1.33	5.48	0.42	6.74	1.14	5.64	1.55	4.7	8.71	5.13	2.28	4.85	6.11	6.44	0.4	0.6	1.57	6.39	0.55	7.01	5.38	6.61	4.74	6.63	6.83	0.59	2.23	6.54	6.85	0.51	8.38	8.66	0.62	7.25	6.34	1.58
SNRPG	2	70281362	8.63	8.37	7.5	7.55	7.02	7.25	7.16	7.44	6.62	6.91	7.87	7.66	5.36	8.96	7.48	7.76	6.36	9.05	4.55	6.62	7.82	5.22	5.14	7.43	6.79	7.42	7.7	9.25	6.35	7.4	4.98	7.98	7.96	8.8	7.51	7.24	9.18	3.55	6.12	7.63	7.2	7.61	7.37	7.79	7.53	7.39	6.15
FAM136A	2	70295975	6.22	6.29	5.81	7.96	6.25	6.67	5.19	5.49	1.16	3.31	8.32	5.02	5.42	6.22	5.48	8.13	6.14	6.62	6.27	5.86	5.22	5.28	7.26	0.86	5.11	5.36	7.28	6.15	8.33	5.43	5.31	5.76	5.91	8.09	6.35	6.93	5.09	6.11	6.08	5.95	6.52	5.13	6.4	6.8	6.87	7.64	6.98
ADD2	2	70607618	5.49	1.48	7.21	4.94	7.83	2.82	7.6	8.14	5.5	0.86	7.67	6.45	5.31	6.09	7.07	7.11	6.53	5.3	7.52	8.17	3.6	5.2	3.69	3.86	5.09	6.44	4.16	6.41	5.94	6.99	6.38	3.22	6.2	5.31	7.43	6.47	6.82	1.55	8.01	7.78	5.49	5	6.14	6.07	6.34	6.04	5.79
VAX2	2	70900576	6.65	5.41	6	5.11	6.7	5.18	6.66	4.97	6.14	5.68	5.95	6.62	6.4	6.06	5.73	5.4	4.18	5.42	4.85	5.2	5.34	6.19	3.59	6.3	6.18	6.54	5.93	6.69	4.56	5.32	6.67	5.35	6.27	7.79	6.08	6.46	7.1	3.12	6.36	5.45	6.76	5.62	5.78	5.33	6.17	7.29	5.35
TEX261	2	70985942	5.22	7.88	4.11	5.2	4.41	5.01	5.9	1.41	5.88	5.73	5.22	6	6.5	5.66	4.03	7	5.21	7.2	0.39	4.98	6.26	4.72	4.35	0.89	7.08	2.05	5.93	6.9	0.8	5.62	6.91	5.45	7.01	5.35	5.61	4.92	1.94	7.58	1.82	6.04	4.78	5.62	5.01	5.43	6.03	5.67	5.79
NAGK	2	71064344	7.02	7.81	0.94	8.15	7.09	6.68	2.21	7.39	7.09	6.57	5.98	6.63	6.8	5.25	4.82	6.73	5.85	6.37	6.56	5.45	6.79	7.03	6.6	6.7	7.27	5.39	6.43	5.54	6.19	5.38	5.06	3.16	6.16	6.55	3.47	7.3	6.64	6.59	8.78	5.18	8.39	3.08	6.12	5.5	7.75	6.42	7.76
MCEE	2	71109684	6.22	5.1	6.64	7.24	6.23	6.38	6.37	5.87	5.89	7.07	5.7	5.9	6.4	6.54	6.79	6.71	5.69	6.6	5.16	6.98	6.12	5.63	6.6	6.97	8.31	5.49	2.94	6.23	7.59	5.82	6.37	7.1	8.31	6.17	3.81	6.44	6.87	5.53	4.17	6.44	6.38	5.4	7.42	6.22	6.96	5.29	6.21
MPHOSPH10	2	71130632	5.33	6.53	6.14	5.52	4.87	6.05	5.27	5.21	5.65	2.27	6.13	6.27	6.83	5.62	0.64	5.76	5.4	5.81	4.58	0.81	5.45	5.49	5.07	5.96	5.01	3.8	4.53	7.65	6.95	5.16	5.03	6.39	5.6	3.34	5.82	6.55	5.79	5.4	4.96	5.2	5.81	4.39	6.27	4.98	6	1.36	5.32
ZNF638	2	71276561	6.58	5.99	6.41	7.12	5.77	5.89	7.06	4.9	3.97	6.15	5.82	6.03	6.34	2.94	6.99	4.33	6.09	4.49	6.01	1.58	4.42	5.2	7.79	6.24	6.92	3.39	6.49	4.98	5.18	6.12	6.43	4.38	7.26	7.09	6.12	6.29	5.41	0.91	4.69	0.3	4.76	5.59	1.7	7.18	6.17	6.56	5.57
EXOC6B	2	72175984	5.58	5.78	5.67	5.88	5.83	7.96	5.92	5.83	7.16	7.49	5.24	5.98	7.08	5.83	6.01	5.84	5.77	5.71	7.42	5.77	5.81	9.3	1.03	0.64	5.94	0.55	6.12	5.79	6.12	7.48	3.44	7.33	5.85	5.99	2.7	5.84	5.74	6.09	2.82	1.12	5.72	2.83	4.17	5.78	5.96	6.6	5.95
SPR	2	72887382	7.1	7.51	7.68	6.96	6.47	6.9	7.11	7.14	6.35	3.31	6.76	6.64	6.71	7.07	6.61	3.49	6.54	2.56	6.33	6.62	6.81	7.31	5.78	2.34	7	7.63	9.29	7.26	2.17	6.31	3.31	6.77	7.53	6.53	6.46	6.51	7.28	7.07	7.77	4.33	8.9	5.31	7.45	6.54	8.11	6.53	4.82
SFXN5	2	72942036	5.22	5.2	4.72	5.36	7.43	5.49	8	5.22	5.09	6.81	5.55	5.8	5.01	7.89	4.38	5.62	5.44	4.76	1.01	5.83	5.24	8.09	5.08	5.32	5.39	5.19	6.84	7.31	5.21	4.98	5.18	3.42	5.11	5.32	6.61	5.21	6.84	1.24	1.9	7.02	5.13	3.86	5.33	5.53	6.09	3.87	8.15
SMYD5	2	73214222	7.3	8.09	5.96	5.17	6.34	5.79	5.54	3.57	5.66	6.01	7.35	6.06	6.05	6.3	1.4	6.28	6.23	5.97	5.58	6.17	6.08	6.3	5.44	2.85	5.63	4.94	6.31	8.13	7.91	6.42	5.58	5.72	6.29	6.09	5.76	6	6.71	6.09	7.57	4.89	7.75	5.57	6.59	5.98	6.66	5.79	6.4
PRADC1	2	73228010	7.07	3.44	4.52	6.09	8.04	7.77	7.52	6.21	5.96	6.53	6.4	5.79	5.81	7.24	6.85	6.99	7.31	6.76	8.19	3.32	7.04	7.2	1.2	7.66	7.06	6.22	8.21	7.81	5.58	7.25	7.2	2.61	10.17	5.73	5.8	7.83	7.41	6.92	7.51	8.04	4.97	6.75	6.15	6.7	7.58	8.05	6.49
CCT7	2	73233420	7.17	10.05	10.79	8.77	10.69	8.65	3.67	9.22	8.14	10.2	9.08	8.12	7.91	8.82	8.55	9.05	9.21	9.76	7.37	8.82	8.98	10.73	6.62	9.21	8.21	9.27	9.55	10.25	7.15	7.42	9.42	9	5.85	9.95	3.36	7.54	8.89	9.22	6.87	9.6	8.33	9.33	9.22	9.52	6.37	4.26	9.28
TPRKB	2	73729104	6.57	8.76	6.76	5.91	6.53	6.62	8.53	3.18	4.71	4.29	1.72	6.42	6.04	6.81	5.84	6.85	4.31	6.67	6.29	6.59	3.67	6.96	5.85	6.25	6.8	7.25	6.25	6.07	6.02	6.3	6.33	5.08	7.79	6.94	6.28	7.14	6.34	6.51	4.14	6.38	6.44	1.83	6.38	6.47	7.36	6.15	3.85
DUSP11	2	73762184	6.52	6.99	6.22	7.6	7.36	6.84	6.49	7.09	6.5	6.45	6.7	7.61	8.12	6.08	6.95	7.45	6.48	8.46	5.52	6	7.71	6.95	6.67	8.72	7.53	7.16	7.05	5.96	7.09	4.71	6.64	2.43	6.38	7.12	8.34	6.77	7.96	6.97	7.34	6.3	6.6	6.96	7.08	6.28	8.04	6.02	7.88
STAMBP	2	73828916	4.09	7.01	5.62	3.9	5.29	4.15	4.59	3.9	4.36	5	4.79	3.78	5.42	6.11	4.9	4.93	5.08	5.38	4.58	4.89	4.67	5.13	6.25	4.92	5.2	4.25	3.96	4.91	2.7	4.71	4.76	2.51	7.36	4.72	6.33	5.05	5.45	7.19	2.05	3.62	3.22	5.25	2.91	5.14	5.35	2.23	5.49
DGUOK	2	73926826	7.31	6.73	5.83	8.89	8.66	8.34	2.77	6.75	6.09	7.2	8.27	6.78	2.26	7.81	3.31	7.72	6.85	7.53	7.17	4.25	8.38	8.57	7.43	7.49	8.33	6.38	7.06	6.57	8.07	7.4	7.45	9.07	7.99	6.85	3.55	7.44	7.54	8.84	7.53	7.58	6.81	7.86	8.94	7.26	7.57	7.44	9.29
BOLA3	2	74135400	6.77	8.06	6.37	7.68	8.15	6.26	6.72	7.02	6.34	5.81	8.03	6.77	8.22	6.75	7.51	8.18	6.52	7.66	5.83	6.13	8.07	6.29	5.66	6.79	7.9	5.88	6.38	6.04	5.88	6.27	6.1	6.82	6.17	6.4	5.62	6.6	5.4	5.95	4.45	6.41	7.7	6.47	6.95	6.19	7.95	7.75	5.24
MOB1A	2	74152528	5.27	5.15	1.18	2.85	5.85	5.92	6.21	6.71	5.79	1.79	8.03	5.61	5.64	5.69	6.45	6.04	1.7	4.59	7.14	5.61	5.01	7.89	7.08	5.13	2.25	5.71	4.54	5.33	6.49	6.91	5.65	7.36	6.64	6.19	8.01	5.94	2.66	6.13	5.01	6.54	6.13	3.84	6.56	6.15	6.88	5.15	6.41
MTHFD2	2	74198610	8.7	6.2	9.67	9.04	10.06	6.49	9.36	9.21	6.18	7.58	9.98	9.43	5.6	6.35	4.56	9.67	6.17	10.82	6.97	8.99	7.84	10.06	8.31	8.06	7.23	7.46	9.17	7.32	9.58	6.24	6.98	9.35	10.11	4.08	9.25	5.98	10.53	7.72	8.15	6.23	8.67	6.53	8.5	7.52	8.95	4.65	9.79
DCTN1	2	74361154	7.06	2.29	7.58	0.48	8.26	3.15	2.03	7.71	8.33	8.88	8.17	7.75	7.93	7.33	7.33	5.76	8.16	7.04	7.05	5.5	5.01	7.87	8.25	5.6	6.41	6.16	7.76	8.12	7.21	8.43	7.29	7.1	6.86	7.41	7.35	6.25	6.07	6.39	7.1	5.65	5.59	5.85	3.92	7.49	5.16	7.39	6.44
WDR54	2	74421678	5.86	6.59	7.26	6.44	6.24	6.53	7.73	5.8	6.13	6.11	7.36	6.83	6.52	9.07	4.55	5.67	6.84	8.45	6.08	6.96	8.02	5.65	8.2	6.27	4.1	2.45	6.08	6.72	6	4.52	7	3.2	4.94	8.86	5.66	5.82	4.53	5.59	6.22	5.88	5.64	6.95	5.97	6.21	6.32	7.21	3.31
RTKN	2	74425835	6.64	6.38	4.96	4.09	6.2	6.22	7.37	8.69	8.23	8.36	6.77	6.23	9.1	6.31	8.44	6.79	7.63	7.07	8.51	6.11	6.34	7.19	8.89	6.43	6.2	4.71	7.02	6.07	4.64	6.18	7.73	7.26	6.53	8.82	6.48	6.52	7.75	6.08	6.73	7.05	6.34	8.65	7.03	6.18	8.15	6.81	8.69
WBP1	2	74458400	8.05	3.95	6.83	5.07	5.82	7.07	6.88	6.26	6.97	9.49	6.63	5.23	6.6	4.68	6.47	4.52	7.04	3.01	6.05	5.69	7.26	7.43	5.98	7.21	5.8	7.83	6.62	6.17	4.72	2.4	7.23	7.27	6.86	7.61	5.64	6.93	7.11	9.29	7.34	7.87	1.98	6.74	8.09	7.72	7.09	7.98	3.19
MRPL53	2	74471982	7.88	7.41	6.34	6.94	6.31	7.29	7.18	6.96	6.71	7.07	7.1	5.91	6.61	6.78	4.12	7.72	7.5	7.21	6.72	7.07	7.11	7.48	6.48	6	7.54	5.57	6.86	7.5	7.67	4.94	6.2	7.48	7.15	7	5.41	6.97	2.47	6.36	3.96	7.01	2.3	8.34	6.87	6.92	7.04	7.2	8.71
CCDC142	2	74471986	3.57	3.4	3.23	3.64	3.2	3.76	3.31	3.3	6.13	2.17	3.4	2.88	2.25	3	3.75	6.07	3.03	3.38	4.62	2.93	6.76	3.6	2.91	4.9	7.07	2.3	3.2	4.12	4.31	2.45	3.16	3.18	2.75	1.31	5.87	2.87	2.08	3.84	5.6	2.91	6.53	5.43	4.73	2.1	8.54	2.08	3.23
TTC31	2	74483073	6.59	6.13	6.48	6.25	6.51	6.27	7.26	6.68	5.32	6.87	3.03	6.12	6.34	6.67	6.57	5.88	5.85	7.32	5.83	8.44	6.06	7.12	2.94	6.2	6.39	5.68	6.52	6.88	6.35	4.72	2.09	4.8	5.21	7.6	6.27	6.6	6.31	5.84	3.64	7.2	6.33	6.63	6.53	6.2	6.94	6.21	5.73
PCGF1	2	74505043	5.75	6.31	3.1	6.93	6.11	7.47	2.25	6.65	1.83	7.04	6.67	6.92	5.8	6.67	7.01	6.46	6.91	6.72	6.64	6.58	6.24	5.71	6.83	5.66	4.77	6.82	6.53	8.06	5.98	7.17	6.32	6.67	7.07	6.54	6.16	5.99	6.52	5.36	6.53	5.95	6.13	6.71	4.16	6.17	7.22	5.17	6.91
AUP1	2	74526645	7.88	7.98	8.46	6.94	7.45	8.19	5.58	6.24	8.83	6.97	7.39	7.1	7.46	8.14	7.14	7.89	7.7	7.83	6.07	2.52	8.53	8.68	7.88	1.51	6.53	6.79	7.57	5.81	5.86	7.05	5.9	7.26	8.03	3.94	8.19	8.48	7.16	6.18	8.62	5.19	6.3	7.65	5.26	6.37	7.74	6.15	8.54
HTRA2	2	74529377	2.75	6.22	5.06	5.73	3.91	7.07	5.41	3.08	5.87	6.54	5.83	6.79	5.55	6.28	1.91	6.63	4.35	5.63	6.61	6.17	5.01	4.98	4.97	2.62	7.59	5.35	4.9	7.23	5.91	6.05	5.68	5.24	5.62	5.34	5.57	5.33	4.81	5.01	5.54	5.26	4.58	4.68	6.04	6.01	5.48	4.93	7.38
LOXL3	2	74532258	6.17	5.3	6.71	6.94	5.89	5.56	6.91	6.6	4.9	5.9	5.47	4.96	5.41	6.4	4.87	5.99	6.45	5.69	4.78	5.82	4.14	6.2	4.53	6.57	5.24	6.9	4.8	5.64	6.84	5.84	4.16	4.92	6.95	5.79	6.14	5.99	6.55	4.52	3.83	5.98	7.28	3.98	5.62	6.31	7.12	2.45	7.06
POLE4	2	74958643	7.16	7.46	3.47	7.16	6.93	6.95	7.28	6.02	7.04	6.47	7.29	6.77	6.89	6.67	6.98	6.35	7.22	7.67	5.16	6.52	7.68	9.11	6.12	5.82	7.68	3.09	6.88	6.25	5.79	6.19	7.32	7.37	6.97	6.65	6.39	6.33	6.74	6.52	5.4	6.73	7.05	6.74	7.08	6.09	7.81	1.6	6.2
TACR1	2	75046463	7.53	6.78	8.57	7.68	8.82	8.34	7.98	6.75	6.55	7.01	8.76	6.74	6.41	9.49	6.61	9.96	7.97	7.8	6.71	9.66	8.96	8.43	6.22	6.86	3.25	5.6	7.6	6.08	7.96	6.81	6.79	7.87	8.58	6.74	7.51	9.25	7.86	8.26	5.96	6.95	8.78	7.48	6.94	7.65	6.68	6.35	8.62
MRPL19	2	75646783	4.26	4.3	4.06	1.78	5.79	4.62	5.3	2.38	6.11	4.66	2.45	6.66	4.22	5.85	2.84	4.53	4.15	3.92	3.49	5.9	3.77	4.47	0.88	7.28	0.26	1.62	3.1	5.29	4.82	4.57	1.58	3.35	4.31	3.69	5.92	3.93	5.46	3.93	6.53	0.96	4.51	2.58	4.92	7.33	6.29	0.4	5.87
GCFC2	2	75652000	3.32	4.37	0.46	4.49	4.21	3.6	1.33	4.9	3.74	2.85	1.29	3.63	3.46	5.72	3.97	0.45	0.42	4.14	4.15	3.47	4.08	4.1	5.45	4.25	4.19	0.36	0.4	6.88	3.89	0.67	4.09	4.02	0.96	4.18	5.1	4.2	3.92	2.99	1.88	3.61	0.34	3.67	2.16	3.94	5.21	4.03	1.74
LRRTM4	2	76747719	5.81	5.14	4.36	0.59	4.68	5.38	4.77	5.88	3.56	5.84	5.67	4.87	0.73	5.12	6.07	5.79	5.22	0.53	6.01	5.34	4.36	4.04	1.07	5.82	5.94	5.4	5.25	4.86	5.69	5.53	4.91	4.24	5.8	5.77	7.17	5.44	2.96	5.35	2.46	5.65	5.03	5.98	4.82	5.78	5.65	4.55	5.65
CTNNA2	2	79185231	8.24	4.23	5.18	2.37	4.82	4.98	7.03	9.22	3.96	7.34	5.76	7.87	4.39	5.38	7.61	3.67	4.69	8.37	8.56	8	6.04	5.08	4.39	7.34	7.68	5.71	6.57	8.35	6.95	7.11	6.91	7.81	6.27	5.17	5.28	0.96	2.29	8.18	8.46	6.67	5.53	5.62	5.85	7.61	6.38	7.51	7.31
LRRTM1	2	80288351	7.59	0	0	0	0	6.82	0	2.6	0	0	0	0	5.16	0	6.5	0	0	0	7.14	0	0	0	0	4.55	0	0	0	0	0	0	0	0	0	7.59	6.93	0	0	0	0	0	3.46	0	7.21	0	0	0	0
SUCLG1	2	84423528	8.82	8.59	6.62	5.7	7.51	9	7.95	7.11	7.91	5.65	7.52	5.75	5.79	9.23	9.3	7.24	8.29	8.14	7.74	8.55	7.2	7.65	8.12	7.8	7.52	5.7	8.17	9.32	6.8	7.59	9.28	5.92	8.22	7.16	4.56	9.31	8.79	8.11	5.1	9.23	0.86	8.37	5.71	8.25	8.32	8.9	5.96
TMSB10	2	84905656	7.95	6.71	7.57	8.29	8.27	8.18	8.2	7.65	6.4	8.41	8	7.61	7.45	6.31	6.34	7.43	7.13	7.88	7.58	7.65	8.07	7.59	8.19	6.01	7.47	8.86	8.05	8.1	7.68	8.06	7.86	7.13	6.01	9.72	7.99	8.15	7.13	7.71	4.46	7.71	7.44	7.43	7.87	6.91	7.37	7.16	7.58
TGOLN2	2	85318020	7.26	4.96	5.73	7.74	0.88	1.91	7.29	4.29	6.31	5.57	3.17	3.39	1.82	6.43	3.17	3.66	6.53	0.48	5.12	7.15	6.12	5.43	5.26	5.43	6.4	6.06	6.56	6.41	5.09	6.4	3.93	6.56	0.71	7.25	5.46	5.05	4.64	3.52	7	5.21	0.45	4.02	3.38	4.64	6.32	6.02	5.81
RETSAT	2	85341955	5.14	4.08	5.42	6.95	5.99	5.94	5.22	2.94	4.17	6.72	5.24	4.62	2.34	5.93	4.72	3.78	4.65	4.54	5.05	6.61	2.67	4.87	4.89	3.9	4.75	1.05	5.12	4.52	7.15	1.33	4.73	1.37	5.8	5.63	4.45	6.22	4.82	4.58	3.57	5.1	1.26	6.36	2.44	4.63	6.25	1.36	5.73
ELMOD3	2	85354394	5.23	4.96	5.68	5.26	5	3.72	4.48	5.38	5.07	3.28	5.54	5.1	4.81	5.71	7.33	5.31	5.08	1.01	4.95	4.94	5.29	5.56	4.88	6.67	4.91	5.66	4.92	4.96	6.08	3.57	5.46	5.6	5.05	5.28	4.35	7.61	5.25	4.96	3.77	5.13	4.67	0.45	5.41	5.1	7.02	4.59	4.48
MAT2A	2	85539168	9.11	9.48	8.5	5.03	8.89	10.67	7.79	10.61	8.36	7.96	7.92	7.1	8.78	8.35	7	9.58	8	8.21	9.03	9.78	8.55	9.66	7.44	9.26	10.37	8.27	9.54	9.71	9.04	9.03	10.02	8.01	9.43	8.68	9.36	9.22	9.91	7.57	8.76	7.77	9.59	6.26	8.25	10.1	9.34	8.63	8.37
RNF181	2	85595725	6.93	6.85	5.87	8.51	6.88	8.54	6.81	5.44	7.2	6.83	7.16	7.23	8.32	6.46	8.12	9.21	6.07	6.5	4.09	7.52	5.9	6.96	6.15	7.53	5.77	7.02	6.51	6.27	8.08	4.8	6.8	5.05	5.81	7.69	8.08	7	7.79	6.62	2.43	7.22	8.77	6.79	9.44	7.02	7.96	6.13	7.91
TMEM150A	2	85598547	6.13	6.05	8.11	5.93	6.5	6.98	6.93	6.44	6.31	6.72	5.88	5.95	5.56	7.66	6.44	6.04	6.09	6.13	6.65	6.99	5.97	8.5	2.24	5.98	5.66	6.17	5.99	5.93	7.12	7.41	6.34	6.66	6.77	6.12	6.33	6.62	6.36	6.79	5.91	6.7	6.25	5.03	6.6	7.37	5.63	5.78	6.74
USP39	2	85602856	6.39	7.16	5.98	1.36	6.76	6.46	5.78	7.75	7.45	6.33	6.04	8.38	7.22	8.45	2.92	6.41	5.37	6.87	6.2	7.15	6.77	8.87	6.52	7.8	6.19	7.16	6.6	1.62	1.14	8.67	4.27	0.89	7.6	6.37	7.67	8.95	7.74	6.8	7.55	1.97	1.7	0.52	6.84	7.38	6.88	7.52	6.63
C2orf68	2	85605254	1.13	5.93	0.46	4	4.49	4.15	3.96	4.76	1.33	4.81	4.34	5.75	3.63	4.74	6.66	4.58	4.97	4.83	1.15	4.37	4.17	5.16	5.2	6.27	6.53	4.7	3.16	5.35	1.97	5.79	5.6	6.96	5.3	6.05	3.96	5.98	4.96	2.52	2.31	1.64	5.08	1.16	5.5	6.24	6.32	5.61	7.79
ATOH8	2	85751344	5.52	6.94	0.34	3.92	3.6	3.84	5.01	4.81	4.53	2.06	4.71	0.34	5.49	5.53	4.06	5.36	4.23	3.9	6.18	5.04	4.32	5.37	4.51	3.95	4.13	4.19	5.04	5.08	4.42	3.11	2.89	5.08	5.62	1.33	0.38	3.72	4.8	0.31	2.53	3.83	5.03	2.52	4.13	4.36	4.5	2.33	5.02
ST3GAL5	2	85837120	3.1	2.03	1.3	8.15	7.86	6.79	4.59	8.29	8.16	3.37	2.8	5.59	7.06	5.19	1.18	7.19	3.44	5.48	8.78	5.97	3.61	4	3.42	7.03	5.52	7.36	7.28	1.49	5.34	3.49	6.56	2.06	6.71	7.69	6.59	6.17	8.26	7.99	2.08	3.09	6.5	4.21	8.09	1.86	8.14	3.07	6.27
POLR1A	2	86020216	3.29	4.55	4.49	2.75	6.01	4.18	7.28	4.44	5.22	5.26	4.81	4.73	4.44	4.82	3.89	5.2	5.73	4.1	5.06	3.68	6.89	4.79	0.49	4.32	5.04	0.77	0.69	5.26	4.28	6.96	5.49	4.34	5.03	4.49	4.48	4.7	4.7	4.07	5.83	6.29	6.32	4.18	2.43	4.73	4.99	4.68	4.67
PTCD3	2	86106223	2.94	7.4	1.65	6.98	0.82	7.59	6.57	5.7	5.37	3.29	6.81	6.98	2.12	3.22	6.5	5.29	6.48	6.93	7.1	0.34	1.78	8.67	7.45	2.55	0.96	5.6	7.96	5.54	6.62	5.24	2.91	7.33	3.12	6.64	6.32	7.83	5.52	4.9	7.3	7.72	6.01	2.56	6.82	6.51	4.75	6.28	4.84
IMMT	2	86143932	9.06	5.64	3.44	5.37	5.55	7.18	6.2	7.49	5.52	5.64	4.89	4.24	3.34	4.98	5.31	6.17	0.99	5.44	6.52	5.08	3.51	6.18	5.5	8.69	8.6	5.33	6.21	5.27	0.88	5.4	7.2	7.88	1.24	6.11	3.49	6	5.75	6.04	7.63	7.71	2.6	5.98	6.14	1.56	5.98	3.46	8.06
MRPL35	2	86199355	5.68	5.41	5.11	6.91	7.02	6.27	5.54	5.61	7.72	5.76	5.6	5.75	5.12	4.12	5.76	5.38	0.99	4.56	6.81	6.31	5.34	4.64	5.97	5.36	5.85	5.45	6.01	4.81	6.1	5.02	5.14	5.3	5.72	4.81	5.51	6	6.82	5.24	1.2	4.6	6.8	5.64	6.09	7.48	7.68	5	6.2
REEP1	2	86213993	4.75	6.26	6.19	6.19	5.21	6.2	7.41	6.84	2	1.45	6.73	5.1	6.39	7.3	3.2	6.18	5.98	7.74	4.43	5.76	6.2	6.89	7.95	4.31	6.44	6.59	5.58	6.88	6.72	6.51	6.6	6.19	6.46	7.93	7.86	6.89	4.09	3.78	7.29	7.25	5.86	5	5.85	3.61	6.39	2.92	6.49
KDM3A	2	86440647	7.87	5.77	5.66	5.87	4.95	1.52	6.18	4.24	4.57	5.91	3.47	9.44	7.55	5.94	4.74	6.32	5.6	9.42	4.39	5.51	5.54	5.77	5.22	8.28	6.41	5.73	6.58	5.1	3.66	4.73	6.66	3.64	4.61	5.58	2.27	6.43	2.51	9.23	4.3	0.4	7.87	3.86	5.87	6.78	5.76	4.24	5.42
CHMP3	2	86503430	6.67	7.81	5.53	6.53	6.67	3.55	1.06	8.16	5.36	7.9	5.79	6.67	7.84	7.03	6.17	7.2	6.18	6.99	6.64	2.26	7.58	9.03	3.68	4.58	8.34	8.36	1.2	6.67	6.67	6.67	6.47	5.6	6.92	6.24	6.23	6.67	7.78	6.67	7.92	7.55	7.08	5.05	6.67	6.94	5.63	7.71	7.91
RNF103	2	86603398	5.99	5.78	6.11	5.02	3.06	5.34	5.32	4.9	5.11	5.8	5.98	5	5.67	5.86	7.35	5.26	6.39	5.71	5.38	0.8	5.78	5.73	6.2	2.49	5.32	5.97	4.55	8.06	7.02	4.82	5.42	5.48	5.96	4.9	6.15	5.53	6.31	5.25	2.75	5.35	5.95	4.52	4.72	5.93	6.5	5.58	5.95
RMND5A	2	86720291	4.45	1.41	4.56	4.16	5.27	5.36	4.22	1.87	5.55	3.17	4	3.24	2.41	4.62	5.77	3.3	3.51	5.26	3.35	2.28	4.23	4.69	5.8	5.48	1.84	4.03	4.04	5.04	5.54	5.36	2.6	5.13	4.44	4.87	4.03	4.82	4.37	5.11	3.95	4.23	4.82	1.08	3.38	3.07	5.96	3.9	4.8
KRCC1	2	88027205	6.32	7.71	7.45	4.73	5.98	8.13	7.18	7.19	4.63	7.43	4.88	5.71	5.66	8.13	7.16	4.89	7.25	5.4	4.24	4.73	4.79	4.67	7.24	4.46	4.67	5.02	5.05	5.02	6.2	5.62	5.74	6.95	5.41	8.17	6	7.19	6.17	6.22	1.8	8.11	6.28	5.35	7	5.55	9.97	5.11	6.74
MAL	2	95025677	6.6	6.26	8.21	8.4	11.38	12.08	7.05	7.62	8.69	10.42	11.31	11.28	10.61	9.13	10.69	8.48	10.96	10.81	8.25	4.46	11.81	11.43	5.66	9.56	10.46	9.95	10.98	11.6	7.12	10.71	6.35	7.15	9.66	7.07	8.09	9.72	7	7.32	6.4	8.15	11.53	8.24	11.03	6.06	9.69	6.03	9.2
MRPS5	2	95085369	6.68	4.15	7	2.31	8.89	6.02	6.47	6.56	6.39	6.38	6.94	6.66	5.07	7.22	8.99	6.74	6.16	7.02	6.04	6.1	6.8	6.69	7.55	6.59	6.55	5.28	2.37	6.83	6.17	7.48	6.19	3.69	6.23	6.76	7.57	6.91	6.99	6.56	2.84	6.25	6.12	2.09	7.08	6.24	7.09	6.21	7.44
KCNIP3	2	95297327	7.63	7.85	6.39	8.37	6.62	7.69	4.93	9.09	8.82	8.15	7.02	6.72	4.04	9.14	3.59	6.98	5.54	5.36	7.07	6.96	5.48	4.67	7.65	7.31	0.63	6.27	7.11	6.87	6.22	8.99	7.47	5.69	6.97	9.17	6.92	6.96	0.56	4.2	8.27	6.94	6.1	3.87	6.17	5.98	8.09	7.01	7.3
FAHD2A	2	95402708	6.47	6.83	7.28	7.09	6.42	6.95	6.22	5.36	6.81	3.77	6.01	6.82	7.34	4.1	6.99	6.9	6.29	6.88	7.5	6.65	7.74	6.48	7.23	4.9	6.01	7.91	6.29	7.45	6.34	4.71	5.54	7.42	6.47	5.95	7.13	6.5	8.75	1.42	5.92	5.61	7.39	3.77	7.45	6.31	7.14	5.61	7.03
STARD7	2	96184859	8.21	6.91	7.89	7.47	7.48	7.63	6.12	7.53	7.72	5.96	0.57	2.74	7.2	4.74	7.25	6.45	6.55	4.23	5.5	8.58	6.44	6.38	8.57	8.5	6.37	7.38	7.76	5.67	6.28	7.47	7.91	7.88	4.7	6.84	8.74	8.19	8	7.48	7.21	5.76	7.21	5.69	5.32	4.31	7.31	7.71	8.2
TMEM127	2	96248514	3.23	6.57	2.28	0.85	1.5	0.7	1.26	3.55	2.73	0.75	0.44	5.8	6.2	0.48	0.93	0.94	0.7	1.18	3.33	3.03	7.34	1.53	0.99	1.11	0.77	5.02	3.54	0.76	2.54	3.25	1.29	4.66	1.86	1.06	3.67	1.6	0.51	0.95	0.79	6.71	0.82	5.89	2.07	7.06	7.89	0.26	6.54
CIAO1	2	96266159	5.18	7.56	5.79	5.45	2.28	2.91	7.03	8.53	6.9	4.11	5.47	5.05	6.78	2.2	6.09	9.08	3.39	7.14	5.7	8.14	1.4	7	6.38	1.04	7.32	7.83	7.06	7.17	4.87	0.7	7.2	7.65	7.66	6.19	5.88	5.27	6.59	3.94	6.15	6.25	6.83	1.38	7.01	5.08	8.23	3.3	7.33
SNRNP200	2	96274338	8.47	3.77	9.19	6.37	6.09	8.81	8.02	8.59	6.73	8.13	6.92	8.18	6.64	4.31	5.62	9.21	8.03	7.35	6.76	7.15	5.1	9.37	5.76	4.89	3.26	7.37	8.24	2.26	8.14	7.76	6.99	8.41	8.63	6.85	7.88	6.19	9.45	8.42	4.97	5.19	4.49	8.25	9.03	8.4	6.89	7.62	5.28
ARID5A	2	96536743	6.94	6.61	6.67	6.26	8.75	6.67	7.11	5.83	6.73	6.23	7.45	6.41	5.95	6.52	5.71	6.85	6.23	6.76	6.34	7.14	6.69	6.8	5.9	6.88	6.55	6.79	6.53	7.27	7.14	7.43	7.15	7.34	7.21	6.84	6.56	6.96	7.06	6.54	6.96	7.19	6.83	6.78	7.01	7	7.38	6.14	6.44
KANSL3	2	96593170	3.93	4.88	7.18	4.62	4.08	2.25	6.08	6.41	4.03	6.15	2.46	5.73	6.34	6.72	5.04	5.04	4.88	4.87	4.74	4.6	5.05	7.96	5.33	5.37	4.67	5.65	1.53	4.54	4.8	5.15	4.95	5.01	5.31	4.32	5.1	4.55	4.98	4.29	5.13	5.23	3.8	0.59	4.87	4.76	5.34	3.96	5.4
LMAN2L	2	96705929	6.82	5.78	5.52	7.77	6.4	6.66	6.73	6.22	6.56	1.96	7	6.66	6.29	4.94	6.54	8.57	7.65	5.82	4.06	6.93	6.63	6.2	7.12	5.82	6.69	4.84	7.22	6.38	6.39	6.53	6.14	7.57	7.37	6.67	6.09	6.95	3.76	6.51	4.82	5.23	5.33	4.01	6.3	6.41	7.04	6.7	6.95
CNNM3	2	96816245	1.08	2.59	2.12	1.4	2.1	5.05	2.52	1.73	1.64	6.16	1.92	2.28	1.56	3.02	1.99	5.2	2.46	1.67	4.13	1.08	1.56	2.15	1.26	1.59	2.36	2.06	1.72	2.04	1.86	2.46	1.87	0.76	1.01	1.53	3.5	2.03	4.64	2.07	3.09	0.67	3.36	1.53	2.02	4.49	7.26	1.04	3.62
ANKRD39	2	96836611	6.94	7.62	8.48	6.58	6.91	7.06	7.73	6.68	6.41	6.72	7.03	7.39	5.01	7.02	4.13	8.23	7.06	7.92	6.42	6.09	7.2	7.17	7.1	6.75	7.35	6.23	6.62	7.47	5.19	6.47	6.36	2.86	6.77	6.81	8.05	6.9	6.75	8.28	7.41	5.95	7.37	7.99	6.86	5.77	7.77	7.32	7.45
FAHD2B	2	97083583	4.68	8.51	7.51	8.48	5.71	5.05	4.52	6.53	6.36	5.51	5.56	5.93	5.45	3.03	6.12	5.36	6.66	6.33	1.23	8.18	7.57	5.63	1.21	5.54	5.22	5.88	5.71	0.59	5.05	4.21	6.33	6.49	5.35	6.64	5.15	5.37	8.37	5.63	1.12	6.07	5.1	5.4	4.57	6.55	5.51	5.23	7.14
ANKRD36	2	97113153	6.06	4.16	5.16	4.28	3.3	5.13	4.18	5.89	2.76	6.06	5.36	4.86	5.25	5.08	4.61	3.39	5.64	2.83	1.54	5.16	6.05	7.61	6.45	3.96	6	2.81	2.24	5.69	4.67	2.07	2.98	6.37	7.41	5.93	3.76	7.67	5.77	0.3	3.65	1.65	3.28	3.91	1.54	1.5	6.65	5.05	4
ANKRD36B	2	97492663	5.43	6.12	0.9	5.04	5	5.9	1.37	2.96	3.88	5.49	5.11	6.45	5.85	4.65	6.74	3.55	4.48	0.7	5.93	4.97	6.95	5.33	5.38	3.31	4.89	4.77	4.15	3.6	4.91	2.75	2.27	4.28	6.04	0.79	4.42	2.9	5.11	0.54	5.64	5.53	4.98	5.8	7.48	5.01	7.81	3.84	1.73
COX5B	2	97646062	8.07	9.4	8.43	7.97	8.27	10.52	10.12	7.88	6.71	10.34	4.89	9.89	7.34	8.29	9.41	8.37	9.69	9.88	9.86	10.38	8.24	5.62	8.31	9.55	9.14	8.97	9.52	9.06	6.94	9.48	8.4	8.79	7.1	10.15	10.02	9.47	8.57	9.96	8.95	7.09	7.3	8.67	9.08	8.02	9	9.55	8.93
ACTR1B	2	97655939	5.74	5.57	7.93	6.88	6.28	8.57	7.33	6.03	4.96	6.5	3.81	5.61	5.9	6.82	6.88	7.03	6.54	7.06	6.06	6.14	5.46	6.5	6.14	6.69	6.05	7.17	6.12	6.26	6.49	6.85	6.55	6.13	6.4	7.19	6.31	5.77	7.55	6.36	5.56	6.58	6.65	3.08	6.31	6.11	6.64	1.45	6.27
COA5	2	98599314	7.21	8.54	6.54	7.1	7.27	7.16	1.51	8.06	6.55	7.07	8.38	8.26	5.01	6.25	8.79	8.55	2.37	7.18	6.76	8.01	7.26	7.15	7.07	4.83	8.94	7.73	6.07	9.26	3.94	8.45	7.29	6.88	8.77	4.6	7	7.17	6.99	0.86	6.59	6.34	5.63	4.31	8.12	9.3	6.46	6.73	7.39
UNC50	2	98608579	8.16	8.26	7	4.52	7.47	8.38	7.46	8.38	6.93	1.97	7.68	7.32	6.84	4.6	8.29	8.05	8.44	7.21	8.23	7.54	6.06	7.24	7.61	4.29	7.93	1.67	6.75	9.04	7.62	7.46	6.24	6.44	8.75	7.9	9.23	8.01	8.8	6.31	8.12	3.74	1.04	0.86	6.07	8.31	8.01	8.59	9.21
LIPT1	2	99154955	7.41	5.41	4.37	5.07	5.25	4.96	4.38	5.52	4.26	5.16	0.76	5.26	5.03	4.85	7.63	1.66	5.01	0.77	5.28	5.17	4.66	5.12	4.6	4.59	5.24	4.32	4.86	4.93	5.57	6.64	4.71	1.19	5.03	7.37	5.31	5.4	5.31	0.96	4.52	4.97	5	3.42	5.49	4.92	6.79	4.95	5.65
MITD1	2	99161427	6.79	6.79	7.99	6.64	6.78	9.79	6.7	5.73	5.95	6.24	6.74	8.12	5.31	7.01	6.55	6.92	1.43	8.65	6.19	5.66	7.74	6.95	6.62	6.84	6.51	5.65	5.77	6.87	7	5.79	6.23	7.81	6.77	6.88	6.2	7.41	6.66	6.55	5.6	2.65	6.85	5.61	7.48	6.52	7.87	6.97	7.86
MRPL30	2	99181152	0.64	3.04	3.32	5.19	2	6.14	6.05	3.4	3.69	0.7	5.83	1.55	0.9	0.49	5.84	3.25	3.54	0.7	3.35	5.84	3.53	3.95	5.97	3.89	0.93	0.88	1.13	0.95	6.06	5.7	5.94	6.01	1.19	3.03	3.79	0.86	4.61	0.7	8.06	0.73	0.58	0.38	6.23	4.87	5.12	6.52	5.42
TXNDC9	2	99318982	7.02	7.06	5.29	6.94	8.77	7.04	7.24	7.14	6.65	6.7	7.07	6.18	6.18	6.8	5.96	8.18	6.96	7.13	3.53	6.04	6.63	1.49	7.8	7.29	7.31	8.12	7.13	6.97	6.16	6.13	7.2	7.36	7.11	6.61	3.08	7.15	7.33	6.53	5.4	5.3	6.87	6.28	7.54	7.6	8.31	8.7	7
EIF5B	2	99337371	4.08	0.79	1.77	2.69	2.71	4.4	4.03	6.55	2.48	5.37	4.55	6.19	2.88	2.91	1.87	4.41	4.18	4.4	4.94	4.08	4.54	4.24	3.51	5.36	3.56	3.47	4.26	5.21	4.93	5.37	2.12	5.67	4.33	3.61	2.36	4.55	2.82	6.98	3.7	3.64	4.73	3.91	4.66	4.48	5.07	3.78	4.36
REV1	2	99400475	6.49	1.66	1.9	2.24	4.23	7.33	1.59	6.36	4.17	3.92	4.44	5.44	4.59	4.03	2.26	4.69	0.38	4.42	4.51	4.2	5.98	1.71	0.88	4.16	1.23	2.08	3.06	1.36	5.61	4.04	6.17	3.84	0.88	6.28	6.48	5.53	2.24	4.01	1.13	4.01	4.11	0.24	4.22	0.69	4.59	4.55	4.34
CHST10	2	100391860	5.42	5.15	0.65	4.12	5.98	5.27	5.32	3.67	3.9	5.81	5.04	4.96	4.24	5.48	0.58	8.23	5.19	5.27	6.18	3.14	4.78	6.31	5.13	5.4	5.4	3.9	5.82	0.45	5.17	5.05	5.76	0.7	5.27	5.43	6.59	5.65	4.96	8.16	4.02	0.61	5.55	2.96	4.43	5.24	4.54	5.7	5.4
PDCL3	2	100562993	7.75	6.61	6.11	6.19	7.25	7.15	8.2	7.6	7.38	7.08	7.3	7.78	6.64	6.02	6.99	8.16	6.14	8.4	6.38	5.74	7.53	5.72	7.53	7.67	7.59	6.41	6.25	5.77	6.58	5.96	6.55	6.6	7.76	7.53	7.2	5.77	5.91	6.08	5.38	7.48	6.8	5.31	6.16	6.07	6.76	6.46	7.74
RPL31	2	101002229	9.22	11.31	9.08	10.45	8.25	7.51	9.56	11.18	10.25	11.04	10.68	9.5	10.65	10.23	10.53	8.62	11.28	2.02	10.14	8.05	9.54	6.82	9.83	9.64	9.13	11	8.37	8.4	9.87	9.98	10.13	9.94	9.61	10.72	8.91	8.67	9.98	8.52	8.41	10.96	8.42	10.17	8.02	10.55	8.35	10.68	10.09
RNF149	2	101271219	5.1	5.26	5.25	4.05	5.16	2.98	5.13	4.94	4.99	4.6	5.1	0.63	4.99	5.09	5.06	5.19	5.01	5.09	4.88	5.13	5.13	5.16	3.9	4.99	0.63	5.12	7	5.82	5.15	5.08	5.07	0.68	5.4	5.27	5.04	5.14	5.18	0.3	1.29	5.24	5.17	7.1	5.18	3.88	5.6	5.03	5.26
MAP4K4	2	101696850	4.78	7.35	0.3	6.02	5.76	5.73	2.32	3.97	6.2	5.17	5.28	6.06	3.69	2.18	5.99	0.3	4.53	6.33	6.89	3.44	4.9	5.59	5.41	0.26	5.43	3.74	0.91	4.84	3.31	5.28	6.15	1.15	4.21	7.58	1.58	4.84	4.48	0.26	0.26	4.27	4.58	7.46	5.19	4.21	6.02	1.74	5.47
MRPS9	2	105038069	6.66	6.52	6.61	8.72	8.56	6.75	6.83	6.34	6.58	6.86	8.11	7.25	6.45	6.9	6.35	5.91	6.45	7	7.26	4.46	6.11	6.12	7.2	7.56	6.19	6.16	6.06	6.42	6.4	3.75	6.02	1.16	1.94	6.7	6.7	6.96	8.16	6.83	6.41	5.77	6.83	4.39	6.94	6.96	7.93	8.28	7.41
C2orf49	2	105337532	7.35	7.39	2.77	5.38	6.62	5.5	5.94	6.42	5.79	5.97	5.16	5.92	5.79	5.55	2.59	8.25	4.62	6.28	4.16	6.21	5.56	5.92	5.56	5.68	8.06	2.75	5.54	5.32	7.23	5.71	7.26	5.96	2.54	7.79	6.19	6.45	8.03	4.86	9.19	5.79	5.36	7.53	4.19	3.91	6.91	4.71	6.68
UXS1	2	106093303	6.55	5.88	6.02	5.18	1.85	4.95	6.56	5.78	7.1	5.29	6.46	5.25	5.41	8.45	5.94	7.16	5.7	1.92	7.59	5.66	6.55	7.38	7.25	7.03	5.48	6.28	5.52	5.52	6.92	5.16	7.7	5.83	7.19	7.35	8.41	5.89	3.49	5.86	3.14	6.85	2.45	3.92	5.94	6.22	6.12	6.61	6.25
ST6GAL2	2	106801600	7.58	3.59	3.97	5.54	7.78	7.1	3.6	2.9	2.14	3.34	6.88	6.98	5.43	4.19	6.29	5.92	4.57	1.52	5.4	7.08	8.32	3.63	7.81	3.76	8.02	8.03	6.65	8.22	6.32	3.12	4.7	7.48	8.07	7.08	6.62	2.08	8.66	7.18	4.26	4.18	8.37	8.15	5.7	7.98	4.22	2.04	8.44
GCC2	2	108449191	2.66	0.92	4.54	4.91	4.31	4.15	5.77	4.4	3.11	5.65	1.39	2.49	5.43	3.73	4.75	4.39	4.09	4.63	4.53	3.65	3.23	4.73	3.63	3.75	3.44	2.01	1.96	3.96	4.02	3.72	6.1	3.95	1.1	3.73	4.82	4.47	0.26	3.77	3.82	3.68	3.44	2.23	3.74	2.99	5.81	3.46	4.46
LIMS1	2	108534355	1.74	5.25	7.55	1.74	7.06	2.36	2.31	4.57	0.76	1.6	1.4	1.61	0.98	1.3	2.57	2.81	4.11	2.14	2.18	1.61	4.4	1.16	1.48	2.69	2.18	2.66	1.84	0.99	3.51	3.18	4.61	0.5	1.51	2.49	1.93	2.93	1.29	6.45	1.79	0.65	2.72	3.01	3.85	0.49	8.87	2.18	1.71
RGPD5	2	109792758	3.83	6.82	4.47	0.82	3.9	0	5.35	0	0	0.91	0	2.2	0	0.36	0	3.58	0	0	2.78	0	0	0	3.83	0	0	2.46	5.39	3.55	1.53	0	2.33	0	0	0	4.82	0	0	3.37	5.53	0	1.95	3.59	4.23	0	0	0	0
MERTK	2	111898607	6.33	5.73	5.84	6.14	7.92	6.4	7.28	5.6	5.12	5.18	5.58	4.63	4.7	5.19	5.64	6.15	5.41	5.9	5.27	5.61	0.99	5.63	5.36	5.42	5.46	5.75	2	5.58	5.67	5.33	5.7	4.97	5.61	5.59	4.82	5.74	7.11	5.61	5.03	6.06	6.52	3.48	6.14	6.26	7.69	4.66	5.43
ZC3H8	2	112211529	4.72	4.85	6.05	4.42	5.57	5.61	5.89	5.14	3.75	4.72	5.19	6.1	3.27	4.89	1.48	5.29	4.59	5.35	4.61	4.97	5.18	4.53	4.82	6	5.22	5.65	6.55	7.21	5.5	5.14	3.19	3.85	5.4	5.6	2.14	5.63	4.06	5.25	2.88	4.2	4.76	1.08	5.61	4.75	5.73	1.41	5.85
POLR1B	2	112541915	5.15	5.4	5.12	3.54	4	4.31	1.77	3.48	5.82	5.04	5.28	7.61	6.33	3.55	5.05	0.39	4.07	8.64	5.3	1.79	3.79	5.64	3.79	5.83	6.07	5.87	1.73	5.5	5.5	4.24	6.72	5.87	6.18	5.6	5.61	7.07	5.53	5.08	5.15	5.48	6.34	3.71	3.6	4.95	6.38	5.12	5.3
CHCHD5	2	112584240	6.55	7.03	7.07	8.89	6.76	5.4	7.03	4.82	7.9	6.66	4.61	6.47	6.96	7.63	4.57	2.64	8.68	7.01	6.65	7.72	6.71	6.61	6.69	8.14	6.83	8.28	2.93	5.88	6.83	6.7	6.7	8.83	7.31	7.37	6.71	6.75	6.62	6.95	4.98	6.74	3.39	5.73	9.35	3.4	7.26	6.7	6.92
SLC20A1	2	112645939	4.42	4.37	3.03	4.09	5.68	7.81	5.4	5.39	4.27	5.15	5.69	0.56	3.22	8.42	7.5	0.97	5.33	0.87	5.06	4.34	5.38	5.43	6.08	0.52	8.74	5.28	5.69	5.32	4.9	2.45	3.24	6.56	6.61	5.65	7.46	6.01	5.68	8.21	7.68	3.34	5.92	3.72	5.93	6.96	6.68	8.07	6.98
IL1B	2	112829751	9.54	9.52	9.57	9.4	9.63	9.69	9.7	9.47	9.42	9.52	9.84	9.54	9.17	9.65	9.6	9.59	9.54	0.96	9.27	9.57	9.58	9.7	9.65	9.48	9.63	9.53	9.5	9.46	9.11	9.43	9.79	9.68	9.56	9.85	6.09	9.25	9.58	9.4	9.19	9.33	9.65	9.71	9.73	9.51	10.79	9.58	9.45
CBWD2	2	113437691	5.01	5.13	7.57	5.28	5.02	6.31	5.22	5.01	6.42	5.59	5.11	4.47	5.1	5.1	3.88	5.5	5.36	7.82	2	4.98	4.98	5.09	5.07	7.62	6.01	4.92	2.27	5.84	6.85	1.81	4.5	5.13	5.04	7.51	6.91	5.03	5.77	5	4.77	4.1	5.24	5.04	6.57	5.16	5.09	6.5	5.6
RABL2A	2	113627229	6.14	0.9	1.14	0.75	1.78	1.23	6.88	1.85	3.36	3.21	4.43	1.35	3.66	5.92	1.78	2.21	3.56	1.56	7.21	5.31	1.68	4.66	2.24	0.14	1.32	5.07	4.46	4.6	2.52	1.12	2.79	2.6	5.53	2.87	3.98	4.98	5.45	3.08	3.42	0.77	4	1.98	3.12	2.95	5.27	3.07	3.57
SLC35F5	2	113705011	4.28	3.83	7	4.73	8.64	4.83	9.52	7.47	5.19	7.18	7.75	4.1	5.2	4.51	2.78	4.4	6.31	4.41	5.66	2.3	3.9	4.64	4.46	4.75	1.09	4.21	2.65	5.15	6.79	4.62	4.94	4.49	5.19	3.6	4.85	1.19	5.78	4.85	4.32	4.83	4.11	0.7	5.29	3.96	5.88	4.62	7.22
ACTR3	2	113890063	6.31	7.55	3.49	9.14	6.78	4.54	6.65	2.35	5.96	7.63	5.94	4.66	6.89	8.23	7.76	6.14	7.52	6.15	6.27	7.09	5.03	7.41	8.71	7.39	7.05	6.82	6.03	5.53	6.74	6.77	4.22	6.86	5.96	4.7	7.25	6.39	4.63	7.01	3.65	6.99	8.79	3.97	7.36	6.71	6.7	7.94	6.86
DDX18	2	117814691	3.08	3.33	7.08	6.66	4.66	5.64	3.58	5.29	3.64	4.98	4.14	4.58	6.49	5.19	5.85	5.24	5.81	4.56	3.04	4.45	5.34	4.9	1.64	5.58	5.03	4.65	4.63	1.82	4.63	4.72	6.87	4.73	3.4	4.77	5.77	4.86	8.31	7.06	5.42	1.58	4.58	1.39	5.32	3.96	5.82	3.95	5.12
CCDC93	2	117915478	4.3	3.88	6.73	7.13	4.33	6.49	6.31	5.93	4.21	5.54	6.55	4.65	3.2	5.02	6.14	6.71	6.36	4.64	3.08	4.95	6.84	6.35	6.8	3.13	6.74	3.84	0.25	3.13	5.65	4.5	6.1	5.05	7.45	3.01	4.34	4.31	5.54	4.7	6.27	3.17	4.87	3.95	3.76	4.26	6.31	0.12	7.46
INSIG2	2	118088452	4.16	5.27	5.17	5.75	5.83	5.27	7.18	4.44	2.13	6.35	5.01	4.66	4.5	0.77	4.81	5.28	6.38	1.4	4.08	5.22	3.95	7.96	6.59	5.56	1.52	4.84	5.71	5.01	4.77	4.8	6.23	3.88	5.44	3.91	4.02	5.85	6.2	4.54	5.54	5.06	5.41	3.62	5.2	6.15	6.52	4.88	4.58
DBI	2	119366921	9.76	10.47	6.14	9.88	8.54	10.39	7.95	10.15	9.74	8.76	7.83	9.83	10.65	9.58	10.67	9.59	9.71	8.07	11.42	10.01	9.28	9.84	8.49	9.68	9.33	9.89	9.38	8.43	7.98	10.68	9.74	9.86	10.99	10.89	10.05	10.15	9.53	10.73	8.44	9.66	10.24	9.84	7.68	10.25	10.04	9.67	9.84
TMEM177	2	119679167	8.13	7.12	5.1	5.83	6.63	7.46	7.01	6.47	5.91	6.45	8.26	6.85	5.87	6.68	1.02	6.61	6.96	6.75	6.79	7.76	7.24	6.35	6.01	6.89	7.09	6.21	6.25	5.11	6.7	6.59	6.33	1.2	7.55	6.09	6.26	6.67	6.92	7.36	4.28	6.73	6.81	5.79	6.98	6.92	8.55	6.74	7.53
EPB41L5	2	120013077	4.9	4.78	8.88	5.04	4.54	0.72	5.29	7.41	4.38	3.75	4.92	1.16	3	5.11	4.58	1.45	5.18	4.89	4.65	5.06	3.86	0.5	3.87	5.23	4.3	4.6	4.3	3.97	5.46	4.29	2.59	4.68	5.03	5.33	4.56	4.51	1.81	6.8	3.71	4.3	4.52	0.86	5.13	3.25	5.89	4.5	5.21
RALB	2	120240064	8.22	6.39	6.86	7	5.68	6.05	6.68	5.82	5.86	5.57	8.75	0.78	6.12	5.77	7.6	6.98	6.27	0.7	6.2	7.51	6.92	6.76	7.25	7.3	5.85	6.67	6.18	5.07	6.07	5.72	6.36	6.12	6.85	7.31	7.95	5.55	7.68	8.43	7.72	5.86	6.38	6.29	6.24	5.29	8.21	7.33	7.27
CLASP1	2	121337776	3.85	4.21	5.06	3.95	4.38	6.74	8.18	7.59	3.01	6.13	6.87	0.49	5.16	5.81	4.69	6.21	4.9	6.25	6.15	4.01	5.7	4.05	5.57	4.65	4.92	7.12	6.23	5.82	3.94	7.21	7.85	5.12	4.59	4.75	2.45	4.69	5.52	6.66	3.08	4.72	4.79	2.34	4.94	5.52	5.2	6.22	5.06
TSN	2	121737103	3.12	6.9	7.9	7.13	6.55	6.94	6.57	7.02	7.72	3.72	6.75	6.99	6.04	7.02	7.17	8.48	7.01	6.29	6.5	3.61	7.59	6.89	6.55	6.93	9.39	6.73	4.25	7.84	6.75	7.82	6.96	5.64	6.11	2.68	9.24	6.66	5.79	6.82	5.61	7.33	6.08	3.63	8.18	7.26	7.39	3.03	7.37
CNTNAP5	2	124025287	5.22	5.38	6.24	5.32	5.05	5.2	7.23	4.45	0.86	0.67	4.5	1.49	4.11	5.27	1.74	4.02	7.53	5.16	2.41	7.11	7.82	4.92	3.81	5.55	4.02	7.46	5.82	6.35	4	3.94	6.82	4.04	0.81	4.77	4.12	5.02	4.65	5.83	7.59	5.62	1.66	1.31	5.11	4.61	5.7	1.43	4.94
BIN1	2	127048027	6.55	6.45	6.48	3.12	5.83	7.65	6.29	6.43	3.05	7.1	6.93	6	6.6	6.8	3.06	7.23	6.75	6.71	5.46	4.91	6.24	6.76	4.71	2.98	6.29	1.94	8.18	5.51	7.17	6.02	4.56	6.57	6.65	7.8	6.7	6.94	6.01	5.04	6.06	6.66	5.59	2.74	6.6	6.52	7.34	7.48	6.3
ERCC3	2	127257290	0.95	7.24	1.75	7.51	5.63	6.14	5.83	5.54	3.03	5.44	5.36	5.4	7.37	5.56	0.59	5.58	3.32	8.11	4.49	5.28	5.17	5.6	8.24	5.56	5.34	5.42	4.24	6.51	5.62	4.82	5.38	6.48	8.03	5.46	3.51	5.86	5.75	5.91	2.04	4.97	5.25	4.57	5.62	7.41	5.94	6.44	7.13
IWS1	2	127436207	5.36	5.65	6.33	6.61	6.32	6.54	1.05	7.74	5.81	6.54	8.49	6.39	4.79	0.68	5.22	2.55	0.57	4.46	5.33	5.57	5.84	1.49	3.97	6.22	5.82	7.31	6.94	4.12	6.61	7.39	3.78	6.06	6.12	7.89	3.02	6.21	5.73	0.57	7.57	5.85	6.11	6.76	2.56	5.16	6.68	5.43	6.29
LIMS2	2	127638381	5.7	7.59	5.35	2.88	5.95	6.18	5.34	5.54	5.04	5.37	5.61	5.26	4.67	5.65	6.71	5.44	4.22	5.38	5.11	5.31	5.48	5.33	4.84	5.17	5.54	4.14	4.9	5.31	5.05	5.46	1.9	5.79	5.5	6.69	5.34	5.18	5.48	5.34	2.37	6.9	5.22	2.94	5.53	5.57	6.11	5.08	5.8
GPR17	2	127645864	0	5.7	0	0	0	0	0	7.81	7.79	1.25	0	0	9.7	0	7.11	0	7.43	0	9.12	0	0	0	7.91	5.54	0	0	0	0	0	6.88	4.98	0	0	8.2	7.13	0	0	0	5.35	7.65	0	0	0	0	0	7.44	0
WDR33	2	127701027	0.49	5.68	5.8	5.81	5.77	6.21	7.67	8	6.8	1.99	8.81	5.96	5.56	5.96	6.21	5.94	6.41	6.03	0.73	5.33	5.64	0.51	6.31	4.99	4.19	5.26	5.77	1.98	8.54	7.52	1.46	5.7	2.88	6.05	6.58	6.62	7.04	0.29	6.84	4.46	5.7	3.85	7.46	0.54	4.64	2.34	5.36
POLR2D	2	127843553	6.07	6.14	6.3	6.17	6.1	2.24	5.41	6.36	3.73	6.21	6.27	5.94	5.99	7.93	6.29	6.32	5.41	6.41	6.41	6.1	7.44	6.52	5.62	5.66	6.26	5.3	2.91	3.7	1.06	6.01	6.7	5.64	6.07	8.07	6.01	7.27	7.1	5.64	6.04	5.63	6.23	7.31	6.49	7.42	6.74	6.91	6.37
AMMECR1L	2	127861630	5.34	5.59	4.36	4.68	5.87	0.81	4.1	4.53	1.73	4.1	4.96	2.03	4.72	5.17	4.27	4.68	4.48	4.58	4.67	4.09	3.66	4.96	2.14	5.75	4.25	1.82	3.93	4.51	4.2	4.58	5.1	3.8	6.4	7.15	6.09	4.82	5.29	4.58	2.76	6.71	4.86	4.66	4.67	3.94	6.33	1.25	4.6
SAP130	2	127941217	4.48	5.08	4.84	2.87	5.11	5.2	5.04	5.03	4.67	4.79	5.05	2.95	4.62	4.84	1.9	6.32	6.77	5.57	4.2	5.15	5.25	5.75	4.81	4.41	3.15	5.11	3.3	7.43	4.53	5.19	4.86	0.52	5.37	7.72	4.65	5.13	5.7	5.28	4.78	4.9	4.6	4.81	5.05	4.17	5.28	3.78	4.88
UGGT1	2	128091200	6.03	1.69	3.97	4.32	2.82	4.62	6.95	5.04	3.22	3.42	1.86	2.23	2.06	3.49	5.51	1.97	4.68	4.67	6.18	5.91	2.13	1.49	4.31	1.21	1.85	4.06	6.48	4.76	3.48	4.05	4.8	2.52	4.51	4.45	4.9	2.52	0.46	2.32	6.21	3.43	0.94	1.36	3.28	1.34	8.33	0.82	5.62
SMPD4	2	130151392	5.01	6.6	5.62	5.23	6.56	6.65	4.76	1.95	6.72	3.72	0.54	5.71	5.71	6.07	5.3	1.44	7.07	6.48	6.83	1.61	6.43	6.68	5.05	2.81	5.79	4.55	0.63	4.55	4.92	4.88	5.99	3.69	4.58	7.31	6.7	6.96	4.83	4.59	5.63	4.46	0.95	7.14	7.51	1.46	5.37	4.57	6.27
MZT2B	2	130181737	5.98	6.01	4.64	2.21	5.6	5.99	6.09	2.88	5.31	3.26	6.53	6.4	5.32	6.51	5.61	6.3	5.97	5.85	5.61	5.36	6.15	6.31	4.39	3.65	6.32	5.37	5.82	6.06	6.02	5.8	6.05	4.64	5.93	6.45	5.89	6.18	3.36	5.4	5.7	6.01	5.64	6.1	6.24	6.35	6.14	5.16	6.19
CCDC115	2	130337933	2.06	7.25	8.17	5.89	6.56	6.7	7.16	7.64	7.73	7.48	6.73	9.23	6.29	6.64	6.66	8.56	4.03	0.9	7.77	7.09	7.79	7.75	2.94	7.59	6.83	5	6.8	6.51	8.37	6.75	3.89	6.86	7.36	7.45	7.12	6.86	7.53	6.45	4.09	6.24	5.57	7.21	7.41	6.92	8.16	7.54	5.43
IMP4	2	130342877	7.44	7.7	7.57	7.54	7.96	7.29	7.54	3.6	7.56	7.22	8.26	5.04	7.34	8.05	7.65	9.85	8.44	7.65	7.16	8.26	7.91	7.47	2.95	7.34	7.87	6.63	8.24	8.16	8.43	1.82	6.97	2.18	8.41	6.98	7.46	7.26	8.03	7.72	7.47	6.94	8.06	6.68	8.13	7.22	8.26	8.43	7.65
ARHGEF4	2	130836916	4.4	7.16	4.18	6.52	4.22	4.39	6.81	6.31	4.17	1.43	4.23	0.45	3.96	4.36	7.16	6.42	4.62	3.15	5.41	0.9	4.1	4.4	4.21	6.87	4.08	5.52	1.31	8.23	1.24	3.96	6.31	3.26	4.55	6.54	5.68	0.99	4.52	3.45	0.48	0.5	4.87	4.83	4.76	6.32	6.17	6.39	4.65
FAM168B	2	131047876	2.83	3.47	5.23	5.81	1.96	6.61	5.91	2.02	4.68	4.19	4.78	5.24	5.22	5.3	6.53	5.1	5.63	5.09	5.67	6.91	2.53	5.89	5.47	2.92	5.27	6.41	4.99	7.21	5.24	5.11	5.41	2.08	6.06	5.66	6.11	5.14	6.4	5.3	6.93	4.53	6.45	4.81	5.65	6.76	5.87	2.55	2.68
PLEKHB2	2	131104847	5.21	3.6	8.6	7.58	0.71	2.15	6.82	1.21	7.91	0.81	2.62	0.87	7.46	0.9	6.9	6.98	5.05	8.21	7.86	9.18	7.4	7.47	7.8	9.45	0.63	7.79	4.03	0.32	5.81	5.46	7.34	1.95	5.61	8.05	3.43	1.02	8.44	0.42	3.03	5.77	7.47	6.7	2.17	3.09	7.78	6.96	4.31
MZT2A	2	131464900	6.31	6.34	6.12	3.46	6.25	6.42	5.85	6.16	4.9	7.25	6.25	6.36	5.31	5.89	6.06	6.44	4.95	6.36	6.43	6.23	5.89	6.38	6.34	6.12	5.91	5.28	6	6.08	6.07	6.24	6.46	1.91	6.16	6.27	6.2	4.54	6.24	6.1	2.88	6.19	6.23	5.94	6.83	7.06	7.02	5.75	6.59
LYPD1	2	132643286	2.64	6.21	2.37	5.77	7.64	6	1.14	2.75	7.38	6	6.37	6.87	0.61	6.4	6.15	0.87	6.93	8.08	6.78	7.9	7.48	3.42	6.24	5.6	5.82	6.84	6.45	7.86	6.72	7.86	3.43	8.52	6.79	7.15	6.17	7.01	7.25	5.93	9.24	2.68	5.73	8.52	5.97	6.19	6.35	4.16	5.81
TMEM163	2	134455759	5.29	1.51	5.41	6.05	5.67	5.55	6.01	5.49	4.95	6.15	5.74	5.12	5.26	8.01	6.1	6.25	4.86	6.34	1.43	5.6	3.84	6.11	5.69	6.54	5.94	5.98	5.31	6.21	7.14	5.14	4.98	5.73	6.18	1.77	6.23	5.78	5.98	5.12	0.82	6.54	5.6	1.27	6.23	5.75	6.63	5.78	5.64
CCNT2	2	134918235	1.3	4.2	4.8	5.14	4.17	1.97	5.74	1.38	4.29	4.43	4.81	6.53	3.69	6.61	4.98	2.45	3.78	2.07	0.38	3.73	6.31	4.55	6.5	1.8	0.55	4.3	5.37	6.15	5.7	0.44	5.9	2.66	4.55	1.55	4.95	5.22	0.84	4.78	2.17	4.94	4.12	3.75	5.87	4.63	4.53	5.39	1.28
RAB3GAP1	2	135052292	4.74	5.15	6.14	4.06	4.16	4.6	4.46	6.99	6.85	5.88	6.71	5.13	5.28	3.91	7.33	7.4	5.2	3.89	6.22	4.62	4.52	4.67	3.68	5.25	1.56	6.91	4.64	6.37	4.54	6.49	4.28	3.19	5.25	6.39	7.71	4.38	6.79	7.96	5.59	4.52	4.71	7.39	3.69	7.42	5.32	6.79	5.26
R3HDM1	2	135531455	3.44	4.99	4.73	6.99	4.67	5.52	6.92	5.52	6.14	5.8	5.23	4.87	4.99	4.51	7.9	4.77	6.64	6.98	6.92	4.74	5.3	7.99	7.93	1.79	4.77	7.16	6.35	5	7.04	4.54	6.88	5.92	4.92	3.27	2.37	5.08	4.38	3.21	5.54	4.72	2.15	1.08	5.06	5.73	5.37	4.6	3.77
UBXN4	2	135741734	2.27	5.63	5.38	7.89	5.75	4.96	7.64	1.91	5.3	7.01	6.29	5.89	4	7.34	7.86	6.4	6.05	6.55	0.6	6.5	3.7	6.02	4.55	6.51	4.18	6.07	6.18	4.87	4.2	4.98	4.84	4.96	6.15	7.6	6.96	6.43	8.39	4.79	6.58	7.17	5.49	1.57	4.73	8.37	6.66	5.31	7.03
MCM6	2	135839626	5.84	6.45	5.71	8.4	6.37	5.92	6.11	5.54	5.54	5.54	5.3	5.95	4.95	5.63	4.89	5.26	5.2	5.31	1.8	4.93	5.04	5.42	5.72	7.55	5.66	5.68	5.54	5.59	7.09	5.58	5.04	5.93	5.24	7.89	5.99	6.12	6.92	5.31	3.65	0.49	5.22	5.22	6.28	5.55	6.89	7.77	5.9
CXCR4	2	136114349	8.6	11.09	6.91	9.93	10.86	8.59	9.96	9.95	9.45	9.37	8.68	7.44	10.04	9.95	8.83	9.39	8.6	9.76	9.96	10.07	8.75	9.69	8.83	10.17	8.6	7.79	10.03	8.92	10.96	8.67	9.76	9.73	9.34	9.36	9.42	8.75	8.24	8.81	8.49	10.35	9.22	5.62	9.62	9.64	10.47	10.65	8.85
HNMT	2	137964020	8.69	5.98	7.54	5.44	8.84	7.89	8.52	6.46	8.1	6.27	8.26	9.45	3.4	5.58	5.16	6.98	7.25	8.7	6.98	8.16	7.21	8.01	7.1	7.09	9.94	5.78	7.95	9.23	6.83	7.34	7.38	8.75	9.57	6.95	10.04	8.95	6.86	6.16	7.35	1.48	7.42	6.58	8.37	7.71	5.53	6.1	8.7
LRP1B	2	140231423	0.2	6.18	3.56	5.41	5.89	5.53	6.26	5.77	3.64	3	3.47	6.11	0.39	5.01	1.06	6.06	0.9	4.96	2.9	0.15	3.5	4.17	4.63	3.42	2.97	3.5	3.34	1.57	4.27	4.04	4.01	5.52	2.12	3.86	5.02	3.56	4.02	5.92	4.95	2.72	2.87	4.22	3.09	2.74	3.34	3.71	3.64
GTDC1	2	143938068	6.43	4.9	3.33	0.68	5.11	5.29	1.23	7.79	4.26	5.35	5.05	5.44	6.84	5.93	6.06	4.99	6.17	4.72	5.26	5.37	5.34	5.61	5.18	4.28	5.3	5.51	5.53	3.91	5.44	4.98	4.95	1.68	5.05	6.57	4.77	5.24	5.29	5.73	2.79	5.18	5.09	3.34	5.45	5.26	6.34	5.12	5.61
ZEB2	2	144364364	7.12	8.21	5.79	4.9	7.76	5.79	6.71	6.99	0.3	7.1	7.2	7.29	6.47	7.04	7.78	6.63	6.62	8.19	6.67	6.21	0.46	6.08	6.76	6.58	6.11	6.4	5.92	6.57	7.6	8.2	6.82	4.55	6.93	1.96	6.28	5.9	6.66	6.43	7	7.11	2.03	7.25	6.45	3.71	5.5	0.28	6.69
ACVR2A	2	147844517	5.02	5.25	5.36	5.32	5.47	5.24	5.96	4.89	6.21	5.37	4.85	0.38	2.66	4.94	6.8	6.52	4.39	5.3	5.2	6.1	6.27	1.01	5.6	5.98	4.17	5.33	5.16	6.79	0.99	5.51	4.25	5.34	5.5	4.84	6.18	5.16	4.76	5.57	0.85	4.53	5.29	5.34	5.43	5.2	9.5	5.2	5.5
ORC4	2	147930396	7.76	6.91	7.51	7.94	6.48	7.9	7.51	7.3	6.2	6.72	7.3	6.5	6.64	6.32	7.12	6.75	5.82	7.07	6.81	5.99	7.68	7.03	7.41	6.93	8.15	5.57	6.94	7.8	6.63	6.76	6.61	6.89	6.86	5.97	5.89	6.03	5.16	7.01	7.83	5.32	4.96	6.12	8.6	7.05	11.47	4.76	6.99
MBD5	2	148021011	4.44	7.03	4.01	5.05	3.9	4.27	5.37	5.15	0.77	5.98	4.98	3.61	4.24	4	4.06	4.77	6.53	5.12	6.58	7.07	4.47	4.55	5.1	3.91	4.24	6.08	2.2	4.03	1.41	5.14	3.97	3.9	4.17	0.8	4.46	4.42	4.44	4.09	2.72	4.35	4.63	4.01	4.64	1.54	5.58	4.32	5.54
EPC2	2	148644440	4.21	4.51	2.19	7.2	4.79	3.66	4.3	3.72	3.83	4.25	4.79	4.64	1.83	6.87	3.55	5.98	4.9	3.92	5.18	4.84	2.08	4.29	2.43	5.01	3.77	4.31	4.36	3.66	4.23	4.33	6.5	2.76	3.69	4.48	6.69	4.34	0.45	4.44	4.41	0.5	3.47	0.31	4.32	0.84	7.39	2.88	4.3
KIF5C	2	148875227	6.59	5.29	6	5.43	4.91	3.47	3.52	3.39	5.67	5.63	5.16	2.64	4.64	2.35	0.24	4.68	3.65	2.84	2.83	4.94	4.94	5.04	1.43	5.96	5.37	4.27	3.94	5.26	2.4	4.68	3.26	5.99	3.42	2.07	5.09	1.03	5.26	3.4	3.04	6.66	3.98	4.89	4.9	5.79	4.44	0.34	5.33
MMADHC	2	149569637	8.12	9.5	6.21	7.5	6.96	5.52	7.38	7.53	7.28	6.72	7.69	7.59	7.69	8.38	7.15	1.11	7.92	8.73	7.35	7.4	5.01	9.34	7.54	8.74	9.2	4.86	7.21	6.68	3.31	7.09	7.3	7.3	7.22	7.3	8.98	8.6	9.61	8.38	7.08	8.27	7.47	4.85	7.91	7.43	7.78	8.86	7.55
RND3	2	150468195	6.36	7.22	3.32	0.68	7.25	9.51	8.09	6.71	6.2	6.63	8.84	1.75	6.07	8.88	7.05	7.83	6.1	7.72	2.04	5.92	6.74	7.27	5.57	6.71	6.21	6.72	5.97	7.77	7.81	6.71	6.58	7.26	7.7	7.26	8.21	7.2	8.6	3.53	7.82	6.43	6.18	6.5	6.98	5.76	7.45	6.63	7.65
RIF1	2	151409883	0.6	4.49	4.49	4.34	8.51	3.86	4.27	2.13	5.09	0.39	6.64	4.17	5.09	1.07	0.65	3.69	3.81	4.69	4.44	2.01	3.77	4.5	0.19	4.53	4.47	4.13	2.71	4.33	4.73	5.03	2.16	3.78	6.14	4.49	3.87	4.17	0.77	4.64	0.66	4.32	1.46	0.99	6.39	1.96	5.14	5.75	1.59
ARL5A	2	151788984	6.68	5.3	5.68	5.82	5.96	5.49	5.13	6.05	3.52	5.2	4.96	4.91	6.63	5.17	3.12	5.24	5.57	5.01	5.84	6.07	5.66	6.19	6.86	6.1	5.38	5.7	6.33	5.49	5.41	5.65	2.92	1.5	5.26	5.94	5.82	5.72	5.44	6.1	6.54	3.51	1.58	5.08	5.99	5.73	9.29	6	6.19
STAM2	2	152116801	3.49	6.85	6.21	6.97	4.74	4.75	4.67	6.36	6.26	1.4	6.05	5.98	5.15	5.77	5.19	2.67	3.74	8.14	4.43	7.02	6.29	7.58	7.69	1.8	5.66	6.95	7.16	1.08	4.35	5.51	4.22	4.44	5.35	4.47	4.8	5.16	5.37	4.55	6.07	4.48	3.43	7.51	3.49	4.7	6.31	5.15	6.01
FMNL2	2	152335174	6.02	4.48	5.56	3.41	4.3	0.59	6.66	4.27	3.12	5.17	5	5.24	3.46	6.86	0.32	5.46	4.38	4.4	5.28	6.51	7.34	5.57	2.46	0.82	8.23	3.89	4.78	6.87	6.25	4.17	3.55	7.34	6.37	5.36	4.27	4.16	7.32	4.74	1.46	0.62	5.58	4.49	5.33	4.43	4.82	3.15	5.24
PRPF40A	2	152651593	5.75	5.04	5.1	2.26	4.89	7.62	5.2	6.77	3.69	6.09	5.8	1.82	4.86	1.54	5.15	5.97	3.04	5.19	5.29	6.11	6.21	6.26	5.3	4.88	5.27	4.67	3.95	6.59	4.77	2.4	1.42	5.1	5.1	5.59	5.36	5.63	5.02	5.37	1.2	5.07	4.99	4.9	5.68	5.69	5.32	5.4	4.95
ARL6IP6	2	152717893	6.33	7.25	6.78	6.92	6.09	7.8	7.4	7.04	6.07	6.17	6.51	6.2	5.78	6.1	5.84	6.59	5.5	7.31	6.16	7.01	6.71	9.16	3.93	6.83	6.15	5.09	5.86	5.99	3.02	6.87	5.93	5.99	6.5	6.23	7.56	6.36	6.18	7.17	5.75	6.16	3.15	7.28	6.29	5.91	8.04	1.68	6.55
GALNT13	2	153871922	5.7	6.37	5.54	6.4	5.79	6.01	3.61	8.49	6.03	6.75	3.47	0.36	5.02	5.74	7.82	5.31	5.28	5.01	2.62	5.74	0.7	5.34	5.49	2.17	0.36	6.54	3.91	6.47	5.96	6.65	5.74	5.21	5.23	4.32	6.61	5.83	1.14	4.81	4.77	7.21	5.16	1.34	5.8	5.56	5.7	6.69	4.71
NR4A2	2	156324437	6.46	6.17	5.41	6.15	6.22	6.32	5.97	6.5	6.26	5.34	6.9	5.95	6.3	5.99	6.09	6.52	1.16	6.72	6.4	6.24	6.2	5.96	6.03	5.48	6.52	5.4	4.59	6.61	4.42	6.53	6.53	4.16	6.57	5.91	6.53	6.16	6.22	6.75	6.17	0.52	6.48	5.99	5.86	6.08	6.75	5.95	6.2
GPD2	2	156435290	5.6	3.79	4.64	7.71	5.1	4.33	4.18	6.7	4.73	5.45	4.75	4.65	4.95	4.8	4.83	3.91	4.66	5.35	4.32	4.69	4.46	3.98	5.01	4.41	4.87	4.98	4.69	7.22	6.66	4.18	4.3	5.24	7.11	4.95	6.29	4.13	6.17	4.29	1.26	4.11	2.6	3.31	6.79	5.86	4.66	4.16	4.83
PKP4	2	158456964	4.83	4.8	3.52	5.47	0.67	4.92	4.96	5.79	4.2	7.27	5.23	5.43	5.98	4.76	5.23	5.11	5.03	7.25	4.87	4.7	3.32	8.13	6.19	4.83	4.42	1.93	4.83	6.28	3.92	4.68	4.39	3.71	5.06	2.56	5.13	0.86	0.69	2.03	2.93	1.42	5.12	4.73	4.03	6.89	5.06	0.37	3.29
TANC1	2	158968640	7.08	5.24	5.32	1.99	4.17	5.01	5.01	4.27	5.52	6.52	5.51	0.28	3.93	6.52	6.53	4.18	5.65	4.3	5.6	6.09	5.88	4	6.32	6.82	3.76	6.31	5.55	5.42	3.84	4.12	4.34	0.3	4.52	6.1	4.07	4.07	0.62	4.58	5.35	4.81	3.8	0.16	4.88	4.34	5.94	4.66	4.78
WDSUB1	2	159235793	5.6	5.78	5.52	6.06	5.69	5.53	2.13	6.96	1.78	5.39	5	5.72	5.82	3.19	5.85	4.29	5.23	5.43	2.35	5.67	5.2	5.67	5.49	6.13	5.63	5.76	4.51	4.98	5.52	6.04	5.88	5.27	5.38	6.08	7.21	5.87	5.33	8.14	4.78	7.88	5.9	3.66	6.05	5.83	6.69	5.23	6.11
BAZ2B	2	159318979	2.51	5.92	3.63	4.72	5.09	3.28	4.26	4.02	5.21	6.13	1.66	3.89	4.51	0.91	6.27	5.04	0.24	6.4	3.3	3.16	4.82	6.49	1.38	2.96	0.48	0.52	0.99	4.61	4.09	3.76	2.67	3.18	3.89	4.61	5.44	4.33	2.88	5.17	6.43	5.02	3.62	5.17	5.39	5.38	6	6.87	4.06
TANK	2	161136908	4.89	6.73	7.83	7.71	7.78	6.62	7.1	6.69	1.66	6.66	8.22	7.98	6.79	8.2	6.64	5.76	5.53	7.43	5.9	6.82	5	6.49	5.62	3.09	6.42	7.86	6.7	5.76	5.81	5.82	5.53	1.86	5.77	7.09	6.53	8.63	6.88	8.35	5.81	6.54	5.52	4.77	6.79	5.96	9.22	7.38	6.8
PSMD14	2	161308425	8.61	8.29	0.97	6.85	7.04	6.76	8.58	7.37	5.41	8.5	8.1	7.76	0.7	8.04	0.87	6.04	0.9	7.75	8.01	6.99	7.13	7.68	8.55	8.43	8.71	7.63	7.67	8.28	7.61	7.59	7.57	7.7	7.76	5.96	7.33	9.79	8.3	7.82	0.89	9.02	8.1	6.75	8.35	9.18	8.23	7.86	6.24
SLC4A10	2	161424332	5.03	4.7	7.7	4.6	5.12	4.72	7.47	4.92	5.11	4.98	5.59	4.59	3.5	4.92	4.53	7.75	4.56	4.67	5.12	4.61	4.91	4.86	0.77	1.01	4.76	5.01	4.72	5.1	2.56	5.19	5.77	4.39	5.01	5.21	4.79	4.91	5.08	5.29	5.15	4.73	4.83	0.39	5.15	4.71	5.01	5.21	5
KCNH7	2	162371407	9.25	4.78	1.22	6.1	6.1	6.7	7.71	5.57	6.27	6.56	8.7	4.93	4.95	5.79	6.09	6.95	5.55	8.26	3.71	7.21	6.08	5.41	5.68	4.75	8.68	7.39	5.49	6.94	5.87	5.66	5.07	5.87	5.86	6.46	4.9	5.35	6.19	2.89	6.04	6.17	5.22	5.73	6.12	6.13	5.83	6.85	5.05
SCN3A	2	165087522	5.99	4.47	4.98	2.89	3.18	4.92	6.69	4.45	4.47	5.85	5.21	4.4	5.58	6.6	5.18	3.94	4.22	3.52	4.45	5.87	4.66	4.76	5.41	5.44	5.02	4.61	5.45	5.7	5.61	5.8	5.69	5.04	5.06	4.63	4.51	5.41	5.54	5.44	1.93	5.23	5.26	7.09	5.15	4.52	3.89	5.04	4.36
SCN2A	2	165194993	0.92	4.57	4.27	6.32	4.78	4.83	4.84	5.53	2.77	4.64	3.29	4.5	4.32	4.64	4.02	4.66	4.66	4.71	2.72	4.69	4.55	4.05	4.54	0.58	4.73	4.61	4.65	4.59	5.98	3.23	6.44	4.73	4.74	4.59	4.45	4.89	4.7	4.56	5.31	4.7	4.56	2.46	4.57	4.64	4.55	6.29	4.52
CSRNP3	2	165469647	6.1	3.97	4.19	3.52	6.94	4.31	3.69	3.43	3.46	5.17	4.25	1.05	3.28	4.62	4.35	4.8	1.78	6.23	3.83	2.42	5.72	6.31	5.99	4.54	4.42	1.13	5.81	6.16	1.18	4.82	4.36	5.07	3.9	5.09	4.71	3.8	4.11	3.74	2.4	5.19	3.76	1.35	4.48	3.7	5.31	3.55	4.76
TTC21B	2	165857475	3.94	1.99	6.32	6.07	3.77	3.64	1.11	3.09	5.15	1.53	0.37	0.64	1.64	0.99	3.51	3.71	2.49	0.06	0.95	0.42	0.73	1.98	0.57	0.33	0.38	5.78	6.7	0.85	0.94	5.04	1.95	2.5	2.86	2.19	0.4	1.67	1.64	0.96	0.6	7.42	0.28	6.66	1.87	2.37	4.33	2.38	7.2
SCN1A	2	165984641	0	0	0	0	0	0	0	0	5.04	0	0	0	2.15	0	0	0	2.67	4.2	4.64	0	0	0	0	0.23	0	0	0	0	0	1.34	0	0	0	6.9	0	0	0	2.65	3.89	0	0	0	0	5.76	4.3	0.49	0
SPC25	2	168834132	5.27	5.11	5.67	5.38	5.76	6.46	5.15	7.63	6.29	4.18	4.39	5.12	6.41	4.57	5.48	5.65	4.47	4.74	4.98	7.03	3.91	4.77	7.36	4.69	5.19	4.36	5.7	4.8	7.24	3.56	5.04	4.34	2.99	8.66	6.8	4.77	2.82	4.13	4.91	4.66	4.25	4.09	6.9	2.8	11.93	3.47	4.14
DHRS9	2	169064789	7.34	7.07	6.6	6.88	7.24	7.13	7.19	7.14	6.86	7.21	6.96	6.8	6.79	6.99	7.11	7.44	7.01	7.31	6.78	7.01	6.9	7.17	7.3	6.72	7	6.67	7.08	6.88	7.19	6.84	7.3	7.45	7.33	7.62	7.65	7.46	6.67	6.9	7.17	7.2	6.17	6.56	8.43	7.2	11.87	6.53	8.22
FASTKD1	2	169528508	7.39	5.48	4.85	7.32	5	3.94	2.89	4.6	6.89	2.64	8.32	4.25	6.54	5.06	3.95	5.12	6.01	4.95	5.42	5.27	5.11	5.24	3.55	5.57	4.75	4.74	7.56	5.2	4.85	3.76	5.18	6.43	4.96	6.92	4.76	5.13	5.16	4.64	7.54	7.29	2.91	4.03	5.11	5.07	5.47	6.67	4.99
PPIG	2	169584344	5.99	7.66	8.25	7.18	5.84	6.77	4.14	6.39	5	5.3	7.3	6.76	5.94	7.14	7.42	3.41	2.9	1.36	6.88	5.3	5.25	5.66	5.94	6.04	6.43	6.06	2.47	5.67	6.35	4.9	4.75	6.79	6.07	5.47	5.87	6.48	7.67	7.24	3.6	6.24	5.75	6.58	5.79	6.75	6.11	5.06	3.05
PHOSPHO2	2	169694454	6.02	5.77	5.64	6.51	5.57	6.47	5.89	5.96	4.64	5.78	5.16	5.76	5.83	6.13	7.21	5.14	4.87	5.9	5.16	5.32	5.87	5.79	6.03	5.92	6.07	5.32	4.21	6.51	6.11	5.68	5.56	6.58	6.18	5.32	5.31	5.39	5.56	5.66	5.83	5.23	4.06	1.67	7.92	6.09	7.68	0.73	5.08
KLHL23	2	169694488	5.13	6.11	5.2	1.36	2.07	7.03	3.47	3.72	3.16	7.49	5.91	5.14	5.13	0.53	3.99	3.59	5.04	3.62	3.49	5.13	7.03	5.13	6.69	5.14	2.61	6.01	5.14	0.86	3.85	4.53	3.98	4.4	5.14	2.7	1.2	5.14	4.48	2.26	4.85	3.07	0.36	5.14	5.16	0.77	5.19	5.74	5.13
SSB	2	169791933	6.5	6.9	7.4	7.38	7.59	5.56	6.73	7.99	5.46	6.39	4.76	6.77	6.71	6.57	6.9	7.46	5.55	7.25	5.7	7.96	7.71	6.83	2.32	6.18	0.97	2.89	8.09	7.63	6.96	6.04	7.5	5.02	6.64	2.67	6.02	5.61	3.9	7.3	6.04	7.5	6.29	6.95	6.93	5.01	9.09	5.7	8.12
METTL5	2	169810081	7.41	8.02	7.69	6.39	9.52	7.17	7.36	6.67	7.44	7.25	7.99	7.47	6.97	7.55	8.42	6.49	6.63	7.18	7.53	8.12	6.9	7.82	6.56	8.14	7.4	7.07	7.17	7.32	6.71	5.42	7.52	7.05	7.44	7.65	7.26	7.53	7.8	7.42	6.27	7.59	7.74	4.09	8.12	7.35	7.97	7.31	7.23
GAD1	2	170813213	6.5	7	6.3	6.29	6.48	7.64	8.2	8.77	8.11	8.73	7.56	6.7	6.81	6.59	8.07	7.94	7.6	6.78	1.45	6.55	7.12	6.51	6.21	6.49	6.48	6.93	3.71	1.87	6.61	8.06	7.12	6.74	7.1	7.63	3.2	6.51	6.25	7.03	2.19	1.8	6.88	3.4	6.99	6.88	7.05	7.41	7.16
GORASP2	2	170928464	1.04	7.65	7.03	8	8.03	7.42	7.36	6.98	8.64	7.19	6.61	8.29	5.7	2.46	8.07	6.19	3.49	8.99	7.66	7.93	6.26	7.45	6.87	6.52	8.59	6.84	5.99	6.93	7.43	7.35	6.43	5.88	6.55	8.35	7.64	6.85	7.12	7.71	2.58	6.8	6.41	2.95	7.01	7.16	8.11	0.62	7.17
TLK1	2	170990823	4.4	5.8	5.62	7.49	6.84	7.18	0.7	8.02	5.08	5.85	5.1	3.92	5.81	5.78	5.87	3.93	5.68	5.72	5.16	6.79	6.3	5.99	5.61	3.44	6.8	5.62	6.15	6.19	2.73	1.79	5.61	6.59	5.58	5.7	5.67	5.05	3.71	5.66	1.57	5.87	3.37	3.75	5.62	6.23	6.3	5.56	5.52
DYNC1I2	2	171687409	6.16	5.19	7.7	7.24	6.76	5.88	6.1	1.19	5.55	5.7	3.95	4.01	4.79	5.47	1.7	6.62	0.41	0.71	6.37	3.99	4.46	6.55	5.65	2.86	4.62	7.76	6.21	7.25	3.08	6.95	6.85	4.79	6.2	7.49	5.8	0.88	0.7	4.66	1.85	7.05	0.61	8.26	6.51	7.41	6.22	6.34	7.77
SLC25A12	2	171783405	7.68	5.76	3.8	5.32	6.52	6	7.8	5.27	4.64	5.57	6.18	7.47	6.38	5.68	3.83	5.69	4.92	3.56	6.71	4.22	5.45	4.89	3.27	5.08	7.3	4.15	7.62	4.86	2.07	4.6	5.74	5.03	5.34	8.76	3.46	4.61	5.3	5.37	1.67	5.71	5.41	4.97	3.09	5.52	6.29	5.57	5.95
HAT1	2	171922448	7.32	7.27	7.77	7.55	9.2	6.48	8.5	2.19	6.92	7.36	9.2	8.34	6.31	7.2	5.84	7.68	6.34	6.47	7.1	8.22	6.24	7.47	7.75	6.8	8.34	6.32	6.67	8.13	7.84	6.74	6.78	6.54	7.1	7.05	7.04	8.58	6.95	7.08	6.54	6.99	7.13	4.39	7.18	6.56	8.07	6.89	7.04
RAPGEF4	2	172735274	5.83	7.39	5.42	8.28	5.6	5.17	7.16	3.55	5.69	4.24	4.4	7.66	1.46	4.84	8.15	4.06	7.35	3.25	6.63	3.99	4.75	5.54	2.63	5.52	5.71	6.06	6.09	7.52	4.26	6.91	4.49	5.69	2.78	3.7	4.44	5.68	5.34	4.73	3.21	1.83	5.52	4.63	5.26	6.21	5.96	6.9	5.13
SP3	2	173880850	4.19	4.1	3.71	5.53	3.6	2.94	1.04	3.2	1.28	4.63	4.9	1.04	2.15	3.35	0.3	7.18	3.33	1.73	5.43	7.96	4.23	4.71	4.84	7.06	3.07	3.87	3.56	4.88	6.62	3.66	3.61	3.62	4.88	4.27	4.5	4.47	4.11	4.18	0.3	3.38	2.82	0.19	3.42	4.42	6.26	0.51	5.78
OLA1	2	174072447	5.99	7.47	6.36	7.69	4.79	6.86	4.94	5.08	5.22	5.41	6.79	1.2	5.58	0.51	6.62	1.2	6.87	7.05	4.41	6.14	6.31	0.9	6.16	6.76	0.81	2.44	0.4	6.39	5.02	5.38	6.4	6.45	7.87	6.89	7.35	6.17	4.95	0.41	6.92	6.72	4.44	7.58	5.68	6.14	5.2	6.67	5.44
CIR1	2	174348022	6.55	6.43	7.67	6.73	8.15	4.54	5.16	5.4	3.6	6.25	5.86	5.64	4.97	4.68	6.5	4.79	3.98	7.28	4.24	6.5	0.74	7.02	4.66	5.8	7.31	4.43	7.21	6.06	3.62	5.82	4.38	5.55	6.7	6.79	5.97	6.47	7.73	3.71	7.8	6.3	7.55	3.25	5.59	3.65	6.87	6.98	6.11
SCRN3	2	174395730	6.33	5.42	7.69	4.43	7.16	5.07	7.34	5.58	7.03	6.21	5.97	4.85	3.91	5.83	5.22	5.54	6.37	5.15	5.44	8.71	5.36	4.91	6.4	5.17	4.83	1.58	1.25	6.8	5.97	4.93	5.33	4.52	8.44	5.25	6.5	4.5	5.97	5.44	5.31	5.05	5.14	4.67	5.55	5.59	6.44	5.91	6.06
GPR155	2	174431571	1.79	7.53	1.73	7.16	8.44	5.43	1.18	1.7	6.19	0.81	1.41	1.2	3.36	4.42	6.58	3	5.6	7.31	6.27	7.19	1.52	8.02	7.8	6.57	4.56	5.25	5.04	0.94	6.27	4.33	6.79	4.27	4.88	3.34	2.87	7.77	7.1	3.22	3.88	3.52	0.56	1.58	5.08	0.76	7.17	6.1	5.91
CHN1	2	174798809	6.41	6.45	6.87	5.85	6.77	6.17	7.03	6.2	6.72	7.2	6.23	7.19	5.91	6.91	6.46	4.69	6.8	6.86	6.34	5.3	5.38	6.39	7.02	6.05	6.23	6.41	6.42	6.61	6.74	6.63	6.99	7.08	6.6	4.63	6.87	6.73	6.43	7	5.33	6.69	6.85	7.17	6.37	6.57	4.73	6.9	6.26
ATF2	2	175072250	5.84	6.19	5.37	7.68	5.94	5.58	7.97	6.17	1.4	6.83	6.34	6.02	5.68	6.81	6.84	8.03	5.02	7.29	1.34	6.12	6.93	6.48	4.71	7.16	5.53	1.88	5.79	8.76	8.55	7.63	2.9	7.13	6.04	6.04	7.79	7.16	5.57	6.26	7.47	7.8	5.85	7.34	6.72	7.28	6.39	6.64	5.96
MTX2	2	176269395	7.97	7.1	7.61	1.13	7.1	5.31	7.41	6.39	8.27	7.08	7.2	7.19	6.2	8.05	8.19	7	6.27	7.06	7.21	9.4	6.42	6.98	6.51	7.3	6.82	7.92	7.59	7.3	7.04	8.75	8.15	5.93	6.06	8.08	6.94	1.88	8.21	7.08	3.08	7.65	7.11	6.22	3.56	4.43	7.27	6.24	8.54
HNRNPA3	2	177212563	6.83	2.65	6.81	7.12	3.85	6.27	4.58	2.93	6.75	7.18	8.03	4.96	7.66	1.16	6.53	7	2.31	6.82	5.69	3.25	4.68	6.17	5.58	3.59	7.16	6.8	4.97	6.31	7.78	4.87	6.67	5.55	5.08	6.47	3.46	4.05	5.67	2.7	7.03	7.83	3.84	3.52	5.93	8.17	5.73	5.18	4.61
NFE2L2	2	177227595	6.92	6.63	6.48	4.43	6.37	6.94	5.63	1.61	5.33	6.22	5.82	2.96	4.39	6.25	6.33	6.7	1.34	6.86	6.84	7.15	6.09	6.84	5.96	5.17	6.54	6.7	2.41	6.82	6.22	5.77	4.96	6.57	6.28	6.06	3.44	6.66	7.77	6.2	3.86	4.21	4.43	0.72	7.64	7.6	7.4	6.68	5.4
RBM45	2	178112424	5.56	6.21	5.28	5.45	5.33	5.03	5.74	5.7	1.8	5.22	5.65	8.4	3.12	4.95	4.14	7.79	2.36	5.02	5.09	5.19	5.06	4.99	6.45	4.86	5.07	5.04	7.35	6.71	5.72	4.9	5.67	5.89	5.81	7.92	5.63	5.61	4.85	4.82	5.14	5.19	5.33	5.33	5.54	5.48	6.11	5.56	5.76
OSBPL6	2	178194481	4.2	3.52	3.32	3.12	4.26	4.62	4.04	4.43	4.52	5.03	5.16	5.12	3.51	5.04	2.4	6.27	4.46	4.72	6.07	4.75	3.81	8.16	4.66	0.28	0.95	6.02	4.36	5.32	5.69	6.55	4.26	5.69	4.93	6.34	3.04	0.61	3.95	4.84	4.1	4.87	4.18	5.77	3.2	4.48	3.97	3.88	4.83
PRKRA	2	178431414	7.13	7.28	7.02	7.12	8.2	2.2	8.08	7.06	7.14	7.04	7.03	8.93	6.26	2.97	7.84	7.19	6.79	6.85	6.96	6.72	6.94	7.46	6.64	0.93	7.27	6.34	7.11	7.26	6.98	6.72	7.28	7.46	7	4.17	6.43	7.08	6.76	7.35	6.03	7.08	6.98	6.87	7.56	2.84	7.58	1.78	7.39
CWC22	2	179944876	5.15	5.46	0.99	6.33	6.36	2.43	5.96	7.74	4.29	7.32	5.39	7.09	4.86	5.12	2.14	3.07	2.44	4.34	7.07	4.64	3.86	5.96	4.9	4.89	4.67	1.06	7.31	5.23	6.64	4.16	4.11	1.65	5.49	4.86	5.42	8.53	4.33	5.84	2.91	4.8	6.16	0.61	6.76	4.5	6.11	5.47	5.42
UBE2E3	2	180967248	6.06	8.89	6.63	8.41	5.84	6.14	8.42	7.57	7.52	7.48	9.1	6.1	6.26	7.7	7.59	8.72	8.19	7.96	7.87	7.07	7.72	6.94	7.36	8.32	8.04	7.47	7.3	7.68	6.37	7.39	8.29	7.24	7.41	7.31	7.69	7.18	8.09	7.66	7.32	5.21	7.62	8.33	7.82	9.27	7.79	7.25	8.68
CERKL	2	181536672	5.99	5.4	5.63	5.81	5.8	7.73	7.35	5.14	5.66	5.78	6.14	4.32	6.06	8.55	6.25	4.63	6.2	5.95	5.93	4.46	6.45	5.88	5.96	6.19	6.13	5.91	7.1	7.67	4.5	6.47	5.67	5.26	8.62	7.3	6.92	4.82	4.87	7.75	6.25	5.83	5.83	5.26	6.84	5.97	5.56	5.78	5.88
NEUROD1	2	181673088	5.53	6.38	5.61	4.81	7.41	7.75	7.42	6.81	4.55	6.08	7.24	5.82	5.34	6.37	5.13	6.02	6.09	7.34	7.54	4.83	5.19	7.83	5.95	5.88	6.64	0.48	6.69	7.1	6.05	6.38	5.44	1.46	6.43	6.8	7.22	6.52	7.34	6.23	6.2	5.67	6.18	8.4	7.15	5.41	5.99	6.57	5.44
DNAJC10	2	182716041	5.01	4.18	5.82	4.27	5.02	5.72	4.63	5.17	3.93	7.19	7.18	4.89	5.99	4.42	5.5	5.96	0.32	0.97	5.28	4.43	2.95	5.21	5.57	3.6	5.34	4.59	5.12	3.7	3.65	6.59	4.41	5.9	5.42	5.39	2.78	4.69	1.64	4.85	5.08	5.01	1.48	3.71	5.07	1.31	6.56	3.04	7.76
NCKAP1	2	182909115	1.07	5.36	2.86	4.6	5.87	6.27	5.82	3.23	2.38	6.21	3.17	5.13	3.21	4.95	5.83	5.11	5.64	7.89	5.43	5.03	6.43	4.57	0.65	7.51	0.43	3.38	3.94	8.06	4.45	5.83	3.4	6.01	4.27	4.13	4.61	5.79	4.58	4.9	2.7	5.64	3.85	4.96	5.6	4.52	5	5.66	5.17
NUP35	2	183117513	6.28	7.31	6.28	7.19	7.55	6.61	2.81	6.16	6.78	5.38	7.42	6.29	3.74	5.63	6.42	1.01	6.83	6.77	5.41	5.64	6.88	6.16	7.07	6.27	6.87	4.95	5.74	6.17	6.11	5.62	5.45	7.29	5.69	5.91	6.19	6.35	5.79	5.95	3.31	7.53	6.21	5.86	7.02	4.91	8	7.27	5.72
ZC3H15	2	186486253	6.11	5.14	6.55	7.07	1.8	1.9	4.37	7.63	8.05	8.17	7.41	2.48	6.45	2.4	5.42	2.27	6.74	3.54	2	5.44	6.83	6.58	1.82	4.96	7.13	7.7	6.17	6.1	5.85	5.98	4.46	7.92	8.28	4.34	6.14	7.4	7.61	7.01	6.69	8.26	1.67	7.31	6.27	8.23	6.98	7.06	7.03
ITGAV	2	186590056	7.12	4.16	3.58	2.51	0.82	6.14	3.62	5.19	3.53	4.07	3.95	3.5	4.31	3.78	3.54	1.13	6.42	4.64	0.69	3.06	5.02	5.07	1.82	1.95	4.37	4.42	3.54	4.65	4.35	4.18	3.81	5.73	5.25	6.34	4.58	4.7	4.68	0.28	6.37	3.88	5.11	4.02	4.8	3.89	5.14	3.86	5.04
FAM171B	2	186694060	6.18	3.12	5.69	5.82	6.61	6.04	6.77	5.83	5.61	7.32	6.42	6.31	5.5	6.65	7.3	6.38	7.48	5.77	6.13	6.97	7.52	6.42	5.81	5.88	6.07	8.22	7.42	7.21	7.71	8.13	6.68	5.32	6.47	6.37	5.17	7.28	6.25	5.71	5.55	6.46	5.67	2.15	7.22	6.39	6.3	7.01	6.16
CALCRL	2	187341964	4.2	6.88	6.27	3.37	6.26	7.82	7.01	5.42	6.17	2.36	6	6.58	5.14	5.7	5.19	6.91	5.45	4.43	4.61	5.7	7.12	6.06	5.95	6.85	0.61	0.25	6.12	5.93	6.68	6.46	6.47	6.37	5.96	6.49	5.98	6.12	8.26	6.41	3.55	1.56	6.11	5.91	5.95	5.86	6.38	3.63	6.29
WDR75	2	189441446	5.42	5.16	6.94	6.18	5.24	5.35	5.52	5.45	3.97	5.91	5.85	5.69	5.25	6.03	3.52	8.32	7.37	5.72	5.55	5.5	5.62	6.07	6.8	6.52	5.79	5.32	6.18	4.88	7.66	5.04	4.15	7.4	6.3	7.82	6.14	2.97	7.88	8.13	3.48	6.18	6.17	5	4.83	1.67	6.85	7.26	5.58
SLC40A1	2	189560590	6.74	6.47	6.78	6.46	5.5	8.75	6.95	6.07	4.92	6.63	7.7	7.04	5.09	8.5	4.69	5.43	4.83	6.68	7.97	8.01	7.43	6.58	7.31	5.06	5.06	5.48	5.84	7.86	6.41	6.94	6.47	5.05	6.69	5.93	5.87	7.28	6.36	6.32	6.55	4.58	5.96	5.27	7.14	5.95	8.38	3.89	7.01
ASNSD1	2	189661385	8.05	6.72	6.57	8.53	2.89	6.43	6.63	7.53	6.62	1.83	6.31	5.84	6.34	6.49	7.67	6.79	1.47	6.18	6.81	8.29	6.75	9.28	6.73	7.86	8.8	7.39	6.73	6.65	6.09	7.37	4.26	6.63	6.48	6.74	6.32	7.02	7.02	6.6	8.58	6.14	6.5	3.36	7.9	6.24	7.25	6.11	6.35
OSGEPL1	2	189746660	5.62	6.05	5.68	4.81	5.15	5.61	5.26	5.42	6.74	5.02	6.12	5.66	5.09	4.64	5.54	5.6	7.29	2.4	0.55	5.29	2.62	5.12	6.17	5.4	6.63	6.64	5.68	5.5	5.24	5.17	3.59	4.54	4.7	5.53	5.79	5.7	4.87	5.35	6.67	4.56	0.58	5.14	5.9	6.12	5.62	6.9	5.4
ORMDL1	2	189770267	7.3	7.8	8	7.04	7.71	7.57	8.78	7.21	6.88	7.3	6.96	8.15	6.53	6.64	6.7	7.1	6.73	7.76	7.34	8.33	6.75	2.31	7.24	6.99	7.98	6.99	6.75	6.85	7.21	6.54	6.11	7.62	6.55	5.86	8.16	5.99	6.57	6.93	3.48	6.58	8.37	7.45	7.31	7.09	7.31	7.29	6.77
PMS1	2	189784085	6.8	7.78	7.06	1.37	6.75	8.07	5.79	7.27	5.92	7.16	6.36	6.05	6.79	5.01	7.36	3.97	2.27	5.91	6.97	1.16	2.69	5.75	8.45	5.99	8.06	7.52	5.16	4.85	0.88	8.08	1.04	5.12	5.39	2.79	8.42	5.48	6.28	5.34	6.81	2.99	4.36	7.65	6.06	7.85	6	7.72	5.63
HIBCH	2	190189735	6.62	9.15	7.82	8.67	6.82	5.32	7.2	5.91	6.02	7.39	5.61	7.32	6.92	6.71	7.11	6.33	5.92	6.67	5.84	8.26	7.84	6.58	6.22	5.19	6.02	7.37	6.49	4.13	6.5	8.56	6.3	6.22	6.37	6.26	7.5	6.51	6.34	6.55	6.16	6.57	5.2	6.19	6.73	7.23	7.13	8.66	6.79
INPP1	2	190343570	6.37	6.31	5.86	4.51	6.36	2.41	6.48	6.19	5.87	7.38	7.16	6.12	6.01	6.94	7.21	6.61	3.89	6.26	3.26	5.95	8.21	6.44	6.9	6.14	3.04	0.67	7.38	6.58	6.06	6.33	7.9	6.4	4.66	5.3	0.92	6.69	0.76	6.19	7.33	7.32	6.04	4.61	5.9	6.15	7.18	6.35	6.74
MFSD6	2	190408355	4	4.51	5.84	6.44	4.61	0.68	4.47	5.02	3.5	3.23	4.44	2.8	2.81	4.86	2.92	5.87	3.76	4.48	3.82	7.09	4.78	5.38	0.87	2.53	2.96	2.4	4.49	3.09	5.49	4.21	4.28	2.61	4.99	4.92	4.53	5.37	4.97	4.34	0.67	2.45	4.08	3.55	3.95	5.54	6.37	1.14	4.43
NAB1	2	190646746	4.5	2.83	5.35	4.69	4.99	5.62	5.09	4.8	6.25	6.86	4.59	4.73	4.98	5.34	6.83	3.65	5.23	4.87	4.4	4.7	4.87	5.18	4.85	5.31	4.58	4.77	4.9	4.9	4.31	3.23	6.5	6.03	0.92	4.5	6.92	5.15	5.19	4.79	4	4.93	2.94	5.31	4.76	4.63	5.84	5.2	4.21
STAT1	2	190908460	6.17	7.99	7.29	5.36	4.54	6.46	5.03	4.7	5.29	7.98	6.24	6.34	2.55	7.46	2.17	7.13	4.59	4.96	6.67	7.16	2.61	5.72	7.26	5.41	6.09	5.06	7.5	6.91	6.73	5.97	5.58	8.11	3.95	6.93	3.59	5.14	5.18	6.91	3.25	6.52	7.95	3.55	7.44	7.6	7.73	6.87	6.25
TMEFF2	2	191949043	8.21	8.08	5.19	8.03	7.96	6.84	7.5	7.46	8.76	7.39	7.42	8.29	4.64	7.2	7.11	8.48	3.73	7.04	7.15	9.13	7.32	7.61	4.37	5.95	7.91	6.68	7.17	6.93	7.03	9.12	2.67	6.68	7.65	4.97	7.23	6.91	5.36	7.1	7.12	5.96	7.22	7.32	7.04	6.52	7.42	2.52	7.05
SLC39A10	2	195575977	4.06	4.9	3.93	5.06	1.57	4.72	4.99	5.07	4.03	3.86	1.77	4.31	5	3.89	4.09	4.51	4.14	5.65	3.57	5.79	0.73	5.53	3.36	4.8	6.08	5.64	3.4	3.42	0.95	4.3	3.99	0.99	5.2	3.97	5.86	3.82	3.07	7.33	2.39	5.62	3.61	6.41	4.73	4.61	5.76	5.59	5.75
STK17B	2	196133583	4.75	1.84	4.14	2.2	3.37	4.61	2.16	1.04	6.3	1.85	6.76	5.97	0.25	0.42	7.42	6.61	4.18	6.54	3.5	4.47	5.33	3.61	5.65	5.21	6.6	7.65	4.14	4.52	5.72	4.42	1.13	1.57	4.25	1.29	6.88	6.93	7.38	7.79	1.18	3.53	7.48	6.24	4.23	5.73	6.66	0.31	5.99
GTF3C3	2	196763035	4.96	5.98	3.92	3.71	5.07	4.87	6.92	6.49	4.85	5.13	4.48	6.18	4.95	5.31	1.54	5.43	1.58	7.23	4.03	4.92	4.69	5.3	5.82	4.92	2.78	4.37	4.9	6.69	6.88	4.91	5.33	5.14	3.79	5.74	4.74	6.1	5.62	4.68	1.85	4.79	7.41	5.34	3.18	7.28	5.64	1.65	5.19
PGAP1	2	196833004	4.26	7.16	1.29	5.76	3.55	2.65	6.17	5.66	5.57	0.63	0.37	0.19	4.53	0.21	0.71	0.52	4.12	0.2	0.12	3.78	1.55	5.53	6.57	6.09	4.73	5.64	0.1	0.25	5.42	0.92	4.88	2.13	3.58	0.49	5.71	3.76	4.01	0.44	2.94	3.24	6.14	0.11	1.2	5.63	3.88	4.27	2
ANKRD44	2	196967017	1.97	3.39	0.84	1.5	5.38	5.19	5.33	5.7	5.42	5.65	6.95	5.9	5.33	5.21	5.51	5.1	4.95	5.21	5.59	5.33	4.48	4.18	5.13	6.75	5.18	5.76	5.14	8	5.07	5.17	7.17	5.06	5.28	5.6	5.36	4.82	7.72	1.62	4.98	5.56	5.59	4.65	5.6	4.04	6.2	5.73	3.61
SF3B1	2	197388515	3.32	7.89	8.41	6.71	6.64	7.56	8.3	7.84	6.96	6.43	8.52	3.46	6.61	7.11	8.01	7.71	3.47	6.98	7.32	8.27	7.59	7.34	7.03	4.89	8.09	6.32	1.78	8.23	6.41	7.87	5.24	8.38	5.45	4.45	4.29	5.6	8.12	5.8	5.42	4.99	7.21	8.42	7.75	7.12	7.61	6.31	8.1
COQ10B	2	197453423	8.11	2.65	0.88	5.8	1.23	1.98	1.4	7.14	3.31	2.45	4.88	3.66	6.66	5.17	4.3	1.81	6.15	0.81	0.6	0.97	1.5	5.46	5.11	4.32	4.42	8.31	0.77	8.06	1.05	1.23	7.44	7.28	6.39	5.11	2.22	4.4	7.93	0.8	4.65	0.83	4.57	0.54	4.11	1.99	7.3	3.71	4.76
HSPD1	2	197486584	6.96	8.41	8.31	7.48	8.24	7.77	8.7	6.42	7.65	8.2	7.54	7.74	8.01	8.77	8.84	8.41	6.46	8.22	7.99	8.55	7.03	1.75	8.46	5.61	8.55	5.92	5.85	8.66	9.1	5.63	6.82	7.8	6.86	7.11	8.54	7.36	4.29	0.7	9.25	7.94	7.55	6.38	8.17	8.45	6.08	7.63	7.49
HSPE1	2	197500140	7.68	9.08	3.32	6.86	9.09	9.36	7.59	6.79	6.72	8.34	6.34	7.48	7.73	2.81	8.74	7.32	8.2	8.45	6.29	4.13	7.82	7.53	5.43	1.38	5.85	7.61	5.94	7.38	7.51	6.31	6.87	5.75	7.5	7.02	7.48	5.82	7.55	7.46	9.11	9.04	7.86	6.08	8.25	7.23	7.5	7.43	7.51
MOB4	2	197515571	1.2	1.51	1.23	1.66	7.94	6.87	0.9	6.02	6.77	6.27	7.16	7.83	7.55	2.3	6.87	8.03	1.9	1.09	4.66	1.1	4.77	1.32	7.43	7.56	7.97	4.4	1.31	1.1	4.24	0.75	4.65	3.81	4.52	4	5.21	1.57	0.36	4.75	2.28	4.45	4.7	4.61	2.3	3.25	4.83	0.6	4.43
RFTN2	2	197568224	7.09	6.4	7.08	4.04	7.34	7.02	5.65	8.52	7.7	8.01	4.18	5.19	6.01	7.12	7.33	5.6	8.05	2.05	8.28	8.17	5.29	3.9	6.93	6.63	1.61	6.58	6.88	6.54	8.33	7.18	7.08	7.72	6.34	1.96	7.02	7.16	7.46	5.45	7.81	4.21	3.6	5.99	7.7	7.09	5.64	8.1	8.28
C2orf69	2	199911293	5.46	5.24	6.43	5.45	5.37	3.12	3.38	4.44	5.02	5.37	5.33	5.45	3.22	4.6	5.36	5.55	6.38	3.89	0.36	5.13	4.99	7.19	3.93	4.92	5.09	3.87	5.98	5.57	4.96	5.19	7.16	5.25	5.3	7.53	3.79	5.43	5.08	5.24	0.46	5.12	4.99	4.78	4.62	4.68	5.99	4.55	5.31
BZW1	2	200810594	7.66	8.9	8.11	7.52	4.49	0.96	8.56	7.61	6.26	8.29	6.79	5.24	6.92	8.22	5.49	8.27	4.3	9.34	0.41	7.95	8.75	1.51	8.13	7.49	7.53	8.04	6.91	8.76	7.85	7.86	8.23	7.25	9.79	6.99	6.29	6.64	7.6	7.8	4.28	7.84	8.84	6.27	9.07	7.55	7.59	7.14	7.33
CLK1	2	200853009	5.06	7.87	8.39	8.27	7.7	10.14	8.13	8.25	8.97	7.46	9.56	9.04	9	8.13	7.19	7.17	7.95	8.71	7.62	6.32	4	6.06	6.95	5.77	8.81	7.68	8.15	8.73	9.32	8.01	6.56	8.4	5.1	8.37	9.04	9.82	7.91	9.71	8.44	4.33	7.58	8.43	3.84	6.65	7.76	7.41	7.06
PPIL3	2	200870907	5.23	7.3	6.75	7.16	6.85	1.82	7.2	6.51	7.05	7.46	6.86	4.57	6.02	6.9	7.25	7.4	6.58	1.8	6.98	7.14	7.24	8.42	6.92	3.13	6.89	6.55	6.67	6.91	7.16	7.31	6.6	7.36	6.78	8.79	7.15	7.32	6.77	6.46	6.31	6.08	7.54	4	7.4	2.63	7.06	7.12	6.91
NIF3L1	2	200889327	8.47	6.58	6.29	6.43	6.34	6.18	5.48	6.38	7.73	6.38	8.58	3.66	5.96	6.39	6.67	6.14	6.05	6.4	1.83	8.03	5.92	5.8	6.99	5.8	9	6.38	6.34	6.68	5.35	5.98	7.45	3.3	3.47	3.58	6.3	6.73	2.94	5.69	5.66	1.66	6.15	5.83	8.88	6.6	6.54	7.84	6.32
ORC2	2	200908977	4.79	5.55	1.35	4.22	8.38	4.95	4.65	3.02	4.76	4.5	5.38	7.2	4.17	1.73	4.83	0.6	3.6	4.43	4.76	4.81	4.69	4.83	4.83	4.71	5.14	0.81	4.4	4.71	6.63	4.63	3.48	5.93	4.61	4.27	6.94	4.93	4.88	7.78	5.26	5.11	4.67	4.85	3.91	7.28	5.47	3.65	4.52
FAM126B	2	200973718	1.24	5.22	1.59	5.3	6.75	1.37	1.59	6.45	0.32	3.49	1.43	5.19	1	1.23	0.9	1.49	4.05	1.89	0.86	4.04	0.95	1.21	0.82	1.75	3.51	3.65	1.02	0.73	1.26	4.65	1.23	0.25	1.09	1.28	3.63	4.4	6.5	0.97	0.8	0.29	0.81	1.8	6.44	0.39	6.43	0.3	1.04
NDUFB3	2	201071433	7.23	7.45	7.02	6.98	2.24	6.91	8.61	6.34	6.25	7.46	7.18	7.02	7.1	9.11	6.92	8.65	7.79	6.81	8.01	6.83	8	8.16	7.16	7.2	6.03	4.74	3.13	7.51	7.04	5.21	5.67	7.27	8.55	6.84	6.17	7.43	3.66	6.55	6.71	7.59	7.85	5.54	8.61	3.23	7.43	8.09	7.91
CFLAR	2	201116154	4.32	5.96	4.93	5.42	9.29	5.33	5.29	5.95	4.76	4.19	5.05	5.14	5.62	4.71	7.27	6.91	4.43	5.16	6.98	5.06	5.36	6.69	3.97	7.37	5.27	4.12	6.25	4.14	4.27	7.25	7.66	3.74	6.43	4.01	6.92	5.93	4.43	4.29	4.64	3.85	3.71	6.71	5.49	4.24	9.77	4.15	7.01
STRADB	2	201387858	7.08	6.89	7.06	7.05	7.11	7.04	7.05	7.01	7.04	7.04	7.78	7.06	6.43	7.12	6.81	7.07	7.07	7.01	4.89	3.97	7.11	7.02	6.02	7.95	7.16	6.51	7.01	7.07	7.07	7.06	4.69	7.45	7.07	4.36	6.96	8.03	8	7.1	3.53	7.02	6.94	7.04	7.28	7.01	7.03	7.06	7.02
ALS2	2	201700267	1.47	4.34	7.83	4.01	4.38	0.99	8.15	4.75	5.6	6.53	6.35	5.58	4.65	4.43	5.82	4.19	2.81	7.65	3.91	4.34	3.86	4.93	3.07	0.58	4.22	2.23	1.53	4.6	0.9	1.28	1.09	2.65	3.94	4.97	4.56	3.87	2.4	8.19	1.99	2.35	4.22	0.38	4.29	4.05	4.39	1.2	4.28
SUMO1	2	202206182	7.84	6.57	8.05	9.07	7.42	6.23	8.44	6.96	5.96	6.36	3.91	6.97	7.24	7.86	7.89	7.72	8.12	7.5	7.53	4.11	8.32	8.03	7.49	8.19	8.06	4.75	1.86	8.03	6.51	7.78	7.29	3.02	7.96	8.12	6.03	8.73	7.46	7.82	7.03	7.16	7.43	3.27	7.91	7.61	8.38	7.84	7.88
NOP58	2	202265736	8.26	5.89	10.09	5.86	2.68	7.47	5.89	3.64	7.92	4.84	7.06	6.47	3.34	5.84	9.17	6.82	6.1	6.26	6.45	0.97	6.41	6.9	6.12	7.39	5.83	3.06	6.21	5.31	6.72	6.45	7.35	5.97	6.42	4.45	5.89	6.61	3.92	6.34	7.32	6.15	9.11	3.05	8.01	6.35	6.49	7.84	5.95
BMPR2	2	202376327	6.58	3.71	5.79	4.14	3.34	4.16	1.95	5.3	5.01	5.68	0.33	3.01	3.37	4.92	2.85	3.76	5.36	0.03	3.34	3.98	6.09	3.37	2.91	6.92	4.58	0.82	5.64	1.58	5.58	1.7	6.02	5.99	3.92	2.11	5.48	5.33	5.27	3.54	2.89	4.33	6.53	2.19	4.65	3.46	3.84	3.24	3.59
FAM117B	2	202634969	0.53	0.67	1.32	0.48	1.48	1.54	1.26	3.1	4.92	0.63	0.8	2.28	0.61	6.6	1.18	0.93	2.38	1.7	1.9	0.4	1.8	1.71	0.23	5.45	1.42	0.58	1.13	3.8	1.19	2.41	1.34	5.58	0.76	2.57	6.4	1.19	0.31	1.14	0.42	3.48	0.43	3.45	4.16	0.58	6.81	0.28	1.43
ICA1L	2	202773150	2.12	8	7.14	5.53	5.58	2.11	3.84	2.47	5.89	6.69	4.73	2.83	1.94	2.99	2.63	2.5	1.35	5.61	5.82	1.77	6.28	7.7	3.26	6.79	2.84	1.28	6.45	1.97	1.04	1.35	6.76	1.7	1.17	3.99	1.42	1.91	6.03	1.77	7.18	2.27	1.24	0.67	4.65	0.57	7.76	1.29	4.59
WDR12	2	202874261	6.33	6.22	6.53	8.35	6.03	6.43	5.91	6.62	5.37	5.71	6.9	6.03	6.09	5.93	6.1	5.99	6.29	6.22	5.83	8.47	5.93	6.14	9.06	7.59	8.73	7.33	6.18	6.38	6.78	8.2	7.5	6.64	6.36	6.51	8.44	6.23	6.46	8.51	0.7	5.55	6.02	5.34	7.03	8.12	6.09	7.31	7.79
CYP20A1	2	203238977	3.93	2.11	3.94	2.63	2.4	2.97	5.71	3.59	5.25	1.83	2.44	5.88	3.83	2.55	2.45	2.67	4.09	2.78	4.59	2	3.56	2.77	2.3	2.3	2.58	3.39	5.29	6.62	5.85	2.01	4.75	4.76	2.63	4.67	4.21	2.21	5.83	6.03	5.93	1.65	5.22	4.99	3.4	1.79	8.05	1.36	3.36
ABI2	2	203328239	7.35	1.85	2.23	4.17	1.38	4.32	1.86	6.57	5.5	6.56	6.9	5.36	7.06	6.79	4.4	2.24	5.23	1.08	4.83	1.89	1.37	4.04	7.66	5.82	3.03	8	5.91	4.25	6.27	6.39	8.18	7.23	7.38	6.76	6.48	6.5	7.71	6.06	7.33	3.08	4.43	6.03	4.25	0.53	8.64	0.58	2.01
RAPH1	2	203394345	3.39	4.66	2.51	2.05	5.29	3.31	2.78	3.42	5.1	6.08	0.23	0.66	2.73	0.73	0.19	4.6	3.66	3.43	3.75	3.95	4.09	3.2	2.34	0.6	0.58	2.66	1.54	5.5	2.77	3.46	2.39	4.45	3.34	0.95	4.05	5.25	2.6	3.25	1.86	2.12	3.36	4	4.34	1.31	4.23	0.41	3.19
INO80D	2	205993721	3.41	4.29	4.44	4.2	3.29	2.54	0.74	4.39	2.3	3.84	6.52	5.39	4.21	1.4	0.57	4.04	3.65	3.8	3.65	3.8	4.01	6.61	0.94	6.22	4.74	3.94	5.8	6.5	1.45	2.86	4.46	4.26	3.88	3.75	2.92	1.48	6.52	5.69	1.57	3.97	3.99	4.33	5.39	4.23	4.45	3.64	2.36
NDUFS1	2	206114817	5.67	5.73	7.38	7.38	6.2	5.75	5.63	2.99	7.89	6.4	3.81	7.85	5.65	8.23	7.4	2.19	6.07	5.42	1.89	6.16	5.51	5.9	5.76	3.26	5.59	0.8	6.05	4.5	2.05	7.92	8.71	6.01	8.27	6.56	6.61	8.62	5.7	8.53	8.11	6.63	5.33	8.26	3.35	5.54	6.47	8.06	6.14
EEF1B2	2	206159585	8.15	11.05	6.65	10.14	10.01	8.56	8.36	9.61	9.94	10.83	9.84	9.06	10.07	8.58	8.45	8.48	10.86	9.71	8.74	8.32	7.94	9.04	8.95	9.16	7.97	9.06	8.42	8.44	9.2	8.18	9.33	9.26	5.97	8.77	9.36	7.81	9.51	3.55	9.7	10.73	8.98	8.95	4.28	11.25	9.26	9.75	9.71
FASTKD2	2	206765357	0.79	0.99	2.54	6.31	7.54	1.59	0.96	0.85	3.18	2.74	2.45	1.06	0.93	0.16	2.17	0.59	0.28	0.29	4.98	0.69	0.61	0.48	5.86	0.29	0.94	2.24	3.53	0.72	4.76	1.92	0.55	7.03	2.27	3.26	0.7	3.22	6.42	0.65	2.29	0.29	0.23	1.91	3.33	0.51	6.15	0.25	0.91
KLF7	2	207074137	4.5	4.85	4.92	4.35	4.28	6.83	4	3.84	4.7	4.73	3.68	3.32	4.13	4.99	4.09	4.74	2.61	4.93	3.79	4.69	4.27	7.79	2.79	3.24	2.6	7.14	5	5.86	1.94	6.35	1.69	3.62	6.13	6.67	0.29	4.73	6.03	4.32	5.69	5.22	7	2.97	6.11	4.01	4.79	4.36	6.34
CREB1	2	207529737	2.96	0.43	5.17	5.49	0.61	3.07	3.55	3	4.71	3.07	2.54	0.9	4.77	1.97	0.15	4.85	0.37	2.43	5.21	2.74	4.95	3.25	4.94	2.51	0.85	4.12	0.36	5.77	5.28	2.35	2.58	3.86	0.5	1.44	0.45	0.45	4.86	5.98	4.71	5.49	2.91	5.98	1.32	6.03	6.34	3.06	2.59
METTL21A	2	207580631	5.62	6.89	7.23	6.84	6.6	7.39	6.09	7	6.3	6.04	7	7.02	6.85	5.58	6.81	7.54	5.19	7.6	6.55	6.68	6.78	7.24	5.97	5.7	7.39	6.03	6.65	6.94	6.12	6.63	6.38	6.08	6.54	5.35	6.8	7.58	5.06	6.39	6.53	4.99	4.9	5.61	7.8	5.19	12.15	5.86	6.42
C2orf80	2	208165343	0	8.22	7.66	7.48	0	0	0	7.43	8.04	0	0	0	0	0	0	7.15	8.96	0	0	0	7.42	0	4.28	5.76	0	0	0	0	0	2.41	2.68	7.2	0	8.59	7.23	0	0	0	3.26	0	0	8.31	0	8.09	0	8.88	8.46
IDH1	2	208236227	8.36	9.11	8.43	8.61	7.3	7.57	6.18	9.04	8.16	7.84	7.66	6.02	6.21	9.58	7.57	7.21	8.45	7.73	9.23	8.17	9.36	7.63	6.72	9.04	9.54	8.54	8.16	10.07	7.5	8.14	7.51	8.06	8.27	7.81	8.26	6.18	8.31	9.46	8.61	9.09	9.13	9.37	7.77	8.23	7.63	5.69	7.79
PIKFYVE	2	208266255	6.61	4.18	3.72	0.99	6.83	4.92	4.3	6.75	0.29	5.98	0.21	5.98	0.51	3.69	6.06	1.09	4.14	0.19	3.76	1.77	1.41	2.08	1.58	0.19	3.86	5.38	3.91	7.37	4.89	1.32	0.7	4.61	0.49	3.21	7.58	3.19	3.1	3.36	4.27	6.52	4.36	4.95	5.18	3.55	6.13	3.05	3.57
MAP2	2	209424058	8.73	9.15	9.21	8.95	7.71	4.25	7.81	9.5	9.8	9.13	8.05	6.55	8.87	8.92	9.07	7.18	9.29	9.37	8.28	9.42	6.98	6.74	8.45	9.23	8.18	7.85	7.62	9.02	8.53	8.77	9.29	8.13	7.56	9.52	7.9	5.73	8.22	8.34	7.62	9.16	8.19	8.61	8.62	8.61	7.15	7.94	6.69
UNC80	2	209771832	4.4	3.96	2.69	5.11	2.58	0.51	4.87	6.18	6.3	4.99	7.21	4.98	5.33	5.75	6.28	5.19	6.72	6.3	6.04	4.55	4.24	4.96	7.18	4.74	5.72	4.37	2.4	6.05	6.52	2.48	6.77	6.75	5	4.74	1.94	6.34	3.71	4.89	2.47	5.22	4.19	4.55	4.59	4.4	3.75	5.53	4.86
RPE	2	210002565	6.18	7.08	8.03	7.35	6.73	3.84	6.15	5.97	5.83	7.12	6.05	6.23	6.19	1.44	7.4	1.73	5.9	6.11	5.37	6.25	5.76	5.87	6.14	7.58	2.27	5.53	5.73	7.86	3.64	5.71	1.33	7.22	7.66	5.99	6.8	6.48	6.28	6.18	7.56	5.99	6.14	5.56	6.44	5.43	6.78	8.09	6.23
LANCL1	2	210431249	7.07	5.36	5.97	5.13	5.19	7.32	5.71	6.05	5.24	6.51	4.57	2.55	7.69	5.56	6.2	7.61	6.64	5.77	7.53	5.41	5.57	5.41	2.18	7.56	4.58	7.57	6.06	4.47	5.09	5.94	6.09	6.38	7.88	3.13	5.73	5.52	5.76	5.54	3.92	5.66	6.65	7.59	5.89	6.63	6.51	5.65	7.13
SPAG16	2	213284379	7.84	6.94	3.16	6.66	6.02	7.13	8.68	6.84	7.7	6.67	7.17	4.82	6.83	6.2	8.15	8.27	7.34	6.99	5.62	8.41	8.3	6.8	5.09	6.25	8.12	6.89	6.85	8.7	7.1	7	5.86	6.82	6.95	7.23	1.29	6.49	8.35	1.1	7.3	6.6	7.54	8.84	6.75	7.06	7.48	1.33	5.01
ATIC	2	215311956	6.79	9.12	6.74	8.68	6.68	5.27	6.68	6.7	7.16	6.82	6.53	6.05	7.38	7	7.57	7.94	8.28	8.69	7.39	6.57	6.6	9.8	8.16	9.02	7.44	7.65	6.79	7.22	6.34	8.38	7.39	8.1	8.18	9.2	7.11	9.17	9.02	8.37	6.78	1.3	8.49	7.88	7.48	7.65	7.32	7.41	7.06
PECR	2	215996329	3.75	2.24	4.39	4.18	4.22	4.52	6.59	4.33	4.44	7.41	3.91	4.08	0.26	4.24	4.35	0.91	5.68	4.07	2.97	1.01	3.55	4.6	1.93	3.58	4.11	1.53	4.07	0.66	4.14	4.54	4.44	5.49	4.89	1.78	4.43	4.31	4.18	7.9	3.84	7.87	3.19	3.33	6.69	6.91	6.38	6.03	3.53
TMEM169	2	216081866	5.05	4.17	4.11	6.89	4.14	6.7	0.96	4.03	7.1	7.27	3.93	7.84	4.47	4.59	5.99	4.39	5.23	0.51	0.7	5.37	4.91	4.13	7.47	4.4	4.56	0.77	0.49	4.99	4.11	3.28	7.67	4.73	1.13	1.22	4.96	3.56	4.1	5.27	4.35	6.54	3.94	4.05	4.81	4.32	4.28	4.4	4.85
XRCC5	2	216107464	7.1	7	8.56	7.87	7.49	7.04	8.42	8.49	6.82	6.88	6.52	7.72	8.32	9.02	7.81	9.84	7.16	7.85	7.91	6.04	7.18	6.48	4.97	8.57	6.99	6.86	7.33	0.95	8.62	8	7.92	7.71	7.82	6.67	8.82	7.71	8.77	8.99	5.73	9.9	7.43	6.73	7.66	7.4	7.62	7.56	7.57
SMARCAL1	2	216412414	0.87	5.13	5.1	4.38	4.99	4.55	4.57	4.92	4.96	4.65	4.91	4.33	5.9	5	4.8	7.52	5.24	4.87	4.01	4.49	4.78	5.44	5.04	5.49	4.91	7.21	5.33	7.83	5.34	4.63	3.35	4.78	4.67	5.25	5.27	4.7	5.21	4.77	3.68	4.63	4.69	5.16	7.75	4.67	5.61	4.68	5.04
RPL37A	2	216498825	10.45	10.81	8.77	10.92	7.77	8.64	9.6	10.83	10.93	11.54	10.84	11.32	11.69	9.75	10.05	10.13	11.24	10.9	11.35	5.44	9.96	9.54	10.84	10.34	10.27	10.87	9.38	9.69	10.2	9.83	10.69	9.07	10.78	10.82	9.62	9.21	9.33	9.92	8.88	10.6	9.11	9.88	6.9	11.25	9.4	11.13	10.9
TNS1	2	217799588	6.11	6.07	6.38	5.03	4.94	4.6	5.32	5.99	5.27	0.38	6	5.2	3.29	5.93	6.11	6.43	5.18	4.32	3.12	4.58	6.75	0.6	1.48	4.83	3.29	6.12	7.5	4.71	1.29	5.16	7.23	6.75	4.42	5.18	4.36	4.79	5.77	7.21	6.81	3.12	3.39	1.7	6.58	2.93	5.68	4.88	2.74
ARPC2	2	218217141	7.49	8.17	9.18	8.38	8.59	8.05	8.76	8.42	6.35	8.1	7.35	8.12	6.78	8.13	8.04	8.16	8.38	8.55	6	6.11	6.19	8.04	8.82	9.42	8.64	8.53	9.07	6.88	8.99	7.27	5.95	8.83	4.78	9.23	7.37	7.82	9.16	8.78	5.71	8.42	5.35	8.75	8.26	6.36	8.56	3.02	8.65
AAMP	2	218264123	7.56	9.48	2.49	7.14	8.95	9.85	8.96	9.21	8	8.64	5.78	8.57	7	7.6	8.99	8.2	7.24	9.18	6.66	7.56	9.03	7.22	6.3	8.74	6.02	7.38	8.78	8.21	8.85	8.29	7.27	8.72	9.61	6.92	8.96	7.07	8.56	8.11	7.6	9.19	8.88	8.21	8.23	6.26	7.88	7.44	7.79
PNKD	2	218270392	7.25	7.49	9.09	8.13	7.87	8.76	7.52	7.53	7.83	7.07	7.96	9.88	4.44	7.85	8.53	7.12	8.97	7.82	6.9	4.09	7.25	4.33	5.57	7.57	8.06	6.57	6.29	7.78	7.91	5.68	7.89	7.58	7.63	6.85	7.55	7.39	7.49	6.72	7.93	6.84	5.52	7.6	8.88	7.06	7.85	8.38	8.44
CTDSP1	2	218398256	4.88	1.97	6.57	4.51	4.75	4.34	4.54	4.64	4.46	5.14	4.51	5.55	5.27	6.22	4.62	4.69	5.48	4.07	5.97	6.39	5	5.26	3.67	6.14	4.88	0.58	4	4.83	4.95	5.58	5.24	4.4	4.57	4.19	1.7	4.89	4.68	4.45	4.68	4.83	4.2	2.12	5.3	3.59	5.83	6.39	5.34
ZNF142	2	218637916	1.61	4.67	3.72	5.29	5.14	4.18	3.94	4.69	4.84	4.49	4.76	5.02	3.33	4.92	5.41	5.02	4.34	2.25	4.5	4.65	4.73	4.14	4.07	3.37	5.88	4.41	4.55	4.4	2.94	4.68	4.38	5.01	4.79	3.94	5.13	6.08	5.03	3.15	4.4	3.74	3.87	7.16	3.44	3.01	4.88	6.2	2.93
BCS1L	2	218658764	7.14	7.34	6.98	7.31	6.61	4.41	6.4	6.41	6.1	7.82	8.27	7.02	6.44	6.65	3.61	7.03	6.72	7.67	6.05	6.8	4.94	6.82	6.29	7.52	6.65	7.01	5.48	6.49	6.6	6	7.18	7.83	6.71	7.27	6.89	6.91	9.13	6.76	8.68	6.43	8.3	4.44	6.83	6.86	6.94	2.36	8.35
RNF25	2	218663892	7.15	6.56	8.28	7.52	7.16	7.16	6.4	6.58	7.17	6.93	8.04	5.8	6.25	7.96	5.43	7.61	6.39	7.12	2.98	6.16	7.77	9.09	7.53	7.86	8.46	7.36	5.08	6.67	7.16	6.82	6.04	7.67	9.8	4.43	7.2	1.76	7.52	7.48	7.76	7.23	7.5	6.01	7.11	6.59	7.61	7.55	7.47
STK36	2	218672069	4.11	4.48	4.68	2.64	5.36	4.75	4.5	6.53	4.63	1.54	4.03	5.21	5.88	0.8	5.87	4.59	3.79	3.84	1.05	2.94	4.14	5.44	4.74	4.18	5.43	5.93	4.61	4.81	3.61	4.32	5.47	5.32	7.27	5.09	4.81	6.92	4.39	6.16	3.04	4.74	3.86	1.48	6.11	6.82	6.25	4.67	5.06
TTLL4	2	218710835	7.88	5.03	5.42	4.46	7.49	5.7	6.26	2.93	0.9	6.29	6.06	6.72	5.02	6.42	7.45	6.91	4.91	0.36	6.76	2.23	6.18	5.4	4.84	5.46	5.77	5.07	4.68	7.43	5.33	5.36	4.55	6.34	7.6	4.37	7.26	5.85	8.06	6.58	1.82	4.18	5.16	5.68	6.03	5.08	6.05	5.43	5.75
NHEJ1	2	219075317	4.79	4.49	7.96	4.9	4.68	4.92	4.77	5.09	5.1	1.33	8.24	4.74	4.53	4.33	4.45	4.64	4.47	4.38	7.38	6.18	2.86	4.6	0.71	4.44	4.89	4.62	4.83	4.84	7.7	4.47	4.77	0.89	4.24	1.62	4.9	4.28	4.71	5.04	3.86	0.82	4.55	2.88	4.82	7.22	5.62	4.93	8.26
CNPPD1	2	219171897	4	6.48	6.09	7.47	4.24	8.57	7.81	6.89	6.84	6.23	5.73	5.32	5.67	4	7.14	1.37	6.05	2.35	7.29	6.27	6.13	6.19	6.01	1.64	6.54	7.77	7.12	5.69	6.06	8.5	7.43	4.43	8.08	7.65	7.15	6.1	6.01	7.64	7.63	5.13	6.46	4	6.12	5.83	6.65	3.77	6.19
ZFAND2B	2	219195237	6.65	6.23	7.85	6.5	6.54	1.97	6.27	6.07	5.49	6.47	6.48	6.4	6.19	6.59	6.47	6.49	6.39	6.54	7.08	5.86	3.17	6.53	6.11	6.47	6.56	6.74	5.1	1.04	7.22	6.37	3.37	5.11	4.85	6.43	1.45	6.58	6.37	6.46	3.61	7.06	6.57	5.6	6.22	6.38	6.66	6.6	6.44
ABCB6	2	219209772	7.84	6.39	6.03	6.99	7.19	5.39	7.54	6.44	6.74	5.67	7.84	6.6	7.12	1.77	6.41	7.49	6.95	6.94	5.48	6.97	4.28	7.37	6.53	7.82	5.87	6.65	6.93	8.14	7.57	6.64	3.39	4.11	7.1	7.79	6.66	6.68	7.08	5.98	7.74	8.32	6.09	5.77	6.47	6.21	5.21	6.72	5.94
ATG9A	2	219219380	5.85	5.84	6.61	7.14	6.34	8.16	8.42	1.99	4.01	5.06	7.03	5.64	6.06	7.95	5.86	6.44	6.88	5.71	5.72	5.07	8.26	8.32	4.31	5.23	7.54	2.58	5.93	7.69	6.04	7.53	6.38	7.29	5.91	4.16	6.39	4.94	6.1	2.9	3.5	3.72	6.32	7.43	5.98	7.34	6.28	6.36	6.11
ANKZF1	2	219229783	6.11	5.72	7.72	6.03	1.01	9.8	6.07	6.76	5.04	5.33	8.45	5.9	5.9	6	6.43	1.2	6.43	5.42	6.59	5.94	1.94	6.37	6.15	7.65	0.71	5.61	6.47	5.67	5.71	6.06	7.76	6.27	5.69	6.78	7.39	6.1	5.72	6.13	3.86	7.81	5.24	5.63	6.98	6.37	6.63	1.2	6.47
PTPRN	2	219289623	6.42	5.96	7.1	3.34	6.32	8.62	9.3	5.98	7.92	5.84	6.73	5.39	4.53	8.3	6.6	7	5.55	7.03	5.74	7.51	7.34	8.77	5.56	5.4	8.64	5.22	8.78	8.53	8.1	5.31	7.1	3.44	8.18	8.13	8.8	6.09	8.1	7.88	6.86	6.41	7.85	7.36	7.66	6.25	6.19	6.66	8.61
GMPPA	2	219498884	4.19	5.05	3.77	4.07	2.98	8.65	4.44	4.79	4.64	2.86	5.1	4.57	1.61	5.38	4.44	5.6	4.69	4.87	1.62	3.73	5.2	4.55	3.6	5.49	2.88	7.13	3.76	2.39	7.44	3.99	4.94	4.54	4.7	2.79	4.84	5.49	4.47	2.5	0.96	5.04	4.14	6.53	5.01	2.27	5.08	4.91	6.03
ASIC4	2	219514170	7.87	5.4	7.38	9.36	8.11	9.67	7.19	6.96	5.02	7.67	6.41	8.13	5.85	8.08	5.45	9.05	6.33	9	7.98	8.63	8.54	9.6	8.55	7.05	8.39	7.96	8.33	8.72	8.97	7.68	8.55	8.88	8.22	8.14	8.44	9.1	5.91	7.55	7.69	6.73	9.53	6.47	8.52	5.73	7.86	8.29	6.89
CHPF	2	219538948	2.15	6.33	6.19	6.43	6.43	4.99	5.93	5.82	5.74	1.14	4.81	5.09	5.1	6.85	3.67	6.34	5.33	5.25	5.88	5.7	5.82	7.6	1.01	7.38	4.94	2.06	5.35	7.66	6.42	6.07	5.16	5.37	8.29	7.2	3.79	8.04	5.79	5.67	6.2	5.44	6.09	5.7	6.28	5.13	6.69	5.75	6.15
TMEM198	2	219543663	5.06	4.69	1.31	5.51	5.67	5.91	7	1.82	5.76	4.89	6.12	7.14	6.48	5.27	5.21	5.75	5.32	5.79	4.71	5.83	5.49	5.1	5.65	5.31	5.23	4.82	5.99	5.99	5.12	4.46	6.92	1.38	5.67	5.1	4.23	5.47	0.7	5.54	1.56	5.2	5.57	3.95	2.94	7.06	5.26	6.56	5.99
OBSL1	2	219550728	4.59	3.81	5.34	3.98	4.81	3.07	5.04	4.26	4.54	3.82	7.33	6.38	5.54	4.1	3.26	5.08	6.06	0.97	3.6	6.95	6.78	6.34	4.77	3.52	2.87	6.7	5.3	3.38	6.56	2.4	6.27	0.68	0.76	1.73	1	4.73	4.51	4.36	3.05	4.8	3.99	5.53	2.59	4.54	5.52	4.26	4.4
FARSB	2	222566899	7.58	9.32	8.74	7.37	6.6	7.73	5.04	6.52	5.22	7.21	4.69	8.52	6.84	6.77	7.07	7.06	5.36	6.26	7.93	6.68	2.07	6.83	5.57	7.55	6.88	6.21	7.09	5.44	6.01	6.41	7.25	7.36	6.62	8.92	7.39	6.85	7.46	7.02	7.38	6.54	6.42	5.68	6.61	7.75	7.08	6.18	7.19
ACSL3	2	222860942	5.16	6.84	6.64	5.95	6.87	3.9	3.93	5.67	0.59	6.9	7.92	5.24	5.48	7.74	7.56	8.8	6.52	0.41	3.43	6.78	5.18	6.49	6.46	8.16	6.25	5.83	6.98	7.31	6.95	7.13	6.14	6.56	6.92	7.1	7.95	5.31	2.37	8.09	4.45	7.3	7.35	5.49	7.96	5.49	7.16	2.62	7.46
SCG2	2	223596940	9.32	4.99	9.36	8.12	6.87	9.34	9.25	8.45	7.81	8.22	8.86	9.26	0.86	8.38	7.87	11.21	6.83	7.64	8.02	8.94	9.61	8.5	7.1	8.54	5.34	4.98	8.89	5.34	9.8	7.73	8.4	9.53	8.36	7.22	9.01	12.15	9.65	10.13	9.93	8.44	6.25	8.29	7.38	8.31	5.92	2.26	2.27
WDFY1	2	223855716	5.23	6.8	7.13	6.66	6.25	4.57	5.98	5.88	5.24	5.5	1.45	7.41	5.78	5.45	7.07	5.12	5.43	6.05	5.88	2.32	6.23	6.2	6.07	5.74	6.19	5.38	3.29	4.79	6.18	3.01	5.49	5.84	4.88	6.99	5.91	5.04	6.52	5.96	0.39	6.73	5.84	5.83	6.3	5.71	6.11	6.31	6.12
MRPL44	2	223957463	1.36	1.6	2.57	1.92	4.85	1.42	2.76	7.06	4.49	4.74	1.23	2.92	2.21	2.94	5.44	4.21	4.63	1.71	6.93	4.62	2.5	7.83	7.11	4.64	1.49	4.48	8.36	0.7	5.36	2.43	4.32	1.59	2.51	7.81	1.95	1.59	1.47	7.11	7.44	6.1	4.85	1.1	5.83	7.02	5.95	8.26	8.2
SERPINE2	2	223975045	6.28	7.53	9.38	6.18	7.75	9.68	1.99	7.58	6.4	9.73	9.75	10.71	9.25	10.49	8.72	9.45	8.5	8.28	8.66	9.35	10.04	11.11	9.32	8.17	11.98	9.6	10.37	11.09	10.01	9.8	9.59	9.94	10.58	9.43	11.08	11.29	9.53	9.12	10.42	0.77	11.39	8.58	7.72	9.44	7.72	8.77	10.96
DOCK10	2	224765090	6.07	4.5	4.23	6.38	6.32	3.89	3.59	6.61	7.55	7.09	5.05	6.55	6.05	6.51	7.81	5.87	7.55	4.27	7.44	5.48	5.75	5.18	6.06	5.62	5.84	1.27	4.76	6.3	3.46	5.1	6.78	5.6	6.36	7.07	0.77	6.5	6.67	5.4	4.36	6.18	6.22	5.75	5.69	5.31	4.41	7.05	5.63
MFF	2	227325151	6.59	9.44	8.08	7.78	7.09	7.92	8.27	9.33	7.09	5.29	7.95	8.08	9.06	6.92	8.17	7.46	8.36	7.38	9.33	8.96	7.12	7.03	7.99	7.67	9	2.67	8.46	5.53	8.09	8.12	6.94	6.96	8.3	9.23	8.99	7.81	8.97	7.48	7.84	9.77	8.77	6.85	7.47	10.16	8.01	7.89	6.95
SPHKAP	2	227979955	5.73	5.51	5.5	0.3	5.73	5.9	5.91	4.86	5.45	8.04	5.7	6	5.65	5.58	5.76	5.46	5.63	0.26	0.2	5.91	2.9	5.51	3.06	6.88	5.65	5.8	5.56	6.6	5.55	5.94	8.09	5.74	5.54	5.76	5.45	5.47	5.82	5.01	5.34	6.08	5.74	2.48	5.72	4.89	5.73	5.26	5.74
PID1	2	228850526	7.08	7.67	5.84	9.12	7.94	7.64	1.16	9.07	8.53	6.02	7.78	4.46	9.27	8.07	8.31	7.85	8.29	9.69	7.76	8.05	7.5	8.3	8.33	3.04	3.93	7.63	8.31	7.26	8.31	7.24	6.79	7.42	8.07	8.08	6.38	8.09	7.98	8.32	5.85	8.55	7.99	6.74	8.31	7.68	8.22	8.13	7.31
DNER	2	229357629	7.38	4.78	8.26	6.37	8.57	7.51	7.06	5.7	7.63	7.55	7.32	6.71	6.63	8.6	6.59	7.54	6.14	7.01	7.63	2.47	3.04	6.77	7.03	8	6.86	7.06	5.47	3.74	4.58	8.54	6.02	4.18	4.53	7.82	5	6.83	6.49	2.3	6.59	6.58	6.54	7.62	6.62	5.99	6.6	4.26	3.7
TRIP12	2	229763838	3.72	4.13	5.53	3.73	4.53	5.56	4.71	5.68	5.4	3.34	4.55	3.96	5.67	4.31	4.78	4.31	4.76	4.31	4.05	2.86	3.99	8.26	4.62	7.4	4.62	0.44	5.84	5.26	6.56	3.93	4.39	5.79	3.76	6.23	4.65	3.95	4.39	4.45	6.39	4.09	4.55	5.6	4.53	3.17	4.76	4.31	4.33
FBXO36	2	229922302	5.86	7.7	4.86	4.64	5.52	1.61	4.98	5.54	5.04	4.87	5.58	5.17	5.03	5	5.95	4.26	5.68	5.59	4.4	1.58	4.7	0.96	7.77	5.44	5.1	4.74	4.83	5.74	6.11	5.39	7.14	5.6	8.2	6.17	5.42	4.35	5.21	5.11	3.59	5.18	5.3	5.16	6.35	5.53	6.71	5.28	5.24
SLC16A14	2	230034982	6.92	7.21	5.04	7.35	4.45	5.88	5.04	4.56	6.04	4.21	8.91	4.63	5.77	4.55	5.62	5.88	5.21	5.01	5.72	5.74	6.64	5.39	7.11	5.5	5.21	5.65	7.17	0.57	6.31	5.36	5.92	5.81	5.42	6.45	5.07	5.66	5.55	3.81	0.4	5.95	5.56	6.08	5	5.79	4.94	5.37	5.42
SP110	2	230167293	6.74	5.53	5.57	5.73	6.06	7.84	5.78	6.36	4.68	5.49	6.07	5.67	4.87	5.82	5.39	6.32	5.08	5.52	5.78	5.96	5.23	5.24	4.87	5.63	7.22	4.4	5.27	5.74	5.77	5.83	6.02	5.47	5.77	5.64	5.5	6.16	4.57	5.38	6.12	5.59	5.21	5.39	6.43	5.38	6.77	5.08	5.97
CAB39	2	230712842	5.36	5.26	4.94	4.49	5.29	5.42	5.35	4.84	4.55	4.96	5.04	5.14	6.03	4.69	5.68	5.31	5.26	5.16	3.9	4.93	4.89	5.8	4.79	4.86	4.91	5.04	4.97	4.89	4.78	5.03	5.43	5.18	5.01	5.27	4.95	5.84	5.1	5.05	5.13	5.27	5.19	0.31	5.33	5.07	6.73	5.1	5.65
ITM2C	2	230864639	4.4	5.88	7.16	5.99	5.09	8.74	5.37	4.59	6.48	4.26	7.81	8.36	6.8	8.86	7.93	9.51	7.96	7.94	5.83	8.77	9.81	6.33	7.78	9.01	10.18	8.24	8.1	9.07	6.71	8.5	7.41	8.6	8.24	6.4	5.19	11.08	8.65	7.5	7.31	7.26	9.33	0.55	3.1	7.38	6.94	8.2	6.69
PSMD1	2	231056864	6.96	6.68	3.62	6.2	2.11	5.23	6.68	6.1	4.96	6.67	5.74	7.64	6.77	9.18	5.06	3.56	7.52	5.14	2	7.03	6.5	5.47	7.39	8.03	7.6	8.67	5.88	8.05	4	6.83	7.44	7	6.18	7.73	5.53	9.1	8.04	8.13	9.09	6.72	8.01	4.38	8.39	5.72	6.65	8.92	6.15
NCL	2	231453531	8.09	7.75	9.7	9.18	9.04	6.06	5.09	9.63	8.56	8.79	7.22	7.7	9.77	7.98	8.21	8.02	8.62	10.39	8.26	7.24	8.08	7.77	7.28	8.45	9.25	7.01	9.58	8.56	6.78	9.35	8.18	6.71	9.75	8.83	9.21	9.07	8.69	8.51	8.5	9.05	7.7	8.61	9.17	7.91	8.59	8.06	9.97
PTMA	2	231706895	4.89	9.79	8.98	5.85	8.85	8.81	3.21	8.31	6.92	8.49	8.89	8.95	8.25	8.86	5.62	8.86	9.01	7.91	8.52	3.95	6.95	8.84	8.22	8.6	8.83	7.37	5.18	2.9	5.72	8.67	8.19	5.72	8.97	9.33	5.12	8.5	6.3	8.88	5.25	6.33	8.96	7.98	8.97	3.46	9.03	8.2	9.13
PDE6D	2	231732433	9.23	9.19	7	6.45	5.9	7.4	6.57	2.63	7.48	6.12	7.2	5.88	6.85	8.93	8.42	7.53	8.51	7.1	7.03	8.02	7.9	7.3	1.18	7.33	9.23	7.72	5.78	7.78	1.73	9.28	6.9	6.77	7.6	9.29	6.73	7.86	7.83	7.97	7.92	5.48	7	7.6	8.15	7.6	7.75	7.22	8.16
COPS7B	2	231781671	6.81	3.73	6.59	6.33	6.85	6.97	7.9	7.43	2.94	6.9	6.85	6.93	6.75	6.61	8.14	5.44	8.45	6.74	5.1	6.9	7.78	4.02	3.21	6.16	5.73	6.1	7.66	7.75	7.42	7.52	6.74	6	5.8	3.35	6.2	6.94	6.68	6.46	5.86	4.11	6.47	6.84	7.61	7.36	7.13	6.8	2.58
DIS3L2	2	231961245	5.97	6.18	4.06	2.73	6.84	0.88	5.79	6.27	6.49	5.7	3.5	0.72	4.71	3.65	2.83	4.73	3.98	4.91	6.68	5.41	6.63	4.84	5.93	6.62	4.99	5.36	5.71	5.22	5.68	5.05	7.52	6.22	5.33	6.04	6.11	5.12	6.05	7.76	8.23	4.64	5.64	3.09	5.98	5.81	7.36	4.7	5.81
TIGD1	2	232547970	2.06	3.61	1.58	2.65	2.08	3.54	3.15	1.72	5.51	1.2	0.73	0.73	4.21	1.69	1.48	2.81	6.66	3.1	2.52	2.83	1.3	2.71	7.37	2.87	1.58	1.56	4.28	2.17	7.18	7.56	2.3	5.65	2.57	3.05	4.63	1.32	7.88	8.5	3.8	2.04	1.54	2.2	3.7	7.98	6.98	1.53	2.33
EIF4E2	2	232550674	7.88	6.75	6.7	6.26	6.87	8.35	6.53	6.22	5.67	6.28	6.43	6.31	6.87	6.86	6.02	2.13	1.33	6.55	6.61	6.78	7.12	6.6	6.44	5.28	6.09	5.44	6.88	6.58	5.41	6.22	6.36	5.63	6.33	6.63	6.48	6.49	6.19	6.43	6.88	6.39	5.8	6.35	6.37	6.79	6.5	6.81	6.66
EFHD1	2	232606057	6.01	6.21	6.29	5.27	6.12	6.14	7.25	6.56	5.42	6.44	6.65	6.9	5.93	4.32	5.9	5.73	5.75	6.06	1.23	7.37	5.6	7.34	6.08	5.73	5.91	6.2	6.2	6.37	5.75	6.59	7.08	6.42	3.5	7.36	7.24	7.02	6.72	6.65	6.55	5.8	6.46	4.84	7.14	7.47	8.22	5.85	7.2
GIGYF2	2	232697299	5.05	4.62	5.84	6.7	7.33	4.76	4.78	4.91	5.41	3.35	3.11	6.01	5.51	4.57	2.62	4.69	5.06	2.54	6.15	3.76	4.34	8.4	1.99	4.26	5.34	5.88	5.29	6.5	7.09	5.79	3.92	5.75	4.56	5.19	0.3	4.38	5.33	0.44	4.92	6.65	6.31	4.16	1.53	4.97	5.22	4.12	2.87
ATG16L1	2	233210051	5.15	5.16	4.68	1.29	4.82	5.53	4.77	4.97	2.8	4.01	5.08	3.83	5	5	4.96	5.05	4.42	6.9	4.73	4.83	4.92	5.8	5.1	4.48	4.35	5.31	4.99	7.1	1.44	5.09	4.77	6.18	5.1	7.77	4.29	4.84	5.14	4.02	7.95	3.51	4.72	4.6	4.89	4.52	5.63	2.94	5.25
DGKD	2	233354507	4.76	1.9	4.72	4.18	3.42	5.47	2.72	4.73	3.67	3.9	5.07	4.86	3.74	3.38	4.42	3.39	3.18	0.29	5.14	4.16	3.35	4.32	3.66	4.45	3.23	3.86	4.55	3.84	4.15	4.33	4.89	2.52	4.35	4.63	2.54	4.6	3.83	3.6	1.89	4.4	3.43	3.31	4.46	3.74	5.13	3.93	4.7
USP40	2	233475520	2.06	6.9	6.15	4.46	8.16	6.72	5.28	0.99	4.83	4.22	6.31	4.28	3.94	4.68	4.73	5.67	2.67	3.86	6.08	6.86	6.38	4.68	1.4	4.71	3.91	5.12	5.05	5.15	2.03	4.77	5.33	4.02	4.41	1.37	3.88	3.75	4.31	4.62	4.62	4.74	4.04	5.13	4.35	4.24	4.89	4.38	4.11
SH3BP4	2	234952017	5.4	5.86	4.87	4.4	5.03	6.81	5.28	7.31	5.3	5.24	1.79	3.76	5.04	6.18	5.59	6.84	5.04	6.17	5.29	5.8	5.03	6.01	5.22	5.23	5.27	6.4	4.57	5.74	5.05	5.43	7.08	5.31	5.83	7.03	7.18	5.91	6.08	5.01	6.43	5.68	5.11	5.39	6.21	4.34	5.64	5.63	6.24
COPS8	2	237085882	7.67	7.12	5.98	6.95	6.68	7.14	7.2	7.86	6.69	8.08	7.31	6.41	6.97	1.39	7.95	7.48	6.97	6.99	0.96	7.84	8.83	7.01	8.31	5.7	9.2	2.53	2.22	6.72	8.1	8.27	7.46	5.77	7.42	8.19	7.32	8.85	6.85	8.68	7.71	8.38	7.84	8.24	8.9	7.53	7.43	8.61	7.18
LRRFIP1	2	237627587	5.84	4.96	2.57	1.1	4.02	0.65	4.52	3.58	5.23	2.16	4.81	0.45	6.21	4.18	2.27	4.43	4.64	6.74	5.54	6.6	0.34	4.19	2.39	4.28	3.9	1.57	3.24	5.24	0.66	2.67	3.08	1.52	3.46	7.78	3.85	3.94	4.54	4.38	3.93	6.14	0.33	3.18	2.34	3.51	6.18	4.3	4.78
RAMP1	2	237858893	10.37	8.81	10.08	7.8	5.23	9.69	8.89	6.81	9.56	9.54	6.9	8.35	9.02	10.06	8.43	9.54	9.06	10.48	7.02	5.16	9.69	8.9	10	9.98	8.21	10.91	9.05	9.13	10.19	9.64	9.28	8.84	9.74	10.98	9.49	10.49	8.09	9.11	8.37	8.13	10.29	9.56	5.11	9.76	8.45	8.4	10.58
UBE2F	2	237966827	6.1	6.33	6.82	7.93	6.34	7.88	3.97	6.37	6.61	6.34	6.5	5.97	6.5	8.08	7.43	7.13	6.12	1.08	5.67	6.43	5.62	6.96	7.71	6.58	6.47	6.45	6.02	2.78	5.94	6.92	6.12	5.48	8.02	6.15	6.71	6.28	5.81	7.39	0.72	2.16	5.94	6.49	6.29	6.41	6.47	6.96	3.85
ILKAP	2	238170402	6.56	8.23	7.1	6.69	6.5	7.13	6.86	7.17	7.32	6.17	6.37	7.42	5.84	4.15	8.18	6.78	6.41	4.74	5.36	7.43	1.42	8.94	4.53	5.59	6.36	6.22	6.17	8.35	3.3	4.89	6.44	3.62	8.28	6.66	6.6	6.98	6.26	6.81	5.49	5.85	6.5	6.38	6.96	5.84	7.44	2.23	8.56
HES6	2	238238267	3.12	7.65	6.78	7.97	1.58	8.01	7.5	6.41	8.04	8.55	5.08	7.44	7.61	7.59	7.84	2.22	6.75	8.91	6.44	6.27	8.97	8.09	6.91	8.35	8.56	7.17	8.36	7.74	7.35	7.05	7.15	7.08	7.69	7.97	4.93	8.01	8.43	7.81	8.47	7.42	0.91	6.86	7.08	6.51	6.85	6.1	7.19
PER2	2	238244044	2.85	1.6	4.17	6.75	2.75	6.18	2.24	6.75	3.82	5.25	1.72	3.62	1.51	6.39	1.31	2.16	5.71	2.51	6.3	5.28	5.27	1.63	6.1	5.69	6.68	4.58	7.18	3.47	4.94	1.16	4.93	4.23	4.79	2.08	6.79	2.42	0.92	6.62	4.7	1.29	0.95	0.82	3.76	3.48	7.81	1.52	2.73
NDUFA10	2	239892450	6.62	7.46	6.31	5.48	7.95	3.9	6.46	4.91	6.08	6.34	8.05	6.38	6.57	5.16	5.19	6.76	6.28	7.45	6.94	4.85	7.27	6.72	4.14	3.87	9.03	6.32	6.83	6.24	5.67	5.89	5.28	4.08	4.63	7.2	4.78	1.31	7.79	7.57	3.17	2.56	7.06	2.29	6.79	6.35	6.31	7.72	7.74
GPC1	2	240435663	3.22	6.71	6.01	5.9	5.6	0.83	5.29	5.32	6.82	4.05	5.45	4.5	6.11	5.39	2.89	5.24	6.26	5.01	0.65	4.71	5.51	6.24	6.46	5.73	6.61	6.53	1.68	7.19	6.92	5.73	5.74	6.58	3.58	5.85	4.74	5.6	6.61	5.71	4.95	5.87	6.95	7.04	5.35	4.79	6.53	0.77	8
KIF1A	2	240713761	7.47	7.17	5.4	5.23	8.71	7.22	8.48	7.17	7.29	5.76	7.81	6.75	5.56	9.12	7.48	7.82	5.36	3.72	7.91	7.46	6.45	7.38	4.92	5	6.4	6.41	8.22	6.71	7.38	6.89	7.15	7.5	8.15	7.22	7.43	8.18	8.38	4.39	8.04	7.92	3.82	3.86	8.16	7.44	4.49	6.88	6.43
PPP1R7	2	241149576	7.55	8.38	8.3	6.62	8.82	7.74	7.26	7.3	8.27	6.8	6.53	6.53	7.97	6.83	6.71	6.86	3.66	9.29	8.56	9.27	7.88	7.77	4.86	6.21	5.35	3.74	7.2	8.83	6.83	7.99	6.74	4.87	6.49	8.37	7.1	8.82	6.78	7.27	3.99	5.85	2.9	6.57	9.19	8.47	6.92	8.77	8.47
HDLBP	2	241227264	5.89	5.82	5.97	5.95	3.64	7.02	6.26	5.83	7.4	1.97	7.23	4.66	3.87	7.58	6.07	8.06	5.18	0.53	4.59	5.21	7.12	4.64	5.45	6.1	5.74	6.92	8.13	7.81	5.18	4.27	5.94	5.53	1.54	4.66	4.23	5.25	8.01	5.85	1.23	5.98	5.58	7.4	4.84	8.37	5.62	6.39	5.02
FARP2	2	241356285	5.27	4.6	5.35	2.06	6.69	6.58	4.98	4.88	4.94	5.91	4.89	5.16	6.6	5.78	5.34	3.35	4.88	5.04	2.36	7.86	5.22	4.53	3.15	6.45	5.85	6.19	4.93	4.57	5.92	5.73	7.05	4.98	4.91	5.24	3.15	4.96	5.14	8.14	4.75	4.54	6.22	4.83	5.21	4.99	5.44	6.51	4.57
STK25	2	241492670	7.05	7.95	6.97	5.93	2.16	7.84	6.75	6.17	5.77	6.61	7.87	6.41	0.55	5.14	6.97	6.68	1.45	6.35	8.12	6.48	6.77	6.45	1.46	7.28	6.78	7.03	6.96	5.58	6.76	3.59	5.76	4.11	7.5	6.95	7.36	6.48	5.96	6.74	6.81	8.19	1.01	1.34	6.72	6.57	7.04	6.68	5.59
THAP4	2	241584405	5.5	6.03	5.29	5.69	6.44	5.96	4.52	7.26	5.81	4.39	6.38	3.57	4.23	6.52	5.96	6.21	6.01	5.89	3.39	6.19	5.61	6.27	5.48	5.75	3.48	5.8	5.61	6.24	1.09	5.52	6.12	4.18	1.5	7.16	6.15	6.05	5.87	5.73	5.94	5.57	6.61	4.9	6.26	6.13	6.39	5.86	6.18
ATG4B	2	241637213	7.69	7.22	2.6	5.53	5.7	8.94	6.34	5.91	6.22	5.91	7.75	7.67	7.42	6.06	1.3	7.2	6.88	5.39	5.34	8.22	5.88	5.37	5.51	5.45	5.83	1.16	6.23	7.68	7.92	5.87	2.93	4.45	5.6	5.24	2.72	6.09	5.68	5.69	3.9	5.33	6.83	7.77	6.04	8.03	5.88	5.71	7.14
DTYMK	2	241675747	7.23	2.06	6.85	7.58	6.63	5.7	7.02	6.31	2.83	6.86	6.41	7.95	5.7	3.22	6.78	6.58	6.22	6.38	0.99	5.79	5.83	1.82	6.33	3.99	6.15	6.17	6.46	6.11	2.5	5.34	7.95	6.71	6.26	6.23	7.02	6.77	6.34	6.22	7.91	6.21	6.98	6.08	6.61	7.54	7.5	7.22	5.89
ING5	2	241687085	1.59	5.39	1.09	5.36	1	1.83	2.93	5.89	4.13	3.17	4.37	3.17	0.99	0.77	0.65	1.1	0.63	1.51	3.03	5.11	4.33	1.21	2.52	1.14	2.25	0.92	0.28	5.06	1.67	2.59	3.5	4.23	1.56	1.84	4.8	1.94	0.33	1.43	1.26	4.87	2.66	0.77	1.98	3.93	5.9	0.61	2.79
D2HGDH	2	241734602	4.96	5.61	5.38	4.77	5.06	4.32	4.1	5.6	5.85	5.93	5.2	4.98	3.84	5.45	4.76	5.91	5.29	5.8	3.93	5.53	4.74	6.05	4.68	2.45	4.5	3.41	4.92	5.59	6.43	6.23	4.29	0.75	5.84	5.24	5.06	5.49	5.75	4.95	2.93	3.86	5.01	0.42	2.74	4.81	5.48	4.54	5.52
NEU4	2	241808825	6.37	1.43	6.87	7.72	7.12	7.01	7.07	8.57	7.74	8.31	6.68	6.62	8.49	7.17	7.28	7.05	7.62	8.69	7.45	0.95	6.77	6	7.09	7.56	6.19	6.42	0.75	5.93	7.11	8.21	6.62	6.03	6.51	8.36	6.48	6.38	7.14	6.44	3.26	9.16	7.08	1.21	6.73	6.78	8.63	9.74	6.89
CHL1	3	196763	4.56	4.63	1.59	4.27	4.72	3.83	4.38	5.83	3.86	5.05	4.54	0.49	4.63	2.3	6.11	5.39	4.36	5.29	5.19	5.93	4.97	4.47	4.96	4.62	4.48	5.98	2.17	5.4	4.64	5.59	5.9	5	5.1	4.87	3.56	4.96	5.08	5.3	3.77	4.77	4.48	3.86	4.82	4.67	5.36	4.96	4.52
TRNT1	3	3126933	4.51	1.33	5.34	0.77	5.74	2.27	5.56	4.95	4.38	5.79	5.85	4.84	3.85	5.17	2.41	5.25	4.34	5.61	1.52	4.87	3.71	4.52	3.95	4.53	4.67	5.73	6.8	5.24	5.06	5.51	7.4	0.83	4.99	5.49	4.94	5.52	5.22	4.75	5.66	4.98	5	1.36	5.71	4.82	6.38	5.26	5.5
CRBN	3	3144628	3.16	6.33	6.84	4.51	6.14	8.59	6.36	7.64	7.83	6.93	8.22	6.67	2.74	0.77	1.66	6.11	5.17	6.76	5.56	5.89	7.38	6.12	8.33	7.69	6.65	6.11	7.2	7.74	7.68	6.63	5.77	6.87	8.54	5.47	9.11	8.29	7.47	7.51	7.09	7.01	5.76	8.87	7.06	7.7	5.91	5.84	6
SUMF1	3	3700814	5.48	5.84	5.74	5.97	6.28	6.6	6.41	5.46	2.05	6.69	8.19	5.42	7.63	5.98	5.7	6.06	6.85	7.2	5.69	6.41	5.88	5.73	5.63	6.73	6.02	4.83	5.51	6.04	7.22	5.27	6.41	3.75	6.3	3.82	7.34	6.33	5.21	4.16	6.27	5.54	6.01	6.24	7.01	5.22	7.63	6.19	6.37
LRRN1	3	3799431	7.65	8.34	1.64	7.82	6.96	6.52	6.66	5.65	6.65	7.25	8.15	8.67	8.18	4.05	9.34	7.5	6.62	7.63	7.54	6.61	7.15	5.53	5.92	8.6	6.4	6.24	5.48	4.8	5.25	8.14	8.39	6.21	6.81	8.65	6.69	0.96	6.63	7.35	5.85	7.66	7.63	5.63	6.34	6.54	5.2	3.1	7.79
SETMAR	3	4303304	4.3	2.6	7.88	2.79	5	8.35	4.82	7.3	4.28	4.24	2.2	4.5	3.5	1.23	7.22	3.4	3.94	3.21	4.16	7.5	4.73	4.37	4.84	1.65	1.13	6.64	7.85	2.31	3.96	2.8	2.51	1.2	8.46	4.42	6.71	9.25	4.09	4.39	1.64	1.08	1.44	6.15	4.25	1.66	4.61	4.22	4.62
ARL8B	3	5122245	7.3	3.18	4.76	5.45	8.43	7.47	6.48	5.11	7.37	7.23	8.47	0.62	5.62	9.29	8.42	5.53	7.82	2.73	8.05	8.02	6.93	7.59	4.89	2.76	7.25	4.54	6.48	8.04	7.06	7.41	7.43	5.68	6.96	2.01	3.94	6.12	8.08	5.76	5.69	5.46	5.41	5.39	3.44	3.87	7.7	5.82	8.03
SRGAP3	3	8980591	6.96	1.33	4.03	3.52	4.2	3.32	1.8	3.98	1.42	6.9	5.67	4.27	5.71	4.41	3.37	2.41	5.09	5.22	5.77	5.98	6.97	5.28	7.21	7.72	4.89	7.21	4.98	4.83	6.21	3.14	6.45	7.35	5.2	4.84	5.84	4.33	5.12	7.59	6.27	4.17	2.11	7.13	4.24	4.54	5.45	4.82	6.13
THUMPD3	3	9362971	4.79	4.49	7.63	4.08	4.56	5.2	4.42	4.58	6.67	6.05	4.24	7.4	4.18	2.34	7.53	2.34	4.41	5.53	5.37	4.7	4.07	0.77	4.17	3.72	4.28	3.28	6.7	4.93	4.63	3.34	6.72	0.55	5.11	7.06	7.33	4.2	0.78	4.25	7.05	6.75	3.49	0.76	5.81	3.73	5.13	4.5	5.15
SETD5	3	9397615	0.45	6.02	5.29	6.39	6.31	6.77	4.42	7.73	3.86	6.27	5.03	4.68	7.85	5.03	5.9	4.16	5.17	7.83	0.38	3.52	5.14	6.48	4.55	7.59	5.15	5.75	2.52	5.87	7.11	4.39	5.9	6.48	1.46	5.85	3.04	4.94	2.79	6.03	0.86	7.06	5.38	7.69	3.54	2.12	5.34	6.53	5.55
MTMR14	3	9649433	6	6.18	5.93	4.09	5.91	5.64	5.97	7.09	6.08	6.16	5.96	6.18	5.72	5.51	6.61	5.61	5.79	5.99	5.62	5.83	5.91	5.94	5.43	6.34	7.01	5.5	6.45	5.65	5.66	5.94	5.52	6.11	5.39	7.16	7.32	5.79	7.57	5.96	4.89	6.09	8.14	5.55	6.07	5.43	6.41	5.54	5.87
OGG1	3	9749944	4.87	5.74	8.27	7.78	6.07	5.82	4.66	6.15	1.17	5.71	6.99	5.99	5.54	7.1	5.34	7.35	6.49	5.39	4.3	4.53	5.48	5.91	4.08	0.87	5.26	5.5	5.88	5.76	6.99	6.53	5.51	6.49	5.38	7.33	5.45	5.48	5.47	5	5.93	6.56	5.54	5.21	6.99	5.82	6.19	6.35	5.64
CAMK1	3	9757347	3.29	4.71	4.41	4.48	2.68	4.99	4.52	4.66	4.58	6.46	3.95	5.32	2.4	5.29	3.65	1.69	6.88	4.36	0.78	3.03	1.78	5.89	5.31	1.58	5.22	2.91	5.14	3.99	4.57	2.63	6.08	2.55	6.53	5.45	4.56	4.2	4.92	4.11	3.84	4.97	6.08	4.5	4.89	2.81	5.07	2.76	4.41
TADA3	3	9779860	7.06	8.29	2.19	2.18	1.18	8.85	8.67	8.31	6.71	7.07	2.1	3.21	6.37	2.6	5.1	2.04	4.78	3.09	7.12	2.71	2.01	1.97	7.13	7.72	8.09	2.72	3.03	1.92	1.39	7.09	6.97	5.86	3.16	3.02	6.75	4.88	0.7	7.51	8.16	3.7	4	7.49	7.1	7.9	9.07	7.73	6.91
ARPC4	3	9792495	7.54	4.9	6.43	8.02	9.13	9.08	9.39	7.96	7.67	8.39	8.02	8.92	6.72	9.13	6.53	7.2	7.32	7.3	7.28	7.68	8.57	7.73	7.16	2.61	8.95	5.22	9.58	7.64	5.79	7.22	7.36	8.48	1.94	8.19	5.74	6.53	7.64	6.88	5.77	9.58	7.52	3.22	8.32	8.04	7.43	8.67	8.12
TTLL3	3	9808086	4.37	5.55	3.98	5.87	4.04	4.72	5.78	6.27	1.62	6.42	4.48	4.28	4.78	2.38	7.08	1.17	3.08	7.54	5.04	7.08	4.3	3.13	2.98	5.18	4.49	4.32	4.42	3.84	5.72	4.07	4.47	3.27	6.49	3.74	5.43	4.46	2.98	6.83	2.68	5.17	5.58	1.57	3.53	5.98	5.36	4.25	8.42
RPUSD3	3	9837849	6.19	2	6.82	7.61	7.02	6.18	4.66	6.27	6.45	5.17	6.33	6.43	7.08	6.59	7.19	6.24	6.52	6.61	7.22	5.87	6.56	6.4	8.05	5.61	5.43	4.92	4.57	4.69	6.48	5.67	5.66	6.18	6.63	6.38	6.22	5.85	6.35	5.57	6.96	6.75	5.53	4.5	5.7	7.4	6.59	7.79	6.66
JAGN1	3	9890574	6.54	8.71	6.33	6.62	6.64	7.87	6.74	6.92	5.88	8.57	6.91	7	6.69	6.77	6.85	7.13	5.89	6.94	2.29	6.61	6.98	6.67	6.63	1.88	8.01	3.97	6.36	6.43	6.88	7.07	6.53	5.95	6.97	6.87	6.95	6.92	6.87	6.76	2.84	7.02	6.74	6.3	3.32	6.24	7.11	5.98	3.69
CRELD1	3	9933816	1.12	1.83	5.21	6.89	6.56	6.15	7.91	6.11	5.55	7.24	2.96	6.26	6.65	5.96	7.06	5.44	6.34	4.47	0.98	6.09	5.5	6.2	1.8	6.64	6.78	5.36	6.38	5.63	6.22	5.68	2.79	5.26	4.19	3.1	6.03	7.11	6.2	8.09	0.73	6.03	4.72	7.55	5.46	6.52	5.85	4.1	5.37
EMC3	3	9962537	7.85	7.55	7.09	7.58	8.47	6.69	5.9	7.73	8.62	8.03	6.93	7.44	7.12	8.4	3.56	8.24	6.79	10.09	6.33	7.79	2.47	7.12	8.09	3.01	8.53	1.73	8.12	7.31	7.65	7.13	5.65	8.09	7.28	8.79	8.2	8.89	2.31	3.4	7.72	3.05	7.49	7.51	7.32	7.06	7.54	7.48	7.52
BRK1	3	10115675	8.52	8.43	7.93	7.78	9.74	7.63	5.53	9.69	8.09	8.75	7.79	9.88	9.08	8.63	9.45	9.43	9.79	8.36	7.44	8.15	8.67	9.04	8.19	8.47	7.86	9.2	7.55	5.76	9.34	9.18	9.41	9.68	7.72	9.35	8.65	8.17	6.13	8.67	4.79	8.91	9.59	4.19	6.86	9.65	7.07	9.1	8.41
VHL	3	10141778	7.06	5.3	1.06	4.07	2.22	2.67	2.59	4.63	2.29	2.29	1.27	1.49	1.38	1.21	2	2.06	1.33	2.01	2.31	1.18	1.27	6.65	1.96	1.01	1.86	1.63	2.22	1.83	2.4	1.7	2.89	1.13	1.49	3.17	2.57	3.41	6.42	1.93	1.53	2.24	3.03	2.03	5.3	0.72	7.08	1.17	3.58
SEC13	3	10293131	8.78	8.06	8.77	9.43	7.69	8.03	3.66	7.31	7.38	6.5	7.89	5.52	6.06	8.56	7.43	8.23	6.55	8.58	8.18	7.65	7.99	7.36	4.14	9.11	7.73	0.9	8.38	4.11	8.8	6.99	8.42	7.72	7.62	7.24	8.91	7.91	7.52	6.88	6.24	7.68	8.96	7.96	5.43	8.32	6.79	6.99	6
SLC6A1	3	10992186	7.13	6.38	6.38	6.89	8.3	4.23	7.54	6.72	1.29	7.08	4.66	6.38	2.49	9.03	5.11	7.17	5.06	3.84	3.36	1.16	9.12	8.49	6.39	2.44	4.63	6.14	5.69	8.04	3.59	0.64	6.46	3.66	7.5	3.9	8.15	1.78	8.33	6.86	4.11	6.37	7.39	4.32	7.52	3.22	6.39	4.36	7.76
ATG7	3	11272309	1.38	4.15	3.96	4.64	5.14	3.54	4.37	3.76	3.2	1.01	5.21	3.39	0.3	4.73	7.23	0.71	4.47	6.92	2.9	0.46	4.64	4.96	4.89	4.2	4.36	0.4	3.37	6.89	7.16	4.58	5.22	4.36	3.99	2.72	5.98	4.84	5.36	4.66	3.42	3.64	5.12	3.39	4.35	3.95	5.16	2.97	5.27
VGLL4	3	11556069	3.87	5.56	3.96	7.18	7.77	1.94	7.54	5	0.75	8.05	2.93	6.22	4.05	8.12	5.22	4.73	4.84	0.74	6.38	6.18	5.8	5.59	5.98	5.98	6.1	7.98	6.86	5.96	4.16	6.82	4.71	4.84	7	5.61	1.27	5.98	3.1	7.16	7.55	4.61	7	4.44	7.3	2.47	6.22	3.02	7.31
TAMM41	3	11790442	6.05	5.83	6.09	5.89	7.31	6.13	8.17	6.8	6.01	6.05	6.13	7.4	6.02	5.99	5.97	7.92	8.38	6.01	5.8	5.84	5.9	5.94	6.11	5.85	6.29	0.99	6.37	3.02	7.94	5.72	1.86	5.91	5.76	5.94	5.83	6.12	6.19	6	5.96	6.04	6.02	5.33	6.16	7.38	6.14	6.08	8.51
TIMP4	3	12153068	8.96	8.33	7.86	7.96	8.06	9.45	8.59	7.47	7.21	8.65	7.57	9.31	8.28	8.4	6.52	5.4	8.09	8.47	8.44	7.91	9.38	8.85	8.04	0.93	8.89	7.14	5.42	9.91	8.7	8.12	5.77	8.21	5.68	10.22	6.8	9.31	4.03	7.54	8.17	8.86	8.05	8.06	7.74	9.24	7.88	7.01	7.93
TSEN2	3	12484432	5.63	4.95	5.42	6.65	5.63	5.03	5.55	5.67	2.75	6.63	7.39	5.51	5.43	5.49	5.3	5.74	5.31	5.53	1.04	5.43	4.85	5.24	5.34	5.39	6.21	5.9	6.63	6.42	5.68	5.74	5.89	4.33	5.45	5.98	5.61	5.68	5.58	5.47	0.81	5.32	5.02	4.6	6.21	6.79	6.79	7.18	6.08
MKRN2	3	12557087	5.84	5.47	2.54	5.33	6.4	5.81	6.4	3.2	6.95	1.11	5.95	1.48	6.87	2.12	7.56	8.35	7.53	5.15	1.56	5.75	4.77	5.67	0.58	0.61	5.18	6.62	1.59	0.84	6.3	5.77	7.5	6.67	7.53	8.01	1.57	5.95	5.01	7.61	2.23	6.18	5.8	8.19	6.14	1.65	5.77	6.12	8.17
RAF1	3	12583601	7.91	6.4	8.89	6.74	6.7	2.43	5.14	8.6	7.12	7.72	4.84	8.08	5.73	8.07	7.19	6.66	8.17	8.15	7.46	7.12	8.42	6.08	8.49	7.89	6.25	3.52	6.88	7.87	7.52	8.16	8.63	7.99	6.84	6.96	8.61	6.82	7.97	8.99	7.13	1.25	8.23	4.55	7.22	7.54	6.93	7.19	8.1
RPL32	3	12834485	7.49	9.2	6.95	7.97	7.12	8.7	7.1	7.6	8.39	8.61	8.45	9.18	8.64	7.73	7.81	7.13	8.66	8.19	8.15	5.98	7.23	9.13	8.69	7.91	6.99	7.49	7.86	7.39	8.62	7.33	8.16	6.46	6.72	9.14	7.13	7.38	6.73	8.89	6.85	9.22	6.37	8.5	8.04	9.21	6.96	8.86	9.07
IQSEC1	3	12897043	5.8	3.79	6.32	0.52	3.73	3.88	6.35	5.79	6.57	5.3	2.02	2.27	3.52	6.54	4.66	7.12	5.62	3.88	3.95	3.17	3.62	5.45	3.77	0.34	6.49	5.5	3.77	7.03	4	4.01	6.7	2.55	4.24	4.74	6.99	0.76	6.6	5.63	7.43	5.74	3.93	2.9	6.4	3.02	4.7	6.56	5.33
HDAC11	3	13479724	7.21	7.71	6	5.89	6.1	6.15	6.11	7.89	3.97	6	6.04	6.04	5.92	6.11	5.97	0.66	6.37	5.69	6.23	5.99	6.51	6.21	6.04	6.03	5.97	7.04	6.3	6.14	6.15	7.01	5.81	6.1	6.3	6.04	3.34	6.07	6.04	6.08	4.43	6.81	6.04	5.96	6.29	6.46	6.86	5.27	6.26
TMEM43	3	14125015	4.83	4.49	5.71	6.01	6.1	6.34	8.33	3.45	1.2	6.04	6.18	7.79	0.7	5.98	7.05	6.25	6.2	8.08	8.19	6.34	5.53	5.62	6.21	3.44	8.5	6.27	5.89	4.26	6.21	6.44	4.57	5.92	5.41	5.59	7.32	9.1	6.14	6.39	7.65	7.51	7.46	2.92	5.68	5.92	6.2	5.55	6.45
XPC	3	14145147	8.08	5.45	5.02	5.12	8.17	5.32	5.33	4.45	4.96	4.83	5.21	4.89	6.09	6.48	5.67	5.86	5.39	6.53	5.96	5.89	0.73	5.21	0.8	5.05	4.5	5.2	4.73	5.07	4.48	7.13	4.91	5.46	7.28	4.54	4.62	4.89	5.57	5.22	2.15	5.29	5.27	7.21	6.26	3.7	6.15	1.48	5.86
LSM3	3	14178817	8.36	7.94	7.42	8.45	6.45	7.47	7.46	6.65	6.12	6.94	7.04	6.33	7.01	7.87	3.58	7.6	6.82	7.52	7.32	7.55	7.47	7.87	6.12	6.7	9.24	7.88	7.71	7.72	6.61	6.52	7.43	6.69	8.52	7.9	6.2	8.77	5.22	7.46	9.07	7.49	8.26	2.38	8.1	6.03	8.86	7.57	7.47
CCDC174	3	14651746	4.92	5.33	3.21	1.06	6.83	5.08	6.56	2.25	1.98	5.22	4.39	8	4.8	4.92	4.37	6.69	3.26	5.31	0.43	5.06	5.3	5.2	6.42	5.47	5.12	4.94	5.01	5.48	5.29	2.61	5.04	4.53	2.69	5.17	2.81	5.67	5.2	3.95	5.05	5.55	5.26	4.28	5.34	2.3	5.4	5.28	5.37
MRPS25	3	15042460	6.89	5.7	5.85	3.69	4.6	4.4	7.46	5.07	5.63	4.89	7.01	4.9	6.44	7.88	3.35	4.97	5.89	0.4	7.08	6.96	5.79	5.49	6.52	3.63	0.43	3.87	6.66	4.7	4.81	7.22	2.71	7.05	3.99	5.9	2.16	4.88	4.73	1.8	7.85	6.84	0.58	7.21	2.07	5.14	5.37	6.4	6.33
CAPN7	3	15206152	7.36	5	4.49	4.96	5.66	4	3.17	5.66	5.81	7.95	5.13	5	5.24	4.77	7.1	5.18	4.13	2.53	2.53	4.92	3.94	4.65	4.82	5.36	8.35	2.72	4.63	4.68	3.98	5.06	3.88	5.8	5.06	6.36	7.99	5.5	5.26	5.38	7.98	1.61	5.01	2	5.15	0.73	5.16	7.08	4.93
METTL6	3	15381275	3.84	1.25	1.58	1.18	3.07	7.96	1.55	1.7	1.11	3.56	0.75	2.89	0.83	1.41	0.93	3.14	0.66	1.23	3.04	6.03	0.58	2.18	0.57	3.84	0.72	5.22	0.96	5.79	5.94	1.61	1.19	4.89	7.71	3.41	3.06	4.11	1.73	2.57	3.83	5.98	4.88	2.29	3.64	3.3	5.96	2.96	3.66
EAF1	3	15427598	4.48	6.21	6.31	2.28	3.88	0.71	4.67	5.16	2.76	3.32	4.38	1.42	0.3	0.85	7.49	9.3	3.41	3.45	6.44	4.28	5.87	3.81	3.21	0.4	4.42	6.09	3.3	2.93	4.22	4.02	2.73	4.99	0.92	7.71	4.53	0.86	3.54	6.77	5.39	3.27	4.76	7.69	2.91	7.15	5.08	0.19	6.43
HACL1	3	15560699	5.47	6.45	7	6.35	5.74	6.51	8.27	8.15	8.76	6.49	6.63	6.62	3.37	7.48	6.82	6.54	7.45	7.13	6.76	5.03	6.29	6.2	8.11	8.04	6.34	6.18	8	8.71	4.95	6.79	2.06	6.21	5.51	6.91	6.89	4.99	6.24	5.81	5.46	5.79	5.95	3.15	7.63	6.14	7.2	4.35	4.91
BTD	3	15601341	5.98	7.1	5.8	7.98	6.13	6.26	6.19	7.16	7.42	1.34	5.97	5.44	6.81	6.46	7.32	6.69	5.9	5.58	8.07	6.06	7.23	6.21	6.43	3.01	6.25	5.91	6.7	7.27	6.02	3.74	7.65	5.7	6.28	5.92	6.78	6.27	6.11	6.25	4.99	5.65	7.71	2.01	3.03	5.87	6.27	6.06	5.74
ANKRD28	3	15667236	2.96	4.06	4.37	3.7	4.24	4.23	4.61	3.67	6.42	1.34	5.06	4.08	4.71	2.94	4.34	4.12	5.32	3.24	5.5	3.74	3.52	4.11	5.16	3.62	3.68	3.65	3.72	4.95	6.51	4.85	4.82	5.54	3.63	6.14	4.13	6.93	4.01	4.3	5.38	1.89	4.77	2.88	4.94	3.84	5.56	5.29	1.38
GALNT15	3	16174680	3	2.81	8.36	2.63	8.44	7.11	1.34	3.25	2.46	2.47	0.76	1.21	0.29	3.22	2.81	8.73	4.93	0.97	0.56	8.06	0.34	1.06	1.26	2.66	3.46	0.86	4.19	0.55	4.64	0.62	2.76	2.22	7.43	3.15	0.48	0.03	0.37	2.52	0.94	0.86	2.12	2.36	3.1	0.7	6.42	0.23	5.63
DPH3	3	16257061	5.12	4.71	7.12	5.95	5.59	5.38	4.65	1.25	6.86	4.39	6.21	3.84	6.63	5.7	5.77	5.4	4.61	5.42	4.06	5.65	0.92	5.34	3.86	5.45	5.55	6.49	6.68	3.82	5.84	6.74	3.69	4.55	5.73	4.25	6.25	4.78	5.44	5.22	2.64	5.48	2.06	4.92	4.97	6.3	5.63	5.41	1.79
TBC1D5	3	17157162	4.47	5.1	7.79	4.33	3.72	5.1	5.47	6.97	5.04	4.55	6.82	4.44	4.29	7.39	2.74	3.7	4.9	4.69	6.53	6.55	7.8	6.7	5.86	6.86	3.57	3.59	4.44	3.97	2.57	4.73	6.65	6.39	4.06	5.36	3.99	7.46	6.11	8	5.34	4.2	6.59	0.18	6.91	7.34	6.07	3.35	7.71
SATB1	3	18345377	5.24	7.02	3.09	4.07	3.92	4.59	4.51	4.69	6.61	4.88	4.07	6.01	4.2	3.69	5.72	4.02	5.78	5.74	2.6	6.72	3.37	3.94	4.03	3.4	3.66	4.4	2.42	3.38	7.04	5.38	6.06	5.15	4	5.31	4.2	4.07	5.47	7.04	0.77	6.07	6.47	4.8	6.27	7.64	4.13	5.77	4.6
RAB5A	3	19947097	7.17	6.53	6.91	5.61	6.87	6.76	7.59	5.97	7.65	5.56	6.79	6.71	6.1	3.47	7.62	6.91	2.15	2.71	6.61	1.68	6.7	9.01	7.84	7.1	5.91	6.81	6.83	7.15	6.57	6.86	6.68	8.14	5.3	6.44	2.39	6.38	6.57	6.29	7.96	6.33	4.55	5.97	6.95	2.15	7.56	7.23	7.03
KAT2B	3	20040446	2.46	5.73	4.03	3.45	4.75	4.09	4.46	6.77	5.15	4.04	5.96	6.76	6.25	6.01	6.1	5.78	4.45	2.93	5.4	3.76	3.48	5.84	2.01	7.92	4.13	5.43	4.16	1.57	4.74	3.26	5.22	4.18	4.75	5.14	6.37	5.56	4.29	6.83	2.07	4.79	4.41	1.82	5.17	6.52	5.93	0.49	5.15
UBE2E2	3	23203020	1.96	7.22	3.09	3.08	8.6	5.6	7.26	6.17	1.82	6.1	5.81	6.58	6.07	8.28	6.77	6.47	5.53	6.53	3.42	5.82	7.69	4.61	8.6	6.3	8.17	4.13	8.26	7.65	4.59	6.22	6.07	6.37	6.49	6.03	6.12	6.47	8.35	7.85	4.54	4.34	7.67	6.79	8.78	2.12	6.47	2.88	3.61
UBE2E1	3	23805955	5.73	5.12	6.51	5.14	5.41	5.24	4.93	4.49	4.3	5.37	5.23	5.49	5.09	5.4	7.32	5.83	4.9	7.49	4.85	3.07	5.58	5.21	3.76	5.1	5.7	5.72	3.43	5.45	6.29	5.52	5.89	6.52	5.71	5.2	2.78	5.74	5.16	5.26	4.82	5.5	7.19	5.34	7.98	4.23	6.28	5.8	5.83
NKIRAS1	3	23891660	6.65	6.2	5.98	8.65	8.95	6.37	6.11	2.73	5.31	5.57	1.4	7.99	1.06	6.07	5.37	6.17	7.63	4.38	5.72	5.35	7.43	6.32	7.59	6.34	0.86	6.12	6.56	8.08	4.23	7.33	6.14	5.88	6.39	6.19	0.93	6.2	6.65	5.78	2.77	6.28	5.98	8.94	8.54	7.8	6.86	7.35	6.85
RPL15	3	23916591	10.44	10.41	10.36	10.08	9.54	6.64	9.64	11.25	11.27	11.29	10.73	10.81	10.12	10.82	10.84	9.38	10.71	10.26	10.76	9.96	9.96	7.95	9.69	9.73	6.17	10.63	10.42	10.05	10.15	11.01	11.1	10.07	11.51	8.74	10.89	10.16	7.62	8.47	9.54	11.58	9.5	10.97	8.9	11.75	8.92	11	10.59
NR1D2	3	23945286	4.26	4.31	4.78	1.9	6.61	4.51	4.78	6.16	4.76	4.32	4.77	4.33	3.05	4.66	4.17	5.8	3.51	6.16	5.09	4.62	3.94	4.88	3.93	3.49	4.45	4.58	0.61	0.88	2.85	4.2	4.11	6.13	3.93	4.71	0.43	1.95	6.13	3.44	1.08	3.56	4.97	6.79	5.63	3.73	5.2	1.26	3.31
TOP2B	3	25597905	6.52	4.59	4.73	5.08	5.99	4.38	3.93	5.65	4.85	2.5	6.43	4.35	6.79	4.05	4.58	2.68	4.44	1.74	2.89	2.04	1.34	4.23	3.57	1.77	5.55	5.55	6.77	5.09	4.95	4.69	5.07	5.37	4.62	4.56	5.22	5.96	7.9	5.1	4.7	1.57	1.19	7.5	4.12	6.23	5.05	5.56	4.04
NGLY1	3	25718944	5.88	5.75	6.81	7.94	7.81	5.84	5.85	7.5	6.16	2.3	6.21	5.18	7.06	6.55	6.4	6.35	6.29	5.47	5.88	7.77	5.74	5.82	5.14	7.05	5.85	5.62	5.27	7.7	5.84	6.3	6.44	3.29	6.11	5.68	5.64	6.13	5.67	5.86	5.64	7.53	7.83	7.31	3.73	4.26	6.58	5.49	2.34
OXSM	3	25782917	7.15	6.99	6.36	7.09	7.49	7.68	6.49	7.3	7.15	6.3	6.77	7.52	6.84	6.66	5.58	6.56	6.83	7.13	6.69	7.83	7.77	7.07	6.69	7.31	7.49	1.74	9.69	7.6	6.91	7.04	6.55	7.08	6.63	7.07	6.26	6.65	7.1	6.84	5.88	6.85	2.14	6.33	6.88	6.86	7.47	6.44	7.19
SLC4A7	3	27372721	3.56	3.69	1.06	4.59	2.48	3.33	5.19	3	2.07	3.04	2.76	3.97	3.66	3.6	0.8	3.88	4.07	1.57	0.51	3.78	3.79	4.31	2.13	5.46	3.09	3.14	2.21	3.8	3.47	2.77	4.56	2.86	2.54	3.24	5.73	3.76	3.83	3.45	3.61	2.42	2.09	2.34	4.85	4.57	4.29	3.33	1.82
CMC1	3	28241584	7.06	7.14	6.32	6.16	6.94	8.85	5.64	6.14	6.41	6.55	6.85	6.6	6.58	7.2	6.62	6.58	6.24	6.39	6.23	8.53	6.95	6.63	6.13	6.19	6.05	5.21	6.27	6.5	5.52	6.8	6	6.3	7	6.49	7.65	7.29	7.36	6.69	2.62	6.31	6.87	7.11	6.85	7.14	7.12	7.28	7.03
AZI2	3	28315003	5.74	8.89	6.05	2.74	5.16	5.98	6	5.35	5.35	2.46	7.49	6.17	2.63	8.08	6.52	6.22	5.86	5.64	5.78	5.95	6.22	6.13	5.2	6.13	3.86	5.38	6.97	6.15	8	4.49	6.71	1.18	6	6.25	6.34	6.14	5.87	6.21	4.8	7.42	4.79	5.22	7.29	5.96	6.07	6.7	3.27
GPD1L	3	32105689	5.62	5.41	7.06	4.1	5.66	3.85	6.42	5.94	4.71	5.77	1.91	5.63	0.82	5.15	5.12	0.84	2.3	4.82	6.53	5.82	6.93	6.18	5.42	5.61	6.25	6.89	4.59	4.17	6.13	5.8	6.79	6.93	4.89	8.25	2.3	4.75	3.57	4.92	5.05	5.48	8.63	5.71	6.21	5.37	6.02	4.57	6.04
CMTM6	3	32481312	5.92	6.35	8.72	7.77	7.02	6.59	6.42	6.61	5.99	5.87	6	5.97	5.45	7.14	6.36	7.37	6.11	6.26	5.73	4.78	6.39	6.37	6.09	5.39	6.59	6.95	0.49	5.48	1.31	6.78	1.53	5.31	5.89	1.88	3.32	5.54	6.22	4.76	5.57	5.91	5.13	5.92	6.94	6.46	7.38	5.19	6.56
DYNC1LI1	3	32525974	6.49	7.68	6.76	8.34	6.34	6.24	6.58	5.99	6.55	1.82	6.56	6.01	6.52	5.47	7.44	6.3	6.51	8.41	5.81	6.39	5.1	6.88	5.35	6.2	8.38	7.09	6.55	5.65	6.8	5.7	6.98	7.22	5.96	8.34	7.89	7.15	6.67	6.53	6.69	7.09	5.87	5.52	5.18	7.8	7.94	7.29	6.22
CNOT10	3	32685145	5.43	4.33	7.3	4.32	5.96	4.93	6.6	1.65	2.37	5.32	5.33	7.99	6.17	4.85	5.36	5.11	6.74	5.01	3.59	1.65	7.77	4.98	7.67	4.01	7.65	4.9	6.58	8.03	6.27	3.98	6.88	4.51	1.34	5.1	7.47	7.94	6.07	1.14	2.21	4.82	4.9	0.41	5.58	4.74	5.89	7.27	5.26
GLB1	3	32996609	7.86	7.5	6.58	6.03	6.7	7	6.94	6.44	6.38	6.62	6.46	6.51	6.9	8.64	5.97	8.89	6.22	0.71	5.96	6.42	6.6	7.45	3.67	8.19	6.5	5.72	6.84	6.81	6.53	5.84	7.52	3.19	7.04	5.29	6.08	6.42	6.32	6.92	6.6	5.84	8.16	5.86	6.52	5.48	7.13	8.13	7.25
CRTAP	3	33114014	1.1	0.59	0.31	0.97	2.69	5.94	5.19	3.68	3.18	5.46	6.08	2.94	5.82	0.34	4.45	7.36	3.89	3.98	4.35	4.39	0.24	0.76	3.91	6.22	3.71	0.24	5.96	0.21	0.46	7.17	0.94	2.75	3.1	0.29	6.55	0.58	0.26	4.87	2.95	5.36	3.52	6.03	2.58	5.07	5.57	6.53	1.98
SUSD5	3	33150043	4.95	3.08	0.4	5.78	4.27	4.56	4.56	6.51	4.81	5.71	4.82	4.75	5.16	0.9	7.24	4.48	5.22	0.64	4.98	4.44	4.86	5.36	7.32	3.5	3.54	6.51	6.12	0.3	6.22	7.34	0.7	2.27	0.85	7.62	0.43	4.62	4.74	4.67	4.23	6.77	4.62	0.43	4.82	1.44	5	3.92	6.77
CLASP2	3	33496245	6.37	5.79	7.66	8.78	6.64	6.63	7.43	8.3	7.49	7.12	7.78	7.3	7.49	5.5	8.46	7.57	7.71	4.87	6.86	8.21	5.32	5.73	8.41	5.28	5.94	7.26	1.86	7.66	7.64	6.48	8.56	6.73	8.16	7.8	7.33	5.61	5	5.75	6.81	5.96	2.39	8.1	7.08	7.79	7.37	5.87	3.82
PDCD6IP	3	33798571	5.26	4.47	3.54	7.2	8.88	7.98	3.97	7.51	3.72	7.72	4.49	2.05	8.29	5.99	7.2	7.83	6.99	5.26	7.32	7.89	3.05	8.53	3.27	2.74	8.19	5.83	8.62	6.06	6.2	1.97	6	5.96	8.39	1.98	5.16	8.65	7.08	5.52	8.4	5.7	5.89	7.16	3.43	1.54	4.72	5.76	2.57
ARPP21	3	35638945	5.83	8.68	5.74	8	6	6.33	6.42	8.4	6.26	8.74	5.14	6.3	0.66	6.41	6.49	5.75	7.19	7.29	5.47	0.67	6.51	7.92	4.02	4.7	0.59	6.5	5.62	6.44	6.18	8.17	4.38	5.47	2.13	3.89	5.65	6.32	8.11	2.04	6.86	6.34	6.65	5.4	6.7	5.35	6.43	6.71	6.54
EPM2AIP1	3	36985043	6.29	3.27	5.84	7.02	5.7	0.46	5.7	1.3	0.9	5.45	6.16	5.81	5.59	6.23	5.78	5.6	4.22	6.04	4.69	0.8	6.73	6.16	5.82	5.94	5.41	4.95	5.32	3.95	5.05	5.96	4.72	2.38	5.44	1.49	4.29	5.69	5.36	6.56	5.26	0.49	6.78	4.1	5.75	7.34	5.85	5.69	7.05
MLH1	3	36993350	6.75	7.63	7.97	5.75	7.2	4.44	5.95	6.21	7.15	8	4.19	8.8	6.33	6.39	4.83	6.1	5.29	9.06	5.98	6.21	6.48	4.74	8.38	6.8	6.5	5.88	5.86	8.48	1.04	5.82	6.01	6.02	6	7.95	6.08	5.89	6.59	5.83	2.55	6.08	0.56	9.58	6.22	6.97	7.02	5.99	7.88
LRRFIP2	3	37052626	6.54	4.96	8.45	2.31	8.13	6.47	5.8	4.88	1.72	1.07	6.05	2.6	0.45	5.16	4.23	5.06	5.98	0.58	6.92	3.14	7.51	5.23	1.27	4.23	5.48	6.14	7.34	1.86	1.46	7.31	5.1	6.07	2.74	5.69	5.99	5.46	5.19	5.73	0.58	2.53	7.34	2.15	8.62	7.57	5.73	5.81	8.59
GOLGA4	3	37243177	0.97	7.04	5.02	6.09	5.33	4.55	5.95	6.84	5.42	5.69	5.64	3.59	6.01	3.48	4.89	4.97	5.29	5.89	5.98	3.71	4.72	5.63	1.81	4.07	3.23	2.79	2.14	3.27	0.39	1.53	6.25	3.9	3.4	4.92	6.15	4.65	4.15	5.68	6.86	4.69	5.36	4.12	1.51	6.45	5.76	2.48	4.63
CTDSPL	3	37861880	4.15	5.9	3.66	4.74	4.03	4.99	7.22	5.67	5.98	5.46	3.87	3.96	3.44	5.17	4.97	5.52	3.94	7.44	3.9	5.33	4.63	4.79	5.64	4.25	5.48	4.1	3.47	5.19	4.39	4.61	6.73	3.54	4.66	6.66	4.77	4.13	3.96	3.66	2.97	4.58	3.22	7.46	5.22	4.26	7.13	4.45	5.49
PLCD1	3	38007496	5.61	6.42	5.45	6.32	6.3	1.66	4.58	7.65	6.05	7.36	8.48	6.05	5.85	6.04	7.48	8.27	7.27	4.99	6.01	6.01	7.54	6.54	5.65	6.02	5.33	6.48	6.01	6	5.76	6.18	5.63	5.05	6.32	6.11	6.96	5.64	6.15	5.49	7.4	7.44	6.6	4.47	5.97	7.92	6.78	6.21	8.28
ACAA1	3	38103129	5.7	3.63	8.9	7.06	7.86	2.27	6.13	5.95	4.6	8.44	4.96	6.29	6.69	7.82	7.09	7.52	7.77	8.4	2.72	4.2	8.96	6.58	7.42	4.19	9.39	8.73	5.56	7.43	4.78	3.85	7.1	7.16	7.01	7.99	6.12	5.34	4.39	7.39	7.7	7.86	8.25	9.09	4.91	7.67	7.59	3.45	3.79
MYD88	3	38138478	5.8	6.58	8.18	4.92	6.06	9.09	6.99	6.79	6.37	6.46	6.57	6.47	6.13	6.69	6.74	6.64	6.55	6.63	6.39	6.55	6.24	6.67	6.72	6.44	6.38	6.33	6.28	6.4	6.87	8.16	6.55	6.29	6.36	6.72	5.93	7.62	6.96	6.66	6.79	6.4	6.74	7.86	6.36	6.77	7.4	7.22	6.34
EXOG	3	38496127	4.45	7.19	4.89	7.94	3.53	4.22	3.41	2.24	4.55	3.9	0.62	0.62	6.93	5.56	4.44	2.68	5.84	4.95	6.92	4.18	4.23	4.21	4.72	4.96	8.02	4.14	3.64	4	4.77	3.88	4.68	3.18	1.23	8.74	3.13	2.99	4.41	2.11	1.76	4.2	4.24	2.9	6.86	4.31	4.81	4.15	5.01
WDR48	3	39052013	4.6	6.11	5.75	6.55	6.05	3	5.39	5.7	7.65	6.5	8.26	5.85	0.36	5.02	7.41	5.89	4.28	5.77	6.73	2.59	5.99	0.79	7.08	6.18	5.75	7.19	6.79	5.69	6.84	5.56	6.22	4.79	5.52	1.15	6.36	5.92	6.63	5.68	6.4	6.04	7.83	8	6.23	6.17	6.33	5.57	5.47
GORASP1	3	39096659	6	6.46	6.4	6.34	6.27	4.01	6.54	6.42	7.04	5.88	5.78	8.03	5.79	8.51	6.09	5.63	3.52	6.22	7.54	5.9	6.09	9.66	7.26	7.71	8.46	7.57	6.22	7.34	6.45	5.05	6.54	4.62	9.41	4.33	6.85	7.84	5.75	5.81	7.78	6.22	8.32	3.74	7.27	6.91	6.82	7.38	5.71
CSRNP1	3	39141855	4.99	5.53	5.48	3.97	5.94	5.91	5.02	5.99	4.46	5.79	5.92	6	4.79	4.86	5.15	2.6	5.58	5.96	5.05	5.85	5.69	5.65	5.02	5.55	5.99	5.64	6.5	3.06	6.01	5.48	5.97	0.63	8.51	5.13	6.21	8.32	6.34	4.61	2.77	6.84	5.86	4.89	5.99	5.2	6.86	6.8	6.02
CX3CR1	3	39263495	8.51	8.55	8.41	8.57	8.51	8.56	4.8	8.49	8.34	8.44	8.51	8.53	8.48	8.38	8.48	8.26	8.35	8.34	8.56	8.53	8.38	8.62	8.54	8.51	8.47	7.68	8.19	8.54	8.48	8.66	8.55	8.46	8.44	8.65	8.31	8.62	8.51	8.6	8.35	8.6	6.82	8.38	8.64	8.54	9.08	8.39	8.55
SLC25A38	3	39383370	6.37	5.44	5.49	7.42	6.31	6.34	7.47	6.18	6.39	6.48	6.38	4.67	3.38	6.04	7.39	8.1	7.75	5.94	7.36	5.94	5.7	6.65	7.83	7.92	5.73	7.45	7.28	6	7.32	6.55	3.53	5.92	8.27	7.58	5.83	8	5.57	5.87	6.79	4.59	6.22	6.04	6.93	6.91	7.88	5.95	9.17
RPSA	3	39406716	11.43	10.98	9.47	12.32	10.81	8.37	11.46	11.82	12.33	12.06	11.71	10.54	12.35	10.45	11.65	9.48	11.96	11.48	11.91	11.64	10.8	11.03	11.61	10.98	10.57	12.15	11.35	11	12.03	11.51	10.96	11.46	10.49	11.49	10.5	6.92	10.87	10.06	11.49	11.72	11.16	11.34	11.4	11.63	9.45	11.14	11.39
EIF1B	3	40309707	8.01	7.35	7.54	7.9	6.26	3.68	8.34	8.86	8.03	8.16	7.59	8.26	7.92	5.2	6.74	7.74	6.54	8.28	8.24	6.49	7.71	3.91	7.88	8.08	8.5	8.86	2.73	7.84	7.96	8.6	2.1	6.44	8.5	8.03	6.85	10.33	8.98	8.56	7.33	7.75	5.66	5.81	7.09	7.81	7.69	8.5	3.44
RPL14	3	40457292	9.27	10.22	7.21	10.05	8.8	7.63	7.39	9.44	9.3	10.27	9.04	9.41	10.07	9.04	8.85	8.97	9.55	8.81	8.41	3.66	8.76	8.6	9.41	8.75	7.62	8.33	9.37	8.39	9.63	8.85	9.8	8.42	5.53	10.49	7.28	7.74	8.04	9.19	7.28	9.06	7.62	8.56	4.24	9.86	8.43	8.8	7.56
ZNF619	3	40477113	0.71	2.17	0.98	0.57	2.29	1.65	2.41	1.24	2.47	2.85	1.5	0.33	0.9	1.23	1.01	7.26	0.46	0.54	1.82	0.55	1.33	2.52	7.2	0.77	6.96	0.66	1.31	0.34	0.7	0.7	7.43	5.5	0.99	2.37	1.21	1.05	3.04	1.04	0.75	0.7	0.36	1.35	2.19	1.72	6.03	0.56	2.55
ZNF620	3	40477131	1.84	2.44	1.63	1.9	1.54	1.1	1.18	1.68	0.9	3	1.38	0.62	2.56	1.96	2.09	0.72	0.51	6.46	2.77	0.74	0.94	2.88	1.05	1.43	2.82	1.27	1.89	0.95	1.58	2.38	1.18	6.94	2.07	2.52	4.23	2.52	1.4	2.74	2.14	1.77	0.23	0.77	2.66	7.67	7.53	1.2	3.71
ZNF621	3	40524878	0.31	2.29	6.55	3.97	4.24	1.79	0.96	5.18	5.06	0.79	6.83	0.67	1	0.54	0.59	1.23	4.26	0.46	1.63	0.74	1.02	0.61	4.35	2.51	1.38	0.66	1.82	6.24	0.7	2.06	4.66	4.56	1.6	2.33	3.33	3	0.23	0.74	1.92	0.58	2.5	3.24	2.9	1.94	5.73	4.94	2.88
CTNNB1	3	41194741	6.71	8.45	6.73	9.05	8.81	8.23	6.96	9.55	8.53	3.86	9.07	7.33	7.49	5.15	7.94	8.02	7.73	7.39	8.97	7.4	8.72	6.07	8.32	8.98	4.57	7.43	7.94	6.36	6.22	9.01	7.37	8.4	7.98	9.26	8.47	6.83	5.77	7.16	7.6	7.77	4.96	8.29	5.66	9.83	8.11	8.08	9.49
TRAK1	3	42013802	8.69	1.04	0.58	3.58	6.66	7.71	5.45	4.53	4.72	6.53	7.62	6.07	4.96	6.57	5.2	0.74	4.93	3.86	4.93	4.61	5.07	5.05	2.05	3.71	4.99	5.34	0.33	2.17	5.59	6.04	5.87	5.32	6.39	4.82	3.11	6.6	1.18	2.92	6.51	5.23	5.22	3.32	4.98	0.92	5.65	4.83	4.98
SEC22C	3	42547969	8.08	4.52	0.84	0.89	1.46	1.65	3.92	4.7	7.61	1.01	3.66	0.58	2.18	0.79	0.85	0.97	6.6	8.79	5.53	0.11	1.16	8.85	1.24	8.71	9.23	7.32	6.77	7.51	7.3	2.58	0.53	5.61	0.59	4.26	7.89	4.01	4.35	0.33	1.22	3.49	1.29	2.68	4.23	3.98	4.75	0.37	8.69
SS18L2	3	42581840	9.18	6.89	7.65	6.33	7.54	6.84	7.7	7.53	6.54	7.34	8.17	6.35	7.22	6.6	6.21	7.83	7.01	3.33	8.57	7.09	7.44	7.48	1.48	7.43	8.13	5.93	7.15	9.23	4.76	2.11	8.75	7.29	6.99	7.92	7.73	7.92	6.64	7.44	7.08	7.53	5.85	7.85	9.24	7.23	8.04	6.67	7.86
NKTR	3	42600655	5.74	6.97	3.19	1.21	8.07	3.14	0.52	6.88	3.06	4.17	6.51	4.26	5.36	3.18	5.95	4.69	0.67	5.66	0.51	4.03	5.14	8	4.73	5.73	1.2	3.5	2.9	0.19	3.43	4.59	5.6	5.76	4.54	6.06	4.74	5.8	4.85	4.02	6.21	7.53	4.12	6.19	2.8	5.06	5.11	5.39	3.97
ZBTB47	3	42653697	2.81	4.02	5.07	3.81	3.58	4.74	1.1	1.58	2.86	1.93	6.35	4.37	4.21	4.73	4	0.9	5.91	2.53	5.27	5.21	0.52	3.56	4.27	2.04	3.04	6.2	6.23	4.56	3.47	5.5	6.13	4.75	5.45	4.32	3.82	3.68	5.31	6.64	5.88	4.07	4.9	2.99	1.87	4.1	4.83	4.46	4.36
HIGD1A	3	42784298	7.48	6.53	7.83	0.66	7.1	7.42	1.73	6.08	6.48	6.1	7.72	7.71	5.81	7.48	7.63	8.05	5.73	7.53	6.88	6.84	7.64	8.07	5.45	7.77	7.34	6.95	7.29	1.73	7.27	4.63	5.66	6.54	5.81	6.87	8.53	5.07	6.01	9.06	7.54	7.05	6.56	7.67	5.88	6.57	5.73	7.14	7.81
KRBOX1	3	42809483	0	0	0	0	0	0	7.8	0	0	0	0	0	6.93	0	0	1.82	0	0	0	0	0	0	5.06	0	0	0	0	0	0	0	7.14	6.2	0	0	0	0	0	0	0	0	0	0	0	0	0	6.6	0
SNRK	3	43286512	7.45	5.42	6.83	5.34	8.48	4.96	5.74	6.07	6.02	5.98	4.55	5.98	1.77	7.63	5.3	7.65	6.39	3.92	0.26	4.89	7.47	4.5	4.37	4.6	5.24	5.56	3.04	8.77	5.65	5.38	4.65	5.67	7.15	5.04	6.92	5.01	2.97	6.12	1.24	0.66	4.73	3.24	5.79	5.56	6.97	6.32	3.1
ANO10	3	43354859	6.07	6.5	6.22	5.91	6.69	7.63	6.62	8.54	6.22	6.13	7.66	6.35	4.7	6.34	4.83	5.7	5.39	4.72	5.82	5.23	6.11	7.3	5.15	7.37	5.67	4.45	5.98	6.36	6.26	7.68	5.66	6.44	6.96	7.83	7	6.24	5.49	5.51	5.3	2.88	6.71	7.7	6.4	6.14	6.17	4.85	6.98
ABHD5	3	43690108	4.37	5.52	0.38	4.99	5.23	5.01	4.84	2.62	4.53	4.76	4.96	5.16	3.27	6.87	2.56	0.68	5.31	0.6	4.16	4.53	5.01	4.91	5.2	3.12	6.68	3.57	5.04	4.47	4.69	4.17	6.07	5.74	7.17	5.23	4.12	4.53	4.85	5.18	4.61	4.19	1.05	3.39	5.19	8.38	6.1	4.3	5.26
TCAIM	3	44338119	7.68	7.55	8.11	5.6	6.8	8.12	7.68	7.59	6.12	6.78	0.53	2.56	8.1	8.14	8.54	7.16	6.33	5.7	5.46	7.94	5.68	5.55	6.2	7.68	5.92	1.96	6.07	5.69	6.02	3.82	5.01	6.91	8.69	1.15	5.1	7.35	5.7	4.46	4.23	5.15	5.5	5.38	7.24	5.83	6.29	4.92	6.85
ZNF445	3	44431705	5.33	0.42	2.05	1.22	0.33	1.67	0.5	6.61	4.46	0.67	0.42	0.86	0.31	5.35	4.64	2.18	0.36	6.39	5.91	0.24	1.21	1.06	4.74	6.73	4.63	0.68	4.53	5.3	7.31	0.57	5.36	0.58	0.49	1.45	5.16	2.94	0.18	3.82	2.94	4.96	0.41	1.06	1.27	0.64	5.4	0.14	3.47
ZKSCAN7	3	44555193	3.74	2	0.96	7.44	3.98	2.9	1.89	3.9	1.19	7.49	0.96	3.86	3.82	2.16	0.28	4.69	4.43	7.94	5.27	3.34	0.76	1.57	0.84	3.69	0.99	0.6	7.17	5.85	2.43	3.92	2.48	1.02	3.73	1.64	6.21	1.65	3.8	3.45	5.21	0.92	1.2	1.18	7.25	1.35	4.24	3.85	3.83
ZNF660	3	44578223	3.53	2.51	1.32	6.95	4.89	6.03	4.24	5.02	5.53	2.76	7.88	5.64	7.11	4.33	5.14	4.41	4.51	5.37	5.12	5.39	6.91	5.37	2.56	4.96	7.5	0.62	5.32	4.6	4.59	4.27	4.96	4.9	5.23	5.04	5.93	5.1	3.68	5.39	2.09	5.25	3.87	4.29	4.99	4.36	5.32	6.09	4.88
ZNF197	3	44584888	1.12	4.18	0.45	6.27	0.68	3.95	3.27	6.4	6.87	7.47	6.17	3.58	0.31	4.55	0.4	3.97	6.21	3.95	0.57	3.38	3.5	3.75	3.93	4.14	3.77	4.57	2.15	6.31	7.86	6.13	5.91	0.67	3.84	3.88	0.86	3.74	4.01	0.41	2.37	5.42	0.59	0.85	5.59	0.73	3.98	3.89	3.67
ZNF35	3	44648732	5.98	5.6	5.45	5.5	5.57	5.4	5.39	5.69	5.7	4.52	5.44	5.46	5.54	8.36	5.55	5.57	5.28	5.35	4.93	5.49	5.51	5.87	3.19	5.49	5.65	5.57	5.38	5.52	5.44	5.4	5.3	6.59	5.63	5.47	5.56	5.52	5.48	5.59	4.39	5.07	5.4	5.18	5.52	5.15	5.49	5.16	5.22
ZNF502	3	44712643	6.06	6.84	5.9	5.83	5.71	5.62	6.06	7.59	3.94	5.48	5.06	5.96	5.65	6.25	6	5.65	2.97	5.42	5.93	6.25	9.33	5.78	4.24	5.26	5.86	5.74	5.69	5.95	7.13	6.52	5.7	5.94	5.49	5.77	5.62	5.87	5.83	5.63	5.64	5.67	5.39	6.29	4.99	5.68	5.96	0.26	4.77
ZNF501	3	44729596	5.53	6.33	5.52	5.67	5.69	4.9	5.73	6.31	5	5.69	8.5	5.49	6.58	7.97	7.57	5.29	5.1	5.07	1.43	7.51	1.26	6.01	5.55	5.84	5.5	5.63	6.12	5.69	5.4	6.15	6.13	5.06	5.6	5.91	5.37	7.04	5.03	6.07	6.53	5.01	4.63	5.26	5.96	5.5	6.24	5.35	5.83
KIAA1143	3	44737661	5.98	3.99	1.42	7.78	7.6	3.23	2.24	1.08	2.78	1.86	4.66	6.86	5.64	7.66	4.11	1.65	2.16	1.33	3.91	0.53	1.31	0.63	6.83	6.01	4.15	0.3	0.37	7.03	6.37	0.58	0.85	5.15	5.92	4.72	4.86	7.65	7.53	1.48	6	2.24	0.28	3.22	6	1.08	5.03	5.23	2.1
TMEM42	3	44861904	7.08	5.52	7.11	6.96	6.33	6.23	6.85	7.7	6.9	8.54	7.27	6.43	8.12	7.3	7.48	7.06	8.08	7.88	7.31	8.26	5.21	7.66	7.11	6.58	6.1	7.14	8.34	7.3	9.06	7.28	7.66	7.23	6.36	6.9	7.04	8.21	7.29	8.07	3.38	6.66	7.32	8.08	5.83	6.41	7.57	7.18	7.04
EXOSC7	3	44975241	6.99	8.43	1.88	6.79	7.32	6.73	8.4	6.6	7.26	6.91	6.94	6.78	5.36	6.79	8.07	6.98	4.86	1.11	7.19	7.05	6.56	7.2	6.91	7.25	6.94	6.78	6.9	6.82	6.38	6.59	1.86	6.71	6.96	7.15	8.03	6.75	7.13	7.2	6.59	3.09	6.75	6.4	7.33	7.27	7.28	7.97	7.92
LARS2	3	45388561	4.77	4.41	4.62	6.22	5.34	5.83	4.65	5.75	4.73	5.94	5.92	4.2	5.34	5.65	4.21	5.06	4.03	4.23	7.92	8.3	6.41	4.82	5.61	5.55	4.02	4.2	7.38	5.64	4.32	5.25	6.29	4.27	5	6.05	4.58	5.35	4.81	4.05	4.11	5.05	4.93	6.61	5.48	5.79	5.21	3.9	5.3
LIMD1	3	45555394	3.78	4.26	0.33	6.18	0.5	0.54	0.58	0.9	1.05	5.72	0.63	0.41	4.59	0.39	6.78	0.33	0.51	0.67	5.21	0.37	2.68	3	6.09	5.92	4.54	4.96	0.49	7.4	8.01	2.85	5.98	1.8	2.53	3.47	6.12	0.66	3.57	3.29	5.61	0.33	2.5	1.07	6.04	2.22	6.22	7.19	3.45
SACM1L	3	45689056	5.09	5.85	4.24	4.96	8.19	4.73	7.75	5.12	7.15	7.21	5.29	0.9	2.59	5.27	7.32	8.49	0.83	2.13	4.38	6.37	5.34	5.28	0.44	5.12	4.59	3.84	5.23	5.03	4.78	5.14	6.81	4.34	5.54	5.48	5.26	5.81	5.37	4.54	6.23	5.35	4.92	5.26	5.08	5.44	5.37	2.16	4.67
CCDC12	3	46921726	7.62	7.5	7.44	8.23	7.6	6.38	8.56	7.71	6.28	7.65	8.04	3.28	6.69	3.16	8.19	7.24	6.39	6.5	8.23	7.86	7.36	8.43	6.65	9.19	8.24	3.15	9.07	8.02	7.21	7.65	8.31	8.26	6.96	6.7	8.94	7.54	7.57	7.44	5.5	8.69	6.76	7.49	7.03	7.36	7.75	9.06	8.63
SETD2	3	47016429	3.59	6.28	5.1	1.79	2.32	4.68	4.79	3.99	6.02	4.56	5.01	4.75	1.3	4.45	0.86	5.07	5.37	4.75	4.01	1.66	3.95	5.4	4.54	3.8	3.72	4.11	4.89	4.51	5.56	3.87	5.36	5.75	4.35	2.23	6.25	5.6	5.26	7.26	5.31	1.04	4.37	4.65	4.83	2.82	5.91	6.57	5.01
KLHL18	3	47282917	5.7	4.87	6.62	5.53	4.56	4.89	6.14	4.47	3.05	3.9	5.79	6.76	4.58	2.97	5.67	6.12	6.29	5.11	6.61	4.88	5.46	5.01	6.55	4.98	5.54	4.85	4.31	5.39	5.46	3.21	5.05	4.25	4.76	7.42	4.3	0.82	5.42	4.83	4.55	4.81	5.61	5.91	5.52	6.58	5.88	6.18	4.93
PTPN23	3	47381011	4.2	6.41	8.06	6.45	4.16	8.37	7.72	6.49	7.6	4.43	4.2	7.12	5.89	5.8	6.16	6.34	7.36	4.32	2.83	3.69	6.69	1.01	0.81	4.5	6.83	7.14	2.79	7	7.36	4.06	5.59	5.69	3.54	6.64	4.15	4.33	2.85	3.65	7.81	2.14	6.83	4.58	5.21	6.17	4.29	5.76	4.29
SCAP	3	47413681	2.67	6.02	5.66	6.97	5.67	6.54	1.7	6.35	4.95	6.8	5.87	5.85	5.55	5.65	5.52	5.59	1.6	5.65	6.24	0.9	4.07	7.56	5.66	5.49	8.24	6.17	0.71	4.98	2.77	7.21	4.67	1.79	5.77	6.05	2.68	6.77	7.35	3.87	3.58	2.88	0.34	1.28	6.19	5.4	5.63	5.49	5.24
ELP6	3	47495640	7.78	7.69	7.06	7.29	6.78	7.31	7.18	6.52	7.19	6.69	2.57	7.45	1.37	6.4	8.05	6.92	4.67	9.03	1.38	7.1	5.78	7.28	7.21	8.18	7.64	7.59	7.25	6.95	9.31	6.97	6.92	6.8	7.36	7.42	5.76	7.88	7.65	6.7	6.48	6.39	7.38	6.77	7.52	7.32	6.86	2.31	7.88
CSPG5	3	47562238	5.92	5.91	7.22	6.75	7.56	6.71	5.26	6.18	5.55	6.78	4.57	7.07	7.72	4.69	8.52	6.47	6.88	8.72	7.75	6.14	5.48	2.64	5.99	5.9	5.2	6.82	8.19	7.96	7.92	4.49	7.01	6.94	7.33	7.92	7.17	8.68	5.48	7.83	5.96	6.54	8.52	6.87	4.38	7.5	6.01	6.6	8.01
SMARCC1	3	47585269	4.35	0.67	3.71	1.08	7.99	3.69	4.21	1.54	6.37	4.48	5.77	5.54	3.12	4.36	7.58	2.45	6.63	4.72	4.9	3.78	3.03	3.91	6.02	1.31	5.11	5.12	5	4.49	0.9	5.76	4.07	4.51	4.25	4.26	5.37	4.19	0.31	4.04	5.67	2.04	4.51	3.24	4.8	4.33	5.87	4.01	4.17
DHX30	3	47802909	5.79	7.53	7.28	6.65	6.22	3.86	1.82	7.29	4.75	5.68	1.16	3.4	7.64	6.23	1.84	6.01	7.19	5.41	8.1	5.58	8.12	5.82	8.1	8.64	7.6	8.35	1	8.3	5.52	8.3	5.44	7.42	3.9	5.39	6.85	1.82	5.68	2	7.63	1.64	5.21	7.64	5.2	7.51	6.01	6.63	7.42
MAP4	3	47850690	7.31	5.56	5.56	8.05	7.59	6.11	7.31	6.19	7.43	7.36	0.61	8.83	5.62	8.22	7.95	8.03	7.35	6.19	7.58	6.27	5.37	0.89	7.96	8.24	4.05	7.54	5.75	7.33	8.19	8.08	7.69	6.36	1.21	8.27	6.76	5.27	5.22	7.23	3.3	7.54	6.44	7.72	6.24	8.12	4.7	7.88	7.25
ZNF589	3	48241100	5.84	4.02	5.07	5.1	5.3	4.64	5.69	5.47	5.59	5.39	5.6	4.95	5.05	4.79	6.93	3.47	4.83	4.78	6.28	5.32	0.43	5.15	5.59	5.17	4.65	5.15	5.98	6.18	5.37	5.39	4.16	5.09	5.39	5.66	4.89	5.66	5.18	7.1	2.5	4.42	5.27	5.38	6.07	2.81	6.69	5.61	4.94
NME6	3	48290722	2.47	2.01	8.56	1.97	2.5	3.48	7.11	3.96	4.14	3.3	2.7	1.27	1.7	8.01	7.55	9.47	9	3.39	2.42	1.41	1.34	4.36	8.36	4.65	2.82	1.12	2.54	1.49	7.63	3.37	6.22	3.11	2.2	7.96	1.37	8.79	1.16	3.47	7.56	1.85	2.36	4.38	5.86	5.12	8.11	0.5	4.11
PLXNB1	3	48403854	3.7	4.84	0.29	4.84	5.29	5.7	0.91	2.83	6.15	2.82	4.68	4.14	4.91	0.32	3.48	0.29	2.49	7.41	5.43	2.7	6.94	7.92	3.6	3.37	4.9	3.11	4.53	5.83	5.63	2.16	6.55	4.65	5.11	4	1.79	5.62	4.79	5.53	5.27	4.29	4.86	3.6	4.74	6.28	5.87	0.12	7.05
CCDC51	3	48432164	6.36	7.41	5.48	7.21	6.79	6.89	7.59	7.03	7.1	8.06	6.78	7.8	3.06	6.01	7.05	7.14	6.85	6.5	7.78	7.66	7.34	6.04	6.18	6.27	7.02	6.6	6.98	7.15	6.96	6.89	6.89	6.8	6.93	7.37	6.7	7.51	7.14	7.28	6.41	6.86	6.54	7.01	7.4	7.9	7.38	0.57	7.49
TMA7	3	48440257	9.1	8.59	8.1	3.68	8.75	8.12	9.17	6.42	7.27	8.88	9.29	7.26	6.3	6.78	8.32	8.77	7.8	9.63	8.94	9.55	7.85	6.34	8.35	7.54	7.15	7.54	8.48	7.77	8.5	7.37	8.31	8.5	8.7	8.79	7.58	8.84	9.3	7.07	7.92	7.93	7.47	7.18	9.12	7.14	8.65	8.38	8.94
TREX1	3	48465811	6.87	6.44	7	8.01	7.32	6.77	6.95	5.49	5.72	8.09	6.6	6.82	5.54	7.33	6.35	7.21	6.85	6.66	6.73	7.65	1.22	6.47	6.79	6.43	7.65	7.11	6.88	6.22	6.12	6.98	5.72	6.16	5.86	6.49	6.8	7.61	5.58	5.54	4.72	6.23	5.72	5.93	6.06	5.15	7.13	6.87	7.46
SHISA5	3	48467798	7.53	7.94	0.82	4.59	7.73	8.35	5.98	6.8	6.2	6.73	6.4	6.73	6.76	6.4	5.07	0.85	6.26	9.45	6.84	8.59	7.97	6.77	8.02	2.58	9.09	7.73	6.38	7.83	6.47	6.17	6.82	8.58	7.25	6.13	4.08	6.93	7.21	3.33	7.35	6.51	6.16	7.79	6.94	7.72	8.52	7.33	7.49
PFKFB4	3	48517684	5.5	4.97	4.38	4.58	8.67	2.35	6.47	5.61	4.98	2.45	0.55	4.95	5.2	6.21	7.82	5.3	3.01	6.28	7.4	6.3	5.59	5.58	5.67	5.62	4.97	4.72	5.06	1.65	5.24	3.56	4.81	4.48	2.98	6.02	5.64	7.3	4.21	8.08	3.58	2.16	4.47	7.19	7.66	5.31	5.64	4.7	5.09
UQCRC1	3	48599002	8.03	8.8	10.54	9.85	9.78	8.24	8.52	9.91	8.32	8.2	9.95	8.33	8.91	9.67	8.58	9.95	8.73	6.85	10.18	9.48	10.12	10.28	8.21	9.85	9.68	8.91	8.44	8.95	9.14	8.83	10.34	8.78	10	7.96	8.93	8.8	6.02	5.27	5.72	8.17	9.31	9.11	9.82	9.04	8.67	8.5	8.3
SLC26A6	3	48625723	5.54	5.83	6.04	4.98	5.58	5.56	6.35	5.62	7.72	1.73	5.73	5.72	6.25	5.94	5.66	3.76	5.35	5.29	6.01	5.56	5.87	8.15	5.79	6.02	6.02	7.11	5.56	8.08	7.53	5.35	1.16	6.3	5.3	5.75	6.52	6.14	5.7	5.66	4.95	5.16	5.88	5.55	5.83	5.67	5.92	3.29	3.63
CELSR3	3	48636463	7.04	7.02	6.71	5.28	3.51	7.44	5.17	4.6	4.77	5.87	5.59	0.33	4.9	4.83	4.14	5.47	3.58	3.72	3.26	5.95	1.46	5.23	0.9	4.12	3.48	5.81	5.89	5.27	6.07	5.14	6.64	5.33	6.47	6.99	4.94	5.44	4.45	6.65	4.52	1.58	5.72	6.99	6.4	5.66	5.67	5.06	5
NCKIPSD	3	48673844	5.56	5.48	5.24	5.46	5.79	5.97	5.25	5.31	5.35	7.23	5.52	5.8	0.43	6.08	5.15	5.33	6.48	5.26	6.95	1.54	5.3	5.67	5.69	0.58	5.64	5.61	7.18	4.84	5.35	0.9	7.16	4.54	7.69	6.9	5.03	5.68	5.6	3.28	2.66	5.46	7.96	5.69	5.35	5.75	6.71	5.46	4.61
IP6K2	3	48688003	8.36	8.35	8.96	7.4	7.67	9.49	5.61	7.66	5.5	4.09	5.17	7.16	8.06	7.73	3.52	8.02	6.87	7.53	7.72	6.18	7.44	8.62	6.85	7.88	8.66	9.04	8.36	6.87	7.99	6.28	3.32	7.45	7.1	7.14	8.33	7.89	8.27	6.34	8.55	8.85	7.4	8.36	8.01	8.65	7.8	8.26	6.47
PRKAR2A	3	48744597	6.16	5.71	5.07	5.3	5.61	4.87	4.82	4.93	6.11	1.22	5.04	5.14	5.46	5.32	5.5	5.59	4.4	4.67	2.94	5.27	5.32	6.85	3.99	5.25	5.94	5.59	4.8	5.4	5.03	4.88	4.46	5.01	5.85	5.18	5.55	5.38	5.21	5.66	0.68	3.49	4.88	3.95	5.38	3.86	5.24	3.9	4.13
ARIH2	3	48918821	5.77	5.48	4.84	1.37	8.11	6.05	5.93	4.51	6.6	7.33	5.89	5.69	5.67	6.12	7.11	0.84	1.65	2.48	3.33	8.91	8.16	5.56	5.85	8.08	5.29	8.36	5.41	0.33	2.4	7.14	5.42	5.69	7.73	6.66	6.29	5.95	5.98	7.52	4.8	7.47	7.52	6.14	2.2	5.48	6.36	7.02	5.79
P4HTM	3	48989889	5.1	4.78	6.67	5.91	6.31	4.23	6.85	6.79	6.44	6.84	7.02	6.95	6.7	6.86	2.33	4.66	6.58	6.26	7.44	8.6	7.77	4.78	7.32	8.1	6.05	4.11	3.75	6.22	1.14	7.77	5.87	6.16	6.54	6.62	4.64	4.69	4.51	4.99	2.15	6.1	7.25	6	5.06	7.66	7.2	6.5	4.87
WDR6	3	49007062	8.59	6.37	9.01	2.96	8.75	9.53	7.35	7.99	8.9	9.31	8.82	8.15	8.99	1.2	7.64	9.1	7.84	9.74	8.64	8.74	7.35	9.66	8.81	7.98	8.07	7.71	9.16	6.31	8.38	7.95	8.71	8.99	3.92	7.5	8.1	10.18	5.73	8.58	9.64	8.99	7.83	8.31	7.04	7.15	6.89	6.26	8.24
DALRD3	3	49015488	6.33	7.98	6.39	6.28	4.41	6.31	7	7.68	4.45	6.01	3.89	6.18	5.02	10.18	6.23	6.34	6.31	6.22	6.15	6.58	6.58	6.34	0.9	6.34	6.22	6	6.55	6.8	6.08	6.45	5.99	1.68	6.32	5.86	1.13	6.31	6.63	6.32	3.89	6.37	6.24	6.77	6.43	6.41	6.47	5.38	6.66
NDUFAF3	3	49020459	6.78	7.53	7.18	8.68	8.88	7.63	7.16	8.03	7.51	6.88	8.36	2.8	7.99	8.03	8.81	7.02	6.44	7.69	7.7	7.51	6.59	10.12	7.19	7.28	7.73	6.4	9.09	7.06	7.32	5.61	4.96	7.47	7.29	6.84	9.01	7.78	8.37	4.58	4.24	8.4	5.97	6.13	6.9	7.64	7.65	6.68	7.37
IMPDH2	3	49024325	4.77	9.53	10.64	8.9	9.21	10.43	9.44	10.18	7.97	9.85	8.99	8.68	8.31	8.42	7.95	8.57	7.5	6.72	9.05	5.89	8.95	8.2	9.11	9.24	9.01	8.81	8.57	2.08	9.61	7.74	9.09	8.43	8.63	8.95	6.21	6.87	9.05	8.47	9.59	10.29	9.45	9.11	7.47	10.36	7.8	9.68	9.92
QRICH1	3	49029707	5.59	2.87	5.62	1.57	5.78	5.28	5.73	5.24	3.37	1.96	5.75	5.74	6.24	2.44	3.6	4.99	6.56	8.24	5.75	7.18	5.7	5.92	6	2.18	5.62	5.46	0.51	8.4	3.64	5.97	7.68	4.5	6.01	6.01	3.28	5.52	8.13	5.99	1.46	0.95	4.84	5.24	4.25	1.86	5.99	0.84	5.85
USP19	3	49108046	5.62	5.51	4.83	5.11	5.2	5.7	5.17	5.26	5.39	5.37	5.43	3.06	0.3	5.42	5.2	7.27	2.92	5.17	5.33	6.87	5.41	5.27	5.43	3.76	5.58	2.94	5.41	5.5	5.41	5.65	5.63	6.34	5.3	6.44	6.89	6.88	0.38	1.12	5.75	6.43	5.22	6.75	6.35	5.02	5.58	1.5	5.37
KLHDC8B	3	49171598	6.89	5.33	3.75	5.81	6.52	6.31	6.26	6.45	5.5	7.29	0.86	8.16	6.07	8.59	6.07	5.45	5.49	5.49	5.27	6.07	6.22	6.91	5.76	5.07	5.5	6	4.88	6.68	6.98	2.89	6.47	6.34	6.91	7.15	6.38	6.93	6.72	6.01	3.82	6.43	7.29	6.83	6.36	6.22	8.07	5.22	6.75
USP4	3	49277144	2.21	5.04	1.03	2.57	8.06	2.23	1.77	7.7	3.24	7.13	1.04	1.02	1.87	2.13	7.39	1.05	4.87	1.71	4.97	7.32	2.08	0.83	0.84	6.97	2.63	3.34	5.72	8.08	6.89	6.41	3.98	5.04	1.84	4.43	7.62	1.74	0.9	6.77	0.93	5.08	4.23	1.33	6.43	6.37	5.11	1.41	4.99
RHOA	3	49359145	10.04	2.21	9.29	8.87	8.92	9.21	7.79	8.54	9.03	9.32	8.3	8.59	8.84	9.55	8.02	8.46	9.12	10.29	9.17	8.68	8.91	7.79	8.87	9.55	0.89	8.74	8.72	8.6	9.11	8	9.04	9.02	8.23	7.97	9.78	7.87	8.89	9.09	8.78	9.56	9.17	10.22	8.54	7.91	6.34	8.89	9.14
TCTA	3	49412206	1.41	1.38	2.48	3.77	2.24	7.98	6.56	1.86	8.79	8.09	2.74	6.43	7.62	6.6	2.3	8.73	6.79	3.18	8.37	8.04	7.36	1.82	6.63	6.84	8.43	7.66	6.94	7.98	6.73	6.12	7.39	6.85	5.94	7.82	6.87	2.38	8.01	6.16	6.04	6.07	6.38	8.04	4.78	2.35	5.82	7.84	2.48
AMT	3	49416778	7.31	8	6.03	0.85	4.81	5.63	1.37	5.71	5.52	5.75	5.75	5.88	1.03	3.92	3.81	5.11	4.9	1.63	7.67	5.57	6.03	6	5.74	3.42	0.87	1.98	4.54	6.3	5.6	5.74	5.84	5.84	6.15	5.94	5.86	6.01	7.18	5.56	5.86	5.49	7.81	5.94	5.76	5.61	6.35	6.75	5.95
NICN1	3	49422333	1.38	1.04	6.94	5.09	4.06	4.2	6.23	6.02	5.09	2.9	1.57	0.98	5.93	2.06	0.6	7.14	3.32	1.2	2.82	1.6	0.52	7.35	0.87	1.12	1.62	5.8	2.81	0.41	2.03	1.36	1.98	1.26	2.24	7.3	4.89	1.33	3.21	3.24	0.82	0.69	3.49	7.5	3.98	3.6	6.69	4.94	5.34
DAG1	3	49468703	4.05	3.68	5.23	3.4	6.64	6.94	6.22	1.99	6.37	4.7	5.9	6.5	6.35	8.67	4.85	6.54	6.99	7.32	6.6	6.83	7.89	7.96	6.35	7.61	7.79	6	7.13	7.63	6.29	0.95	4.85	6.69	6.4	5.6	6.86	8.88	4.47	5.57	6.96	4.7	6.75	6.49	7.22	7.22	6.01	6.67	7.24
APEH	3	49674014	6.11	5.96	8.22	8.05	8.76	8.61	3.52	1.59	7.58	6.17	5.74	6.05	5.8	6.46	7.5	6.58	7.34	9.03	7.95	7.91	7.65	6.22	6.03	4.71	5.97	6.36	6.26	6.3	2.26	5.86	6.05	7.06	5.22	3.82	6.18	5.49	5.79	6.31	7.91	5.4	6.68	6.24	7.42	6.18	6.52	4.48	6.06
MST1	3	49683947	5.43	6.19	5.41	2.37	5.52	2.24	4.79	6.46	5.49	1.32	4.34	5.34	4.92	5.64	5.7	6.04	5.28	4.57	4.66	7.5	5.74	5.73	5.99	0.7	5.9	4.37	5.22	5.44	6	5.79	5.34	4.78	5.16	6.02	5.39	8.56	5.89	6.07	3.87	5.23	2.17	4.7	5.86	5.98	5.81	5.4	5.51
RNF123	3	49689538	4.45	5.53	5.71	5.3	4.8	5.62	4.29	7.56	5.9	5.1	7.44	5.4	6.65	5.32	7.11	7.44	6.19	6.31	3.82	4.41	4.83	5.67	7.22	6.93	4.99	6.67	3.8	4.56	4.78	4.35	6.85	3.31	4.99	5.8	4.04	4.85	5.04	5.1	3.82	6.24	4.34	6.93	2.14	4.88	5.11	4.82	4.94
IP6K1	3	49724294	3.74	6.08	5.16	2.77	5.16	5.87	4.76	7.28	7.15	4.08	4.66	5.18	3.4	3.99	4.88	4.09	6.65	5.48	7.47	7.93	7.01	3.81	3.28	5.93	6.23	6.16	5.2	6.31	5.61	6.1	7.31	6.15	4.51	2.69	3.22	6.01	6.99	4.62	3.15	1.07	4.51	1.18	2.19	5.58	6.22	4.96	6.19
MON1A	3	49907160	6.63	6.04	5.95	6.19	5.42	6.23	6.5	6.93	5.19	8.06	6.91	6.29	6.42	8.26	7.37	5.41	5.49	6.43	6.51	6.34	6.4	6.06	6.47	5.82	6.08	6.14	6.45	6.19	6.73	6.21	6.63	6.51	5.97	6.85	6.33	5.64	6.7	8.25	7.28	6.25	6.07	7.98	6.46	6.3	6.62	6.46	7.71
RBM6	3	49940007	8.3	8.18	8.76	7.31	6.18	4.95	8.73	8.02	6	6.43	8.92	8.1	7.27	6.99	6.25	7.75	6.43	9.26	7.3	7.79	6.2	7.15	8.65	7.72	8.66	7.68	9.11	7.26	6.99	7.81	6.92	7.15	8.34	8.44	6.97	8.86	7.83	5.77	7.89	6.05	6.49	7.81	8.16	7.74	7.71	8.04	2.44
RBM5	3	50088919	8.9	6.65	6.93	8.73	7.56	6.91	7.88	5.93	7.05	7.08	6.76	5.08	4.42	2.36	7.95	7.15	6.25	7.31	5.89	5.18	3.94	6.97	7.26	7.64	6.29	5.03	5.62	8.61	8.8	5.87	3.22	7.16	6.77	7.77	5.52	8.4	6.81	7.21	7.56	7.53	6.35	8.45	7.76	7.97	5.67	6.25	9.44
SLC38A3	3	50205246	8.84	7.26	8.06	6.6	6.56	8.53	7.87	8.08	6.05	8.37	8.05	8.12	6.25	9.41	2.75	8.21	2.19	6.33	3.5	6.78	6.21	6.41	6.38	2.19	8.97	6.49	7.55	6.8	8.2	8.57	6.44	8.46	7.11	6.21	4.84	7.13	7.78	5.23	7.85	7.15	0.96	3.56	6.19	2.53	6.52	8.44	7.05
GNAI2	3	50226292	5.29	4.99	8.43	4.66	3.45	5.67	7.17	5.13	5.25	3.51	6.34	2.01	5.67	5.86	5.44	6.77	4.96	1.21	6.46	5.03	6.08	5.44	0.7	1.24	6.51	4.74	5.6	4.87	1.75	4.04	6.19	4.34	4.45	6.06	5.88	4.91	4.88	3.38	4.79	4.57	8.64	4.81	6.97	5.08	5.42	2.4	3.89
SEMA3B	3	50267558	6.27	2.78	6.76	3.83	8.67	4.3	6.5	5.31	4.94	1.96	5.94	1.91	4.48	4.62	5.57	6.68	6.48	5.11	5.68	4.69	5.87	6.26	3.34	5.58	6.79	0.5	5.11	1.67	6.82	5.21	6.63	5.86	3.21	7.31	3.85	3.76	4.34	5.39	6.2	5.48	5.1	2.68	6.35	2.99	5.73	2.25	5.92
IFRD2	3	50287732	6.92	5.93	7.14	7.07	7.21	6.35	6.87	6.48	6.58	6.79	6.87	6.89	6.03	6.48	7.35	6.76	5.87	6.33	6.88	6.21	6.41	6.78	5.97	6.28	6.62	7.34	6.04	7.62	5.01	4.16	5.95	6.63	6.39	7.38	6	7.23	8.54	8.25	6.71	7.34	5.38	6.64	6.97	6.92	7.4	7.45	7.44
TUSC2	3	50320027	6	5.35	5.98	2.29	5.57	5.62	6.07	4.41	5.4	5.67	5.59	7.5	6.72	7.49	7.71	6.89	4.58	6.48	5.75	5.36	7.09	5.71	7.3	5.7	5.63	5.2	7.36	8.05	5.52	5.88	2.76	8.05	5.38	7.07	5.66	5.82	6.47	5.3	5.65	5.27	1.93	7.43	6.13	5.56	6.77	5.36	8.11
RASSF1	3	50329782	8.37	6.43	8.65	7.18	7.13	1.46	6.29	8.83	6.2	6.77	5.69	5.92	0.71	6.63	7.72	6.96	6.34	5.97	6.47	6.5	7.04	8.86	6.75	6.98	6.81	7.48	5.8	6.85	6.45	6.32	7.71	6.82	6.76	6.76	6.88	6.76	7.2	6.81	6.59	6.16	6.54	6.21	8.09	7.55	7.2	6.02	7.35
NPRL2	3	50347330	6.77	6.83	6.73	6.82	8.09	7.16	2.3	6.54	5.97	7.7	7.96	7.91	7.19	8.54	5.95	6.85	6.51	6.81	6.78	6.58	6.83	6.88	7.46	6.81	6.78	6.78	5.24	6.75	6.91	6.62	6.74	6.69	6.85	3.21	6.56	6.78	8.11	7.63	4.82	7.45	6.76	7.46	6.8	2.67	6.84	7.31	6.82
CYB561D2	3	50350695	6.83	6.73	6.64	6.73	6.97	6.58	3.22	6.43	7.46	8.15	6.83	6.72	6.51	6.64	6.7	6.91	6.46	6.33	3.58	9.7	6.25	6.7	4.61	9.72	6.84	3.95	6.77	1.52	6.57	6.6	6.67	6.83	6.92	8.34	5.12	7.84	3.21	6.67	6.49	6.59	3.81	1.34	6.59	6.31	6.85	3.32	6.85
TMEM115	3	50354750	6.09	6.68	6.65	6.98	7.07	6.94	7.11	6.62	6.18	7.17	7.76	7.4	6.43	8.31	7.06	9.57	6.79	8.19	3.54	3.56	7.85	7.04	8.6	6.42	7.23	5.14	7.93	6.43	8.42	7.01	7.5	6.96	6.71	7.89	7.22	7.11	8.2	7.16	6.27	6.93	6.87	6.85	7.17	7.08	7.12	7.36	8.15
C3orf18	3	50558025	6.07	4.56	5.52	5.55	5.67	5.21	5.07	6.17	6.26	5.84	2.83	6.1	5.66	5.81	5.12	5.88	4.18	6.2	5.44	5.93	7.55	8.6	5.67	6.32	6.82	6.02	6.08	5.98	2.38	6.01	6.13	5.8	6.38	6.09	7.01	6.39	6.01	1.77	5.79	6.15	5.26	0.8	6.15	7.32	6.36	5.24	7.21
MANF	3	51385291	5.67	7.34	4.26	6.36	7.1	6.82	5.47	7.66	6.13	5.94	5.83	5.35	5.55	7.47	6.17	6.01	2.56	5.95	7.3	6.51	6.05	5.8	6.71	6.52	6.57	6.59	6.69	6.6	6.81	6.89	6.46	7.78	5.97	6.76	5.18	7.35	6.98	5.29	6.12	7.49	7.39	6.87	6.02	6.9	6.15	7.18	6.78
RAD54L2	3	51541144	6.35	5.64	1.9	4.53	2.71	5.95	5.19	3.67	5.43	5.63	7.02	7	3.5	6.24	5	5.2	4.71	6.42	5.78	3.43	6.01	4.02	5.91	5.59	5.2	4.9	7.24	6.34	5.87	7.58	7.77	6.2	5.49	5.25	5.92	1.35	4.72	5.42	2.53	0.4	4.44	3.19	5.73	1.78	6.43	4.54	5.88
TEX264	3	51662693	7.28	4.46	9.41	7.57	7.47	8.01	7.98	7.25	7.34	7.81	7.53	8.11	7.92	9.29	6.98	9.66	7.81	7.28	8.18	9.22	8.04	7.49	7.06	8.03	8.15	8.5	8.71	7.94	7.9	7.73	7.88	7.72	8.01	9.03	8.25	9.47	7.29	7.44	2.9	7.33	7.95	7.42	7.61	7.53	7.86	6.59	7.46
RRP9	3	51933429	6.95	6.81	7.77	6.79	6.45	6.77	6.07	5.73	5.86	7.25	6.64	6.93	6.37	5.68	6.34	6.9	6.02	6.36	6.67	7.77	6.66	7.1	6.77	7.49	5.86	6.55	6.92	6.54	1.38	6.65	7.32	6.45	7.2	6.89	5.52	6.45	7.01	6.83	2.49	7.77	6.59	6.49	6.9	7.21	6.82	4.7	8.17
PARP3	3	51942345	6.88	6.55	5.24	6.74	6.83	7.57	6.65	5.7	6.04	6.84	7.32	6.13	5.96	7.17	6.6	7.59	6.84	6.12	6.8	6.6	5.81	6.39	6.92	8.52	6.02	7.79	7.69	5.94	7.57	8.96	3.57	6.44	6.04	6.75	7.18	6.82	6.14	5.88	1.78	6.72	2.57	2.89	8.78	6.32	6.05	6.62	7.3
PCBP4	3	51957454	7.42	8.06	8.44	7.14	7.78	9.55	9.1	7.27	8.66	7.03	4.62	7.13	2.54	6.78	5.62	7.63	7.37	6.1	7.37	9.05	4.57	7.43	8.15	7.01	6.62	5.94	7.21	1.05	7.23	9.35	7.52	6.59	7.96	6.5	0.95	7.33	8.03	7.56	6.69	7.86	3.49	5.64	6.06	7.37	7.31	6	6.69
ABHD14B	3	51968510	7.59	6.54	5.66	6.11	5.63	6.56	6.14	8.21	5.49	6.39	7.17	5.49	5.62	6.36	5.61	7.62	4.3	4.94	3.9	6.58	5.77	5.41	5.15	5.46	7.78	6.59	5.65	4.68	7.76	6.14	7.49	6.42	6.8	6.49	6.41	2.7	7.54	5.84	3.57	6.68	6.47	7.49	5.56	6.28	7.29	6.03	7.14
ABHD14A	3	51971426	6.86	8.04	7.78	7.91	7.7	7.7	7.81	6.66	5.08	7.3	6.98	7.65	8.86	8.65	7.95	8.04	7.18	8.16	8.95	7.96	7.54	9.08	7.49	8.31	9.73	6.8	7.94	7.6	6.8	7.78	3.32	8.77	7.75	8.15	6.78	9.54	4.74	8.59	5.64	7.55	8.05	8.29	7.64	6.99	7.37	7.39	8.34
ACY1	3	51983340	6.79	6.82	6.82	8.19	6.81	6.81	4.81	6.82	6.79	8.36	6.81	6.81	2.61	6.8	6.82	6.8	6.81	6.81	6.79	1.21	7.69	6.79	6.8	6.83	6.81	7.31	6.8	6.85	3.29	2.1	6.82	7.66	6.11	6.81	6.81	6.81	6.82	6.81	4.05	6.81	6.81	1.97	6.49	6.81	6.82	6.81	6.83
RPL29	3	51993522	10.65	10.41	10.23	9.92	9.53	8.83	9.98	10.38	10.44	10.54	10.12	9.76	10.25	9.62	10.44	3.47	10.31	11.25	10.63	8.78	10.22	9.89	10.54	9.73	7.59	11.13	9.54	9.46	9.25	11.05	9.43	8.69	9.7	9.63	9.88	7.91	9.6	8.27	9.26	11.3	9.99	10.87	7.08	11.53	8.91	11.06	10.32
ALAS1	3	52198086	7.72	6.69	6.8	6.2	4.46	9.49	6.36	6.98	6.06	6.22	6.74	6.12	5.98	6.82	6.3	6.46	5.08	5.15	6.65	6.55	6.09	6.46	3.69	7.66	6.36	7.54	6.25	7.09	3.73	4.24	6.58	6.37	6.36	6.33	3.02	7.55	7.59	4.93	5.53	5.99	6.2	6.35	6.58	5.16	6.6	5.71	5.88
TWF2	3	52228612	9.01	6.47	8.36	6.86	7.08	7.21	8.13	7.12	6.97	6.63	6.88	7.05	6.07	7.11	6.96	10.01	7.08	8.53	7.08	6.94	7.96	6.66	7.13	6.63	5.59	7.13	7.73	7.04	8.13	6.49	2.81	1.68	6.7	6.94	6.85	5.43	6.89	6.53	6.4	6.83	6.22	7.36	7.24	7.55	8.38	6.94	8.07
WDR82	3	52254434	0.71	3.89	1.46	5.39	0.69	3.67	1.46	3.94	1.81	6.91	1.52	0.8	4.32	4.15	1.03	3.16	1.75	1.09	3.88	3.05	5.38	0.67	3.78	2.9	1.08	0.62	5.59	7.36	3.8	4.62	6.3	0.58	1.7	3.87	1.28	6.58	0.96	1.1	1.14	1.8	2.23	4.53	2.4	4.4	6.26	1.12	3.24
GLYCTK	3	52287089	5.61	5.66	5.61	1.77	4.84	7.76	7.86	6.28	1.4	5.14	6.08	4.22	1.36	5.83	1.63	4.97	4.41	5.12	5.72	5.12	6.17	2.57	6.63	7.04	5.37	5.87	5.74	2.15	5.99	4.79	8.15	2.31	4.9	5.34	6.47	5.03	5.7	7.77	2.67	5.04	4.51	7.05	5.65	5.26	6.84	4.83	6.13
BAP1	3	52401008	4.77	5.98	5.42	5.15	1.3	5.63	5.09	5.57	5.38	5.74	5.74	4.91	6.51	7.68	5.95	0.93	2.64	5.68	5.52	5.11	5.66	5.5	6.57	5.18	3.1	6.16	5.25	0.38	5.35	4.63	5.44	5.2	5.54	5.65	3.79	5.91	5.34	5.63	4.86	5.63	5.03	3.7	2.35	5.48	5.57	3.74	5.43
NISCH	3	52455118	7.32	5.97	7.46	5.23	7.65	8.07	2.69	6.44	4.61	7.66	5.8	8.06	6.55	8.59	5.09	7.93	6.18	7.86	7.02	2.57	2.18	6.59	7.06	7.21	4.86	4.17	6.53	0.49	4.37	0.96	5.21	5.66	8.08	8.5	2.35	7.56	7.73	5.49	6.02	6.3	5.13	6.99	5.52	5.28	5.98	7.3	6.2
NT5DC2	3	52524385	7.04	6.21	6.51	5	8.79	6.72	6.92	6.31	7.11	7.23	6.49	5.74	6.73	6.15	5.78	7.72	7.12	4.79	5.85	6.49	6.78	6.15	2.46	5.58	6.66	5.45	5.83	5.33	7.94	7.6	3.75	1.57	5.82	6.68	5.4	7.21	5.27	6.95	5.16	7.31	6.48	2.89	6.33	5.78	6.42	7.12	6.12
PBRM1	3	52545352	4.75	2.33	2.33	3.97	3.21	4.25	3.72	4.08	4.01	3.35	4.14	3.57	4.95	0.56	4.61	1.31	3.79	5.03	4.36	2.9	7.46	3.97	3.11	4.46	8.16	5.18	0.24	7.02	3.84	3.09	5.54	0.94	3.84	2.35	4.62	4.28	1.28	4.31	3.95	6.26	0.38	4.33	4.07	5.52	4.92	5.61	3.68
GNL3	3	52681156	6.8	3.52	6.63	4.85	6.88	5.35	6.25	7.39	3.3	7.31	6.78	7.08	2.65	8.5	6.95	5.91	6.12	6.84	7.06	6.16	6.49	6.49	7.33	4.16	6.63	6.68	4.25	5.09	8.24	6.86	3.18	7.13	6.14	6.07	7.57	6.46	6.53	7.13	3.05	6.69	3.67	6.59	7.08	7.19	6.9	3.86	6.76
GLT8D1	3	52694488	6.42	7.5	6.89	5.86	6.09	6.59	9.42	3.53	5.95	4.4	6.42	6.78	8.12	7.2	5.94	6.66	6.28	6.84	4.6	8.01	8.27	6.51	5.86	6.62	6.22	6.4	7.93	8.78	5.1	6.37	4.1	7.34	6.28	3.26	6.31	6.48	8.26	6.6	7.75	6.68	5.74	6.59	7.46	7.07	7.29	0.36	8.57
SPCS1	3	52704955	9.2	7.45	8.09	8.25	8.84	8.96	8.49	8.22	8.35	8.2	8.72	8.85	8.17	7.52	7.36	7.67	6.57	7.67	7.56	8.35	7.93	7.32	6.8	6.77	8.71	7.69	7.96	9.42	7.9	7.98	8	8.06	8.01	8.38	8.51	5.29	8.7	8.88	8.93	8.05	8.12	9.25	3.9	8.71	8.14	9.62	8.41
NEK4	3	52708444	4.68	7.51	2.29	5.1	5.38	4.98	6.66	4.71	6.33	4.56	6.85	1	5.78	6.67	6.88	4.7	5.8	4.69	3.54	6.32	4.94	8.09	4.57	0.49	4.58	2.99	6.03	4.92	4.63	4.58	6.15	5.4	5.03	6.66	4.81	4.95	4.75	7.49	4.63	7.57	6.78	0.32	4.62	4.42	5.46	4.94	4.95
RFT1	3	53088483	0.61	2.26	0.77	6.78	7.88	2.23	1.16	1.66	0.9	0.86	1.93	1.61	4.42	1.71	2.05	1.63	0.87	0.63	2.01	1.48	1.21	1.87	5.27	1.1	1.7	1.15	1.34	0.58	0.93	1.57	6.08	1.53	1.91	2.88	1.03	1.61	3.75	1.53	2.78	1.23	1.5	0.71	1.95	4.52	3.59	0.95	3.8
TKT	3	53224712	8.04	7.78	8.82	9.64	7.88	9.03	9.14	8.93	8.06	7.99	8.42	9.42	9.26	6.84	7.36	9.3	8.71	7.22	9.22	7.39	8.02	4.01	9.11	1.94	8.39	8.53	7.1	7.2	9.53	6.28	4.06	9.81	9.19	7.41	7.69	5.63	7.84	9.67	3.84	8.12	8.6	8.87	8.27	7.72	8.4	7.82	9
DCP1A	3	53283429	1.6	6.36	0.08	5.54	0.96	6.31	2.81	5.19	0.44	5.06	7.66	0.96	0.83	0.68	1.05	1.95	0.61	1.92	1.1	2.94	4.68	1.99	6.11	0.58	1.67	1.21	7.05	4.59	0.98	3.27	3.77	5.62	0.81	1	0.77	1.14	3.52	1.24	0.21	0.6	0.62	0.91	3.48	1.16	7.37	0.5	1.4
CHDH	3	53812335	4.61	4.28	6.72	0.9	3.01	0.82	4.05	5.52	3.38	4.21	0.52	3.96	3.88	8.28	3.91	1.25	3.85	1.32	4.22	0.58	6.79	4.19	3.94	3.88	8.02	3.85	4	4	1.23	6.86	4.43	0.56	4.28	4.31	3.98	4.15	0.8	0.46	3.17	0.5	3.97	5.04	4.28	4.71	4.78	4.2	7.6
IL17RB	3	53846568	5.27	5.41	7.13	2.53	5.81	7.64	7.77	5.78	5.94	2.86	8.63	4.73	1.02	8.14	0.76	7.77	5.1	7.74	3.55	4.06	5.79	6.12	3.27	2.4	5.32	4.46	8.27	7.77	5.05	4.75	4.2	5.42	5.56	7.38	5.44	4.6	5.9	4.56	3.99	1.7	5.51	5.1	5.62	7.48	7.42	5.99	2.54
ACTR8	3	53867066	5.55	5.67	6.52	6.85	1.29	5.46	5.14	3.55	7.42	0.9	4.3	5.89	4.85	1.32	7.05	5.36	5.51	5.84	6.61	5.73	5.61	5.02	7.56	8.09	5.93	5.67	3.08	6.08	7.46	2.36	5.81	3.04	5.27	2.57	3.06	5.34	7.85	5.65	2.93	4.85	6.04	5.72	6.18	5.87	6.06	6.64	6.77
ERC2	3	55508311	3.27	4.15	4.27	4.87	4.95	4.75	4.32	4.51	4.71	4.82	3.98	4.29	3.35	4.58	7.59	4.55	6.15	4.72	5.58	4.72	4.68	4.77	4.56	4.5	4.4	4.6	4.27	6.41	4.57	3.05	3.49	5.18	4.67	4.03	3.74	4.96	2.18	4.79	2.48	4.71	4.27	4.05	4.14	4.67	4.5	5.06	4.95
CCDC66	3	56557161	5.92	5.95	5.34	4.67	9.02	5	6.67	5.35	4.66	6.51	5.72	4.72	6.09	4.57	5.86	5.75	3.87	4.57	3.88	4.42	5.59	6.06	5.31	5.25	5.36	4.41	3.49	4.83	5.63	3.65	7.07	7.8	6.19	5.88	5.48	5.95	5.18	4.92	4.81	4.76	5.07	5.13	4.51	5.74	6.03	6.65	4.7
APPL1	3	57227726	2.79	4.66	6.41	2.97	3.26	6.19	5.02	3.89	5.32	3.21	3.84	1.69	0.5	0.72	2.58	1.51	3.79	5.74	2.07	0.69	4.24	0.55	1.74	6.46	5.34	0.78	6.07	0.6	4.31	7.82	1.14	1.92	2.69	3.3	3.46	0.69	4.65	1.72	5.06	0.58	1.2	0.2	5.93	5.29	5.9	0.28	3.02
PDE12	3	57556274	5.69	6.49	7.24	1.12	0.81	3.22	3.78	8.26	1.06	6.72	7.73	0.85	5.63	7.76	6.87	2.51	0.44	1.53	4.67	3.55	1.08	0.89	1.66	1.44	1.79	6.45	7.38	0.5	5.14	2.6	7.73	5.47	1.58	4.02	5.37	2.4	6.23	1.14	6.42	2	0.78	7.76	4.08	1.57	4.6	5.31	3.06
ARF4	3	57571363	7.2	7.26	8.21	8.55	10.27	7.13	9.88	6.85	7.16	7.85	4.44	9.34	6.8	8.08	7.22	8.4	7.34	8.69	8.98	7.13	7.53	9.45	7.86	7.99	7.94	6.97	8.43	8.16	9	6.86	3.81	7.78	8	1.86	7.58	8.32	9.05	3.34	7.77	9.33	8.67	8.3	8.14	8.33	8.52	8.2	9.15
ABHD6	3	58237532	3.56	3.95	5.61	1.23	4.3	1.14	5.59	6.49	4.4	6.86	6.1	4.23	4.02	7.01	6.23	6.14	3.58	4.9	3.59	6	4.66	5.6	0.64	5.43	5.46	4.61	5.63	5.48	5.34	3.07	5.21	5.65	5.73	5.12	3.09	5.86	5.38	4.42	6.17	4.99	8.2	1.69	3.74	5.26	7.24	5.63	4.64
RPP14	3	58306247	5.52	3.97	7.11	1.63	4.02	2.24	4	6.26	5.21	4.28	5.23	1.85	3.58	0.79	1.19	7.83	3.56	1.52	6.11	4.3	0.84	1.78	6.27	7.26	3.86	5.43	6.54	3.53	5.35	5.12	1.02	1.1	4.02	4.19	7.45	8.13	4.02	1.5	3.08	4.93	0.49	3.79	5.45	4.1	6.6	1.02	2.88
PXK	3	58332880	5.63	6.58	8.16	6.33	8.82	5.89	8.17	8.23	5.79	6.08	4.35	5.08	1.36	5.94	6.69	4.91	7.5	8.27	4.56	7.92	6.46	5.31	6.87	7.66	5.4	4.56	2.69	7.02	7.09	6.8	7.1	6.52	6.02	6.1	6.19	5.94	5.7	6.53	7.95	7.08	6.65	2.31	7.96	2.42	7.14	9.08	7.78
PDHB	3	58427630	7.36	10	7.65	7.89	8.86	9.86	7.37	7.61	9.37	7.37	10.16	9.61	2.6	7.56	7.33	4.75	3.19	8.54	6.23	7.96	7.99	10.18	7.92	8.63	4.81	7.7	8.8	5.68	6.78	8.3	9.32	7.29	10.33	9.65	8.32	8.6	8.89	4.38	8.06	8.66	8.86	8.3	7.39	9.7	7.48	7.33	8.77
KCTD6	3	58492096	4.64	5.47	6.26	5.65	4.64	4.99	6.22	5.89	4.07	6.4	4.25	6.02	4.63	5.92	3.35	2.66	5.33	5.88	6.12	5.14	7.74	5.73	5.26	5.57	5.86	7.35	5.81	3.69	7.01	5.84	7.03	1.11	5.22	6.13	4.61	5.44	2.2	7.4	4.84	7.73	0.82	5.76	7.91	5.08	6.21	5.02	3.78
FHIT	3	59747277	5.41	6.34	5.19	4.28	8	7.17	6.27	6.27	5.87	8.74	5.42	6.33	5.73	5.81	7.31	6.16	6.07	6.31	4.94	6.56	6.24	6.38	5.47	6.06	5.7	3.69	7.86	6.41	6.2	7.74	5.14	5.9	5.34	6.83	5.52	6.59	6.56	5.69	4.15	5.41	3.57	5.34	6.01	5.64	6.66	5.77	5.86
PTPRG	3	61561569	3.16	4.58	6.03	4.62	4.7	4.41	5.17	4.82	2.08	4.36	4.66	5.35	5.29	5.22	6.57	4.38	4.65	6.68	5.46	0.36	5.15	1.77	6.36	2.81	2.75	2.56	1.79	0.7	4.73	3.99	5.38	4.11	0.68	4.65	4.52	1.06	6.51	4.25	5.52	6.72	3.96	7.13	4.42	4.61	4.18	4.33	5.08
C3orf14	3	62318973	7.82	7.85	8.3	6.04	8.16	7.69	7.71	8.34	7.15	8.14	7.82	7.78	8.29	8.08	7.62	7.9	7.39	7.73	1.31	8.83	9.28	7.49	8.22	8.18	8.15	8.83	8.15	7.32	8.42	7.22	8.78	7.79	7.7	7.78	7.8	7.76	7.83	8.4	3.19	7.94	7.37	7.16	8	7.57	7.71	7.28	7.89
THOC7	3	63833870	7.99	8.06	4.29	6.97	6.37	6.19	2.12	6.81	6.07	6.34	6.88	6.93	7.77	6.94	5.73	6.69	5.49	5.46	6.84	6.6	6.43	6.15	3.78	4.66	7.04	2.24	7.12	5.66	1.84	6.8	3.83	1.51	7.07	6.33	6.95	8.55	6.34	6.35	5.26	6.94	6.81	8.77	7.05	7.26	6.75	8.78	6.98
PSMD6	3	64010549	8.24	9.64	7.1	9.12	6.82	7.31	7.91	7.65	6.9	7.01	6.81	8.4	7.1	4.52	5.83	4.4	6.27	7.43	6.89	8.7	7.43	9.39	8.98	7.89	8.05	7.89	7.03	7.88	8.43	7.89	7.73	5.97	8.2	9.59	8.25	8.46	7.6	9.46	9.76	8.8	9.64	7.95	8.81	8.33	7.97	7.94	5.85
PRICKLE2	3	64092236	6.47	4.62	4.17	4.58	4.66	6.56	1.71	3.51	3.51	4.7	1.49	5.76	6.14	5.34	5.88	6.93	5.03	4.81	1.47	6.56	3.24	4.97	6.36	4.13	4.35	5.82	6.18	5.9	6.07	3.07	5.34	6.77	0.57	3.63	5.04	4.48	5.77	7.56	3.73	4.47	6.6	0.14	7.75	1.61	4.58	3.53	4.37
MAGI1	3	65353525	4.8	5.39	6.37	6.29	7.7	0.55	4.51	4.77	4.56	4.31	3.67	4.57	4.11	4.23	3.65	5.62	6.14	6.03	0.91	4.23	5.23	4.36	5.17	7.3	3.56	5.29	5.76	4.74	3.94	4.44	3.61	4.02	5.94	5.71	4.05	4.09	5.08	3.58	1.45	3.75	4.14	2.11	4.24	4.08	5.5	0.14	4.47
SLC25A26	3	66133610	5.39	5.23	4.66	6.11	1.2	4.76	6.83	5.59	5.61	4.12	7.48	4.67	5.14	4.64	5.6	5.77	5.58	4.97	5.15	5.11	5.42	4.81	6.02	3.97	4.93	4.41	1.16	4.55	4.95	5.27	5.39	5.11	5.45	5.79	6.11	5.13	5.85	5.18	1.79	5.19	5.26	4.58	5.52	4.94	5.67	4.72	5.86
LRIG1	3	66378797	4.85	6.39	8.64	5.57	8.12	6.37	6.82	4.79	5.95	6.17	7.07	6.86	3.37	2.74	6.42	4.5	6.28	6.32	6.83	6.09	7.36	7.77	7.17	6.57	6.15	6.07	6.59	8.19	7.52	6.91	6.02	6.5	8.94	6.02	4.61	9.73	6.81	7.37	6.14	6.66	6.88	6.86	6.8	6.23	5.84	6.19	8.18
SUCLG2	3	67360460	8.82	6.48	6.85	6.38	7.17	8.79	6.99	6.96	0.95	6.96	8.21	6.61	6.56	6.82	5.9	5.45	5.12	0.68	1.23	8.3	6.99	5.89	6.53	5.81	6.62	6.46	4.72	6.22	6.77	6.64	6.36	4.61	8.49	6.62	6.95	6.76	6.73	5.91	2.57	7.47	6.45	5.36	3.44	6.9	7.81	7.32	7.07
TMF1	3	69019827	0.79	0.58	0.59	1.92	4.2	8.23	3.49	5.38	3.25	5.46	7.79	3.48	2.74	3.85	5.8	4.11	6.5	6.9	4.35	4.06	5.89	0.49	0.46	3.33	3.61	3.89	2.24	3.34	3.32	2.89	3.78	4.06	6.96	2.63	0.59	7.83	3.59	0.48	2.4	1.66	3.11	5.59	3.22	1.97	4.67	0.34	3.79
UBA3	3	69054730	6.71	7.25	7.39	7.77	9.87	7.28	8.07	7.66	6.8	4.99	2.84	6.78	6.7	7.04	7.53	4.43	6.78	8.29	5.01	6.87	9.31	6.59	7.44	7.35	6.78	8.25	6.64	9.06	4.59	8.16	6.4	7.33	6.63	8.84	7.15	8.91	6.94	6.78	0.76	6.8	2.46	8.16	6.03	8.22	7.8	6.81	2.52
ARL6IP5	3	69084937	7.42	6.34	6.57	6.95	7.86	8.86	7.91	5.68	7.43	8.59	7.99	7.17	6.87	7.91	8.25	7.19	5.36	5.89	7.24	7.74	6.8	7.77	6.56	6.15	6.78	7.5	7.26	7.32	4.82	6.16	6.01	6.54	7.14	1.65	7.26	6.74	8.02	8.34	3.57	5.68	6.96	7.71	7.2	7.75	7.96	7.58	7.39
FOXP1	3	70952817	1.92	6.86	2.59	3.58	4.41	4.94	0.58	5.79	4.87	5.34	5.84	5.44	4.14	4.18	4.74	4.03	4.44	0.29	1.78	3.9	5.3	2.65	2.52	4.63	7.01	5.92	3.57	4.91	3.13	4.77	5.63	4.02	4.2	3.61	5.82	5.28	4.69	3.72	3.55	4.91	4.74	2.01	5.35	4.14	5.62	5.05	5.29
SHQ1	3	72749277	6.18	5.08	4.45	4.91	4.66	4.75	5.11	6.27	4.64	7.64	5.45	6.3	5.62	4.85	5.41	6.06	4.72	4.82	4.48	5.41	5.45	4.86	5.32	5.64	4.9	4.21	6.15	5.46	5.58	4.87	4.7	5.01	4.73	7.89	4.98	5.67	5.52	4.75	4.88	4.59	5.11	5.27	5.34	7.19	5.98	3.01	6.07
ZNF717	3	75678660	0.87	4.32	4.74	4.23	3.87	0.96	4.16	4.17	1.94	5.12	7.09	4.27	3.87	3.92	4.54	3.28	2.63	3.4	1.02	3.88	7.18	3.95	2.17	3.89	4.19	3.66	3.77	0.77	4.76	3.91	3.51	4.16	3.94	4.21	4.05	3.87	3.84	3.78	3.56	4.32	4.17	3.93	5.87	4.87	4.64	2.65	4.11
ROBO1	3	78597239	5.03	6.34	7.86	6.37	6.4	6.9	2.99	5.75	3.2	6.98	6.98	7.02	0.2	7.25	5.41	5.34	5.37	5.99	6.41	6.1	6.02	7.2	5.09	1.03	5.73	6.4	5.79	6.18	5.42	6.74	4.21	6.44	7.44	6.71	5.22	5.21	6.21	6.36	5.4	7	0.23	6.12	6.12	5.48	4.43	5.59	6.88
GBE1	3	81489703	5.8	6.14	7.1	1.36	5.22	6.36	6.27	5.18	5.21	5.08	6.3	2.63	4.63	6.08	3.72	8.22	5.73	7.92	3.39	5.4	4.91	6.55	7.42	5.2	5.09	5.08	5.21	6.15	6.03	6.04	4.66	3.82	4.47	6.45	5.69	2.79	5.35	5.24	3.6	5.25	5.08	3.68	6.36	4.97	7.54	3.69	5.54
CADM2	3	84958981	5.55	2.65	6.76	5.04	4.94	4.61	6.04	8.39	5.05	7.12	6.18	6.85	5.82	6.81	5.17	6.44	4.95	5.18	6.68	4.75	6.44	7.42	7.05	7.06	6.78	6.88	4.36	7.1	6.39	7.64	6.33	7.24	6.57	6.66	5.63	4.18	4.81	6.77	2	5.11	4.74	7.43	6.15	6.84	6.02	5	6.09
CHMP2B	3	87227271	5.59	8.04	5.25	5.32	5.54	5.42	6.37	8.32	5.73	5.15	7.05	5.24	5.23	5.08	8.01	5.29	4.78	4.57	5.06	4.56	5.6	5.66	5.7	5.85	5.56	6.9	5.77	8.15	4.19	5.8	6.14	6.37	3.61	5.98	5.77	5.55	6.96	5.32	5.19	5.69	4.86	2.75	5.81	6.39	7.18	5.53	5.78
CGGBP1	3	88051944	6.01	6.17	6.14	4.54	6.97	1.2	6.59	6.44	6.42	1.93	7.48	5.29	5.81	5.64	5.7	8.41	3.7	5.69	6.64	5.1	5.17	5.64	5.86	5.56	5.52	5.18	6.45	5.15	6.18	6.29	5.27	5.48	4.63	5.21	6.33	5.37	5.22	0.96	5.7	5.18	5.08	5.41	5.61	5.72	5.75	5.39	5.36
C3orf38	3	88149959	8.19	6.03	7.39	7.17	8.17	6.62	6.99	6.85	5.87	5.87	2.57	5.95	6.53	6	5.31	6.88	4.75	6.54	6.04	6.06	7.05	7.12	6.46	6.46	6.99	6.39	5.66	6.74	0.96	7.2	6.33	6.28	5.19	6.48	8.03	6.47	8.32	6.01	2.09	7.2	6.11	3.55	6.64	7.08	7.7	0.58	6.67
PROS1	3	93873051	6.41	7.17	5.63	6.13	5.07	5.94	5.32	6.14	6.38	5.69	3.77	5.56	4.37	4.12	6.74	7.38	6.87	5.23	4.44	5.54	5.32	4.78	6.26	7.1	6.52	6.63	7.38	6.56	5.21	6.04	6.65	6.41	6.21	5.53	6.23	5.85	6.3	5.59	3.28	5.63	3.32	5.42	7.79	7.23	6.37	5.31	5.18
NSUN3	3	94062980	0.86	7.67	6.14	4.63	5.55	6.26	5.46	6.06	6.65	5.8	4.98	4.92	5.9	5.25	5.72	3.78	5.16	6.37	5.57	6.9	5.4	5.77	6.92	5.65	5.83	6.16	6.05	5.81	6.52	5.29	6.22	6.48	5.81	6.27	6.14	8.82	8.05	5.15	4.53	6.27	6.22	5.6	6.54	6.53	6.75	5.48	7.5
CLDND1	3	98497912	8.23	7.49	8.78	2.16	8.51	1.35	8.94	8.18	8.25	8.4	9.08	1.69	8.09	8.32	8.29	8.01	8.51	7.95	6.71	8.12	2.27	9.03	8.11	8.98	8.23	6.99	8.34	8.72	6.76	8.61	6.04	9.17	9.32	7.77	9.28	7.84	3.98	10.04	9.1	8.43	8.9	8.79	8.7	9.08	8.07	7.86	8.9
CMSS1	3	99817837	5.71	5.86	4.43	4.88	5.9	6.18	8.19	4.49	6.29	6.35	3.39	6.14	7.58	5.29	6.2	6.37	5.4	5.77	4.09	6.11	5.59	6.1	7.44	2.83	5.62	5.88	1.1	4.44	6.19	7.79	8.02	5.85	3.87	7.74	5.68	6.27	6.19	5.37	5.01	4.65	6.67	5.46	6.33	7.83	7.11	6.5	5.88
TBC1D23	3	100260992	4.92	5.56	6.53	5.81	2.69	5.6	5.28	8.86	5.26	5.89	5.82	7.52	1.39	5.63	5.75	5.26	5.17	6.86	4.03	0.57	4.24	5.93	6.64	5.73	5.17	2.83	3.7	4.78	5.7	4.22	4.68	5.88	5.02	5.14	4.41	4.8	4.89	5.26	5.97	5.6	5.04	0.54	5.7	4.92	6.7	5.68	4.92
NIT2	3	100334739	5.84	7.55	7.74	7.78	7.2	7.08	6.26	7.09	4.69	6.67	6.32	6.73	6.42	7.58	6.25	6.82	7.65	6.03	3.6	1.33	6.19	6.69	6.85	5.28	6.88	7.16	6.21	6.76	6.41	5.97	6.2	5.02	7.42	7.37	1.29	6.43	7.85	7.05	4.12	6.85	6.15	2.2	6.71	6.29	7.62	7.71	6.98
TMEM45A	3	100492619	7.5	6.35	7.15	7.34	7.28	7.34	9.86	3.05	7.15	6.61	11.22	8.05	5.9	6.69	7.24	7.89	7.25	6.6	7.65	6.05	5.96	7.26	6.85	7.61	7.47	4.74	5.55	7.33	6.35	7.02	5.24	6.74	6.86	6.24	10.13	6.61	7.29	7.06	1.52	5.94	6.17	7.28	7.73	6.6	7.25	7.32	7.78
TFG	3	100709331	8.24	6.96	8.08	7.21	7.73	9.1	8.92	6.84	6.11	7.36	7.65	6.09	7.09	9.03	6.94	8.82	7.8	9.71	8.89	8.95	7.81	9.77	4.99	7.96	7	7.52	7.06	7.83	5.42	7.3	8.89	7.01	9.03	7.46	8.91	8.78	9.69	7.22	7.88	6.22	4.79	7.44	5.94	4.31	7.89	7.66	5.61
SENP7	3	101324205	6.74	5.3	4.9	2.96	2.88	5	4.31	7.41	1.9	3.76	1.01	4.8	4.06	4.76	1.46	4.37	6.41	7.12	4.7	7.82	3.58	5.23	3.7	3.64	4.27	4.68	5.97	4.88	2.76	1.33	6	3.85	6.45	6.65	5.35	5.48	0.37	7.07	4.92	5.74	1.87	0.91	5.31	5.65	5.59	5.36	5.17
TRMT10C	3	101561868	6.42	6.22	3.03	6.73	5.95	6.88	4.47	6.87	1.14	7.33	6.82	6.69	6.38	5.89	6.61	6.9	6.77	6.08	2.63	5.81	7.52	6.47	5.07	5.5	8.06	4.8	6.34	3.11	6.66	5.78	3.52	6.71	6.5	6.07	7.47	6.89	6.27	6.31	4.42	6.08	6.14	5.49	7.09	6.26	6.94	7.05	6.71
PCNP	3	101574180	6.54	8.35	7.77	6.45	6.91	6.72	7.77	7.14	6.24	6.98	7.32	6.17	6.38	8.01	7.42	7.35	7.06	2.05	6.58	8.09	7.26	7.08	8.56	8.44	7.84	6.9	6.86	6.5	5.12	6.95	8.49	6.84	7.78	7.61	7.21	7.01	7.19	0.71	2.46	7.5	7.57	8.69	7.82	7.2	7.61	7.62	6.54
ZBTB11	3	101648889	6.26	5.39	5.58	5.28	4.71	5.22	5.15	5.2	3.68	4.86	5.09	4.64	4.5	5.32	5.09	4.55	4.04	4.14	6.36	0.44	5.05	5.17	4.46	5.31	5.46	4.82	4.97	2.18	5	6.13	6.8	4.95	7.63	4.84	5.58	5.88	7.74	5.3	5.08	5.06	5.23	4.64	5.38	4.92	5.99	5.04	2.75
RPL24	3	101681091	9.7	9.65	9.82	10.18	6.38	8.1	9.36	8.95	8.34	9.96	10.26	9.98	9.79	9.76	10.32	9.35	9.56	10.81	9.23	9.33	9.25	9.34	10.29	8.25	9.24	9.59	9.4	8.78	8.96	9.97	9.32	8.53	8.89	10.37	8.17	8.48	9.14	10.25	7.3	9.56	9.01	9.05	8.15	10.08	7.89	9.03	10.01
CEP97	3	101724593	4.95	7.93	5.53	1.96	5.67	5.47	6.72	5.18	6.44	5.15	4.04	5.18	4.85	7.36	7.62	5.3	4.94	5.31	2.97	5.39	4.66	5.72	5.99	4.89	7.45	5.58	5.61	1.42	4.66	1.43	4.82	5.06	5.61	5.55	5.52	6.18	5.4	4.28	4.52	6.65	5.23	5.28	6.55	5.24	5.15	3.81	4.31
ALCAM	3	105366909	3.91	8.16	0.41	6.23	7.1	7.48	7.06	4.92	8.36	6.26	0.63	8.22	6.22	7.42	8.93	5.79	8.09	3.12	7.61	3.53	7.99	7.25	8.25	6.79	8.32	7.75	7.31	6.5	7.24	8.76	8.63	6.68	3.32	8.6	7.38	6.78	7.19	5.46	7.68	6.35	7.17	4.97	7.29	2	7.8	6.85	6.25
CBLB	3	105655461	5.17	4.69	6.19	2.54	5.32	5.61	5.63	6.16	5.4	5.87	5.44	5.28	6.88	5.39	7.15	7.02	6.25	7.89	6.02	5.26	7.07	5.51	6.08	5.17	8.27	5.8	3.35	5.07	6.06	6.15	5.38	6.01	3.01	1.09	3.1	5.02	4.95	7.28	6.99	5.31	6.94	5.07	5.55	5.19	5.88	4.01	5.86
BBX	3	107522936	0.4	5.2	5.76	5.27	7.5	5.63	2.3	4.89	4.18	4.37	5.32	1.75	4.53	0.54	0.59	6.54	5.61	2.1	3.11	0.5	5.28	4.83	3.29	5.26	4.95	4.76	4.89	5.4	4.74	5.16	4.94	3.39	4.69	5.92	4.53	4.4	4.75	3.62	1.53	4.4	2.18	6.43	5.15	6.85	5.45	4.39	5.07
CD47	3	108043091	2.76	6.45	3.9	5.29	5.84	5.97	1.77	6.62	6.63	5.67	1.64	4.44	6.26	7.73	6.25	6.72	4.51	7.29	6.32	8.8	5.6	7.25	6.5	7.12	5.75	7.16	6.54	5.63	6.52	7.38	8.19	7.22	6.7	6.68	5.41	6.24	6.14	8.32	6.24	6.6	6.11	5.63	6.17	7.1	6.85	7.73	6.12
IFT57	3	108160812	6.26	5.71	5.58	5.6	6.15	3.66	6.07	6.21	3.65	5.17	5.76	7.2	5.11	6.13	5.88	6.03	5.72	5.13	5.78	6.16	5.18	5.98	5.71	5.32	5.56	6.03	5.52	2.11	5.9	5.63	5.21	5.62	5.47	6.13	5.74	5.53	5.66	4.71	4.52	5.93	6.07	5.41	6.17	6.89	6.45	5.79	6.98
DZIP3	3	108589705	0.55	6.71	6.66	3.97	1.93	4.18	4.77	5.77	4.67	1.08	4.54	4.12	5.38	0.74	4.37	0.37	4.32	6.34	6.11	2.22	6.9	8.12	1.28	6.74	0.34	5.83	4.41	5.48	0.54	3.81	4.39	1.68	3.37	7.57	0.4	2.09	4.22	6.15	1.48	4.19	6.07	7.31	3.82	6.68	6.37	0.3	4.91
ABHD10	3	111979010	7.34	6.56	2.18	1.21	6.42	1.12	6.18	7.3	6.13	5.9	3.46	7.02	5.1	6.23	6.4	7.21	5.31	6.49	5.26	6.09	6.08	7.87	6.1	7.55	8.48	6.99	4.74	1.21	5.79	8.49	6.61	6.73	6.63	6.01	5.66	6.46	6.03	6.6	2.5	6.64	7.05	1.96	6.59	6.55	6.48	3.43	5.43
TAGLN3	3	111998739	7.76	8.14	6.2	6.94	5.33	4.93	6.25	4.91	4.78	7.03	9.21	6.94	6.49	8.55	7.31	9.23	8.47	7.5	4.52	7.23	7.09	8.13	7.75	9.32	6.93	7.93	5.09	10.17	8.5	7.64	4.34	3.72	5.79	6.57	8.3	7.77	6.56	8.22	5.63	8.11	6.72	7.93	6.5	6.9	7.04	6.71	7.66
CD200	3	112332347	6.93	6.24	0.8	6.15	7.5	6	6.66	4.41	4.45	6.14	6.32	6.67	6.94	6.78	6.62	6.62	7.45	2.45	6.92	7.29	6.25	8.85	5.66	6.87	6.46	6.21	7.28	7.06	6.56	7.02	5.72	6.18	6.46	5.19	7.23	6.86	5.99	6.66	3.81	7.03	6.29	5.75	6.84	6.98	5.19	0.37	6.41
ATG3	3	112532510	7.4	3.25	9.9	6.99	7.39	7.51	7.38	7.66	7.16	7.16	7.35	7.46	7.49	8.4	8.79	10.2	4.17	7.36	2.17	8.21	7.88	7.52	7.16	8.28	6.74	7.81	6.72	9.15	8.6	7.48	7.66	8	8.06	7.37	7.07	7.97	8.17	7.09	4.05	7.62	6.86	7.33	6.61	7.73	7.99	6.78	7.47
SLC35A5	3	112561709	7.08	7.73	0.58	7.75	6.3	8.58	6.81	7.19	7.37	7.43	7.26	7.65	7.14	6.58	7.13	8.07	2.94	8.37	3.27	6.69	3.7	7.32	7.57	7.06	7.97	6.29	6.16	6.94	7.41	6	7.6	7.76	7.18	8.08	6.72	8.82	6.77	7.79	4.79	8.38	8.49	3.59	7.23	6.75	7.27	6.82	5.79
BOC	3	113211003	5.47	0.85	4.93	3.52	4.94	4.6	5.19	6.61	5	4.51	5.39	5.68	4.83	4.47	5.68	4.67	5.83	4.34	5.19	5.95	5.12	6.2	5.91	4.85	5.51	4.58	5.7	1.45	2.17	0.66	3.97	4.63	5.25	2.38	4.92	4.58	4.21	4.33	2.57	4.69	5.07	1.94	4.77	1.59	5.16	4.26	5.32
NAA50	3	113716458	3.85	3.95	4.77	6.57	3.05	0.95	4.34	6.58	5.11	3.78	0.25	3.54	3.55	0.25	0.75	6.29	4.89	6.9	4.01	0.38	6.88	0.51	0.28	5.03	4.05	0.25	0.29	0.16	3.82	4.59	3.9	4.3	0.72	3.94	6.34	0.68	0.29	5.2	3.79	5.05	3.37	2.76	4	7.27	4.68	0.14	4.54
ATP6V1A	3	113747033	5.7	0.85	8.48	1.82	7.73	4.52	7.35	8.45	6.7	7.36	7.9	7.43	3.48	8.31	8.03	8.31	6.24	1.2	6.35	7.5	4.72	8.8	8.33	4.41	5.36	6.95	6.71	0.55	2.11	7.59	5.52	5.36	1.45	7.6	4.45	0.84	7.89	6.59	0.51	6.84	7.46	4.04	7.77	0.7	6.62	7.01	5.38
ZBTB20	3	114314501	5.49	8.11	7.42	7.84	9.61	8.56	7.93	8.06	8.64	8.24	8.3	7.18	8.57	9.93	7.99	8.9	7.98	7.92	8.33	8.53	8.32	5.89	8.47	6.78	9.07	8.06	8.22	7.84	7.42	4.23	5.77	7.89	7.16	3.31	8.32	9.53	7.82	8.65	7.8	5.08	6.92	5.98	5.54	6.23	7.12	3.2	8.57
GAP43	3	115623510	7.47	10.01	7.84	9.73	8.7	8.71	6.9	4.95	9.06	8.26	8.21	8.83	8.32	8.99	9.49	6.99	7.63	8.14	6.7	7.43	6.44	8.61	8.56	9.3	6.89	0.77	7.54	7.83	6.27	8.16	7	8.4	8.14	9.71	8.68	6.65	7.24	7.75	5.33	9.06	5.44	4.59	7.66	6.51	8.25	6.73	8.08
LSAMP	3	115802363	7	7.25	3.01	5.66	4.91	6.39	6.16	5.91	4.63	5.92	6.28	5.13	4.64	6.44	6.26	7.01	4.32	5.98	5.1	3.95	5.77	6.17	5.28	7.41	5.6	6.81	6.01	7.13	6.8	6.86	4.99	7.51	8.33	6.24	5.53	5.71	5.77	7.33	4.97	5.98	4.62	6.85	5.05	4.08	6.02	4.02	2.62
IGSF11	3	118900557	4.53	4.76	4.54	4.56	5.11	3.35	4.7	5.89	5.79	4.83	4.93	8.08	4.88	2.38	4.52	4.42	4.31	6.29	0.38	5.62	4.47	4.96	4.68	0.51	0.95	3.74	6.2	6.29	4.69	4.41	5.35	6.64	5.47	3.35	4.88	4.8	7.35	6.32	4.52	4.58	8.11	6.43	4.89	4.54	6.6	0.25	5.1
B4GALT4	3	119211732	5.04	5.15	4.9	6.72	3.67	5.39	8.43	6.5	3.55	1.93	5.6	5.35	3.37	6.16	7.85	5.11	2.74	5.17	1.74	5.26	4.76	6.28	5.35	4.54	5.41	5.13	0.69	3.65	2.45	2.13	4.81	5.24	4.79	5.12	2.88	5.73	2.22	7.54	2.45	5.33	5.23	5.11	4.73	4.75	5.74	4.68	5.6
ARHGAP31	3	119294383	6.25	0.51	0.99	4.77	7.36	7.77	5.92	7.96	2.59	6.14	2.79	1.24	5.04	7.11	4.43	6.54	5.63	6.51	3.66	5.5	5.46	3.83	0.86	2.23	7.29	5.94	4.52	7.62	6.76	6.2	5.09	5.43	8.12	3.29	5.09	8.74	7.81	5.45	6.61	2.9	4.8	0.61	4.89	5.31	6.23	3.66	5.82
TMEM39A	3	119428949	3.29	4.25	4.61	1.2	2.53	4.6	1.84	4.48	6.29	4.36	1.72	4.4	4.76	6.49	4.27	4.49	3.06	4.84	4.11	4.57	4.79	4.73	4.04	6.46	6.12	1.66	4.79	5.65	4.61	0.59	4.28	5.22	4.8	4.01	2.18	4.75	4.26	1.73	2.87	2.83	4.87	4	5.26	4.07	5.01	4.37	5.02
POGLUT1	3	119468963	5.79	5.91	6.13	5.29	6.16	6.78	3.86	1.36	4.87	3.74	5.48	6.01	5.46	5.4	6.85	5.19	5.72	7.71	5.09	5.98	5.63	6.03	6.69	7.31	5.35	1.22	5.21	6.43	6.18	5.91	6.55	5.89	6.18	7.95	6.98	5.99	5.88	6.09	5.66	5.22	7.27	8.81	3.22	5.8	6.12	5.79	7.89
TIMMDC1	3	119498547	5.08	9.36	6.06	8.4	8.11	7.39	7.8	7.46	4.36	6.13	9.13	7.67	4.72	6.83	0.93	8.21	7.46	6.28	7.17	8.05	5.16	7.34	5.25	7.25	6.47	7.07	8.79	9.06	7.18	9.05	6.5	7.92	8.03	8.6	6.66	6.83	6.17	9.35	0.94	5.98	8.15	8.07	8.21	8.85	6.62	6.39	6.46
COX17	3	119654513	7.1	3.36	7.11	5.99	5.79	6.94	7.25	6.64	4.98	6.04	7.16	6.22	7.03	7.07	7.11	6.57	6.72	7.15	5.84	6.99	6.94	6.99	7.05	6.79	6.72	6.89	5.69	7.63	7.14	7.35	6.96	7.95	7.01	8.98	5.5	7.17	7.35	8.42	6.5	6.99	7.3	7.04	6.3	7.36	7.18	7.34	6.76
LRRC58	3	120324509	2.98	2.56	5.96	5.11	7.84	1.34	5.72	5.85	4.84	5.06	1.12	4.84	4.91	6.77	5.13	5.12	1.9	6.3	5.5	5.07	5	3.75	3.23	6.39	1.67	3.85	6.1	1.66	3	5.01	5.81	6.12	7.26	6.05	5.59	5.98	6.47	1.17	0.82	1.66	0.55	6.52	7.25	0.85	7.77	1.11	2.91
NDUFB4	3	120596328	6.92	7.94	3.29	7.94	7.65	8	8.13	7.06	1.28	7.73	6.94	8.63	6.83	7.78	7.13	8.4	5.6	8.05	5.87	6.82	7.01	7.51	7.7	6.85	7.17	5.8	7.68	8.62	8.08	6.54	7.95	5.18	7.05	8.9	6.53	7.58	7.78	7.51	7.08	8.63	7.16	2.55	7.02	6.34	8.03	6.55	9.15
RABL3	3	120684938	1.12	3.02	0.51	5.13	3.37	8.03	2.48	1.28	6.74	4.34	0.96	1.45	4.92	2.61	4.96	0.45	5.94	0.41	0.96	3.86	7.11	0.82	4.75	0.44	0.54	3.75	6.65	0.66	3.17	5.97	1.37	5.23	7.09	3.37	3.98	0.96	0.43	1.19	1.97	0.48	7.45	4.76	4.31	5.48	6.32	2.61	6.81
GTF2E1	3	120742637	0.93	1.09	2.18	5.7	2.87	0.9	2.52	1.63	6.91	1.03	1.2	2.19	4.48	7.9	2.32	0.63	2.89	2.42	1.69	6.81	1.26	2.43	2.18	1.06	8.14	1.94	0.5	1.46	1.81	0.93	1.31	0.61	2.44	1.73	1.99	1.11	0.62	2.1	1.28	0.48	0.51	0.76	2.55	2.29	8.38	1.09	1.99
GOLGB1	3	121663199	0.3	4.28	6.18	4.87	4.53	5.26	0.36	4.92	3.73	4.54	3.73	1.58	2.33	2.65	4.94	7.14	5.21	5.1	6.52	3.75	3.97	5.15	4.46	2.76	0.19	4.14	3.08	4.9	5.36	4.67	4.56	5.77	5.28	4.08	0.39	4.91	2.58	5.2	3.65	4.71	3.33	2.25	1.85	3.4	5.1	5.75	3.77
IQCB1	3	121769761	5.71	6.31	6.33	7.68	2.21	5.93	6.39	6.1	5.51	6.09	5.71	5.87	6.28	6.1	5.83	6.27	6.67	7	7.01	5.49	5.95	5.71	5.55	6.4	6.14	5.59	5.84	5.66	6.06	7.41	7.14	2.55	6.14	5.61	7.3	5.23	5.37	5.27	5.48	6.26	6.14	6.69	2.95	5.97	6.72	5.44	6.57
SLC15A2	3	121894401	1.74	0.7	2.3	0.68	2.24	1.18	1.24	1.01	2.24	2.42	4.28	0.36	0.71	0.41	1.37	1.91	0.77	0.63	0.49	2.2	0.29	0.58	0.31	3.19	4.49	0.52	6.69	0.58	0.55	2.19	2.3	6.07	2.47	2.55	0.73	0.73	2.29	4.76	5.65	0.36	0.34	4.49	2.74	2.43	5.91	2.43	2.64
CCDC58	3	122359591	5.81	5.31	4.97	5.4	1.04	5.14	5.75	5.55	5.75	6.47	5.08	6.02	5.15	5.42	6.23	5.91	5.03	5.34	4.42	5.41	7.41	6.18	5.92	7.11	5.78	2.21	6.78	1.4	5.06	4.6	5.18	3.54	4.67	6.17	1.88	5.42	5.51	6.19	4.03	4.26	5.96	6.98	6.04	6.17	6.34	6.72	5.77
FAM162A	3	122384176	8.54	7.39	7.75	7.86	7.48	7.99	5.07	6.85	5.96	6.42	7.21	7.39	7.48	4.85	6.28	4.13	7.16	8.34	8.02	7.45	7.09	7.57	6.3	8.69	8.27	6.13	6.78	9.13	7.84	7.5	3.19	8	5.69	7.7	6.89	7.63	6.32	7.11	5.52	6.7	7.41	8.27	7.86	8.31	8	6.06	7.14
WDR5B	3	122411846	1.59	0.86	1.73	1.32	1.17	1.45	7.93	1.21	0.93	0.79	5.94	3.46	0.91	1.68	1.93	0.99	2.37	1.36	1.19	0.53	0.36	1	0.43	0.43	0.58	0.64	1.22	5.53	2.82	0.68	0.81	5.94	1.16	1.05	0.52	0.9	2.28	0.75	2.34	0.57	0.63	1.1	2.45	0.82	3.12	0.7	2.75
KPNA1	3	122421902	4.83	4.87	4.97	4.93	7.23	5.73	6.81	4.49	5.1	6.26	7.28	5.02	4.31	5.77	5.99	4.86	3.19	5.22	0.81	7.16	4.23	7.9	5.62	4.11	4.7	5.84	2.46	4.12	4.37	6.5	6.11	6.56	4.67	4.78	4.94	7.43	4.23	8.21	2.87	4.93	0.41	5.42	3.98	4.97	5.23	4.56	6.17
PARP9	3	122527924	4.21	4.31	4.48	6.03	3.9	4.4	8.34	4.02	3.61	5.41	0.3	0.3	3.78	8.55	3.99	4.13	3.94	4.42	0.38	7.09	0.79	4.22	4.44	0.23	4.29	3.82	4.53	4.18	4.32	4.23	3.91	6.48	4.04	4.39	4.02	3.93	4.37	4.25	3.9	4.14	3.78	0.16	1.65	4.28	4.79	0.12	7.22
DTX3L	3	122564338	2.82	1.46	2.54	2.01	1.4	2.38	5.67	2.46	1.19	6.16	1.46	2.18	0.82	1.59	5.61	1.54	0.58	2.11	1.42	7.35	0.88	2.28	1.17	4.22	2.27	1.29	1.23	0.91	1.84	1.33	1.4	4.5	6.07	2.01	3.2	2.73	0.6	1.97	1.81	2.77	6.05	1.42	4.52	2.92	6.85	0.68	2.13
HSPBAP1	3	122739999	5.58	4.23	1.42	6.02	5.2	5.32	5.42	4.66	5.49	6.56	4.96	5.04	5.76	6.44	5.3	5.34	6.2	4.98	5.65	5.73	3.43	5.71	5.5	6.32	5.44	5.34	6.39	4.84	4.22	5.42	5.25	5.66	5.58	5.82	5.27	6.05	6.03	7.36	5.22	5.78	5.37	4.55	5.74	4.77	6.32	5.13	5.09
SEMA5B	3	122909082	3.59	2.92	2.3	6.07	7.91	5.02	4.91	2.55	4.58	2.73	1.89	7.67	6.3	1.86	6.04	6.26	4.27	7.08	2.54	5.39	7.44	7.6	3.3	3.3	6.85	7.16	2.15	7.93	3.09	3.89	5.55	5.08	7.02	4.96	3.86	6.35	3.16	7.39	2.79	6.01	7.7	1.86	4.94	2.27	4.5	6.44	6.23
SEC22A	3	123201927	3.4	4.09	3.03	6.35	4	4.18	3.05	4.63	3.26	3.69	3.28	3.24	5.38	4	3.41	3.5	3.35	0.86	5.72	4.77	6.55	3.93	4.35	2.66	7.8	3.64	0.85	6.97	4.14	2.7	6.49	1.84	5.03	6.06	4.38	4.19	4.42	0.51	3.03	3.98	6.74	2.6	5.08	4.49	4.92	4.41	4.66
CCDC14	3	123897305	6.86	0.86	4.62	0.82	5.06	4.77	4.92	1.86	1.35	5.33	4.03	8.59	4.36	4.68	7.2	2.59	4.42	3	2	2.75	4.66	4.99	7.49	4.71	4.89	1.26	6.13	7.75	4.14	4.64	3.53	3.57	8.33	6.21	6.34	4.39	2.63	4.63	5.85	5.96	5.08	4.94	5.2	4.87	7.19	1.72	4.83
UMPS	3	124730433	6.36	3.76	6.41	3.97	3.88	5.24	4.16	6.72	0.71	0.96	4.23	4.07	5.19	3.92	6.21	7.09	1.9	1.9	4.25	3.87	0.43	3.43	5.9	1.63	4.33	3.71	3.98	5.87	4.08	4.96	1.74	5.8	4.21	1.89	2.24	3.94	3.95	4.45	6.62	3.97	3.34	3.73	4.21	4.3	4.58	3.81	4.18
ZNF148	3	125225561	4.4	3.41	4.79	5.82	1.54	3.27	5.87	2.97	4.21	4.7	6.49	4.68	4.97	5.42	0.37	0.88	0.38	4.62	5.69	6.78	4.77	3.19	3.79	0.53	4.05	0.31	4.59	0.53	3.57	3.33	2.72	2.69	4.46	6.13	5.27	4.48	4.75	4.33	6.34	2.34	4.11	3.62	6.45	4.25	5.18	3.76	1.61
SNX4	3	125446650	6.97	6.32	6.14	7.55	7.26	6.54	2.94	8.63	5.96	6.72	8.62	6.74	6.69	6.97	7.16	7.04	1.5	8.77	6.97	0.83	6.34	7.06	7.31	7.35	4.4	1.32	3.07	5.98	6.38	7.51	2.32	6.86	6.15	6.96	7.77	5.8	4.51	6.72	6.06	7.62	7.08	5.95	7.01	6.07	8.24	8.87	7.58
OSBPL11	3	125528858	3.76	1.98	4.24	3.84	3.99	6.67	4.33	4.74	3.23	3.58	4.47	6.93	3.89	3.74	4.11	5.1	5.23	4.34	4.44	6.69	6.86	8.54	5.06	4.88	3.69	5.23	3.1	7.2	5.3	3.97	4.04	5.24	4.69	5.04	4.33	1.36	5.72	3.93	7.46	3.73	4.58	3.8	5.45	4.65	6.16	6.19	5.08
SLC41A3	3	126006355	5.32	9.08	6.68	5.45	8.73	9.94	6.26	7.43	6.88	6.07	7.54	7.88	5.56	7.25	0.78	7.37	5.8	7.94	7.16	7.14	6.29	3.19	6.85	3.77	6.92	6.17	8.2	5.94	7.88	4.05	4.73	5.91	5.88	7.31	7.66	5.56	6.04	3.67	7.1	6.53	6.12	8.17	7.12	6.5	7.41	6.41	6.86
ZXDC	3	126437601	6.25	1.06	2.12	4.98	1.94	1.02	0.73	1.68	0.37	0.34	1.3	1	0.43	0.64	0.98	6.83	1.06	1.37	0.5	2.85	1.04	1.53	3.12	3.82	0.9	1.8	4.79	4.19	0.96	5.09	5.01	3.98	6.49	1.64	2.3	2.5	5.29	2.22	3.7	0.72	0.59	3.34	5.43	0.58	6.29	0.48	3.38
CHCHD6	3	126704240	6.98	8.63	7.6	7.08	7.16	7.47	9.2	6.85	6.85	7.45	7.48	7.25	6.33	8.59	6.85	7.49	6.43	7.58	6.94	8.56	7.91	7.51	7.54	7.34	7.25	7.49	5.9	7.7	7.59	7.39	7.67	7	8.31	7.25	6.02	7.49	7.31	7.05	6.75	7.47	7.63	6.48	6.3	7.9	7.99	7.76	8
PLXNA1	3	126988594	4.47	2.88	7	4.59	7.19	8.54	4.89	5.04	5.62	3.93	5.79	5.87	4.39	5.05	3.54	5.57	6.3	4.84	3.11	6.53	5.92	7.35	4.49	6.17	4.88	6.5	4.61	6.59	4.58	6.92	2.36	5.64	6.89	4.77	5.6	7.37	4.44	6.84	4.11	4.53	1	4.48	2.54	4.79	5.08	0.19	6.33
TPRA1	3	127571232	5.65	5.71	5.79	5.39	5.06	6.46	6.61	6.04	5.94	6.11	6.49	5.91	5.64	6.49	4.79	6.06	5.87	5.9	5.79	5.69	3.92	6.07	5.82	6.5	5.95	5.96	7.17	3.53	6.39	5.19	6.14	5.32	6.69	4.78	5.81	6.11	5.62	5.52	5.9	5.06	6.3	5.84	5.94	6.01	7.72	5.45	5.1
MCM2	3	127598410	5.83	7.29	6.32	0.55	5.49	5.25	5.88	2.06	4.87	1.48	4.76	5.93	5.11	5.06	5.26	4.77	4.78	6.9	2.54	4.87	6.15	4.77	8.21	4.34	6.47	5.86	5.7	5.87	4.83	5.77	6.63	5.94	4.76	6.19	4.69	5.63	5.03	0.5	3.58	4.95	6.05	3.98	5.54	5.51	6.49	5.27	5.21
PODXL2	3	127629185	6.42	8.1	1.31	4.04	5.99	6.38	5.35	3.78	3.8	8.96	5.48	0.79	5.7	4.75	3	5.64	5.61	2.07	7	6.05	0.62	8.02	8.56	6.11	3.83	5.47	5.28	7.64	1.71	6.33	7.65	5.57	7.26	6.38	2.91	7.33	4.9	2.63	8.34	5.69	5.71	3.87	6.35	3.69	6.83	5.79	7.37
SEC61A1	3	128051641	6.82	9.17	9.37	9.17	9.49	7.61	9	8.1	8.31	3.39	6.69	7.92	5.84	9.44	6.52	9.51	7.14	8.12	7.26	8.16	7.35	7.3	7.57	6.87	6.84	8.77	9.1	7.61	9.23	7.74	7.61	7.3	8	8.54	9.16	8.11	8.67	7.18	6.25	8.57	7.83	8.08	8.16	6.85	7.06	9.06	6.58
RUVBL1	3	128064778	7.76	6.43	6.43	6.72	6.74	6.49	7.33	7.34	6.94	6.88	7.13	6.73	6.62	6.5	6.81	7.63	7.07	4.09	6.67	7.69	6.29	7.23	6.26	6.93	6.56	7.64	6.59	6.5	6.92	5.98	6.83	7.81	7.09	7.72	6.35	7.49	5.81	1.79	2.57	7.71	6.99	6.57	7.44	7.63	7.55	7.08	6.94
EEFSEC	3	128153481	5.03	5.79	8.94	1.97	5.68	5.17	7.91	5.62	7.29	7.57	6.42	5.64	4.87	5.78	5.7	5.08	6.95	6.36	5.26	4.79	5.78	7.3	6.55	5.82	5.23	5.86	5.87	0.58	7.17	7.73	6.48	2.54	8.65	6.87	5.83	5.88	6.48	6.23	4.79	5.98	7.93	2.32	5.89	6.89	6.42	6.74	6.06
RPN1	3	128619969	8.26	6	8.14	3.59	7.74	9.7	10.07	7.53	8.71	7.45	9.26	6.89	5.37	4.78	9.01	8.77	3.69	7.92	8.53	6.85	8.92	10.12	7.23	9.29	5.88	7.2	7.74	7.46	3.26	7.86	9.19	4.7	7.82	7.86	8.46	5.92	1.75	5.68	4.87	8.72	6.68	4.08	5.85	7.89	6.05	7.58	8.21
RAB7A	3	128726183	8.37	8.29	6.64	7.36	9.52	1.2	8.49	8.8	6.56	6.79	9.1	9.61	8.95	7.49	6.91	7.81	8.15	8.56	8.27	8.88	7.64	8.78	8.56	8.17	8.64	8.42	9.02	7.21	7.55	8.27	6.13	8.47	8.97	9.09	7.5	3.98	7.92	8.18	5.14	5.73	8.15	8.32	9.46	8.25	7.53	8.67	8.9
ACAD9	3	128879596	3.32	4.09	4.32	5.51	5.57	8.42	1.17	7.26	5.27	5.51	5.12	4.56	5.4	9.51	2.09	5.34	6.15	4.29	4.54	8.05	5.23	5.36	3.87	5.23	5.97	5.19	5.99	3.75	4.63	4.06	3.27	4.59	7.91	5.66	7.28	5.14	7.83	4.42	8.14	5.35	5.67	5.05	5.51	5.43	6.41	8.08	6.59
ISY1	3	129127415	6.27	7.3	6.75	0.51	0.71	2.97	1.23	7.22	3.8	0.87	3.92	4.32	0.79	7.53	1.68	7.41	5.39	0.45	2.13	3.57	0.66	5.26	6.05	6.74	0.51	5.51	1.8	0.36	3.86	3.62	1.42	1.73	3.99	3.93	0.54	7.96	4.33	1.11	6.26	0.49	6.73	0.57	4.23	5.81	5.36	3.23	7.63
CNBP	3	129167827	8.56	8.22	9.75	8.11	4.57	5.1	9.55	8.85	7.54	7.39	7.62	8.28	8.01	9.44	8.15	8.28	7.98	9.01	6.63	7.99	8.72	6.09	7.35	8.88	8.93	6.57	7.5	8.74	9.16	8.62	8.23	8.31	8.06	6.26	9.46	7.7	9.02	7.46	9.03	8.99	8.55	8.27	8.97	8.9	8.44	8.15	9.2
COPG1	3	129249606	5.63	9.28	3.93	7.55	2.4	8.34	8.48	1.49	1.27	5.89	5.95	0.6	6.28	8.92	7.7	6	7.51	8.64	4.04	6.49	1.11	7.45	7.17	7.89	7.15	5.45	7.77	0.43	7.42	0.86	7.52	8.94	6.23	4.99	7.13	6.91	8.93	2.72	3.98	1.57	5.5	2.97	6.38	7.68	8.11	5.87	3.4
MBD4	3	129430944	3.45	5.25	7.09	7.22	5.08	7.26	6.19	5.54	5.57	5.99	6.24	5.94	5.97	6.72	4.35	7.34	4.85	8.33	6.29	6.22	7.02	5.85	3.09	6.35	5.67	5.28	5.69	5.24	5.63	2.01	2.27	6.57	5.95	6.13	5.89	6.06	5.88	0.63	5.85	5.59	5.83	5.7	6.03	5.01	6.47	5.16	5.57
TMCC1	3	129647792	5.91	3.85	6.54	6.93	4.59	5.28	5.52	8.08	0.48	4.49	7.67	4.66	7.14	5.15	6.8	7.75	5.85	7.09	7.04	6.35	6.14	5.53	5.51	4.05	3.47	5.73	6.18	2.67	3.72	4.89	6.06	6.47	5.3	2.93	1.84	5.98	5.69	4.67	5.96	6.63	5.16	2.65	3.84	6.75	6.72	5.03	6.89
PIK3R4	3	130678934	5.32	5.14	7.72	5.91	5.43	6.31	5.85	6.01	5.24	5.29	5.46	5.13	4.92	5.4	5.01	6.14	3.21	0.87	6.28	8.27	5.02	5.21	6.96	8.16	6.66	6.81	6.42	1.63	1.57	5.63	5.12	7.07	5.55	5.24	5.34	8.15	7.87	5.93	7.41	5.72	5.62	5.39	5.04	4.03	5.69	5.36	4.91
ATP2C1	3	130850595	5.7	3.6	8.01	1.4	5.41	5.92	4.92	5.64	7.19	4.65	4.85	5.07	3.28	4.77	6.93	6.94	6.92	7.93	6.19	5.52	5.33	6.03	6.28	4.12	5.69	5.01	1.36	5.32	0.78	4.53	5	2.01	5.41	5.67	4.76	5.21	7.67	5.6	2.1	0.69	5.31	3.37	7.67	5.16	8.13	7.78	5.86
ASTE1	3	131013875	5.6	5.66	7.4	6.06	5.51	5.69	5.48	5.58	7.47	5.48	5.51	5.54	5.72	5.65	8.82	5.74	5.36	5.17	4.64	5.66	5.98	5.64	5.59	5.24	6.12	4.92	5.03	5.85	5.52	5.22	5.88	5.08	5.7	5.92	5.15	5.52	5.57	5.21	4.73	5.79	6.22	5.22	6.06	5.42	6.48	5.54	5.77
MRPL3	3	131462212	8.04	8.13	8.24	7.99	7.79	7.81	7.4	7.69	8.43	8.47	7.46	8.9	4.87	8.01	8.36	8.08	6.98	8.21	3.9	7.04	7.76	7.27	8.36	7.66	7.57	8.9	4.83	7.91	7.95	6.94	8.06	6.04	7.37	9.34	7.39	7.38	7.97	7.8	9.81	6.7	8.9	7.81	7.97	7.8	7.64	8.94	7.4
CPNE4	3	131533555	5.97	5.7	4.37	5.51	5.92	5.96	2.25	6.08	6.01	5.83	6.08	6.27	6.39	4.28	7.22	6.2	6.19	5.89	6.47	5.47	7.64	7.41	6.02	6.25	5.84	6.44	6.5	6.06	7.02	6.33	5.77	5	7.07	6.06	6.2	6.07	7.64	6.2	6.51	6.24	7.95	8.33	5.78	6.1	5.82	6.29	7.11
ACAD11	3	132558138	5.21	5.06	5.01	2.06	5.11	5.15	5.21	5.11	5.24	5.22	5.28	5.05	5.66	8.3	5.17	4.97	4.78	3.15	5.13	5.04	1.22	5.56	0.93	5.14	5.26	5.91	5.11	5.2	5.01	2.39	5.22	5.13	5.23	2.87	5.04	4.95	5.18	5.13	5.11	6.85	5	5.21	6.84	5.15	5.19	4.96	5.05
UBA5	3	132654446	2.2	5.67	1.1	6.13	5.26	5.91	5.99	2.78	2.27	5.18	5.88	4.84	7.24	2.88	4.02	4.88	6.35	4.15	2.34	1.85	5.72	6.04	2.92	1.82	5.9	3.01	2.65	5.74	5.46	8.6	6.44	3.98	8.16	2.52	5.92	5.81	3.33	5.79	5.73	6.6	4.92	2.9	5.61	6.01	6.04	4.93	5.94
TMEM108	3	133038391	6.59	3.67	6.92	5.55	6.23	3.74	6.97	5.53	7.4	6.57	3.04	6.73	6.45	3.33	6.29	5.87	6.26	6.68	5.42	5.11	4.34	7.27	6.31	5.15	7.53	2.85	6.52	4.08	6.77	2.8	4.56	6	6.4	4.04	3.98	6.59	4.59	3.57	6.21	5.18	3.46	2.49	5	2.01	4.74	6.72	7.24
CDV3	3	133573730	5.36	4.26	6.99	5.52	5.84	5.29	5.38	1.38	7.13	5.86	0.56	5.65	1.14	4.94	7.24	5.81	0.51	5.37	4.94	5.18	5.51	5.23	4.26	5.15	5.23	7.01	5.39	5.4	6.55	2.77	4.92	1.82	5.28	1.2	4.87	5.32	4.99	5.13	0.5	5.3	7.35	6.29	5.59	2.77	6.24	2.18	7.21
TF	3	133746040	6.66	8.14	6.45	7.01	9.89	5.77	1.1	6.54	8.09	8.51	9.5	6.6	7.17	11.7	5.19	8.29	6.61	6.42	8.29	9.37	8.74	10.55	6.88	7.92	11.65	8.09	8.21	5.55	7.11	0.93	3.76	8.25	11.12	7.79	8.73	9.02	6.07	9.23	5.08	4.4	9.94	4.89	8.72	6.75	9.12	7.22	9.4
SRPRB	3	133784023	7.1	6.47	7.62	6.09	7.91	8.33	7.27	5.81	7.36	4.64	7.02	6.6	6.25	6.94	6.54	1.44	6.43	3.8	6.37	6.95	7.85	6.37	6.5	6.02	6.33	6.37	0.98	7.21	6.58	6.07	6.69	5.9	6.6	6.69	7.16	6.51	7.2	6.27	5.2	3.61	3.38	5.37	6.93	3.74	7.03	5.86	6.79
RAB6B	3	133824235	3.87	4.4	6.56	4.27	4.35	1.02	7.28	4.83	4	4.76	6	5.15	1.84	7.03	3.61	2.63	3.43	5.75	4.94	6.55	6.29	5.59	4.54	4.92	3.56	2.69	4.12	5.07	4.16	6.46	4.04	3.9	2.59	6.87	6.5	4.36	3.4	5.68	2.47	3.68	6.85	2.47	4.69	3.25	5.07	3.48	4.22
AMOTL2	3	134355874	6.26	6.33	5.46	5.79	5.67	6.72	5.58	7.38	6.09	2.58	5.48	4.89	5.3	6.09	6.16	6.69	6.43	6.6	6.56	5.74	1.27	6.84	7.39	5.52	5.87	6.53	5.67	5.74	1.32	7.36	1.18	6.17	5.57	6.45	6.25	6.81	6.73	5.64	3.16	6.7	5.11	1.04	6.52	3.18	8.19	7.1	7.26
ANAPC13	3	134477706	9.09	8.82	6.54	9.52	1.7	8.01	8.44	7.02	8.45	8.64	8.29	8.45	4.55	8.34	7.54	8.57	8.24	9.01	7.77	8.41	8.1	8.43	9.47	7.98	6.1	7.09	6.89	8.22	8.87	7.97	7.98	9.49	9.05	7.67	7.1	2.64	8.55	8.05	8	5.34	8.27	7.86	8.3	5	6.4	7.43	8.18
CEP63	3	134485721	4.42	4.91	2.49	3.96	0.58	4.74	4.7	5.8	1.12	6.01	6.22	5.77	3.83	0.11	4.24	4.96	5.14	4.21	0.26	4.53	4.33	0.59	4.8	5.38	3.79	0.48	3.98	4.08	6.3	7.77	3.88	7.43	2.41	3.42	4.33	3.42	6.75	0.33	4.96	4.64	5.4	2.53	5.63	6.75	6.36	0.44	5.31
EPHB1	3	134597801	1.66	0.79	7.55	8.48	7.05	5.14	0.75	5.23	7.63	7.26	7.49	8.26	8.28	2.03	5.65	4.34	6.34	7.28	5.98	5.82	6.08	6.41	4.47	8.56	8.7	6.45	7.39	6.41	3.47	0.61	6.1	7.17	6.19	6.82	7.2	7.74	7.63	4.17	6.65	7.53	4.88	4.02	2.86	5.07	5.06	6.51	7.38
MSL2	3	136148917	3.74	3.57	4.94	1.4	3.02	3.83	3.93	4.98	5.9	0.73	4.05	4.53	3.49	6.92	5.85	1.16	6.34	4.66	5.41	5.54	3.67	3.87	3.23	5.89	5.18	4.24	3.58	2.33	4.83	4.58	4.62	4.05	4.53	4	4.33	8.17	6.78	6.48	7.25	0.48	7.03	3.86	7.76	4.68	5.4	1.49	4
PCCB	3	136250340	4.07	7.27	7.43	7.7	8.43	9.17	6.94	7.4	4.27	6.35	6.88	5.99	7.62	8.65	6.38	8.09	4.62	3.67	2.9	6.81	6.63	7.77	8.07	6.96	5.76	5.88	8.5	8.44	8.01	4.37	8.6	4.15	1.7	8.16	7.42	6.42	6.59	6.4	1.77	4.94	5.45	9.03	7.04	8.7	7.72	7.26	4.11
STAG1	3	136336236	4.52	5.34	6.88	4.29	7.71	4.45	4.58	4.52	4.81	6.78	4.12	4.74	6.13	3.92	4.32	4.99	5.44	2.79	5.94	4.33	4.14	4.61	5.47	4.77	4.58	4.21	6.77	3.75	4.07	4.46	6.82	6.1	4.49	5.35	6.74	4.6	4.01	4.3	2.86	4.75	5.75	4.37	4.71	4.37	5.35	6.81	4.35
NCK1	3	136862208	6.67	8.53	7.32	6.81	5.92	6.25	8.16	6.5	6.98	6.68	6.93	6.45	6.75	6.27	4.4	5.94	6.36	8.53	6.96	7.94	6.7	6.53	7.28	7.48	5.92	6.38	7.13	6.47	7.22	7.53	6.36	6.61	4.83	6.28	7.1	6.94	6.6	6.63	5.21	6.9	6.92	8.07	6.84	6.53	7.37	6.71	7.6
DBR1	3	138160988	3.8	3.76	1.14	1.14	1.62	8.67	5.35	4.58	3.07	3.56	3.77	1.77	3.93	3.19	0.58	5.02	6.27	0.6	6.4	4.08	0.53	1.01	3.99	3.54	8.55	6.09	1.83	8.05	7.32	3.9	7.3	4.45	4.06	1.44	0.74	3.9	8.2	8.02	0.61	3.33	3.88	3.57	4.3	5.02	6.84	2.54	3.05
ARMC8	3	138187248	2.28	6.5	3.68	2.05	3.16	5.3	6.24	7.83	4.44	6.78	6.06	6.41	6.21	6.67	5.25	6.37	6.87	1.46	7.64	1.59	7.4	6.38	6.42	7.11	4.53	6.91	7.95	7.17	1.66	1.89	7.62	4.11	4.75	7.73	7.1	6.37	5.66	5.4	5.81	7.26	2.63	3.69	7.05	7.73	6.53	7.07	6.41
MRAS	3	138347648	2.88	0.93	6.78	2.95	4.89	5.09	2.88	3.37	4.22	3.77	5.03	5.52	4.33	8.1	7.35	3.37	8.19	6.65	0.31	4.94	3.58	3.76	0.77	0.46	7.67	0.7	4.47	7.88	4.44	7.62	5.79	4.72	0.97	3.9	5.02	4.69	4.66	6.05	5.55	7.21	0.33	3.43	3.57	5.68	5.56	5.55	6.9
CEP70	3	138494344	8.18	5.4	5.58	4.92	5.34	5.41	5.64	4.98	4.89	5.15	5.23	5.1	4.96	3.65	5.35	5.39	5.24	5.49	5.4	0.77	4.98	5.54	5.28	5.19	5.21	3.03	5.25	5.5	5.19	7.88	5.33	4.97	5.26	5.45	5.39	5.06	5.44	5.17	3.09	5.22	5.29	5.51	5.37	1.06	5.47	6.49	4.28
FAIM	3	138608606	1.48	4.86	4.58	7.58	4.54	4.16	6.97	4.03	7.92	1.65	8.44	7.35	6.74	8.72	5.74	8.43	4.07	4.54	3.48	4.02	3.74	4.48	0.78	7.4	1.06	3.25	3.87	0.78	2.33	3.81	4.22	7.18	8.2	4.67	2.2	5.59	5.37	0.96	2.78	5.82	4.63	5.53	5.26	1.56	6.6	6.98	5.03
MRPS22	3	139005806	7.46	7.2	2	6.65	9.35	6.49	8.62	7.43	6.99	6.11	7.43	6.81	1.96	7.55	6.44	7.24	5.23	6.91	6.99	6.88	8.12	7.13	7.96	7.22	6.62	7.03	1.18	7.05	8.41	1.74	6.71	6.08	8.53	7.62	8.51	6.8	6.59	7.01	6.54	7.8	6.13	1.41	6.98	7.33	7.48	1.14	7.64
COPB2	3	139355600	6.66	7.28	8.19	6.98	6.31	9.36	5.2	5.65	7.25	6.75	5.4	8.73	7.08	6.78	8.26	8.32	2.61	9.73	1.59	9.38	5.58	6.66	5.03	7.32	6.47	7.48	1.45	7.56	8.31	6.25	7.94	7.2	7.12	5.8	8.39	8.29	7.03	8.37	2.48	4.08	6.68	6.97	7.34	1.51	7.23	6.53	6.9
RBP1	3	139517434	0.58	4.85	4.69	9.69	2.82	4.07	4.71	7.13	6.84	8.4	8.99	1.68	3.86	7.72	5.88	8.38	8.42	8.3	8.45	3.36	7.15	7.68	9.63	3.65	9.54	7.3	4.26	0.8	8.34	6.88	4.58	8.37	3.08	9.79	7.5	3.99	7.38	1.56	2.98	7.95	9.57	7.58	5.75	1.59	7.47	7.97	10.29
SLC25A36	3	140941830	2.81	7.33	4.61	7.2	6.45	7.18	6.65	4.88	6.4	5.25	7.25	6.56	6.15	5.31	5.35	5.88	5.35	4.49	4.34	5.04	4.67	5.51	5.67	7.39	8.03	6.9	7.47	3.85	5.16	4.89	5.77	5.26	5.8	4.19	5.44	1.36	5.79	6.34	1.77	5.56	5.67	4.55	5.76	6.55	5.8	4.08	2.38
SPSB4	3	141051347	4.44	3.55	5.97	4.53	5.67	4.9	4.93	5.44	3.65	5.08	4.69	5.73	4.21	4.84	2.5	5.12	4.69	5.73	1.46	3.57	4.85	5.13	2.12	7.82	5.41	4.67	5.3	4.92	2.37	6.19	3.84	0.8	4.52	8.09	4.48	5.27	4.29	4.36	4.92	4.91	4.78	0.45	6.22	4.29	4.42	4.45	4.34
ZBTB38	3	141324213	5.94	4.97	5.05	3.61	0.7	5.73	4.92	5.54	5.08	6.82	4.79	2.96	0.16	5.18	3.66	6.43	4.53	3.26	2.23	1.67	3.74	4	6.05	5.79	4.63	4.09	5.4	6.81	5.94	6.02	4.59	2.93	5.19	5.46	6.2	6.5	3.1	4.73	2.81	1.65	2.26	2.23	3.73	4	4.47	3.86	3.37
RNF7	3	141738249	2.9	6.41	0.94	7.5	7.17	3.62	6.3	7.94	5.63	6.61	6.53	8.49	5.4	7.84	6.35	2.87	6.66	7.21	7.48	0.98	5.31	1.39	5.13	6.54	7.27	7.08	3.17	8.73	1.91	6.63	6.32	6.18	4.59	8.13	6.54	4.08	1.22	2.6	7.05	0.87	6.16	2.62	3.1	6.87	9.23	6.97	4.01
ATP1B3	3	141876124	7.08	8.4	8.58	7.59	7.31	5.85	4.86	2.83	8.08	8.02	6.05	7.81	7.85	6.96	7.76	7.77	5.23	10.17	8.04	8.41	8.38	9.03	7.71	7.95	6.88	4.92	7.64	5.82	7.08	7.94	9.33	6.01	8.74	7.53	3.77	3.7	5.09	4.82	7.83	6.36	6.03	6.67	7.59	7.52	8.47	7.31	8.2
TFDP2	3	141944428	1.42	0.57	1.9	5.76	1.61	2.94	1.04	0.75	3.87	1.76	1.86	2.14	1.41	1.28	5.13	1.98	4.59	2.21	4.4	2.15	1.12	2.51	6.27	1.08	1.38	3.58	2.43	1.39	4.87	2.42	1.95	1.76	4.21	1.61	1.78	2.63	0.72	4.43	6.18	4.6	0.81	1.34	5.78	5.42	8.06	0.93	2.4
XRN1	3	142306607	4.1	1.59	5.18	1.68	3.01	4.58	3.44	4.64	4.14	4.98	1.61	3.41	3.4	4.48	2.99	0.96	4.01	1.33	3.46	0.63	4.27	5.24	5.62	4.34	4.54	1.03	1.05	3.05	1.97	6.37	2.24	2.26	3.53	3.14	5.06	3.62	1.71	5.58	0.19	4.55	3.42	4.66	4.39	3.99	4.41	5.79	3.49
U2SURP	3	142964497	4.5	3.4	3.52	2.56	5.25	7.03	4.35	4.73	6.64	6.97	2.85	2.61	4.36	4.82	4.35	6.44	4.41	2.5	5.58	4.61	3.52	5	3.21	5.24	3.82	1.17	0.24	1.43	4.05	4.34	4.4	3.19	4.38	4.52	3.01	4.88	0.62	4.66	5.11	4.61	6.77	5.55	4.61	4.22	5.39	2.11	4.54
SLC9A9	3	143265222	5.6	5.97	5.6	6.38	5.42	7.55	6.37	5.37	7.71	5.84	5.43	4.47	7.15	5.21	6.72	5.16	5.58	6.06	3.54	6	5.99	6.63	5.73	5.31	5.28	5.61	4.27	5.4	2.98	7.46	6.14	6.98	7.55	5.95	3.29	5.35	5.73	5.74	4.98	5.3	5.43	7.84	5.66	6.36	6.16	8.43	4.66
PLSCR4	3	146192335	6.31	6.21	7.59	6.13	5.96	6.14	5.34	6.37	6.21	5.85	7.21	6.11	5.9	4.26	5.83	6.37	6.71	6.02	2.46	6.04	6.13	6.01	6.22	6.52	6.36	6.46	6.02	6.3	4.9	6.27	6.4	2.64	6.55	6.32	6.23	6.35	6.22	3.75	5.3	6.5	5.84	3.88	6.61	7.64	6.49	6.33	3.99
GYG1	3	148991408	7.78	6.31	6.62	7.04	6.51	6.92	7.94	7.25	6.88	7.08	7.16	6.78	7.21	8.74	4.75	4.85	6.5	5.37	3.43	6.2	6.68	7.25	6.97	7.63	6.67	7.82	8.01	7.72	6.23	5.88	7.68	7.41	7.46	1.86	6.62	6.85	7.85	5.98	3.18	5.38	6.04	4.07	6.91	7.6	7.81	6.48	6.32
HLTF	3	149030127	6.49	6.89	6.27	7.19	3.39	6.48	5.39	5.51	4.9	6.52	2.49	7.26	6.73	4.46	6.94	5.67	3.06	5.69	4.94	6.64	3.72	4.39	7.53	1.82	4.55	6.65	1.63	5.63	5.02	7.01	6.13	6.82	6.61	5.99	1.9	6.34	3.95	6.09	1.81	5.91	4.94	7.8	5.73	5.67	5.11	1.43	5.39
COMMD2	3	149738472	0.58	6.94	4.63	3.75	3.8	2.69	2.62	4.95	1.12	5.77	2.26	1.94	1.52	2.26	1.87	2.25	5.42	2.22	1.66	3.74	1.21	8.58	5.33	1.78	6.48	2.27	1.43	1.78	6.98	0.75	2.8	5.99	8.1	1.74	4.29	2.5	4.64	4.73	3.32	0.74	6.27	0.58	7.5	7.57	7.22	7.84	7.12
RNF13	3	149812708	5.93	7.45	7.37	6.25	7.19	6.15	6.22	7.47	7.26	5.59	7.24	6.64	5.36	7.11	7.09	7.41	6.35	6.45	6.11	5.71	6.63	7.97	7.17	5.81	6.79	8.16	8.04	2.12	5.86	6.66	5.85	6.47	7.14	8.51	6.67	3.98	8.26	5.32	6.88	7.96	4.69	2.23	8.55	4.93	10.08	6.36	7.78
PFN2	3	149964904	10.6	10.45	10.07	11.1	10.47	8.54	7.64	8.96	10.53	10.58	9.24	8.99	10.28	10.36	11.17	9.53	9.92	10.21	10.54	9.7	10.06	9.79	11.65	11.32	10.12	9.88	9.63	8.7	10.29	10.41	11.05	10.56	10.67	10.51	9.44	10.41	10.6	10.05	9.16	9.77	10.8	10.79	9.88	11.14	9.44	10.98	10.28
TSC22D2	3	150408335	5.1	4.44	4.7	0.5	5.02	3.92	4.68	4.61	4.71	6.77	5.11	0.5	3.7	1.52	3.7	1.8	5.05	0.78	4.88	5.82	3.96	5.52	4.5	0.45	5.79	4.96	4.56	4.72	2.28	2.08	1.78	6.14	8.06	5.37	4.43	3.5	5.48	4.67	2.1	5.1	5.3	5.58	5.09	4.64	6.02	4.06	6.21
SERP1	3	150541998	3.71	4.81	5.77	1.6	7.01	7.24	7.25	7.87	6.94	7.11	7.18	7.17	7.51	5.49	7.23	6.76	6.52	8.71	7.37	7.09	4.55	7.96	7.05	7.88	6.63	7.74	7.29	7.93	7.81	8.7	3.17	6.81	7.39	7.85	7.83	6.89	7.79	6.25	8.1	6.8	5.86	5.32	6.73	7.54	7.08	7.12	6.6
EIF2A	3	150546678	7.36	3.53	7.08	3	2.52	0.76	7.22	7	6.61	6.75	7.49	0.93	5.79	4.95	5.94	5.15	6.62	6.57	7.02	5.69	5.86	6.29	8.02	5.93	5.58	5.87	5.2	7.04	7.89	0.71	6.91	4.41	6.02	6.87	5.57	2.92	8.19	8.59	4.17	0.48	5.93	3.19	6.26	7.92	5.3	5.86	6.59
P2RY12	3	151336843	9.06	8.9	8.39	9.25	9.09	9.09	9.09	8.89	9.72	9.23	8.59	8.43	9.26	8.68	9.11	9.39	8.65	8.73	9.67	8.87	8.83	9.62	9.74	8.61	8.56	7.89	9.31	7.18	9.91	10.17	9.27	9.28	8.77	9.31	8.54	9	8.29	8.35	8.67	8.95	8.58	8.84	9.04	9.12	9.1	9.15	8.73
MBNL1	3	152243828	3.81	1.21	3.65	5.16	7.65	5.02	0.7	3.77	5.38	5.79	7.11	7.88	5.27	3.09	4.71	6.02	5.3	4.57	0.72	4.24	7.56	7.22	5.14	5.62	5.43	6.3	7.88	4.4	5.39	4.33	6.72	5.31	5.62	6.93	3.97	4.68	0.6	7.04	0.95	0.91	4.81	2.34	4.48	5.37	6.49	4.13	6.3
P2RY1	3	152835131	6.16	6.69	7.6	7.22	8.39	6.37	6.03	6.51	8.21	7.26	5.71	6.2	7.11	6.99	6.58	6.37	7.33	5.9	6.8	7.01	7.53	8.42	7.82	7.21	5.71	1.33	6.96	6.85	6.73	6.42	6.76	6.33	6.72	7.2	7.59	8.95	6.12	6.49	1.24	7.28	7.41	6.81	2.52	5.49	5.65	6.32	7.29
RAP2B	3	153162226	5.56	4.86	5.85	2.42	4.41	5.37	4.97	5.14	1.91	4.91	4.71	6.23	4.14	4.48	5.29	5.13	3.77	4.48	4.01	4.6	5.1	4.89	4.31	4.82	4.97	1.21	4.96	4.15	5.12	1.13	3.4	4.2	5.16	4.6	2.46	5.55	4.55	4.71	2.57	4.36	4.23	3.5	5.27	4.2	5.76	4.39	4.97
ARHGEF26	3	154121003	6.31	5.19	7.2	2.58	7.06	7.43	2.93	5.94	1.82	6.45	7.2	6.91	5.08	6.84	7.04	6.73	5.07	7.82	7.08	7.26	8.04	9.17	5.54	5.08	7.64	8.31	7.39	6.63	7.83	1.3	7.02	6.02	7.42	5.34	6.16	8.22	8.11	4.35	2.1	5.3	5.79	8.31	5.34	7.21	5.64	5.11	8.11
DHX36	3	154272546	3.82	4.03	3.95	5.81	5.94	5.33	7.56	7.6	5.67	4.4	6.41	2.86	5.78	2.34	2.29	5.35	3.37	4.33	4.47	4.78	4.13	4.41	2.55	0.85	4.08	4.33	6.59	3.72	3.52	1.64	2.44	1.98	2.13	4.84	3.99	2.83	5.54	4.6	5.69	4.58	4.66	4.07	4.96	3.95	5.14	2.2	4.52
C3orf33	3	155762617	3.09	1.56	2.64	2.84	2.61	2.64	2.14	1.97	2.5	3.11	6.27	1.88	1.08	2.53	2.25	3.35	5.99	2.1	2.43	7.73	0.98	3.08	1.58	1.99	2.2	2.23	2.14	1.34	2.22	3.27	2.72	3.73	4.3	3.08	2.05	1.93	1.99	2.07	2.46	2.13	1.96	6.8	8.23	2.02	6.98	7.26	2.83
SLC33A1	3	155821024	5.39	5.26	4.03	5.49	5.78	7.36	2.65	5.99	3.69	5.51	5.95	5.46	5.44	7.97	5.53	5.98	5.62	6.09	7.32	5.21	6.9	5.04	4.13	7.07	6.41	5.09	7.07	6.2	6.23	4.56	6.88	6.23	5.55	6.24	4.14	4.99	5.29	5.37	1.12	5.33	5.79	4.48	7.38	6.21	6.29	5.73	7.63
GMPS	3	155870650	1.63	6.55	5.68	8.08	9.28	8.88	6.14	6.15	6.03	6.47	7.71	4.96	5.88	7.28	5.73	4.08	5.83	5.81	2.72	5.98	5.57	4.85	6.34	5.65	6.32	2.14	6.3	7.57	3.03	5.55	7.55	5.86	6.95	7.78	7.36	6.53	6.89	6.99	5.71	5.9	7.16	5.81	6.72	6.58	7.09	8.85	5.91
KCNAB1	3	156037701	7.27	5.49	4.69	5.48	5.02	5.29	5.71	5.26	3	4.98	5.79	5.12	4.9	5.21	5.28	5.38	4.71	6.76	4.55	7.4	6.5	8.63	6.86	5.91	4.96	5.15	5.61	0.37	5.09	5.06	5.09	5.49	5.39	3.24	4.86	5.52	5.53	4.52	1.94	1.78	5.08	4.42	5.96	5.23	5.97	0.65	5.49
SSR3	3	156540140	6.78	1.51	8.14	7.06	9.22	8.73	5.8	5.41	6.97	1.41	0.57	5.16	6.4	6.58	7.36	6.24	5.68	6.59	4.32	6.19	5.92	9.13	5.07	7.44	7.76	7.04	6.89	5.62	7.04	0.74	5.23	1.77	7.63	7.3	6.17	0.6	7.41	5.19	6.28	7.64	2.24	8.41	2.37	5.1	6.92	8.17	6.77
CCNL1	3	157146508	2.97	3.52	7.87	6.98	6.24	2.43	6.33	7.89	4.07	5.88	3.98	8.31	5.56	3.32	0.61	5.53	4.35	5.42	6.27	1.27	5.64	6.21	2.49	6.49	7.89	6.11	7.32	6.72	7.39	6.47	8.31	6.91	8.24	6.7	8.73	8	8.02	7.51	7.46	5.76	7.97	8.07	5.18	1.08	5.91	0.32	6.62
RSRC1	3	158105855	5.72	3.98	6.14	4.25	5.61	5.56	5.6	5.96	5.88	4.95	4.68	6.51	4.58	5.99	6.68	6.3	7.09	6.15	5.47	5.73	6.45	6.88	0.92	4.84	4.18	5.17	5.67	5.18	2.78	5.08	3.38	6.8	1.88	7.12	7.64	5.92	4.9	5.03	4.97	5.77	7.36	5.82	6.05	6.18	6.04	5.66	5.85
MLF1	3	158571163	5.87	6.41	7.74	7.1	5.61	6.2	5.47	5.77	5.16	6.07	4.93	4.93	5.67	6.64	6.05	6.15	6.02	6.8	7.39	5.77	5.4	6.15	6.83	4.99	6.23	6.21	6.2	4.63	6.11	5.59	1.3	4.33	6.2	6.64	5.9	2.12	6.35	6.87	5.3	6.16	7.93	6.19	5.34	5.84	6	6.29	2.45
GFM1	3	158644527	6.35	6.78	8.08	7.53	6.02	8.42	2.23	7.41	6.97	1.49	7.75	6.11	6.35	5.2	3.41	6.38	6.88	5.82	6.83	5.05	5.42	5.96	5.73	6.23	6.46	5.55	5.68	6.22	7.4	5.32	4.46	4.63	3.51	7.88	7.37	6.06	5.44	1.95	7.93	8.08	5.44	1.82	7.67	5.36	7.07	6.6	7.68
MFSD1	3	158732198	1.72	8.13	1.3	5.55	8.84	7.44	6.82	7.57	6.69	1.27	7.96	7.85	4.82	7.65	6.52	7.48	7.36	6.75	5.76	8.35	1.37	6.63	7.28	5.85	6.83	7.25	5.63	6.55	6.09	6.06	6.46	6.61	5.96	7.04	7.28	8.74	9.37	7.36	9.41	6.05	5.2	7.93	6.43	6.99	6.11	4.42	3.82
SCHIP1	3	159839861	7.68	9.2	8.05	9.09	0	9.72	0	7.74	6.23	8.88	8.67	0.88	7.69	9.19	6.91	5.7	7.35	0	7.71	6.18	7.82	0	6.19	8.8	5.9	5.88	8.97	9.43	8.19	9.08	7.38	7.39	2.58	0	8.87	0	0	8.3	7.88	8.39	5.63	8.08	9.31	6	0	7.85	7.44
IFT80	3	160256986	3.78	5.45	4.44	6.03	5.15	4.37	4.78	5.22	4.62	4.82	0.48	4.89	5.51	4.89	6.74	4.08	0.43	4.78	4.07	3.7	5.47	6.15	5.14	3.6	5.05	4.33	4.27	4.42	5.24	4.25	5.03	5.26	5.77	5.05	0.52	4.96	4.67	4.9	2.9	4.35	4.89	3.43	5.82	3.82	5.63	5.06	7.59
PPM1L	3	160755602	5.26	6.15	7.77	5.85	6.08	4.85	5.5	6.17	3.02	6.31	5.62	5.66	5.33	4.98	5.76	6.16	5.82	5.85	5.38	5.56	5.33	6.03	5.29	5.1	4.83	6.33	6.1	5.73	6.43	6.13	5.76	4.55	5.17	6.83	1.46	5.9	7.24	5.85	6.22	5.79	6.16	2.49	7.56	6.45	6.19	6.37	5.28
B3GALNT1	3	161083883	6.04	6	2.57	6.99	7.75	6.16	6.43	7.42	6.29	7.99	7.97	6.87	6.72	7.9	7.3	8.57	7.77	5.26	7.25	7.93	8.33	6.65	7.28	5.01	6.88	6.99	6.36	6.44	3.63	6.49	7.23	6.41	5.72	6.21	8.23	5.94	6.44	6.83	6.31	5.68	6.83	6.36	5.52	5.74	7.32	4.98	6.19
NMD3	3	161104696	6.72	6.68	8.99	6.76	8.02	7.08	7.27	6.84	8.26	7.19	7.19	8.1	6.75	5.82	7.96	7.93	6.86	7.34	6.82	6.93	7.98	5.69	6.87	7.39	7.01	7.06	6.73	6.25	7.36	5.74	7.03	7.87	2.43	6.78	8.1	5.65	6.34	9.29	6.3	6.05	7.01	6.88	7.24	5.13	6.7	7.59	6.51
BCHE	3	165772904	7.52	7.79	9.71	7.17	1.06	6.26	9.3	5.94	4.37	8.69	8.63	5.09	6.2	3.08	7.25	7.63	6.93	7.25	2.52	9.46	8.69	1.08	7.75	7.96	9.49	9	7.36	7.55	7.34	5.05	8.39	6.61	9.26	7.68	1.97	7.1	7.16	4.43	7.41	7.96	6.99	6.17	7.74	7.84	8.03	4.99	3.18
PDCD10	3	167683298	7	6.55	8.2	7.03	6.16	6.62	8.02	4.8	7.14	7.43	6.92	6.81	6.82	6.92	7.32	6.19	4.3	7.23	5.82	6.7	7.87	7.11	5.78	7.26	7.1	7.51	6.79	7.89	6.67	6.26	6.96	6.62	4.46	8.86	6.99	7.23	6.99	6.86	7.26	6.79	8.22	9.09	7.88	7.01	7.64	6.24	7.13
GOLIM4	3	168008689	6.08	7.71	3.57	7.23	8.44	6.15	6.22	7.49	6.48	7.54	6.04	8.2	4.46	5.95	6.24	8.27	3.42	6.04	3.51	8.09	6.17	6.69	3.51	7.63	6.01	7.31	6.48	7.61	7.61	7.88	3.96	6.08	5.93	3.94	7.4	6.71	5.91	9.12	8.56	4.76	7.76	7.87	6.18	7.29	6.04	4.06	6.61
MYNN	3	169772831	4.18	4.89	4.53	0.73	4.03	4.48	6.16	5	4.95	4.82	4.72	3.04	4.18	8.13	4.56	3.99	3.78	7.1	4.64	4.19	0.31	4.84	1.41	5.97	5.09	4.39	6.91	4.36	4.72	0.6	4.74	4.37	7.54	4.41	7.55	4.63	5.18	6.38	6.51	0.9	4.53	0.58	5.06	4.93	5.6	4.75	4.82
SEC62	3	169966635	2.5	1.86	6.26	4.79	2.83	1.69	6.05	5.18	5.15	1.51	7.38	5.64	3.64	6.07	4.94	7.06	6.1	5.21	5.17	1.54	3.56	4	4.08	1.27	4.77	4	4.73	3.71	5.13	4.57	5.9	6.31	4.62	5.67	4.56	1.42	4.31	4.31	3.75	4.91	3.56	3.95	7.5	3.49	7.35	0.26	7.2
PHC3	3	170086732	2.48	0.82	4.74	5.54	3.41	3.51	1.8	4.96	3.04	0.57	4.04	7.28	1.39	6.64	5.88	4.85	3.98	5.5	2.81	4.21	6.36	5.86	0.43	0.33	6.44	2.81	5.52	0.8	0.26	1.48	1.69	3.82	2.66	0.77	5.16	4.41	0.3	0.74	6.28	4.11	1.91	5.02	5.74	4.59	5.2	2.59	4.23
SKIL	3	170357678	5.33	5.85	0.33	1.54	5.33	1.43	4.6	7.53	4.64	5	5.37	4.22	2.74	5.08	5.16	6.86	4.87	0.28	3.89	3.05	5.2	5.71	5.18	4.78	2.79	3.85	1	0.39	4.59	5.67	5.85	4.42	6.13	4.03	4.62	4.94	4.86	5.09	6.21	4.65	7.44	4.22	6.07	5.6	6.34	1.46	6.28
CLDN11	3	170418868	1.04	1.27	4.92	1.41	3.24	2.37	1.21	3.32	2.88	2.77	2.87	2.51	2.8	6.48	4.2	1.38	2.46	2.54	0.72	0.82	2.69	1.28	1.08	2.81	0.74	2.66	0.64	1.45	2.02	2.83	2.93	3.29	3.12	2.23	1.3	3.06	1.09	0.67	0.67	0.81	0.96	0.45	5.43	1.14	5.82	1.88	3.01
SLC7A14	3	170459548	6.24	2.81	0.84	1.64	6.27	5.71	1.66	5.89	4.34	0.38	6.08	4.23	0.69	5.21	3.13	0.83	5.2	1.58	0.9	5.21	0.71	6.8	0.76	6.45	4.18	0.59	3.57	6.38	1	0.99	6.43	3.25	1.12	4.65	5.27	0.94	0.37	5.48	1.23	0.91	6.19	0.14	1.57	4.55	7	6.1	4.25
RPL22L1	3	170864875	6.28	4.84	4.84	4.69	5.47	4.01	5.33	5.64	3.61	4.79	5.74	3.53	4.65	2.36	4.3	4.59	5.18	6.04	5.2	3.8	3.16	1.26	4.49	4.8	3.76	5.5	6.05	4.46	5.61	6.13	6.13	3.33	5.67	5.51	5.97	6.23	4.8	6.2	2.62	5.01	4.77	0.54	5.94	4.55	6.08	5.43	5.18
TNIK	3	171058414	6.24	6.76	5.05	4.91	0.56	6.36	4.24	3.45	4.39	6	7.42	3.72	6.05	5.04	1.32	4.38	0.6	3.93	3.89	5.87	0.63	4.55	5.02	4.91	4.59	4.95	4.7	4.89	2.86	1.88	5.43	4.22	5.14	5.36	5.67	0.73	4.37	5.82	1.01	5.22	3.8	2.8	5.94	4.62	6.17	3.84	4.68
TMEM212	3	171843349	6.48	6.55	7.22	6.67	6.28	7.01	6.96	6.7	6.14	5.01	6.04	5.98	6.25	6.3	6.09	6.46	5.07	5.95	6.3	5.11	7.11	6.27	6.27	6.24	5.78	5.54	5.72	6.35	6.5	5.35	5.35	6.2	5.28	6.09	5.64	6.6	3.65	6.25	5.65	5.42	5.73	6.06	8.02	5.88	11.1	4.41	6.2
NLGN1	3	173396284	4.66	5.34	3.78	5.2	6.15	5.42	6.06	7.78	5.1	6.88	7.11	5.09	4.97	7.49	7.49	6.42	5.88	0.36	5.43	7.09	0.31	6.45	6.87	0.37	8.33	7.65	7.84	7.18	1.01	5.74	2.45	3.89	8.08	6.65	7.12	5.68	5.86	8.87	8.19	6.65	7.5	3.49	5.74	5.86	7.28	8.32	1.58
TBL1XR1	3	177019340	6.64	6.93	5.78	6.45	4.56	7.42	5.82	7.49	7.35	4.35	5.99	7.12	6.52	6.1	5.15	4.83	3.04	6.77	0.4	0.36	2.2	7.22	4.74	6.39	0.98	6.56	5.51	5.38	3.44	5.44	6.02	5.53	6.69	8.11	6.96	6.26	4.78	6.04	4.18	7.16	6.4	6.11	4.54	6.03	4.59	6.18	5.85
ZMAT3	3	178960121	3.3	5.82	5.37	4.23	3.78	5.65	1.77	4.34	2.88	3.07	5.45	2.98	3.59	2.94	1.56	3.2	4	7.85	5.12	3.75	4.15	2.09	6.04	1.44	1.11	6.03	4	1.26	5.15	1.66	3.4	6.08	7.16	1.48	2.69	1.76	6.25	2.76	2.95	3.93	6.53	6.15	5.41	6.5	6.55	1.29	1.1
MFN1	3	179347709	4.55	2.55	2.6	5.28	8.39	7.82	4.54	6.78	0.7	1.88	6	4.72	4.95	4.26	4.88	6.44	5.86	5.36	5	5.43	4.27	4.41	5.84	5.38	4.34	5.83	7.26	4.75	0.77	1.65	6.85	5.13	4.55	4.9	4.26	4.4	7.16	4.41	3.12	5.65	4.52	4.41	6.29	7.01	6.65	5.29	5.9
GNB4	3	179396088	3.84	0.78	0.87	0.58	2.23	1.74	0.92	0.89	0.42	0.6	1.17	1.33	4.67	3.7	6.12	1.16	5.33	0.46	0.79	6.01	0.75	1.41	0.7	0.75	6.45	4.46	4.92	7.07	0.54	2.31	0.58	4.05	1.89	1.26	1.31	1.43	7.11	0.53	1.54	0.7	0.28	5.67	1.73	0.96	5.92	0.24	2.48
ACTL6A	3	179562886	7.05	2.34	6.92	7.36	6.37	6.25	7.84	6.39	7.82	6.42	5.63	6.71	4.42	5.27	8.73	7.93	6.36	6.86	6.55	6.23	7.34	9.25	3.17	6.24	7.86	5.61	5.12	6.37	7.5	6.27	7.62	7.51	1.68	7.23	4.66	6.84	6.4	6.58	7.98	6.5	6.65	5.57	6.44	7.75	6.51	7.56	6.73
MRPL47	3	179588285	7.24	6	5.91	7.69	6.35	7.06	7.23	6.7	7.77	6.56	6.61	7.54	5.19	6.95	6.93	6.11	6.89	6.71	6.21	6.59	7.11	6.46	7.37	7.3	7.28	6.4	4.84	5.29	6.61	5.3	7.75	6.41	6.86	6.9	7.23	5.08	6.47	6.87	5.11	6.57	6.97	5.55	3.79	4.99	7.35	6.88	6.46
NDUFB5	3	179604690	7.75	8.11	7.2	6.46	8.6	7.83	8.81	7.85	8.73	8.96	8.72	8.03	8.45	9.33	8.18	9.06	7.89	8.41	7.75	9.52	2.99	7.64	7.47	9.33	6.73	7.44	4.01	6.91	5.85	7.1	8.73	8.73	9.33	8.44	8.82	8.82	7.78	9.12	5.35	7.92	8.82	8.55	10.72	7.34	8.3	9.33	7.41
TTC14	3	180602163	5.75	5.87	4.49	7.74	6.02	6.14	6.53	7.51	7.29	6.41	5.76	6.66	7.7	5.57	4.47	3.55	6.15	8.06	6.1	5.37	6.8	1.08	5.81	6.16	5.61	5.12	8.13	7.6	6.9	7.44	6.59	3.19	6.12	1.32	8.59	6.13	5.68	3.01	5.18	5.04	6.36	6.55	6.12	7.33	5.63	5.98	6.36
FXR1	3	180868141	6.06	1.38	6.13	1.32	4.13	3.78	3.73	4.28	5.06	5.41	4.37	3.59	4.89	2.32	1.3	2.82	6.18	4.59	4.47	3.91	2.07	1.18	3.85	4.12	5.92	1.61	0.21	3.86	4.67	3.76	2.11	3.03	4	1.36	5.91	3.03	6.26	4.51	3.31	5.23	4.06	2.22	4.5	4.22	4.32	3.79	4.14
DNAJC19	3	180983709	6.51	5.94	6.64	5.38	6.7	6.74	6.64	6.69	3.64	6.58	6.41	8.33	6.52	6.45	7.46	6.17	6.34	6.75	6.12	6.84	7.85	6.16	5.25	2.54	6.45	5.64	7.48	6.35	2.85	5.45	7.04	5.67	8.87	6.7	1.31	6.29	5.62	4.31	6.92	2.59	4.2	4.11	7.54	6.73	6.99	5.6	6.23
SOX2	3	181711925	5.24	5.73	6.46	5.91	5.14	7.38	6.37	6.6	2.99	4.31	6.04	5.08	5.44	4.97	4.91	6.4	4.92	9.21	2.87	7.26	4.54	1.06	2.54	1.45	6.86	4.88	4.55	6	5.95	7.39	6.96	5.81	5.31	5.47	5.91	1.3	7.33	3.26	6.68	0.68	4.94	4.74	4.61	5.11	6.03	4.72	6.68
DCUN1D1	3	182938074	5.73	5.7	8.08	5.58	0.87	2.89	5.98	5.86	5.66	5.96	6.46	4.35	7.45	5.68	6.83	1.02	1.51	7.81	6.43	4.81	5.73	5.37	6.66	7.63	5.8	7.66	7.03	7.36	3.4	1.76	4.26	3.67	5.94	6.01	6.28	7.97	5.56	3.04	7.32	5.12	5.64	7.79	4.6	7.02	9.06	0.26	5.76
MCCC1	3	183015218	2.83	5.29	5.79	7.69	8.98	5.83	5.19	7.06	7.95	5.93	6.29	5.66	5.21	1.29	8.38	5.56	6.46	6.67	7.48	5.25	6.4	6.84	8.42	8.25	6.67	6.57	5.39	7.4	7.68	5.38	2.26	6.63	6.55	6.99	7.1	5.49	8.64	8.05	4.07	6.04	7.9	4.33	6.91	7.72	7.86	5.57	6.31
B3GNT5	3	183253253	5.36	6.64	5.17	5.33	6.6	5.31	5.7	1.23	5.61	6.69	5	6.56	7.28	1.86	5.58	4.89	4.88	7.6	4.73	5.2	5.57	5.02	4.44	7.72	5.12	3.85	5.42	5.32	5.72	5.19	5.86	5.14	5.33	6.4	6.47	5.68	4.55	6.08	4.1	5.28	5.25	6.75	5.96	1.26	8.29	5.31	5.69
KLHL24	3	183635610	5.09	1.26	0.53	7.04	2.04	2.33	5.95	4.88	4.38	3.47	1.85	2.23	5.53	4.34	7.58	2.69	5.26	3.49	5.57	2.39	4.82	4.46	4.23	4.74	2.8	2.1	0.44	4.2	3.47	0.86	0.55	5.72	5.28	5.7	1.86	7.84	6.88	6.73	2.48	7.39	2.43	0.34	6.62	0.48	6.33	2.11	2.8
YEATS2	3	183697797	2.17	4.67	2.74	2.97	7.97	0.53	5.16	5.28	5.23	6.16	2.93	7.16	6.53	4.73	5.7	0.99	5.51	4.67	4.62	5.98	1.96	0.41	5.81	5.65	4.6	5.9	4.78	0.4	4.61	5.71	5.46	6.77	3.43	8.23	5.96	7.4	6.84	4.16	2.22	6.83	4.73	7.2	4.53	5.57	5.56	1.41	6.94
PARL	3	183829271	1.63	6.26	7.22	5.08	8.89	8.54	7.31	7.14	7.28	8.3	7.26	7.28	7.27	7.24	7.25	7.25	8.06	8.88	7.29	7.25	7.59	9.3	2.11	1.04	7.27	7.24	7.26	7.26	8.97	7.25	7.27	6.39	7.3	6.25	7.55	7.67	7.26	7.26	7.52	8.58	7.23	7.87	7.81	7.3	7.33	2.66	7.85
ABCC5	3	183919934	6	7.97	9.25	6.16	4.8	5.24	7.44	6.93	6.74	5.38	5.97	3.82	6.29	6.04	7.7	4.7	6.84	4.58	7.07	6.46	5.19	5.87	7.05	8.27	4.94	5.87	7.65	6.33	3.49	6.73	8.62	6.2	5.67	6.17	5.54	6.14	6.09	3.38	7.64	5.54	6.82	3.01	2.58	7.06	6.28	5.01	6.42
EIF2B5	3	184135038	5.81	5.45	6.11	5.92	5.51	4.95	7.28	5.56	5.84	5.98	4.74	4.54	5.92	5.2	1.77	5.02	5.86	5.28	5.59	5.52	4.98	5.96	6.07	5.82	5.74	4.83	4.64	5.18	6.27	5.66	5.32	3.72	5.7	5.84	5.63	5.03	0.56	5.11	5.23	5.85	5.05	0.69	5.84	6.29	5.65	5.66	5.63
DVL3	3	184155377	5.23	3.47	0.7	0.39	7.35	5.13	4.61	2.91	2.97	6.5	0.96	0.39	4.4	0.43	5.26	6.02	6.21	0.34	4.7	6.74	3.91	6.18	2.91	0.64	0.96	4.87	3.87	1.72	1.79	4.65	6.57	5.44	2.3	4.69	4.15	3.15	5.23	0.88	4.43	5.89	3.48	0.23	4.68	5.15	4.99	0.46	5
AP2M1	3	184174689	7.55	9.71	9.94	8.25	8.31	9.36	9.73	9.39	9.48	7.33	8.48	7.62	8.73	7.7	8.26	6.4	9.13	6.32	8.64	7.82	7.69	8.39	8.34	9.32	6	8.54	6.35	9.69	8.67	9.2	8	9.23	5.03	6.02	7.43	8.24	9.79	8.52	9.3	7.77	7.54	9.8	8.74	7.53	8.31	9.24	7.88
ABCF3	3	184186023	8.17	6.63	6.74	4.84	6.29	6.91	8.08	7.28	6.28	6.67	8.49	7.78	6.47	6.65	0.63	6.84	5.5	8.39	7.37	6.33	7.49	8.3	6.78	7.54	6.14	7.59	8.37	6.15	2.3	6.48	6.25	6.67	6.4	6.64	6.01	6.76	3.33	7.73	1.42	6.74	6.32	1.24	6.77	5.84	6.83	7.78	7.75
ALG3	3	184242301	7.38	7.43	6.78	7.48	6.09	7.7	8.48	6.23	7.87	7.99	7.06	7.36	6.23	6.63	6.93	9	6.87	6.58	5.77	6.97	6.99	7.39	6.55	5.94	4.89	6.4	5.85	5.11	1.48	5.41	6.71	5.4	7.26	8	6.13	7.15	6.81	6.9	7.95	7.75	8.33	4.81	6.76	7.18	6.8	5.87	7.89
PSMD2	3	184299198	7.52	7.04	3.13	7.67	6.85	7.14	4.94	6.81	7.42	7.82	2.29	7.31	2.89	0.7	7.06	4.7	3.95	7.14	0.78	7.25	7.14	6.49	7.57	7.3	7.6	6.58	7.8	9.33	6.42	6.39	8.39	8.23	8.95	7.58	7.05	7.79	0.56	5.57	2.78	4.88	7.43	3.98	6.35	6.39	7.72	7.97	6.23
EIF4G1	3	184314495	4.31	5.13	3.61	5.51	4.91	4.84	6.07	6.69	1.9	3.44	3.63	1.84	4.3	4.89	2	5	3.34	2.45	3.53	7.78	7.96	3.13	7.32	5.7	2.9	5.54	6.11	2.67	1.23	2.92	6.35	7.46	3.83	6.62	4.84	2.41	4.71	7.6	6.97	5.69	3.78	0.21	5.35	7.02	4.69	5.26	5.61
FAM131A	3	184335926	5.29	5.69	7.53	5.76	8.54	5.72	5.59	5.82	5.79	5.96	1.23	5.79	5.1	5.39	6.55	5.83	6.79	5.5	7.18	5.41	5.71	7.29	5.46	5.6	5.8	4.96	5.72	6.64	6.93	5.66	5.8	5.44	5.51	5.92	5.67	5.67	5.18	5.29	4.06	5.48	5.25	5.51	5.51	1.14	5.92	5.28	5.24
POLR2H	3	184361718	5.57	7.58	7.28	7	6.87	6.36	6.47	6.06	6.23	7.91	6.99	7	7.48	1.75	6.28	8.7	8.05	8.61	7.85	8.06	7.03	7.02	2.66	7.04	7.29	4.06	7.4	1.93	7.85	8.26	3.75	8.09	7.18	7.41	8.15	7.62	7.08	6.4	7.56	7.15	6.78	7.44	8.62	7.32	7.55	7.43	7.41
MAGEF1	3	184710364	2.04	6.48	6.2	6.95	6.66	6.46	6.82	6.74	1.86	6.25	6.57	6.75	6.02	7	5.89	5.64	1.86	6.44	1.54	1.7	7.09	6.63	5.95	6.54	6.13	5.66	6.68	6.16	6.93	7.29	6.87	4.73	3.43	7.05	7.35	7.29	6.21	6.76	5.88	2.22	6.32	6.74	6.62	7.62	7.75	6.01	5.95
VPS8	3	184812143	7.04	5.2	6.41	4.86	4.88	7.41	4.73	6.62	5.29	5.21	4.61	6.13	4.76	4.75	4.42	5.32	5.12	7.14	3.85	5.21	6.83	4.93	3.19	5.54	6	5.05	4.6	4.41	5.19	1.58	2.98	7.29	5.49	6.95	5.07	5.09	3.31	4.65	1.56	1.88	4.82	4.25	5.36	4.57	5.68	4.67	5.48
C3orf70	3	185076838	1.2	0.7	0.57	2.95	0.53	0.6	3.64	2.93	0.42	1.46	0.34	0.49	3.66	1.13	0.33	0.62	2.98	0.31	0.23	2.75	0.26	0.93	0.7	0.57	1.33	3.77	0.34	0.24	1.1	2.94	1.04	0.36	4.64	3.94	0.61	3.18	3.11	0.34	2.73	0.8	0.57	0.36	3.36	0.57	5.46	0.41	1.41
MAP3K13	3	185282941	4.05	7.23	5.72	5.21	1.27	1.3	5.09	6.09	6.25	1.7	2.02	2.92	6.12	1.06	6.88	8.41	4.9	1.95	6.95	1.25	2.38	2.1	3.15	0.21	2.27	1.52	2.49	2.2	7.23	6.6	2.39	6.13	7.9	0.58	1.93	2.73	7.51	1.67	6.59	8.64	1.27	1.52	8.28	2.36	8.64	1.6	6.04
TMEM41A	3	185476496	3.14	3.49	1.45	3.65	0.97	1.64	1.19	5.81	3.26	4.94	1.22	2.09	0.8	1.84	3.77	5.36	1.34	1.77	3.94	1.86	6.22	1.94	2.82	4.44	2.17	1.18	4.46	0.82	0.92	0.87	2.96	2.07	1.95	2.36	6.21	3.31	1	1.58	3.14	3.26	0.87	2.92	3.62	1.01	6.99	0.66	2.16
SENP2	3	185582496	4.65	5.39	5	4.59	4.32	5.17	4.41	6.94	3.87	4.22	6.38	4.26	6.29	3.16	6.71	6.02	6.56	8.64	5.88	5.77	7.67	5.12	6.92	2.05	4.83	4.39	5.38	5.03	4.49	4.31	6.65	3.83	3.89	1.27	1.69	4.23	5.71	4.67	3.65	7.66	5.24	4.21	6.86	3.46	5.93	6.11	5.62
TRA2B	3	185914558	4.14	8.01	6.44	5.88	4.86	5.04	2.24	4.08	1.33	1.96	3.78	5.43	4.76	6.83	2.42	3.27	6.38	2.23	3.23	1.69	6.62	5.67	6.27	2.58	1.88	4.65	3.8	5.08	4.76	3.19	5.73	6.33	1.52	3.64	3.14	6.84	4.47	5.12	3.2	1.26	0.87	5.72	2.14	2.95	6.17	6.68	3.68
ETV5	3	186046314	5.63	7.35	3.88	2.69	4.47	5.58	1.35	4.31	5.77	6.75	6.21	4.63	5.42	7.95	4.64	5	6.02	5.84	5.67	5.33	3.35	7.43	4.5	6.53	5.15	2.05	7.07	5.44	4.22	1.5	6.43	4.56	4.05	5.62	5.24	0.92	4.68	7.62	3.71	6.52	7.27	0.71	8.05	2.38	8.66	6.2	6.4
DGKG	3	186105668	2.56	7.22	8.21	7.96	5.48	6.72	8.1	5.36	5.89	5.5	8.23	7.24	5.31	6.59	7.35	0.64	6.25	7.79	5.05	4.75	6.34	3.68	5.94	6.15	6.73	5.03	6.41	2.9	5.56	5.96	6.29	7.4	5.43	4.43	5.71	7.22	1.13	7.82	5.63	5.2	3.52	5.31	7.82	5.41	6.27	2.91	4.19
TBCCD1	3	186546067	5.34	7.12	5.92	4.38	3.3	3.56	3.24	3.19	1.35	5.7	4.34	8.18	6.46	2.94	2.01	5.86	1.08	2.26	2.68	4.51	5	3.24	3.2	7.03	2.09	7.56	2.11	5.33	7.17	6.06	1.89	6.94	3.39	5.42	5.71	1.84	8	1.7	5.01	1.86	1.37	2.03	3.92	3.58	9.04	8.58	5.26
DNAJB11	3	186567403	5.96	7.13	5.36	5.98	6.34	6.91	6.04	6.85	6.47	6.18	6.76	5.36	2.25	6.95	4.97	6.71	6.63	6.48	3.63	6.62	6.6	6.81	6.31	7.21	6.81	4.99	6.26	8.85	3.86	4.57	4.7	6.77	6.2	7	6.79	6.96	7.83	5.28	4.26	5.7	4.41	6.4	6.56	7.02	6.36	7.51	6.5
EIF4A2	3	186783205	10.41	9.38	10.54	9.71	10.03	6.91	9.08	10.1	10.29	9.84	9.85	8.33	9.26	9.56	9.67	7.25	8.85	11.09	7.93	9.39	8.9	4.98	10.06	10.53	9.79	8.94	9.2	9.6	9.49	9.98	9.62	9.12	8.6	9.56	5.94	9.93	7.43	9.84	8.91	8.84	8.97	10.32	9.42	8.21	6.37	9.71	8.58
RFC4	3	186789880	6.97	7.22	6.73	7.76	6.34	6.37	6.57	6.33	6.36	6.03	6.41	7.05	6.16	6.11	6.43	6.09	5.35	7.08	5.33	6.46	6.06	6.34	7.07	5.85	6.59	6.31	6.16	6.58	4.58	6.19	6.5	6.02	6.57	6.36	6.26	6.5	6.3	6.46	5.4	6.73	6.07	4.85	6.76	5.76	7.72	6.63	6.11
ST6GAL1	3	186930502	4.91	6.32	5.75	3.81	6.04	5.63	5.79	5.64	5.87	5.63	6.49	4.68	4.81	5.24	4.73	4.28	5.36	5.27	4.63	4.93	5.7	5.93	6.36	6.05	5.64	5.24	5.21	4.84	5.85	6.33	5.57	5.3	6.54	4.9	5.84	5.19	5.85	4.99	2.19	4.82	7.13	4.72	5.95	6.9	6.54	5.52	5.84
MASP1	3	187217285	9.85	4.68	8.61	7.55	9.35	9.77	6.18	6.6	3.14	4.12	7.99	8.19	6.58	7.1	5.13	10.18	8.34	6.22	7.73	10.43	9.69	7.34	1.05	7.22	7.81	8.99	8.2	6.49	9.4	8.56	7.53	9.53	10.05	2.2	8.35	8.44	8.44	9.68	7.95	7.15	6.71	8.22	6.91	8.23	6.28	3.13	6.97
BCL6	3	187721377	5.89	9.08	6.15	6.21	4.82	6.16	8.11	6.69	6.9	6.62	7.11	6.62	7.09	8.71	5.09	8	7.77	3.2	7.66	5.61	7.55	5.88	7.02	5.48	4.02	8	8.62	5.06	5.29	6.04	5.78	6.41	6.72	6.09	8.42	6.16	5.61	0.85	6.66	7.31	5.27	0.36	6.11	6.88	7.43	6.28	6.9
LPP	3	188153284	3.6	3.03	3.64	4.81	5.74	6.47	2.97	3.21	2.79	3.14	6.55	4.46	4.76	5.66	4.94	4.63	2.14	4.68	3.54	3.48	3.45	2.88	2.69	2.1	4.72	5.12	4.09	4.92	2.53	2.74	5.55	4.43	3.27	3.41	2.69	3.22	4.2	5.82	5.96	3.42	1.49	5.72	4.47	5.23	8.85	1.49	3.79
CCDC50	3	191329085	0.38	5.69	1.2	0.26	0.39	7.02	2.46	0.72	4.4	2.33	5.16	5.26	5.48	6.75	3.97	0.7	6.37	6.1	4.19	1.35	0.19	6.27	0.21	6.26	0.25	4.71	0.21	3.94	3.99	6.07	4.87	4.3	3.09	4.06	5.7	4.99	4.5	3.49	3.25	6.71	0.18	4.01	6.66	0.42	4.98	0.54	6.02
FGF12	3	192139395	2.1	5.66	5.86	6.76	5.76	5.17	6.45	5.98	6.78	6.75	2.21	5.69	4.71	6.73	5.02	5.97	5.74	7.65	6.21	5.69	5.7	6.64	3.18	6.29	5.93	6.38	5.49	6.14	2.7	6.89	7.76	5.09	5.52	6.18	4.31	5.69	6.27	1.63	2.91	5.91	1.27	6.56	6.26	5.63	5.79	4.51	5.59
MB21D2	3	192796815	6.43	5.74	7.77	8.25	6.44	6.04	5.43	6.19	6.09	5.07	5.82	4.74	5.96	5.72	7.14	6.17	0.52	5.73	4.96	5.77	6.38	6.1	5.88	6.05	6.05	5.22	5.51	6.43	5.39	6.57	7.51	5.94	6.27	4.3	5.55	6.16	6.85	6.28	3.03	8.14	6.37	7.65	6.25	7.39	6.23	5.58	6.23
ATP13A4	3	193398967	4.77	4.97	3.71	4.66	7.22	4.3	4.51	4.97	4.47	4.46	4.49	8.52	4.66	3.85	4.98	4.78	6.48	6.14	4.01	6.03	6.89	0.7	2.97	6.04	3.42	0.86	4.13	4.91	4.49	7.53	5.27	3.13	2.24	4.46	5.9	5.67	3.71	4.37	2.31	0.43	7.04	4.7	5.71	5.57	10.01	4.86	1.72
OPA1	3	193593144	5.03	4.74	3.97	0.33	7.12	0.55	3.98	0.91	4.48	5.55	4.66	2.78	0.99	7.35	4.9	3.7	3.63	4.01	5.5	3.21	4.48	4.5	5	3.99	2.69	0.96	2.66	7.02	4.55	0.84	5.41	1.26	7.12	5.43	6.4	5.12	3.94	7.94	6.15	5.12	3.99	7.57	7.05	2.8	5.18	4.82	5.13
LSG1	3	194640791	7.87	0.97	8.34	7.45	4.23	5.51	5.91	6.85	6.6	7.42	0.9	0.54	5.33	0.59	0.3	1.24	5.2	1.5	5.71	4.46	1.08	7.2	7.24	7.28	5.57	0.44	0.46	4.38	7.72	0.77	0.92	4.18	3.41	7.01	6.03	4.84	4.81	0.6	1.37	5.32	0.4	0.58	6.37	6.79	4.7	7.65	3.21
XXYLT1	3	195068284	4.5	5.01	4.17	3.39	5.19	7.42	2.52	5.3	4.58	5.14	4.92	3.67	4.61	4.04	2.2	5.37	5.65	3.5	4.65	5.85	3.68	5.89	5.47	4.35	4.12	2.02	3.49	4.36	6.09	4.86	5.93	6.14	2.45	4.03	5.14	4.52	5.37	3.36	5.32	4.33	4.66	3.33	5.54	5.5	5.51	4.66	5.96
ACAP2	3	195274745	3.94	3.94	3.26	1.51	3.71	1.13	1.5	3.45	4.95	5.58	5.89	2.04	0.78	0.32	5.51	4.77	4.64	4.28	0.49	3.03	5.25	4.12	2.74	4.07	3.81	3.86	1.21	2.48	3.71	4.93	3.51	4.35	5.29	4.43	5.83	3.76	3.89	3.56	6.74	2.52	3.31	2.48	3.57	4.73	6.67	0.24	6.8
PPP1R2	3	195514428	4.11	5.45	5.26	6.81	5.29	8.71	3.59	5.9	4.96	7.4	6.48	5.49	6.44	5.4	2.81	0.56	6.9	3.11	5.65	6.04	6.43	6.09	7.84	2.67	6.06	4.92	5.15	5.53	5.51	4.41	6.05	5.31	5.64	3.13	4.64	5.77	7.91	8.12	6.79	7.51	5.52	7.7	6.38	3.46	6.33	5.43	5.89
APOD	3	195568705	8.08	8	7.04	3.3	8.02	8.72	7.45	9.14	9.5	9.3	7.66	7.68	9.96	9.35	6.93	8.16	8.33	7.86	8.25	8.15	6.7	8.57	8.67	8.74	8.28	7.59	5.49	9.24	7.99	8.49	8.24	6.94	9.63	9.74	6.38	8.58	8.75	7.51	7.59	8.91	8.17	5.14	9.37	7.81	7.13	9.11	8.82
[truncated: 5,590 more rows]
[truncated: 647 more columns]

## Sheet: MGH53_GeneExp_SP1
Gene	Chromosome	Location	MGH53_P5_A02	MGH53_P5_A03	MGH53_P5_A04	MGH53_P5_A06	MGH53_P5_A07	MGH53_P5_A08	MGH53_P5_A09	MGH53_P5_A11	MGH53_P5_B01	MGH53_P5_B03	MGH53_P5_B04	MGH53_P5_B05	MGH53_P5_B06	MGH53_P5_B07	MGH53_P5_B08	MGH53_P5_B09	MGH53_P5_B10	MGH53_P5_B11	MGH53_P5_B12	MGH53_P5_C01	MGH53_P5_C02	MGH53_P5_C03	MGH53_P5_C04	MGH53_P5_C05	MGH53_P5_C06	MGH53_P5_C07	MGH53_P5_C08	MGH53_P5_C09	MGH53_P5_C10	MGH53_P5_C11	MGH53_P5_D01	MGH53_P5_D02	MGH53_P5_D04	MGH53_P5_D05	MGH53_P5_D07	MGH53_P5_D08	MGH53_P5_D09	MGH53_P5_D11	MGH53_P5_E01	MGH53_P5_E02	MGH53_P5_E03	MGH53_P5_E04	MGH53_P5_E06	MGH53_P5_E08	MGH53_P5_E09	MGH53_P5_E11	MGH53_P5_F01
[truncated: 7,114 more rows]
[truncated: 678 more columns]

[truncated: 1 more sheets: MGH54_GeneExp_SP1]
