# Supplementary material for: Network-Based Prediction of Oligodendroglioma Driver Gene Candidates within the Region of the 1p/19q Co-deletion Utilizing Single-Cell Transcriptomes
Source: Comput Struct Biotechnol J. 2026 May 4;35(1):0059. doi: 10.34133/csbj.0059 (PMC13136619; doi:10.34133/csbj.0059)
Supplement: Supplementary 1 — Figs. S1 to S10 Tables S1 to S13 [file csbj.0059.f1.zip › TableS9_SingleCellGeneCopyNumberProfiles.xlsx]

## Sheet: Info
Table S9: Putative gene copy number data of tumor cells of the three considered oligodendrogliomas MGH36, MGH53, and MGH54.

## Sheet: MGH36_GeneCopy_SP1
Gene	Chromosome	Location	MGH36_P1_A01	MGH36_P1_A02	MGH36_P1_A03	MGH36_P1_A04	MGH36_P1_A05	MGH36_P1_A06	MGH36_P1_A08	MGH36_P1_A10	MGH36_P1_A12	MGH36_P1_B02	MGH36_P1_B03	MGH36_P1_B04	MGH36_P1_B06	MGH36_P1_B07	MGH36_P1_B08	MGH36_P1_B09	MGH36_P1_B10	MGH36_P1_B11	MGH36_P1_B12	MGH36_P1_C01	MGH36_P1_C03	MGH36_P1_C05	MGH36_P1_C06	MGH36_P1_C07	MGH36_P1_C08	MGH36_P1_C09	MGH36_P1_C10	MGH36_P1_C11	MGH36_P1_D01	MGH36_P1_D02	MGH36_P1_D03	MGH36_P1_D04	MGH36_P1_D06	MGH36_P1_D07	MGH36_P1_D08	MGH36_P1_D09	MGH36_P1_D11	MGH36_P1_F01	MGH36_P1_F02	MGH36_P1_F03	MGH36_P1_F04	MGH36_P1_F05	MGH36_P1_F06	MGH36_P1_F08	MGH36_P1_F11	MGH36_P1_F12	MGH36_P1_G02
NOC2L	1	944203	0.33	0.24	0.28	0.45	-0.3	0.23	0	0.68	0.76	0.62	0	0.27	0.44	0.31	0.29	0.49	0.71	0	0.76	0.24	0.4	0	0.69	0.5	0	0.24	0.37	0.66	0.47	0.63	0.66	0.72	0.21	0	0.52	0	0	0	0.54	0.62	0.26	0.31	0.41	0.31	0	0.37	0.26
ISG15	1	1001138	0.37	0.26	0.29	0.46	-0.26	0.28	0	0.69	0.74	0.6	0	0.28	0.42	0.35	0.3	0.45	0.72	0	0.79	0.24	0.38	0	0.72	0.5	0	0.25	0.34	0.64	0.48	0.6	0.63	0.7	0.1	0.1	0.5	0	0.12	0	0.54	0.59	0.26	0.32	0.45	0.31	0	0.38	0.13
SDF4	1	1216908	0.41	0.26	0.29	0.48	-0.17	0.29	0	0.72	0.74	0.58	0	0.25	0.42	0.36	0.3	0.42	0.7	0	0.82	0.16	0.38	0	0.72	0.5	0	0.27	0.33	0.64	0.49	0.59	0.64	0.67	0.07	0.14	0.49	0	0.16	0	0.54	0.61	0.27	0.34	0.48	0.29	0	0.4	0.09
UBE2J2	1	1253909	0.42	0.27	0.29	0.5	-0.13	0.31	0	0.74	0.74	0.58	0	0.24	0.42	0.38	0.31	0.41	0.69	0	0.84	0.12	0.37	0	0.73	0.5	0	0.29	0.33	0.63	0.51	0.59	0.66	0.66	0.1	0.16	0.49	0	0.18	0	0.54	0.62	0.26	0.35	0.48	0.28	0	0.4	0.12
SCNN1D	1	1280436	0.42	0.29	0.3	0.52	-0.1	0.32	0	0.76	0.75	0.57	0	0.23	0.43	0.38	0.31	0.4	0.68	0	0.87	0.14	0.37	0	0.75	0.49	0	0.3	0.33	0.61	0.53	0.59	0.66	0.64	0.12	0.18	0.5	0	0.19	0	0.54	0.61	0.28	0.37	0.48	0.29	0	0.42	0.15
ACAP3	1	1292390	0.42	0.31	0.3	0.56	-0.07	0.33	0	0.76	0.75	0.57	0	0.19	0.43	0.4	0.3	0.39	0.67	0	0.87	0.16	0.36	0	0.77	0.47	0	0.3	0.32	0.57	0.58	0.58	0.66	0.6	0.12	0.19	0.52	0	0.21	0	0.54	0.6	0.29	0.38	0.49	0.3	0	0.43	0.14
AURKAIP1	1	1373730	0.42	0.31	0.3	0.57	-0.06	0.33	0	0.75	0.74	0.56	0	0.17	0.42	0.41	0.29	0.38	0.66	0	0.87	0.14	0.36	0	0.77	0.46	0	0.3	0.32	0.55	0.59	0.58	0.67	0.58	0.1	0.16	0.52	0	0.18	0	0.54	0.59	0.29	0.38	0.49	0.3	0	0.43	0.12
CCNL2	1	1385711	0.41	0.3	0.3	0.58	-0.06	0.33	0	0.74	0.73	0.55	-0.03	0.15	0.41	0.4	0.26	0.39	0.65	0	0.87	0.12	0.36	0	0.76	0.46	0	0.3	0.32	0.54	0.59	0.58	0.67	0.56	0.09	0.15	0.52	0	0.16	0	0.53	0.58	0.3	0.38	0.49	0.26	0	0.42	0.11
MRPL20	1	1401909	0.4	0.3	0.27	0.59	-0.05	0.32	0	0.73	0.71	0.54	-0.05	0.14	0.4	0.38	0.23	0.37	0.64	0	0.86	0.11	0.35	0	0.74	0.45	0	0.29	0.31	0.52	0.59	0.57	0.66	0.54	0.08	0.13	0.51	0	0.14	0	0.51	0.56	0.29	0.38	0.48	0.24	0	0.37	0.1
SSU72	1	1541673	0.39	0.27	0.24	0.6	-0.05	0.29	-0.02	0.72	0.69	0.53	-0.07	0.12	0.36	0.37	0.21	0.36	0.63	0	0.84	0.1	0.34	0	0.72	0.44	0	0.29	0.28	0.51	0.59	0.56	0.65	0.51	0.08	0.12	0.5	0	0.13	0	0.49	0.56	0.28	0.37	0.48	0.22	0	0.34	0.09
SLC35E2B	1	1659529	0.37	0.25	0.22	0.61	-0.04	0.27	-0.02	0.71	0.68	0.52	-0.09	0.11	0.33	0.36	0.21	0.36	0.62	0	0.83	0.09	0.31	0	0.7	0.43	0	0.29	0.26	0.5	0.59	0.55	0.65	0.49	0.09	0.11	0.48	0	0.12	0	0.48	0.54	0.28	0.38	0.46	0.2	0	0.31	0.08
GNB1	1	1785285	0.36	0.23	0.21	0.61	-0.04	0.25	-0.02	0.7	0.67	0.51	-0.11	0.1	0.3	0.35	0.19	0.35	0.61	0	0.83	0.09	0.29	0	0.69	0.43	0	0.29	0.24	0.5	0.59	0.54	0.64	0.47	0.1	0.1	0.48	0	0.11	0	0.47	0.54	0.27	0.37	0.45	0.18	0	0.29	0.07
PRKCZ	1	2050411	0.35	0.23	0.19	0.61	-0.04	0.23	-0.01	0.7	0.67	0.5	-0.12	0.1	0.28	0.34	0.18	0.35	0.61	0	0.81	0.08	0.27	0	0.68	0.43	0	0.29	0.22	0.49	0.58	0.53	0.64	0.45	0.09	0.09	0.46	0	0.1	0	0.46	0.53	0.28	0.37	0.44	0.17	0	0.27	0.07
RER1	1	2391775	0.33	0.22	0.17	0.6	-0.03	0.2	-0.01	0.69	0.64	0.46	-0.15	0.09	0.25	0.34	0.16	0.32	0.61	-0.02	0.8	0.07	0.25	0	0.65	0.43	0	0.26	0.2	0.48	0.57	0.52	0.62	0.43	0.08	0.08	0.45	0	0.09	0	0.45	0.51	0.28	0.37	0.41	0.15	0.02	0.23	0.06
PEX10	1	2403964	0.33	0.22	0.17	0.6	-0.03	0.2	-0.01	0.69	0.64	0.46	-0.15	0.09	0.25	0.34	0.16	0.32	0.61	-0.02	0.8	0.07	0.25	0	0.65	0.43	0	0.26	0.2	0.48	0.57	0.52	0.62	0.43	0.08	0.08	0.45	0	0.09	0	0.45	0.51	0.28	0.37	0.41	0.15	0.02	0.23	0.06
PANK4	1	2508537	0.33	0.22	0.16	0.59	-0.03	0.19	-0.01	0.68	0.63	0.43	-0.16	0.08	0.23	0.33	0.15	0.3	0.61	-0.04	0.78	0.07	0.23	0	0.64	0.43	0	0.25	0.19	0.47	0.57	0.52	0.62	0.41	0.08	0.08	0.43	0	0.09	0	0.45	0.5	0.28	0.37	0.38	0.14	0.01	0.22	0.06
WRAP73	1	3630767	0.31	0.22	0.15	0.59	-0.03	0.18	-0.02	0.68	0.62	0.42	-0.17	0.08	0.22	0.33	0.14	0.29	0.6	-0.06	0.77	0.06	0.22	0	0.63	0.43	0	0.23	0.2	0.45	0.56	0.52	0.61	0.4	0.07	0.07	0.42	0	0.08	0	0.44	0.5	0.28	0.37	0.36	0.13	0.01	0.21	0.05
LRRC47	1	3778559	0.29	0.21	0.14	0.59	-0.04	0.17	-0.04	0.67	0.6	0.4	-0.18	0.07	0.21	0.33	0.13	0.28	0.6	-0.07	0.76	0.06	0.21	-0.01	0.62	0.43	0	0.22	0.2	0.43	0.55	0.51	0.61	0.39	0.07	0.07	0.4	0	0.08	0	0.44	0.49	0.29	0.37	0.34	0.13	0.02	0.2	0.05
C1orf174	1	3889125	0.28	0.2	0.13	0.59	-0.05	0.16	-0.05	0.66	0.59	0.38	-0.18	0.07	0.2	0.33	0.13	0.27	0.58	-0.09	0.74	0.04	0.2	-0.02	0.61	0.42	0	0.21	0.2	0.42	0.54	0.51	0.61	0.37	0.07	0.07	0.38	0	0.07	0	0.43	0.49	0.29	0.37	0.32	0.12	0.04	0.19	0.05
RPL22	1	6185020	0.26	0.19	0.13	0.59	-0.06	0.15	-0.06	0.65	0.58	0.37	-0.19	0.06	0.19	0.33	0.12	0.26	0.58	-0.1	0.73	0.03	0.19	-0.03	0.6	0.42	0	0.2	0.21	0.41	0.54	0.5	0.61	0.36	0.06	0.06	0.36	0	0.07	0	0.41	0.48	0.29	0.36	0.31	0.11	0.03	0.18	0.05
ACOT7	1	6264269	0.25	0.18	0.12	0.59	-0.05	0.15	-0.07	0.65	0.57	0.37	-0.2	0.06	0.18	0.34	0.12	0.24	0.57	-0.11	0.73	0.01	0.18	-0.04	0.59	0.42	0	0.19	0.22	0.4	0.53	0.5	0.61	0.35	0.06	0.06	0.34	0	0.07	0	0.4	0.48	0.3	0.36	0.3	0.11	0.03	0.17	0.04
ZBTB48	1	6579994	0.24	0.17	0.12	0.58	-0.05	0.14	-0.08	0.64	0.55	0.36	-0.2	0.06	0.17	0.35	0.11	0.23	0.56	-0.12	0.72	0	0.17	-0.05	0.59	0.42	0	0.18	0.22	0.39	0.53	0.49	0.61	0.34	0.06	0.06	0.33	0	0.06	0	0.4	0.47	0.3	0.35	0.28	0.1	0.03	0.16	0.04
THAP3	1	6624866	0.22	0.16	0.11	0.57	-0.06	0.13	-0.1	0.62	0.52	0.35	-0.22	0.05	0.16	0.36	0.1	0.22	0.54	-0.13	0.69	-0.03	0.16	-0.07	0.58	0.39	0	0.17	0.23	0.36	0.51	0.48	0.61	0.32	0.05	0.04	0.3	0	0.05	-0.01	0.37	0.46	0.3	0.33	0.26	0.1	0.03	0.15	0.04
DNAJC11	1	6634168	0.22	0.16	0.11	0.57	-0.06	0.13	-0.1	0.62	0.52	0.35	-0.22	0.05	0.16	0.36	0.1	0.22	0.54	-0.13	0.69	-0.03	0.16	-0.07	0.58	0.39	0	0.17	0.23	0.36	0.51	0.48	0.61	0.32	0.05	0.04	0.3	0	0.05	-0.01	0.37	0.46	0.3	0.33	0.26	0.1	0.03	0.15	0.04
CAMTA1	1	6785454	0.21	0.15	0.1	0.56	-0.07	0.12	-0.11	0.6	0.5	0.34	-0.23	0.05	0.15	0.36	0.1	0.2	0.52	-0.14	0.67	-0.05	0.15	-0.08	0.57	0.38	0	0.16	0.22	0.35	0.49	0.46	0.6	0.31	0.04	0.03	0.29	0	0.03	-0.02	0.36	0.45	0.29	0.32	0.24	0.08	0.03	0.14	0.03
VAMP3	1	7771296	0.2	0.15	0.09	0.55	-0.08	0.11	-0.13	0.58	0.48	0.33	-0.25	0.04	0.14	0.35	0.09	0.18	0.5	-0.15	0.65	-0.07	0.15	-0.1	0.55	0.37	-0.01	0.15	0.21	0.34	0.47	0.45	0.59	0.3	0.03	0.01	0.28	-0.01	0.01	-0.03	0.35	0.44	0.28	0.31	0.22	0.07	0.03	0.13	0.01
PARK7	1	7954291	0.19	0.14	0.09	0.54	-0.09	0.11	-0.14	0.56	0.46	0.31	-0.26	0.02	0.13	0.35	0.09	0.16	0.48	-0.16	0.62	-0.09	0.14	-0.11	0.54	0.35	-0.02	0.14	0.2	0.32	0.45	0.43	0.58	0.29	0.02	0	0.27	-0.02	0	-0.05	0.33	0.42	0.27	0.3	0.2	0.07	0.03	0.12	0
RERE	1	8352397	0.18	0.14	0.08	0.53	-0.1	0.1	-0.15	0.54	0.45	0.3	-0.28	0.02	0.13	0.34	0.09	0.14	0.47	-0.17	0.6	-0.11	0.14	-0.13	0.53	0.34	-0.02	0.14	0.2	0.31	0.44	0.41	0.57	0.28	0.01	-0.01	0.26	-0.04	-0.01	-0.06	0.32	0.41	0.26	0.29	0.19	0.07	0.02	0.1	0
ENO1	1	8861000	0.18	0.13	0.07	0.52	-0.11	0.09	-0.16	0.52	0.43	0.29	-0.29	0.01	0.12	0.33	0.08	0.12	0.45	-0.17	0.58	-0.13	0.13	-0.14	0.51	0.33	-0.03	0.13	0.19	0.29	0.42	0.4	0.56	0.26	0	-0.03	0.25	-0.06	-0.03	-0.07	0.31	0.39	0.25	0.28	0.17	0.06	0.02	0.09	-0.01
SLC2A5	1	9035106	0.16	0.13	0.06	0.51	-0.12	0.08	-0.17	0.51	0.42	0.28	-0.3	0	0.1	0.32	0.08	0.1	0.44	-0.18	0.56	-0.15	0.13	-0.16	0.49	0.31	-0.04	0.13	0.18	0.28	0.41	0.39	0.56	0.25	-0.01	-0.04	0.24	-0.07	-0.04	-0.09	0.3	0.38	0.24	0.27	0.14	0.06	0.02	0.08	-0.02
CLSTN1	1	9728926	0.16	0.12	0.05	0.5	-0.13	0.07	-0.18	0.49	0.41	0.28	-0.31	-0.01	0.1	0.31	0.08	0.08	0.42	-0.19	0.54	-0.16	0.12	-0.17	0.48	0.3	-0.05	0.13	0.18	0.26	0.4	0.38	0.55	0.24	-0.02	-0.05	0.24	-0.09	-0.05	-0.1	0.29	0.37	0.23	0.26	0.13	0.06	0.02	0.07	-0.03
LZIC	1	9922113	0.15	0.12	0.05	0.49	-0.14	0.06	-0.19	0.48	0.39	0.28	-0.32	-0.02	0.09	0.3	0.08	0.07	0.41	-0.19	0.53	-0.18	0.12	-0.18	0.48	0.29	-0.05	0.12	0.17	0.24	0.39	0.36	0.55	0.23	-0.02	-0.06	0.23	-0.11	-0.06	-0.11	0.28	0.36	0.23	0.25	0.12	0.06	0.02	0.07	-0.04
NMNAT1	1	9943428	0.14	0.12	0.04	0.49	-0.15	0.05	-0.19	0.46	0.38	0.28	-0.33	-0.02	0.09	0.29	0.07	0.05	0.4	-0.19	0.51	-0.2	0.12	-0.2	0.46	0.28	-0.06	0.12	0.17	0.23	0.37	0.35	0.55	0.22	-0.03	-0.06	0.22	-0.12	-0.08	-0.12	0.27	0.35	0.22	0.24	0.1	0.06	0.02	0.06	-0.04
KIF1B	1	10210805	0.14	0.11	0.03	0.48	-0.15	0.04	-0.2	0.45	0.37	0.29	-0.34	-0.03	0.08	0.28	0.07	0.03	0.39	-0.19	0.5	-0.21	0.11	-0.21	0.45	0.28	-0.06	0.11	0.16	0.21	0.36	0.34	0.54	0.21	-0.03	-0.07	0.2	-0.14	-0.09	-0.13	0.27	0.34	0.21	0.24	0.09	0.05	0.02	0.05	-0.05
PGD	1	10398592	0.14	0.11	0.01	0.48	-0.17	0.02	-0.21	0.44	0.36	0.29	-0.35	-0.04	0.08	0.28	0.07	0.02	0.38	-0.2	0.48	-0.23	0.11	-0.22	0.44	0.26	-0.07	0.11	0.16	0.2	0.35	0.33	0.54	0.2	-0.04	-0.08	0.19	-0.15	-0.1	-0.15	0.26	0.33	0.21	0.23	0.07	0.05	0.01	0.05	-0.06
DFFA	1	10456522	0.13	0.11	0	0.47	-0.18	0.01	-0.22	0.43	0.35	0.29	-0.36	-0.05	0.08	0.27	0.07	0	0.37	-0.2	0.47	-0.24	0.11	-0.23	0.43	0.25	-0.08	0.11	0.15	0.19	0.34	0.32	0.53	0.19	-0.05	-0.09	0.18	-0.16	-0.11	-0.16	0.25	0.32	0.2	0.22	0.06	0.05	0	0.05	-0.07
TARDBP	1	11012344	0.13	0.1	-0.01	0.47	-0.19	0	-0.23	0.41	0.34	0.28	-0.37	-0.05	0.07	0.26	0.06	-0.02	0.36	-0.2	0.46	-0.26	0.1	-0.24	0.41	0.23	-0.09	0.11	0.15	0.17	0.33	0.32	0.53	0.18	-0.06	-0.1	0.16	-0.18	-0.12	-0.17	0.25	0.31	0.19	0.22	0.04	0.04	-0.01	0.04	-0.08
SRM	1	11054584	0.12	0.1	-0.02	0.46	-0.2	-0.02	-0.23	0.4	0.33	0.28	-0.38	-0.06	0.06	0.25	0.05	-0.03	0.35	-0.21	0.45	-0.27	0.1	-0.25	0.4	0.22	-0.09	0.1	0.15	0.16	0.32	0.31	0.52	0.17	-0.07	-0.11	0.15	-0.19	-0.12	-0.18	0.24	0.3	0.18	0.21	0.02	0.03	-0.01	0.03	-0.09
EXOSC10	1	11066618	0.12	0.1	-0.03	0.46	-0.21	-0.03	-0.24	0.39	0.32	0.27	-0.39	-0.06	0.05	0.25	0.05	-0.05	0.34	-0.21	0.44	-0.28	0.1	-0.27	0.39	0.21	-0.1	0.1	0.14	0.15	0.31	0.3	0.52	0.17	-0.08	-0.12	0.14	-0.2	-0.13	-0.19	0.23	0.29	0.17	0.21	0.01	0.02	-0.02	0.03	-0.1
UBIAD1	1	11273206	0.11	0.1	-0.04	0.44	-0.21	-0.04	-0.25	0.38	0.32	0.26	-0.39	-0.05	0.04	0.24	0.04	-0.06	0.32	-0.21	0.43	-0.3	0.1	-0.28	0.38	0.2	-0.1	0.1	0.14	0.14	0.3	0.29	0.51	0.17	-0.08	-0.13	0.13	-0.22	-0.14	-0.19	0.23	0.29	0.16	0.2	-0.01	0.02	-0.03	0.03	-0.11
FBXO44	1	11654375	0.1	0.09	-0.05	0.43	-0.22	-0.05	-0.26	0.37	0.31	0.26	-0.4	-0.06	0.03	0.23	0.03	-0.07	0.31	-0.22	0.42	-0.31	0.09	-0.28	0.37	0.19	-0.11	0.1	0.14	0.13	0.29	0.27	0.51	0.16	-0.09	-0.13	0.12	-0.23	-0.14	-0.2	0.22	0.28	0.16	0.2	-0.02	0.01	-0.04	0.03	-0.12
FBXO6	1	11664200	0.09	0.09	-0.06	0.43	-0.22	-0.06	-0.26	0.37	0.3	0.25	-0.4	-0.06	0.03	0.22	0.02	-0.09	0.3	-0.22	0.41	-0.32	0.09	-0.29	0.37	0.18	-0.11	0.09	0.13	0.12	0.29	0.26	0.51	0.16	-0.1	-0.14	0.12	-0.24	-0.15	-0.21	0.22	0.27	0.15	0.19	-0.03	0	-0.05	0.02	-0.12
MAD2L2	1	11674480	0.08	0.09	-0.07	0.43	-0.22	-0.07	-0.27	0.36	0.29	0.24	-0.4	-0.06	0.03	0.22	0.02	-0.1	0.29	-0.22	0.4	-0.33	0.09	-0.3	0.36	0.18	-0.12	0.09	0.13	0.11	0.28	0.25	0.51	0.15	-0.1	-0.14	0.12	-0.25	-0.15	-0.21	0.21	0.27	0.15	0.19	-0.04	0	-0.06	0.02	-0.13
CLCN6	1	11806096	0.07	0.09	-0.09	0.42	-0.23	-0.1	-0.28	0.35	0.27	0.23	-0.41	-0.05	0.02	0.21	0	-0.12	0.27	-0.22	0.38	-0.35	0.08	-0.32	0.34	0.17	-0.11	0.07	0.12	0.1	0.27	0.22	0.5	0.15	-0.11	-0.15	0.11	-0.28	-0.16	-0.22	0.19	0.26	0.14	0.18	-0.05	-0.01	-0.08	0.02	-0.14
NPPA	1	11845709	0.07	0.09	-0.09	0.42	-0.23	-0.1	-0.28	0.35	0.27	0.23	-0.41	-0.05	0.02	0.21	0	-0.12	0.27	-0.22	0.38	-0.35	0.08	-0.32	0.34	0.17	-0.11	0.07	0.12	0.1	0.27	0.22	0.5	0.15	-0.11	-0.15	0.11	-0.28	-0.16	-0.22	0.19	0.26	0.14	0.18	-0.05	-0.01	-0.08	0.02	-0.14
PLOD1	1	11934205	0.07	0.08	-0.1	0.41	-0.23	-0.11	-0.29	0.34	0.26	0.23	-0.42	-0.05	0.01	0.2	-0.01	-0.14	0.26	-0.23	0.37	-0.36	0.08	-0.32	0.33	0.16	-0.11	0.06	0.12	0.09	0.26	0.21	0.49	0.14	-0.12	-0.16	0.11	-0.29	-0.16	-0.23	0.18	0.25	0.13	0.18	-0.06	-0.02	-0.1	0.02	-0.15
MFN2	1	11980181	0.07	0.07	-0.11	0.41	-0.23	-0.12	-0.29	0.33	0.25	0.22	-0.42	-0.05	0.01	0.19	-0.02	-0.15	0.25	-0.23	0.36	-0.37	0.07	-0.33	0.33	0.15	-0.11	0.06	0.12	0.09	0.26	0.19	0.48	0.14	-0.12	-0.16	0.11	-0.3	-0.17	-0.24	0.17	0.25	0.13	0.17	-0.06	-0.03	-0.11	0.01	-0.16
MIIP	1	12019466	0.07	0.06	-0.12	0.4	-0.23	-0.13	-0.3	0.33	0.24	0.22	-0.43	-0.05	0	0.18	-0.04	-0.16	0.23	-0.23	0.36	-0.37	0.07	-0.34	0.32	0.14	-0.1	0.05	0.12	0.09	0.25	0.18	0.47	0.14	-0.13	-0.17	0.1	-0.31	-0.17	-0.24	0.17	0.24	0.12	0.17	-0.07	-0.04	-0.12	0.01	-0.16
DHRS3	1	12567910	0.07	0.06	-0.13	0.39	-0.24	-0.14	-0.3	0.32	0.23	0.22	-0.43	-0.05	-0.01	0.17	-0.05	-0.18	0.22	-0.23	0.35	-0.38	0.06	-0.34	0.31	0.13	-0.11	0.04	0.11	0.09	0.25	0.16	0.46	0.14	-0.14	-0.18	0.1	-0.32	-0.17	-0.25	0.16	0.23	0.12	0.17	-0.07	-0.04	-0.13	0.01	-0.17
KAZN	1	13892792	0.06	0.04	-0.14	0.38	-0.24	-0.16	-0.31	0.3	0.21	0.2	-0.44	-0.05	-0.02	0.16	-0.06	-0.2	0.2	-0.24	0.33	-0.4	0.05	-0.36	0.3	0.12	-0.11	0.03	0.11	0.08	0.24	0.14	0.45	0.12	-0.15	-0.18	0.09	-0.33	-0.17	-0.26	0.15	0.21	0.12	0.16	-0.09	-0.06	-0.15	0	-0.18
CASP9	1	15490832	0.05	0.03	-0.16	0.37	-0.25	-0.18	-0.33	0.29	0.19	0.19	-0.44	-0.06	-0.03	0.14	-0.08	-0.23	0.18	-0.24	0.31	-0.42	0.03	-0.37	0.29	0.1	-0.11	0.02	0.1	0.06	0.23	0.12	0.44	0.11	-0.16	-0.2	0.08	-0.35	-0.18	-0.27	0.14	0.2	0.11	0.15	-0.1	-0.07	-0.17	0	-0.19
FBLIM1	1	15756607	0.04	0.02	-0.18	0.36	-0.26	-0.2	-0.34	0.28	0.17	0.18	-0.45	-0.06	-0.05	0.13	-0.09	-0.26	0.16	-0.24	0.29	-0.43	0.02	-0.38	0.27	0.09	-0.12	0.01	0.09	0.05	0.22	0.1	0.43	0.1	-0.17	-0.21	0.07	-0.37	-0.18	-0.28	0.13	0.18	0.11	0.15	-0.12	-0.08	-0.18	-0.01	-0.2
ZBTB17	1	15941869	0.03	0	-0.2	0.35	-0.27	-0.22	-0.35	0.26	0.15	0.17	-0.46	-0.07	-0.06	0.11	-0.11	-0.28	0.14	-0.25	0.27	-0.44	0.02	-0.39	0.26	0.07	-0.12	-0.01	0.09	0.04	0.21	0.08	0.41	0.09	-0.18	-0.22	0.06	-0.39	-0.19	-0.29	0.11	0.16	0.1	0.14	-0.13	-0.09	-0.2	-0.02	-0.21
FBXO42	1	16246840	0.03	-0.02	-0.22	0.34	-0.29	-0.24	-0.36	0.24	0.13	0.16	-0.47	-0.07	-0.08	0.1	-0.12	-0.3	0.12	-0.26	0.24	-0.46	0	-0.41	0.23	0.06	-0.13	-0.02	0.08	0.03	0.19	0.06	0.4	0.08	-0.19	-0.24	0.05	-0.42	-0.2	-0.3	0.1	0.14	0.09	0.13	-0.15	-0.11	-0.22	-0.03	-0.23
SZRD1	1	16352575	0.02	-0.04	-0.24	0.32	-0.3	-0.26	-0.38	0.23	0.11	0.15	-0.48	-0.08	-0.1	0.08	-0.14	-0.33	0.1	-0.26	0.21	-0.47	-0.01	-0.42	0.21	0.05	-0.14	-0.04	0.08	0.02	0.17	0.04	0.38	0.07	-0.21	-0.25	0.04	-0.44	-0.2	-0.31	0.09	0.12	0.08	0.12	-0.16	-0.12	-0.24	-0.04	-0.24
NECAP2	1	16440721	0.01	-0.06	-0.26	0.31	-0.32	-0.28	-0.39	0.21	0.09	0.14	-0.49	-0.08	-0.11	0.06	-0.15	-0.35	0.08	-0.27	0.19	-0.49	-0.02	-0.44	0.19	0.03	-0.14	-0.05	0.07	0.01	0.15	0.01	0.37	0.07	-0.22	-0.26	0.03	-0.46	-0.21	-0.32	0.08	0.1	0.06	0.11	-0.18	-0.14	-0.26	-0.05	-0.25
SDHB	1	17018722	0	-0.07	-0.28	0.3	-0.33	-0.31	-0.4	0.2	0.07	0.12	-0.5	-0.07	-0.13	0.04	-0.16	-0.37	0.06	-0.27	0.16	-0.5	-0.03	-0.45	0.17	0.02	-0.15	-0.07	0.06	0	0.13	-0.01	0.36	0.07	-0.23	-0.27	0.02	-0.48	-0.21	-0.33	0.07	0.09	0.05	0.1	-0.2	-0.15	-0.28	-0.06	-0.26
RCC2	1	17406760	-0.01	-0.1	-0.31	0.27	-0.36	-0.35	-0.42	0.17	0.04	0.11	-0.51	-0.06	-0.15	0.01	-0.17	-0.42	0.03	-0.27	0.12	-0.52	-0.06	-0.48	0.14	0	-0.16	-0.1	0.06	-0.02	0.1	-0.04	0.34	0.07	-0.24	-0.28	0	-0.53	-0.21	-0.35	0.06	0.05	0.03	0.09	-0.23	-0.16	-0.31	-0.07	-0.28
IGSF21	1	18107798	-0.02	-0.11	-0.32	0.26	-0.38	-0.36	-0.42	0.16	0.02	0.1	-0.51	-0.05	-0.16	0	-0.18	-0.44	0.01	-0.27	0.1	-0.53	-0.07	-0.49	0.13	-0.01	-0.17	-0.11	0.06	-0.02	0.09	-0.06	0.33	0.07	-0.25	-0.29	-0.01	-0.55	-0.21	-0.36	0.05	0.04	0.03	0.08	-0.25	-0.17	-0.32	-0.07	-0.28
EMC1	1	19215660	-0.02	-0.12	-0.33	0.24	-0.39	-0.38	-0.43	0.15	0	0.09	-0.51	-0.05	-0.17	-0.01	-0.19	-0.45	0	-0.27	0.07	-0.54	-0.07	-0.5	0.12	-0.01	-0.18	-0.13	0.07	-0.03	0.07	-0.08	0.33	0.08	-0.26	-0.29	-0.01	-0.57	-0.21	-0.37	0.04	0.02	0.02	0.08	-0.26	-0.18	-0.34	-0.07	-0.29
MRTO4	1	19251805	-0.03	-0.13	-0.35	0.23	-0.4	-0.39	-0.44	0.14	-0.01	0.08	-0.51	-0.04	-0.17	-0.03	-0.19	-0.47	-0.02	-0.27	0.05	-0.55	-0.08	-0.52	0.11	-0.03	-0.18	-0.14	0.07	-0.04	0.06	-0.1	0.32	0.08	-0.27	-0.3	-0.02	-0.59	-0.21	-0.38	0.03	0.01	0.01	0.07	-0.27	-0.18	-0.36	-0.07	-0.3
AKR7A2	1	19303965	-0.03	-0.14	-0.36	0.22	-0.42	-0.4	-0.46	0.12	-0.03	0.08	-0.51	-0.04	-0.18	-0.04	-0.2	-0.49	-0.04	-0.27	0.03	-0.56	-0.08	-0.53	0.1	-0.04	-0.19	-0.16	0.07	-0.05	0.05	-0.11	0.31	0.09	-0.28	-0.3	-0.03	-0.61	-0.21	-0.39	0.03	-0.01	-0.01	0.06	-0.29	-0.19	-0.37	-0.07	-0.31
CAPZB	1	19338775	-0.03	-0.15	-0.37	0.21	-0.43	-0.42	-0.47	0.11	-0.05	0.07	-0.51	-0.03	-0.19	-0.06	-0.2	-0.51	-0.06	-0.27	0.01	-0.57	-0.09	-0.54	0.09	-0.06	-0.2	-0.17	0.07	-0.06	0.04	-0.13	0.3	0.09	-0.29	-0.31	-0.03	-0.63	-0.21	-0.4	0.02	-0.02	-0.02	0.05	-0.3	-0.19	-0.4	-0.07	-0.31
CAMK2N1	1	20482391	-0.04	-0.16	-0.38	0.2	-0.44	-0.43	-0.48	0.1	-0.07	0.07	-0.52	-0.03	-0.19	-0.07	-0.21	-0.52	-0.08	-0.26	-0.01	-0.58	-0.1	-0.56	0.08	-0.07	-0.2	-0.18	0.07	-0.07	0.03	-0.15	0.29	0.09	-0.3	-0.32	-0.04	-0.65	-0.21	-0.41	0.01	-0.03	-0.04	0.05	-0.31	-0.2	-0.42	-0.07	-0.32
MUL1	1	20499448	-0.04	-0.17	-0.39	0.19	-0.45	-0.44	-0.49	0.09	-0.08	0.07	-0.52	-0.02	-0.2	-0.09	-0.21	-0.53	-0.1	-0.26	-0.03	-0.58	-0.11	-0.57	0.07	-0.08	-0.21	-0.18	0.07	-0.07	0.02	-0.17	0.28	0.1	-0.31	-0.32	-0.04	-0.67	-0.21	-0.42	0	-0.05	-0.05	0.04	-0.31	-0.2	-0.44	-0.07	-0.33
DDOST	1	20651767	-0.04	-0.19	-0.4	0.18	-0.47	-0.45	-0.5	0.07	-0.09	0.06	-0.52	-0.02	-0.21	-0.11	-0.22	-0.55	-0.12	-0.25	-0.05	-0.6	-0.11	-0.58	0.06	-0.1	-0.22	-0.19	0.07	-0.08	0.01	-0.19	0.27	0.1	-0.32	-0.33	-0.05	-0.7	-0.21	-0.43	0	-0.06	-0.07	0.03	-0.32	-0.21	-0.46	-0.07	-0.34
HP1BP3	1	20740266	-0.04	-0.2	-0.41	0.16	-0.47	-0.46	-0.5	0.06	-0.1	0.06	-0.52	-0.02	-0.22	-0.13	-0.22	-0.56	-0.14	-0.24	-0.06	-0.61	-0.12	-0.59	0.06	-0.11	-0.23	-0.2	0.06	-0.08	0	-0.2	0.26	0.1	-0.32	-0.34	-0.05	-0.72	-0.21	-0.44	-0.01	-0.08	-0.09	0.03	-0.33	-0.21	-0.48	-0.08	-0.35
EIF4G3	1	20806292	-0.04	-0.21	-0.42	0.15	-0.48	-0.47	-0.51	0.05	-0.12	0.06	-0.53	-0.01	-0.23	-0.15	-0.23	-0.57	-0.15	-0.24	-0.08	-0.61	-0.12	-0.6	0.05	-0.13	-0.24	-0.2	0.05	-0.08	-0.01	-0.22	0.25	0.11	-0.33	-0.34	-0.05	-0.74	-0.21	-0.45	-0.01	-0.1	-0.11	0.02	-0.33	-0.21	-0.51	-0.08	-0.36
RAP1GAP	1	21596215	-0.04	-0.22	-0.43	0.14	-0.49	-0.48	-0.51	0.04	-0.13	0.06	-0.53	-0.01	-0.24	-0.17	-0.24	-0.58	-0.16	-0.23	-0.1	-0.61	-0.12	-0.61	0.04	-0.14	-0.25	-0.21	0.05	-0.09	-0.02	-0.24	0.24	0.12	-0.34	-0.35	-0.05	-0.76	-0.21	-0.46	-0.01	-0.11	-0.13	0.01	-0.34	-0.21	-0.53	-0.09	-0.37
USP48	1	21678298	-0.04	-0.23	-0.44	0.13	-0.5	-0.5	-0.51	0.03	-0.14	0.05	-0.53	-0.01	-0.25	-0.19	-0.24	-0.59	-0.18	-0.22	-0.12	-0.61	-0.12	-0.62	0.03	-0.16	-0.26	-0.22	0.04	-0.09	-0.03	-0.25	0.23	0.12	-0.34	-0.36	-0.05	-0.78	-0.21	-0.47	-0.02	-0.13	-0.15	0.01	-0.35	-0.21	-0.55	-0.09	-0.38
CDC42	1	22025511	-0.04	-0.25	-0.45	0.12	-0.51	-0.51	-0.52	0.02	-0.14	0.05	-0.54	-0.01	-0.26	-0.22	-0.25	-0.6	-0.19	-0.22	-0.13	-0.61	-0.13	-0.62	0.02	-0.17	-0.27	-0.22	0.03	-0.1	-0.04	-0.27	0.21	0.12	-0.35	-0.36	-0.05	-0.8	-0.21	-0.48	-0.02	-0.15	-0.17	0	-0.35	-0.21	-0.57	-0.1	-0.39
C1QC	1	22643633	-0.04	-0.27	-0.46	0.11	-0.53	-0.54	-0.52	0.01	-0.15	0.04	-0.53	0	-0.27	-0.26	-0.26	-0.61	-0.2	-0.21	-0.15	-0.61	-0.14	-0.64	0	-0.19	-0.29	-0.23	0.02	-0.1	-0.05	-0.29	0.2	0.13	-0.37	-0.36	-0.05	-0.84	-0.21	-0.49	-0.03	-0.18	-0.2	0	-0.36	-0.21	-0.61	-0.1	-0.4
HNRNPR	1	23303771	-0.03	-0.28	-0.46	0.11	-0.53	-0.55	-0.51	0.01	-0.15	0.04	-0.52	0.02	-0.26	-0.29	-0.26	-0.6	-0.2	-0.19	-0.15	-0.59	-0.14	-0.64	0.01	-0.19	-0.29	-0.22	0.03	-0.1	-0.05	-0.29	0.21	0.15	-0.36	-0.34	-0.04	-0.86	-0.19	-0.48	-0.03	-0.19	-0.22	0	-0.35	-0.2	-0.65	-0.09	-0.4
ID3	1	23557926	-0.03	-0.28	-0.47	0.11	-0.53	-0.56	-0.51	0.01	-0.15	0.04	-0.51	0.04	-0.26	-0.31	-0.26	-0.6	-0.2	-0.18	-0.15	-0.58	-0.14	-0.64	0.01	-0.19	-0.29	-0.22	0.04	-0.1	-0.05	-0.29	0.21	0.16	-0.36	-0.33	-0.04	-0.87	-0.18	-0.48	-0.02	-0.19	-0.22	0.01	-0.35	-0.2	-0.66	-0.09	-0.4
RPL11	1	23691742	-0.03	-0.29	-0.47	0.11	-0.53	-0.57	-0.51	0.01	-0.15	0.04	-0.49	0.04	-0.26	-0.32	-0.26	-0.59	-0.2	-0.17	-0.15	-0.57	-0.14	-0.64	0.01	-0.19	-0.29	-0.22	0.04	-0.1	-0.05	-0.29	0.21	0.17	-0.35	-0.33	-0.04	-0.87	-0.17	-0.47	-0.02	-0.19	-0.23	0.01	-0.34	-0.2	-0.68	-0.08	-0.4
PITHD1	1	23778418	-0.02	-0.29	-0.46	0.12	-0.53	-0.57	-0.5	0.01	-0.15	0.04	-0.48	0.06	-0.26	-0.33	-0.26	-0.58	-0.2	-0.17	-0.15	-0.56	-0.14	-0.63	0.02	-0.19	-0.28	-0.22	0.04	-0.09	-0.05	-0.29	0.22	0.19	-0.35	-0.32	-0.04	-0.87	-0.16	-0.46	-0.01	-0.19	-0.24	0.01	-0.33	-0.2	-0.69	-0.08	-0.4
LYPLA2	1	23791145	-0.02	-0.29	-0.46	0.12	-0.53	-0.57	-0.5	0.01	-0.15	0.04	-0.47	0.08	-0.25	-0.34	-0.26	-0.57	-0.2	-0.16	-0.15	-0.54	-0.14	-0.62	0.02	-0.18	-0.28	-0.22	0.04	-0.07	-0.05	-0.29	0.22	0.2	-0.34	-0.31	-0.04	-0.87	-0.15	-0.45	-0.01	-0.19	-0.25	0.02	-0.32	-0.2	-0.71	-0.07	-0.4
FUCA1	1	23845077	0.01	-0.29	-0.44	0.13	-0.52	-0.57	-0.5	0.03	-0.15	0.03	-0.43	0.11	-0.25	-0.36	-0.26	-0.54	-0.2	-0.14	-0.14	-0.5	-0.14	-0.61	0.04	-0.18	-0.27	-0.22	0.05	-0.04	-0.04	-0.29	0.22	0.24	-0.33	-0.29	-0.04	-0.87	-0.12	-0.42	0	-0.19	-0.27	0.03	-0.3	-0.2	-0.75	-0.05	-0.39
PNRC2	1	23956839	0.01	-0.29	-0.44	0.13	-0.52	-0.57	-0.5	0.03	-0.15	0.02	-0.41	0.13	-0.24	-0.36	-0.26	-0.53	-0.19	-0.13	-0.14	-0.48	-0.14	-0.6	0.06	-0.18	-0.26	-0.22	0.06	-0.02	-0.04	-0.29	0.22	0.25	-0.32	-0.28	-0.03	-0.87	-0.1	-0.41	0.01	-0.19	-0.28	0.04	-0.29	-0.2	-0.76	-0.04	-0.38
SRSF10	1	23964347	0.02	-0.29	-0.43	0.13	-0.51	-0.57	-0.49	0.04	-0.15	0.01	-0.4	0.14	-0.24	-0.37	-0.26	-0.52	-0.19	-0.13	-0.13	-0.47	-0.14	-0.59	0.07	-0.18	-0.25	-0.22	0.06	-0.01	-0.03	-0.29	0.23	0.27	-0.31	-0.27	-0.02	-0.86	-0.09	-0.4	0.01	-0.19	-0.28	0.04	-0.28	-0.2	-0.77	-0.04	-0.37
SRRM1	1	24631716	0.03	-0.29	-0.42	0.14	-0.5	-0.56	-0.49	0.05	-0.15	0.01	-0.38	0.15	-0.24	-0.37	-0.26	-0.51	-0.19	-0.12	-0.13	-0.45	-0.14	-0.59	0.08	-0.17	-0.25	-0.22	0.07	0	-0.02	-0.29	0.23	0.29	-0.31	-0.25	-0.01	-0.86	-0.08	-0.38	0.02	-0.19	-0.29	0.05	-0.27	-0.2	-0.77	-0.03	-0.37
CLIC4	1	24745382	0.03	-0.29	-0.41	0.15	-0.49	-0.55	-0.48	0.05	-0.15	0.01	-0.37	0.16	-0.24	-0.37	-0.25	-0.49	-0.18	-0.12	-0.12	-0.44	-0.14	-0.59	0.09	-0.17	-0.24	-0.22	0.08	0.02	-0.01	-0.29	0.24	0.3	-0.3	-0.23	0	-0.86	-0.07	-0.37	0.03	-0.19	-0.29	0.06	-0.26	-0.19	-0.77	-0.02	-0.36
SYF2	1	25222276	0.04	-0.29	-0.4	0.15	-0.48	-0.54	-0.48	0.06	-0.15	0	-0.36	0.17	-0.23	-0.37	-0.24	-0.48	-0.18	-0.11	-0.12	-0.42	-0.14	-0.58	0.1	-0.16	-0.23	-0.22	0.09	0.03	0	-0.29	0.24	0.32	-0.29	-0.22	0.02	-0.85	-0.06	-0.36	0.03	-0.19	-0.29	0.06	-0.25	-0.18	-0.78	-0.02	-0.35
TMEM50A	1	25338317	0.05	-0.29	-0.39	0.15	-0.47	-0.53	-0.47	0.06	-0.15	0	-0.34	0.17	-0.23	-0.38	-0.23	-0.46	-0.18	-0.09	-0.12	-0.4	-0.14	-0.57	0.11	-0.16	-0.23	-0.22	0.09	0.05	0	-0.29	0.24	0.33	-0.28	-0.21	0.03	-0.85	-0.05	-0.35	0.04	-0.19	-0.3	0.07	-0.24	-0.17	-0.78	-0.02	-0.34
MTFR1L	1	25818640	0.06	-0.3	-0.38	0.16	-0.46	-0.52	-0.47	0.07	-0.14	0	-0.33	0.17	-0.22	-0.38	-0.23	-0.45	-0.17	-0.08	-0.12	-0.39	-0.14	-0.57	0.12	-0.15	-0.22	-0.22	0.1	0.06	0.01	-0.29	0.24	0.34	-0.28	-0.2	0.04	-0.84	-0.04	-0.34	0.04	-0.19	-0.3	0.08	-0.23	-0.16	-0.78	-0.01	-0.33
STMN1	1	25884181	0.07	-0.3	-0.37	0.17	-0.46	-0.51	-0.46	0.08	-0.14	0	-0.32	0.18	-0.22	-0.37	-0.22	-0.44	-0.16	-0.07	-0.12	-0.37	-0.14	-0.57	0.13	-0.15	-0.21	-0.22	0.11	0.08	0.01	-0.28	0.25	0.35	-0.27	-0.19	0.05	-0.84	-0.03	-0.33	0.05	-0.19	-0.3	0.09	-0.22	-0.15	-0.78	-0.01	-0.32
ZNF593	1	26169908	0.08	-0.31	-0.37	0.17	-0.46	-0.5	-0.45	0.08	-0.14	0.01	-0.31	0.18	-0.21	-0.38	-0.21	-0.43	-0.16	-0.06	-0.11	-0.35	-0.14	-0.56	0.14	-0.15	-0.21	-0.22	0.11	0.09	0.02	-0.28	0.25	0.36	-0.26	-0.17	0.05	-0.83	-0.03	-0.32	0.05	-0.19	-0.31	0.09	-0.21	-0.15	-0.78	-0.01	-0.31
SH3BGRL3	1	26280086	0.09	-0.31	-0.36	0.17	-0.46	-0.49	-0.45	0.08	-0.14	0.02	-0.3	0.18	-0.21	-0.38	-0.2	-0.42	-0.16	-0.05	-0.11	-0.34	-0.14	-0.56	0.15	-0.15	-0.2	-0.22	0.12	0.11	0.02	-0.27	0.25	0.37	-0.26	-0.17	0.05	-0.83	-0.02	-0.31	0.05	-0.19	-0.32	0.1	-0.2	-0.14	-0.78	-0.01	-0.3
DHDDS	1	26432282	0.09	-0.31	-0.35	0.18	-0.46	-0.48	-0.45	0.09	-0.13	0.02	-0.29	0.18	-0.21	-0.39	-0.18	-0.4	-0.15	-0.04	-0.11	-0.32	-0.14	-0.56	0.16	-0.15	-0.2	-0.21	0.13	0.12	0.03	-0.26	0.25	0.38	-0.25	-0.16	0.05	-0.82	-0.01	-0.3	0.06	-0.19	-0.33	0.1	-0.19	-0.14	-0.77	-0.01	-0.29
HMGN2	1	26472440	0.09	-0.31	-0.33	0.18	-0.47	-0.47	-0.44	0.09	-0.12	0.03	-0.27	0.18	-0.21	-0.39	-0.17	-0.38	-0.15	-0.03	-0.11	-0.31	-0.14	-0.55	0.17	-0.15	-0.2	-0.21	0.13	0.13	0.04	-0.25	0.25	0.39	-0.24	-0.15	0.06	-0.82	-0.01	-0.29	0.07	-0.19	-0.33	0.11	-0.19	-0.13	-0.76	-0.01	-0.28
GPN2	1	26876132	0.09	-0.31	-0.32	0.19	-0.47	-0.45	-0.44	0.1	-0.11	0.03	-0.26	0.18	-0.2	-0.39	-0.15	-0.36	-0.14	-0.02	-0.11	-0.29	-0.14	-0.55	0.18	-0.14	-0.2	-0.2	0.14	0.13	0.04	-0.25	0.26	0.4	-0.23	-0.13	0.06	-0.81	0	-0.28	0.09	-0.19	-0.33	0.11	-0.19	-0.12	-0.75	-0.01	-0.27
NUDC	1	26900238	0.09	-0.3	-0.3	0.19	-0.47	-0.44	-0.44	0.11	-0.11	0.04	-0.25	0.18	-0.2	-0.39	-0.14	-0.35	-0.14	-0.01	-0.11	-0.28	-0.13	-0.54	0.19	-0.13	-0.2	-0.2	0.14	0.14	0.05	-0.24	0.26	0.41	-0.23	-0.12	0.06	-0.81	0	-0.27	0.1	-0.19	-0.33	0.12	-0.19	-0.1	-0.75	0	-0.26
TMEM222	1	27322145	0.09	-0.3	-0.29	0.2	-0.47	-0.43	-0.44	0.12	-0.1	0.04	-0.24	0.18	-0.19	-0.38	-0.12	-0.33	-0.13	0	-0.11	-0.27	-0.13	-0.53	0.19	-0.13	-0.2	-0.19	0.14	0.15	0.05	-0.23	0.28	0.42	-0.22	-0.1	0.06	-0.8	0.01	-0.26	0.1	-0.19	-0.34	0.12	-0.19	-0.09	-0.74	0	-0.26
WASF2	1	27404230	0.09	-0.29	-0.28	0.2	-0.47	-0.41	-0.43	0.12	-0.1	0.04	-0.23	0.18	-0.18	-0.37	-0.1	-0.31	-0.12	0.01	-0.11	-0.26	-0.12	-0.53	0.2	-0.12	-0.2	-0.19	0.15	0.16	0.06	-0.21	0.28	0.42	-0.21	-0.09	0.06	-0.8	0.01	-0.25	0.11	-0.18	-0.34	0.12	-0.19	-0.07	-0.73	0	-0.25
IFI6	1	27666064	0.09	-0.28	-0.26	0.21	-0.47	-0.4	-0.43	0.13	-0.1	0.04	-0.22	0.18	-0.17	-0.37	-0.09	-0.29	-0.12	0.01	-0.11	-0.25	-0.12	-0.53	0.21	-0.12	-0.2	-0.18	0.15	0.16	0.07	-0.2	0.3	0.43	-0.2	-0.08	0.06	-0.79	0.02	-0.24	0.12	-0.17	-0.35	0.12	-0.19	-0.06	-0.71	0	-0.24
FAM76A	1	27725979	0.09	-0.27	-0.24	0.22	-0.47	-0.39	-0.42	0.14	-0.09	0.04	-0.21	0.18	-0.16	-0.36	-0.07	-0.26	-0.11	0.01	-0.1	-0.24	-0.11	-0.53	0.22	-0.11	-0.19	-0.17	0.15	0.17	0.07	-0.18	0.31	0.44	-0.19	-0.07	0.07	-0.78	0.02	-0.23	0.12	-0.16	-0.36	0.12	-0.19	-0.05	-0.7	0	-0.23
STX12	1	27773219	0.09	-0.25	-0.22	0.22	-0.46	-0.37	-0.41	0.15	-0.08	0.04	-0.2	0.18	-0.15	-0.36	-0.06	-0.24	-0.1	0.02	-0.09	-0.23	-0.11	-0.53	0.22	-0.11	-0.19	-0.16	0.15	0.18	0.08	-0.17	0.32	0.45	-0.18	-0.06	0.07	-0.77	0.02	-0.22	0.12	-0.15	-0.36	0.12	-0.2	-0.04	-0.68	0	-0.22
RPA2	1	27891524	0.09	-0.22	-0.18	0.23	-0.44	-0.35	-0.38	0.16	-0.07	0.04	-0.18	0.18	-0.12	-0.34	-0.04	-0.19	-0.07	0.04	-0.06	-0.22	-0.1	-0.52	0.25	-0.1	-0.18	-0.15	0.16	0.2	0.1	-0.14	0.35	0.47	-0.16	-0.04	0.08	-0.75	0.02	-0.2	0.13	-0.12	-0.37	0.12	-0.21	-0.01	-0.64	0	-0.2
EYA3	1	27970344	0.09	-0.2	-0.16	0.23	-0.43	-0.33	-0.37	0.18	-0.05	0.04	-0.17	0.17	-0.11	-0.33	-0.02	-0.17	-0.06	0.04	-0.05	-0.21	-0.1	-0.51	0.26	-0.09	-0.17	-0.14	0.17	0.2	0.11	-0.12	0.36	0.47	-0.15	-0.03	0.08	-0.73	0.02	-0.19	0.14	-0.11	-0.36	0.12	-0.2	0	-0.62	0	-0.19
DNAJC8	1	28199456	0.09	-0.18	-0.14	0.24	-0.42	-0.32	-0.36	0.18	-0.04	0.04	-0.16	0.17	-0.09	-0.32	-0.01	-0.15	-0.04	0.05	-0.03	-0.21	-0.09	-0.51	0.28	-0.09	-0.16	-0.12	0.18	0.21	0.12	-0.11	0.37	0.47	-0.15	-0.01	0.08	-0.72	0.02	-0.18	0.14	-0.11	-0.35	0.13	-0.2	0.02	-0.6	0	-0.18
SESN2	1	28259518	0.09	-0.15	-0.12	0.25	-0.41	-0.3	-0.35	0.2	-0.03	0.05	-0.15	0.16	-0.08	-0.31	-0.01	-0.13	-0.03	0.05	-0.02	-0.2	-0.09	-0.5	0.29	-0.08	-0.15	-0.11	0.18	0.22	0.13	-0.09	0.38	0.47	-0.14	0	0.08	-0.7	0.02	-0.17	0.15	-0.1	-0.35	0.13	-0.2	0.02	-0.59	0	-0.17
PHACTR4	1	28369582	0.09	-0.14	-0.1	0.25	-0.4	-0.28	-0.34	0.21	-0.02	0.05	-0.14	0.15	-0.06	-0.3	0	-0.11	-0.02	0.05	0	-0.19	-0.08	-0.5	0.31	-0.08	-0.15	-0.09	0.18	0.23	0.14	-0.08	0.39	0.47	-0.13	0.01	0.08	-0.69	0.02	-0.16	0.15	-0.08	-0.34	0.14	-0.2	0.03	-0.57	0	-0.16
TRNAU1AP	1	28553085	0.09	-0.12	-0.08	0.26	-0.4	-0.27	-0.33	0.22	0	0.05	-0.14	0.13	-0.05	-0.29	0	-0.09	-0.02	0.05	0.01	-0.19	-0.07	-0.5	0.32	-0.08	-0.14	-0.08	0.17	0.24	0.15	-0.07	0.39	0.46	-0.12	0.01	0.08	-0.68	0.02	-0.15	0.16	-0.07	-0.34	0.14	-0.2	0.04	-0.56	0	-0.16
TAF12	1	28589323	0.09	-0.1	-0.06	0.26	-0.39	-0.25	-0.32	0.23	0.02	0.06	-0.13	0.11	-0.03	-0.28	0.01	-0.07	-0.01	0.05	0.03	-0.19	-0.07	-0.49	0.33	-0.08	-0.13	-0.05	0.16	0.25	0.15	-0.05	0.39	0.45	-0.11	0.02	0.08	-0.67	0.02	-0.14	0.16	-0.07	-0.33	0.13	-0.2	0.04	-0.55	0	-0.15
RAB42	1	28592200	0.09	-0.09	-0.05	0.27	-0.38	-0.24	-0.32	0.23	0.02	0.06	-0.12	0.1	-0.02	-0.28	0.02	-0.06	0	0.05	0.04	-0.19	-0.06	-0.49	0.34	-0.08	-0.13	-0.04	0.16	0.25	0.16	-0.04	0.4	0.45	-0.11	0.02	0.08	-0.66	0.02	-0.13	0.16	-0.06	-0.34	0.14	-0.19	0.05	-0.54	0	-0.14
GMEB1	1	28668732	0.09	-0.08	-0.03	0.27	-0.37	-0.23	-0.31	0.24	0.04	0.07	-0.11	0.09	-0.01	-0.27	0.02	-0.05	0	0.05	0.05	-0.18	-0.06	-0.48	0.35	-0.07	-0.12	-0.03	0.16	0.26	0.16	-0.03	0.4	0.45	-0.1	0.03	0.08	-0.65	0.02	-0.12	0.16	-0.06	-0.33	0.14	-0.19	0.06	-0.53	0.01	-0.14
YTHDF2	1	28736621	0.09	-0.06	-0.02	0.27	-0.36	-0.22	-0.3	0.25	0.05	0.08	-0.11	0.08	0.01	-0.26	0.03	-0.03	0.01	0.05	0.06	-0.18	-0.05	-0.48	0.36	-0.07	-0.12	-0.01	0.16	0.27	0.17	-0.01	0.41	0.45	-0.09	0.03	0.08	-0.65	0.02	-0.11	0.16	-0.05	-0.33	0.14	-0.19	0.06	-0.52	0.01	-0.13
SRSF4	1	29147743	0.09	-0.05	-0.01	0.27	-0.36	-0.21	-0.29	0.26	0.07	0.08	-0.1	0.06	0.02	-0.25	0.04	-0.02	0.02	0.05	0.08	-0.18	-0.05	-0.48	0.37	-0.06	-0.11	0.01	0.16	0.28	0.17	0	0.41	0.44	-0.08	0.04	0.08	-0.64	0.02	-0.1	0.16	-0.04	-0.32	0.14	-0.19	0.07	-0.51	0.01	-0.12
MECR	1	29192657	0.09	-0.03	0	0.28	-0.36	-0.2	-0.27	0.27	0.08	0.09	-0.09	0.05	0.03	-0.24	0.05	-0.01	0.02	0.05	0.09	-0.17	-0.04	-0.47	0.37	-0.06	-0.1	0.02	0.16	0.29	0.18	0.01	0.43	0.44	-0.07	0.05	0.08	-0.63	0.02	-0.09	0.16	-0.04	-0.31	0.14	-0.19	0.07	-0.5	0.02	-0.11
LAPTM5	1	30732469	0.09	-0.02	0.01	0.28	-0.35	-0.19	-0.27	0.28	0.09	0.1	-0.09	0.04	0.05	-0.23	0.06	0.01	0.03	0.05	0.11	-0.17	-0.04	-0.47	0.38	-0.06	-0.1	0.03	0.16	0.29	0.18	0.02	0.44	0.44	-0.06	0.06	0.08	-0.62	0.02	-0.08	0.16	-0.03	-0.3	0.14	-0.19	0.07	-0.49	0.02	-0.1
SDC3	1	30869466	0.09	0	0.03	0.29	-0.35	-0.18	-0.26	0.29	0.1	0.1	-0.08	0.03	0.06	-0.21	0.07	0.02	0.05	0.05	0.13	-0.17	-0.03	-0.46	0.39	-0.05	-0.09	0.04	0.17	0.3	0.2	0.04	0.45	0.44	-0.05	0.06	0.09	-0.61	0.03	-0.07	0.16	-0.02	-0.29	0.14	-0.18	0.08	-0.48	0.03	-0.09
PUM1	1	30931506	0.09	0.02	0.04	0.3	-0.34	-0.17	-0.25	0.3	0.12	0.11	-0.07	0.02	0.08	-0.2	0.08	0.04	0.06	0.05	0.15	-0.16	-0.02	-0.46	0.4	-0.05	-0.08	0.05	0.17	0.31	0.2	0.05	0.46	0.44	-0.05	0.07	0.09	-0.6	0.03	-0.06	0.16	0	-0.28	0.14	-0.17	0.08	-0.47	0.05	-0.08
SNRNP40	1	31259568	0.09	0.04	0.05	0.31	-0.33	-0.16	-0.24	0.3	0.13	0.12	-0.06	0	0.09	-0.19	0.09	0.05	0.07	0.05	0.16	-0.16	-0.02	-0.45	0.41	-0.04	-0.07	0.06	0.17	0.31	0.21	0.06	0.47	0.44	-0.04	0.07	0.09	-0.6	0.03	-0.05	0.16	0.01	-0.27	0.14	-0.17	0.08	-0.45	0.06	-0.07
ZCCHC17	1	31296982	0.09	0.06	0.06	0.31	-0.33	-0.15	-0.23	0.31	0.14	0.13	-0.05	-0.01	0.11	-0.18	0.1	0.06	0.07	0.05	0.18	-0.16	-0.02	-0.45	0.41	-0.03	-0.06	0.07	0.17	0.32	0.21	0.07	0.48	0.45	-0.03	0.08	0.09	-0.59	0.03	-0.04	0.16	0.03	-0.26	0.14	-0.16	0.08	-0.44	0.07	-0.07
PEF1	1	31629866	0.09	0.08	0.07	0.32	-0.32	-0.14	-0.22	0.32	0.16	0.14	-0.04	-0.02	0.12	-0.16	0.11	0.07	0.08	0.05	0.19	-0.17	-0.02	-0.45	0.42	-0.03	-0.04	0.09	0.17	0.32	0.21	0.09	0.49	0.45	-0.03	0.09	0.09	-0.58	0.03	-0.03	0.16	0.05	-0.24	0.15	-0.15	0.08	-0.42	0.09	-0.06
COL16A1	1	31652263	0.08	0.1	0.08	0.33	-0.32	-0.12	-0.22	0.33	0.16	0.14	-0.03	-0.03	0.14	-0.15	0.12	0.07	0.08	0.05	0.21	-0.17	-0.01	-0.44	0.43	-0.02	-0.03	0.1	0.17	0.33	0.21	0.1	0.5	0.45	-0.02	0.09	0.1	-0.57	0.03	-0.02	0.16	0.06	-0.23	0.15	-0.15	0.08	-0.41	0.1	-0.05
PTP4A2	1	31906421	0.08	0.12	0.09	0.34	-0.31	-0.11	-0.22	0.34	0.17	0.15	-0.02	-0.04	0.15	-0.13	0.13	0.08	0.08	0.05	0.22	-0.17	0	-0.44	0.43	-0.01	-0.02	0.1	0.17	0.33	0.21	0.1	0.5	0.45	-0.01	0.09	0.1	-0.56	0.03	-0.01	0.16	0.08	-0.22	0.15	-0.14	0.08	-0.4	0.11	-0.04
KHDRBS1	1	32013868	0.08	0.13	0.1	0.34	-0.31	-0.1	-0.21	0.34	0.17	0.16	-0.01	-0.05	0.16	-0.12	0.13	0.09	0.08	0.05	0.22	-0.18	0	-0.44	0.44	-0.01	-0.01	0.1	0.17	0.34	0.21	0.11	0.5	0.45	0	0.09	0.1	-0.56	0.03	0	0.16	0.09	-0.21	0.15	-0.14	0.08	-0.38	0.12	-0.03
TMEM39B	1	32072031	0.08	0.15	0.1	0.34	-0.3	-0.09	-0.21	0.35	0.18	0.16	-0.01	-0.06	0.17	-0.11	0.13	0.09	0.08	0.05	0.23	-0.18	0	-0.43	0.44	-0.01	0	0.1	0.16	0.35	0.22	0.11	0.5	0.45	0	0.09	0.1	-0.55	0.03	0	0.16	0.11	-0.2	0.15	-0.14	0.08	-0.37	0.13	-0.02
KPNA6	1	32108056	0.08	0.16	0.1	0.34	-0.3	-0.08	-0.2	0.36	0.19	0.17	0	-0.08	0.18	-0.1	0.13	0.09	0.08	0.05	0.24	-0.19	0	-0.43	0.44	-0.01	0	0.1	0.16	0.35	0.22	0.11	0.5	0.45	0	0.09	0.09	-0.55	0.02	0	0.16	0.11	-0.19	0.15	-0.14	0.08	-0.36	0.14	-0.02
TXLNA	1	32179675	0.08	0.17	0.1	0.34	-0.3	-0.07	-0.2	0.36	0.19	0.18	0	-0.09	0.19	-0.09	0.13	0.09	0.08	0.05	0.24	-0.2	0	-0.43	0.44	-0.01	0	0.1	0.15	0.36	0.22	0.11	0.5	0.45	0	0.09	0.09	-0.54	0.02	0	0.15	0.12	-0.18	0.15	-0.14	0.08	-0.35	0.15	-0.01
CCDC28B	1	32200386	0.08	0.18	0.1	0.34	-0.29	-0.06	-0.2	0.37	0.2	0.19	0	-0.1	0.19	-0.08	0.13	0.09	0.08	0.05	0.25	-0.21	0	-0.43	0.44	-0.01	0	0.1	0.15	0.37	0.23	0.11	0.49	0.44	-0.01	0.09	0.09	-0.54	0.02	0	0.15	0.12	-0.18	0.15	-0.14	0.08	-0.35	0.16	-0.01
EIF3I	1	32221928	0.07	0.19	0.1	0.34	-0.29	-0.05	-0.19	0.38	0.2	0.19	0	-0.11	0.2	-0.07	0.13	0.09	0.08	0.05	0.25	-0.23	0	-0.44	0.44	-0.01	0	0.1	0.15	0.36	0.23	0.11	0.49	0.44	-0.01	0.09	0.09	-0.54	0.02	0	0.14	0.12	-0.17	0.14	-0.14	0.08	-0.34	0.17	0
HDAC1	1	32292083	0.07	0.19	0.1	0.34	-0.29	-0.05	-0.19	0.39	0.21	0.2	0	-0.12	0.21	-0.07	0.13	0.09	0.08	0.05	0.25	-0.24	0	-0.44	0.44	-0.02	0	0.1	0.15	0.35	0.23	0.11	0.49	0.44	-0.02	0.09	0.09	-0.54	0.02	0	0.14	0.12	-0.16	0.14	-0.14	0.08	-0.34	0.18	0
MARCKSL1	1	32333839	0.06	0.19	0.1	0.34	-0.29	-0.05	-0.18	0.4	0.21	0.2	0	-0.14	0.22	-0.06	0.13	0.09	0.08	0.05	0.25	-0.25	0	-0.45	0.43	-0.02	0.01	0.1	0.15	0.35	0.23	0.11	0.49	0.44	-0.02	0.09	0.09	-0.54	0.02	0	0.14	0.12	-0.15	0.14	-0.14	0.08	-0.34	0.18	0
BSDC1	1	32365103	0.06	0.19	0.1	0.35	-0.3	-0.05	-0.17	0.4	0.22	0.21	0	-0.15	0.22	-0.05	0.13	0.09	0.08	0.05	0.25	-0.27	0	-0.45	0.42	-0.03	0.01	0.1	0.15	0.34	0.23	0.11	0.48	0.44	-0.03	0.09	0.09	-0.54	0.01	0	0.13	0.12	-0.15	0.13	-0.14	0.08	-0.34	0.18	0
ZBTB8A	1	32539427	0.04	0.18	0.1	0.35	-0.3	-0.06	-0.17	0.39	0.22	0.22	0	-0.16	0.23	-0.05	0.13	0.09	0.08	0.05	0.24	-0.29	0	-0.45	0.4	-0.04	0.01	0.1	0.14	0.33	0.22	0.11	0.47	0.43	-0.04	0.09	0.09	-0.54	0	-0.01	0.13	0.12	-0.13	0.13	-0.13	0.08	-0.34	0.18	0
ZBTB8OS	1	32600172	0.04	0.19	0.1	0.34	-0.3	-0.06	-0.17	0.39	0.23	0.22	0	-0.18	0.23	-0.04	0.13	0.09	0.07	0.05	0.24	-0.29	0	-0.45	0.4	-0.04	0.01	0.1	0.14	0.32	0.22	0.11	0.46	0.43	-0.04	0.09	0.09	-0.54	-0.01	-0.01	0.12	0.12	-0.13	0.12	-0.14	0.08	-0.33	0.18	0
RBBP4	1	32651142	0.03	0.19	0.1	0.34	-0.3	-0.06	-0.17	0.39	0.23	0.22	0	-0.19	0.24	-0.03	0.13	0.09	0.07	0.05	0.24	-0.31	0	-0.46	0.39	-0.05	0.01	0.1	0.13	0.32	0.21	0.11	0.45	0.42	-0.04	0.09	0.08	-0.54	-0.01	-0.01	0.12	0.12	-0.12	0.11	-0.14	0.08	-0.34	0.18	0
S100PBP	1	32816767	0.02	0.19	0.1	0.34	-0.3	-0.07	-0.17	0.38	0.23	0.23	0	-0.2	0.24	-0.04	0.13	0.08	0.06	0.05	0.23	-0.32	-0.01	-0.46	0.38	-0.06	0	0.1	0.13	0.31	0.2	0.11	0.44	0.41	-0.05	0.07	0.08	-0.55	-0.02	-0.02	0.11	0.12	-0.12	0.11	-0.14	0.08	-0.34	0.18	0
AK2	1	33007940	0.01	0.19	0.09	0.33	-0.31	-0.08	-0.17	0.38	0.23	0.24	-0.01	-0.21	0.24	-0.04	0.12	0.08	0.06	0.05	0.23	-0.34	-0.02	-0.46	0.37	-0.07	0	0.1	0.12	0.3	0.2	0.11	0.43	0.41	-0.06	0.06	0.07	-0.56	-0.03	-0.02	0.1	0.12	-0.11	0.1	-0.14	0.08	-0.35	0.17	0
PHC2	1	33323623	0.01	0.19	0.09	0.33	-0.32	-0.09	-0.17	0.37	0.23	0.24	-0.01	-0.22	0.24	-0.04	0.12	0.08	0.06	0.05	0.23	-0.35	-0.02	-0.46	0.36	-0.08	0	0.1	0.11	0.29	0.19	0.11	0.42	0.4	-0.07	0.05	0.06	-0.56	-0.03	-0.03	0.1	0.12	-0.1	0.09	-0.14	0.08	-0.35	0.18	0
SFPQ	1	35176378	0	0.19	0.09	0.33	-0.33	-0.09	-0.17	0.36	0.22	0.25	-0.02	-0.23	0.24	-0.03	0.12	0.08	0.06	0.04	0.24	-0.37	-0.03	-0.46	0.34	-0.08	0	0.1	0.11	0.27	0.19	0.11	0.41	0.39	-0.08	0.04	0.06	-0.57	-0.04	-0.04	0.09	0.12	-0.09	0.08	-0.14	0.07	-0.36	0.18	0
KIAA0319L	1	35433492	0	0.19	0.07	0.33	-0.34	-0.11	-0.18	0.35	0.22	0.25	-0.02	-0.23	0.23	-0.03	0.12	0.08	0.05	0.04	0.23	-0.39	-0.04	-0.45	0.33	-0.1	-0.01	0.1	0.1	0.25	0.18	0.11	0.39	0.38	-0.1	0.03	0.05	-0.57	-0.05	-0.05	0.08	0.12	-0.07	0.08	-0.13	0.07	-0.38	0.19	0
NCDN	1	35557473	-0.01	0.2	0.07	0.33	-0.34	-0.11	-0.17	0.35	0.22	0.26	-0.02	-0.23	0.24	-0.03	0.11	0.08	0.05	0.03	0.23	-0.4	-0.04	-0.45	0.32	-0.1	-0.01	0.1	0.09	0.24	0.18	0.11	0.39	0.37	-0.1	0.03	0.05	-0.58	-0.05	-0.05	0.08	0.12	-0.07	0.07	-0.14	0.07	-0.38	0.19	0
PSMB2	1	35599541	-0.02	0.2	0.07	0.32	-0.34	-0.12	-0.18	0.35	0.22	0.25	-0.02	-0.24	0.24	-0.02	0.1	0.08	0.05	0.03	0.23	-0.41	-0.05	-0.45	0.31	-0.11	-0.01	0.1	0.09	0.23	0.17	0.11	0.38	0.36	-0.11	0.02	0.05	-0.58	-0.06	-0.06	0.08	0.12	-0.05	0.06	-0.14	0.07	-0.39	0.2	0
C1orf216	1	35713877	-0.02	0.21	0.06	0.32	-0.34	-0.13	-0.18	0.34	0.22	0.25	-0.03	-0.24	0.24	-0.02	0.1	0.08	0.05	0.02	0.23	-0.43	-0.06	-0.45	0.31	-0.11	-0.01	0.1	0.08	0.21	0.16	0.11	0.37	0.35	-0.12	0.01	0.04	-0.58	-0.06	-0.07	0.08	0.12	-0.05	0.06	-0.14	0.07	-0.41	0.21	0
TRAPPC3	1	36136570	-0.03	0.21	0.06	0.32	-0.34	-0.14	-0.17	0.34	0.22	0.25	-0.03	-0.24	0.24	-0.01	0.09	0.07	0.05	0.02	0.23	-0.44	-0.07	-0.46	0.3	-0.12	-0.01	0.1	0.07	0.2	0.15	0.11	0.37	0.34	-0.13	0	0.04	-0.58	-0.07	-0.08	0.07	0.12	-0.04	0.06	-0.14	0.07	-0.42	0.21	0
THRAP3	1	36224432	-0.03	0.21	0.05	0.32	-0.34	-0.15	-0.17	0.33	0.22	0.24	-0.04	-0.24	0.24	-0.01	0.08	0.07	0.05	0.02	0.23	-0.45	-0.08	-0.46	0.29	-0.13	-0.01	0.1	0.06	0.18	0.13	0.11	0.36	0.33	-0.14	-0.01	0.04	-0.58	-0.07	-0.09	0.06	0.12	-0.03	0.05	-0.13	0.06	-0.43	0.22	0
LSM10	1	36391238	-0.03	0.21	0.03	0.32	-0.34	-0.16	-0.17	0.32	0.22	0.24	-0.04	-0.24	0.24	-0.02	0.08	0.07	0.05	0.01	0.23	-0.47	-0.09	-0.46	0.28	-0.13	-0.01	0.1	0.05	0.17	0.12	0.11	0.35	0.32	-0.15	-0.03	0.04	-0.58	-0.08	-0.1	0.06	0.12	-0.03	0.04	-0.13	0.06	-0.45	0.22	0
MRPS15	1	36455718	-0.03	0.21	0.02	0.31	-0.34	-0.17	-0.16	0.32	0.22	0.23	-0.05	-0.24	0.24	-0.02	0.07	0.07	0.05	0.01	0.24	-0.48	-0.09	-0.47	0.27	-0.14	-0.01	0.1	0.04	0.15	0.11	0.11	0.34	0.32	-0.16	-0.03	0.04	-0.58	-0.08	-0.11	0.05	0.12	-0.02	0.03	-0.12	0.05	-0.46	0.23	0
MEAF6	1	37492575	-0.03	0.21	0.01	0.31	-0.34	-0.18	-0.15	0.31	0.23	0.23	-0.05	-0.24	0.24	-0.03	0.07	0.07	0.05	0	0.25	-0.49	-0.1	-0.47	0.26	-0.14	-0.01	0.1	0.04	0.13	0.1	0.11	0.33	0.31	-0.16	-0.04	0.04	-0.58	-0.09	-0.12	0.05	0.12	-0.02	0.03	-0.12	0.04	-0.47	0.23	0
GNL2	1	37566816	-0.03	0.21	0	0.31	-0.33	-0.19	-0.15	0.3	0.23	0.23	-0.05	-0.24	0.24	-0.04	0.06	0.06	0.05	0	0.25	-0.5	-0.11	-0.47	0.26	-0.15	-0.01	0.1	0.04	0.11	0.09	0.11	0.32	0.3	-0.17	-0.04	0.04	-0.58	-0.09	-0.13	0.04	0.11	-0.01	0.03	-0.11	0.04	-0.49	0.24	0
C1orf109	1	37681570	-0.03	0.2	-0.01	0.3	-0.33	-0.2	-0.14	0.29	0.24	0.24	-0.05	-0.24	0.23	-0.04	0.06	0.06	0.05	0	0.25	-0.52	-0.11	-0.47	0.25	-0.15	-0.01	0.1	0.04	0.09	0.08	0.1	0.31	0.29	-0.18	-0.05	0.04	-0.57	-0.1	-0.14	0.04	0.1	-0.01	0.03	-0.1	0.04	-0.51	0.24	0
C1orf122	1	37806979	-0.03	0.2	-0.02	0.3	-0.33	-0.2	-0.13	0.29	0.25	0.24	-0.05	-0.24	0.23	-0.05	0.05	0.05	0.05	0	0.26	-0.53	-0.12	-0.47	0.24	-0.16	-0.01	0.1	0.04	0.07	0.07	0.09	0.29	0.28	-0.19	-0.05	0.03	-0.57	-0.1	-0.15	0.04	0.09	0	0.03	-0.09	0.04	-0.52	0.25	0
SF3A3	1	37956975	-0.03	0.19	-0.03	0.29	-0.33	-0.21	-0.14	0.28	0.25	0.25	-0.05	-0.24	0.22	-0.06	0.04	0.04	0.04	0	0.26	-0.54	-0.13	-0.47	0.23	-0.16	-0.01	0.1	0.04	0.05	0.06	0.09	0.28	0.27	-0.19	-0.05	0.03	-0.57	-0.11	-0.16	0.04	0.08	0	0.03	-0.08	0.03	-0.54	0.25	0
AKIRIN1	1	38991276	-0.03	0.18	-0.04	0.29	-0.33	-0.22	-0.14	0.27	0.25	0.25	-0.06	-0.24	0.22	-0.07	0.04	0.04	0.04	0	0.26	-0.54	-0.13	-0.47	0.22	-0.16	-0.01	0.1	0.03	0.03	0.05	0.09	0.27	0.26	-0.2	-0.05	0.02	-0.58	-0.12	-0.17	0.03	0.08	0.01	0.03	-0.07	0.03	-0.56	0.26	0
NDUFS5	1	39026318	-0.03	0.18	-0.05	0.29	-0.33	-0.22	-0.14	0.26	0.25	0.26	-0.06	-0.24	0.22	-0.07	0.04	0.03	0.03	0	0.26	-0.55	-0.14	-0.47	0.21	-0.16	-0.01	0.1	0.02	0.01	0.05	0.08	0.26	0.25	-0.21	-0.05	0.02	-0.58	-0.13	-0.19	0.03	0.07	0.01	0.03	-0.07	0.03	-0.58	0.27	0
PABPC4	1	39560816	-0.03	0.17	-0.07	0.3	-0.33	-0.23	-0.14	0.25	0.25	0.26	-0.06	-0.24	0.21	-0.08	0.04	0.03	0.03	-0.01	0.26	-0.56	-0.15	-0.47	0.21	-0.16	-0.01	0.1	0.02	0	0.04	0.07	0.24	0.25	-0.22	-0.06	0.02	-0.58	-0.13	-0.2	0.02	0.07	0.01	0.03	-0.06	0.03	-0.6	0.27	0
PPIE	1	39692182	-0.04	0.15	-0.08	0.3	-0.33	-0.24	-0.14	0.24	0.25	0.27	-0.07	-0.23	0.2	-0.09	0.03	0.02	0.02	-0.01	0.26	-0.57	-0.15	-0.46	0.2	-0.16	-0.01	0.09	0.01	-0.02	0.04	0.07	0.24	0.24	-0.23	-0.06	0.02	-0.57	-0.14	-0.2	0.02	0.07	0.01	0.02	-0.06	0.03	-0.62	0.28	0
TRIT1	1	39838110	-0.04	0.14	-0.1	0.3	-0.33	-0.24	-0.14	0.23	0.25	0.27	-0.07	-0.22	0.19	-0.1	0.03	0.02	0.01	-0.01	0.25	-0.58	-0.16	-0.46	0.18	-0.16	-0.01	0.09	0.01	-0.03	0.03	0.06	0.23	0.23	-0.24	-0.07	0.03	-0.57	-0.14	-0.21	0.01	0.06	0.01	0.02	-0.05	0.04	-0.64	0.28	0
CAP1	1	40040233	-0.04	0.13	-0.12	0.3	-0.33	-0.25	-0.14	0.21	0.25	0.28	-0.07	-0.21	0.18	-0.11	0.03	0.01	0.01	-0.01	0.25	-0.59	-0.17	-0.46	0.17	-0.16	-0.01	0.08	0.01	-0.06	0.03	0.06	0.23	0.22	-0.26	-0.07	0.04	-0.56	-0.15	-0.22	0	0.06	0.01	0.01	-0.04	0.05	-0.66	0.29	0
PPT1	1	40071461	-0.05	0.12	-0.13	0.3	-0.33	-0.26	-0.14	0.21	0.25	0.28	-0.08	-0.21	0.18	-0.11	0.03	0	0.01	-0.01	0.25	-0.59	-0.17	-0.46	0.16	-0.16	-0.01	0.07	0.01	-0.07	0.02	0.05	0.23	0.22	-0.26	-0.07	0.04	-0.56	-0.15	-0.23	0	0.06	0.01	0.01	-0.04	0.05	-0.67	0.29	0
RLF	1	40161387	-0.05	0.12	-0.14	0.31	-0.33	-0.26	-0.13	0.2	0.25	0.28	-0.08	-0.2	0.17	-0.12	0.04	0	0.02	-0.01	0.25	-0.6	-0.18	-0.46	0.16	-0.16	-0.01	0.07	0.01	-0.09	0.02	0.05	0.23	0.22	-0.27	-0.07	0.04	-0.55	-0.16	-0.24	0	0.06	0.02	0.01	-0.03	0.06	-0.68	0.3	0
ZMPSTE24	1	40258236	-0.05	0.11	-0.16	0.31	-0.33	-0.27	-0.13	0.19	0.25	0.28	-0.09	-0.19	0.17	-0.12	0.04	0	0.02	-0.01	0.24	-0.6	-0.18	-0.46	0.15	-0.16	-0.01	0.06	0.01	-0.1	0.01	0.05	0.23	0.21	-0.28	-0.07	0.05	-0.54	-0.17	-0.24	0	0.06	0.02	0.01	-0.03	0.07	-0.69	0.3	0
SMAP2	1	40344850	-0.05	0.11	-0.17	0.32	-0.33	-0.27	-0.13	0.18	0.25	0.28	-0.09	-0.19	0.17	-0.13	0.03	0	0.02	-0.01	0.23	-0.61	-0.19	-0.46	0.14	-0.16	-0.01	0.04	0.01	-0.12	0.01	0.04	0.22	0.21	-0.29	-0.07	0.05	-0.53	-0.17	-0.25	0	0.06	0.02	0.01	-0.02	0.07	-0.7	0.31	0
NFYC	1	40691648	-0.05	0.1	-0.17	0.33	-0.32	-0.27	-0.13	0.17	0.25	0.28	-0.09	-0.18	0.17	-0.14	0.03	0	0.02	-0.01	0.23	-0.61	-0.19	-0.45	0.14	-0.16	-0.01	0.04	0.01	-0.13	0	0.04	0.22	0.2	-0.3	-0.07	0.06	-0.52	-0.18	-0.25	0	0.06	0.03	0.01	-0.02	0.08	-0.71	0.31	0
CTPS1	1	40979688	-0.05	0.09	-0.18	0.34	-0.31	-0.28	-0.13	0.16	0.26	0.29	-0.09	-0.17	0.17	-0.14	0.03	0	0.03	-0.01	0.22	-0.61	-0.19	-0.45	0.13	-0.16	-0.01	0.03	0.01	-0.14	0	0.04	0.22	0.2	-0.31	-0.07	0.07	-0.51	-0.18	-0.26	0	0.06	0.03	0.01	-0.01	0.09	-0.72	0.32	0
FOXJ3	1	42176539	-0.05	0.09	-0.18	0.34	-0.31	-0.28	-0.13	0.16	0.26	0.29	-0.09	-0.16	0.17	-0.15	0.02	0	0.03	-0.01	0.21	-0.62	-0.19	-0.45	0.13	-0.15	-0.01	0.03	0.01	-0.14	-0.01	0.04	0.22	0.2	-0.32	-0.07	0.08	-0.49	-0.19	-0.26	0.01	0.06	0.04	0.01	-0.01	0.1	-0.72	0.31	0
PPIH	1	42658423	-0.05	0.08	-0.18	0.34	-0.3	-0.28	-0.12	0.15	0.26	0.29	-0.09	-0.15	0.18	-0.15	0.02	0	0.04	-0.01	0.2	-0.62	-0.19	-0.44	0.13	-0.14	-0.01	0.02	0.01	-0.15	-0.01	0.04	0.21	0.2	-0.33	-0.07	0.09	-0.48	-0.19	-0.26	0.02	0.06	0.04	0.01	0	0.11	-0.73	0.31	0
YBX1	1	42682418	-0.05	0.07	-0.19	0.34	-0.29	-0.29	-0.12	0.14	0.26	0.29	-0.09	-0.14	0.18	-0.16	0.01	0	0.04	-0.01	0.19	-0.63	-0.19	-0.44	0.13	-0.14	-0.01	0.02	0	-0.16	-0.02	0.05	0.21	0.19	-0.33	-0.07	0.09	-0.47	-0.19	-0.26	0.02	0.05	0.05	0	0.01	0.12	-0.74	0.31	0
C1orf50	1	42767249	-0.05	0.06	-0.19	0.33	-0.29	-0.29	-0.12	0.13	0.26	0.29	-0.09	-0.14	0.19	-0.16	0.01	0	0.04	-0.02	0.18	-0.63	-0.19	-0.44	0.13	-0.14	-0.01	0.01	0	-0.16	-0.02	0.05	0.2	0.19	-0.34	-0.07	0.1	-0.45	-0.19	-0.26	0.03	0.04	0.05	0	0.01	0.13	-0.75	0.31	0
EBNA1BP2	1	43164175	-0.05	0.05	-0.19	0.33	-0.28	-0.3	-0.12	0.12	0.26	0.29	-0.09	-0.13	0.19	-0.16	0	0	0.04	-0.02	0.17	-0.64	-0.19	-0.43	0.13	-0.13	-0.01	0.01	0	-0.17	-0.03	0.05	0.2	0.19	-0.35	-0.07	0.11	-0.44	-0.19	-0.27	0.03	0.04	0.05	0	0.02	0.14	-0.76	0.3	0
ELOVL1	1	43363398	-0.05	0.05	-0.19	0.33	-0.28	-0.3	-0.12	0.11	0.26	0.29	-0.09	-0.11	0.2	-0.16	0	0	0.05	-0.03	0.16	-0.64	-0.19	-0.43	0.13	-0.13	-0.01	0	0	-0.17	-0.03	0.05	0.19	0.18	-0.35	-0.07	0.12	-0.43	-0.19	-0.27	0.04	0.03	0.05	0	0.02	0.15	-0.77	0.3	0
MED8	1	43383917	-0.04	0.04	-0.19	0.33	-0.27	-0.31	-0.12	0.1	0.26	0.29	-0.09	-0.1	0.2	-0.16	0	0	0.06	-0.03	0.15	-0.64	-0.19	-0.42	0.13	-0.12	-0.01	-0.01	0	-0.18	-0.03	0.05	0.19	0.18	-0.36	-0.07	0.13	-0.42	-0.19	-0.27	0.05	0.02	0.05	0	0.02	0.17	-0.78	0.3	0.01
HYI	1	43451003	-0.04	0.03	-0.19	0.33	-0.26	-0.31	-0.12	0.09	0.26	0.29	-0.09	-0.09	0.21	-0.16	0	0	0.06	-0.03	0.15	-0.63	-0.19	-0.41	0.13	-0.11	-0.02	-0.01	0	-0.18	-0.03	0.06	0.19	0.18	-0.36	-0.07	0.14	-0.41	-0.19	-0.27	0.05	0.01	0.05	0	0.02	0.18	-0.79	0.3	0.01
KDM4A	1	43650149	-0.04	0.02	-0.19	0.33	-0.26	-0.32	-0.11	0.09	0.26	0.29	-0.09	-0.09	0.21	-0.16	0	0	0.07	-0.03	0.14	-0.63	-0.19	-0.4	0.13	-0.11	-0.02	-0.01	0	-0.19	-0.03	0.07	0.19	0.18	-0.36	-0.07	0.15	-0.39	-0.19	-0.28	0.06	0.01	0.05	0	0.02	0.19	-0.79	0.3	0.02
IPO13	1	43946950	-0.04	0.01	-0.19	0.33	-0.25	-0.32	-0.11	0.08	0.26	0.29	-0.09	-0.08	0.22	-0.16	0	0	0.07	-0.04	0.13	-0.63	-0.19	-0.4	0.13	-0.1	-0.02	-0.01	0	-0.2	-0.04	0.08	0.19	0.17	-0.36	-0.07	0.16	-0.38	-0.19	-0.28	0.07	0	0.05	-0.01	0.03	0.2	-0.8	0.3	0.03
DPH2	1	43970000	-0.04	0.01	-0.19	0.33	-0.25	-0.33	-0.1	0.07	0.26	0.29	-0.09	-0.07	0.22	-0.16	0.01	0	0.07	-0.04	0.12	-0.63	-0.19	-0.4	0.13	-0.09	-0.02	-0.01	0	-0.2	-0.04	0.09	0.2	0.17	-0.36	-0.07	0.17	-0.37	-0.19	-0.29	0.07	-0.01	0.05	-0.01	0.03	0.21	-0.8	0.3	0.03
ATP6V0B	1	43974487	-0.04	0	-0.19	0.32	-0.24	-0.34	-0.1	0.06	0.26	0.29	-0.09	-0.07	0.22	-0.16	0.01	0	0.07	-0.04	0.12	-0.63	-0.19	-0.39	0.13	-0.08	-0.02	-0.01	0	-0.21	-0.05	0.1	0.2	0.16	-0.36	-0.06	0.19	-0.36	-0.19	-0.29	0.08	-0.01	0.05	-0.01	0.04	0.22	-0.81	0.3	0.04
DMAP1	1	44213455	-0.04	-0.01	-0.19	0.32	-0.24	-0.34	-0.1	0.05	0.26	0.29	-0.09	-0.06	0.23	-0.16	0.01	0	0.08	-0.05	0.11	-0.63	-0.19	-0.39	0.13	-0.07	-0.02	-0.01	0	-0.22	-0.05	0.11	0.2	0.16	-0.36	-0.06	0.2	-0.36	-0.19	-0.3	0.08	-0.02	0.05	-0.01	0.04	0.23	-0.81	0.3	0.05
ERI3	1	44221070	-0.04	-0.01	-0.2	0.32	-0.23	-0.35	-0.09	0.04	0.26	0.28	-0.09	-0.06	0.23	-0.16	0.01	0	0.08	-0.05	0.11	-0.62	-0.19	-0.39	0.13	-0.06	-0.02	-0.01	0	-0.22	-0.05	0.12	0.2	0.15	-0.35	-0.06	0.21	-0.36	-0.19	-0.3	0.08	-0.02	0.05	-0.01	0.05	0.24	-0.81	0.29	0.05
RPS8	1	44775251	-0.04	0	-0.2	0.31	-0.23	-0.35	-0.09	0.04	0.26	0.29	-0.09	-0.06	0.23	-0.16	0.01	0	0.08	-0.05	0.1	-0.61	-0.19	-0.39	0.14	-0.05	-0.01	0	0	-0.22	-0.05	0.13	0.21	0.15	-0.35	-0.06	0.22	-0.35	-0.19	-0.31	0.08	-0.02	0.05	-0.01	0.05	0.25	-0.82	0.29	0.06
PLK3	1	44800377	-0.04	0	-0.2	0.31	-0.22	-0.35	-0.09	0.03	0.27	0.29	-0.09	-0.05	0.23	-0.16	0.01	0	0.09	-0.05	0.1	-0.6	-0.19	-0.38	0.14	-0.04	-0.01	0	-0.01	-0.22	-0.04	0.13	0.21	0.14	-0.34	-0.05	0.24	-0.35	-0.19	-0.31	0.08	-0.03	0.05	-0.01	0.06	0.26	-0.81	0.29	0.07
EIF2B3	1	44850522	-0.04	0.01	-0.2	0.31	-0.21	-0.34	-0.08	0.02	0.27	0.29	-0.09	-0.03	0.23	-0.16	0.02	0	0.1	-0.05	0.1	-0.59	-0.19	-0.38	0.15	-0.02	0	0.01	-0.01	-0.22	-0.03	0.14	0.22	0.14	-0.34	-0.04	0.25	-0.34	-0.19	-0.31	0.08	-0.03	0.05	-0.01	0.06	0.27	-0.81	0.29	0.08
HECTD3	1	45002540	-0.04	0.02	-0.2	0.3	-0.2	-0.33	-0.07	0.01	0.27	0.29	-0.09	-0.02	0.23	-0.14	0.03	0	0.11	-0.05	0.1	-0.56	-0.19	-0.37	0.17	0.01	0.01	0.02	-0.01	-0.22	-0.02	0.16	0.24	0.14	-0.33	-0.03	0.27	-0.33	-0.18	-0.3	0.08	-0.03	0.05	-0.01	0.07	0.29	-0.8	0.29	0.09
UROD	1	45010950	-0.03	0.02	-0.2	0.3	-0.2	-0.33	-0.07	0.01	0.27	0.29	-0.09	-0.01	0.23	-0.15	0.03	0	0.11	-0.05	0.1	-0.56	-0.19	-0.37	0.17	0.01	0.01	0.02	-0.01	-0.22	-0.02	0.16	0.24	0.14	-0.33	-0.03	0.28	-0.33	-0.18	-0.3	0.08	-0.03	0.05	-0.01	0.07	0.29	-0.81	0.29	0.09
MUTYH	1	45329163	-0.03	0.03	-0.2	0.29	-0.19	-0.32	-0.06	0	0.28	0.3	-0.08	0	0.24	-0.14	0.03	0.01	0.12	-0.05	0.11	-0.54	-0.19	-0.37	0.19	0.03	0.02	0.02	-0.01	-0.22	-0.01	0.17	0.25	0.14	-0.32	-0.02	0.3	-0.32	-0.17	-0.3	0.08	-0.03	0.05	-0.01	0.08	0.3	-0.8	0.3	0.1
PRDX1	1	45511036	-0.03	0.04	-0.2	0.28	-0.19	-0.31	-0.05	0	0.29	0.3	-0.08	0.01	0.24	-0.14	0.04	0.02	0.12	-0.05	0.11	-0.53	-0.19	-0.37	0.2	0.05	0.02	0.02	-0.01	-0.22	0	0.18	0.27	0.14	-0.32	-0.02	0.31	-0.31	-0.17	-0.3	0.09	-0.03	0.05	-0.01	0.08	0.31	-0.8	0.3	0.11
AKR1A1	1	45550543	-0.02	0.04	-0.2	0.28	-0.18	-0.3	-0.04	0.01	0.3	0.3	-0.07	0.02	0.26	-0.13	0.05	0.03	0.13	-0.05	0.11	-0.51	-0.18	-0.37	0.21	0.08	0.03	0.02	-0.01	-0.22	0.01	0.19	0.28	0.14	-0.31	0	0.33	-0.3	-0.16	-0.3	0.09	-0.03	0.05	-0.01	0.09	0.32	-0.79	0.31	0.12
NASP	1	45583846	-0.02	0.05	-0.19	0.28	-0.17	-0.29	-0.03	0.01	0.3	0.3	-0.06	0.03	0.27	-0.12	0.06	0.03	0.14	-0.05	0.12	-0.5	-0.18	-0.37	0.23	0.1	0.03	0.02	-0.01	-0.22	0.02	0.2	0.3	0.14	-0.3	0.01	0.34	-0.28	-0.15	-0.29	0.1	-0.03	0.05	-0.01	0.09	0.33	-0.78	0.32	0.13
TMEM69	1	45688181	-0.02	0.06	-0.18	0.28	-0.16	-0.29	-0.01	0.02	0.31	0.31	-0.04	0.05	0.28	-0.11	0.07	0.04	0.15	-0.05	0.12	-0.47	-0.17	-0.37	0.25	0.13	0.03	0.03	-0.01	-0.21	0.04	0.22	0.32	0.14	-0.29	0.03	0.37	-0.26	-0.13	-0.28	0.11	-0.02	0.04	-0.01	0.1	0.34	-0.77	0.33	0.15
IPP	1	45694324	-0.02	0.06	-0.18	0.28	-0.15	-0.28	0	0.03	0.32	0.3	-0.04	0.05	0.28	-0.11	0.07	0.04	0.16	-0.05	0.12	-0.47	-0.17	-0.37	0.25	0.14	0.03	0.03	-0.01	-0.21	0.04	0.22	0.33	0.14	-0.28	0.03	0.38	-0.25	-0.13	-0.28	0.11	-0.02	0.04	-0.01	0.1	0.35	-0.76	0.33	0.15
POMGNT1	1	46188682	-0.02	0.06	-0.18	0.28	-0.14	-0.28	0.01	0.03	0.32	0.31	-0.03	0.06	0.29	-0.1	0.08	0.05	0.17	-0.05	0.12	-0.45	-0.16	-0.37	0.27	0.17	0.03	0.04	-0.01	-0.2	0.05	0.24	0.34	0.15	-0.27	0.04	0.39	-0.24	-0.12	-0.27	0.11	-0.01	0.04	-0.01	0.11	0.36	-0.75	0.34	0.16
LRRC41	1	46261196	-0.02	0.07	-0.17	0.28	-0.13	-0.28	0.03	0.04	0.32	0.31	-0.02	0.07	0.3	-0.09	0.09	0.05	0.17	-0.05	0.12	-0.44	-0.15	-0.37	0.28	0.19	0.04	0.04	-0.01	-0.19	0.06	0.25	0.36	0.16	-0.26	0.05	0.4	-0.23	-0.11	-0.26	0.12	0	0.03	-0.01	0.12	0.37	-0.74	0.34	0.16
UQCRH	1	46303698	-0.02	0.07	-0.16	0.28	-0.12	-0.27	0.05	0.04	0.32	0.32	-0.01	0.08	0.31	-0.08	0.1	0.05	0.18	-0.05	0.13	-0.42	-0.14	-0.37	0.29	0.21	0.04	0.04	-0.01	-0.18	0.07	0.26	0.38	0.16	-0.25	0.07	0.42	-0.22	-0.1	-0.26	0.13	0	0.03	-0.01	0.13	0.38	-0.73	0.34	0.17
FAAH	1	46394317	-0.02	0.08	-0.16	0.27	-0.11	-0.27	0.06	0.05	0.32	0.32	0	0.08	0.32	-0.08	0.1	0.05	0.19	-0.06	0.13	-0.41	-0.12	-0.36	0.3	0.23	0.04	0.04	0	-0.18	0.09	0.27	0.4	0.17	-0.24	0.08	0.43	-0.21	-0.09	-0.25	0.13	0	0.03	0	0.13	0.38	-0.72	0.34	0.17
MKNK1	1	46557408	-0.02	0.08	-0.15	0.27	-0.11	-0.27	0.07	0.05	0.32	0.33	0.01	0.08	0.33	-0.07	0.11	0.05	0.2	-0.06	0.13	-0.4	-0.11	-0.36	0.31	0.25	0.04	0.04	0	-0.17	0.1	0.29	0.41	0.18	-0.23	0.09	0.45	-0.21	-0.08	-0.24	0.14	0	0.03	0	0.14	0.39	-0.71	0.34	0.18
EFCAB14	1	46674659	-0.02	0.09	-0.15	0.27	-0.1	-0.26	0.08	0.06	0.33	0.33	0.03	0.09	0.34	-0.06	0.12	0.05	0.2	-0.06	0.14	-0.38	-0.1	-0.35	0.32	0.27	0.04	0.05	0.01	-0.15	0.12	0.3	0.43	0.19	-0.22	0.11	0.47	-0.2	-0.07	-0.23	0.15	0.01	0.03	0.01	0.14	0.4	-0.69	0.34	0.19
CMPK1	1	47333797	-0.02	0.09	-0.14	0.27	-0.09	-0.24	0.1	0.07	0.33	0.34	0.04	0.09	0.34	-0.04	0.12	0.06	0.21	-0.06	0.14	-0.37	-0.08	-0.35	0.34	0.29	0.04	0.05	0.01	-0.14	0.13	0.31	0.45	0.2	-0.21	0.12	0.48	-0.19	-0.05	-0.22	0.16	0.01	0.03	0.02	0.15	0.41	-0.68	0.34	0.19
BEND5	1	48727519	-0.02	0.09	-0.13	0.27	-0.09	-0.24	0.11	0.07	0.33	0.35	0.05	0.1	0.35	-0.03	0.13	0.06	0.22	-0.06	0.14	-0.35	-0.07	-0.35	0.35	0.31	0.04	0.05	0.02	-0.12	0.15	0.33	0.46	0.21	-0.2	0.13	0.5	-0.18	-0.04	-0.21	0.17	0.02	0.03	0.03	0.16	0.41	-0.67	0.34	0.2
ELAVL4	1	50024029	-0.02	0.09	-0.12	0.27	-0.08	-0.24	0.11	0.08	0.32	0.35	0.06	0.1	0.36	-0.01	0.13	0.06	0.23	-0.06	0.14	-0.34	-0.06	-0.34	0.36	0.32	0.04	0.06	0.02	-0.1	0.17	0.34	0.48	0.22	-0.19	0.13	0.51	-0.17	-0.03	-0.2	0.18	0.03	0.03	0.04	0.16	0.42	-0.65	0.34	0.21
RNF11	1	51236273	-0.02	0.09	-0.12	0.27	-0.08	-0.24	0.12	0.08	0.32	0.35	0.06	0.11	0.37	0	0.13	0.06	0.23	-0.06	0.13	-0.33	-0.05	-0.35	0.37	0.34	0.04	0.07	0.02	-0.08	0.18	0.35	0.5	0.24	-0.19	0.13	0.53	-0.16	-0.02	-0.18	0.19	0.04	0.03	0.04	0.17	0.42	-0.64	0.34	0.21
OSBPL9	1	51577179	-0.02	0.09	-0.11	0.28	-0.08	-0.24	0.13	0.08	0.31	0.35	0.07	0.11	0.38	0.02	0.13	0.06	0.24	-0.06	0.12	-0.31	-0.04	-0.35	0.38	0.36	0.04	0.07	0.02	-0.07	0.19	0.36	0.51	0.25	-0.18	0.13	0.55	-0.15	-0.01	-0.17	0.2	0.05	0.03	0.04	0.18	0.42	-0.63	0.34	0.22
TXNDC12	1	52020131	-0.02	0.09	-0.11	0.29	-0.07	-0.24	0.13	0.08	0.3	0.35	0.08	0.12	0.38	0.03	0.13	0.06	0.24	-0.06	0.12	-0.3	-0.03	-0.35	0.39	0.38	0.04	0.08	0.02	-0.05	0.2	0.37	0.53	0.26	-0.17	0.13	0.56	-0.14	0.01	-0.16	0.21	0.06	0.03	0.04	0.18	0.42	-0.62	0.34	0.22
BTF3L4	1	52056199	-0.02	0.1	-0.1	0.3	-0.06	-0.24	0.14	0.08	0.3	0.35	0.09	0.12	0.39	0.05	0.13	0.06	0.25	-0.06	0.12	-0.28	-0.01	-0.35	0.39	0.39	0.04	0.08	0.02	-0.03	0.21	0.38	0.54	0.27	-0.16	0.13	0.58	-0.13	0.02	-0.15	0.22	0.07	0.03	0.04	0.19	0.43	-0.61	0.34	0.23
PRPF38A	1	52404602	-0.02	0.1	-0.09	0.3	-0.06	-0.24	0.15	0.08	0.29	0.35	0.1	0.13	0.4	0.06	0.13	0.06	0.26	-0.06	0.11	-0.27	0	-0.35	0.4	0.4	0.04	0.09	0.02	-0.02	0.22	0.39	0.56	0.28	-0.15	0.13	0.6	-0.12	0.02	-0.14	0.23	0.07	0.03	0.04	0.19	0.43	-0.59	0.34	0.23
ZYG11B	1	52726453	-0.02	0.1	-0.09	0.3	-0.05	-0.24	0.15	0.08	0.29	0.34	0.11	0.13	0.4	0.08	0.13	0.06	0.26	-0.06	0.1	-0.26	0.01	-0.35	0.41	0.42	0.04	0.09	0.02	-0.01	0.23	0.4	0.57	0.29	-0.14	0.13	0.62	-0.11	0.03	-0.13	0.24	0.08	0.03	0.04	0.19	0.42	-0.58	0.34	0.23
SCP2	1	52927276	-0.01	0.1	-0.08	0.31	-0.05	-0.25	0.15	0.08	0.28	0.34	0.12	0.14	0.41	0.09	0.13	0.06	0.27	-0.05	0.1	-0.24	0.03	-0.36	0.42	0.43	0.04	0.1	0.02	0	0.24	0.41	0.58	0.3	-0.14	0.13	0.63	-0.1	0.04	-0.12	0.25	0.09	0.03	0.04	0.19	0.42	-0.57	0.34	0.23
PODN	1	53062052	-0.01	0.1	-0.07	0.31	-0.05	-0.25	0.16	0.08	0.27	0.33	0.13	0.14	0.42	0.11	0.13	0.06	0.27	-0.05	0.09	-0.23	0.04	-0.36	0.43	0.44	0.03	0.1	0.02	0.01	0.24	0.42	0.59	0.31	-0.12	0.13	0.64	-0.1	0.04	-0.11	0.25	0.09	0.03	0.04	0.19	0.41	-0.56	0.34	0.23
MAGOH	1	53226900	0	0.11	-0.06	0.31	-0.05	-0.25	0.16	0.08	0.26	0.32	0.14	0.14	0.42	0.12	0.13	0.06	0.28	-0.05	0.09	-0.21	0.05	-0.36	0.44	0.45	0.03	0.11	0.02	0.02	0.25	0.43	0.6	0.31	-0.11	0.13	0.65	-0.09	0.05	-0.1	0.26	0.09	0.03	0.04	0.19	0.4	-0.55	0.34	0.23
YIPF1	1	53851719	0	0.11	-0.06	0.31	-0.05	-0.25	0.16	0.08	0.26	0.31	0.16	0.15	0.43	0.14	0.13	0.06	0.29	-0.05	0.08	-0.2	0.06	-0.37	0.44	0.46	0.02	0.11	0.02	0.03	0.26	0.44	0.6	0.32	-0.1	0.13	0.66	-0.08	0.06	-0.09	0.27	0.09	0.03	0.04	0.19	0.4	-0.53	0.33	0.24
HSPB11	1	53916574	0.01	0.11	-0.05	0.31	-0.05	-0.25	0.16	0.08	0.25	0.31	0.16	0.15	0.44	0.15	0.13	0.06	0.29	-0.05	0.08	-0.19	0.08	-0.37	0.45	0.47	0.02	0.12	0.02	0.04	0.27	0.44	0.6	0.33	-0.09	0.13	0.68	-0.08	0.06	-0.09	0.28	0.09	0.03	0.04	0.19	0.39	-0.52	0.33	0.24
TMEM59	1	54026681	0.02	0.11	-0.04	0.31	-0.05	-0.25	0.17	0.08	0.24	0.3	0.18	0.16	0.44	0.17	0.13	0.06	0.29	-0.05	0.08	-0.17	0.09	-0.37	0.46	0.48	0.02	0.13	0.02	0.04	0.28	0.45	0.61	0.35	-0.07	0.13	0.69	-0.08	0.07	-0.08	0.29	0.1	0.03	0.05	0.19	0.39	-0.51	0.33	0.25
MRPL37	1	54184041	0.02	0.11	-0.03	0.31	-0.04	-0.25	0.18	0.08	0.23	0.29	0.2	0.17	0.45	0.18	0.13	0.06	0.29	-0.05	0.08	-0.15	0.1	-0.38	0.48	0.49	0.02	0.15	0.02	0.05	0.29	0.46	0.62	0.36	-0.05	0.14	0.71	-0.07	0.08	-0.07	0.3	0.1	0.03	0.05	0.19	0.38	-0.5	0.33	0.26
TTC4	1	54715861	0.03	0.11	-0.03	0.31	-0.04	-0.25	0.18	0.08	0.23	0.29	0.21	0.17	0.45	0.2	0.14	0.06	0.3	-0.05	0.09	-0.14	0.12	-0.38	0.48	0.5	0.02	0.16	0.02	0.06	0.3	0.47	0.62	0.37	-0.03	0.14	0.72	-0.07	0.1	-0.06	0.31	0.11	0.03	0.06	0.19	0.38	-0.49	0.33	0.26
DHCR24	1	54849627	0.03	0.11	-0.02	0.31	-0.04	-0.25	0.19	0.08	0.22	0.28	0.22	0.18	0.45	0.21	0.14	0.06	0.31	-0.05	0.1	-0.12	0.12	-0.38	0.48	0.52	0.02	0.17	0.02	0.06	0.31	0.48	0.63	0.38	-0.02	0.14	0.74	-0.07	0.11	-0.06	0.32	0.11	0.02	0.07	0.19	0.38	-0.48	0.32	0.26
JUN	1	58780791	0.04	0.11	-0.02	0.3	-0.04	-0.25	0.19	0.08	0.21	0.27	0.23	0.19	0.44	0.22	0.15	0.06	0.31	-0.05	0.1	-0.1	0.13	-0.38	0.49	0.52	0.02	0.18	0.02	0.06	0.32	0.48	0.63	0.39	0	0.14	0.75	-0.07	0.12	-0.06	0.33	0.12	0.02	0.07	0.19	0.37	-0.47	0.32	0.26
NFIA	1	60865259	0.04	0.11	-0.01	0.3	-0.03	-0.24	0.2	0.08	0.2	0.26	0.24	0.2	0.44	0.24	0.15	0.06	0.32	-0.05	0.11	-0.09	0.13	-0.39	0.49	0.53	0.02	0.19	0.02	0.06	0.33	0.47	0.64	0.39	0.01	0.15	0.76	-0.07	0.13	-0.06	0.34	0.13	0.01	0.08	0.19	0.37	-0.45	0.32	0.27
TM2D1	1	61681046	0.05	0.11	-0.01	0.31	-0.03	-0.24	0.2	0.08	0.19	0.26	0.25	0.2	0.43	0.25	0.16	0.06	0.32	-0.05	0.11	-0.07	0.13	-0.4	0.49	0.54	0.02	0.2	0.02	0.06	0.34	0.47	0.64	0.39	0.03	0.15	0.77	-0.07	0.13	-0.06	0.34	0.13	0	0.08	0.18	0.36	-0.43	0.32	0.27
USP1	1	62436297	0.05	0.11	-0.01	0.31	-0.03	-0.23	0.21	0.08	0.18	0.25	0.26	0.21	0.43	0.26	0.16	0.07	0.32	-0.05	0.11	-0.05	0.14	-0.4	0.49	0.55	0.02	0.21	0.02	0.05	0.35	0.47	0.65	0.4	0.03	0.16	0.79	-0.07	0.13	-0.06	0.34	0.14	0	0.09	0.18	0.35	-0.42	0.32	0.27
ALG6	1	63367575	0.06	0.11	-0.01	0.31	-0.03	-0.23	0.22	0.08	0.17	0.24	0.26	0.22	0.43	0.27	0.17	0.07	0.32	-0.05	0.12	-0.04	0.14	-0.41	0.49	0.55	0.02	0.22	0.02	0.05	0.36	0.46	0.65	0.4	0.04	0.16	0.8	-0.07	0.13	-0.05	0.35	0.15	0	0.09	0.18	0.34	-0.4	0.31	0.27
EFCAB7	1	63523372	0.06	0.11	-0.01	0.31	-0.03	-0.23	0.22	0.08	0.17	0.23	0.27	0.22	0.42	0.27	0.18	0.08	0.32	-0.04	0.12	-0.02	0.14	-0.41	0.49	0.56	0.02	0.23	0.02	0.05	0.36	0.46	0.66	0.4	0.05	0.16	0.81	-0.07	0.13	-0.05	0.35	0.15	0	0.1	0.17	0.33	-0.38	0.3	0.27
PGM1	1	63593411	0.07	0.11	-0.01	0.31	-0.03	-0.23	0.23	0.08	0.16	0.23	0.28	0.22	0.41	0.28	0.18	0.08	0.33	-0.04	0.13	-0.01	0.15	-0.42	0.49	0.56	0.02	0.24	0.02	0.04	0.37	0.46	0.66	0.4	0.05	0.16	0.82	-0.07	0.13	-0.05	0.36	0.16	0	0.1	0.17	0.32	-0.37	0.3	0.27
JAK1	1	64833229	0.07	0.11	-0.01	0.31	-0.03	-0.23	0.23	0.08	0.15	0.22	0.28	0.21	0.4	0.28	0.18	0.08	0.32	-0.04	0.13	0	0.15	-0.42	0.49	0.56	0.02	0.24	0.02	0.04	0.38	0.46	0.66	0.4	0.06	0.16	0.82	-0.07	0.13	-0.05	0.36	0.16	0	0.11	0.17	0.3	-0.36	0.29	0.26
AK4	1	65147549	0.07	0.11	-0.01	0.31	-0.03	-0.22	0.23	0.08	0.15	0.21	0.29	0.22	0.39	0.28	0.19	0.08	0.33	-0.03	0.14	0	0.16	-0.43	0.49	0.56	0.02	0.25	0.02	0.04	0.39	0.45	0.67	0.41	0.06	0.16	0.83	-0.07	0.13	-0.04	0.37	0.17	0	0.11	0.17	0.29	-0.35	0.28	0.26
DNAJC6	1	65248219	0.08	0.11	-0.01	0.31	-0.03	-0.22	0.23	0.09	0.14	0.2	0.29	0.22	0.38	0.28	0.2	0.09	0.33	-0.03	0.14	0.01	0.16	-0.43	0.5	0.56	0.02	0.26	0.02	0.04	0.4	0.45	0.67	0.41	0.06	0.16	0.83	-0.07	0.13	-0.04	0.37	0.17	0	0.12	0.17	0.28	-0.34	0.27	0.25
LEPROT	1	65420587	0.08	0.11	-0.01	0.31	-0.03	-0.21	0.23	0.09	0.13	0.2	0.29	0.23	0.37	0.28	0.2	0.09	0.33	-0.02	0.15	0.02	0.17	-0.43	0.5	0.56	0.02	0.26	0.02	0.04	0.41	0.45	0.67	0.42	0.06	0.16	0.84	-0.07	0.13	-0.03	0.38	0.18	0	0.13	0.16	0.27	-0.33	0.27	0.24
PDE4B	1	65792514	0.09	0.11	-0.01	0.31	-0.03	-0.21	0.24	0.09	0.13	0.19	0.29	0.23	0.36	0.28	0.2	0.1	0.33	-0.02	0.16	0.03	0.17	-0.43	0.5	0.56	0.02	0.27	0.02	0.04	0.42	0.44	0.67	0.43	0.06	0.16	0.84	-0.07	0.13	-0.03	0.38	0.19	0	0.13	0.15	0.26	-0.32	0.26	0.24
MIER1	1	66924895	0.09	0.11	-0.01	0.31	-0.03	-0.2	0.24	0.1	0.12	0.18	0.29	0.24	0.35	0.28	0.21	0.1	0.34	-0.02	0.17	0.04	0.19	-0.43	0.5	0.56	0.02	0.27	0.02	0.04	0.43	0.44	0.67	0.43	0.06	0.15	0.85	-0.07	0.13	-0.02	0.39	0.19	0	0.14	0.15	0.25	-0.32	0.25	0.23
SERBP1	1	67407810	0.1	0.11	-0.01	0.3	-0.03	-0.19	0.25	0.1	0.11	0.17	0.29	0.24	0.34	0.28	0.22	0.1	0.34	-0.02	0.18	0.05	0.2	-0.42	0.5	0.56	0.02	0.28	0.02	0.04	0.44	0.43	0.67	0.44	0.06	0.15	0.85	-0.06	0.13	-0.01	0.4	0.19	0	0.15	0.14	0.24	-0.31	0.24	0.22
WLS	1	68098473	0.11	0.1	0	0.3	-0.03	-0.19	0.25	0.11	0.11	0.17	0.3	0.24	0.33	0.28	0.23	0.11	0.35	-0.01	0.19	0.06	0.2	-0.42	0.51	0.56	0.02	0.28	0.02	0.03	0.45	0.43	0.67	0.45	0.06	0.15	0.85	-0.06	0.13	-0.01	0.42	0.19	0	0.15	0.13	0.23	-0.3	0.24	0.22
LRRC40	1	70144805	0.11	0.1	0	0.29	-0.03	-0.18	0.25	0.11	0.11	0.15	0.3	0.23	0.32	0.28	0.23	0.11	0.35	-0.01	0.2	0.06	0.21	-0.42	0.5	0.56	0.02	0.27	0.02	0.03	0.46	0.42	0.67	0.45	0.06	0.15	0.86	-0.05	0.13	0	0.43	0.19	0	0.16	0.12	0.22	-0.3	0.23	0.21
SRSF11	1	70205682	0.12	0.09	0	0.29	-0.03	-0.18	0.25	0.11	0.1	0.14	0.3	0.23	0.31	0.28	0.24	0.11	0.34	-0.01	0.21	0.06	0.22	-0.42	0.5	0.55	0.01	0.27	0.02	0.03	0.46	0.42	0.67	0.46	0.06	0.14	0.86	-0.05	0.13	0	0.44	0.19	0	0.16	0.11	0.21	-0.3	0.22	0.2
ANKRD13C	1	70258999	0.12	0.08	0	0.29	-0.03	-0.18	0.24	0.11	0.09	0.13	0.3	0.22	0.3	0.28	0.23	0.12	0.34	-0.02	0.21	0.06	0.23	-0.41	0.49	0.55	0.01	0.26	0.02	0.02	0.46	0.42	0.66	0.46	0.06	0.14	0.86	-0.04	0.13	0	0.46	0.19	0	0.16	0.1	0.2	-0.29	0.22	0.19
HHLA3	1	70354805	0.13	0.08	0	0.28	-0.03	-0.18	0.24	0.11	0.08	0.12	0.3	0.22	0.29	0.27	0.23	0.11	0.33	-0.02	0.22	0.06	0.23	-0.41	0.49	0.54	0	0.26	0.02	0.02	0.47	0.41	0.66	0.46	0.06	0.13	0.86	-0.04	0.13	0	0.47	0.19	0	0.17	0.09	0.19	-0.29	0.21	0.19
ZRANB2	1	71063291	0.14	0.07	0	0.28	-0.03	-0.18	0.23	0.11	0.07	0.12	0.3	0.21	0.28	0.27	0.24	0.11	0.33	-0.03	0.23	0.06	0.24	-0.41	0.48	0.54	-0.01	0.25	0.02	0.01	0.47	0.41	0.65	0.46	0.06	0.12	0.86	-0.03	0.13	0	0.49	0.19	0	0.17	0.08	0.18	-0.29	0.2	0.17
ACADM	1	75724347	0.15	0.05	0	0.27	-0.03	-0.18	0.22	0.1	0.06	0.1	0.29	0.21	0.27	0.26	0.24	0.1	0.31	-0.05	0.25	0.06	0.25	-0.41	0.47	0.53	-0.01	0.25	0.03	0.01	0.46	0.4	0.64	0.47	0.06	0.11	0.85	-0.03	0.13	0	0.5	0.19	-0.02	0.18	0.06	0.16	-0.28	0.19	0.15
RABGGTB	1	75786197	0.15	0.05	0	0.28	-0.03	-0.18	0.22	0.11	0.06	0.1	0.29	0.2	0.27	0.26	0.24	0.1	0.31	-0.05	0.25	0.06	0.25	-0.41	0.47	0.53	-0.01	0.25	0.04	0.01	0.46	0.4	0.64	0.47	0.06	0.11	0.85	-0.02	0.13	0	0.5	0.19	-0.02	0.18	0.06	0.16	-0.28	0.18	0.14
USP33	1	77695987	0.16	0.04	0	0.27	-0.03	-0.18	0.22	0.1	0.05	0.09	0.29	0.2	0.26	0.26	0.24	0.09	0.3	-0.05	0.26	0.06	0.26	-0.4	0.46	0.52	-0.02	0.25	0.04	0.01	0.46	0.39	0.64	0.47	0.06	0.1	0.85	-0.02	0.12	0	0.51	0.19	-0.02	0.18	0.05	0.15	-0.27	0.17	0.13
FUBP1	1	77944055	0.16	0.04	0	0.27	-0.02	-0.18	0.21	0.09	0.04	0.08	0.28	0.19	0.25	0.25	0.24	0.08	0.3	-0.06	0.26	0.06	0.27	-0.4	0.45	0.51	-0.02	0.25	0.05	0.01	0.45	0.38	0.63	0.48	0.06	0.09	0.85	-0.02	0.12	0	0.52	0.19	-0.02	0.19	0.04	0.14	-0.27	0.16	0.12
DNAJB4	1	77979175	0.17	0.03	0	0.26	-0.02	-0.18	0.2	0.09	0.04	0.07	0.27	0.19	0.24	0.24	0.24	0.08	0.29	-0.07	0.26	0.06	0.27	-0.4	0.45	0.5	-0.02	0.24	0.06	0.01	0.45	0.37	0.62	0.48	0.06	0.09	0.84	-0.02	0.11	0	0.53	0.19	-0.03	0.2	0.02	0.13	-0.27	0.14	0.11
IFI44	1	78649796	0.17	0.02	0	0.25	-0.01	-0.17	0.2	0.08	0.03	0.06	0.26	0.18	0.23	0.24	0.23	0.07	0.28	-0.07	0.27	0.05	0.28	-0.4	0.44	0.49	-0.02	0.24	0.07	0.01	0.44	0.36	0.61	0.48	0.06	0.08	0.84	-0.02	0.11	0	0.54	0.18	-0.04	0.2	0.01	0.12	-0.28	0.13	0.09
PRKACB	1	84078062	0.18	0.01	0	0.25	-0.01	-0.17	0.19	0.07	0.02	0.04	0.26	0.18	0.22	0.23	0.23	0.07	0.27	-0.08	0.27	0.04	0.28	-0.39	0.42	0.47	-0.02	0.23	0.07	0.01	0.44	0.34	0.6	0.48	0.06	0.07	0.84	-0.02	0.1	0	0.54	0.18	-0.04	0.21	0	0.11	-0.28	0.11	0.08
RPF1	1	84479259	0.17	-0.01	0	0.24	-0.01	-0.16	0.18	0.07	0.02	0.02	0.24	0.17	0.2	0.21	0.24	0.07	0.26	-0.09	0.27	0.03	0.28	-0.39	0.41	0.45	-0.03	0.22	0.08	0.01	0.43	0.32	0.57	0.48	0.06	0.07	0.83	-0.02	0.1	0	0.54	0.17	-0.05	0.22	-0.02	0.1	-0.28	0.1	0.06
C1orf52	1	85249953	0.18	-0.02	0	0.24	-0.01	-0.15	0.17	0.06	0.01	0	0.23	0.17	0.19	0.2	0.23	0.07	0.25	-0.1	0.28	0.02	0.28	-0.38	0.4	0.43	-0.03	0.23	0.09	0	0.42	0.31	0.55	0.48	0.06	0.05	0.83	-0.01	0.08	0	0.55	0.16	-0.06	0.22	-0.05	0.09	-0.28	0.09	0.05
DDAH1	1	85318481	0.18	-0.03	0	0.24	-0.01	-0.15	0.16	0.05	0.01	-0.02	0.23	0.17	0.18	0.19	0.23	0.07	0.24	-0.1	0.28	0.01	0.27	-0.38	0.4	0.42	-0.03	0.23	0.09	-0.01	0.41	0.29	0.53	0.48	0.06	0.05	0.83	0	0.07	0	0.55	0.16	-0.07	0.21	-0.06	0.08	-0.28	0.08	0.03
ODF2L	1	86346824	0.18	-0.04	0	0.23	-0.01	-0.15	0.15	0.04	0.01	-0.03	0.22	0.16	0.17	0.18	0.23	0.06	0.23	-0.11	0.27	0	0.27	-0.38	0.39	0.41	-0.04	0.22	0.08	-0.02	0.4	0.28	0.52	0.47	0.06	0.04	0.82	0	0.06	0	0.54	0.15	-0.08	0.21	-0.08	0.07	-0.28	0.07	0.02
SH3GLB1	1	86704570	0.18	-0.05	0	0.23	-0.01	-0.16	0.14	0.03	0	-0.05	0.2	0.15	0.16	0.17	0.23	0.05	0.22	-0.12	0.26	-0.01	0.26	-0.38	0.38	0.39	-0.05	0.22	0.07	-0.04	0.39	0.26	0.5	0.47	0.06	0.03	0.81	-0.01	0.05	0	0.53	0.14	-0.09	0.2	-0.09	0.06	-0.28	0.06	0
GTF2B	1	88852633	0.18	-0.05	0	0.22	-0.01	-0.16	0.12	0.02	0	-0.06	0.18	0.14	0.16	0.15	0.22	0.04	0.22	-0.13	0.26	-0.02	0.26	-0.38	0.37	0.38	-0.06	0.21	0.07	-0.05	0.38	0.24	0.48	0.46	0.06	0.02	0.8	-0.02	0.04	0	0.52	0.12	-0.1	0.19	-0.11	0.06	-0.29	0.05	-0.02
LRRC8D	1	89821014	0.18	-0.05	0	0.21	-0.01	-0.16	0.11	0.01	0	-0.08	0.17	0.12	0.15	0.13	0.22	0.04	0.21	-0.14	0.25	-0.03	0.25	-0.38	0.36	0.37	-0.06	0.21	0.06	-0.07	0.37	0.23	0.47	0.45	0.06	0.01	0.8	-0.03	0.02	0	0.51	0.11	-0.11	0.19	-0.13	0.05	-0.29	0.03	-0.04
ZNF326	1	89995110	0.18	-0.05	0	0.21	-0.01	-0.15	0.1	0	0	-0.09	0.15	0.11	0.14	0.12	0.23	0.04	0.2	-0.15	0.25	-0.04	0.25	-0.38	0.35	0.36	-0.07	0.2	0.06	-0.08	0.36	0.21	0.45	0.45	0.06	0.01	0.79	-0.03	0.01	0	0.5	0.1	-0.13	0.18	-0.15	0.05	-0.3	0.02	-0.05
ZNF644	1	90915298	0.18	-0.05	0	0.2	0	-0.14	0.09	-0.01	0	-0.11	0.14	0.1	0.13	0.1	0.23	0.04	0.2	-0.16	0.25	-0.04	0.24	-0.38	0.34	0.34	-0.08	0.2	0.06	-0.09	0.35	0.2	0.43	0.45	0.06	0	0.78	-0.04	0	0	0.49	0.09	-0.14	0.18	-0.16	0.04	-0.3	0.01	-0.07
GLMN	1	92246402	0.18	-0.05	0	0.18	0	-0.14	0.07	-0.02	0	-0.12	0.12	0.09	0.12	0.09	0.23	0.04	0.19	-0.17	0.25	-0.06	0.24	-0.38	0.33	0.33	-0.08	0.19	0.06	-0.1	0.34	0.18	0.42	0.44	0.06	-0.01	0.77	-0.05	-0.01	0	0.47	0.07	-0.15	0.18	-0.18	0.04	-0.3	-0.01	-0.08
RPL5	1	92832013	0.18	-0.06	0	0.17	0	-0.13	0.06	-0.03	0	-0.14	0.11	0.08	0.11	0.08	0.23	0.04	0.19	-0.18	0.25	-0.06	0.23	-0.38	0.32	0.32	-0.09	0.19	0.06	-0.12	0.34	0.16	0.4	0.43	0.06	-0.02	0.76	-0.06	-0.02	0	0.46	0.06	-0.16	0.18	-0.2	0.03	-0.3	-0.02	-0.1
MTF2	1	93079235	0.18	-0.06	0	0.15	0	-0.12	0.05	-0.03	0	-0.15	0.1	0.07	0.1	0.06	0.23	0.04	0.18	-0.2	0.25	-0.07	0.22	-0.37	0.31	0.31	-0.1	0.18	0.06	-0.12	0.33	0.15	0.39	0.43	0.06	-0.03	0.75	-0.07	-0.03	0	0.46	0.04	-0.18	0.18	-0.21	0.03	-0.31	-0.03	-0.11
TMED5	1	93149742	0.18	-0.06	0	0.14	0	-0.11	0.04	-0.04	0	-0.16	0.08	0.06	0.09	0.05	0.23	0.04	0.17	-0.21	0.25	-0.08	0.22	-0.37	0.31	0.29	-0.1	0.18	0.06	-0.13	0.32	0.13	0.37	0.42	0.06	-0.03	0.74	-0.08	-0.03	0	0.46	0.02	-0.19	0.18	-0.22	0.03	-0.31	-0.05	-0.12
DR1	1	93345907	0.18	-0.06	0	0.13	0	-0.1	0.04	-0.05	0	-0.18	0.07	0.05	0.09	0.04	0.23	0.04	0.17	-0.22	0.25	-0.09	0.21	-0.36	0.31	0.28	-0.1	0.17	0.06	-0.13	0.31	0.12	0.36	0.42	0.06	-0.04	0.73	-0.09	-0.03	0	0.46	0.01	-0.2	0.18	-0.23	0.03	-0.31	-0.06	-0.13
DNTTIP2	1	93866284	0.18	-0.06	0	0.12	0.01	-0.1	0.03	-0.06	0	-0.19	0.05	0.03	0.08	0.02	0.23	0.04	0.16	-0.23	0.25	-0.1	0.21	-0.36	0.3	0.27	-0.1	0.17	0.06	-0.14	0.31	0.1	0.35	0.41	0.06	-0.05	0.72	-0.1	-0.03	0	0.45	-0.01	-0.22	0.18	-0.24	0.03	-0.31	-0.07	-0.14
ABCD3	1	94418389	0.18	-0.06	0	0.11	0.01	-0.09	0.02	-0.06	0	-0.2	0.03	0.03	0.07	0.01	0.23	0.04	0.16	-0.25	0.25	-0.11	0.2	-0.36	0.29	0.26	-0.1	0.16	0.06	-0.14	0.3	0.09	0.34	0.41	0.06	-0.05	0.71	-0.11	-0.03	0	0.45	-0.02	-0.23	0.18	-0.25	0.03	-0.31	-0.08	-0.15
F3	1	94529173	0.17	-0.06	0	0.1	0.02	-0.08	0.02	-0.07	0	-0.21	0.02	0.02	0.07	0	0.23	0.04	0.15	-0.26	0.25	-0.12	0.19	-0.35	0.28	0.25	-0.1	0.15	0.06	-0.15	0.29	0.08	0.33	0.41	0.05	-0.06	0.69	-0.12	-0.03	0	0.44	-0.03	-0.24	0.18	-0.26	0.02	-0.3	-0.08	-0.17
CNN3	1	94896949	0.17	-0.06	0	0.09	0.02	-0.07	0.01	-0.07	0	-0.22	0	0.01	0.06	-0.02	0.23	0.04	0.14	-0.27	0.25	-0.13	0.19	-0.35	0.28	0.24	-0.11	0.15	0.06	-0.15	0.28	0.07	0.32	0.4	0.05	-0.07	0.68	-0.13	-0.03	0	0.44	-0.04	-0.25	0.18	-0.27	0.02	-0.3	-0.09	-0.19
RWDD3	1	95234210	0.16	-0.06	0	0.07	0.02	-0.06	-0.02	-0.08	0	-0.24	-0.03	-0.03	0.05	-0.05	0.23	0.04	0.13	-0.3	0.24	-0.17	0.17	-0.35	0.25	0.22	-0.13	0.12	0.06	-0.15	0.26	0.04	0.29	0.38	0.03	-0.08	0.63	-0.16	-0.04	0	0.41	-0.08	-0.28	0.17	-0.29	0	-0.3	-0.11	-0.23
PTBP2	1	96721665	0.15	-0.06	0	0.07	0.02	-0.05	-0.04	-0.09	0	-0.25	-0.05	-0.04	0.04	-0.06	0.22	0.03	0.12	-0.31	0.23	-0.19	0.17	-0.35	0.25	0.2	-0.13	0.11	0.06	-0.15	0.25	0.03	0.28	0.38	0.03	-0.09	0.61	-0.17	-0.05	0	0.4	-0.09	-0.29	0.16	-0.3	-0.01	-0.31	-0.11	-0.25
SNX7	1	98661701	0.15	-0.06	0	0.06	0.02	-0.05	-0.05	-0.09	0	-0.26	-0.07	-0.06	0.03	-0.07	0.22	0.03	0.11	-0.32	0.23	-0.21	0.16	-0.34	0.24	0.19	-0.14	0.09	0.06	-0.15	0.24	0.01	0.27	0.37	0.02	-0.1	0.59	-0.18	-0.05	-0.01	0.39	-0.11	-0.3	0.15	-0.31	-0.02	-0.31	-0.12	-0.27
RTCA	1	100266207	0.13	-0.07	0	0.05	0.02	-0.05	-0.07	-0.1	0	-0.27	-0.09	-0.08	0.01	-0.09	0.21	0.02	0.1	-0.34	0.22	-0.23	0.15	-0.35	0.23	0.18	-0.15	0.08	0.06	-0.15	0.23	0	0.25	0.36	0.01	-0.11	0.57	-0.2	-0.06	-0.02	0.38	-0.13	-0.32	0.14	-0.32	-0.04	-0.31	-0.12	-0.28
EXTL2	1	100872372	0.12	-0.08	0	0.04	0.02	-0.05	-0.08	-0.11	-0.01	-0.28	-0.1	-0.1	0	-0.1	0.21	0.01	0.09	-0.35	0.21	-0.25	0.14	-0.34	0.22	0.17	-0.16	0.06	0.06	-0.15	0.22	-0.01	0.23	0.35	0.01	-0.12	0.55	-0.21	-0.06	-0.02	0.37	-0.15	-0.33	0.13	-0.34	-0.05	-0.32	-0.13	-0.3
DPH5	1	100989623	0.12	-0.08	0	0.03	0.02	-0.05	-0.1	-0.12	-0.01	-0.3	-0.12	-0.11	-0.01	-0.11	0.2	0.01	0.07	-0.37	0.21	-0.26	0.14	-0.34	0.21	0.16	-0.17	0.05	0.06	-0.15	0.21	-0.02	0.22	0.34	0	-0.13	0.53	-0.23	-0.06	-0.03	0.36	-0.17	-0.35	0.12	-0.35	-0.06	-0.33	-0.14	-0.31
RNPC3	1	103525691	0.11	-0.09	0	0.02	0.02	-0.06	-0.12	-0.13	-0.02	-0.31	-0.13	-0.13	-0.02	-0.12	0.2	-0.01	0.06	-0.39	0.21	-0.28	0.14	-0.35	0.2	0.14	-0.18	0.03	0.06	-0.14	0.2	-0.03	0.2	0.33	0	-0.14	0.5	-0.24	-0.06	-0.03	0.35	-0.18	-0.36	0.11	-0.36	-0.07	-0.35	-0.15	-0.32
PRMT6	1	107056674	0.1	-0.09	0	0.01	0.02	-0.06	-0.13	-0.14	-0.02	-0.32	-0.15	-0.15	-0.03	-0.13	0.19	-0.02	0.05	-0.4	0.21	-0.3	0.14	-0.35	0.19	0.13	-0.19	0.02	0.06	-0.14	0.19	-0.04	0.19	0.32	0	-0.14	0.48	-0.26	-0.06	-0.04	0.33	-0.2	-0.38	0.1	-0.37	-0.08	-0.36	-0.15	-0.34
PRPF38B	1	108692310	0.09	-0.1	0	0	0.02	-0.06	-0.15	-0.14	-0.03	-0.33	-0.16	-0.16	-0.05	-0.14	0.18	-0.03	0.04	-0.41	0.2	-0.32	0.14	-0.35	0.18	0.12	-0.2	0	0.06	-0.14	0.19	-0.05	0.18	0.32	0	-0.14	0.46	-0.27	-0.06	-0.04	0.32	-0.22	-0.39	0.09	-0.38	-0.09	-0.37	-0.15	-0.35
STXBP3	1	108746674	0.08	-0.1	0	0	0.02	-0.06	-0.16	-0.15	-0.03	-0.34	-0.17	-0.17	-0.05	-0.14	0.18	-0.04	0.04	-0.43	0.2	-0.33	0.13	-0.36	0.17	0.11	-0.21	-0.01	0.06	-0.13	0.18	-0.06	0.17	0.31	0	-0.14	0.44	-0.29	-0.07	-0.05	0.31	-0.23	-0.41	0.09	-0.39	-0.09	-0.38	-0.15	-0.36
GPSM2	1	108875350	0.07	-0.11	0	-0.01	0.02	-0.05	-0.17	-0.17	-0.04	-0.35	-0.18	-0.18	-0.06	-0.14	0.17	-0.05	0.03	-0.44	0.19	-0.34	0.12	-0.37	0.16	0.1	-0.22	-0.02	0.06	-0.13	0.17	-0.08	0.16	0.29	0	-0.14	0.41	-0.31	-0.07	-0.05	0.3	-0.25	-0.42	0.08	-0.4	-0.1	-0.39	-0.14	-0.36
CLCC1	1	108929508	0.07	-0.11	0	-0.01	0.02	-0.05	-0.17	-0.17	-0.04	-0.35	-0.19	-0.19	-0.07	-0.14	0.17	-0.06	0.02	-0.45	0.19	-0.35	0.12	-0.37	0.16	0.1	-0.22	-0.03	0.06	-0.13	0.16	-0.08	0.15	0.29	0	-0.14	0.4	-0.32	-0.07	-0.05	0.29	-0.26	-0.43	0.08	-0.41	-0.1	-0.39	-0.15	-0.37
WDR47	1	108970214	0.06	-0.12	0	-0.01	0.02	-0.05	-0.17	-0.18	-0.05	-0.36	-0.19	-0.2	-0.07	-0.14	0.17	-0.07	0.02	-0.46	0.18	-0.36	0.12	-0.38	0.15	0.09	-0.23	-0.03	0.06	-0.13	0.15	-0.09	0.14	0.28	0	-0.14	0.39	-0.34	-0.07	-0.06	0.28	-0.27	-0.45	0.07	-0.42	-0.1	-0.4	-0.15	-0.38
TMEM167B	1	109090764	0.06	-0.12	0	-0.02	0.02	-0.05	-0.18	-0.19	-0.05	-0.37	-0.19	-0.22	-0.08	-0.14	0.16	-0.07	0.01	-0.47	0.17	-0.37	0.11	-0.39	0.14	0.08	-0.24	-0.04	0.06	-0.13	0.14	-0.1	0.13	0.27	0	-0.14	0.37	-0.35	-0.07	-0.06	0.27	-0.28	-0.46	0.07	-0.42	-0.1	-0.4	-0.15	-0.38
CELSR2	1	109249539	0.05	-0.12	0.01	-0.02	0.02	-0.05	-0.19	-0.2	-0.06	-0.38	-0.19	-0.23	-0.08	-0.14	0.16	-0.08	0	-0.48	0.16	-0.38	0.09	-0.4	0.13	0.08	-0.24	-0.04	0.06	-0.13	0.13	-0.11	0.12	0.26	0	-0.14	0.36	-0.37	-0.07	-0.06	0.26	-0.29	-0.47	0.06	-0.43	-0.1	-0.41	-0.15	-0.39
SORT1	1	109309568	0.05	-0.12	0.02	-0.02	0.01	-0.05	-0.2	-0.21	-0.07	-0.38	-0.19	-0.24	-0.09	-0.14	0.16	-0.09	0	-0.49	0.15	-0.39	0.08	-0.41	0.12	0.07	-0.25	-0.05	0.06	-0.13	0.12	-0.12	0.11	0.25	0	-0.14	0.34	-0.38	-0.07	-0.06	0.25	-0.29	-0.49	0.05	-0.44	-0.1	-0.42	-0.15	-0.4
PSMA5	1	109399042	0.04	-0.12	0.02	-0.01	0.01	-0.05	-0.2	-0.22	-0.07	-0.39	-0.19	-0.25	-0.09	-0.14	0.16	-0.09	-0.01	-0.49	0.14	-0.4	0.07	-0.42	0.12	0.07	-0.25	-0.05	0.06	-0.12	0.11	-0.13	0.1	0.24	0	-0.14	0.33	-0.4	-0.07	-0.07	0.24	-0.29	-0.5	0.04	-0.44	-0.1	-0.42	-0.15	-0.41
GNAI3	1	109548615	0.03	-0.12	0.03	-0.01	0	-0.05	-0.21	-0.23	-0.08	-0.4	-0.2	-0.26	-0.09	-0.14	0.16	-0.1	-0.02	-0.5	0.14	-0.41	0.06	-0.44	0.11	0.06	-0.26	-0.05	0.06	-0.11	0.1	-0.14	0.09	0.23	0	-0.14	0.31	-0.41	-0.07	-0.07	0.23	-0.3	-0.51	0.04	-0.44	-0.11	-0.43	-0.15	-0.42
AMPD2	1	109616104	0.02	-0.13	0.04	-0.01	-0.01	-0.05	-0.21	-0.24	-0.09	-0.4	-0.2	-0.27	-0.09	-0.14	0.16	-0.1	-0.02	-0.51	0.13	-0.41	0.05	-0.44	0.1	0.05	-0.27	-0.05	0.06	-0.11	0.09	-0.14	0.08	0.23	0	-0.14	0.3	-0.43	-0.07	-0.07	0.21	-0.3	-0.52	0.03	-0.44	-0.11	-0.44	-0.15	-0.43
GSTM4	1	109656099	0.02	-0.12	0.05	0	-0.02	-0.05	-0.2	-0.24	-0.08	-0.39	-0.19	-0.28	-0.09	-0.14	0.17	-0.11	-0.02	-0.51	0.11	-0.41	0.03	-0.45	0.09	0.06	-0.27	-0.03	0.06	-0.09	0.08	-0.15	0.07	0.23	0	-0.13	0.29	-0.45	-0.07	-0.06	0.2	-0.29	-0.53	0.03	-0.43	-0.1	-0.44	-0.14	-0.43
GSTM2	1	109668022	0.01	-0.13	0.06	0	-0.02	-0.05	-0.21	-0.25	-0.09	-0.4	-0.2	-0.29	-0.09	-0.14	0.17	-0.12	-0.03	-0.51	0.11	-0.42	0.02	-0.45	0.09	0.05	-0.27	-0.03	0.06	-0.09	0.07	-0.15	0.06	0.22	0	-0.14	0.28	-0.46	-0.07	-0.07	0.19	-0.3	-0.54	0.03	-0.44	-0.11	-0.45	-0.14	-0.44
GSTM3	1	109733932	0	-0.13	0.06	0.01	-0.02	-0.05	-0.21	-0.25	-0.09	-0.41	-0.2	-0.29	-0.09	-0.14	0.17	-0.12	-0.03	-0.51	0.1	-0.42	0.01	-0.46	0.08	0.05	-0.27	-0.02	0.06	-0.08	0.06	-0.16	0.06	0.22	0	-0.13	0.27	-0.47	-0.07	-0.07	0.18	-0.3	-0.55	0.02	-0.43	-0.11	-0.45	-0.14	-0.45
AHCYL1	1	109984765	0	-0.12	0.07	0.01	-0.02	-0.05	-0.21	-0.25	-0.09	-0.41	-0.2	-0.3	-0.09	-0.14	0.17	-0.12	-0.03	-0.51	0.09	-0.43	0	-0.46	0.07	0.04	-0.27	-0.01	0.06	-0.07	0.05	-0.16	0.05	0.22	0	-0.13	0.26	-0.48	-0.07	-0.07	0.17	-0.3	-0.55	0.02	-0.42	-0.11	-0.45	-0.13	-0.45
STRIP1	1	110031577	-0.01	-0.12	0.08	0.02	-0.03	-0.05	-0.21	-0.25	-0.09	-0.42	-0.2	-0.31	-0.09	-0.14	0.17	-0.12	-0.03	-0.51	0.08	-0.43	-0.01	-0.46	0.07	0.04	-0.27	0	0.06	-0.06	0.05	-0.17	0.05	0.22	0	-0.12	0.25	-0.5	-0.07	-0.07	0.17	-0.3	-0.56	0.01	-0.42	-0.11	-0.46	-0.12	-0.45
LAMTOR5	1	110401249	-0.02	-0.12	0.09	0.03	-0.04	-0.05	-0.21	-0.25	-0.09	-0.42	-0.2	-0.32	-0.09	-0.14	0.18	-0.12	-0.03	-0.51	0.06	-0.43	-0.02	-0.47	0.06	0.04	-0.27	0.01	0.05	-0.06	0.04	-0.17	0.04	0.21	0	-0.12	0.24	-0.51	-0.07	-0.07	0.16	-0.3	-0.56	0.01	-0.41	-0.11	-0.46	-0.12	-0.44
KCNA2	1	110519837	-0.02	-0.12	0.09	0.03	-0.05	-0.05	-0.21	-0.25	-0.09	-0.42	-0.2	-0.32	-0.09	-0.14	0.18	-0.12	-0.03	-0.5	0.05	-0.43	-0.04	-0.47	0.05	0.04	-0.27	0.02	0.04	-0.06	0.04	-0.17	0.04	0.21	0	-0.11	0.23	-0.52	-0.07	-0.07	0.14	-0.3	-0.56	0	-0.41	-0.11	-0.47	-0.11	-0.44
CD53	1	110871188	-0.03	-0.12	0.09	0.04	-0.06	-0.05	-0.21	-0.25	-0.09	-0.42	-0.2	-0.33	-0.09	-0.14	0.17	-0.12	-0.03	-0.5	0.04	-0.43	-0.05	-0.48	0.05	0.04	-0.27	0.03	0.03	-0.06	0.03	-0.17	0.04	0.21	0	-0.11	0.22	-0.54	-0.07	-0.07	0.13	-0.3	-0.57	-0.01	-0.4	-0.11	-0.47	-0.1	-0.44
LRIF1	1	110947190	-0.03	-0.11	0.1	0.05	-0.07	-0.05	-0.21	-0.25	-0.09	-0.41	-0.2	-0.33	-0.09	-0.14	0.17	-0.12	-0.02	-0.49	0.04	-0.42	-0.05	-0.48	0.04	0.05	-0.27	0.05	0.03	-0.06	0.03	-0.17	0.04	0.21	0	-0.1	0.21	-0.55	-0.07	-0.07	0.13	-0.29	-0.57	-0.01	-0.4	-0.11	-0.47	-0.08	-0.44
DRAM2	1	111117333	-0.04	-0.11	0.11	0.07	-0.09	-0.05	-0.2	-0.24	-0.08	-0.4	-0.19	-0.32	-0.09	-0.14	0.18	-0.11	-0.01	-0.47	0.05	-0.41	-0.06	-0.48	0.04	0.05	-0.27	0.07	0.02	-0.04	0.03	-0.16	0.05	0.22	0	-0.08	0.21	-0.56	-0.07	-0.06	0.13	-0.27	-0.57	-0.02	-0.38	-0.1	-0.48	-0.06	-0.42
CEPT1	1	111139627	-0.04	-0.11	0.11	0.08	-0.09	-0.05	-0.21	-0.25	-0.09	-0.4	-0.19	-0.33	-0.09	-0.14	0.17	-0.11	-0.01	-0.48	0.04	-0.41	-0.06	-0.48	0.04	0.05	-0.27	0.08	0.01	-0.04	0.03	-0.16	0.04	0.22	0	-0.08	0.21	-0.57	-0.07	-0.07	0.12	-0.28	-0.58	-0.02	-0.38	-0.11	-0.48	-0.05	-0.43
WDR77	1	111439890	-0.04	-0.1	0.12	0.09	-0.1	-0.05	-0.21	-0.25	-0.09	-0.39	-0.19	-0.33	-0.09	-0.14	0.17	-0.1	0	-0.47	0.04	-0.4	-0.07	-0.49	0.03	0.05	-0.26	0.09	0.01	-0.04	0.03	-0.16	0.04	0.22	0	-0.07	0.2	-0.58	-0.07	-0.07	0.12	-0.27	-0.58	-0.03	-0.38	-0.11	-0.48	-0.04	-0.42
RAP1A	1	111542218	-0.04	-0.09	0.13	0.12	-0.11	-0.05	-0.21	-0.24	-0.08	-0.38	-0.18	-0.33	-0.09	-0.14	0.17	-0.09	0.01	-0.46	0.05	-0.39	-0.08	-0.49	0.02	0.06	-0.26	0.12	0	-0.02	0.04	-0.14	0.06	0.22	0	-0.06	0.19	-0.59	-0.05	-0.05	0.12	-0.26	-0.58	-0.03	-0.36	-0.11	-0.48	-0.02	-0.41
CTTNBP2NL	1	112396214	-0.04	-0.09	0.13	0.13	-0.11	-0.04	-0.21	-0.23	-0.07	-0.37	-0.17	-0.33	-0.09	-0.14	0.17	-0.09	0.02	-0.45	0.05	-0.38	-0.08	-0.49	0.02	0.06	-0.26	0.14	0.01	0	0.04	-0.13	0.07	0.23	0	-0.05	0.18	-0.6	-0.04	-0.05	0.12	-0.25	-0.58	-0.02	-0.35	-0.11	-0.49	0	-0.4
CAPZA1	1	112619805	-0.03	-0.08	0.14	0.14	-0.11	-0.03	-0.21	-0.22	-0.07	-0.37	-0.16	-0.32	-0.08	-0.14	0.17	-0.08	0.03	-0.44	0.06	-0.37	-0.08	-0.49	0.01	0.06	-0.25	0.16	0.01	0.02	0.05	-0.13	0.08	0.23	0	-0.04	0.18	-0.6	-0.03	-0.04	0.13	-0.24	-0.58	-0.02	-0.33	-0.11	-0.49	0.01	-0.39
RHOC	1	112701127	-0.03	-0.08	0.15	0.16	-0.11	-0.02	-0.2	-0.21	-0.06	-0.36	-0.14	-0.32	-0.08	-0.12	0.18	-0.06	0.04	-0.43	0.07	-0.36	-0.08	-0.48	0.02	0.06	-0.25	0.17	0.02	0.04	0.06	-0.11	0.09	0.24	0	-0.02	0.18	-0.59	-0.02	-0.02	0.15	-0.22	-0.57	-0.01	-0.32	-0.11	-0.49	0.02	-0.38
SLC16A1	1	112911847	-0.02	-0.08	0.16	0.17	-0.11	-0.01	-0.19	-0.2	-0.05	-0.34	-0.12	-0.31	-0.07	-0.11	0.19	-0.05	0.05	-0.42	0.08	-0.34	-0.08	-0.47	0.03	0.07	-0.24	0.19	0.03	0.06	0.07	-0.1	0.1	0.24	0	0	0.18	-0.59	0	-0.01	0.16	-0.2	-0.56	-0.01	-0.3	-0.11	-0.49	0.04	-0.36
LRIG2	1	113073198	-0.02	-0.08	0.17	0.19	-0.11	0.01	-0.19	-0.18	-0.05	-0.33	-0.1	-0.3	-0.06	-0.09	0.19	-0.04	0.06	-0.41	0.09	-0.33	-0.08	-0.46	0.03	0.07	-0.23	0.21	0.03	0.07	0.08	-0.08	0.11	0.24	0	0.01	0.18	-0.58	0.01	0	0.17	-0.18	-0.55	0	-0.28	-0.11	-0.49	0.07	-0.35
AP4B1	1	113894194	-0.01	-0.08	0.18	0.2	-0.11	0.01	-0.18	-0.17	-0.04	-0.31	-0.08	-0.29	-0.06	-0.08	0.19	-0.04	0.06	-0.39	0.1	-0.32	-0.08	-0.46	0.04	0.08	-0.22	0.23	0.03	0.09	0.09	-0.07	0.12	0.25	0	0.03	0.18	-0.57	0.02	0.01	0.18	-0.16	-0.54	0	-0.27	-0.11	-0.49	0.09	-0.34
BCAS2	1	114567557	-0.01	-0.08	0.2	0.23	-0.11	0.02	-0.16	-0.14	-0.03	-0.28	-0.04	-0.27	-0.04	-0.05	0.2	-0.02	0.08	-0.37	0.12	-0.29	-0.08	-0.44	0.06	0.09	-0.2	0.26	0.04	0.12	0.11	-0.03	0.14	0.25	0	0.07	0.18	-0.56	0.04	0.02	0.2	-0.12	-0.51	0.01	-0.24	-0.1	-0.49	0.13	-0.31
NRAS	1	114704469	0	-0.07	0.21	0.26	-0.11	0.02	-0.14	-0.12	-0.02	-0.26	-0.02	-0.26	-0.03	-0.04	0.21	-0.02	0.09	-0.35	0.13	-0.28	-0.08	-0.43	0.06	0.1	-0.2	0.28	0.04	0.14	0.12	-0.01	0.16	0.26	0	0.09	0.18	-0.55	0.06	0.03	0.21	-0.09	-0.5	0.02	-0.22	-0.1	-0.49	0.15	-0.29
CSDE1	1	114716913	0	-0.07	0.22	0.28	-0.11	0.03	-0.13	-0.1	-0.01	-0.23	0	-0.25	-0.03	-0.03	0.22	-0.01	0.1	-0.33	0.14	-0.27	-0.08	-0.42	0.07	0.1	-0.19	0.3	0.05	0.16	0.13	0.01	0.17	0.27	0	0.11	0.18	-0.54	0.07	0.04	0.21	-0.07	-0.49	0.02	-0.2	-0.1	-0.49	0.18	-0.28
SIKE1	1	114769479	0.01	-0.07	0.23	0.3	-0.11	0.03	-0.12	-0.08	0	-0.21	0.02	-0.23	-0.02	-0.02	0.23	0	0.11	-0.31	0.15	-0.25	-0.08	-0.41	0.08	0.11	-0.18	0.32	0.05	0.18	0.14	0.03	0.18	0.28	0	0.13	0.19	-0.52	0.08	0.06	0.22	-0.04	-0.47	0.03	-0.17	-0.09	-0.49	0.2	-0.26
MAB21L3	1	116111755	0.01	-0.07	0.24	0.32	-0.11	0.04	-0.11	-0.06	0.01	-0.19	0.04	-0.22	-0.02	0	0.24	0	0.12	-0.29	0.16	-0.24	-0.08	-0.41	0.09	0.11	-0.17	0.34	0.06	0.2	0.16	0.05	0.2	0.29	0	0.15	0.2	-0.52	0.09	0.07	0.22	-0.02	-0.46	0.04	-0.15	-0.08	-0.49	0.23	-0.25
ATP1A1	1	116372668	0.02	-0.07	0.25	0.34	-0.11	0.04	-0.1	-0.04	0.02	-0.16	0.06	-0.2	-0.01	0.01	0.25	0.01	0.14	-0.26	0.17	-0.22	-0.08	-0.4	0.09	0.12	-0.16	0.36	0.07	0.22	0.17	0.07	0.22	0.3	0	0.17	0.2	-0.51	0.1	0.08	0.23	0.01	-0.45	0.06	-0.13	-0.08	-0.5	0.26	-0.23
GDAP2	1	117863485	0.03	-0.07	0.27	0.36	-0.11	0.05	-0.08	-0.02	0.03	-0.14	0.08	-0.19	0	0.02	0.26	0.02	0.15	-0.24	0.19	-0.21	-0.08	-0.39	0.1	0.13	-0.14	0.38	0.08	0.24	0.19	0.09	0.24	0.3	0.01	0.19	0.21	-0.5	0.11	0.1	0.24	0.04	-0.44	0.07	-0.11	-0.07	-0.5	0.29	-0.22
WDR3	1	117929720	0.04	-0.07	0.28	0.38	-0.1	0.05	-0.07	0	0.04	-0.11	0.11	-0.17	0.01	0.04	0.27	0.03	0.16	-0.21	0.2	-0.19	-0.08	-0.38	0.12	0.13	-0.13	0.41	0.09	0.27	0.2	0.11	0.26	0.31	0.01	0.2	0.22	-0.48	0.12	0.12	0.25	0.07	-0.42	0.08	-0.09	-0.05	-0.51	0.32	-0.2
PHGDH	1	119648411	0.05	-0.07	0.29	0.4	-0.1	0.05	-0.06	0.02	0.06	-0.09	0.13	-0.16	0.02	0.06	0.29	0.04	0.17	-0.18	0.22	-0.17	-0.08	-0.37	0.13	0.14	-0.11	0.43	0.1	0.29	0.22	0.13	0.28	0.33	0.02	0.22	0.24	-0.47	0.13	0.13	0.26	0.1	-0.41	0.1	-0.07	-0.04	-0.51	0.34	-0.18
NOTCH2	1	119911553	0.06	-0.07	0.3	0.42	-0.09	0.06	-0.04	0.04	0.07	-0.06	0.15	-0.14	0.02	0.07	0.3	0.05	0.18	-0.16	0.24	-0.15	-0.08	-0.36	0.15	0.14	-0.1	0.45	0.11	0.31	0.24	0.15	0.3	0.34	0.03	0.24	0.25	-0.45	0.14	0.15	0.27	0.14	-0.4	0.11	-0.05	-0.03	-0.52	0.37	-0.16
SEC22B	1	120150898	0.07	-0.07	0.31	0.43	-0.09	0.07	-0.02	0.05	0.09	-0.03	0.17	-0.12	0.03	0.08	0.32	0.06	0.19	-0.13	0.25	-0.14	-0.08	-0.35	0.17	0.15	-0.08	0.47	0.12	0.32	0.25	0.18	0.32	0.34	0.03	0.26	0.26	-0.44	0.15	0.17	0.28	0.17	-0.39	0.12	-0.03	-0.01	-0.53	0.39	-0.14
FCGR1B	1	121087345	0.08	-0.07	0.32	0.45	-0.09	0.07	0	0.07	0.1	-0.01	0.19	-0.11	0.04	0.09	0.33	0.08	0.21	-0.1	0.27	-0.12	-0.08	-0.34	0.18	0.15	-0.06	0.5	0.13	0.34	0.27	0.2	0.33	0.35	0.04	0.28	0.28	-0.43	0.15	0.19	0.29	0.2	-0.37	0.14	-0.01	0	-0.54	0.41	-0.11
SRGAP2C	1	121184811	0.09	-0.06	0.33	0.47	-0.08	0.08	0.02	0.1	0.12	0.02	0.21	-0.09	0.06	0.11	0.35	0.09	0.22	-0.07	0.29	-0.1	-0.08	-0.33	0.2	0.15	-0.05	0.53	0.14	0.36	0.28	0.22	0.35	0.37	0.04	0.3	0.29	-0.41	0.16	0.21	0.3	0.23	-0.35	0.16	0.02	0.02	-0.54	0.43	-0.09
GPR89A	1	145607988	0.11	-0.05	0.34	0.5	-0.08	0.1	0.05	0.13	0.15	0.06	0.24	-0.07	0.07	0.12	0.36	0.12	0.24	-0.04	0.31	-0.08	-0.07	-0.32	0.23	0.16	-0.02	0.56	0.16	0.38	0.3	0.25	0.38	0.38	0.05	0.32	0.31	-0.39	0.17	0.23	0.32	0.27	-0.33	0.18	0.04	0.05	-0.55	0.46	-0.06
RNF115	1	145738868	0.14	-0.03	0.36	0.53	-0.06	0.11	0.09	0.17	0.19	0.11	0.27	-0.03	0.1	0.14	0.39	0.15	0.27	0.01	0.34	-0.05	-0.07	-0.31	0.27	0.17	0.02	0.6	0.18	0.41	0.33	0.29	0.42	0.41	0.06	0.35	0.33	-0.35	0.18	0.26	0.34	0.31	-0.29	0.21	0.08	0.08	-0.55	0.5	-0.03
POLR3C	1	145824088	0.14	-0.02	0.37	0.54	-0.07	0.12	0.1	0.18	0.2	0.12	0.28	-0.02	0.1	0.15	0.39	0.16	0.28	0.03	0.35	-0.04	-0.07	-0.3	0.27	0.18	0.03	0.62	0.18	0.42	0.34	0.31	0.44	0.42	0.06	0.36	0.34	-0.35	0.18	0.27	0.35	0.33	-0.28	0.22	0.1	0.09	-0.55	0.51	-0.02
PIAS3	1	145848522	0.16	-0.01	0.39	0.57	-0.06	0.13	0.13	0.21	0.23	0.15	0.31	0	0.12	0.16	0.41	0.19	0.3	0.06	0.37	-0.02	-0.07	-0.28	0.29	0.19	0.05	0.65	0.2	0.44	0.36	0.33	0.46	0.43	0.07	0.38	0.36	-0.32	0.19	0.29	0.37	0.36	-0.26	0.24	0.13	0.11	-0.55	0.53	0
PEX11B	1	145911350	0.19	0.01	0.41	0.59	-0.05	0.15	0.17	0.25	0.27	0.2	0.35	0.04	0.15	0.18	0.43	0.22	0.32	0.11	0.4	0.01	-0.07	-0.27	0.33	0.21	0.09	0.69	0.22	0.48	0.39	0.37	0.49	0.46	0.08	0.41	0.39	-0.28	0.21	0.32	0.39	0.4	-0.22	0.27	0.17	0.14	-0.56	0.56	0.04
RBM8A	1	145917714	0.2	0.01	0.42	0.61	-0.05	0.16	0.18	0.26	0.28	0.22	0.36	0.05	0.16	0.18	0.44	0.24	0.33	0.13	0.41	0.02	-0.07	-0.26	0.34	0.21	0.1	0.71	0.22	0.48	0.4	0.39	0.5	0.47	0.08	0.42	0.4	-0.27	0.21	0.34	0.4	0.42	-0.21	0.28	0.18	0.15	-0.56	0.58	0.05
POLR3GL	1	145964690	0.22	0.02	0.44	0.63	-0.04	0.18	0.21	0.29	0.31	0.25	0.39	0.07	0.18	0.19	0.45	0.26	0.34	0.16	0.43	0.05	-0.07	-0.25	0.36	0.22	0.12	0.74	0.24	0.51	0.42	0.41	0.52	0.49	0.09	0.43	0.42	-0.25	0.23	0.36	0.42	0.44	-0.18	0.29	0.21	0.17	-0.56	0.59	0.07
TXNIP	1	145992435	0.24	0.03	0.45	0.65	-0.04	0.19	0.23	0.32	0.34	0.28	0.41	0.1	0.2	0.19	0.47	0.28	0.35	0.19	0.45	0.07	-0.07	-0.23	0.39	0.22	0.14	0.77	0.25	0.53	0.44	0.44	0.54	0.5	0.09	0.44	0.44	-0.22	0.24	0.38	0.43	0.47	-0.16	0.3	0.24	0.19	-0.57	0.61	0.09
PRKAB2	1	147155106	0.25	0.04	0.47	0.67	-0.03	0.19	0.25	0.35	0.37	0.31	0.43	0.12	0.21	0.2	0.47	0.31	0.36	0.22	0.47	0.09	-0.07	-0.22	0.41	0.23	0.16	0.79	0.26	0.55	0.47	0.47	0.56	0.52	0.1	0.46	0.46	-0.2	0.25	0.39	0.45	0.49	-0.14	0.32	0.26	0.21	-0.57	0.63	0.1
CHD1L	1	147242654	0.26	0.05	0.49	0.69	-0.02	0.2	0.26	0.38	0.4	0.34	0.45	0.14	0.23	0.21	0.48	0.33	0.38	0.25	0.49	0.11	-0.07	-0.2	0.44	0.23	0.18	0.82	0.28	0.57	0.49	0.5	0.58	0.54	0.1	0.47	0.47	-0.17	0.26	0.41	0.46	0.51	-0.11	0.33	0.29	0.22	-0.57	0.65	0.12
BCL9	1	147541501	0.28	0.06	0.5	0.71	-0.01	0.21	0.28	0.41	0.42	0.37	0.47	0.17	0.25	0.21	0.49	0.34	0.39	0.28	0.51	0.13	-0.07	-0.19	0.47	0.23	0.2	0.84	0.29	0.59	0.51	0.52	0.6	0.56	0.11	0.48	0.49	-0.15	0.27	0.43	0.48	0.54	-0.09	0.34	0.32	0.24	-0.57	0.66	0.14
GPR89B	1	147928393	0.29	0.06	0.52	0.73	0	0.22	0.3	0.44	0.45	0.4	0.49	0.19	0.27	0.22	0.49	0.36	0.39	0.31	0.53	0.15	-0.06	-0.17	0.49	0.23	0.22	0.87	0.3	0.61	0.53	0.55	0.62	0.57	0.11	0.49	0.5	-0.13	0.28	0.44	0.5	0.55	-0.06	0.35	0.34	0.25	-0.57	0.68	0.16
PDE4DIP	1	148808181	0.3	0.07	0.52	0.74	0.01	0.23	0.31	0.46	0.48	0.42	0.51	0.22	0.28	0.22	0.5	0.38	0.4	0.34	0.55	0.16	-0.06	-0.16	0.52	0.23	0.24	0.89	0.31	0.62	0.55	0.58	0.64	0.59	0.11	0.49	0.52	-0.11	0.29	0.45	0.51	0.57	-0.04	0.37	0.37	0.26	-0.58	0.7	0.18
FCGR1A	1	149782671	0.32	0.08	0.53	0.76	0.02	0.24	0.32	0.49	0.5	0.45	0.52	0.24	0.3	0.23	0.5	0.4	0.41	0.36	0.56	0.18	-0.06	-0.15	0.54	0.23	0.26	0.9	0.32	0.63	0.58	0.6	0.66	0.6	0.11	0.5	0.53	-0.09	0.3	0.46	0.51	0.58	-0.01	0.38	0.39	0.27	-0.58	0.71	0.2
BOLA1	1	149887890	0.33	0.09	0.54	0.78	0.04	0.24	0.33	0.51	0.53	0.48	0.54	0.27	0.32	0.23	0.51	0.42	0.42	0.39	0.58	0.2	-0.05	-0.13	0.57	0.23	0.28	0.92	0.33	0.65	0.6	0.62	0.68	0.61	0.12	0.51	0.55	-0.06	0.32	0.48	0.53	0.6	0.01	0.39	0.41	0.28	-0.58	0.73	0.22
SV2A	1	149903318	0.35	0.1	0.55	0.79	0.06	0.25	0.35	0.54	0.55	0.5	0.56	0.3	0.33	0.24	0.51	0.44	0.43	0.41	0.6	0.22	-0.05	-0.12	0.59	0.22	0.3	0.94	0.34	0.66	0.62	0.64	0.7	0.63	0.12	0.52	0.56	-0.04	0.33	0.49	0.54	0.62	0.03	0.41	0.44	0.29	-0.58	0.74	0.24
SF3B4	1	149923317	0.36	0.11	0.55	0.81	0.07	0.25	0.35	0.56	0.57	0.53	0.57	0.32	0.34	0.24	0.52	0.46	0.44	0.43	0.62	0.23	-0.04	-0.11	0.62	0.22	0.32	0.95	0.35	0.67	0.64	0.66	0.72	0.64	0.12	0.53	0.58	-0.02	0.34	0.5	0.56	0.63	0.05	0.42	0.46	0.31	-0.58	0.75	0.26
VPS45	1	150067279	0.37	0.12	0.56	0.82	0.08	0.26	0.36	0.59	0.59	0.55	0.59	0.35	0.35	0.24	0.52	0.47	0.45	0.46	0.63	0.25	-0.04	-0.1	0.65	0.21	0.33	0.96	0.36	0.68	0.66	0.68	0.74	0.65	0.12	0.53	0.59	0	0.34	0.52	0.56	0.64	0.07	0.43	0.48	0.32	-0.59	0.76	0.28
PLEKHO1	1	150149183	0.38	0.12	0.56	0.84	0.09	0.26	0.37	0.6	0.61	0.58	0.61	0.37	0.36	0.24	0.52	0.49	0.45	0.48	0.65	0.26	-0.04	-0.09	0.67	0.21	0.34	0.97	0.36	0.69	0.68	0.7	0.75	0.66	0.12	0.53	0.6	0.02	0.35	0.53	0.57	0.65	0.09	0.44	0.5	0.33	-0.6	0.77	0.29
ANP32E	1	150218417	0.39	0.13	0.56	0.85	0.1	0.27	0.38	0.62	0.63	0.61	0.62	0.4	0.37	0.25	0.52	0.5	0.46	0.51	0.67	0.27	-0.03	-0.08	0.7	0.2	0.35	0.97	0.37	0.7	0.7	0.71	0.76	0.67	0.12	0.54	0.61	0.04	0.36	0.54	0.58	0.66	0.11	0.46	0.51	0.34	-0.61	0.77	0.31
APH1A	1	150265399	0.42	0.14	0.58	0.88	0.12	0.27	0.4	0.67	0.67	0.66	0.66	0.45	0.4	0.26	0.52	0.53	0.47	0.56	0.71	0.29	-0.02	-0.06	0.77	0.19	0.38	0.98	0.39	0.72	0.74	0.75	0.8	0.69	0.13	0.54	0.64	0.09	0.38	0.58	0.6	0.68	0.16	0.49	0.55	0.37	-0.62	0.79	0.33
MRPS21	1	150293720	0.43	0.15	0.59	0.9	0.14	0.28	0.41	0.69	0.69	0.68	0.68	0.48	0.41	0.27	0.53	0.54	0.48	0.58	0.73	0.3	-0.01	-0.06	0.8	0.19	0.39	0.99	0.4	0.74	0.76	0.77	0.81	0.7	0.14	0.55	0.66	0.11	0.39	0.59	0.62	0.69	0.18	0.51	0.57	0.38	-0.63	0.8	0.34
PRPF3	1	150321479	0.44	0.16	0.61	0.91	0.15	0.29	0.43	0.71	0.71	0.7	0.7	0.5	0.42	0.28	0.53	0.56	0.49	0.6	0.75	0.31	-0.01	-0.05	0.83	0.18	0.41	0.99	0.41	0.75	0.78	0.79	0.83	0.7	0.15	0.55	0.67	0.13	0.4	0.61	0.62	0.7	0.2	0.53	0.59	0.39	-0.64	0.8	0.35
RPRD2	1	150363091	0.46	0.16	0.61	0.91	0.17	0.29	0.44	0.72	0.73	0.72	0.71	0.52	0.44	0.29	0.53	0.57	0.49	0.62	0.76	0.32	-0.01	-0.04	0.85	0.18	0.42	0.99	0.42	0.75	0.79	0.81	0.84	0.71	0.15	0.54	0.68	0.15	0.41	0.62	0.63	0.71	0.22	0.54	0.61	0.41	-0.64	0.81	0.36
TARS2	1	150487364	0.47	0.17	0.62	0.92	0.18	0.3	0.45	0.74	0.75	0.74	0.72	0.54	0.45	0.29	0.54	0.57	0.49	0.63	0.77	0.32	-0.01	-0.04	0.88	0.17	0.43	0.99	0.43	0.75	0.8	0.83	0.86	0.71	0.16	0.54	0.69	0.16	0.43	0.63	0.63	0.71	0.25	0.56	0.63	0.42	-0.65	0.81	0.37
MCL1	1	150574551	0.48	0.18	0.63	0.93	0.2	0.3	0.46	0.76	0.76	0.76	0.74	0.56	0.47	0.3	0.54	0.58	0.5	0.65	0.78	0.33	-0.01	-0.04	0.91	0.17	0.44	0.99	0.43	0.76	0.81	0.84	0.87	0.71	0.17	0.54	0.7	0.18	0.44	0.65	0.64	0.71	0.27	0.58	0.65	0.43	-0.66	0.81	0.37
ENSA	1	150600851	0.49	0.19	0.64	0.94	0.21	0.3	0.47	0.78	0.78	0.78	0.75	0.58	0.48	0.31	0.55	0.59	0.5	0.67	0.79	0.33	0	-0.03	0.93	0.17	0.45	0.99	0.44	0.76	0.82	0.85	0.89	0.72	0.17	0.54	0.71	0.19	0.45	0.66	0.64	0.71	0.29	0.6	0.67	0.44	-0.66	0.81	0.38
GOLPH3L	1	150646230	0.51	0.2	0.66	0.94	0.23	0.31	0.49	0.79	0.8	0.8	0.76	0.6	0.5	0.31	0.56	0.6	0.5	0.68	0.8	0.34	0.01	-0.02	0.96	0.18	0.46	0.99	0.45	0.76	0.83	0.86	0.9	0.72	0.18	0.54	0.72	0.2	0.45	0.67	0.65	0.72	0.31	0.62	0.69	0.46	-0.67	0.82	0.39
CTSS	1	150730188	0.52	0.21	0.67	0.94	0.24	0.32	0.5	0.81	0.81	0.82	0.77	0.62	0.51	0.32	0.57	0.6	0.5	0.7	0.81	0.35	0.01	-0.02	0.99	0.18	0.47	0.99	0.46	0.77	0.84	0.87	0.91	0.72	0.18	0.54	0.73	0.21	0.45	0.67	0.65	0.72	0.33	0.63	0.7	0.47	-0.67	0.82	0.41
CTSK	1	150796208	0.53	0.22	0.68	0.95	0.25	0.33	0.51	0.82	0.82	0.84	0.78	0.64	0.52	0.34	0.58	0.61	0.5	0.72	0.83	0.36	0.02	-0.01	1.01	0.19	0.49	0.99	0.47	0.77	0.85	0.88	0.93	0.73	0.19	0.54	0.74	0.21	0.46	0.68	0.65	0.72	0.35	0.64	0.72	0.48	-0.68	0.82	0.42
ARNT	1	150809713	0.54	0.23	0.69	0.96	0.26	0.34	0.53	0.84	0.84	0.87	0.79	0.66	0.54	0.35	0.59	0.63	0.5	0.74	0.84	0.37	0.03	-0.01	1.04	0.2	0.5	0.98	0.47	0.77	0.85	0.89	0.94	0.74	0.19	0.54	0.75	0.22	0.46	0.69	0.66	0.73	0.37	0.66	0.74	0.5	-0.68	0.83	0.43
SETDB1	1	150926263	0.56	0.24	0.7	0.97	0.27	0.34	0.55	0.85	0.86	0.91	0.8	0.68	0.56	0.36	0.6	0.65	0.51	0.76	0.86	0.39	0.05	-0.01	1.07	0.2	0.52	0.97	0.48	0.77	0.86	0.91	0.96	0.75	0.2	0.54	0.77	0.21	0.47	0.69	0.67	0.72	0.4	0.68	0.75	0.51	-0.69	0.83	0.45
CERS2	1	150960583	0.57	0.24	0.7	0.97	0.28	0.34	0.56	0.86	0.87	0.92	0.81	0.69	0.56	0.36	0.61	0.65	0.51	0.77	0.87	0.39	0.05	-0.01	1.09	0.2	0.53	0.97	0.49	0.77	0.87	0.91	0.97	0.76	0.2	0.54	0.77	0.22	0.47	0.7	0.67	0.72	0.41	0.69	0.76	0.52	-0.69	0.83	0.45
C1orf56	1	151047751	0.59	0.26	0.71	0.98	0.29	0.35	0.57	0.87	0.89	0.95	0.82	0.71	0.58	0.37	0.63	0.67	0.52	0.79	0.89	0.41	0.07	-0.01	1.12	0.21	0.55	0.97	0.5	0.77	0.87	0.92	1	0.77	0.22	0.55	0.79	0.21	0.48	0.7	0.68	0.71	0.44	0.72	0.78	0.54	-0.69	0.84	0.47
CDC42SE1	1	151050971	0.6	0.28	0.72	0.99	0.29	0.36	0.58	0.89	0.9	0.97	0.83	0.73	0.6	0.38	0.64	0.68	0.52	0.81	0.9	0.42	0.09	-0.01	1.14	0.21	0.57	0.97	0.52	0.78	0.88	0.93	1.01	0.79	0.23	0.55	0.8	0.21	0.49	0.71	0.69	0.71	0.46	0.74	0.8	0.56	-0.69	0.84	0.48
MLLT11	1	151060397	0.61	0.28	0.73	1	0.3	0.37	0.59	0.89	0.92	0.98	0.84	0.74	0.6	0.38	0.65	0.69	0.53	0.83	0.91	0.43	0.09	-0.01	1.16	0.21	0.58	0.97	0.53	0.78	0.89	0.94	1.02	0.79	0.23	0.55	0.81	0.22	0.5	0.72	0.7	0.72	0.47	0.75	0.81	0.57	-0.69	0.84	0.49
SCNM1	1	151156664	0.65	0.33	0.75	1.02	0.32	0.38	0.6	0.91	0.95	1.03	0.87	0.77	0.65	0.4	0.67	0.72	0.54	0.86	0.95	0.46	0.13	-0.01	1.2	0.23	0.61	0.96	0.55	0.78	0.91	0.95	1.06	0.82	0.26	0.57	0.84	0.21	0.51	0.74	0.71	0.7	0.51	0.79	0.84	0.59	-0.7	0.85	0.51
LYSMD1	1	151159748	0.66	0.33	0.75	1.03	0.33	0.39	0.61	0.92	0.96	1.04	0.87	0.78	0.65	0.41	0.67	0.73	0.54	0.87	0.96	0.46	0.13	-0.01	1.22	0.23	0.62	0.96	0.55	0.78	0.91	0.95	1.06	0.82	0.27	0.57	0.85	0.22	0.51	0.74	0.72	0.7	0.52	0.8	0.85	0.6	-0.7	0.85	0.51
VPS72	1	151176304	0.67	0.35	0.76	1.03	0.34	0.39	0.62	0.92	0.97	1.06	0.89	0.79	0.67	0.41	0.68	0.75	0.54	0.88	0.98	0.47	0.15	-0.01	1.24	0.24	0.63	0.96	0.56	0.78	0.92	0.95	1.07	0.83	0.28	0.57	0.86	0.22	0.52	0.75	0.73	0.69	0.54	0.82	0.86	0.6	-0.7	0.84	0.52
PIP5K1A	1	151197949	0.69	0.37	0.76	1.04	0.35	0.4	0.62	0.93	0.98	1.07	0.9	0.8	0.68	0.41	0.69	0.76	0.54	0.88	0.99	0.49	0.16	-0.02	1.26	0.24	0.63	0.96	0.57	0.78	0.92	0.95	1.08	0.83	0.29	0.58	0.87	0.22	0.52	0.75	0.73	0.68	0.56	0.83	0.87	0.61	-0.7	0.84	0.53
PSMD4	1	151254709	0.7	0.38	0.77	1.05	0.36	0.41	0.63	0.93	0.99	1.09	0.91	0.82	0.7	0.42	0.7	0.77	0.55	0.89	1.01	0.5	0.17	-0.02	1.28	0.25	0.64	0.95	0.57	0.78	0.93	0.96	1.09	0.84	0.29	0.58	0.88	0.22	0.52	0.75	0.74	0.67	0.58	0.83	0.88	0.61	-0.71	0.83	0.54
ZNF687	1	151281618	0.71	0.41	0.77	1.06	0.36	0.42	0.64	0.93	1	1.11	0.92	0.83	0.71	0.43	0.71	0.79	0.56	0.89	1.02	0.52	0.21	-0.02	1.3	0.27	0.65	0.94	0.58	0.78	0.93	0.97	1.09	0.85	0.3	0.59	0.9	0.21	0.51	0.75	0.75	0.65	0.6	0.84	0.9	0.62	-0.7	0.82	0.55
PI4KB	1	151291797	0.72	0.42	0.77	1.07	0.36	0.43	0.64	0.94	1.01	1.12	0.93	0.84	0.72	0.43	0.71	0.8	0.56	0.89	1.03	0.53	0.21	-0.02	1.31	0.27	0.65	0.94	0.58	0.78	0.93	0.97	1.09	0.85	0.3	0.59	0.9	0.22	0.51	0.75	0.75	0.65	0.61	0.84	0.9	0.62	-0.71	0.81	0.56
RFX5	1	151340640	0.72	0.44	0.78	1.08	0.37	0.44	0.65	0.95	1.01	1.13	0.94	0.85	0.73	0.43	0.71	0.81	0.56	0.89	1.04	0.54	0.23	-0.02	1.33	0.28	0.66	0.93	0.58	0.77	0.93	0.98	1.1	0.85	0.31	0.59	0.91	0.21	0.51	0.75	0.76	0.63	0.63	0.85	0.91	0.62	-0.71	0.8	0.57
PSMB4	1	151399560	0.73	0.45	0.78	1.09	0.37	0.45	0.65	0.95	1.02	1.14	0.95	0.86	0.74	0.43	0.72	0.82	0.57	0.89	1.05	0.55	0.24	-0.02	1.34	0.29	0.66	0.92	0.58	0.77	0.93	0.98	1.1	0.86	0.31	0.59	0.92	0.21	0.52	0.75	0.77	0.62	0.64	0.85	0.92	0.63	-0.7	0.8	0.58
POGZ	1	151402724	0.74	0.47	0.79	1.1	0.38	0.45	0.65	0.95	1.02	1.15	0.96	0.87	0.76	0.43	0.72	0.83	0.57	0.9	1.06	0.57	0.26	-0.02	1.35	0.3	0.67	0.91	0.59	0.77	0.93	0.99	1.11	0.87	0.31	0.6	0.93	0.21	0.52	0.75	0.78	0.61	0.66	0.86	0.93	0.63	-0.7	0.79	0.59
SNX27	1	151612006	0.75	0.49	0.79	1.11	0.39	0.46	0.65	0.95	1.03	1.15	0.97	0.88	0.77	0.44	0.72	0.84	0.58	0.9	1.07	0.58	0.27	-0.02	1.36	0.32	0.67	0.9	0.59	0.76	0.93	1	1.11	0.88	0.32	0.6	0.94	0.21	0.53	0.75	0.78	0.59	0.67	0.87	0.94	0.64	-0.7	0.78	0.59
MRPL9	1	151759647	0.76	0.5	0.8	1.11	0.39	0.47	0.64	0.95	1.03	1.16	0.98	0.89	0.79	0.44	0.72	0.85	0.58	0.9	1.07	0.59	0.28	-0.02	1.37	0.34	0.67	0.89	0.58	0.76	0.93	1	1.12	0.89	0.32	0.6	0.94	0.21	0.53	0.76	0.79	0.58	0.68	0.88	0.95	0.64	-0.7	0.78	0.6
TDRKH	1	151770107	0.76	0.51	0.8	1.12	0.4	0.47	0.64	0.95	1.03	1.16	0.99	0.89	0.8	0.44	0.73	0.85	0.58	0.9	1.08	0.6	0.3	-0.02	1.37	0.35	0.67	0.88	0.58	0.75	0.93	1	1.11	0.89	0.32	0.6	0.95	0.2	0.54	0.76	0.79	0.56	0.68	0.88	0.95	0.64	-0.7	0.77	0.6
S100A11	1	152032506	0.77	0.52	0.79	1.12	0.4	0.48	0.63	0.95	1.03	1.16	0.99	0.9	0.81	0.44	0.73	0.85	0.58	0.9	1.09	0.61	0.31	-0.02	1.38	0.36	0.67	0.86	0.58	0.74	0.93	1	1.11	0.89	0.32	0.59	0.95	0.2	0.55	0.76	0.8	0.55	0.69	0.89	0.96	0.64	-0.69	0.76	0.61
S100A6	1	153534599	0.78	0.52	0.8	1.12	0.41	0.49	0.62	0.95	1.04	1.17	1	0.91	0.83	0.45	0.73	0.86	0.59	0.9	1.1	0.63	0.33	-0.02	1.38	0.37	0.67	0.85	0.58	0.74	0.93	1	1.11	0.9	0.32	0.59	0.96	0.2	0.56	0.76	0.8	0.54	0.7	0.9	0.96	0.64	-0.69	0.76	0.62
S100A16	1	153606886	0.78	0.54	0.79	1.12	0.42	0.49	0.62	0.95	1.04	1.17	1.01	0.91	0.84	0.45	0.74	0.86	0.6	0.9	1.11	0.64	0.34	-0.03	1.39	0.38	0.66	0.84	0.58	0.73	0.92	1	1.12	0.9	0.33	0.59	0.96	0.19	0.56	0.77	0.8	0.53	0.71	0.91	0.97	0.65	-0.69	0.75	0.63
S100A13	1	153618787	0.79	0.55	0.79	1.13	0.42	0.5	0.61	0.95	1.04	1.17	1.02	0.92	0.85	0.45	0.74	0.87	0.6	0.9	1.11	0.65	0.36	-0.03	1.4	0.4	0.66	0.82	0.58	0.72	0.92	1	1.12	0.91	0.33	0.6	0.96	0.18	0.57	0.77	0.8	0.52	0.71	0.92	0.97	0.65	-0.68	0.75	0.64
CHTOP	1	153633982	0.79	0.56	0.79	1.14	0.43	0.51	0.6	0.95	1.04	1.18	1.03	0.92	0.86	0.46	0.75	0.87	0.61	0.9	1.12	0.66	0.37	-0.03	1.4	0.41	0.66	0.81	0.58	0.71	0.92	1.01	1.13	0.92	0.33	0.6	0.97	0.18	0.57	0.78	0.8	0.51	0.72	0.93	0.98	0.66	-0.68	0.74	0.65
SNAPIN	1	153658703	0.8	0.58	0.78	1.15	0.44	0.53	0.59	0.95	1.04	1.18	1.04	0.93	0.88	0.47	0.76	0.88	0.64	0.9	1.14	0.67	0.4	-0.02	1.41	0.44	0.66	0.79	0.6	0.71	0.91	1.01	1.13	0.94	0.35	0.62	0.97	0.18	0.59	0.79	0.81	0.49	0.73	0.96	0.98	0.66	-0.67	0.75	0.67
ILF2	1	153661788	0.8	0.59	0.78	1.15	0.45	0.53	0.59	0.95	1.04	1.19	1.04	0.93	0.89	0.48	0.76	0.88	0.64	0.9	1.14	0.67	0.41	-0.02	1.41	0.45	0.66	0.79	0.59	0.7	0.91	1.01	1.14	0.94	0.35	0.61	0.97	0.18	0.59	0.79	0.81	0.49	0.74	0.96	0.98	0.66	-0.67	0.74	0.67
INTS3	1	153728050	0.81	0.6	0.78	1.15	0.45	0.54	0.58	0.95	1.04	1.19	1.04	0.94	0.9	0.49	0.77	0.89	0.65	0.89	1.15	0.68	0.42	-0.01	1.42	0.46	0.66	0.77	0.6	0.69	0.9	1.01	1.14	0.94	0.35	0.62	0.97	0.17	0.59	0.8	0.81	0.48	0.74	0.98	0.98	0.67	-0.66	0.75	0.68
GATAD2B	1	153789030	0.82	0.61	0.77	1.16	0.45	0.55	0.58	0.95	1.04	1.19	1.05	0.94	0.91	0.5	0.77	0.9	0.67	0.89	1.16	0.69	0.44	-0.01	1.42	0.48	0.66	0.76	0.6	0.68	0.89	1.01	1.15	0.95	0.36	0.63	0.98	0.17	0.6	0.81	0.81	0.47	0.75	0.99	0.99	0.67	-0.65	0.75	0.69
CRTC2	1	153947669	0.82	0.63	0.76	1.16	0.46	0.56	0.58	0.95	1.04	1.2	1.06	0.94	0.93	0.51	0.78	0.9	0.68	0.89	1.17	0.7	0.46	-0.01	1.42	0.5	0.66	0.75	0.6	0.68	0.89	1.01	1.15	0.96	0.36	0.64	0.98	0.17	0.6	0.82	0.82	0.46	0.75	1.01	0.99	0.68	-0.64	0.76	0.7
SLC39A1	1	153959099	0.83	0.65	0.75	1.17	0.46	0.58	0.59	0.96	1.05	1.2	1.07	0.94	0.95	0.52	0.79	0.92	0.71	0.89	1.19	0.71	0.48	0	1.41	0.53	0.66	0.74	0.61	0.68	0.88	1.01	1.16	0.98	0.38	0.66	0.99	0.17	0.6	0.85	0.82	0.45	0.77	1.03	0.99	0.7	-0.63	0.77	0.71
CREB3L4	1	153967534	0.84	0.66	0.75	1.18	0.47	0.59	0.59	0.96	1.05	1.21	1.08	0.95	0.96	0.53	0.8	0.93	0.72	0.88	1.2	0.72	0.5	0	1.42	0.55	0.66	0.73	0.62	0.67	0.88	1.01	1.17	0.99	0.38	0.67	0.99	0.17	0.6	0.86	0.83	0.45	0.77	1.05	0.99	0.71	-0.62	0.78	0.72
JTB	1	153974269	0.85	0.67	0.75	1.18	0.47	0.6	0.59	0.96	1.06	1.21	1.08	0.95	0.97	0.54	0.81	0.93	0.73	0.88	1.21	0.73	0.51	0	1.42	0.57	0.66	0.73	0.62	0.67	0.88	1.01	1.17	1	0.39	0.67	1	0.17	0.6	0.87	0.83	0.44	0.78	1.06	1	0.71	-0.62	0.78	0.73
RPS27	1	153990762	0.86	0.68	0.74	1.19	0.47	0.61	0.59	0.96	1.06	1.22	1.1	0.95	0.98	0.54	0.81	0.94	0.75	0.88	1.22	0.73	0.52	0	1.42	0.59	0.66	0.72	0.63	0.67	0.87	1.01	1.18	1.01	0.4	0.68	1	0.17	0.6	0.88	0.83	0.44	0.78	1.07	1	0.72	-0.61	0.79	0.74
TPM3	1	154155304	0.87	0.69	0.74	1.2	0.47	0.63	0.6	0.97	1.07	1.23	1.11	0.96	1	0.56	0.83	0.95	0.77	0.88	1.24	0.74	0.54	0	1.42	0.61	0.66	0.72	0.64	0.67	0.87	1.02	1.19	1.02	0.41	0.69	1.01	0.17	0.61	0.89	0.84	0.43	0.79	1.09	1	0.73	-0.6	0.8	0.75
C1orf43	1	154206696	0.89	0.71	0.74	1.21	0.48	0.66	0.61	0.99	1.08	1.25	1.13	0.96	1.02	0.58	0.85	0.98	0.8	0.89	1.27	0.75	0.57	0.02	1.42	0.65	0.66	0.72	0.66	0.68	0.88	1.03	1.21	1.05	0.43	0.71	1.02	0.18	0.62	0.91	0.86	0.44	0.8	1.11	1.01	0.75	-0.58	0.82	0.78
UBAP2L	1	154220179	0.89	0.72	0.74	1.22	0.48	0.66	0.61	0.99	1.09	1.25	1.14	0.96	1.03	0.59	0.85	0.98	0.81	0.89	1.28	0.76	0.58	0.02	1.42	0.66	0.66	0.72	0.67	0.68	0.87	1.03	1.21	1.05	0.43	0.72	1.03	0.18	0.62	0.92	0.86	0.43	0.81	1.12	1.01	0.75	-0.58	0.82	0.79
HAX1	1	154272589	0.91	0.74	0.74	1.22	0.49	0.68	0.62	0.99	1.1	1.26	1.15	0.97	1.05	0.6	0.87	1	0.84	0.89	1.29	0.76	0.61	0.02	1.42	0.69	0.67	0.72	0.68	0.69	0.88	1.03	1.22	1.07	0.45	0.73	1.04	0.18	0.63	0.93	0.87	0.44	0.81	1.14	1.02	0.76	-0.56	0.83	0.81
ADAR	1	154582057	0.92	0.75	0.74	1.23	0.5	0.7	0.63	1	1.1	1.27	1.16	0.97	1.07	0.62	0.89	1.02	0.86	0.89	1.31	0.77	0.63	0.03	1.41	0.71	0.68	0.72	0.7	0.7	0.88	1.04	1.23	1.08	0.45	0.74	1.05	0.19	0.64	0.94	0.88	0.44	0.82	1.15	1.02	0.77	-0.54	0.85	0.82
PMVK	1	154924740	0.94	0.77	0.74	1.24	0.51	0.72	0.64	1	1.11	1.27	1.18	0.97	1.08	0.63	0.9	1.04	0.88	0.89	1.32	0.78	0.66	0.05	1.4	0.73	0.68	0.72	0.71	0.71	0.88	1.05	1.25	1.1	0.46	0.75	1.06	0.19	0.64	0.96	0.89	0.44	0.83	1.17	1.03	0.78	-0.52	0.86	0.84
SHC1	1	154962298	0.95	0.78	0.74	1.25	0.52	0.74	0.65	1	1.11	1.28	1.19	0.97	1.1	0.64	0.92	1.05	0.91	0.9	1.33	0.79	0.69	0.06	1.4	0.76	0.69	0.72	0.72	0.73	0.88	1.05	1.25	1.11	0.47	0.76	1.07	0.19	0.65	0.96	0.89	0.44	0.84	1.18	1.03	0.78	-0.51	0.87	0.86
CKS1B	1	154974653	0.96	0.8	0.75	1.26	0.53	0.76	0.66	1	1.12	1.29	1.2	0.97	1.12	0.64	0.93	1.07	0.93	0.9	1.35	0.81	0.71	0.08	1.4	0.79	0.7	0.72	0.74	0.74	0.88	1.06	1.26	1.13	0.47	0.77	1.08	0.2	0.66	0.98	0.9	0.45	0.85	1.2	1.04	0.79	-0.49	0.88	0.87
FLAD1	1	154983338	0.97	0.8	0.75	1.28	0.54	0.78	0.67	1.01	1.13	1.3	1.22	0.98	1.13	0.65	0.95	1.08	0.95	0.91	1.36	0.82	0.74	0.09	1.4	0.81	0.7	0.72	0.75	0.76	0.89	1.07	1.27	1.15	0.48	0.78	1.09	0.2	0.67	0.99	0.92	0.45	0.86	1.21	1.04	0.8	-0.47	0.89	0.89
ADAM15	1	155050566	0.99	0.81	0.76	1.29	0.56	0.8	0.68	1.01	1.14	1.31	1.23	0.98	1.15	0.66	0.97	1.1	0.98	0.91	1.37	0.83	0.77	0.1	1.4	0.84	0.71	0.73	0.77	0.78	0.89	1.08	1.28	1.18	0.48	0.79	1.11	0.21	0.67	1.01	0.93	0.45	0.87	1.23	1.04	0.81	-0.45	0.9	0.92
EFNA1	1	155127876	1	0.82	0.76	1.3	0.56	0.81	0.69	1.01	1.15	1.32	1.25	0.99	1.16	0.68	0.99	1.12	1	0.92	1.39	0.84	0.8	0.12	1.4	0.87	0.72	0.73	0.78	0.8	0.9	1.09	1.29	1.2	0.49	0.81	1.12	0.22	0.68	1.02	0.95	0.46	0.88	1.24	1.05	0.81	-0.44	0.91	0.94
SLC50A1	1	155135344	1.02	0.83	0.76	1.31	0.57	0.83	0.7	1.02	1.17	1.34	1.27	0.99	1.18	0.69	1	1.15	1.03	0.93	1.41	0.86	0.82	0.14	1.41	0.89	0.73	0.73	0.8	0.82	0.91	1.1	1.3	1.22	0.49	0.82	1.14	0.23	0.68	1.04	0.97	0.46	0.88	1.25	1.06	0.82	-0.42	0.93	0.96
DPM3	1	155139891	1.03	0.84	0.76	1.32	0.58	0.85	0.71	1.02	1.18	1.35	1.29	1	1.19	0.7	1.02	1.17	1.05	0.93	1.42	0.87	0.85	0.16	1.41	0.92	0.73	0.74	0.82	0.84	0.92	1.11	1.31	1.25	0.5	0.83	1.15	0.24	0.69	1.05	0.99	0.47	0.89	1.26	1.06	0.83	-0.41	0.94	0.99
KRTCAP2	1	155169408	1.04	0.86	0.76	1.33	0.59	0.86	0.73	1.03	1.19	1.35	1.31	1	1.21	0.71	1.04	1.19	1.07	0.94	1.44	0.88	0.87	0.17	1.42	0.94	0.74	0.74	0.84	0.86	0.93	1.12	1.32	1.28	0.51	0.85	1.17	0.26	0.7	1.06	1	0.47	0.9	1.27	1.07	0.84	-0.39	0.95	1
MTX1	1	155208699	1.06	0.87	0.76	1.34	0.61	0.87	0.74	1.03	1.2	1.36	1.33	1.01	1.22	0.71	1.05	1.21	1.1	0.95	1.45	0.9	0.89	0.18	1.43	0.97	0.75	0.75	0.85	0.88	0.94	1.13	1.33	1.3	0.52	0.85	1.18	0.27	0.7	1.08	1.02	0.48	0.91	1.28	1.08	0.84	-0.38	0.96	1.02
GBA	1	155234452	1.07	0.88	0.76	1.35	0.62	0.88	0.75	1.03	1.21	1.37	1.34	1.01	1.23	0.71	1.07	1.22	1.12	0.95	1.46	0.9	0.91	0.19	1.43	0.99	0.76	0.75	0.87	0.9	0.94	1.14	1.34	1.32	0.53	0.86	1.19	0.29	0.71	1.09	1.04	0.48	0.92	1.28	1.09	0.85	-0.36	0.97	1.04
SCAMP3	1	155255979	1.08	0.89	0.76	1.35	0.63	0.89	0.76	1.04	1.23	1.37	1.35	1.01	1.24	0.71	1.08	1.23	1.13	0.96	1.47	0.91	0.93	0.2	1.44	1.01	0.77	0.76	0.88	0.92	0.96	1.16	1.34	1.34	0.55	0.87	1.2	0.31	0.71	1.1	1.05	0.48	0.93	1.29	1.1	0.85	-0.35	0.98	1.06
CLK2	1	155262868	1.09	0.91	0.76	1.36	0.66	0.91	0.78	1.04	1.24	1.37	1.37	1.03	1.25	0.71	1.1	1.24	1.16	0.97	1.48	0.9	0.95	0.23	1.45	1.04	0.78	0.77	0.89	0.94	0.97	1.18	1.35	1.38	0.56	0.87	1.21	0.33	0.71	1.1	1.07	0.49	0.95	1.3	1.11	0.86	-0.33	0.99	1.08
HCN3	1	155277463	1.1	0.92	0.76	1.36	0.67	0.91	0.78	1.04	1.25	1.37	1.38	1.03	1.26	0.71	1.1	1.25	1.17	0.97	1.49	0.91	0.96	0.24	1.45	1.06	0.78	0.77	0.9	0.95	0.98	1.18	1.35	1.38	0.56	0.88	1.22	0.34	0.71	1.11	1.08	0.49	0.95	1.3	1.12	0.86	-0.32	0.99	1.09
FDPS	1	155308748	1.11	0.93	0.76	1.37	0.68	0.92	0.79	1.05	1.26	1.37	1.38	1.03	1.27	0.71	1.12	1.25	1.19	0.98	1.5	0.91	0.97	0.26	1.46	1.08	0.79	0.78	0.91	0.97	0.99	1.2	1.36	1.4	0.57	0.88	1.23	0.36	0.71	1.12	1.09	0.5	0.96	1.3	1.13	0.87	-0.31	1	1.11
RUSC1	1	155320894	1.12	0.94	0.76	1.36	0.69	0.93	0.8	1.05	1.27	1.37	1.39	1.03	1.28	0.7	1.12	1.26	1.2	0.98	1.51	0.91	0.99	0.27	1.47	1.1	0.79	0.78	0.91	0.98	1	1.2	1.37	1.42	0.57	0.88	1.23	0.37	0.71	1.12	1.1	0.51	0.96	1.3	1.13	0.87	-0.3	1	1.13
ASH1L	1	155335268	1.12	0.94	0.76	1.36	0.7	0.93	0.81	1.05	1.28	1.36	1.39	1.03	1.28	0.7	1.13	1.26	1.21	0.99	1.51	0.9	1	0.28	1.47	1.11	0.79	0.79	0.92	0.99	1	1.21	1.37	1.43	0.57	0.88	1.24	0.39	0.7	1.12	1.11	0.51	0.97	1.3	1.13	0.87	-0.29	1	1.14
MSTO1	1	155610205	1.13	0.94	0.76	1.36	0.71	0.94	0.82	1.06	1.28	1.36	1.39	1.03	1.28	0.69	1.14	1.26	1.22	0.99	1.52	0.9	1	0.29	1.47	1.13	0.79	0.79	0.93	1.01	1.01	1.22	1.37	1.45	0.57	0.88	1.24	0.4	0.69	1.12	1.12	0.51	0.97	1.3	1.13	0.88	-0.28	1	1.15
YY1AP1	1	155659443	1.14	0.92	0.76	1.34	0.73	0.94	0.83	1.06	1.29	1.34	1.38	1.03	1.28	0.67	1.14	1.25	1.23	0.99	1.51	0.88	1.01	0.31	1.48	1.14	0.79	0.79	0.93	1.02	1.01	1.23	1.38	1.47	0.57	0.86	1.24	0.42	0.68	1.12	1.12	0.52	0.97	1.29	1.13	0.88	-0.27	0.99	1.16
DAP3	1	155687960	1.14	0.93	0.75	1.34	0.73	0.94	0.84	1.06	1.29	1.34	1.38	1.03	1.28	0.68	1.15	1.25	1.24	1	1.51	0.88	1.01	0.31	1.47	1.15	0.79	0.79	0.94	1.02	1.01	1.23	1.38	1.48	0.57	0.86	1.25	0.42	0.68	1.12	1.13	0.52	0.97	1.3	1.13	0.89	-0.27	0.99	1.17
GON4L	1	155749662	1.14	0.92	0.75	1.33	0.74	0.94	0.85	1.06	1.3	1.33	1.38	1.02	1.29	0.67	1.15	1.25	1.25	1	1.51	0.87	1.02	0.32	1.47	1.15	0.79	0.79	0.94	1.03	1.01	1.24	1.38	1.5	0.57	0.86	1.25	0.44	0.68	1.12	1.14	0.52	0.97	1.3	1.13	0.89	-0.25	0.99	1.18
SYT11	1	155859567	1.14	0.92	0.74	1.32	0.74	0.94	0.86	1.06	1.3	1.32	1.37	1.02	1.29	0.67	1.15	1.24	1.26	1.01	1.51	0.86	1.03	0.34	1.47	1.16	0.79	0.79	0.95	1.03	1.01	1.25	1.39	1.51	0.56	0.85	1.25	0.45	0.67	1.12	1.14	0.53	0.97	1.3	1.13	0.89	-0.24	0.99	1.19
RIT1	1	155897808	1.14	0.91	0.74	1.31	0.75	0.94	0.86	1.06	1.3	1.31	1.36	1.01	1.29	0.66	1.15	1.24	1.26	1.01	1.51	0.85	1.03	0.34	1.47	1.16	0.79	0.79	0.95	1.04	1	1.25	1.39	1.52	0.56	0.84	1.24	0.46	0.67	1.12	1.14	0.53	0.97	1.3	1.12	0.89	-0.23	0.99	1.2
ARHGEF2	1	155946851	1.14	0.9	0.74	1.3	0.76	0.94	0.87	1.06	1.31	1.31	1.35	1.01	1.3	0.66	1.16	1.23	1.27	1.01	1.5	0.83	1.03	0.35	1.46	1.17	0.79	0.79	0.96	1.04	1	1.26	1.39	1.53	0.56	0.83	1.24	0.47	0.67	1.12	1.15	0.54	0.97	1.3	1.12	0.89	-0.22	0.99	1.2
SSR2	1	156009048	1.14	0.9	0.74	1.28	0.76	0.94	0.88	1.06	1.31	1.3	1.35	1	1.3	0.66	1.16	1.22	1.28	1.02	1.5	0.82	1.03	0.36	1.46	1.17	0.79	0.79	0.96	1.04	1	1.26	1.4	1.54	0.56	0.83	1.24	0.48	0.67	1.11	1.15	0.55	0.97	1.31	1.12	0.9	-0.21	0.99	1.21
LAMTOR2	1	156054782	1.14	0.89	0.73	1.26	0.76	0.94	0.89	1.06	1.31	1.29	1.34	1	1.3	0.65	1.16	1.21	1.28	1.02	1.5	0.81	1.04	0.36	1.46	1.18	0.79	0.79	0.97	1.04	1	1.26	1.4	1.56	0.56	0.82	1.24	0.49	0.66	1.11	1.16	0.55	0.97	1.31	1.11	0.9	-0.19	0.99	1.22
LMNA	1	156082573	1.14	0.88	0.74	1.25	0.76	0.93	0.9	1.06	1.31	1.28	1.33	0.99	1.3	0.65	1.17	1.2	1.29	1.02	1.49	0.8	1.04	0.37	1.45	1.18	0.79	0.8	0.98	1.05	1	1.25	1.4	1.57	0.57	0.82	1.24	0.5	0.65	1.11	1.16	0.56	0.98	1.32	1.11	0.9	-0.18	0.99	1.22
SLC25A44	1	156193932	1.14	0.87	0.73	1.24	0.77	0.93	0.92	1.06	1.31	1.28	1.32	0.98	1.3	0.65	1.18	1.19	1.29	1.02	1.49	0.79	1.05	0.37	1.45	1.19	0.79	0.8	0.99	1.05	1	1.25	1.4	1.58	0.57	0.81	1.24	0.52	0.65	1.1	1.16	0.56	0.98	1.32	1.11	0.91	-0.17	0.99	1.23
PMF1-BGLAP	1	156212982	1.14	0.85	0.73	1.2	0.78	0.91	0.94	1.05	1.3	1.26	1.28	0.97	1.3	0.65	1.19	1.17	1.29	1	1.47	0.77	1.06	0.36	1.45	1.19	0.78	0.81	1	1.05	1	1.24	1.41	1.59	0.57	0.8	1.24	0.53	0.63	1.08	1.16	0.57	0.99	1.31	1.1	0.9	-0.15	0.98	1.25
PMF1	1	156212993	1.15	0.86	0.73	1.21	0.78	0.93	0.94	1.07	1.31	1.27	1.3	0.97	1.31	0.66	1.19	1.18	1.3	1	1.49	0.78	1.06	0.38	1.45	1.2	0.78	0.82	1.01	1.07	1.01	1.25	1.41	1.6	0.57	0.81	1.25	0.54	0.64	1.09	1.17	0.58	0.99	1.32	1.11	0.91	-0.15	0.99	1.25
PAQR6	1	156243320	1.15	0.86	0.73	1.2	0.79	0.92	0.96	1.06	1.31	1.26	1.29	0.97	1.31	0.66	1.2	1.17	1.3	1	1.48	0.77	1.07	0.38	1.45	1.2	0.78	0.82	1.02	1.07	1.01	1.25	1.42	1.61	0.57	0.8	1.25	0.55	0.63	1.09	1.17	0.58	1	1.32	1.1	0.91	-0.14	0.99	1.26
SMG5	1	156249224	1.15	0.85	0.74	1.19	0.8	0.91	0.97	1.06	1.31	1.26	1.27	0.97	1.31	0.65	1.2	1.17	1.31	0.99	1.47	0.76	1.08	0.38	1.45	1.2	0.79	0.83	1.03	1.08	1.02	1.25	1.42	1.63	0.58	0.8	1.25	0.55	0.62	1.08	1.18	0.59	1	1.32	1.1	0.91	-0.12	0.99	1.27
CCT3	1	156308968	1.15	0.85	0.74	1.18	0.8	0.91	0.99	1.06	1.31	1.26	1.26	0.97	1.3	0.65	1.21	1.17	1.31	0.99	1.46	0.75	1.09	0.38	1.45	1.21	0.78	0.84	1.04	1.08	1.02	1.25	1.43	1.63	0.57	0.79	1.25	0.56	0.61	1.07	1.18	0.59	1	1.31	1.1	0.91	-0.11	0.99	1.28
C1orf61	1	156404250	1.14	0.84	0.74	1.16	0.81	0.9	1	1.05	1.3	1.25	1.24	0.97	1.3	0.65	1.21	1.16	1.3	0.98	1.45	0.74	1.09	0.38	1.44	1.2	0.78	0.84	1.04	1.08	1.02	1.25	1.43	1.64	0.57	0.78	1.25	0.56	0.6	1.06	1.19	0.6	1	1.31	1.1	0.9	-0.1	0.99	1.28
GPATCH4	1	156594487	1.14	0.83	0.73	1.15	0.81	0.88	1.01	1.04	1.3	1.24	1.23	0.96	1.29	0.64	1.21	1.14	1.3	0.97	1.44	0.72	1.1	0.38	1.43	1.2	0.77	0.85	1.04	1.08	1.02	1.25	1.43	1.64	0.57	0.77	1.24	0.57	0.59	1.05	1.19	0.6	1	1.29	1.09	0.89	-0.09	0.98	1.28
BCAN	1	156641390	1.13	0.82	0.73	1.13	0.81	0.86	1.02	1.03	1.29	1.24	1.21	0.95	1.29	0.64	1.22	1.13	1.29	0.96	1.43	0.71	1.1	0.38	1.43	1.19	0.77	0.85	1.04	1.08	1.02	1.25	1.43	1.65	0.57	0.76	1.24	0.57	0.57	1.04	1.19	0.6	1	1.28	1.09	0.88	-0.08	0.97	1.28
ISG20L2	1	156721891	1.1	0.8	0.72	1.1	0.81	0.82	1.02	1.01	1.27	1.22	1.17	0.94	1.28	0.61	1.21	1.11	1.27	0.94	1.41	0.68	1.1	0.36	1.41	1.19	0.75	0.84	1.02	1.07	1.01	1.24	1.42	1.64	0.54	0.74	1.23	0.56	0.54	1.01	1.19	0.6	0.99	1.26	1.08	0.86	-0.08	0.95	1.27
RRNAD1	1	156728442	1.11	0.79	0.72	1.09	0.82	0.82	1.03	1.01	1.27	1.22	1.17	0.94	1.28	0.61	1.22	1.11	1.27	0.94	1.4	0.68	1.1	0.37	1.41	1.19	0.75	0.84	1.03	1.08	1.01	1.24	1.42	1.65	0.54	0.73	1.23	0.56	0.54	1	1.19	0.6	0.99	1.26	1.08	0.86	-0.07	0.95	1.28
MRPL24	1	156737303	1.09	0.78	0.72	1.08	0.82	0.8	1.04	0.99	1.26	1.21	1.15	0.93	1.28	0.59	1.22	1.09	1.26	0.93	1.39	0.66	1.11	0.36	1.41	1.18	0.75	0.84	1.03	1.08	1.01	1.24	1.42	1.65	0.53	0.72	1.23	0.56	0.52	0.99	1.2	0.61	0.99	1.24	1.08	0.85	-0.07	0.94	1.27
HDGF	1	156742109	1.07	0.75	0.71	1.05	0.82	0.76	1.04	0.97	1.24	1.19	1.11	0.91	1.27	0.57	1.22	1.06	1.23	0.91	1.36	0.63	1.1	0.35	1.4	1.18	0.74	0.83	1.02	1.07	1	1.23	1.4	1.64	0.51	0.7	1.22	0.54	0.5	0.94	1.2	0.6	0.98	1.21	1.07	0.83	-0.06	0.91	1.26
PRCC	1	156750610	1.07	0.75	0.71	1.04	0.83	0.76	1.04	0.97	1.25	1.19	1.11	0.91	1.26	0.56	1.22	1.06	1.23	0.91	1.36	0.62	1.1	0.36	1.4	1.18	0.74	0.83	1.02	1.07	1	1.23	1.41	1.64	0.51	0.69	1.22	0.54	0.5	0.94	1.2	0.6	0.98	1.2	1.07	0.83	-0.06	0.91	1.26
IFI16	1	158999968	1.06	0.73	0.71	1.02	0.83	0.74	1.05	0.95	1.24	1.17	1.09	0.9	1.26	0.54	1.22	1.03	1.22	0.9	1.34	0.6	1.1	0.35	1.4	1.18	0.73	0.83	1.02	1.07	1	1.22	1.4	1.64	0.5	0.68	1.22	0.54	0.48	0.91	1.21	0.6	0.97	1.18	1.06	0.81	-0.05	0.89	1.25
CADM3	1	159171609	1.06	0.71	0.71	1	0.83	0.72	1.05	0.93	1.23	1.16	1.07	0.88	1.25	0.53	1.22	1.01	1.21	0.89	1.33	0.58	1.1	0.35	1.4	1.18	0.73	0.82	1.02	1.07	1	1.22	1.39	1.64	0.49	0.67	1.21	0.53	0.47	0.88	1.21	0.6	0.96	1.16	1.06	0.8	-0.04	0.88	1.24
TAGLN2	1	159918107	1.04	0.69	0.7	0.97	0.83	0.7	1.05	0.92	1.22	1.15	1.05	0.87	1.24	0.51	1.21	0.99	1.2	0.88	1.31	0.57	1.1	0.35	1.4	1.18	0.73	0.82	1.02	1.06	1	1.21	1.39	1.63	0.48	0.66	1.21	0.53	0.46	0.86	1.21	0.59	0.95	1.15	1.05	0.78	-0.04	0.86	1.23
KCNJ10	1	159998651	1.03	0.66	0.7	0.94	0.83	0.67	1.04	0.89	1.2	1.13	1.01	0.85	1.23	0.49	1.2	0.95	1.17	0.85	1.27	0.54	1.09	0.34	1.39	1.18	0.72	0.8	1.01	1.05	0.99	1.2	1.37	1.62	0.46	0.64	1.19	0.52	0.44	0.81	1.22	0.59	0.94	1.12	1.03	0.76	-0.03	0.84	1.2
PIGM	1	160024953	1.02	0.65	0.7	0.93	0.83	0.66	1.05	0.88	1.19	1.13	1	0.84	1.23	0.49	1.21	0.94	1.17	0.85	1.27	0.53	1.09	0.35	1.39	1.18	0.72	0.8	1.01	1.05	0.99	1.2	1.37	1.62	0.46	0.64	1.19	0.52	0.43	0.8	1.22	0.59	0.94	1.11	1.03	0.75	-0.03	0.83	1.2
IGSF8	1	160091340	1.01	0.63	0.69	0.91	0.83	0.64	1.04	0.86	1.18	1.11	0.98	0.83	1.22	0.47	1.2	0.91	1.15	0.83	1.24	0.52	1.08	0.34	1.38	1.17	0.71	0.8	1	1.04	0.98	1.19	1.36	1.61	0.44	0.63	1.18	0.51	0.42	0.78	1.22	0.58	0.93	1.09	1.02	0.74	-0.02	0.81	1.18
CASQ1	1	160190575	0.99	0.61	0.69	0.88	0.83	0.61	1.04	0.84	1.17	1.09	0.95	0.81	1.2	0.45	1.19	0.88	1.13	0.81	1.22	0.5	1.07	0.33	1.38	1.17	0.7	0.79	0.99	1.02	0.97	1.19	1.35	1.6	0.43	0.62	1.17	0.5	0.4	0.75	1.22	0.58	0.92	1.06	1.01	0.72	-0.03	0.8	1.16
PEA15	1	160205380	0.98	0.58	0.68	0.86	0.83	0.59	1.03	0.82	1.15	1.08	0.93	0.79	1.2	0.44	1.18	0.85	1.11	0.79	1.2	0.48	1.06	0.32	1.38	1.17	0.69	0.78	0.97	1.01	0.96	1.18	1.34	1.59	0.42	0.6	1.15	0.49	0.38	0.72	1.22	0.57	0.92	1.04	1	0.71	-0.03	0.78	1.15
DCAF8	1	160215715	0.96	0.56	0.67	0.84	0.83	0.57	1.03	0.8	1.14	1.06	0.9	0.77	1.19	0.42	1.16	0.82	1.09	0.77	1.18	0.46	1.04	0.32	1.37	1.16	0.67	0.77	0.96	0.99	0.95	1.17	1.33	1.58	0.41	0.59	1.13	0.48	0.37	0.7	1.21	0.56	0.91	1.02	0.99	0.69	-0.04	0.77	1.13
PEX19	1	160276812	0.94	0.54	0.66	0.82	0.82	0.55	1.02	0.79	1.13	1.04	0.87	0.75	1.18	0.4	1.15	0.79	1.07	0.75	1.16	0.44	1.03	0.3	1.37	1.16	0.65	0.76	0.95	0.98	0.94	1.16	1.31	1.56	0.39	0.59	1.11	0.47	0.35	0.67	1.21	0.56	0.89	1	0.97	0.67	-0.04	0.75	1.11
COPA	1	160288594	0.92	0.52	0.65	0.79	0.81	0.52	1.01	0.77	1.12	1.02	0.84	0.73	1.16	0.38	1.14	0.76	1.05	0.72	1.13	0.42	1.01	0.28	1.36	1.15	0.63	0.74	0.93	0.96	0.93	1.15	1.3	1.54	0.38	0.58	1.09	0.45	0.33	0.64	1.2	0.56	0.88	0.98	0.95	0.66	-0.04	0.73	1.08
NCSTN	1	160343316	0.9	0.5	0.64	0.76	0.8	0.5	1	0.76	1.11	1	0.8	0.71	1.15	0.37	1.12	0.73	1.03	0.7	1.11	0.4	0.99	0.26	1.35	1.14	0.61	0.72	0.92	0.93	0.92	1.13	1.29	1.53	0.37	0.56	1.07	0.44	0.32	0.6	1.19	0.55	0.86	0.95	0.93	0.63	-0.05	0.71	1.06
VANGL2	1	160400564	0.87	0.48	0.62	0.73	0.79	0.47	0.99	0.74	1.09	0.99	0.77	0.68	1.13	0.35	1.11	0.7	1	0.67	1.08	0.38	0.97	0.24	1.34	1.13	0.59	0.71	0.9	0.91	0.9	1.12	1.27	1.5	0.36	0.55	1.04	0.43	0.3	0.57	1.18	0.54	0.84	0.92	0.91	0.61	-0.05	0.69	1.03
USF1	1	161039251	0.85	0.46	0.6	0.7	0.77	0.45	0.97	0.73	1.07	0.97	0.74	0.66	1.11	0.33	1.09	0.66	0.98	0.64	1.06	0.36	0.95	0.22	1.33	1.12	0.57	0.69	0.88	0.88	0.89	1.1	1.26	1.48	0.34	0.54	1.02	0.42	0.28	0.54	1.16	0.54	0.81	0.89	0.88	0.59	-0.06	0.67	1
KLHDC9	1	161098361	0.82	0.45	0.58	0.68	0.76	0.43	0.96	0.71	1.05	0.95	0.7	0.64	1.1	0.31	1.07	0.63	0.95	0.61	1.03	0.34	0.92	0.2	1.31	1.11	0.55	0.68	0.86	0.85	0.87	1.08	1.24	1.46	0.33	0.53	0.99	0.4	0.26	0.51	1.15	0.53	0.79	0.86	0.86	0.58	-0.06	0.65	0.97
PFDN2	1	161100556	0.79	0.43	0.56	0.66	0.75	0.4	0.94	0.7	1.04	0.93	0.67	0.61	1.08	0.3	1.06	0.6	0.93	0.58	1.01	0.32	0.89	0.18	1.3	1.1	0.53	0.66	0.85	0.81	0.86	1.07	1.22	1.43	0.32	0.52	0.97	0.39	0.25	0.48	1.13	0.53	0.77	0.83	0.83	0.56	-0.07	0.63	0.94
NIT1	1	161118086	0.76	0.4	0.54	0.63	0.73	0.38	0.92	0.68	1.02	0.9	0.62	0.58	1.06	0.27	1.03	0.56	0.9	0.54	0.98	0.31	0.86	0.16	1.28	1.08	0.5	0.64	0.82	0.77	0.83	1.04	1.19	1.4	0.3	0.51	0.93	0.36	0.22	0.45	1.11	0.53	0.74	0.8	0.8	0.53	-0.07	0.61	0.89
DEDD	1	161120974	0.75	0.39	0.54	0.62	0.72	0.36	0.91	0.67	1.01	0.89	0.6	0.57	1.05	0.26	1.02	0.53	0.88	0.53	0.96	0.3	0.85	0.15	1.27	1.08	0.49	0.64	0.81	0.75	0.82	1.03	1.18	1.39	0.29	0.5	0.92	0.35	0.21	0.43	1.1	0.52	0.73	0.79	0.79	0.52	-0.07	0.6	0.87
UFC1	1	161152776	0.72	0.37	0.52	0.6	0.71	0.35	0.9	0.66	1	0.88	0.56	0.55	1.04	0.25	1	0.51	0.86	0.5	0.94	0.28	0.83	0.14	1.25	1.07	0.47	0.63	0.79	0.73	0.81	1.01	1.17	1.36	0.28	0.49	0.9	0.34	0.2	0.4	1.08	0.52	0.71	0.77	0.77	0.51	-0.07	0.58	0.84
USP21	1	161159450	0.69	0.35	0.51	0.58	0.69	0.33	0.88	0.65	0.98	0.85	0.53	0.53	1.02	0.23	0.98	0.48	0.84	0.47	0.92	0.27	0.81	0.12	1.24	1.05	0.45	0.61	0.78	0.7	0.79	0.99	1.15	1.34	0.26	0.48	0.87	0.32	0.18	0.38	1.07	0.52	0.69	0.76	0.74	0.49	-0.07	0.57	0.81
PPOX	1	161166056	0.65	0.32	0.48	0.57	0.66	0.3	0.85	0.63	0.96	0.82	0.49	0.49	1	0.22	0.95	0.46	0.82	0.43	0.89	0.27	0.77	0.11	1.21	1.04	0.42	0.59	0.75	0.67	0.77	0.96	1.12	1.3	0.24	0.48	0.84	0.29	0.17	0.35	1.05	0.51	0.66	0.73	0.71	0.46	-0.07	0.55	0.77
B4GALT3	1	161171310	0.64	0.3	0.47	0.55	0.65	0.28	0.85	0.62	0.95	0.81	0.47	0.48	0.99	0.22	0.94	0.44	0.81	0.42	0.88	0.26	0.76	0.1	1.2	1.03	0.41	0.58	0.74	0.66	0.76	0.94	1.11	1.28	0.23	0.47	0.83	0.28	0.16	0.33	1.04	0.5	0.65	0.71	0.69	0.45	-0.07	0.53	0.75
NDUFS2	1	161197104	0.61	0.28	0.45	0.54	0.63	0.26	0.83	0.61	0.93	0.79	0.45	0.45	0.97	0.21	0.92	0.42	0.78	0.39	0.85	0.25	0.74	0.08	1.17	1.01	0.39	0.56	0.72	0.63	0.74	0.92	1.09	1.26	0.22	0.46	0.82	0.26	0.14	0.31	1.02	0.5	0.62	0.69	0.67	0.44	-0.07	0.52	0.72
SDHC	1	161314381	0.56	0.24	0.41	0.52	0.6	0.23	0.8	0.58	0.89	0.76	0.41	0.41	0.94	0.2	0.88	0.39	0.75	0.33	0.81	0.25	0.7	0.06	1.12	0.99	0.35	0.52	0.7	0.6	0.71	0.89	1.04	1.2	0.19	0.45	0.78	0.22	0.13	0.27	1	0.48	0.58	0.65	0.63	0.4	-0.06	0.49	0.66
FCGR2A	1	161505430	0.53	0.23	0.4	0.51	0.58	0.22	0.79	0.56	0.88	0.75	0.39	0.4	0.93	0.2	0.87	0.37	0.73	0.3	0.79	0.24	0.68	0.04	1.1	0.99	0.33	0.5	0.68	0.58	0.69	0.87	1.02	1.18	0.18	0.44	0.76	0.21	0.13	0.25	0.99	0.47	0.55	0.64	0.61	0.38	-0.06	0.48	0.64
HSPA6	1	161524540	0.51	0.21	0.38	0.51	0.56	0.21	0.79	0.55	0.87	0.74	0.37	0.39	0.92	0.2	0.85	0.36	0.72	0.27	0.77	0.24	0.66	0.03	1.08	0.99	0.31	0.48	0.67	0.56	0.68	0.85	1	1.15	0.16	0.44	0.74	0.2	0.13	0.23	0.98	0.47	0.53	0.62	0.59	0.36	-0.06	0.47	0.61
DUSP12	1	161749758	0.47	0.19	0.36	0.5	0.54	0.21	0.77	0.52	0.84	0.71	0.35	0.37	0.9	0.2	0.83	0.35	0.69	0.22	0.75	0.25	0.64	0.01	1.05	0.98	0.29	0.46	0.66	0.54	0.67	0.83	0.97	1.11	0.15	0.44	0.71	0.17	0.14	0.19	0.97	0.46	0.49	0.6	0.57	0.33	-0.05	0.46	0.56
ATF6	1	161766320	0.46	0.17	0.35	0.51	0.53	0.2	0.77	0.51	0.83	0.7	0.34	0.36	0.89	0.2	0.82	0.34	0.68	0.2	0.74	0.25	0.63	0	1.03	0.99	0.28	0.45	0.65	0.53	0.66	0.81	0.96	1.09	0.14	0.44	0.7	0.16	0.14	0.18	0.96	0.46	0.48	0.59	0.55	0.32	-0.05	0.45	0.54
UAP1	1	162561506	0.45	0.16	0.35	0.51	0.52	0.2	0.76	0.5	0.83	0.69	0.33	0.36	0.88	0.2	0.81	0.34	0.66	0.18	0.73	0.26	0.62	-0.01	1.02	0.99	0.27	0.44	0.65	0.53	0.65	0.8	0.94	1.08	0.13	0.44	0.68	0.15	0.15	0.16	0.96	0.45	0.47	0.57	0.54	0.31	-0.05	0.45	0.52
HSD17B7	1	162790702	0.44	0.15	0.34	0.52	0.51	0.2	0.75	0.49	0.82	0.68	0.32	0.35	0.87	0.21	0.8	0.33	0.65	0.16	0.72	0.26	0.61	-0.01	1	1	0.26	0.43	0.65	0.53	0.65	0.79	0.93	1.06	0.12	0.44	0.67	0.14	0.15	0.15	0.95	0.45	0.46	0.56	0.53	0.31	-0.05	0.44	0.51
PBX1	1	164555584	0.43	0.14	0.34	0.53	0.51	0.19	0.75	0.48	0.81	0.67	0.32	0.35	0.86	0.21	0.79	0.33	0.64	0.14	0.71	0.27	0.6	-0.02	0.99	1	0.25	0.43	0.64	0.52	0.64	0.77	0.92	1.05	0.11	0.44	0.66	0.13	0.16	0.14	0.95	0.45	0.45	0.55	0.52	0.3	-0.05	0.44	0.48
MGST3	1	165631213	0.41	0.13	0.33	0.54	0.5	0.18	0.74	0.48	0.81	0.66	0.31	0.35	0.85	0.21	0.77	0.33	0.63	0.12	0.69	0.28	0.59	-0.03	0.98	1	0.24	0.42	0.64	0.52	0.64	0.76	0.91	1.03	0.1	0.45	0.64	0.12	0.16	0.12	0.95	0.44	0.44	0.54	0.51	0.28	-0.06	0.44	0.46
ALDH9A1	1	165662216	0.4	0.13	0.33	0.55	0.5	0.17	0.73	0.47	0.8	0.65	0.3	0.35	0.83	0.21	0.76	0.33	0.61	0.11	0.68	0.28	0.58	-0.03	0.96	1	0.23	0.42	0.63	0.51	0.64	0.75	0.9	1.02	0.09	0.45	0.63	0.11	0.17	0.11	0.94	0.44	0.43	0.52	0.5	0.27	-0.06	0.44	0.44
TMCO1	1	165724293	0.39	0.13	0.32	0.57	0.49	0.16	0.72	0.47	0.79	0.63	0.29	0.35	0.82	0.21	0.74	0.34	0.6	0.1	0.67	0.28	0.57	-0.03	0.94	1	0.22	0.4	0.63	0.51	0.63	0.74	0.89	1	0.08	0.46	0.61	0.09	0.18	0.09	0.94	0.43	0.41	0.5	0.48	0.25	-0.07	0.44	0.41
UCK2	1	165827614	0.38	0.12	0.31	0.56	0.49	0.15	0.71	0.46	0.79	0.63	0.28	0.34	0.81	0.2	0.73	0.33	0.59	0.09	0.66	0.28	0.56	-0.04	0.94	1	0.21	0.39	0.62	0.5	0.62	0.73	0.88	0.98	0.07	0.45	0.6	0.08	0.17	0.08	0.93	0.43	0.4	0.49	0.47	0.24	-0.07	0.43	0.39
POGK	1	166839447	0.37	0.12	0.31	0.57	0.48	0.15	0.7	0.46	0.78	0.62	0.27	0.33	0.8	0.19	0.71	0.33	0.58	0.08	0.66	0.28	0.55	-0.04	0.92	1	0.21	0.38	0.61	0.5	0.61	0.72	0.87	0.97	0.06	0.45	0.58	0.06	0.18	0.07	0.93	0.43	0.39	0.47	0.46	0.22	-0.08	0.43	0.37
TADA1	1	166856510	0.35	0.11	0.3	0.58	0.47	0.14	0.68	0.45	0.78	0.61	0.27	0.33	0.78	0.19	0.69	0.33	0.57	0.08	0.65	0.28	0.54	-0.04	0.9	1	0.19	0.37	0.6	0.49	0.6	0.71	0.86	0.95	0.05	0.45	0.57	0.05	0.18	0.06	0.92	0.42	0.37	0.46	0.44	0.21	-0.08	0.43	0.34
ILDR2	1	166895711	0.34	0.11	0.29	0.58	0.46	0.14	0.67	0.45	0.77	0.59	0.26	0.32	0.77	0.18	0.67	0.32	0.56	0.07	0.64	0.28	0.52	-0.03	0.89	0.99	0.18	0.36	0.59	0.49	0.59	0.7	0.84	0.94	0.04	0.45	0.56	0.04	0.18	0.05	0.92	0.42	0.35	0.44	0.43	0.2	-0.08	0.42	0.31
POU2F1	1	167220876	0.33	0.1	0.28	0.58	0.45	0.13	0.66	0.45	0.77	0.58	0.26	0.31	0.76	0.18	0.66	0.32	0.55	0.06	0.63	0.28	0.51	-0.03	0.87	0.99	0.17	0.36	0.58	0.48	0.58	0.69	0.83	0.92	0.03	0.45	0.54	0.03	0.18	0.04	0.92	0.42	0.33	0.42	0.41	0.19	-0.09	0.42	0.28
CREG1	1	167529117	0.31	0.1	0.27	0.58	0.43	0.12	0.64	0.44	0.76	0.57	0.24	0.3	0.74	0.17	0.63	0.31	0.54	0.05	0.62	0.28	0.49	-0.03	0.85	0.98	0.16	0.35	0.57	0.48	0.57	0.67	0.82	0.9	0.02	0.45	0.53	0.01	0.18	0.02	0.91	0.42	0.31	0.4	0.4	0.17	-0.09	0.42	0.25
MPZL1	1	167721192	0.3	0.09	0.26	0.59	0.41	0.12	0.63	0.44	0.76	0.55	0.23	0.29	0.73	0.16	0.61	0.31	0.53	0.05	0.61	0.29	0.48	-0.02	0.84	0.98	0.15	0.34	0.56	0.48	0.56	0.66	0.81	0.89	0.01	0.45	0.52	-0.01	0.19	0.02	0.9	0.42	0.3	0.39	0.38	0.16	-0.1	0.41	0.22
MPC2	1	167916675	0.3	0.09	0.26	0.6	0.4	0.12	0.62	0.44	0.76	0.54	0.23	0.29	0.72	0.16	0.59	0.3	0.53	0.05	0.61	0.29	0.47	-0.02	0.83	0.98	0.14	0.34	0.56	0.48	0.55	0.65	0.8	0.88	0.01	0.45	0.51	-0.02	0.2	0.01	0.9	0.42	0.29	0.38	0.36	0.15	-0.11	0.41	0.2
TIPRL	1	168178962	0.29	0.09	0.26	0.6	0.38	0.13	0.61	0.44	0.76	0.53	0.23	0.28	0.71	0.16	0.56	0.3	0.52	0.04	0.6	0.29	0.46	-0.01	0.82	0.98	0.14	0.35	0.55	0.48	0.54	0.64	0.79	0.87	0	0.45	0.5	-0.03	0.21	0	0.9	0.42	0.27	0.37	0.34	0.15	-0.11	0.42	0.17
SFT2D2	1	168225938	0.28	0.09	0.26	0.61	0.37	0.13	0.6	0.45	0.76	0.52	0.22	0.28	0.69	0.17	0.54	0.3	0.52	0.04	0.59	0.3	0.44	-0.01	0.81	0.98	0.13	0.35	0.55	0.48	0.53	0.63	0.78	0.86	0	0.45	0.48	-0.05	0.22	-0.01	0.9	0.42	0.26	0.36	0.33	0.15	-0.12	0.42	0.16
ATP1B1	1	169105697	0.28	0.09	0.26	0.63	0.34	0.14	0.6	0.45	0.77	0.51	0.22	0.28	0.67	0.17	0.51	0.29	0.52	0.05	0.59	0.31	0.43	0	0.8	0.97	0.12	0.36	0.55	0.48	0.51	0.61	0.77	0.85	0	0.45	0.47	-0.06	0.23	-0.01	0.89	0.43	0.24	0.36	0.31	0.15	-0.13	0.42	0.14
NME7	1	169132531	0.28	0.09	0.26	0.64	0.34	0.14	0.59	0.46	0.77	0.51	0.22	0.28	0.67	0.18	0.5	0.29	0.51	0.04	0.58	0.32	0.43	0	0.8	0.97	0.11	0.36	0.54	0.48	0.51	0.61	0.76	0.84	0	0.45	0.46	-0.06	0.24	-0.02	0.89	0.43	0.23	0.35	0.3	0.14	-0.13	0.42	0.12
BLZF1	1	169367970	0.27	0.09	0.26	0.64	0.32	0.15	0.59	0.46	0.77	0.5	0.22	0.28	0.65	0.18	0.49	0.29	0.52	0.04	0.58	0.33	0.42	0.01	0.79	0.97	0.1	0.36	0.54	0.48	0.5	0.6	0.76	0.83	0	0.45	0.46	-0.07	0.25	-0.02	0.88	0.44	0.22	0.35	0.28	0.14	-0.13	0.42	0.11
SLC19A2	1	169463909	0.27	0.09	0.26	0.66	0.31	0.16	0.58	0.47	0.77	0.5	0.23	0.28	0.64	0.19	0.47	0.29	0.52	0.04	0.58	0.34	0.41	0.02	0.78	0.97	0.1	0.37	0.53	0.48	0.48	0.59	0.76	0.82	0	0.46	0.45	-0.07	0.26	-0.02	0.87	0.45	0.21	0.35	0.27	0.14	-0.14	0.43	0.09
KIFAP3	1	169921326	0.26	0.1	0.26	0.68	0.28	0.17	0.58	0.48	0.77	0.49	0.23	0.28	0.62	0.2	0.44	0.31	0.52	0.04	0.58	0.36	0.4	0.03	0.75	0.96	0.08	0.38	0.53	0.49	0.46	0.58	0.75	0.8	0	0.46	0.43	-0.09	0.28	-0.02	0.86	0.46	0.19	0.34	0.24	0.14	-0.15	0.44	0.07
GORAB	1	170532129	0.25	0.11	0.26	0.7	0.27	0.18	0.58	0.49	0.77	0.48	0.23	0.29	0.6	0.21	0.43	0.32	0.52	0.05	0.58	0.37	0.39	0.04	0.74	0.96	0.07	0.39	0.52	0.5	0.44	0.57	0.75	0.79	0.01	0.46	0.42	-0.1	0.29	-0.02	0.85	0.47	0.17	0.34	0.22	0.14	-0.16	0.44	0.06
PRRC2C	1	171485551	0.25	0.11	0.26	0.71	0.27	0.19	0.58	0.5	0.77	0.47	0.23	0.3	0.59	0.21	0.41	0.32	0.52	0.05	0.58	0.38	0.38	0.04	0.73	0.95	0.06	0.4	0.52	0.5	0.43	0.56	0.75	0.79	0.01	0.46	0.41	-0.11	0.3	-0.02	0.85	0.48	0.17	0.34	0.21	0.14	-0.17	0.44	0.05
VAMP4	1	171700160	0.24	0.12	0.26	0.72	0.26	0.19	0.58	0.5	0.77	0.46	0.23	0.3	0.58	0.21	0.4	0.33	0.52	0.06	0.59	0.39	0.38	0.05	0.72	0.94	0.05	0.41	0.52	0.5	0.42	0.56	0.75	0.78	0.02	0.47	0.41	-0.11	0.31	-0.02	0.84	0.49	0.16	0.34	0.2	0.14	-0.17	0.45	0.04
DNM3	1	171841498	0.24	0.13	0.27	0.73	0.24	0.21	0.58	0.51	0.78	0.45	0.24	0.32	0.56	0.23	0.39	0.34	0.54	0.08	0.6	0.4	0.38	0.06	0.71	0.94	0.05	0.44	0.53	0.52	0.41	0.55	0.75	0.78	0.04	0.48	0.4	-0.1	0.33	-0.02	0.84	0.51	0.16	0.34	0.18	0.15	-0.18	0.46	0.03
PIGC	1	172370189	0.24	0.13	0.27	0.74	0.23	0.21	0.58	0.52	0.78	0.45	0.24	0.32	0.55	0.23	0.38	0.35	0.54	0.08	0.6	0.41	0.38	0.06	0.71	0.94	0.04	0.44	0.53	0.52	0.41	0.54	0.75	0.78	0.04	0.48	0.4	-0.11	0.34	-0.02	0.84	0.51	0.16	0.33	0.17	0.15	-0.17	0.46	0.02
SUCO	1	172532349	0.24	0.14	0.27	0.75	0.22	0.22	0.58	0.52	0.78	0.45	0.24	0.33	0.54	0.24	0.37	0.36	0.54	0.1	0.6	0.42	0.38	0.07	0.7	0.94	0.04	0.46	0.53	0.53	0.4	0.54	0.75	0.77	0.05	0.49	0.4	-0.11	0.35	-0.02	0.83	0.52	0.15	0.33	0.16	0.15	-0.17	0.47	0.01
PRDX6	1	173477330	0.24	0.14	0.28	0.76	0.21	0.22	0.59	0.53	0.79	0.44	0.25	0.34	0.53	0.25	0.37	0.37	0.55	0.11	0.6	0.43	0.38	0.08	0.69	0.94	0.04	0.47	0.53	0.54	0.4	0.53	0.75	0.78	0.06	0.5	0.4	-0.11	0.36	-0.02	0.83	0.53	0.15	0.33	0.16	0.15	-0.16	0.47	0.01
KLHL20	1	173714941	0.24	0.15	0.29	0.78	0.2	0.23	0.59	0.54	0.79	0.44	0.27	0.35	0.52	0.26	0.36	0.38	0.56	0.12	0.6	0.44	0.38	0.09	0.69	0.94	0.05	0.49	0.54	0.55	0.39	0.53	0.76	0.78	0.06	0.5	0.4	-0.11	0.38	-0.01	0.83	0.54	0.15	0.33	0.16	0.16	-0.16	0.48	0
DARS2	1	173824653	0.24	0.15	0.29	0.79	0.19	0.24	0.6	0.55	0.8	0.44	0.28	0.36	0.51	0.26	0.36	0.38	0.57	0.14	0.61	0.44	0.38	0.11	0.69	0.94	0.05	0.51	0.54	0.56	0.39	0.52	0.76	0.78	0.07	0.51	0.41	-0.11	0.4	-0.01	0.83	0.55	0.15	0.33	0.15	0.16	-0.16	0.49	0
RC3H1	1	173931084	0.24	0.16	0.3	0.81	0.18	0.25	0.6	0.56	0.8	0.43	0.29	0.38	0.51	0.27	0.36	0.39	0.58	0.15	0.62	0.45	0.39	0.12	0.68	0.93	0.06	0.54	0.55	0.57	0.39	0.52	0.76	0.79	0.08	0.52	0.41	-0.12	0.41	0	0.84	0.56	0.16	0.33	0.16	0.17	-0.15	0.5	0
RABGAP1L	1	174159410	0.25	0.17	0.31	0.83	0.17	0.26	0.61	0.56	0.81	0.43	0.3	0.39	0.51	0.28	0.36	0.4	0.59	0.17	0.62	0.46	0.39	0.13	0.68	0.94	0.06	0.56	0.55	0.59	0.39	0.52	0.77	0.8	0.09	0.53	0.41	-0.12	0.43	0	0.84	0.57	0.17	0.34	0.16	0.18	-0.15	0.51	0
CACYBP	1	174999163	0.26	0.18	0.32	0.85	0.17	0.26	0.62	0.57	0.83	0.42	0.32	0.41	0.5	0.29	0.36	0.41	0.61	0.2	0.63	0.47	0.4	0.16	0.69	0.94	0.07	0.6	0.56	0.62	0.39	0.52	0.78	0.81	0.11	0.55	0.42	-0.12	0.46	0	0.86	0.58	0.19	0.35	0.16	0.2	-0.14	0.52	0.01
MRPS14	1	175010789	0.27	0.19	0.32	0.86	0.17	0.26	0.62	0.57	0.83	0.42	0.32	0.42	0.5	0.3	0.36	0.42	0.61	0.21	0.64	0.48	0.41	0.17	0.69	0.94	0.07	0.61	0.57	0.63	0.39	0.52	0.78	0.82	0.11	0.55	0.42	-0.12	0.47	0	0.86	0.58	0.19	0.35	0.17	0.2	-0.14	0.53	0.01
TNR	1	175315194	0.28	0.2	0.33	0.87	0.16	0.26	0.63	0.57	0.84	0.42	0.33	0.43	0.5	0.31	0.36	0.43	0.62	0.22	0.64	0.48	0.41	0.18	0.69	0.94	0.08	0.63	0.57	0.65	0.39	0.51	0.79	0.83	0.12	0.56	0.43	-0.13	0.49	0	0.87	0.59	0.2	0.36	0.17	0.21	-0.13	0.54	0.02
ASTN1	1	176857302	0.28	0.2	0.33	0.88	0.16	0.26	0.63	0.57	0.84	0.41	0.34	0.44	0.49	0.31	0.35	0.43	0.63	0.24	0.64	0.47	0.42	0.19	0.68	0.94	0.08	0.65	0.58	0.66	0.39	0.51	0.8	0.84	0.13	0.56	0.43	-0.13	0.5	0	0.88	0.6	0.2	0.35	0.16	0.21	-0.13	0.54	0.02
TOR3A	1	179082070	0.28	0.2	0.33	0.89	0.15	0.26	0.63	0.57	0.84	0.4	0.35	0.44	0.48	0.32	0.35	0.43	0.63	0.25	0.64	0.46	0.42	0.19	0.68	0.93	0.08	0.66	0.58	0.67	0.39	0.5	0.8	0.84	0.14	0.56	0.43	-0.14	0.52	0	0.88	0.6	0.2	0.34	0.16	0.21	-0.13	0.54	0.02
ABL2	1	179099330	0.29	0.21	0.33	0.89	0.14	0.25	0.63	0.57	0.84	0.4	0.35	0.44	0.47	0.33	0.34	0.42	0.64	0.26	0.64	0.45	0.42	0.19	0.67	0.92	0.08	0.68	0.58	0.68	0.39	0.49	0.8	0.85	0.15	0.56	0.43	-0.14	0.53	0	0.88	0.6	0.2	0.34	0.15	0.21	-0.13	0.55	0.02
SOAT1	1	179293714	0.29	0.21	0.34	0.9	0.14	0.25	0.63	0.57	0.84	0.4	0.36	0.46	0.47	0.34	0.34	0.42	0.64	0.28	0.64	0.45	0.42	0.2	0.67	0.92	0.09	0.69	0.58	0.69	0.39	0.49	0.81	0.86	0.16	0.56	0.43	-0.14	0.55	0	0.89	0.61	0.21	0.34	0.15	0.21	-0.13	0.55	0.02
TOR1AIP2	1	179839967	0.3	0.21	0.34	0.91	0.13	0.25	0.63	0.57	0.85	0.4	0.37	0.47	0.47	0.35	0.34	0.42	0.65	0.3	0.64	0.44	0.42	0.2	0.67	0.91	0.09	0.71	0.59	0.7	0.4	0.49	0.81	0.87	0.17	0.57	0.43	-0.13	0.56	0	0.9	0.63	0.22	0.34	0.14	0.22	-0.13	0.56	0.02
TOR1AIP1	1	179882042	0.31	0.22	0.35	0.92	0.13	0.25	0.63	0.58	0.86	0.4	0.37	0.48	0.46	0.35	0.34	0.42	0.65	0.31	0.64	0.43	0.43	0.21	0.67	0.91	0.1	0.74	0.6	0.71	0.4	0.49	0.82	0.88	0.19	0.57	0.44	-0.13	0.58	0	0.91	0.64	0.22	0.34	0.14	0.23	-0.13	0.57	0.03
QSOX1	1	180154869	0.32	0.22	0.36	0.93	0.13	0.25	0.63	0.58	0.86	0.4	0.38	0.49	0.46	0.35	0.35	0.42	0.66	0.33	0.64	0.42	0.43	0.21	0.67	0.91	0.1	0.76	0.6	0.72	0.4	0.49	0.83	0.9	0.2	0.57	0.44	-0.13	0.6	0.01	0.92	0.65	0.23	0.35	0.14	0.23	-0.13	0.57	0.03
ACBD6	1	180269653	0.33	0.22	0.37	0.94	0.13	0.25	0.63	0.59	0.87	0.4	0.38	0.5	0.46	0.36	0.35	0.42	0.67	0.35	0.65	0.42	0.44	0.22	0.68	0.9	0.11	0.79	0.6	0.73	0.4	0.48	0.84	0.92	0.21	0.58	0.44	-0.12	0.61	0.01	0.93	0.67	0.24	0.35	0.13	0.24	-0.13	0.58	0.04
XPR1	1	180632022	0.34	0.23	0.38	0.94	0.12	0.25	0.63	0.6	0.88	0.4	0.38	0.51	0.46	0.36	0.35	0.42	0.68	0.37	0.65	0.41	0.44	0.22	0.68	0.89	0.12	0.81	0.61	0.74	0.4	0.48	0.85	0.93	0.22	0.58	0.45	-0.12	0.62	0.01	0.93	0.68	0.25	0.35	0.13	0.25	-0.13	0.59	0.04
STX6	1	180972712	0.34	0.23	0.39	0.94	0.12	0.24	0.63	0.6	0.88	0.4	0.38	0.52	0.46	0.36	0.35	0.41	0.69	0.39	0.65	0.4	0.45	0.23	0.69	0.88	0.12	0.83	0.61	0.74	0.4	0.48	0.86	0.94	0.24	0.59	0.45	-0.12	0.63	0.01	0.94	0.7	0.26	0.35	0.12	0.26	-0.13	0.6	0.05
GLUL	1	182378098	0.35	0.24	0.4	0.95	0.12	0.23	0.63	0.61	0.89	0.4	0.39	0.53	0.45	0.36	0.36	0.41	0.7	0.41	0.64	0.39	0.45	0.23	0.69	0.88	0.13	0.86	0.61	0.75	0.4	0.47	0.87	0.96	0.25	0.59	0.46	-0.12	0.64	0.01	0.95	0.72	0.27	0.35	0.11	0.27	-0.13	0.61	0.06
NPL	1	182789293	0.36	0.24	0.4	0.95	0.11	0.22	0.62	0.62	0.89	0.4	0.39	0.53	0.45	0.35	0.36	0.41	0.7	0.43	0.64	0.38	0.45	0.23	0.7	0.87	0.14	0.88	0.61	0.76	0.4	0.47	0.87	0.97	0.26	0.6	0.47	-0.12	0.65	0.01	0.96	0.74	0.28	0.35	0.11	0.28	-0.13	0.62	0.07
DHX9	1	182839347	0.36	0.25	0.41	0.95	0.11	0.21	0.62	0.63	0.9	0.4	0.39	0.54	0.45	0.35	0.37	0.4	0.71	0.44	0.64	0.36	0.46	0.23	0.7	0.86	0.14	0.9	0.61	0.77	0.4	0.47	0.88	0.98	0.28	0.6	0.47	-0.12	0.66	0.01	0.97	0.75	0.29	0.35	0.11	0.29	-0.13	0.63	0.08
NMNAT2	1	183248237	0.37	0.25	0.41	0.95	0.1	0.2	0.62	0.64	0.9	0.4	0.4	0.54	0.45	0.35	0.37	0.4	0.73	0.46	0.64	0.36	0.45	0.23	0.71	0.85	0.14	0.92	0.61	0.77	0.4	0.46	0.89	0.99	0.29	0.6	0.48	-0.12	0.66	0.02	0.98	0.77	0.29	0.36	0.11	0.29	-0.13	0.64	0.08
SMG7	1	183472216	0.37	0.26	0.42	0.95	0.09	0.2	0.62	0.65	0.91	0.41	0.4	0.54	0.45	0.34	0.37	0.39	0.73	0.47	0.63	0.35	0.45	0.23	0.71	0.84	0.14	0.94	0.61	0.77	0.4	0.46	0.89	1	0.31	0.61	0.48	-0.12	0.67	0.03	0.99	0.79	0.3	0.36	0.11	0.3	-0.13	0.64	0.08
ARPC5	1	183620846	0.37	0.26	0.42	0.95	0.08	0.19	0.61	0.66	0.91	0.41	0.4	0.54	0.45	0.34	0.38	0.38	0.74	0.48	0.63	0.34	0.45	0.23	0.71	0.83	0.14	0.95	0.6	0.78	0.4	0.46	0.9	1.01	0.32	0.61	0.49	-0.12	0.68	0.02	1	0.8	0.3	0.36	0.1	0.3	-0.13	0.65	0.09
RGL1	1	183636085	0.37	0.25	0.42	0.95	0.07	0.18	0.61	0.66	0.92	0.41	0.41	0.55	0.44	0.33	0.38	0.38	0.75	0.49	0.63	0.33	0.44	0.23	0.72	0.82	0.14	0.96	0.59	0.78	0.4	0.46	0.9	1.02	0.34	0.61	0.5	-0.12	0.68	0.03	1.01	0.82	0.3	0.36	0.1	0.3	-0.12	0.65	0.1
TSEN15	1	184051651	0.37	0.26	0.42	0.94	0.06	0.18	0.61	0.67	0.93	0.41	0.41	0.55	0.45	0.33	0.39	0.37	0.76	0.5	0.64	0.31	0.43	0.23	0.73	0.81	0.15	0.97	0.59	0.79	0.4	0.45	0.9	1.03	0.36	0.61	0.5	-0.12	0.69	0.03	1.02	0.84	0.3	0.36	0.1	0.31	-0.11	0.66	0.1
C1orf21	1	184387029	0.37	0.25	0.43	0.94	0.05	0.17	0.61	0.68	0.93	0.41	0.42	0.55	0.45	0.33	0.39	0.36	0.77	0.5	0.64	0.3	0.43	0.23	0.73	0.8	0.16	0.98	0.58	0.79	0.4	0.45	0.9	1.04	0.37	0.61	0.51	-0.12	0.69	0.04	1.03	0.85	0.29	0.36	0.11	0.32	-0.1	0.67	0.11
EDEM3	1	184690237	0.38	0.25	0.43	0.94	0.05	0.17	0.62	0.68	0.94	0.41	0.43	0.55	0.45	0.33	0.4	0.36	0.77	0.5	0.64	0.29	0.42	0.22	0.74	0.79	0.16	1	0.58	0.79	0.41	0.44	0.9	1.04	0.39	0.61	0.52	-0.12	0.7	0.04	1.04	0.87	0.28	0.36	0.11	0.33	-0.09	0.67	0.12
RNF2	1	185045526	0.38	0.24	0.43	0.93	0.04	0.17	0.62	0.68	0.95	0.41	0.44	0.55	0.45	0.33	0.41	0.35	0.78	0.5	0.64	0.28	0.41	0.22	0.74	0.79	0.16	1.01	0.57	0.79	0.41	0.44	0.91	1.05	0.4	0.61	0.52	-0.12	0.71	0.05	1.05	0.88	0.28	0.37	0.12	0.34	-0.08	0.68	0.13
TRMT1L	1	185118101	0.38	0.23	0.43	0.93	0.03	0.16	0.62	0.69	0.95	0.41	0.44	0.55	0.46	0.32	0.42	0.35	0.79	0.5	0.64	0.27	0.4	0.22	0.75	0.78	0.17	1.03	0.57	0.79	0.42	0.44	0.91	1.06	0.42	0.62	0.53	-0.12	0.71	0.06	1.06	0.9	0.27	0.37	0.12	0.35	-0.07	0.69	0.14
IVNS1ABP	1	185296388	0.38	0.23	0.43	0.93	0.02	0.16	0.62	0.69	0.96	0.41	0.45	0.56	0.46	0.32	0.42	0.34	0.8	0.51	0.64	0.26	0.39	0.22	0.75	0.78	0.17	1.04	0.56	0.79	0.43	0.44	0.91	1.07	0.43	0.62	0.53	-0.12	0.72	0.06	1.06	0.91	0.26	0.37	0.12	0.35	-0.06	0.69	0.15
TPR	1	186311652	0.38	0.22	0.43	0.93	0.02	0.15	0.63	0.7	0.97	0.41	0.45	0.56	0.47	0.31	0.43	0.34	0.8	0.5	0.64	0.25	0.38	0.21	0.76	0.77	0.18	1.05	0.56	0.78	0.44	0.44	0.91	1.07	0.45	0.62	0.53	-0.12	0.72	0.07	1.07	0.92	0.27	0.38	0.13	0.35	-0.06	0.7	0.16
RGS1	1	192575763	0.39	0.22	0.43	0.93	0.01	0.15	0.63	0.7	0.97	0.41	0.46	0.56	0.47	0.31	0.44	0.34	0.81	0.5	0.64	0.24	0.38	0.21	0.76	0.77	0.19	1.06	0.55	0.78	0.44	0.44	0.91	1.08	0.47	0.62	0.54	-0.11	0.73	0.07	1.07	0.93	0.27	0.38	0.13	0.36	-0.05	0.7	0.17
RGS2	1	192809039	0.4	0.21	0.44	0.94	0.01	0.15	0.64	0.71	0.98	0.42	0.47	0.57	0.48	0.32	0.45	0.34	0.81	0.5	0.64	0.23	0.38	0.21	0.77	0.77	0.2	1.06	0.55	0.78	0.46	0.44	0.91	1.08	0.48	0.62	0.54	-0.1	0.74	0.08	1.08	0.95	0.28	0.39	0.14	0.37	-0.04	0.71	0.19
UCHL5	1	193012250	0.41	0.21	0.44	0.95	0.01	0.16	0.64	0.71	0.98	0.42	0.48	0.58	0.48	0.32	0.46	0.34	0.82	0.5	0.65	0.22	0.37	0.2	0.78	0.77	0.21	1.07	0.55	0.78	0.47	0.44	0.92	1.09	0.5	0.63	0.55	-0.1	0.74	0.09	1.09	0.96	0.29	0.4	0.15	0.37	-0.03	0.72	0.2
GLRX2	1	193090866	0.42	0.2	0.44	0.95	0.01	0.17	0.65	0.72	0.99	0.43	0.49	0.58	0.49	0.33	0.48	0.34	0.83	0.5	0.65	0.21	0.37	0.2	0.78	0.77	0.22	1.07	0.54	0.78	0.49	0.44	0.92	1.1	0.52	0.64	0.56	-0.09	0.75	0.1	1.09	0.97	0.29	0.4	0.16	0.38	-0.01	0.73	0.22
CDC73	1	193121983	0.43	0.19	0.44	0.95	0.01	0.18	0.66	0.72	1	0.43	0.51	0.58	0.5	0.33	0.5	0.35	0.83	0.5	0.66	0.2	0.36	0.19	0.79	0.77	0.24	1.07	0.53	0.78	0.52	0.45	0.91	1.11	0.54	0.64	0.58	-0.08	0.76	0.12	1.09	0.99	0.3	0.41	0.19	0.38	0.01	0.74	0.24
B3GALT2	1	193178730	0.44	0.19	0.44	0.95	0.01	0.18	0.66	0.73	1	0.44	0.51	0.59	0.51	0.33	0.51	0.35	0.84	0.5	0.67	0.19	0.36	0.19	0.79	0.77	0.25	1.07	0.53	0.78	0.52	0.45	0.92	1.11	0.56	0.65	0.58	-0.07	0.76	0.12	1.1	1	0.3	0.41	0.19	0.38	0.02	0.74	0.25
CRB1	1	197268204	0.45	0.19	0.44	0.95	0.01	0.19	0.67	0.73	1.01	0.44	0.52	0.59	0.52	0.33	0.52	0.35	0.84	0.5	0.67	0.18	0.36	0.18	0.79	0.77	0.26	1.07	0.53	0.78	0.54	0.45	0.92	1.12	0.57	0.66	0.59	-0.07	0.77	0.13	1.1	1.01	0.31	0.41	0.2	0.38	0.03	0.75	0.26
ZNF281	1	200404940	0.46	0.18	0.44	0.95	0.01	0.19	0.67	0.73	1.01	0.44	0.53	0.6	0.53	0.34	0.54	0.36	0.85	0.5	0.67	0.17	0.36	0.18	0.79	0.77	0.27	1.08	0.53	0.78	0.56	0.45	0.92	1.12	0.59	0.67	0.61	-0.06	0.78	0.14	1.11	1.01	0.31	0.42	0.22	0.38	0.05	0.75	0.27
DDX59	1	200623896	0.47	0.18	0.43	0.95	0.01	0.19	0.67	0.73	1.02	0.44	0.54	0.6	0.53	0.34	0.55	0.36	0.85	0.5	0.67	0.16	0.35	0.17	0.79	0.77	0.29	1.08	0.52	0.78	0.58	0.45	0.91	1.13	0.61	0.67	0.62	-0.06	0.79	0.15	1.11	1.02	0.32	0.42	0.23	0.38	0.06	0.76	0.28
CAMSAP2	1	200739558	0.48	0.19	0.43	0.95	0.02	0.19	0.68	0.73	1.03	0.44	0.55	0.6	0.54	0.34	0.56	0.36	0.85	0.5	0.67	0.15	0.35	0.16	0.8	0.76	0.3	1.07	0.52	0.77	0.6	0.45	0.91	1.14	0.63	0.67	0.62	-0.05	0.79	0.16	1.12	1.02	0.33	0.42	0.25	0.38	0.08	0.76	0.3
KIF21B	1	200969390	0.49	0.19	0.43	0.95	0.02	0.2	0.68	0.73	1.03	0.44	0.55	0.6	0.55	0.34	0.57	0.36	0.85	0.5	0.67	0.14	0.34	0.16	0.8	0.75	0.31	1.07	0.51	0.77	0.62	0.44	0.9	1.14	0.64	0.67	0.64	-0.05	0.8	0.17	1.12	1.03	0.33	0.43	0.26	0.37	0.1	0.76	0.31
TMEM9	1	201134772	0.5	0.19	0.43	0.95	0.03	0.2	0.69	0.73	1.04	0.44	0.56	0.61	0.56	0.35	0.58	0.36	0.85	0.5	0.67	0.13	0.34	0.15	0.81	0.75	0.32	1.07	0.51	0.77	0.65	0.44	0.9	1.15	0.66	0.67	0.65	-0.04	0.81	0.18	1.13	1.04	0.34	0.43	0.27	0.37	0.12	0.77	0.32
CSRP1	1	201483530	0.5	0.19	0.43	0.95	0.03	0.2	0.69	0.73	1.04	0.44	0.57	0.61	0.57	0.35	0.59	0.36	0.84	0.5	0.67	0.12	0.33	0.14	0.81	0.75	0.33	1.07	0.5	0.76	0.67	0.44	0.89	1.15	0.67	0.67	0.65	-0.04	0.82	0.2	1.13	1.04	0.35	0.44	0.28	0.37	0.14	0.77	0.34
NAV1	1	201622885	0.51	0.19	0.43	0.95	0.03	0.21	0.69	0.73	1.05	0.44	0.58	0.6	0.59	0.35	0.6	0.36	0.84	0.5	0.68	0.12	0.32	0.14	0.82	0.75	0.34	1.06	0.49	0.76	0.7	0.44	0.88	1.15	0.68	0.66	0.66	-0.03	0.83	0.21	1.13	1.05	0.34	0.44	0.3	0.37	0.17	0.77	0.35
IPO9	1	201829149	0.51	0.19	0.43	0.96	0.02	0.21	0.69	0.74	1.05	0.44	0.58	0.6	0.6	0.36	0.61	0.36	0.84	0.49	0.68	0.1	0.31	0.13	0.83	0.74	0.35	1.05	0.48	0.75	0.72	0.43	0.87	1.15	0.69	0.66	0.67	-0.03	0.83	0.22	1.13	1.05	0.34	0.44	0.31	0.36	0.19	0.77	0.35
SHISA4	1	201888680	0.51	0.19	0.43	0.96	0.03	0.21	0.69	0.74	1.05	0.44	0.58	0.6	0.61	0.36	0.61	0.36	0.84	0.49	0.68	0.09	0.3	0.12	0.83	0.74	0.36	1.03	0.48	0.75	0.74	0.43	0.86	1.15	0.69	0.66	0.68	-0.03	0.84	0.23	1.13	1.06	0.33	0.44	0.32	0.36	0.2	0.76	0.36
TIMM17A	1	201955503	0.52	0.19	0.43	0.96	0.03	0.22	0.69	0.74	1.05	0.44	0.58	0.59	0.62	0.35	0.62	0.35	0.83	0.48	0.68	0.08	0.29	0.11	0.84	0.73	0.36	1.02	0.47	0.74	0.76	0.43	0.85	1.16	0.7	0.65	0.68	-0.03	0.84	0.24	1.13	1.06	0.33	0.44	0.33	0.35	0.21	0.76	0.38
GPR37L1	1	202122917	0.52	0.2	0.43	0.97	0.04	0.22	0.69	0.75	1.05	0.44	0.58	0.59	0.63	0.35	0.62	0.35	0.83	0.48	0.68	0.07	0.28	0.11	0.84	0.73	0.37	1	0.46	0.73	0.78	0.43	0.84	1.16	0.7	0.64	0.69	-0.03	0.85	0.25	1.13	1.06	0.33	0.45	0.35	0.34	0.23	0.76	0.39
PPP1R12B	1	202348699	0.53	0.21	0.43	0.97	0.05	0.23	0.68	0.75	1.05	0.43	0.57	0.59	0.64	0.34	0.63	0.35	0.81	0.46	0.68	0.06	0.26	0.09	0.84	0.71	0.38	0.98	0.45	0.72	0.81	0.43	0.82	1.16	0.72	0.63	0.71	-0.02	0.85	0.27	1.13	1.07	0.32	0.46	0.37	0.33	0.24	0.75	0.41
KDM5B	1	202724495	0.53	0.22	0.43	0.97	0.06	0.23	0.68	0.75	1.04	0.43	0.57	0.59	0.64	0.34	0.63	0.35	0.81	0.46	0.67	0.05	0.25	0.09	0.84	0.71	0.39	0.96	0.45	0.7	0.83	0.43	0.8	1.16	0.72	0.62	0.72	-0.02	0.85	0.28	1.13	1.07	0.31	0.46	0.37	0.32	0.25	0.75	0.42
RABIF	1	202878282	0.53	0.22	0.44	0.97	0.07	0.24	0.68	0.75	1.04	0.43	0.57	0.58	0.64	0.34	0.63	0.35	0.8	0.45	0.67	0.04	0.25	0.08	0.84	0.7	0.39	0.95	0.44	0.69	0.85	0.43	0.79	1.16	0.73	0.61	0.73	-0.02	0.85	0.3	1.12	1.07	0.3	0.47	0.38	0.31	0.26	0.74	0.43
KLHL12	1	202891116	0.53	0.23	0.44	0.97	0.07	0.25	0.67	0.76	1.03	0.43	0.56	0.58	0.65	0.34	0.62	0.34	0.79	0.44	0.67	0.03	0.24	0.07	0.84	0.7	0.4	0.93	0.43	0.68	0.86	0.43	0.78	1.16	0.74	0.59	0.74	-0.02	0.85	0.3	1.12	1.08	0.29	0.47	0.39	0.3	0.26	0.74	0.44
ADIPOR1	1	202940826	0.53	0.23	0.44	0.97	0.08	0.25	0.67	0.76	1.03	0.43	0.56	0.57	0.65	0.34	0.62	0.34	0.78	0.44	0.67	0.02	0.23	0.06	0.84	0.69	0.4	0.92	0.43	0.67	0.87	0.43	0.77	1.16	0.74	0.58	0.74	-0.01	0.85	0.31	1.11	1.08	0.28	0.48	0.4	0.29	0.27	0.74	0.45
CYB5R1	1	202961873	0.53	0.23	0.44	0.97	0.09	0.26	0.66	0.77	1.02	0.43	0.56	0.57	0.65	0.34	0.61	0.34	0.77	0.43	0.66	0.02	0.22	0.05	0.83	0.68	0.41	0.9	0.42	0.67	0.89	0.43	0.77	1.15	0.74	0.57	0.75	-0.01	0.84	0.33	1.1	1.08	0.27	0.48	0.42	0.28	0.28	0.74	0.46
TMEM183A	1	203007374	0.53	0.23	0.45	0.96	0.1	0.28	0.66	0.77	1.01	0.43	0.56	0.57	0.66	0.34	0.61	0.33	0.76	0.43	0.66	0.01	0.21	0.04	0.83	0.68	0.41	0.89	0.42	0.66	0.9	0.43	0.76	1.14	0.75	0.56	0.76	-0.01	0.84	0.34	1.09	1.08	0.26	0.49	0.44	0.27	0.29	0.74	0.47
BTG2	1	203305491	0.53	0.23	0.46	0.97	0.11	0.29	0.67	0.78	1.01	0.43	0.56	0.57	0.66	0.34	0.6	0.34	0.75	0.43	0.67	0.02	0.21	0.04	0.83	0.68	0.42	0.87	0.42	0.66	0.91	0.44	0.76	1.14	0.75	0.55	0.78	0	0.84	0.35	1.09	1.08	0.25	0.49	0.45	0.27	0.3	0.74	0.48
ATP2B4	1	203626561	0.54	0.24	0.47	0.97	0.12	0.3	0.67	0.79	1.01	0.43	0.57	0.58	0.67	0.34	0.6	0.34	0.75	0.43	0.67	0.03	0.21	0.04	0.84	0.67	0.43	0.86	0.41	0.66	0.93	0.44	0.75	1.14	0.76	0.55	0.79	0	0.84	0.36	1.09	1.08	0.25	0.51	0.47	0.28	0.31	0.74	0.5
ZC3H11A	1	203795654	0.54	0.26	0.47	0.97	0.13	0.32	0.68	0.8	1	0.43	0.57	0.58	0.67	0.35	0.6	0.35	0.75	0.42	0.68	0.04	0.21	0.03	0.85	0.67	0.44	0.84	0.41	0.65	0.95	0.45	0.75	1.13	0.75	0.54	0.81	0.01	0.84	0.38	1.07	1.07	0.23	0.52	0.5	0.27	0.32	0.74	0.52
ZBED6	1	203795714	0.55	0.26	0.47	0.97	0.14	0.33	0.68	0.8	1.01	0.43	0.58	0.58	0.68	0.34	0.6	0.35	0.75	0.42	0.68	0.04	0.2	0.03	0.85	0.67	0.44	0.83	0.41	0.65	0.96	0.45	0.74	1.13	0.76	0.54	0.81	0.01	0.84	0.39	1.07	1.08	0.23	0.52	0.51	0.27	0.33	0.74	0.53
SNRPE	1	203861599	0.55	0.27	0.48	0.97	0.14	0.34	0.68	0.81	1	0.43	0.58	0.58	0.69	0.34	0.6	0.35	0.74	0.41	0.68	0.04	0.2	0.02	0.85	0.67	0.44	0.81	0.4	0.64	0.97	0.46	0.74	1.12	0.76	0.53	0.83	0.01	0.84	0.4	1.07	1.07	0.23	0.52	0.52	0.27	0.34	0.74	0.54
PPP1R15B	1	204403381	0.56	0.28	0.48	0.96	0.15	0.35	0.68	0.81	0.99	0.43	0.59	0.57	0.69	0.34	0.59	0.34	0.74	0.4	0.68	0.05	0.2	0.02	0.85	0.67	0.44	0.79	0.4	0.63	0.98	0.46	0.73	1.11	0.75	0.53	0.84	0.02	0.84	0.41	1.06	1.06	0.22	0.52	0.54	0.27	0.35	0.74	0.55
MDM4	1	204516379	0.56	0.28	0.48	0.96	0.16	0.36	0.69	0.81	0.99	0.43	0.6	0.57	0.69	0.34	0.58	0.34	0.73	0.39	0.68	0.05	0.2	0.01	0.85	0.66	0.44	0.78	0.4	0.63	0.99	0.46	0.72	1.1	0.75	0.52	0.85	0.02	0.84	0.42	1.05	1.05	0.21	0.53	0.56	0.27	0.36	0.74	0.56
LRRN2	1	204617170	0.56	0.29	0.48	0.95	0.17	0.38	0.69	0.81	0.98	0.44	0.6	0.57	0.7	0.34	0.58	0.34	0.73	0.39	0.68	0.06	0.19	0.01	0.85	0.66	0.45	0.76	0.4	0.62	1	0.46	0.72	1.09	0.75	0.52	0.86	0.02	0.83	0.43	1.04	1.04	0.2	0.53	0.57	0.27	0.37	0.74	0.57
NFASC	1	204828651	0.56	0.3	0.48	0.95	0.18	0.39	0.69	0.81	0.98	0.44	0.61	0.56	0.7	0.34	0.57	0.34	0.72	0.38	0.69	0.07	0.19	0	0.85	0.67	0.45	0.75	0.4	0.62	1.01	0.47	0.72	1.08	0.75	0.51	0.87	0.03	0.84	0.44	1.03	1.03	0.2	0.53	0.59	0.27	0.38	0.73	0.58
RBBP5	1	205086142	0.56	0.31	0.49	0.95	0.19	0.4	0.7	0.81	0.97	0.44	0.61	0.56	0.71	0.34	0.56	0.34	0.71	0.37	0.68	0.07	0.19	0	0.85	0.66	0.45	0.73	0.4	0.61	1.02	0.47	0.71	1.07	0.75	0.5	0.88	0.03	0.83	0.46	1.02	1.02	0.2	0.53	0.61	0.26	0.39	0.73	0.58
DSTYK	1	205142505	0.55	0.31	0.49	0.94	0.19	0.41	0.7	0.81	0.96	0.44	0.61	0.56	0.71	0.34	0.56	0.34	0.7	0.37	0.69	0.08	0.18	0	0.85	0.66	0.45	0.72	0.4	0.6	1.04	0.47	0.71	1.06	0.75	0.49	0.89	0.04	0.83	0.47	1.01	1.01	0.19	0.53	0.62	0.26	0.39	0.73	0.59
KLHDC8A	1	205336065	0.55	0.32	0.49	0.94	0.2	0.43	0.7	0.81	0.95	0.44	0.61	0.56	0.71	0.35	0.54	0.34	0.69	0.36	0.68	0.08	0.18	0	0.85	0.65	0.44	0.7	0.4	0.59	1.05	0.48	0.71	1.05	0.75	0.48	0.89	0.05	0.83	0.48	0.99	1	0.19	0.52	0.63	0.25	0.4	0.73	0.6
NUCKS1	1	205712822	0.55	0.33	0.49	0.93	0.21	0.44	0.7	0.81	0.95	0.44	0.61	0.56	0.71	0.35	0.53	0.33	0.68	0.36	0.68	0.09	0.18	0	0.85	0.64	0.45	0.69	0.4	0.58	1.07	0.49	0.7	1.04	0.75	0.48	0.9	0.06	0.83	0.49	0.98	0.99	0.18	0.52	0.64	0.25	0.4	0.72	0.6
SLC41A1	1	205789094	0.55	0.33	0.49	0.93	0.22	0.45	0.69	0.81	0.94	0.44	0.6	0.56	0.72	0.35	0.52	0.33	0.67	0.35	0.68	0.09	0.18	0	0.85	0.64	0.45	0.68	0.4	0.57	1.08	0.49	0.69	1.04	0.74	0.47	0.91	0.07	0.82	0.49	0.97	0.98	0.18	0.52	0.65	0.24	0.41	0.72	0.61
SRGAP2	1	206203345	0.54	0.34	0.49	0.92	0.23	0.47	0.69	0.81	0.93	0.44	0.6	0.56	0.72	0.36	0.51	0.32	0.67	0.35	0.68	0.09	0.18	0	0.85	0.63	0.45	0.67	0.4	0.56	1.09	0.49	0.69	1.03	0.73	0.47	0.91	0.08	0.82	0.5	0.95	0.96	0.18	0.52	0.67	0.23	0.41	0.72	0.62
EIF2D	1	206571292	0.55	0.35	0.49	0.92	0.24	0.49	0.69	0.81	0.92	0.45	0.6	0.56	0.72	0.36	0.5	0.32	0.66	0.35	0.68	0.09	0.18	0	0.86	0.63	0.46	0.66	0.41	0.55	1.1	0.5	0.69	1.02	0.73	0.46	0.92	0.09	0.81	0.51	0.94	0.95	0.18	0.52	0.68	0.23	0.42	0.72	0.63
CD46	1	207752054	0.54	0.36	0.5	0.91	0.25	0.5	0.68	0.81	0.91	0.45	0.6	0.56	0.72	0.37	0.5	0.32	0.66	0.35	0.68	0.1	0.18	0.01	0.86	0.63	0.46	0.66	0.41	0.55	1.11	0.51	0.69	1.02	0.72	0.46	0.93	0.1	0.81	0.52	0.93	0.94	0.18	0.52	0.69	0.22	0.42	0.72	0.64
SYT14	1	209900923	0.54	0.37	0.5	0.91	0.26	0.51	0.68	0.81	0.9	0.45	0.6	0.55	0.72	0.38	0.49	0.32	0.66	0.35	0.68	0.1	0.19	0.02	0.86	0.62	0.46	0.65	0.42	0.54	1.12	0.51	0.69	1.01	0.72	0.46	0.94	0.11	0.81	0.52	0.92	0.93	0.18	0.52	0.7	0.22	0.42	0.72	0.65
RCOR3	1	211258377	0.54	0.38	0.5	0.9	0.27	0.53	0.68	0.81	0.89	0.46	0.6	0.55	0.72	0.38	0.48	0.33	0.65	0.36	0.67	0.11	0.2	0.03	0.86	0.62	0.46	0.65	0.43	0.53	1.13	0.52	0.69	1.01	0.71	0.45	0.95	0.13	0.82	0.53	0.9	0.91	0.19	0.53	0.71	0.22	0.42	0.72	0.66
INTS7	1	211940399	0.54	0.39	0.51	0.9	0.28	0.54	0.67	0.81	0.88	0.46	0.6	0.55	0.72	0.39	0.47	0.33	0.65	0.37	0.67	0.12	0.22	0.03	0.86	0.61	0.46	0.64	0.43	0.52	1.14	0.52	0.68	1.01	0.7	0.44	0.96	0.14	0.82	0.54	0.89	0.9	0.21	0.53	0.72	0.22	0.42	0.72	0.67
NENF	1	212432920	0.54	0.41	0.52	0.89	0.3	0.55	0.67	0.81	0.87	0.46	0.6	0.55	0.72	0.4	0.46	0.33	0.64	0.38	0.66	0.12	0.23	0.04	0.87	0.6	0.46	0.64	0.44	0.52	1.15	0.53	0.68	1	0.7	0.43	0.97	0.16	0.82	0.55	0.87	0.89	0.22	0.53	0.73	0.22	0.42	0.72	0.69
ATF3	1	212565334	0.54	0.42	0.52	0.88	0.31	0.57	0.67	0.81	0.87	0.47	0.61	0.55	0.72	0.42	0.45	0.33	0.64	0.38	0.66	0.13	0.24	0.05	0.87	0.59	0.46	0.63	0.45	0.51	1.16	0.53	0.68	1	0.7	0.42	0.98	0.17	0.83	0.55	0.86	0.88	0.23	0.53	0.74	0.22	0.42	0.73	0.7
NSL1	1	212726153	0.55	0.43	0.53	0.88	0.32	0.58	0.67	0.81	0.86	0.47	0.61	0.56	0.72	0.43	0.45	0.34	0.64	0.39	0.66	0.13	0.26	0.06	0.88	0.59	0.47	0.63	0.47	0.51	1.17	0.54	0.69	1	0.69	0.42	0.99	0.19	0.83	0.57	0.85	0.87	0.24	0.53	0.76	0.23	0.42	0.73	0.72
TATDN3	1	212791828	0.55	0.45	0.54	0.87	0.34	0.59	0.67	0.81	0.86	0.48	0.62	0.56	0.72	0.45	0.44	0.34	0.64	0.41	0.66	0.14	0.28	0.08	0.88	0.58	0.47	0.63	0.48	0.51	1.18	0.54	0.69	1	0.69	0.42	1.01	0.21	0.84	0.58	0.85	0.86	0.26	0.54	0.77	0.24	0.43	0.74	0.74
FLVCR1	1	212858275	0.54	0.46	0.55	0.87	0.35	0.6	0.68	0.82	0.86	0.49	0.63	0.56	0.72	0.47	0.44	0.35	0.64	0.42	0.65	0.15	0.29	0.09	0.89	0.58	0.47	0.63	0.49	0.52	1.18	0.55	0.69	1.01	0.68	0.42	1.02	0.22	0.85	0.59	0.84	0.86	0.26	0.54	0.78	0.24	0.43	0.75	0.76
ANGEL2	1	212992182	0.54	0.48	0.56	0.86	0.37	0.61	0.68	0.82	0.85	0.49	0.64	0.57	0.72	0.48	0.44	0.35	0.64	0.43	0.65	0.16	0.31	0.1	0.9	0.57	0.47	0.63	0.5	0.52	1.19	0.56	0.69	1.01	0.67	0.42	1.03	0.24	0.85	0.6	0.84	0.85	0.27	0.55	0.8	0.25	0.43	0.75	0.78
RPS6KC1	1	213051233	0.54	0.49	0.57	0.85	0.38	0.61	0.67	0.83	0.85	0.49	0.64	0.57	0.72	0.49	0.43	0.36	0.64	0.45	0.64	0.17	0.32	0.11	0.9	0.56	0.47	0.63	0.52	0.52	1.2	0.57	0.69	1.01	0.67	0.41	1.04	0.26	0.86	0.61	0.83	0.85	0.28	0.56	0.81	0.26	0.43	0.75	0.79
PROX1	1	213983181	0.53	0.51	0.58	0.84	0.4	0.61	0.67	0.83	0.84	0.5	0.65	0.58	0.72	0.5	0.43	0.37	0.64	0.46	0.64	0.18	0.33	0.13	0.91	0.55	0.47	0.64	0.53	0.52	1.2	0.57	0.7	1.02	0.66	0.41	1.05	0.27	0.86	0.62	0.82	0.84	0.28	0.56	0.82	0.27	0.43	0.76	0.81
KCTD3	1	215567304	0.53	0.52	0.6	0.83	0.41	0.61	0.66	0.83	0.84	0.5	0.65	0.58	0.73	0.51	0.43	0.37	0.64	0.48	0.64	0.19	0.35	0.14	0.91	0.54	0.47	0.64	0.54	0.51	1.21	0.58	0.7	1.02	0.65	0.41	1.06	0.29	0.86	0.63	0.82	0.84	0.29	0.57	0.82	0.27	0.42	0.77	0.83
GPATCH2	1	217426992	0.52	0.54	0.61	0.82	0.43	0.61	0.66	0.84	0.83	0.5	0.66	0.58	0.73	0.53	0.42	0.37	0.64	0.49	0.63	0.21	0.36	0.15	0.92	0.53	0.47	0.65	0.55	0.51	1.22	0.59	0.7	1.02	0.64	0.41	1.06	0.3	0.87	0.64	0.81	0.83	0.3	0.57	0.83	0.28	0.42	0.78	0.84
RRP15	1	218285293	0.51	0.55	0.63	0.81	0.45	0.6	0.65	0.84	0.82	0.5	0.66	0.58	0.73	0.54	0.42	0.37	0.64	0.51	0.63	0.22	0.38	0.17	0.92	0.52	0.46	0.66	0.57	0.51	1.22	0.59	0.7	1.03	0.63	0.41	1.07	0.32	0.88	0.65	0.81	0.82	0.31	0.58	0.83	0.29	0.41	0.79	0.86
LYPLAL1	1	219173869	0.51	0.57	0.64	0.81	0.47	0.6	0.65	0.85	0.82	0.51	0.67	0.58	0.73	0.56	0.42	0.37	0.65	0.52	0.63	0.23	0.39	0.19	0.93	0.52	0.46	0.66	0.58	0.51	1.23	0.6	0.7	1.03	0.63	0.41	1.08	0.33	0.88	0.65	0.81	0.82	0.32	0.59	0.84	0.3	0.4	0.8	0.88
BPNT1	1	220057482	0.5	0.58	0.66	0.8	0.48	0.6	0.65	0.85	0.81	0.52	0.67	0.58	0.74	0.57	0.42	0.38	0.65	0.54	0.63	0.24	0.41	0.2	0.94	0.51	0.46	0.67	0.59	0.52	1.23	0.62	0.71	1.04	0.62	0.41	1.09	0.35	0.89	0.66	0.8	0.81	0.33	0.59	0.85	0.31	0.4	0.81	0.89
IARS2	1	220094132	0.5	0.59	0.67	0.79	0.49	0.6	0.65	0.86	0.81	0.53	0.68	0.58	0.74	0.59	0.42	0.38	0.65	0.55	0.63	0.26	0.42	0.22	0.95	0.51	0.45	0.68	0.61	0.52	1.24	0.63	0.72	1.05	0.61	0.42	1.1	0.37	0.89	0.66	0.8	0.81	0.34	0.6	0.86	0.32	0.39	0.82	0.91
RAB3GAP2	1	220148293	0.49	0.59	0.68	0.79	0.51	0.6	0.65	0.87	0.8	0.53	0.69	0.58	0.74	0.6	0.42	0.39	0.66	0.56	0.63	0.27	0.45	0.23	0.95	0.5	0.45	0.68	0.62	0.52	1.25	0.64	0.73	1.05	0.61	0.42	1.11	0.38	0.9	0.67	0.8	0.8	0.35	0.6	0.87	0.33	0.38	0.83	0.93
TAF1A	1	222557902	0.49	0.6	0.69	0.78	0.52	0.6	0.64	0.87	0.8	0.54	0.69	0.57	0.74	0.62	0.43	0.4	0.66	0.58	0.63	0.28	0.47	0.25	0.96	0.5	0.45	0.69	0.64	0.52	1.25	0.65	0.73	1.06	0.6	0.43	1.12	0.4	0.9	0.67	0.8	0.79	0.35	0.61	0.88	0.34	0.37	0.85	0.94
MIA3	1	222618097	0.49	0.61	0.7	0.77	0.53	0.59	0.64	0.88	0.8	0.55	0.7	0.57	0.74	0.63	0.43	0.4	0.67	0.59	0.63	0.29	0.49	0.27	0.96	0.49	0.45	0.7	0.65	0.52	1.26	0.67	0.74	1.07	0.6	0.44	1.13	0.42	0.91	0.68	0.8	0.79	0.36	0.62	0.89	0.35	0.36	0.86	0.95
AIDA	1	222668013	0.5	0.62	0.72	0.76	0.55	0.59	0.64	0.89	0.79	0.56	0.72	0.57	0.74	0.66	0.45	0.41	0.68	0.61	0.63	0.31	0.52	0.3	0.96	0.48	0.45	0.71	0.67	0.53	1.27	0.69	0.76	1.09	0.6	0.45	1.15	0.44	0.91	0.68	0.8	0.78	0.39	0.63	0.9	0.38	0.35	0.89	0.98
BROX	1	222712553	0.5	0.62	0.73	0.76	0.56	0.59	0.64	0.89	0.79	0.56	0.72	0.57	0.74	0.67	0.45	0.41	0.68	0.62	0.63	0.32	0.53	0.3	0.96	0.48	0.46	0.72	0.68	0.53	1.28	0.7	0.76	1.09	0.59	0.45	1.16	0.45	0.91	0.69	0.8	0.77	0.4	0.63	0.91	0.39	0.34	0.9	0.99
SUSD4	1	223220819	0.5	0.62	0.74	0.75	0.57	0.58	0.64	0.9	0.79	0.57	0.73	0.57	0.74	0.68	0.46	0.42	0.68	0.63	0.63	0.32	0.56	0.32	0.97	0.47	0.46	0.73	0.7	0.53	1.28	0.71	0.77	1.11	0.6	0.46	1.17	0.47	0.91	0.69	0.8	0.76	0.41	0.64	0.92	0.4	0.33	0.92	1.01
CAPN2	1	223701593	0.5	0.63	0.75	0.74	0.58	0.58	0.64	0.9	0.79	0.58	0.75	0.57	0.73	0.7	0.47	0.43	0.68	0.64	0.63	0.33	0.58	0.33	0.98	0.47	0.46	0.75	0.71	0.54	1.29	0.72	0.78	1.11	0.59	0.46	1.19	0.49	0.92	0.7	0.81	0.76	0.42	0.65	0.93	0.42	0.33	0.94	1.02
TP53BP2	1	223779893	0.5	0.62	0.76	0.73	0.59	0.57	0.64	0.9	0.78	0.59	0.76	0.57	0.73	0.72	0.47	0.44	0.69	0.65	0.63	0.34	0.6	0.35	0.98	0.46	0.46	0.76	0.72	0.54	1.29	0.73	0.79	1.12	0.59	0.47	1.2	0.5	0.92	0.7	0.81	0.75	0.43	0.65	0.93	0.43	0.32	0.95	1.04
FBXO28	1	224114111	0.51	0.62	0.77	0.72	0.6	0.56	0.64	0.9	0.78	0.59	0.77	0.57	0.73	0.74	0.48	0.45	0.69	0.66	0.63	0.35	0.62	0.36	0.99	0.46	0.46	0.77	0.73	0.54	1.3	0.74	0.8	1.13	0.59	0.47	1.21	0.52	0.92	0.7	0.81	0.74	0.44	0.65	0.94	0.45	0.32	0.97	1.05
DEGS1	1	224175756	0.52	0.61	0.78	0.71	0.61	0.56	0.64	0.9	0.78	0.6	0.79	0.57	0.73	0.76	0.49	0.46	0.69	0.67	0.63	0.36	0.64	0.37	0.99	0.45	0.46	0.78	0.74	0.54	1.3	0.75	0.81	1.13	0.59	0.47	1.22	0.54	0.92	0.71	0.81	0.74	0.46	0.65	0.94	0.46	0.32	0.99	1.06
NVL	1	224227334	0.52	0.61	0.78	0.71	0.62	0.55	0.64	0.9	0.78	0.61	0.8	0.57	0.74	0.77	0.51	0.47	0.7	0.68	0.63	0.37	0.65	0.38	1	0.45	0.46	0.78	0.74	0.55	1.31	0.75	0.82	1.14	0.58	0.48	1.23	0.55	0.92	0.71	0.81	0.73	0.47	0.65	0.95	0.48	0.32	1	1.07
CNIH4	1	224356858	0.53	0.61	0.79	0.7	0.63	0.54	0.64	0.91	0.78	0.62	0.82	0.58	0.74	0.79	0.52	0.49	0.71	0.69	0.63	0.38	0.67	0.39	1.01	0.44	0.46	0.79	0.75	0.55	1.31	0.76	0.82	1.14	0.58	0.49	1.23	0.57	0.93	0.71	0.81	0.72	0.49	0.66	0.95	0.5	0.32	1.02	1.09
WDR26	1	224385143	0.54	0.61	0.8	0.69	0.63	0.54	0.65	0.91	0.78	0.64	0.84	0.58	0.74	0.8	0.54	0.5	0.71	0.7	0.63	0.39	0.69	0.4	1.01	0.44	0.47	0.8	0.76	0.55	1.32	0.77	0.83	1.15	0.57	0.5	1.24	0.59	0.93	0.72	0.82	0.72	0.5	0.66	0.96	0.52	0.32	1.03	1.1
LBR	1	225401502	0.54	0.6	0.81	0.69	0.64	0.54	0.65	0.91	0.78	0.65	0.85	0.58	0.75	0.81	0.56	0.51	0.72	0.72	0.64	0.4	0.71	0.41	1.02	0.44	0.47	0.81	0.77	0.56	1.32	0.78	0.84	1.15	0.56	0.51	1.25	0.6	0.93	0.72	0.83	0.72	0.52	0.66	0.96	0.54	0.32	1.04	1.11
ENAH	1	225486835	0.55	0.6	0.82	0.69	0.65	0.54	0.65	0.91	0.78	0.65	0.86	0.59	0.75	0.83	0.58	0.52	0.73	0.73	0.64	0.41	0.73	0.42	1.02	0.44	0.47	0.82	0.78	0.56	1.32	0.78	0.84	1.16	0.56	0.52	1.26	0.61	0.94	0.72	0.83	0.71	0.54	0.66	0.97	0.56	0.32	1.05	1.12
SRP9	1	225777813	0.55	0.59	0.82	0.68	0.66	0.53	0.66	0.92	0.78	0.66	0.87	0.59	0.76	0.84	0.6	0.54	0.73	0.74	0.64	0.42	0.75	0.43	1.03	0.43	0.47	0.84	0.78	0.56	1.32	0.79	0.84	1.17	0.56	0.53	1.26	0.63	0.94	0.73	0.83	0.71	0.55	0.66	0.97	0.58	0.31	1.07	1.13
PYCR2	1	225919877	0.55	0.59	0.83	0.67	0.66	0.53	0.66	0.92	0.78	0.67	0.88	0.59	0.76	0.85	0.62	0.54	0.74	0.75	0.65	0.42	0.77	0.44	1.03	0.43	0.47	0.84	0.79	0.56	1.32	0.8	0.84	1.18	0.55	0.54	1.27	0.64	0.95	0.73	0.83	0.71	0.57	0.66	0.97	0.59	0.31	1.08	1.14
SDE2	1	225982702	0.55	0.59	0.84	0.67	0.67	0.53	0.66	0.92	0.77	0.68	0.9	0.59	0.77	0.87	0.64	0.56	0.74	0.76	0.65	0.42	0.78	0.46	1.03	0.43	0.47	0.85	0.8	0.55	1.32	0.8	0.85	1.18	0.54	0.54	1.27	0.66	0.95	0.73	0.84	0.7	0.59	0.66	0.98	0.6	0.3	1.09	1.15
ACBD3	1	226144679	0.55	0.59	0.85	0.66	0.67	0.53	0.66	0.93	0.77	0.69	0.9	0.59	0.77	0.88	0.65	0.57	0.74	0.78	0.65	0.42	0.8	0.47	1.03	0.42	0.47	0.86	0.81	0.55	1.32	0.81	0.85	1.19	0.54	0.55	1.28	0.67	0.95	0.72	0.84	0.7	0.6	0.66	0.98	0.62	0.3	1.1	1.17
PARP1	1	226360691	0.55	0.58	0.86	0.66	0.68	0.53	0.66	0.93	0.77	0.69	0.91	0.59	0.78	0.89	0.67	0.58	0.74	0.79	0.65	0.42	0.82	0.48	1.04	0.42	0.47	0.87	0.82	0.55	1.33	0.81	0.86	1.2	0.53	0.56	1.28	0.68	0.95	0.72	0.84	0.7	0.62	0.67	0.98	0.63	0.29	1.12	1.18
PSEN2	1	226870184	0.55	0.58	0.87	0.65	0.68	0.53	0.66	0.94	0.77	0.7	0.92	0.59	0.78	0.91	0.69	0.59	0.74	0.81	0.65	0.43	0.83	0.49	1.04	0.41	0.48	0.88	0.83	0.55	1.33	0.82	0.86	1.21	0.53	0.57	1.29	0.69	0.95	0.72	0.84	0.7	0.63	0.67	0.98	0.65	0.29	1.13	1.19
CDC42BPA	1	226989865	0.55	0.57	0.88	0.65	0.68	0.53	0.66	0.95	0.76	0.7	0.92	0.59	0.79	0.92	0.71	0.61	0.74	0.82	0.65	0.43	0.85	0.51	1.05	0.41	0.48	0.88	0.83	0.55	1.33	0.83	0.86	1.22	0.53	0.58	1.29	0.7	0.95	0.72	0.85	0.7	0.64	0.67	0.99	0.66	0.28	1.14	1.2
SNAP47	1	227728539	0.54	0.56	0.89	0.64	0.69	0.52	0.66	0.95	0.75	0.7	0.92	0.6	0.79	0.94	0.73	0.63	0.74	0.83	0.65	0.43	0.86	0.52	1.05	0.4	0.48	0.89	0.84	0.55	1.34	0.83	0.86	1.23	0.52	0.59	1.29	0.71	0.95	0.71	0.85	0.71	0.65	0.67	0.98	0.68	0.26	1.14	1.21
JMJD4	1	227730425	0.54	0.56	0.9	0.64	0.69	0.52	0.66	0.95	0.75	0.71	0.92	0.6	0.79	0.95	0.74	0.64	0.74	0.84	0.65	0.44	0.87	0.53	1.05	0.4	0.48	0.89	0.85	0.55	1.34	0.84	0.86	1.24	0.52	0.59	1.29	0.72	0.95	0.71	0.85	0.71	0.66	0.68	0.99	0.69	0.26	1.15	1.22
ARF1	1	228082660	0.54	0.56	0.91	0.64	0.7	0.52	0.66	0.96	0.75	0.71	0.93	0.6	0.79	0.96	0.75	0.65	0.75	0.85	0.65	0.44	0.88	0.54	1.06	0.4	0.49	0.9	0.85	0.55	1.34	0.84	0.86	1.25	0.51	0.6	1.3	0.73	0.95	0.71	0.85	0.71	0.67	0.68	0.99	0.69	0.26	1.16	1.23
C1orf35	1	228100726	0.55	0.56	0.91	0.63	0.7	0.52	0.66	0.96	0.76	0.72	0.94	0.61	0.79	0.97	0.76	0.65	0.75	0.86	0.66	0.44	0.89	0.55	1.06	0.4	0.49	0.91	0.86	0.55	1.35	0.85	0.86	1.26	0.51	0.61	1.3	0.74	0.96	0.72	0.86	0.71	0.68	0.69	0.99	0.7	0.25	1.17	1.24
MRPL55	1	228106679	0.55	0.56	0.92	0.63	0.71	0.51	0.66	0.96	0.76	0.72	0.95	0.61	0.8	0.98	0.77	0.66	0.76	0.87	0.66	0.45	0.91	0.57	1.07	0.4	0.49	0.92	0.87	0.55	1.35	0.85	0.86	1.26	0.51	0.61	1.31	0.75	0.96	0.72	0.86	0.71	0.69	0.69	1	0.71	0.25	1.18	1.25
GUK1	1	228139962	0.55	0.56	0.93	0.63	0.72	0.51	0.66	0.97	0.76	0.72	0.96	0.61	0.8	0.99	0.79	0.67	0.77	0.88	0.66	0.45	0.92	0.58	1.07	0.4	0.5	0.92	0.87	0.56	1.36	0.86	0.86	1.27	0.51	0.62	1.31	0.76	0.97	0.72	0.87	0.71	0.7	0.7	1	0.72	0.25	1.19	1.26
TRIM11	1	228393673	0.56	0.56	0.94	0.63	0.72	0.51	0.66	0.97	0.76	0.72	0.97	0.61	0.8	1	0.8	0.68	0.77	0.89	0.66	0.45	0.93	0.59	1.07	0.4	0.5	0.93	0.88	0.56	1.36	0.86	0.87	1.28	0.51	0.63	1.32	0.76	0.97	0.72	0.87	0.71	0.7	0.7	1	0.73	0.25	1.2	1.27
RHOU	1	228735479	0.56	0.56	0.95	0.62	0.73	0.5	0.67	0.97	0.77	0.73	0.98	0.61	0.8	1.01	0.81	0.7	0.78	0.9	0.66	0.46	0.94	0.61	1.08	0.39	0.5	0.94	0.88	0.56	1.36	0.86	0.87	1.29	0.51	0.63	1.32	0.77	0.98	0.73	0.87	0.71	0.71	0.71	1.01	0.74	0.25	1.21	1.28
RAB4A	1	229271062	0.57	0.56	0.95	0.62	0.73	0.5	0.67	0.97	0.77	0.73	0.99	0.61	0.8	1.03	0.83	0.71	0.78	0.91	0.67	0.46	0.96	0.62	1.08	0.39	0.5	0.94	0.89	0.57	1.36	0.87	0.87	1.3	0.51	0.64	1.33	0.78	0.98	0.73	0.88	0.72	0.72	0.71	1.01	0.75	0.25	1.22	1.3
NUP133	1	229440259	0.57	0.56	0.96	0.62	0.74	0.49	0.67	0.98	0.77	0.73	1	0.61	0.8	1.04	0.84	0.72	0.78	0.92	0.67	0.47	0.97	0.63	1.08	0.39	0.5	0.95	0.89	0.57	1.37	0.87	0.87	1.3	0.51	0.64	1.33	0.78	0.99	0.74	0.88	0.72	0.73	0.72	1.02	0.77	0.25	1.23	1.3
GALNT2	1	230057990	0.57	0.56	0.97	0.62	0.74	0.48	0.68	0.98	0.78	0.74	1.01	0.61	0.81	1.05	0.85	0.73	0.78	0.93	0.67	0.47	0.98	0.64	1.09	0.39	0.51	0.95	0.89	0.57	1.37	0.87	0.87	1.31	0.51	0.64	1.34	0.79	0.99	0.74	0.89	0.72	0.73	0.72	1.02	0.78	0.25	1.24	1.31
COG2	1	230642481	0.58	0.56	0.97	0.62	0.75	0.48	0.68	0.98	0.78	0.74	1.02	0.61	0.81	1.06	0.87	0.74	0.79	0.94	0.68	0.48	0.99	0.64	1.09	0.39	0.51	0.95	0.9	0.57	1.38	0.88	0.87	1.32	0.51	0.65	1.34	0.79	1	0.74	0.89	0.72	0.74	0.73	1.02	0.79	0.25	1.25	1.32
AGT	1	230702523	0.58	0.56	0.98	0.62	0.76	0.47	0.68	0.99	0.78	0.74	1.03	0.61	0.82	1.07	0.88	0.75	0.79	0.94	0.68	0.48	1	0.65	1.09	0.39	0.51	0.96	0.9	0.58	1.38	0.89	0.87	1.33	0.51	0.66	1.35	0.79	1	0.74	0.89	0.73	0.75	0.73	1.02	0.8	0.25	1.26	1.33
C1orf198	1	230837119	0.58	0.56	0.99	0.62	0.76	0.47	0.68	0.99	0.78	0.74	1.04	0.61	0.82	1.08	0.89	0.76	0.79	0.95	0.68	0.49	1.01	0.66	1.09	0.39	0.51	0.96	0.9	0.58	1.38	0.89	0.87	1.33	0.51	0.67	1.35	0.79	1	0.74	0.9	0.73	0.75	0.74	1.03	0.81	0.25	1.27	1.33
TTC13	1	230906243	0.58	0.55	1	0.62	0.77	0.46	0.69	1	0.78	0.75	1.04	0.61	0.83	1.09	0.91	0.77	0.79	0.96	0.69	0.49	1.02	0.66	1.09	0.39	0.52	0.96	0.9	0.59	1.39	0.9	0.87	1.34	0.51	0.68	1.35	0.79	1	0.74	0.9	0.73	0.75	0.74	1.03	0.82	0.25	1.28	1.34
ARV1	1	230978981	0.59	0.55	1	0.62	0.77	0.46	0.69	1	0.78	0.75	1.04	0.61	0.83	1.09	0.93	0.78	0.8	0.97	0.69	0.5	1.02	0.67	1.09	0.39	0.52	0.97	0.9	0.59	1.39	0.9	0.88	1.35	0.51	0.69	1.35	0.79	1	0.74	0.91	0.74	0.76	0.75	1.03	0.82	0.24	1.28	1.34
TRIM67	1	231162112	0.58	0.55	1.01	0.62	0.77	0.45	0.69	1	0.78	0.75	1.05	0.61	0.83	1.1	0.94	0.78	0.79	0.97	0.7	0.5	1.03	0.67	1.09	0.39	0.52	0.97	0.9	0.59	1.4	0.91	0.87	1.35	0.51	0.7	1.36	0.79	1	0.74	0.91	0.74	0.76	0.75	1.03	0.83	0.24	1.29	1.34
C1orf131	1	231223763	0.59	0.54	1.01	0.62	0.77	0.44	0.68	1	0.78	0.74	1.05	0.61	0.84	1.11	0.96	0.79	0.79	0.98	0.7	0.51	1.03	0.67	1.09	0.39	0.52	0.97	0.9	0.59	1.4	0.91	0.87	1.36	0.51	0.7	1.35	0.79	1	0.73	0.91	0.73	0.76	0.75	1.02	0.83	0.24	1.29	1.34
GNPAT	1	231241207	0.59	0.53	1.01	0.61	0.77	0.44	0.68	1	0.77	0.74	1.05	0.6	0.84	1.11	0.97	0.8	0.79	0.98	0.7	0.51	1.04	0.67	1.09	0.38	0.51	0.97	0.9	0.59	1.4	0.91	0.87	1.36	0.51	0.71	1.35	0.79	0.99	0.73	0.91	0.73	0.77	0.75	1.02	0.84	0.24	1.3	1.34
TSNAX	1	231528541	0.59	0.53	1.02	0.61	0.77	0.43	0.68	1	0.77	0.74	1.05	0.6	0.84	1.12	0.99	0.8	0.79	0.98	0.71	0.51	1.04	0.68	1.08	0.38	0.51	0.97	0.9	0.58	1.41	0.91	0.87	1.36	0.5	0.71	1.35	0.79	0.99	0.72	0.92	0.72	0.77	0.75	1.02	0.84	0.24	1.31	1.34
DISC1	1	231626790	0.59	0.52	1.02	0.61	0.78	0.43	0.68	1	0.76	0.75	1.05	0.59	0.84	1.12	1	0.8	0.79	0.98	0.71	0.51	1.05	0.68	1.08	0.38	0.51	0.97	0.9	0.58	1.41	0.91	0.87	1.36	0.5	0.72	1.36	0.79	0.99	0.72	0.92	0.72	0.77	0.75	1.02	0.85	0.23	1.31	1.34
NTPCR	1	232950605	0.6	0.51	1.02	0.61	0.78	0.43	0.68	1	0.76	0.75	1.05	0.58	0.84	1.12	1.01	0.81	0.79	0.98	0.72	0.51	1.05	0.68	1.08	0.38	0.51	0.97	0.9	0.58	1.41	0.92	0.87	1.37	0.5	0.72	1.36	0.79	0.99	0.71	0.92	0.71	0.78	0.75	1.02	0.85	0.23	1.32	1.34
COA6	1	234373456	0.6	0.5	1.02	0.62	0.78	0.43	0.69	1	0.76	0.75	1.06	0.58	0.84	1.13	1.03	0.81	0.79	0.97	0.72	0.51	1.06	0.68	1.08	0.38	0.51	0.97	0.89	0.58	1.41	0.92	0.87	1.37	0.5	0.72	1.37	0.79	0.98	0.7	0.92	0.71	0.77	0.74	1.02	0.86	0.23	1.32	1.34
TARBP1	1	234391313	0.61	0.5	1.02	0.62	0.77	0.43	0.69	1	0.76	0.75	1.06	0.58	0.84	1.13	1.04	0.82	0.78	0.97	0.72	0.5	1.06	0.68	1.08	0.38	0.51	0.97	0.89	0.58	1.41	0.92	0.87	1.37	0.5	0.73	1.37	0.79	0.98	0.7	0.93	0.7	0.78	0.74	1.02	0.87	0.23	1.32	1.33
IRF2BP2	1	234604269	0.61	0.49	1.02	0.62	0.77	0.43	0.69	1	0.76	0.75	1.06	0.58	0.84	1.13	1.06	0.82	0.78	0.97	0.72	0.5	1.06	0.67	1.08	0.38	0.52	0.96	0.89	0.58	1.4	0.92	0.87	1.37	0.51	0.73	1.37	0.79	0.97	0.69	0.93	0.7	0.77	0.73	1.02	0.87	0.23	1.32	1.33
TOMM20	1	235109341	0.62	0.48	1.01	0.62	0.76	0.43	0.69	1	0.76	0.75	1.06	0.57	0.84	1.13	1.07	0.83	0.78	0.96	0.73	0.49	1.07	0.66	1.08	0.38	0.52	0.96	0.89	0.58	1.4	0.92	0.87	1.37	0.51	0.73	1.37	0.79	0.97	0.68	0.93	0.69	0.77	0.73	1.02	0.88	0.24	1.32	1.32
RBM34	1	235131183	0.62	0.47	1.01	0.62	0.76	0.43	0.7	1	0.75	0.75	1.06	0.57	0.84	1.13	1.09	0.84	0.77	0.96	0.73	0.49	1.07	0.66	1.07	0.38	0.52	0.95	0.88	0.57	1.4	0.92	0.87	1.37	0.5	0.73	1.37	0.79	0.96	0.68	0.93	0.69	0.77	0.72	1.01	0.89	0.24	1.32	1.32
ARID4B	1	235131634	0.63	0.46	1	0.62	0.76	0.43	0.7	1	0.75	0.75	1.07	0.57	0.83	1.13	1.1	0.84	0.76	0.96	0.73	0.48	1.07	0.66	1.07	0.38	0.52	0.95	0.88	0.57	1.4	0.91	0.86	1.36	0.5	0.73	1.37	0.79	0.95	0.68	0.93	0.68	0.78	0.72	1.01	0.89	0.24	1.32	1.31
GGPS1	1	235327350	0.63	0.45	1	0.62	0.75	0.44	0.69	1	0.74	0.75	1.07	0.57	0.83	1.12	1.11	0.85	0.75	0.96	0.73	0.47	1.07	0.65	1.06	0.38	0.53	0.94	0.87	0.57	1.39	0.9	0.86	1.36	0.5	0.73	1.37	0.79	0.94	0.67	0.93	0.68	0.77	0.72	1.01	0.9	0.25	1.32	1.31
TBCE	1	235328570	0.63	0.44	1	0.63	0.75	0.44	0.7	1	0.73	0.74	1.07	0.57	0.83	1.12	1.12	0.85	0.75	0.96	0.73	0.47	1.06	0.64	1.06	0.38	0.53	0.94	0.86	0.56	1.38	0.9	0.85	1.36	0.49	0.73	1.37	0.79	0.94	0.66	0.93	0.68	0.77	0.71	1	0.9	0.25	1.31	1.3
GNG4	1	235547685	0.63	0.42	1	0.63	0.75	0.44	0.69	1	0.72	0.74	1.07	0.57	0.83	1.12	1.13	0.86	0.74	0.96	0.73	0.47	1.06	0.63	1.06	0.38	0.53	0.93	0.85	0.56	1.37	0.89	0.85	1.36	0.48	0.73	1.36	0.79	0.93	0.66	0.93	0.68	0.77	0.7	0.99	0.91	0.26	1.31	1.3
GPR137B	1	236142505	0.63	0.41	0.99	0.63	0.74	0.44	0.7	1	0.72	0.74	1.06	0.57	0.83	1.11	1.14	0.87	0.73	0.96	0.73	0.46	1.05	0.62	1.06	0.38	0.52	0.93	0.85	0.55	1.36	0.89	0.84	1.35	0.48	0.72	1.36	0.78	0.92	0.65	0.92	0.68	0.77	0.69	0.99	0.91	0.26	1.3	1.3
MTR	1	236795292	0.63	0.39	0.99	0.62	0.74	0.45	0.7	0.99	0.71	0.74	1.06	0.57	0.83	1.1	1.15	0.88	0.73	0.95	0.73	0.45	1.05	0.61	1.05	0.38	0.52	0.92	0.84	0.55	1.34	0.87	0.83	1.34	0.47	0.72	1.35	0.77	0.91	0.64	0.92	0.68	0.77	0.68	0.98	0.91	0.26	1.29	1.29
CHRM3	1	239386565	0.63	0.38	0.99	0.63	0.73	0.45	0.7	0.99	0.7	0.74	1.06	0.58	0.84	1.1	1.15	0.88	0.72	0.96	0.73	0.45	1.05	0.6	1.05	0.38	0.52	0.91	0.83	0.54	1.33	0.86	0.83	1.33	0.45	0.72	1.34	0.76	0.9	0.63	0.92	0.68	0.77	0.67	0.98	0.91	0.26	1.28	1.29
FH	1	241497603	0.63	0.37	0.99	0.63	0.73	0.46	0.7	1	0.7	0.74	1.05	0.58	0.84	1.09	1.16	0.89	0.72	0.96	0.73	0.45	1.04	0.59	1.04	0.38	0.52	0.89	0.83	0.53	1.33	0.86	0.82	1.32	0.45	0.72	1.33	0.76	0.9	0.62	0.92	0.69	0.77	0.67	0.97	0.91	0.25	1.27	1.28
CEP170	1	243124428	0.62	0.37	0.99	0.63	0.73	0.47	0.7	1	0.69	0.74	1.05	0.58	0.85	1.08	1.17	0.89	0.72	0.97	0.73	0.46	1.04	0.59	1.04	0.38	0.53	0.89	0.83	0.53	1.31	0.85	0.82	1.32	0.43	0.72	1.32	0.76	0.89	0.62	0.92	0.7	0.77	0.67	0.97	0.92	0.25	1.26	1.29
SDCCAG8	1	243256034	0.61	0.37	0.99	0.63	0.73	0.49	0.7	1.01	0.68	0.75	1.04	0.58	0.86	1.07	1.18	0.89	0.72	0.98	0.74	0.45	1.03	0.58	1.03	0.39	0.53	0.88	0.83	0.53	1.3	0.84	0.81	1.32	0.42	0.73	1.32	0.75	0.88	0.61	0.92	0.7	0.77	0.66	0.97	0.93	0.25	1.25	1.29
AKT3	1	243488233	0.6	0.37	0.99	0.63	0.72	0.5	0.71	1.02	0.67	0.75	1.04	0.58	0.87	1.07	1.19	0.89	0.71	0.99	0.75	0.45	1.04	0.58	1.03	0.39	0.54	0.88	0.83	0.52	1.29	0.84	0.8	1.32	0.42	0.74	1.32	0.74	0.88	0.6	0.91	0.71	0.77	0.67	0.97	0.94	0.24	1.24	1.29
COX20	1	244835616	0.59	0.36	1	0.63	0.72	0.52	0.71	1.03	0.65	0.74	1.03	0.58	0.88	1.07	1.2	0.89	0.7	0.99	0.75	0.45	1.04	0.57	1.02	0.39	0.53	0.88	0.83	0.51	1.27	0.83	0.8	1.32	0.41	0.75	1.32	0.74	0.88	0.6	0.91	0.71	0.77	0.67	0.97	0.95	0.24	1.23	1.29
HNRNPU	1	244840638	0.58	0.35	1.01	0.62	0.71	0.53	0.7	1.03	0.64	0.73	1.02	0.58	0.88	1.07	1.21	0.88	0.69	1	0.75	0.44	1.03	0.58	1.02	0.39	0.53	0.87	0.83	0.51	1.26	0.83	0.79	1.32	0.4	0.75	1.31	0.74	0.88	0.58	0.91	0.71	0.77	0.66	0.96	0.95	0.23	1.23	1.29
EFCAB2	1	244969705	0.56	0.35	1.01	0.62	0.7	0.54	0.7	1.03	0.63	0.71	1	0.58	0.89	1.06	1.21	0.88	0.68	1	0.75	0.44	1.03	0.59	1.02	0.39	0.52	0.86	0.83	0.5	1.25	0.82	0.79	1.32	0.39	0.75	1.31	0.73	0.87	0.57	0.9	0.71	0.76	0.65	0.96	0.95	0.22	1.22	1.29
SMYD3	1	245749342	0.54	0.35	1.01	0.61	0.69	0.54	0.69	1.04	0.62	0.7	0.98	0.57	0.9	1.06	1.21	0.87	0.67	1	0.75	0.43	1.02	0.6	1.02	0.38	0.52	0.85	0.83	0.49	1.24	0.81	0.79	1.32	0.39	0.75	1.3	0.73	0.86	0.55	0.89	0.71	0.75	0.65	0.96	0.95	0.2	1.22	1.29
TFB2M	1	246540561	0.53	0.35	1.01	0.6	0.68	0.54	0.68	1.04	0.61	0.69	0.97	0.56	0.9	1.06	1.21	0.87	0.65	0.99	0.74	0.43	1.01	0.61	1.02	0.38	0.52	0.83	0.84	0.48	1.24	0.81	0.79	1.31	0.38	0.75	1.29	0.73	0.84	0.54	0.88	0.7	0.74	0.64	0.94	0.95	0.19	1.22	1.29
CNST	1	246566444	0.51	0.36	1	0.6	0.67	0.54	0.67	1.04	0.59	0.68	0.96	0.56	0.89	1.05	1.2	0.87	0.64	0.99	0.73	0.42	1	0.62	1.02	0.37	0.52	0.81	0.86	0.47	1.23	0.81	0.79	1.31	0.38	0.75	1.28	0.72	0.82	0.52	0.88	0.71	0.73	0.63	0.93	0.95	0.19	1.21	1.29
SCCPDH	1	246724409	0.5	0.36	1.01	0.6	0.66	0.54	0.65	1.05	0.58	0.67	0.94	0.57	0.89	1.05	1.19	0.88	0.63	0.99	0.72	0.43	0.98	0.64	1.01	0.37	0.52	0.79	0.87	0.47	1.24	0.81	0.79	1.31	0.38	0.75	1.27	0.72	0.81	0.5	0.88	0.71	0.73	0.63	0.93	0.95	0.18	1.21	1.29
ZNF669	1	247099962	0.48	0.35	1	0.59	0.66	0.53	0.64	1.04	0.56	0.65	0.91	0.57	0.88	1.05	1.17	0.88	0.61	0.98	0.71	0.43	0.97	0.64	1	0.35	0.52	0.76	0.87	0.46	1.24	0.8	0.78	1.3	0.36	0.75	1.26	0.71	0.79	0.49	0.87	0.71	0.71	0.62	0.92	0.96	0.17	1.19	1.29
ZNF124	1	247121975	0.47	0.33	0.98	0.57	0.65	0.52	0.62	1.03	0.53	0.63	0.88	0.57	0.87	1.04	1.17	0.87	0.6	0.97	0.7	0.43	0.95	0.64	1.01	0.35	0.51	0.74	0.86	0.44	1.25	0.79	0.77	1.3	0.35	0.74	1.25	0.7	0.78	0.48	0.85	0.71	0.69	0.62	0.91	0.95	0.16	1.17	1.28
ZNF496	1	247297412	0.44	0.32	0.96	0.56	0.64	0.51	0.6	1	0.51	0.61	0.85	0.57	0.85	1.03	1.16	0.86	0.57	0.96	0.68	0.42	0.93	0.64	1.01	0.34	0.5	0.71	0.84	0.43	1.26	0.78	0.74	1.3	0.34	0.74	1.25	0.7	0.76	0.47	0.85	0.7	0.66	0.61	0.89	0.95	0.12	1.14	1.27
NLRP3	1	247416156	0.42	0.29	0.94	0.53	0.62	0.49	0.57	0.99	0.49	0.59	0.83	0.55	0.83	1	1.14	0.83	0.55	0.93	0.66	0.41	0.9	0.63	1	0.32	0.49	0.68	0.81	0.43	1.26	0.76	0.7	1.29	0.32	0.73	1.23	0.68	0.74	0.45	0.83	0.7	0.64	0.61	0.85	0.93	0.07	1.12	1.25
ZNF672	1	248838210	0.41	0.29	0.93	0.5	0.62	0.46	0.55	0.98	0.48	0.58	0.83	0.55	0.82	0.98	1.14	0.81	0.53	0.92	0.66	0.42	0.88	0.65	1	0.3	0.48	0.66	0.84	0.46	1.28	0.75	0.69	1.31	0.31	0.73	1.22	0.69	0.74	0.44	0.82	0.71	0.62	0.64	0.84	0.92	0	1.1	1.25
ZNF692	1	248850006	0.41	0.33	0.93	0.49	0.62	0.47	0.51	1.02	0.47	0.55	0.84	0.56	0.81	0.98	1.15	0.77	0.53	0.88	0.68	0.4	0.85	0.65	1	0.32	0.48	0.66	0.87	0.51	1.29	0.76	0.66	1.31	0.31	0.73	1.18	0.65	0.74	0.4	0.79	0.69	0.58	0.68	0.84	0.94	0	1.1	1.25
SH3YL1	2	217730	0	0	0.87	0.8	0.31	0.61	0.76	0.8	0.72	0.85	0.23	0.71	0.7	0.74	0.92	0.77	0.43	0.72	0.74	0.4	0.97	0.5	0.87	1.08	0.74	0.76	0.86	0.75	1.06	0.78	0.81	0.95	0.46	0.69	1.33	0.24	0.72	0.4	0.88	0.42	0.86	0.84	0	0.7	-0.38	0.66	0.58
ACP1	2	264140	0	0	0.87	0.8	0.31	0.61	0.76	0.8	0.72	0.85	0.23	0.71	0.7	0.74	0.92	0.77	0.43	0.72	0.74	0.4	0.97	0.5	0.87	1.08	0.74	0.76	0.86	0.75	1.06	0.78	0.81	0.95	0.46	0.69	1.33	0.24	0.72	0.4	0.88	0.42	0.86	0.84	0	0.7	-0.38	0.66	0.58
TMEM18	2	663877	0	0	0.89	0.78	0.28	0.59	0.78	0.82	0.74	0.83	0.24	0.68	0.69	0.75	0.93	0.76	0.41	0.72	0.76	0.42	0.95	0.49	0.85	1.06	0.73	0.75	0.87	0.73	1.04	0.78	0.8	0.95	0.47	0.68	1.33	0.25	0.69	0.4	0.9	0.45	0.85	0.83	0	0.7	-0.38	0.65	0.58
PXDN	2	1631887	0	0.06	0.88	0.76	0.27	0.6	0.8	0.83	0.72	0.8	0.25	0.67	0.66	0.76	0.94	0.73	0.39	0.73	0.75	0.43	0.94	0.46	0.84	1.03	0.72	0.72	0.9	0.7	1.01	0.79	0.78	0.95	0.48	0.67	1.33	0.26	0.69	0.4	0.9	0.48	0.82	0.84	0	0.71	-0.37	0.64	0.58
MYT1L	2	1789113	0	0.09	0.85	0.75	0.26	0.6	0.82	0.85	0.72	0.77	0.27	0.66	0.66	0.74	0.92	0.71	0.37	0.73	0.74	0.43	0.93	0.45	0.83	1	0.71	0.69	0.92	0.68	0.97	0.79	0.76	0.93	0.46	0.67	1.31	0.25	0.68	0.38	0.88	0.5	0.8	0.84	0	0.72	-0.38	0.62	0.57
TRAPPC12	2	3379675	0	0.11	0.84	0.75	0.21	0.6	0.83	0.87	0.71	0.75	0.27	0.63	0.66	0.72	0.9	0.7	0.36	0.73	0.72	0.43	0.92	0.44	0.81	0.98	0.7	0.66	0.93	0.66	0.94	0.79	0.76	0.92	0.45	0.65	1.3	0.25	0.67	0.38	0.86	0.52	0.78	0.85	0	0.72	-0.38	0.6	0.57
ADI1	2	3497366	0	0.1	0.82	0.75	0.21	0.6	0.85	0.87	0.71	0.73	0.26	0.6	0.66	0.7	0.9	0.7	0.34	0.74	0.7	0.42	0.92	0.43	0.8	0.96	0.7	0.64	0.93	0.64	0.92	0.79	0.76	0.9	0.44	0.64	1.29	0.22	0.66	0.4	0.85	0.56	0.77	0.85	0	0.73	-0.38	0.58	0.57
RNASEH1	2	3541430	0	0.11	0.8	0.74	0.18	0.6	0.88	0.89	0.72	0.71	0.27	0.58	0.67	0.69	0.9	0.7	0.34	0.73	0.68	0.43	0.92	0.42	0.79	0.95	0.7	0.64	0.93	0.63	0.91	0.78	0.76	0.91	0.45	0.64	1.3	0.19	0.66	0.41	0.85	0.59	0.77	0.86	0	0.74	-0.38	0.58	0.57
RPS7	2	3575260	0	0.12	0.78	0.74	0.16	0.61	0.91	0.9	0.71	0.69	0.28	0.57	0.68	0.68	0.9	0.71	0.35	0.72	0.67	0.44	0.92	0.41	0.77	0.96	0.7	0.63	0.94	0.63	0.9	0.77	0.76	0.91	0.45	0.64	1.3	0.17	0.67	0.41	0.84	0.62	0.77	0.87	0	0.75	-0.38	0.57	0.57
SOX11	2	5692384	0	0.11	0.76	0.73	0.17	0.62	0.93	0.9	0.71	0.68	0.28	0.56	0.7	0.67	0.9	0.73	0.35	0.72	0.65	0.44	0.92	0.41	0.76	0.96	0.7	0.63	0.95	0.62	0.89	0.76	0.76	0.91	0.45	0.63	1.31	0.18	0.67	0.41	0.84	0.64	0.77	0.88	0	0.76	-0.37	0.57	0.58
RNF144A	2	6917412	0	0.12	0.76	0.73	0.15	0.62	0.95	0.91	0.7	0.67	0.28	0.54	0.71	0.67	0.9	0.75	0.36	0.72	0.65	0.44	0.92	0.4	0.74	0.97	0.7	0.63	0.96	0.62	0.87	0.75	0.77	0.91	0.45	0.63	1.31	0.18	0.68	0.41	0.84	0.66	0.78	0.88	0	0.77	-0.37	0.56	0.59
ID2	2	8678845	0	0.13	0.76	0.72	0.14	0.63	0.97	0.91	0.7	0.67	0.28	0.53	0.71	0.68	0.9	0.76	0.37	0.72	0.64	0.45	0.93	0.4	0.72	0.98	0.7	0.63	0.98	0.63	0.86	0.74	0.79	0.9	0.44	0.63	1.31	0.19	0.69	0.41	0.84	0.68	0.79	0.89	0	0.78	-0.37	0.56	0.59
KIDINS220	2	8721081	0	0.15	0.75	0.72	0.13	0.63	0.99	0.92	0.71	0.67	0.28	0.53	0.73	0.68	0.91	0.78	0.38	0.73	0.65	0.45	0.94	0.4	0.72	0.99	0.71	0.64	1	0.63	0.86	0.72	0.8	0.9	0.44	0.64	1.32	0.2	0.7	0.4	0.84	0.72	0.81	0.9	0	0.79	-0.36	0.56	0.59
MBOAT2	2	8852690	0	0.16	0.74	0.72	0.12	0.63	1	0.93	0.71	0.67	0.29	0.53	0.74	0.68	0.92	0.79	0.39	0.74	0.65	0.46	0.95	0.39	0.72	0.99	0.71	0.64	1.02	0.64	0.85	0.71	0.81	0.9	0.44	0.64	1.32	0.21	0.7	0.39	0.84	0.75	0.82	0.91	0	0.8	-0.36	0.57	0.59
ITGB1BP1	2	9403475	0	0.18	0.74	0.72	0.11	0.63	1	0.93	0.72	0.67	0.3	0.53	0.75	0.68	0.93	0.81	0.4	0.75	0.66	0.47	0.95	0.39	0.71	0.99	0.72	0.65	1.03	0.65	0.83	0.7	0.83	0.9	0.44	0.65	1.31	0.22	0.7	0.37	0.84	0.78	0.83	0.92	0	0.8	-0.36	0.57	0.58
CPSF3	2	9423651	0	0.19	0.74	0.71	0.11	0.63	1	0.94	0.73	0.68	0.31	0.52	0.75	0.69	0.94	0.82	0.41	0.76	0.66	0.47	0.96	0.38	0.71	0.99	0.72	0.66	1.03	0.65	0.83	0.69	0.84	0.91	0.44	0.64	1.31	0.23	0.7	0.34	0.84	0.81	0.84	0.93	0	0.81	-0.36	0.57	0.57
IAH1	2	9473658	0	0.22	0.73	0.7	0.09	0.64	1	0.95	0.74	0.7	0.33	0.51	0.77	0.71	0.95	0.84	0.44	0.78	0.67	0.48	0.97	0.38	0.71	1	0.72	0.67	1.05	0.67	0.81	0.66	0.85	0.91	0.44	0.64	1.3	0.25	0.7	0.32	0.84	0.85	0.85	0.94	0	0.84	-0.36	0.57	0.57
ADAM17	2	9488486	0	0.22	0.73	0.7	0.09	0.64	1	0.95	0.74	0.7	0.33	0.51	0.77	0.71	0.95	0.84	0.44	0.78	0.67	0.48	0.97	0.38	0.71	1	0.72	0.67	1.05	0.67	0.81	0.66	0.85	0.91	0.44	0.64	1.3	0.25	0.7	0.32	0.84	0.85	0.85	0.94	0	0.84	-0.36	0.57	0.57
YWHAQ	2	9583967	0.01	0.24	0.73	0.7	0.09	0.65	0.99	0.95	0.75	0.7	0.34	0.51	0.77	0.72	0.96	0.85	0.45	0.78	0.68	0.48	0.98	0.39	0.71	1.01	0.72	0.68	1.05	0.68	0.8	0.65	0.86	0.92	0.44	0.65	1.31	0.26	0.71	0.32	0.85	0.87	0.85	0.96	0	0.85	-0.36	0.57	0.57
TAF1B	2	9843443	0.03	0.26	0.73	0.7	0.09	0.65	0.99	0.95	0.76	0.7	0.35	0.5	0.77	0.73	0.97	0.86	0.46	0.78	0.69	0.48	0.98	0.39	0.72	1.01	0.71	0.68	1.05	0.68	0.8	0.64	0.86	0.92	0.44	0.65	1.31	0.26	0.71	0.31	0.85	0.88	0.85	0.96	0	0.87	-0.36	0.56	0.57
HPCAL1	2	10302889	0.04	0.28	0.74	0.7	0.08	0.65	0.98	0.96	0.76	0.71	0.36	0.5	0.77	0.74	0.98	0.87	0.47	0.78	0.69	0.48	0.98	0.39	0.72	1.01	0.72	0.68	1.06	0.69	0.79	0.63	0.87	0.93	0.44	0.66	1.31	0.27	0.71	0.3	0.86	0.9	0.85	0.97	0	0.89	-0.35	0.56	0.58
ODC1	2	10439968	0.05	0.3	0.74	0.7	0.08	0.65	0.98	0.97	0.76	0.71	0.37	0.49	0.78	0.75	0.99	0.88	0.48	0.78	0.7	0.48	0.98	0.39	0.72	1.01	0.72	0.68	1.06	0.69	0.79	0.63	0.88	0.94	0.44	0.66	1.32	0.28	0.72	0.28	0.87	0.91	0.85	0.98	0	0.9	-0.35	0.56	0.58
NOL10	2	10570754	0.06	0.31	0.74	0.7	0.07	0.65	0.98	0.98	0.77	0.71	0.38	0.49	0.78	0.76	1	0.88	0.49	0.78	0.71	0.47	0.98	0.39	0.72	1.02	0.73	0.69	1.06	0.7	0.79	0.63	0.88	0.95	0.44	0.67	1.32	0.29	0.73	0.27	0.87	0.92	0.85	0.98	0	0.92	-0.35	0.56	0.58
PDIA6	2	10783391	0.07	0.32	0.74	0.7	0.07	0.65	0.98	0.99	0.77	0.71	0.39	0.49	0.78	0.76	1.01	0.89	0.5	0.79	0.71	0.47	0.98	0.39	0.73	1.02	0.73	0.69	1.06	0.71	0.79	0.62	0.89	0.95	0.44	0.67	1.33	0.3	0.74	0.26	0.88	0.93	0.85	0.99	0	0.93	-0.35	0.56	0.59
E2F6	2	11444375	0.08	0.34	0.74	0.7	0.07	0.66	0.97	0.99	0.77	0.71	0.39	0.49	0.79	0.77	1.02	0.89	0.51	0.79	0.72	0.47	0.98	0.39	0.73	1.03	0.74	0.7	1.07	0.71	0.79	0.61	0.89	0.96	0.45	0.68	1.33	0.3	0.75	0.26	0.88	0.94	0.86	0.99	0	0.94	-0.34	0.56	0.59
LPIN1	2	11677595	0.09	0.35	0.74	0.69	0.07	0.66	0.97	1	0.78	0.71	0.4	0.48	0.79	0.78	1.02	0.9	0.52	0.79	0.72	0.47	0.98	0.39	0.73	1.04	0.74	0.7	1.07	0.71	0.79	0.61	0.89	0.96	0.45	0.68	1.33	0.31	0.76	0.26	0.88	0.95	0.86	0.99	0	0.94	-0.34	0.57	0.58
TRIB2	2	12716889	0.1	0.36	0.74	0.69	0.06	0.66	0.97	1	0.78	0.71	0.4	0.48	0.79	0.78	1.03	0.9	0.52	0.79	0.73	0.47	0.98	0.4	0.73	1.04	0.75	0.7	1.07	0.71	0.79	0.6	0.89	0.96	0.46	0.68	1.33	0.32	0.77	0.25	0.89	0.96	0.86	0.99	0	0.95	-0.35	0.57	0.58
NBAS	2	15166914	0.11	0.36	0.74	0.68	0.06	0.67	0.96	1	0.78	0.71	0.4	0.48	0.8	0.79	1.03	0.9	0.53	0.79	0.73	0.46	0.98	0.39	0.73	1.03	0.75	0.71	1.07	0.71	0.79	0.59	0.89	0.96	0.46	0.68	1.33	0.32	0.77	0.24	0.89	0.97	0.85	0.99	0	0.95	-0.35	0.57	0.58
DDX1	2	15591178	0.12	0.36	0.73	0.66	0.06	0.67	0.95	1	0.78	0.71	0.4	0.47	0.8	0.79	1.03	0.89	0.53	0.79	0.73	0.46	0.98	0.4	0.74	1.03	0.75	0.71	1.07	0.71	0.78	0.58	0.89	0.96	0.46	0.68	1.32	0.33	0.78	0.23	0.89	0.97	0.85	0.99	0	0.95	-0.36	0.57	0.58
SMC6	2	17663812	0.12	0.37	0.73	0.65	0.06	0.67	0.94	1	0.78	0.71	0.4	0.47	0.8	0.79	1.03	0.89	0.54	0.78	0.73	0.46	0.98	0.39	0.74	1.03	0.75	0.71	1.06	0.71	0.78	0.57	0.9	0.96	0.46	0.68	1.32	0.33	0.79	0.22	0.89	0.98	0.85	0.99	0	0.95	-0.36	0.57	0.58
RDH14	2	18554723	0.13	0.38	0.72	0.64	0.05	0.67	0.93	0.99	0.77	0.71	0.4	0.46	0.8	0.78	1.03	0.88	0.54	0.78	0.74	0.46	0.98	0.39	0.74	1.02	0.75	0.71	1.06	0.71	0.78	0.56	0.9	0.96	0.46	0.67	1.32	0.33	0.79	0.21	0.89	0.98	0.85	0.99	0	0.96	-0.36	0.57	0.57
TTC32	2	19896631	0.13	0.39	0.72	0.63	0.05	0.67	0.92	0.99	0.77	0.72	0.4	0.46	0.81	0.78	1.03	0.88	0.55	0.77	0.74	0.46	0.98	0.39	0.74	1.01	0.75	0.71	1.05	0.71	0.78	0.56	0.9	0.96	0.46	0.67	1.31	0.34	0.8	0.21	0.89	0.98	0.85	0.99	0.01	0.96	-0.36	0.56	0.57
LAPTM4A	2	20032650	0.14	0.39	0.71	0.62	0.05	0.67	0.92	0.99	0.77	0.72	0.41	0.46	0.81	0.78	1.04	0.88	0.56	0.77	0.74	0.46	0.98	0.39	0.75	1.01	0.75	0.71	1.05	0.71	0.77	0.55	0.9	0.95	0.46	0.67	1.31	0.34	0.81	0.2	0.89	0.99	0.85	0.99	0.02	0.96	-0.36	0.56	0.57
PUM2	2	20248691	0.14	0.4	0.71	0.61	0.05	0.67	0.91	0.99	0.77	0.72	0.41	0.45	0.81	0.78	1.04	0.87	0.57	0.77	0.74	0.46	0.98	0.39	0.76	1	0.75	0.71	1.05	0.7	0.77	0.55	0.91	0.95	0.47	0.66	1.31	0.34	0.81	0.2	0.89	0.99	0.85	0.99	0.02	0.97	-0.36	0.56	0.57
RHOB	2	20447074	0.14	0.41	0.71	0.6	0.05	0.67	0.9	0.99	0.76	0.72	0.42	0.45	0.81	0.77	1.05	0.87	0.58	0.77	0.75	0.46	0.99	0.39	0.76	1	0.74	0.72	1.05	0.7	0.77	0.54	0.91	0.95	0.47	0.66	1.3	0.35	0.82	0.19	0.89	0.99	0.85	0.99	0.03	0.97	-0.36	0.56	0.57
HS1BP3	2	20560448	0.14	0.42	0.7	0.59	0.05	0.66	0.89	0.99	0.76	0.72	0.42	0.45	0.81	0.77	1.05	0.87	0.59	0.77	0.75	0.46	0.99	0.38	0.77	1	0.74	0.72	1.05	0.69	0.77	0.54	0.92	0.95	0.47	0.65	1.3	0.35	0.82	0.18	0.89	0.99	0.85	0.99	0.04	0.97	-0.36	0.56	0.57
ATAD2B	2	23748664	0.15	0.43	0.7	0.58	0.05	0.66	0.88	1	0.77	0.73	0.43	0.44	0.82	0.76	1.06	0.87	0.6	0.77	0.75	0.47	0.99	0.38	0.77	0.99	0.73	0.72	1.06	0.69	0.76	0.55	0.93	0.94	0.48	0.65	1.29	0.35	0.82	0.18	0.89	1	0.85	0.99	0.05	0.98	-0.35	0.56	0.57
UBXN2A	2	23927285	0.15	0.44	0.7	0.58	0.04	0.65	0.88	1	0.77	0.73	0.44	0.44	0.82	0.76	1.06	0.86	0.61	0.77	0.76	0.47	0.99	0.38	0.78	0.99	0.73	0.73	1.06	0.68	0.76	0.55	0.93	0.94	0.48	0.65	1.29	0.35	0.82	0.18	0.89	1	0.84	0.99	0.06	0.98	-0.34	0.56	0.57
FAM228B	2	24076526	0.16	0.46	0.7	0.56	0.04	0.64	0.87	0.99	0.77	0.74	0.46	0.43	0.82	0.75	1.07	0.86	0.63	0.77	0.76	0.47	0.99	0.37	0.78	0.98	0.72	0.73	1.06	0.67	0.76	0.55	0.95	0.94	0.49	0.64	1.29	0.35	0.83	0.17	0.89	1.01	0.84	0.98	0.08	0.98	-0.32	0.56	0.58
TP53I3	2	24077433	0.16	0.46	0.7	0.56	0.04	0.64	0.87	0.99	0.77	0.74	0.46	0.43	0.82	0.75	1.07	0.86	0.63	0.77	0.76	0.47	0.99	0.37	0.78	0.98	0.72	0.73	1.06	0.67	0.76	0.55	0.95	0.94	0.49	0.64	1.29	0.35	0.83	0.17	0.89	1.01	0.84	0.98	0.08	0.98	-0.32	0.56	0.58
ITSN2	2	24202864	0.16	0.46	0.69	0.55	0.04	0.64	0.86	0.99	0.78	0.74	0.47	0.43	0.82	0.74	1.07	0.86	0.64	0.77	0.76	0.47	0.99	0.37	0.79	0.98	0.71	0.73	1.07	0.66	0.75	0.55	0.95	0.94	0.49	0.64	1.28	0.35	0.83	0.16	0.89	1.01	0.83	0.98	0.08	0.98	-0.31	0.56	0.58
NCOA1	2	24491914	0.16	0.47	0.69	0.55	0.04	0.64	0.86	0.99	0.78	0.75	0.48	0.42	0.82	0.74	1.08	0.85	0.65	0.77	0.77	0.47	0.99	0.37	0.79	0.97	0.7	0.74	1.07	0.66	0.75	0.54	0.95	0.94	0.49	0.64	1.28	0.35	0.83	0.16	0.88	1.01	0.83	0.98	0.09	0.98	-0.31	0.56	0.58
PTRHD1	2	24789734	0.17	0.48	0.69	0.54	0.04	0.64	0.85	0.99	0.78	0.75	0.48	0.42	0.82	0.73	1.08	0.85	0.66	0.76	0.77	0.47	0.99	0.37	0.8	0.97	0.69	0.74	1.07	0.65	0.74	0.54	0.95	0.94	0.5	0.64	1.27	0.35	0.83	0.15	0.88	1.01	0.83	0.97	0.1	0.98	-0.3	0.56	0.59
EFR3B	2	25042076	0.17	0.48	0.69	0.54	0.04	0.64	0.85	0.99	0.78	0.76	0.49	0.42	0.82	0.72	1.08	0.85	0.67	0.76	0.78	0.47	1	0.36	0.8	0.96	0.69	0.74	1.08	0.65	0.74	0.54	0.96	0.94	0.5	0.63	1.27	0.36	0.83	0.15	0.88	1.01	0.82	0.97	0.11	0.98	-0.29	0.57	0.59
DTNB	2	25377198	0.16	0.49	0.68	0.53	0.04	0.63	0.84	0.99	0.78	0.76	0.5	0.42	0.82	0.72	1.08	0.85	0.67	0.75	0.78	0.47	0.99	0.35	0.8	0.96	0.68	0.74	1.08	0.64	0.73	0.54	0.96	0.94	0.5	0.63	1.27	0.36	0.83	0.15	0.87	1.01	0.82	0.96	0.12	0.98	-0.29	0.57	0.59
KIF3C	2	25926598	0.16	0.5	0.68	0.52	0.04	0.63	0.83	0.99	0.78	0.77	0.5	0.42	0.81	0.71	1.08	0.84	0.68	0.75	0.78	0.47	0.99	0.34	0.81	0.95	0.67	0.74	1.08	0.64	0.73	0.54	0.96	0.94	0.5	0.63	1.26	0.36	0.82	0.14	0.87	1.02	0.82	0.96	0.13	0.98	-0.28	0.57	0.59
RAB10	2	26034084	0.16	0.51	0.67	0.51	0.04	0.63	0.83	0.99	0.78	0.77	0.51	0.41	0.81	0.71	1.07	0.84	0.68	0.74	0.78	0.46	0.99	0.34	0.81	0.94	0.66	0.74	1.08	0.63	0.72	0.54	0.96	0.94	0.5	0.63	1.26	0.36	0.82	0.14	0.86	1.02	0.81	0.96	0.14	0.98	-0.27	0.58	0.59
HADHA	2	26190635	0.16	0.52	0.67	0.5	0.03	0.63	0.81	0.98	0.79	0.77	0.52	0.41	0.8	0.69	1.06	0.84	0.69	0.73	0.79	0.45	0.99	0.34	0.81	0.93	0.64	0.74	1.09	0.62	0.71	0.53	0.95	0.93	0.5	0.63	1.25	0.36	0.82	0.15	0.85	1.02	0.8	0.94	0.16	0.99	-0.26	0.58	0.58
HADHB	2	26243170	0.16	0.52	0.67	0.5	0.03	0.63	0.81	0.98	0.79	0.77	0.52	0.41	0.8	0.69	1.06	0.84	0.69	0.73	0.79	0.45	0.99	0.34	0.81	0.93	0.64	0.74	1.09	0.62	0.71	0.53	0.95	0.93	0.5	0.63	1.25	0.36	0.82	0.15	0.85	1.02	0.8	0.94	0.16	0.99	-0.26	0.58	0.58
SLC35F6	2	26764284	0.16	0.53	0.67	0.49	0.03	0.62	0.81	0.98	0.78	0.77	0.52	0.41	0.8	0.69	1.06	0.84	0.7	0.73	0.79	0.44	0.99	0.34	0.81	0.92	0.63	0.74	1.09	0.62	0.71	0.53	0.95	0.93	0.5	0.62	1.25	0.36	0.82	0.14	0.85	1.02	0.8	0.94	0.17	0.99	-0.26	0.59	0.58
MAPRE3	2	26970637	0.16	0.55	0.66	0.47	0.03	0.62	0.81	0.98	0.79	0.77	0.53	0.4	0.8	0.68	1.06	0.84	0.71	0.72	0.8	0.44	0.99	0.34	0.81	0.91	0.62	0.74	1.1	0.62	0.7	0.52	0.95	0.93	0.5	0.62	1.24	0.36	0.81	0.14	0.84	1.04	0.79	0.93	0.18	0.99	-0.25	0.59	0.58
TMEM214	2	27032910	0.17	0.57	0.66	0.46	0.02	0.62	0.8	0.98	0.79	0.76	0.54	0.39	0.8	0.67	1.06	0.83	0.72	0.72	0.81	0.43	0.98	0.34	0.81	0.9	0.6	0.74	1.11	0.61	0.69	0.51	0.96	0.93	0.5	0.62	1.23	0.36	0.81	0.14	0.84	1.05	0.78	0.93	0.19	1	-0.24	0.59	0.58
AGBL5	2	27042364	0.18	0.59	0.65	0.44	0.02	0.61	0.79	0.98	0.79	0.76	0.55	0.38	0.8	0.64	1.05	0.83	0.74	0.71	0.81	0.41	0.98	0.34	0.82	0.88	0.58	0.74	1.11	0.6	0.67	0.5	0.96	0.93	0.5	0.61	1.22	0.36	0.81	0.13	0.83	1.05	0.77	0.92	0.2	1	-0.23	0.59	0.57
OST4	2	27070472	0.18	0.6	0.65	0.43	0.01	0.61	0.79	0.98	0.79	0.76	0.55	0.37	0.8	0.64	1.06	0.83	0.75	0.71	0.82	0.41	0.98	0.34	0.82	0.88	0.57	0.74	1.12	0.6	0.67	0.49	0.96	0.93	0.5	0.61	1.22	0.36	0.81	0.12	0.83	1.06	0.77	0.92	0.21	1.01	-0.23	0.59	0.57
PREB	2	27130756	0.18	0.61	0.64	0.42	0.01	0.6	0.78	0.98	0.79	0.77	0.56	0.36	0.8	0.63	1.06	0.84	0.76	0.7	0.82	0.41	0.98	0.34	0.82	0.87	0.56	0.74	1.12	0.59	0.66	0.48	0.97	0.94	0.5	0.61	1.21	0.37	0.81	0.12	0.82	1.07	0.77	0.91	0.21	1.01	-0.22	0.6	0.56
SLC5A6	2	27199587	0.19	0.63	0.64	0.4	0.01	0.59	0.76	0.97	0.79	0.77	0.57	0.36	0.79	0.62	1.06	0.83	0.78	0.69	0.83	0.39	0.97	0.34	0.83	0.85	0.55	0.75	1.12	0.58	0.66	0.47	0.98	0.94	0.49	0.61	1.2	0.37	0.8	0.11	0.82	1.06	0.77	0.89	0.23	1.01	-0.21	0.6	0.55
ATRAID	2	27212027	0.2	0.64	0.64	0.39	0	0.59	0.75	0.97	0.79	0.77	0.57	0.36	0.79	0.62	1.06	0.83	0.79	0.68	0.84	0.39	0.97	0.34	0.84	0.85	0.55	0.75	1.12	0.58	0.66	0.46	0.98	0.94	0.49	0.61	1.2	0.37	0.8	0.1	0.82	1.06	0.77	0.89	0.23	1.01	-0.2	0.61	0.55
CAD	2	27217369	0.2	0.65	0.65	0.39	0	0.58	0.74	0.97	0.79	0.77	0.58	0.36	0.79	0.61	1.06	0.83	0.8	0.68	0.85	0.38	0.96	0.35	0.84	0.84	0.54	0.75	1.13	0.57	0.65	0.46	0.99	0.94	0.49	0.6	1.2	0.38	0.8	0.09	0.82	1.06	0.76	0.88	0.24	1.01	-0.2	0.61	0.55
UCN	2	27307400	0.21	0.67	0.65	0.38	0	0.58	0.73	0.97	0.79	0.78	0.59	0.36	0.78	0.61	1.06	0.83	0.81	0.67	0.86	0.37	0.96	0.35	0.85	0.83	0.53	0.76	1.13	0.57	0.65	0.45	0.99	0.94	0.48	0.6	1.19	0.39	0.8	0.08	0.82	1.06	0.76	0.87	0.25	1.01	-0.19	0.61	0.54
MPV17	2	27309492	0.22	0.69	0.65	0.37	0	0.57	0.71	0.96	0.79	0.79	0.59	0.36	0.78	0.6	1.06	0.82	0.82	0.67	0.87	0.36	0.95	0.35	0.86	0.82	0.52	0.76	1.14	0.56	0.65	0.45	1	0.95	0.48	0.6	1.18	0.39	0.79	0.08	0.82	1.06	0.76	0.86	0.26	1.01	-0.18	0.62	0.54
GTF3C2	2	27325849	0.23	0.71	0.65	0.37	0	0.56	0.7	0.96	0.79	0.79	0.6	0.36	0.77	0.6	1.07	0.82	0.83	0.66	0.88	0.35	0.94	0.35	0.87	0.81	0.51	0.76	1.14	0.55	0.64	0.44	1	0.95	0.48	0.6	1.18	0.39	0.79	0.08	0.82	1.05	0.75	0.84	0.27	1.01	-0.18	0.62	0.53
EIF2B4	2	27364352	0.24	0.72	0.65	0.36	0	0.55	0.68	0.96	0.79	0.79	0.61	0.36	0.77	0.59	1.07	0.81	0.84	0.66	0.89	0.34	0.94	0.36	0.88	0.79	0.51	0.76	1.14	0.54	0.64	0.44	1	0.96	0.49	0.6	1.17	0.4	0.79	0.07	0.82	1.04	0.74	0.83	0.28	1	-0.17	0.63	0.53
SNX17	2	27370496	0.25	0.73	0.65	0.36	0	0.55	0.67	0.95	0.79	0.79	0.62	0.36	0.76	0.58	1.07	0.8	0.85	0.64	0.9	0.33	0.93	0.36	0.89	0.78	0.5	0.76	1.14	0.53	0.64	0.44	1.01	0.96	0.49	0.59	1.17	0.4	0.78	0.07	0.81	1.03	0.74	0.82	0.29	1	-0.16	0.63	0.53
PPM1G	2	27381195	0.25	0.75	0.65	0.35	0	0.54	0.66	0.94	0.79	0.8	0.63	0.36	0.76	0.57	1.07	0.8	0.85	0.63	0.9	0.32	0.92	0.36	0.9	0.76	0.49	0.76	1.13	0.52	0.64	0.44	1.01	0.97	0.49	0.59	1.16	0.4	0.78	0.07	0.81	1.02	0.73	0.8	0.3	1	-0.16	0.63	0.53
NRBP1	2	27427790	0.26	0.76	0.65	0.35	0	0.54	0.65	0.93	0.78	0.8	0.64	0.35	0.75	0.56	1.07	0.79	0.86	0.61	0.91	0.31	0.91	0.36	0.91	0.75	0.48	0.76	1.13	0.51	0.64	0.44	1.01	0.97	0.49	0.58	1.16	0.4	0.78	0.08	0.81	1	0.73	0.79	0.31	1	-0.15	0.63	0.53
IFT172	2	27444377	0.27	0.78	0.65	0.34	0	0.54	0.65	0.92	0.78	0.8	0.65	0.35	0.75	0.55	1.07	0.78	0.86	0.59	0.91	0.3	0.9	0.36	0.92	0.74	0.48	0.75	1.14	0.49	0.64	0.44	1.01	0.98	0.5	0.58	1.15	0.4	0.78	0.09	0.81	0.98	0.72	0.77	0.32	0.99	-0.14	0.63	0.53
ZNF512	2	27582969	0.28	0.79	0.66	0.34	0	0.53	0.64	0.91	0.78	0.8	0.65	0.35	0.74	0.54	1.07	0.77	0.86	0.57	0.92	0.29	0.89	0.36	0.92	0.72	0.48	0.75	1.14	0.48	0.64	0.44	1.01	0.98	0.5	0.57	1.15	0.4	0.79	0.1	0.81	0.97	0.71	0.76	0.33	0.98	-0.13	0.63	0.53
GPN1	2	27628247	0.3	0.8	0.66	0.34	0	0.52	0.64	0.9	0.77	0.79	0.66	0.35	0.74	0.52	1.06	0.76	0.86	0.55	0.92	0.27	0.88	0.36	0.93	0.69	0.47	0.74	1.14	0.45	0.65	0.44	1.01	0.98	0.5	0.56	1.14	0.4	0.8	0.1	0.8	0.94	0.7	0.73	0.34	0.97	-0.12	0.64	0.53
SUPT7L	2	27650809	0.3	0.81	0.66	0.34	0.01	0.51	0.63	0.89	0.77	0.79	0.67	0.35	0.74	0.51	1.06	0.75	0.86	0.54	0.92	0.26	0.87	0.36	0.93	0.67	0.47	0.73	1.13	0.44	0.65	0.44	1.01	0.98	0.51	0.56	1.13	0.4	0.8	0.1	0.8	0.93	0.7	0.7	0.34	0.96	-0.12	0.64	0.53
SLC4A1AP	2	27663471	0.3	0.81	0.65	0.33	0.01	0.51	0.63	0.89	0.76	0.79	0.67	0.35	0.74	0.5	1.06	0.74	0.86	0.53	0.92	0.26	0.87	0.36	0.93	0.66	0.46	0.73	1.14	0.43	0.65	0.44	1.01	0.98	0.51	0.55	1.12	0.4	0.8	0.1	0.79	0.92	0.69	0.69	0.35	0.95	-0.11	0.64	0.53
MRPL33	2	27771717	0.3	0.82	0.65	0.33	0.02	0.51	0.62	0.87	0.76	0.79	0.67	0.35	0.73	0.48	1.05	0.73	0.86	0.52	0.92	0.25	0.86	0.36	0.94	0.64	0.46	0.73	1.13	0.41	0.65	0.44	1.01	0.98	0.51	0.54	1.11	0.4	0.8	0.11	0.79	0.91	0.69	0.68	0.36	0.94	-0.11	0.64	0.52
PPP1CB	2	28751640	0.3	0.82	0.65	0.32	0.02	0.51	0.62	0.86	0.76	0.79	0.67	0.35	0.73	0.47	1.05	0.72	0.86	0.51	0.92	0.24	0.85	0.36	0.94	0.63	0.45	0.73	1.13	0.4	0.65	0.44	1.01	0.98	0.51	0.53	1.1	0.39	0.8	0.12	0.78	0.89	0.68	0.66	0.37	0.93	-0.1	0.65	0.51
TRMT61B	2	28849821	0.3	0.83	0.65	0.32	0.03	0.5	0.62	0.85	0.75	0.79	0.68	0.36	0.73	0.46	1.04	0.71	0.85	0.51	0.92	0.23	0.85	0.36	0.95	0.61	0.44	0.72	1.14	0.39	0.64	0.43	1.02	0.98	0.52	0.52	1.09	0.39	0.8	0.12	0.77	0.88	0.68	0.65	0.38	0.92	-0.1	0.65	0.51
WDR43	2	28894667	0.31	0.84	0.65	0.31	0.04	0.5	0.62	0.83	0.75	0.79	0.69	0.35	0.73	0.44	1.04	0.7	0.85	0.5	0.92	0.23	0.84	0.35	0.95	0.59	0.44	0.71	1.14	0.37	0.64	0.43	1.02	0.97	0.52	0.51	1.08	0.39	0.79	0.13	0.77	0.87	0.67	0.64	0.39	0.91	-0.09	0.65	0.5
CLIP4	2	29097705	0.31	0.85	0.65	0.31	0.05	0.49	0.62	0.82	0.75	0.8	0.7	0.36	0.73	0.43	1.03	0.7	0.85	0.49	0.93	0.23	0.84	0.35	0.96	0.57	0.43	0.71	1.14	0.36	0.64	0.43	1.02	0.98	0.52	0.51	1.07	0.4	0.79	0.14	0.76	0.86	0.66	0.62	0.41	0.9	-0.09	0.65	0.5
YPEL5	2	30146941	0.31	0.86	0.65	0.31	0.06	0.49	0.62	0.81	0.74	0.8	0.71	0.36	0.72	0.42	1.03	0.69	0.85	0.48	0.93	0.23	0.83	0.35	0.97	0.55	0.43	0.7	1.14	0.35	0.64	0.43	1.02	0.98	0.52	0.5	1.06	0.4	0.79	0.15	0.76	0.85	0.66	0.61	0.42	0.89	-0.08	0.65	0.5
LBH	2	30231534	0.32	0.87	0.65	0.31	0.07	0.49	0.63	0.79	0.74	0.81	0.72	0.36	0.73	0.41	1.03	0.7	0.86	0.47	0.93	0.22	0.83	0.35	0.98	0.54	0.42	0.7	1.14	0.34	0.64	0.43	1.02	0.99	0.53	0.5	1.06	0.4	0.8	0.16	0.76	0.84	0.66	0.6	0.43	0.89	-0.07	0.65	0.5
LCLAT1	2	30447226	0.32	0.88	0.65	0.31	0.08	0.48	0.64	0.79	0.74	0.81	0.74	0.37	0.72	0.4	1.03	0.7	0.86	0.47	0.93	0.22	0.82	0.36	0.98	0.52	0.42	0.69	1.15	0.34	0.64	0.44	1.03	1	0.53	0.5	1.06	0.4	0.8	0.18	0.76	0.83	0.66	0.6	0.44	0.89	-0.06	0.65	0.5
EHD3	2	31234152	0.32	0.9	0.65	0.32	0.09	0.48	0.65	0.78	0.74	0.82	0.75	0.37	0.72	0.39	1.03	0.7	0.86	0.46	0.94	0.22	0.82	0.36	0.99	0.51	0.42	0.69	1.15	0.33	0.64	0.44	1.03	1	0.54	0.5	1.05	0.4	0.8	0.19	0.76	0.82	0.66	0.59	0.45	0.88	-0.05	0.66	0.5
MEMO1	2	31865060	0.33	0.91	0.65	0.33	0.1	0.47	0.67	0.76	0.74	0.82	0.77	0.38	0.72	0.39	1.03	0.71	0.86	0.45	0.94	0.22	0.81	0.36	0.99	0.5	0.42	0.68	1.16	0.32	0.64	0.44	1.03	1.02	0.55	0.5	1.05	0.41	0.8	0.21	0.75	0.8	0.66	0.58	0.47	0.88	-0.04	0.66	0.5
DPY30	2	31867809	0.33	0.92	0.65	0.33	0.11	0.47	0.67	0.76	0.74	0.82	0.78	0.39	0.72	0.38	1.03	0.71	0.86	0.45	0.94	0.21	0.8	0.36	1	0.49	0.41	0.67	1.16	0.32	0.64	0.44	1.03	1.02	0.55	0.49	1.04	0.41	0.8	0.22	0.75	0.79	0.66	0.57	0.48	0.87	-0.03	0.66	0.5
SPAST	2	32063547	0.34	0.93	0.66	0.34	0.12	0.46	0.68	0.75	0.74	0.82	0.79	0.39	0.72	0.38	1.03	0.71	0.86	0.44	0.95	0.21	0.79	0.36	1	0.48	0.41	0.67	1.17	0.31	0.64	0.44	1.03	1.04	0.55	0.49	1.04	0.41	0.8	0.23	0.75	0.78	0.65	0.56	0.49	0.87	-0.02	0.66	0.5
YIPF4	2	32277904	0.35	0.94	0.66	0.35	0.13	0.46	0.69	0.74	0.75	0.83	0.8	0.39	0.72	0.37	1.03	0.72	0.86	0.44	0.95	0.21	0.78	0.36	1	0.47	0.41	0.66	1.17	0.31	0.65	0.44	1.03	1.05	0.56	0.5	1.04	0.41	0.8	0.25	0.74	0.77	0.65	0.55	0.5	0.86	-0.02	0.67	0.5
BIRC6	2	32357028	0.35	0.95	0.67	0.35	0.14	0.46	0.7	0.73	0.75	0.83	0.81	0.4	0.72	0.37	1.03	0.73	0.86	0.43	0.96	0.2	0.77	0.36	1	0.46	0.42	0.66	1.18	0.3	0.65	0.44	1.03	1.06	0.56	0.5	1.04	0.41	0.8	0.26	0.74	0.76	0.65	0.54	0.5	0.86	-0.01	0.67	0.51
TTC27	2	32628032	0.36	0.96	0.67	0.36	0.16	0.46	0.71	0.72	0.75	0.83	0.81	0.41	0.71	0.36	1.02	0.73	0.86	0.42	0.96	0.2	0.76	0.37	1	0.45	0.42	0.65	1.18	0.3	0.65	0.44	1.03	1.08	0.56	0.5	1.03	0.42	0.8	0.28	0.74	0.75	0.65	0.53	0.51	0.85	0	0.68	0.51
FAM98A	2	33583660	0.37	0.96	0.67	0.36	0.17	0.46	0.72	0.71	0.75	0.82	0.82	0.41	0.71	0.36	1.02	0.74	0.85	0.41	0.96	0.19	0.75	0.37	1	0.44	0.42	0.64	1.18	0.3	0.65	0.44	1.02	1.09	0.56	0.5	1.03	0.42	0.8	0.29	0.74	0.73	0.65	0.52	0.51	0.84	0	0.68	0.5
FEZ2	2	36531805	0.38	0.97	0.67	0.37	0.18	0.46	0.73	0.69	0.74	0.82	0.82	0.42	0.7	0.35	1.01	0.74	0.84	0.41	0.96	0.18	0.74	0.37	0.99	0.43	0.43	0.63	1.18	0.29	0.66	0.43	1.02	1.1	0.56	0.5	1.03	0.42	0.8	0.31	0.74	0.72	0.65	0.51	0.52	0.84	0	0.68	0.5
HEATR5B	2	36968383	0.38	0.97	0.67	0.37	0.2	0.46	0.73	0.68	0.74	0.82	0.82	0.42	0.7	0.35	1	0.75	0.84	0.4	0.96	0.17	0.73	0.37	0.99	0.42	0.43	0.62	1.17	0.29	0.66	0.42	1.01	1.11	0.56	0.5	1.02	0.42	0.79	0.32	0.74	0.71	0.65	0.51	0.52	0.83	0	0.68	0.5
GPATCH11	2	37084451	0.4	0.98	0.67	0.38	0.22	0.46	0.75	0.66	0.73	0.81	0.83	0.44	0.7	0.35	0.99	0.76	0.82	0.39	0.96	0.17	0.71	0.37	0.99	0.41	0.45	0.6	1.17	0.29	0.66	0.42	1	1.13	0.57	0.51	1.02	0.43	0.79	0.34	0.74	0.69	0.65	0.5	0.53	0.83	0	0.69	0.5
EIF2AK2	2	37099210	0.4	0.99	0.67	0.39	0.23	0.46	0.75	0.65	0.73	0.81	0.83	0.44	0.7	0.35	0.99	0.75	0.82	0.38	0.96	0.16	0.71	0.37	0.99	0.4	0.45	0.6	1.17	0.29	0.66	0.42	1	1.13	0.56	0.51	1.02	0.43	0.79	0.35	0.74	0.68	0.65	0.49	0.53	0.83	0	0.69	0.5
CEBPZ	2	37201612	0.41	1	0.67	0.39	0.24	0.47	0.76	0.65	0.73	0.8	0.83	0.45	0.7	0.35	0.98	0.76	0.81	0.38	0.96	0.15	0.7	0.37	0.99	0.39	0.45	0.59	1.17	0.29	0.67	0.42	0.99	1.14	0.57	0.51	1.02	0.43	0.79	0.37	0.74	0.66	0.65	0.49	0.53	0.83	0	0.69	0.5
NDUFAF7	2	37231631	0.42	1	0.68	0.4	0.25	0.47	0.77	0.64	0.73	0.8	0.83	0.45	0.7	0.35	0.98	0.77	0.8	0.37	0.96	0.15	0.69	0.38	0.99	0.38	0.46	0.58	1.17	0.29	0.67	0.42	0.99	1.15	0.57	0.51	1.02	0.43	0.79	0.38	0.74	0.65	0.65	0.48	0.54	0.83	0	0.69	0.5
ATL2	2	38293954	0.42	1.01	0.68	0.41	0.27	0.47	0.78	0.63	0.73	0.79	0.83	0.45	0.69	0.35	0.97	0.78	0.8	0.37	0.96	0.15	0.67	0.38	1	0.37	0.47	0.57	1.16	0.29	0.68	0.42	0.99	1.16	0.57	0.51	1.02	0.44	0.79	0.4	0.74	0.64	0.65	0.48	0.54	0.83	0	0.68	0.5
SRSF7	2	38743599	0.44	1.02	0.68	0.42	0.28	0.47	0.79	0.62	0.73	0.79	0.83	0.46	0.69	0.36	0.97	0.79	0.79	0.37	0.96	0.15	0.66	0.39	1	0.36	0.48	0.56	1.16	0.29	0.69	0.42	0.98	1.17	0.57	0.51	1.01	0.44	0.79	0.41	0.75	0.62	0.66	0.48	0.53	0.83	0	0.68	0.5
GEMIN6	2	38751534	0.45	1.02	0.69	0.43	0.3	0.48	0.8	0.61	0.73	0.78	0.83	0.46	0.7	0.36	0.97	0.8	0.79	0.37	0.96	0.15	0.65	0.39	1	0.36	0.49	0.56	1.16	0.29	0.69	0.42	0.98	1.19	0.57	0.51	1.01	0.44	0.8	0.43	0.75	0.61	0.66	0.48	0.53	0.83	0	0.68	0.5
MORN2	2	38875962	0.47	1.03	0.7	0.45	0.32	0.48	0.81	0.61	0.73	0.78	0.83	0.46	0.7	0.36	0.98	0.81	0.78	0.37	0.96	0.15	0.64	0.4	1	0.35	0.5	0.55	1.15	0.3	0.7	0.42	0.98	1.2	0.58	0.51	1.01	0.44	0.8	0.44	0.76	0.6	0.66	0.48	0.53	0.83	0	0.68	0.51
SOS1	2	38981549	0.49	1.03	0.71	0.47	0.33	0.48	0.83	0.6	0.73	0.78	0.83	0.47	0.7	0.37	0.98	0.82	0.78	0.36	0.96	0.15	0.63	0.4	1	0.35	0.51	0.54	1.15	0.3	0.71	0.43	0.98	1.22	0.58	0.51	1.01	0.45	0.81	0.46	0.76	0.58	0.67	0.48	0.53	0.83	0	0.67	0.52
TMEM178A	2	39664982	0.51	1.03	0.72	0.48	0.35	0.49	0.84	0.59	0.73	0.78	0.83	0.47	0.7	0.38	0.99	0.83	0.78	0.36	0.96	0.16	0.62	0.4	1.01	0.35	0.53	0.53	1.15	0.3	0.72	0.43	0.98	1.23	0.58	0.51	1.02	0.45	0.82	0.47	0.77	0.57	0.67	0.48	0.53	0.83	0	0.67	0.52
THUMPD2	2	39736060	0.52	1.03	0.73	0.5	0.36	0.49	0.85	0.59	0.73	0.77	0.83	0.47	0.71	0.38	0.99	0.84	0.78	0.36	0.96	0.16	0.61	0.4	1.01	0.34	0.54	0.52	1.15	0.3	0.73	0.44	0.98	1.24	0.59	0.51	1.02	0.45	0.82	0.47	0.78	0.55	0.67	0.48	0.53	0.83	0	0.66	0.53
SLC8A1	2	40097270	0.53	1.03	0.73	0.52	0.37	0.5	0.86	0.58	0.73	0.77	0.83	0.48	0.71	0.39	1	0.85	0.77	0.36	0.96	0.17	0.6	0.4	1.02	0.34	0.55	0.52	1.14	0.29	0.73	0.44	0.98	1.25	0.59	0.51	1.02	0.46	0.83	0.48	0.78	0.53	0.68	0.48	0.53	0.83	-0.01	0.66	0.54
COX7A2L	2	42333546	0.54	1.03	0.74	0.53	0.38	0.5	0.88	0.58	0.72	0.77	0.83	0.48	0.71	0.39	1	0.86	0.77	0.36	0.95	0.17	0.6	0.39	1.02	0.33	0.57	0.51	1.13	0.29	0.74	0.45	0.98	1.26	0.59	0.5	1.02	0.46	0.84	0.49	0.79	0.52	0.68	0.48	0.52	0.83	-0.01	0.65	0.55
MTA3	2	42494569	0.55	1.03	0.74	0.55	0.39	0.51	0.88	0.57	0.72	0.77	0.83	0.48	0.71	0.4	1	0.87	0.76	0.36	0.95	0.18	0.59	0.39	1.02	0.33	0.58	0.5	1.12	0.29	0.75	0.45	0.97	1.27	0.59	0.5	1.02	0.47	0.85	0.49	0.79	0.51	0.68	0.48	0.52	0.83	-0.01	0.64	0.56
ZFP36L2	2	43222402	0.57	1.03	0.74	0.56	0.41	0.51	0.89	0.57	0.72	0.76	0.83	0.48	0.71	0.41	1.01	0.87	0.75	0.36	0.94	0.19	0.58	0.38	1.02	0.33	0.6	0.49	1.11	0.29	0.76	0.46	0.97	1.28	0.6	0.5	1.02	0.47	0.86	0.5	0.8	0.5	0.69	0.48	0.52	0.83	-0.01	0.64	0.56
THADA	2	43230836	0.58	1.04	0.75	0.58	0.42	0.52	0.9	0.57	0.72	0.75	0.84	0.49	0.72	0.43	1.01	0.88	0.74	0.36	0.94	0.2	0.57	0.38	1.03	0.33	0.62	0.48	1.11	0.29	0.77	0.47	0.97	1.29	0.6	0.49	1.02	0.47	0.87	0.51	0.8	0.49	0.69	0.49	0.52	0.84	-0.01	0.63	0.58
PLEKHH2	2	43637260	0.59	1.04	0.75	0.59	0.43	0.53	0.91	0.57	0.72	0.75	0.84	0.49	0.72	0.44	1.02	0.89	0.74	0.36	0.94	0.21	0.57	0.38	1.03	0.33	0.63	0.48	1.11	0.3	0.78	0.48	0.96	1.31	0.61	0.49	1.01	0.47	0.88	0.52	0.81	0.48	0.69	0.49	0.52	0.84	-0.01	0.63	0.59
DYNC2LI1	2	43774039	0.6	1.04	0.75	0.61	0.44	0.54	0.92	0.56	0.72	0.75	0.85	0.49	0.73	0.45	1.02	0.89	0.73	0.37	0.94	0.22	0.56	0.39	1.03	0.34	0.64	0.47	1.1	0.3	0.78	0.49	0.95	1.32	0.61	0.49	1.01	0.48	0.89	0.53	0.81	0.48	0.68	0.5	0.52	0.84	-0.01	0.63	0.6
LRPPRC	2	43886224	0.61	1.04	0.75	0.63	0.45	0.55	0.93	0.56	0.73	0.75	0.85	0.49	0.73	0.46	1.03	0.9	0.73	0.37	0.94	0.23	0.56	0.39	1.02	0.34	0.66	0.46	1.1	0.3	0.79	0.49	0.95	1.33	0.62	0.48	1.01	0.48	0.91	0.54	0.82	0.48	0.68	0.51	0.53	0.85	-0.01	0.62	0.62
PPM1B	2	44167969	0.62	1.03	0.74	0.64	0.46	0.57	0.94	0.56	0.73	0.74	0.85	0.49	0.73	0.47	1.03	0.91	0.73	0.37	0.93	0.24	0.55	0.39	1.02	0.34	0.66	0.45	1.1	0.3	0.8	0.5	0.94	1.34	0.62	0.47	1.01	0.48	0.92	0.55	0.82	0.47	0.68	0.52	0.53	0.85	-0.01	0.62	0.63
PREPL	2	44316281	0.63	1.03	0.74	0.66	0.48	0.58	0.95	0.56	0.73	0.73	0.86	0.49	0.74	0.48	1.03	0.92	0.73	0.37	0.93	0.25	0.55	0.39	1.02	0.35	0.68	0.44	1.09	0.3	0.8	0.5	0.93	1.35	0.63	0.46	1	0.48	0.93	0.56	0.82	0.47	0.69	0.52	0.53	0.86	-0.01	0.62	0.64
SRBD1	2	45388680	0.63	1.02	0.74	0.67	0.49	0.59	0.96	0.55	0.73	0.73	0.86	0.48	0.74	0.49	1.03	0.93	0.73	0.37	0.93	0.25	0.55	0.39	1.02	0.35	0.69	0.43	1.09	0.31	0.81	0.5	0.92	1.36	0.63	0.45	1	0.48	0.94	0.57	0.82	0.46	0.69	0.53	0.53	0.86	-0.01	0.61	0.66
EPAS1	2	46293667	0.64	1.02	0.74	0.68	0.5	0.6	0.97	0.55	0.73	0.72	0.85	0.47	0.74	0.5	1.03	0.94	0.72	0.37	0.92	0.26	0.55	0.39	1.02	0.35	0.7	0.42	1.08	0.31	0.82	0.5	0.91	1.37	0.63	0.44	1	0.48	0.95	0.57	0.82	0.45	0.69	0.54	0.53	0.87	-0.01	0.61	0.67
PIGF	2	46580937	0.65	1.01	0.73	0.69	0.51	0.61	0.96	0.54	0.73	0.71	0.85	0.46	0.73	0.51	1.03	0.94	0.72	0.38	0.92	0.27	0.54	0.4	1.02	0.35	0.71	0.41	1.07	0.3	0.83	0.5	0.89	1.37	0.62	0.42	0.99	0.48	0.96	0.56	0.82	0.44	0.68	0.55	0.53	0.87	-0.01	0.6	0.68
CRIPT	2	46616416	0.66	1.01	0.73	0.7	0.52	0.62	0.97	0.54	0.73	0.71	0.85	0.46	0.74	0.51	1.03	0.94	0.72	0.38	0.92	0.28	0.54	0.4	1.02	0.36	0.71	0.41	1.07	0.3	0.83	0.5	0.89	1.38	0.62	0.42	0.99	0.48	0.96	0.57	0.82	0.44	0.68	0.55	0.53	0.87	-0.01	0.6	0.68
SOCS5	2	46698952	0.67	1	0.73	0.7	0.53	0.62	0.97	0.54	0.73	0.7	0.84	0.46	0.73	0.52	1.02	0.95	0.72	0.39	0.92	0.28	0.54	0.4	1.01	0.36	0.72	0.4	1.06	0.3	0.83	0.5	0.88	1.38	0.62	0.41	0.99	0.47	0.97	0.57	0.82	0.44	0.67	0.56	0.53	0.87	-0.01	0.6	0.69
MCFD2	2	46901870	0.67	0.99	0.72	0.71	0.54	0.63	0.97	0.54	0.73	0.69	0.84	0.46	0.73	0.53	1.02	0.95	0.72	0.4	0.92	0.29	0.53	0.4	1.02	0.36	0.72	0.39	1.05	0.31	0.84	0.5	0.87	1.39	0.61	0.41	0.98	0.47	0.97	0.57	0.82	0.44	0.67	0.56	0.53	0.87	-0.01	0.6	0.69
CALM2	2	47160083	0.68	0.98	0.72	0.71	0.54	0.63	0.97	0.54	0.73	0.69	0.84	0.45	0.72	0.53	1.02	0.96	0.72	0.41	0.92	0.3	0.52	0.4	1.02	0.37	0.72	0.39	1.05	0.31	0.84	0.5	0.85	1.39	0.61	0.41	0.98	0.47	0.97	0.57	0.81	0.43	0.66	0.57	0.53	0.88	-0.01	0.6	0.7
MSH2	2	47403067	0.68	0.97	0.72	0.72	0.55	0.63	0.97	0.55	0.72	0.68	0.83	0.45	0.72	0.54	1.01	0.96	0.72	0.42	0.92	0.31	0.5	0.41	1.02	0.37	0.73	0.38	1.04	0.31	0.84	0.5	0.84	1.4	0.6	0.41	0.98	0.47	0.97	0.56	0.81	0.43	0.66	0.58	0.54	0.88	-0.01	0.6	0.7
MSH6	2	47695530	0.69	0.96	0.71	0.72	0.55	0.64	0.96	0.55	0.72	0.67	0.83	0.44	0.71	0.55	1	0.96	0.71	0.44	0.93	0.31	0.49	0.42	1.01	0.38	0.73	0.38	1.03	0.31	0.84	0.51	0.82	1.41	0.59	0.41	0.97	0.46	0.96	0.56	0.81	0.43	0.64	0.59	0.54	0.88	-0.01	0.6	0.71
FBXO11	2	47789316	0.7	0.96	0.71	0.73	0.56	0.64	0.97	0.55	0.72	0.67	0.83	0.44	0.71	0.56	1	0.97	0.72	0.44	0.93	0.32	0.49	0.42	1.02	0.39	0.73	0.38	1.03	0.32	0.84	0.51	0.82	1.42	0.59	0.41	0.98	0.47	0.96	0.56	0.81	0.43	0.65	0.6	0.54	0.88	-0.01	0.6	0.72
FOXN2	2	48314637	0.71	0.95	0.71	0.74	0.56	0.64	0.97	0.55	0.72	0.67	0.83	0.44	0.71	0.57	1	0.98	0.72	0.45	0.93	0.32	0.48	0.43	1.02	0.4	0.74	0.38	1.03	0.32	0.85	0.51	0.8	1.42	0.58	0.41	0.98	0.47	0.95	0.56	0.81	0.43	0.64	0.62	0.55	0.89	-0.01	0.6	0.72
NRXN1	2	49918503	0.72	0.94	0.71	0.75	0.56	0.65	0.97	0.55	0.73	0.66	0.83	0.44	0.7	0.59	1	0.99	0.72	0.45	0.93	0.33	0.47	0.44	1.02	0.41	0.75	0.38	1.03	0.33	0.85	0.51	0.79	1.43	0.58	0.41	0.98	0.47	0.95	0.56	0.81	0.43	0.64	0.63	0.55	0.89	-0.01	0.6	0.73
ASB3	2	53532672	0.74	0.92	0.71	0.76	0.55	0.64	0.95	0.56	0.73	0.64	0.81	0.42	0.68	0.6	0.98	0.98	0.72	0.45	0.94	0.33	0.45	0.45	1.02	0.42	0.75	0.38	1.01	0.33	0.85	0.51	0.77	1.44	0.56	0.41	0.97	0.46	0.93	0.54	0.81	0.43	0.62	0.63	0.56	0.88	-0.01	0.6	0.75
ERLEC1	2	53787044	0.74	0.93	0.71	0.76	0.56	0.65	0.96	0.56	0.73	0.64	0.82	0.43	0.69	0.6	0.99	0.99	0.72	0.45	0.94	0.33	0.45	0.45	1.02	0.43	0.76	0.38	1.01	0.34	0.85	0.51	0.77	1.45	0.56	0.41	0.98	0.47	0.94	0.55	0.82	0.42	0.63	0.64	0.55	0.89	-0.01	0.59	0.75
GPR75	2	53852912	0.75	0.92	0.71	0.77	0.56	0.65	0.95	0.56	0.73	0.64	0.81	0.42	0.68	0.61	0.99	1	0.72	0.45	0.94	0.33	0.44	0.46	1.02	0.43	0.76	0.38	1.01	0.34	0.86	0.51	0.76	1.46	0.56	0.41	0.97	0.46	0.94	0.54	0.82	0.42	0.62	0.64	0.56	0.89	-0.01	0.59	0.76
ACYP2	2	53970838	0.76	0.91	0.71	0.78	0.55	0.65	0.95	0.57	0.73	0.63	0.8	0.42	0.67	0.62	0.98	0.99	0.72	0.46	0.94	0.33	0.43	0.46	1.01	0.44	0.76	0.37	1	0.34	0.86	0.52	0.75	1.46	0.55	0.4	0.97	0.46	0.93	0.53	0.81	0.42	0.62	0.64	0.56	0.88	-0.01	0.6	0.77
SPTBN1	2	54456317	0.77	0.9	0.7	0.79	0.55	0.65	0.94	0.58	0.73	0.61	0.78	0.41	0.66	0.62	0.98	0.99	0.72	0.46	0.94	0.33	0.42	0.47	1.01	0.45	0.75	0.37	0.99	0.34	0.87	0.52	0.74	1.46	0.54	0.4	0.96	0.45	0.92	0.52	0.81	0.42	0.61	0.64	0.56	0.88	-0.01	0.6	0.78
RTN4	2	54972187	0.78	0.88	0.7	0.8	0.55	0.64	0.92	0.58	0.72	0.6	0.77	0.41	0.65	0.63	0.97	0.99	0.71	0.46	0.94	0.33	0.4	0.47	1.01	0.45	0.75	0.37	0.98	0.34	0.87	0.52	0.73	1.46	0.54	0.4	0.95	0.45	0.91	0.5	0.8	0.41	0.59	0.64	0.56	0.87	-0.01	0.6	0.78
RPS27A	2	55231903	0.78	0.87	0.69	0.81	0.54	0.64	0.9	0.59	0.72	0.59	0.75	0.4	0.64	0.63	0.96	0.98	0.71	0.46	0.94	0.32	0.39	0.46	1.01	0.45	0.75	0.37	0.97	0.33	0.87	0.52	0.72	1.45	0.52	0.39	0.94	0.44	0.9	0.49	0.8	0.41	0.57	0.64	0.56	0.86	-0.01	0.6	0.78
MTIF2	2	55236595	0.79	0.85	0.69	0.82	0.52	0.64	0.89	0.59	0.72	0.57	0.74	0.38	0.64	0.63	0.95	0.97	0.7	0.46	0.94	0.32	0.37	0.46	1.01	0.46	0.75	0.37	0.96	0.33	0.87	0.52	0.7	1.45	0.52	0.38	0.93	0.43	0.89	0.47	0.8	0.4	0.56	0.63	0.56	0.85	-0.01	0.61	0.78
CCDC88A	2	55287842	0.79	0.84	0.68	0.83	0.52	0.64	0.87	0.6	0.72	0.56	0.72	0.37	0.63	0.63	0.95	0.97	0.69	0.46	0.94	0.32	0.36	0.47	1	0.46	0.75	0.37	0.95	0.33	0.88	0.52	0.69	1.45	0.51	0.38	0.93	0.43	0.88	0.46	0.79	0.4	0.54	0.63	0.56	0.84	-0.01	0.61	0.78
PNPT1	2	55634061	0.8	0.83	0.68	0.84	0.51	0.65	0.86	0.6	0.71	0.55	0.71	0.36	0.63	0.63	0.94	0.96	0.69	0.47	0.94	0.32	0.35	0.47	1	0.46	0.75	0.37	0.94	0.33	0.89	0.53	0.68	1.44	0.5	0.37	0.92	0.42	0.87	0.45	0.79	0.4	0.53	0.63	0.55	0.84	-0.01	0.61	0.79
EFEMP1	2	55865967	0.81	0.82	0.67	0.85	0.5	0.65	0.85	0.6	0.71	0.54	0.69	0.35	0.62	0.64	0.93	0.95	0.68	0.47	0.94	0.32	0.34	0.47	1	0.46	0.74	0.37	0.93	0.33	0.89	0.53	0.67	1.44	0.5	0.37	0.92	0.42	0.86	0.43	0.79	0.4	0.51	0.63	0.55	0.83	-0.01	0.62	0.78
FANCL	2	58159243	0.82	0.8	0.66	0.86	0.49	0.65	0.83	0.61	0.71	0.53	0.68	0.33	0.61	0.64	0.92	0.94	0.67	0.47	0.94	0.31	0.33	0.47	1.01	0.46	0.74	0.36	0.92	0.33	0.9	0.53	0.66	1.44	0.49	0.37	0.91	0.4	0.85	0.42	0.78	0.39	0.5	0.63	0.54	0.83	-0.01	0.62	0.78
PAPOLG	2	60756253	0.82	0.79	0.66	0.86	0.47	0.65	0.82	0.62	0.71	0.52	0.67	0.32	0.61	0.64	0.92	0.93	0.66	0.47	0.94	0.31	0.33	0.48	1.01	0.46	0.73	0.36	0.91	0.33	0.9	0.53	0.65	1.43	0.48	0.36	0.9	0.39	0.84	0.4	0.78	0.39	0.49	0.62	0.54	0.82	-0.01	0.63	0.78
REL	2	60881521	0.82	0.78	0.65	0.87	0.46	0.65	0.81	0.62	0.71	0.52	0.66	0.31	0.6	0.64	0.91	0.92	0.66	0.48	0.94	0.31	0.32	0.48	1.02	0.46	0.73	0.36	0.91	0.33	0.9	0.54	0.64	1.42	0.47	0.36	0.89	0.39	0.84	0.39	0.78	0.39	0.48	0.62	0.54	0.81	-0.01	0.63	0.78
PEX13	2	61017225	0.83	0.77	0.65	0.88	0.45	0.65	0.8	0.63	0.7	0.51	0.66	0.3	0.6	0.65	0.91	0.91	0.66	0.48	0.94	0.32	0.32	0.49	1.03	0.47	0.73	0.37	0.91	0.34	0.91	0.54	0.63	1.42	0.47	0.35	0.89	0.38	0.83	0.38	0.78	0.4	0.48	0.62	0.54	0.81	-0.01	0.63	0.78
C2orf74	2	61145068	0.83	0.76	0.66	0.9	0.44	0.65	0.79	0.65	0.71	0.51	0.65	0.29	0.6	0.66	0.91	0.9	0.66	0.48	0.94	0.33	0.31	0.5	1.04	0.47	0.73	0.37	0.9	0.34	0.92	0.55	0.63	1.42	0.47	0.35	0.88	0.38	0.83	0.36	0.78	0.4	0.47	0.62	0.54	0.8	-0.01	0.64	0.79
USP34	2	61187463	0.84	0.76	0.66	0.91	0.44	0.65	0.79	0.66	0.71	0.51	0.65	0.29	0.6	0.66	0.91	0.9	0.65	0.49	0.94	0.33	0.31	0.51	1.04	0.47	0.73	0.38	0.9	0.35	0.92	0.56	0.62	1.41	0.47	0.35	0.87	0.38	0.83	0.35	0.78	0.41	0.46	0.62	0.54	0.8	-0.01	0.65	0.79
XPO1	2	61477849	0.84	0.75	0.66	0.92	0.43	0.65	0.78	0.67	0.71	0.51	0.64	0.28	0.6	0.67	0.91	0.89	0.65	0.5	0.95	0.33	0.3	0.51	1.05	0.48	0.72	0.39	0.9	0.35	0.93	0.56	0.62	1.41	0.46	0.35	0.87	0.37	0.82	0.33	0.79	0.42	0.45	0.62	0.54	0.79	-0.01	0.65	0.79
CCT4	2	61868085	0.85	0.74	0.66	0.93	0.42	0.65	0.77	0.68	0.71	0.51	0.64	0.27	0.6	0.67	0.91	0.88	0.65	0.5	0.95	0.33	0.3	0.52	1.05	0.49	0.72	0.4	0.9	0.36	0.94	0.57	0.61	1.4	0.46	0.35	0.87	0.37	0.82	0.32	0.79	0.43	0.44	0.61	0.54	0.78	-0.01	0.65	0.79
COMMD1	2	61888724	0.85	0.73	0.66	0.94	0.42	0.65	0.76	0.68	0.71	0.51	0.63	0.26	0.6	0.67	0.91	0.87	0.65	0.51	0.95	0.34	0.3	0.53	1.06	0.5	0.72	0.4	0.89	0.36	0.94	0.57	0.61	1.4	0.46	0.35	0.86	0.36	0.82	0.3	0.8	0.43	0.44	0.61	0.54	0.77	-0.01	0.66	0.79
TMEM17	2	62500218	0.85	0.72	0.65	0.95	0.41	0.65	0.75	0.69	0.71	0.5	0.63	0.26	0.6	0.67	0.91	0.85	0.65	0.51	0.96	0.33	0.3	0.54	1.06	0.5	0.72	0.41	0.89	0.37	0.94	0.58	0.6	1.4	0.45	0.35	0.85	0.35	0.82	0.28	0.8	0.44	0.43	0.61	0.54	0.76	-0.01	0.66	0.79
EHBP1	2	62673851	0.85	0.72	0.65	0.96	0.41	0.64	0.73	0.7	0.71	0.5	0.63	0.26	0.6	0.67	0.9	0.83	0.65	0.51	0.96	0.33	0.3	0.54	1.06	0.51	0.72	0.41	0.89	0.37	0.95	0.58	0.6	1.39	0.45	0.35	0.85	0.34	0.82	0.27	0.8	0.45	0.42	0.6	0.55	0.75	-0.01	0.66	0.79
WDPCP	2	63119559	0.85	0.71	0.65	0.96	0.41	0.63	0.72	0.71	0.7	0.49	0.63	0.26	0.6	0.66	0.89	0.81	0.65	0.52	0.97	0.33	0.31	0.56	1.07	0.52	0.72	0.42	0.89	0.38	0.96	0.58	0.59	1.39	0.45	0.35	0.84	0.32	0.82	0.25	0.8	0.46	0.41	0.6	0.56	0.72	-0.01	0.67	0.78
MDH1	2	63588609	0.85	0.7	0.64	0.97	0.4	0.63	0.71	0.71	0.7	0.48	0.62	0.25	0.6	0.66	0.89	0.8	0.64	0.52	0.97	0.32	0.3	0.56	1.07	0.52	0.71	0.43	0.88	0.37	0.96	0.58	0.59	1.39	0.45	0.34	0.84	0.32	0.81	0.24	0.8	0.46	0.4	0.59	0.56	0.72	-0.01	0.67	0.78
UGP2	2	63840940	0.85	0.69	0.64	0.97	0.39	0.63	0.7	0.72	0.7	0.48	0.62	0.25	0.6	0.66	0.87	0.78	0.64	0.53	0.98	0.32	0.3	0.57	1.08	0.52	0.71	0.43	0.88	0.38	0.96	0.58	0.59	1.38	0.45	0.34	0.83	0.31	0.81	0.22	0.8	0.46	0.39	0.59	0.56	0.7	-0.01	0.68	0.78
PELI1	2	64092652	0.84	0.69	0.63	0.97	0.39	0.62	0.68	0.72	0.7	0.48	0.62	0.24	0.6	0.66	0.87	0.76	0.64	0.53	0.98	0.32	0.3	0.59	1.08	0.53	0.71	0.44	0.88	0.38	0.97	0.58	0.58	1.38	0.45	0.34	0.83	0.3	0.8	0.21	0.8	0.47	0.38	0.58	0.57	0.68	-0.01	0.69	0.77
AFTPH	2	64524305	0.84	0.68	0.63	0.97	0.39	0.61	0.67	0.73	0.7	0.48	0.63	0.24	0.6	0.66	0.86	0.75	0.63	0.54	0.99	0.32	0.31	0.6	1.09	0.53	0.71	0.45	0.88	0.38	0.98	0.58	0.58	1.37	0.44	0.35	0.82	0.28	0.79	0.2	0.81	0.48	0.38	0.58	0.57	0.67	-0.01	0.7	0.77
SLC1A4	2	64988477	0.84	0.68	0.62	0.97	0.39	0.6	0.66	0.74	0.71	0.48	0.64	0.24	0.6	0.66	0.85	0.73	0.64	0.55	1	0.31	0.31	0.62	1.09	0.54	0.71	0.46	0.88	0.39	0.98	0.58	0.58	1.37	0.44	0.36	0.82	0.27	0.79	0.19	0.81	0.5	0.37	0.58	0.58	0.66	0	0.71	0.76
CEP68	2	65056366	0.84	0.69	0.61	0.98	0.4	0.59	0.65	0.75	0.71	0.48	0.65	0.25	0.61	0.66	0.84	0.71	0.64	0.56	1.01	0.31	0.32	0.64	1.1	0.55	0.71	0.47	0.88	0.41	0.99	0.58	0.58	1.38	0.45	0.38	0.82	0.26	0.78	0.19	0.83	0.52	0.37	0.58	0.59	0.63	0	0.73	0.76
RAB1A	2	65070696	0.84	0.68	0.61	0.98	0.4	0.59	0.64	0.75	0.71	0.48	0.65	0.24	0.61	0.66	0.84	0.7	0.64	0.57	1.01	0.3	0.32	0.64	1.1	0.55	0.71	0.48	0.88	0.41	1	0.58	0.57	1.38	0.45	0.38	0.82	0.25	0.77	0.19	0.83	0.52	0.36	0.58	0.59	0.63	0	0.73	0.76
ACTR2	2	65227753	0.85	0.68	0.61	0.98	0.4	0.59	0.63	0.76	0.72	0.49	0.65	0.25	0.62	0.65	0.83	0.69	0.65	0.57	1.02	0.3	0.32	0.66	1.11	0.56	0.7	0.49	0.89	0.42	1	0.58	0.57	1.38	0.45	0.39	0.82	0.24	0.76	0.18	0.84	0.53	0.36	0.58	0.6	0.61	0	0.74	0.76
SPRED2	2	65310851	0.85	0.69	0.6	0.98	0.41	0.59	0.63	0.76	0.73	0.49	0.65	0.25	0.62	0.65	0.82	0.68	0.65	0.58	1.03	0.3	0.32	0.67	1.11	0.57	0.7	0.5	0.89	0.43	1.01	0.58	0.57	1.38	0.46	0.4	0.82	0.24	0.75	0.18	0.84	0.54	0.35	0.59	0.62	0.6	0	0.76	0.76
MEIS1	2	66433452	0.85	0.69	0.6	0.98	0.41	0.59	0.63	0.77	0.73	0.5	0.65	0.25	0.63	0.64	0.81	0.67	0.65	0.59	1.04	0.29	0.33	0.68	1.12	0.57	0.7	0.51	0.89	0.44	1.01	0.58	0.57	1.38	0.46	0.41	0.82	0.23	0.74	0.16	0.85	0.55	0.35	0.59	0.62	0.58	0	0.76	0.75
ETAA1	2	67397322	0.85	0.69	0.6	0.98	0.41	0.58	0.62	0.77	0.74	0.5	0.65	0.25	0.63	0.63	0.8	0.66	0.65	0.59	1.04	0.28	0.33	0.68	1.12	0.57	0.7	0.51	0.89	0.45	1.02	0.58	0.58	1.38	0.46	0.42	0.83	0.22	0.73	0.15	0.85	0.56	0.35	0.59	0.63	0.57	0	0.77	0.75
C1D	2	68041130	0.85	0.7	0.6	0.98	0.41	0.58	0.62	0.77	0.74	0.51	0.65	0.25	0.64	0.62	0.79	0.66	0.65	0.6	1.05	0.28	0.33	0.69	1.13	0.57	0.7	0.52	0.89	0.46	1.02	0.58	0.58	1.37	0.46	0.44	0.83	0.21	0.72	0.14	0.85	0.56	0.35	0.59	0.63	0.55	0	0.78	0.75
WDR92	2	68122936	0.86	0.7	0.6	0.98	0.42	0.58	0.62	0.77	0.75	0.51	0.66	0.25	0.64	0.62	0.78	0.65	0.65	0.61	1.05	0.28	0.34	0.7	1.13	0.57	0.7	0.53	0.88	0.48	1.02	0.58	0.58	1.37	0.46	0.45	0.83	0.21	0.71	0.13	0.86	0.57	0.35	0.59	0.64	0.53	0	0.79	0.74
PNO1	2	68157888	0.86	0.71	0.6	0.98	0.43	0.57	0.62	0.78	0.76	0.51	0.66	0.26	0.65	0.61	0.77	0.64	0.65	0.62	1.05	0.27	0.34	0.71	1.14	0.57	0.7	0.54	0.88	0.49	1.02	0.58	0.58	1.37	0.46	0.47	0.83	0.21	0.7	0.13	0.86	0.58	0.35	0.59	0.64	0.52	0	0.79	0.74
CNRIP1	2	68284171	0.87	0.71	0.61	0.97	0.43	0.57	0.62	0.78	0.76	0.52	0.66	0.26	0.65	0.61	0.76	0.63	0.65	0.62	1.06	0.27	0.34	0.71	1.14	0.57	0.7	0.55	0.88	0.5	1.03	0.58	0.58	1.37	0.46	0.49	0.84	0.2	0.69	0.13	0.87	0.59	0.34	0.59	0.64	0.51	0	0.8	0.74
ANTXR1	2	69013178	0.87	0.72	0.62	0.97	0.44	0.56	0.62	0.8	0.78	0.53	0.67	0.28	0.67	0.59	0.74	0.61	0.65	0.64	1.06	0.27	0.35	0.73	1.15	0.57	0.7	0.58	0.88	0.54	1.03	0.59	0.59	1.36	0.47	0.53	0.85	0.19	0.68	0.13	0.89	0.62	0.33	0.59	0.65	0.48	0	0.81	0.74
GFPT1	2	69319780	0.88	0.72	0.63	0.97	0.45	0.56	0.62	0.82	0.78	0.53	0.68	0.29	0.68	0.59	0.73	0.6	0.65	0.65	1.07	0.27	0.35	0.73	1.15	0.58	0.7	0.59	0.88	0.56	1.04	0.6	0.59	1.36	0.48	0.55	0.86	0.19	0.67	0.13	0.9	0.63	0.33	0.59	0.65	0.47	0	0.82	0.74
NFU1	2	69396113	0.88	0.72	0.63	0.97	0.45	0.57	0.63	0.83	0.79	0.54	0.68	0.29	0.69	0.59	0.73	0.6	0.65	0.65	1.07	0.28	0.36	0.73	1.16	0.58	0.7	0.6	0.88	0.58	1.04	0.61	0.6	1.37	0.49	0.57	0.87	0.19	0.67	0.13	0.91	0.65	0.33	0.59	0.66	0.46	0	0.82	0.74
ANXA4	2	69644425	0.89	0.73	0.64	0.97	0.46	0.57	0.64	0.84	0.8	0.54	0.69	0.3	0.7	0.59	0.73	0.59	0.65	0.66	1.08	0.28	0.37	0.74	1.16	0.58	0.7	0.61	0.89	0.6	1.04	0.61	0.6	1.36	0.5	0.59	0.87	0.19	0.67	0.13	0.92	0.66	0.33	0.6	0.66	0.45	0	0.83	0.74
GMCL1	2	69829660	0.89	0.74	0.64	0.97	0.47	0.58	0.64	0.84	0.82	0.55	0.69	0.31	0.71	0.59	0.72	0.59	0.65	0.66	1.08	0.28	0.38	0.74	1.16	0.59	0.7	0.62	0.89	0.62	1.05	0.62	0.61	1.36	0.51	0.6	0.87	0.19	0.66	0.13	0.92	0.67	0.34	0.6	0.66	0.44	0	0.83	0.74
SNRNP27	2	69893956	0.89	0.75	0.64	0.97	0.48	0.58	0.65	0.85	0.83	0.55	0.69	0.32	0.72	0.58	0.72	0.58	0.66	0.67	1.08	0.29	0.4	0.75	1.16	0.6	0.71	0.63	0.89	0.65	1.05	0.63	0.62	1.36	0.52	0.62	0.88	0.19	0.66	0.13	0.94	0.69	0.34	0.6	0.66	0.43	0	0.84	0.74
MXD1	2	69897688	0.89	0.75	0.65	0.98	0.48	0.58	0.64	0.86	0.84	0.56	0.69	0.32	0.73	0.58	0.72	0.58	0.66	0.67	1.08	0.29	0.41	0.75	1.17	0.6	0.71	0.64	0.89	0.66	1.05	0.63	0.62	1.36	0.53	0.63	0.88	0.19	0.66	0.13	0.95	0.69	0.34	0.6	0.67	0.43	0	0.85	0.74
PCBP1	2	70087477	0.89	0.76	0.65	0.98	0.49	0.58	0.64	0.86	0.85	0.56	0.69	0.33	0.74	0.57	0.72	0.57	0.67	0.67	1.08	0.3	0.42	0.75	1.17	0.6	0.7	0.65	0.89	0.69	1.06	0.63	0.63	1.36	0.54	0.64	0.89	0.18	0.65	0.13	0.96	0.7	0.33	0.6	0.66	0.42	0	0.85	0.74
C2orf42	2	70149880	0.89	0.77	0.64	0.97	0.49	0.59	0.65	0.87	0.86	0.57	0.68	0.33	0.75	0.56	0.72	0.56	0.68	0.67	1.08	0.31	0.43	0.74	1.17	0.6	0.7	0.66	0.88	0.71	1.06	0.63	0.64	1.35	0.55	0.66	0.89	0.17	0.65	0.13	0.97	0.71	0.33	0.6	0.65	0.41	-0.01	0.86	0.75
TIA1	2	70209444	0.9	0.77	0.64	0.97	0.5	0.59	0.65	0.88	0.86	0.57	0.68	0.33	0.75	0.56	0.71	0.56	0.68	0.67	1.08	0.31	0.44	0.74	1.17	0.6	0.7	0.66	0.88	0.72	1.07	0.63	0.64	1.35	0.55	0.66	0.89	0.16	0.65	0.13	0.97	0.72	0.33	0.6	0.65	0.4	-0.01	0.86	0.75
PCYOX1	2	70257386	0.89	0.77	0.64	0.97	0.5	0.59	0.65	0.88	0.87	0.58	0.68	0.33	0.76	0.55	0.71	0.55	0.68	0.67	1.08	0.32	0.45	0.74	1.17	0.6	0.69	0.66	0.88	0.74	1.07	0.63	0.65	1.35	0.56	0.68	0.9	0.16	0.65	0.12	0.98	0.72	0.33	0.6	0.65	0.4	-0.02	0.87	0.75
SNRPG	2	70281362	0.89	0.78	0.64	0.97	0.51	0.59	0.65	0.89	0.87	0.58	0.68	0.34	0.77	0.55	0.71	0.55	0.68	0.67	1.08	0.33	0.46	0.74	1.17	0.6	0.69	0.67	0.87	0.75	1.08	0.64	0.65	1.34	0.57	0.69	0.9	0.15	0.66	0.12	0.98	0.72	0.33	0.59	0.64	0.4	-0.02	0.87	0.75
FAM136A	2	70295975	0.89	0.78	0.64	0.96	0.52	0.6	0.65	0.9	0.88	0.59	0.69	0.34	0.78	0.54	0.71	0.54	0.69	0.67	1.08	0.33	0.46	0.74	1.17	0.61	0.68	0.67	0.87	0.77	1.08	0.65	0.66	1.34	0.58	0.7	0.91	0.14	0.66	0.12	0.99	0.72	0.33	0.59	0.63	0.4	-0.03	0.88	0.76
ADD2	2	70607618	0.89	0.78	0.63	0.95	0.52	0.6	0.64	0.9	0.88	0.59	0.69	0.35	0.79	0.53	0.71	0.54	0.69	0.67	1.08	0.34	0.47	0.74	1.17	0.61	0.68	0.68	0.86	0.78	1.09	0.66	0.66	1.33	0.58	0.7	0.92	0.14	0.66	0.12	1	0.72	0.34	0.59	0.62	0.4	-0.04	0.88	0.76
VAX2	2	70900576	0.88	0.79	0.63	0.95	0.53	0.6	0.64	0.91	0.89	0.59	0.69	0.35	0.8	0.53	0.7	0.53	0.69	0.67	1.08	0.34	0.47	0.74	1.16	0.62	0.68	0.68	0.86	0.8	1.09	0.66	0.67	1.33	0.58	0.71	0.92	0.13	0.66	0.12	1	0.72	0.34	0.59	0.62	0.4	-0.04	0.88	0.76
TEX261	2	70985942	0.88	0.8	0.63	0.94	0.54	0.61	0.64	0.91	0.9	0.6	0.69	0.36	0.81	0.52	0.7	0.52	0.7	0.67	1.08	0.35	0.49	0.74	1.16	0.62	0.68	0.69	0.86	0.81	1.09	0.67	0.67	1.32	0.59	0.72	0.93	0.13	0.66	0.13	1.01	0.72	0.34	0.6	0.61	0.4	-0.05	0.88	0.77
NAGK	2	71064344	0.87	0.8	0.63	0.93	0.55	0.62	0.64	0.91	0.91	0.6	0.7	0.36	0.82	0.52	0.7	0.51	0.7	0.66	1.09	0.35	0.5	0.74	1.16	0.62	0.68	0.69	0.86	0.82	1.09	0.68	0.67	1.32	0.59	0.73	0.95	0.12	0.66	0.13	1.03	0.72	0.35	0.6	0.61	0.41	-0.06	0.87	0.77
MCEE	2	71109684	0.87	0.81	0.63	0.93	0.56	0.62	0.65	0.92	0.92	0.61	0.7	0.37	0.82	0.52	0.69	0.51	0.71	0.66	1.09	0.36	0.51	0.75	1.16	0.63	0.68	0.7	0.86	0.83	1.09	0.69	0.68	1.33	0.6	0.75	0.96	0.12	0.66	0.14	1.04	0.72	0.36	0.61	0.6	0.41	-0.06	0.88	0.78
MPHOSPH10	2	71130632	0.87	0.81	0.63	0.92	0.58	0.63	0.65	0.92	0.93	0.62	0.71	0.38	0.83	0.52	0.69	0.5	0.72	0.66	1.1	0.37	0.52	0.75	1.15	0.64	0.68	0.71	0.86	0.84	1.09	0.7	0.68	1.33	0.6	0.76	0.97	0.12	0.67	0.14	1.05	0.72	0.36	0.61	0.6	0.42	-0.07	0.87	0.79
ZNF638	2	71276561	0.87	0.82	0.63	0.91	0.59	0.64	0.66	0.92	0.94	0.62	0.71	0.39	0.83	0.51	0.69	0.49	0.73	0.66	1.1	0.38	0.52	0.75	1.15	0.64	0.68	0.72	0.86	0.85	1.09	0.71	0.69	1.33	0.6	0.77	0.98	0.12	0.67	0.15	1.06	0.73	0.37	0.61	0.6	0.42	-0.08	0.87	0.8
EXOC6B	2	72175984	0.87	0.82	0.63	0.9	0.6	0.64	0.66	0.92	0.95	0.63	0.71	0.41	0.84	0.51	0.68	0.48	0.74	0.67	1.1	0.38	0.54	0.76	1.15	0.65	0.68	0.73	0.86	0.86	1.08	0.72	0.69	1.33	0.6	0.78	0.98	0.12	0.68	0.16	1.07	0.73	0.38	0.61	0.6	0.43	-0.08	0.87	0.81
SPR	2	72887382	0.87	0.82	0.63	0.88	0.61	0.65	0.66	0.93	0.96	0.63	0.71	0.42	0.84	0.51	0.68	0.48	0.75	0.67	1.11	0.39	0.55	0.76	1.15	0.66	0.68	0.74	0.87	0.87	1.08	0.72	0.7	1.33	0.6	0.79	0.99	0.11	0.68	0.16	1.08	0.74	0.39	0.62	0.6	0.43	-0.09	0.86	0.82
SFXN5	2	72942036	0.87	0.83	0.63	0.87	0.63	0.65	0.66	0.93	0.96	0.63	0.71	0.43	0.85	0.51	0.68	0.47	0.77	0.67	1.11	0.39	0.56	0.77	1.14	0.67	0.68	0.75	0.87	0.88	1.07	0.73	0.7	1.33	0.6	0.8	1	0.11	0.69	0.17	1.09	0.75	0.4	0.62	0.6	0.44	-0.09	0.86	0.84
SMYD5	2	73214222	0.87	0.83	0.63	0.86	0.64	0.65	0.65	0.94	0.97	0.64	0.71	0.44	0.85	0.51	0.68	0.47	0.78	0.67	1.12	0.4	0.56	0.77	1.14	0.68	0.68	0.76	0.87	0.89	1.07	0.74	0.71	1.33	0.6	0.81	1.01	0.11	0.69	0.18	1.1	0.75	0.4	0.62	0.6	0.44	-0.1	0.86	0.85
PRADC1	2	73228010	0.87	0.84	0.63	0.85	0.65	0.66	0.65	0.94	0.98	0.64	0.71	0.45	0.85	0.51	0.67	0.47	0.79	0.67	1.12	0.41	0.57	0.77	1.13	0.7	0.68	0.76	0.86	0.89	1.07	0.75	0.72	1.33	0.6	0.82	1.02	0.11	0.69	0.18	1.11	0.75	0.41	0.62	0.6	0.45	-0.1	0.85	0.86
CCT7	2	73233420	0.87	0.84	0.62	0.84	0.65	0.66	0.65	0.94	0.99	0.63	0.7	0.45	0.85	0.51	0.67	0.46	0.81	0.67	1.12	0.41	0.57	0.77	1.12	0.7	0.68	0.77	0.86	0.89	1.06	0.75	0.72	1.33	0.59	0.83	1.03	0.1	0.69	0.19	1.11	0.75	0.41	0.63	0.6	0.45	-0.11	0.84	0.87
TPRKB	2	73729104	0.86	0.84	0.62	0.83	0.66	0.66	0.64	0.94	1	0.63	0.7	0.46	0.85	0.5	0.67	0.45	0.81	0.67	1.13	0.41	0.58	0.77	1.12	0.71	0.67	0.78	0.85	0.88	1.06	0.76	0.72	1.32	0.59	0.84	1.04	0.1	0.69	0.19	1.11	0.75	0.41	0.62	0.6	0.45	-0.12	0.84	0.88
DUSP11	2	73762184	0.86	0.83	0.61	0.81	0.66	0.67	0.64	0.94	1	0.62	0.69	0.46	0.85	0.5	0.66	0.45	0.82	0.67	1.13	0.41	0.58	0.76	1.11	0.71	0.67	0.78	0.84	0.88	1.05	0.76	0.73	1.32	0.58	0.85	1.05	0.09	0.68	0.2	1.11	0.74	0.41	0.62	0.59	0.45	-0.12	0.83	0.89
STAMBP	2	73828916	0.86	0.83	0.61	0.8	0.66	0.67	0.63	0.94	1.01	0.62	0.68	0.47	0.85	0.49	0.66	0.44	0.83	0.67	1.14	0.41	0.58	0.76	1.11	0.72	0.67	0.78	0.83	0.88	1.05	0.77	0.73	1.32	0.58	0.86	1.06	0.09	0.68	0.2	1.11	0.74	0.4	0.62	0.59	0.46	-0.13	0.83	0.89
DGUOK	2	73926826	0.86	0.83	0.6	0.79	0.67	0.68	0.63	0.95	1.02	0.62	0.68	0.47	0.85	0.49	0.66	0.43	0.84	0.66	1.14	0.42	0.59	0.75	1.11	0.72	0.66	0.79	0.83	0.88	1.04	0.78	0.74	1.32	0.57	0.87	1.07	0.08	0.67	0.2	1.11	0.73	0.4	0.62	0.58	0.46	-0.13	0.83	0.9
BOLA3	2	74135400	0.86	0.83	0.6	0.78	0.67	0.68	0.62	0.95	1.03	0.62	0.66	0.47	0.86	0.49	0.66	0.43	0.85	0.66	1.15	0.42	0.58	0.75	1.1	0.72	0.66	0.79	0.82	0.88	1.03	0.78	0.74	1.32	0.56	0.88	1.08	0.08	0.67	0.2	1.11	0.73	0.4	0.62	0.57	0.46	-0.14	0.83	0.91
MOB1A	2	74152528	0.87	0.83	0.6	0.77	0.67	0.69	0.62	0.95	1.03	0.62	0.65	0.48	0.86	0.49	0.66	0.43	0.85	0.66	1.15	0.43	0.58	0.74	1.1	0.73	0.65	0.8	0.82	0.88	1.03	0.79	0.75	1.32	0.55	0.89	1.09	0.08	0.67	0.2	1.11	0.72	0.41	0.62	0.57	0.47	-0.14	0.83	0.92
MTHFD2	2	74198610	0.87	0.83	0.6	0.76	0.66	0.7	0.62	0.95	1.04	0.62	0.64	0.48	0.86	0.49	0.67	0.43	0.86	0.66	1.15	0.43	0.58	0.74	1.1	0.73	0.64	0.8	0.82	0.88	1.02	0.8	0.75	1.32	0.54	0.9	1.11	0.08	0.67	0.2	1.11	0.72	0.41	0.62	0.56	0.48	-0.14	0.83	0.93
DCTN1	2	74361154	0.87	0.83	0.59	0.74	0.66	0.7	0.62	0.95	1.05	0.62	0.63	0.48	0.86	0.49	0.67	0.43	0.86	0.65	1.15	0.44	0.58	0.73	1.1	0.73	0.63	0.81	0.82	0.88	1.01	0.8	0.76	1.31	0.53	0.91	1.11	0.08	0.67	0.2	1.1	0.72	0.41	0.62	0.56	0.49	-0.14	0.83	0.94
WDR54	2	74421678	0.87	0.83	0.59	0.73	0.65	0.71	0.62	0.95	1.05	0.62	0.61	0.48	0.86	0.48	0.67	0.43	0.87	0.65	1.15	0.44	0.58	0.73	1.09	0.73	0.63	0.81	0.81	0.88	1	0.81	0.76	1.31	0.51	0.92	1.12	0.09	0.66	0.2	1.1	0.72	0.41	0.62	0.55	0.49	-0.14	0.83	0.95
RTKN	2	74425835	0.87	0.82	0.58	0.72	0.65	0.72	0.62	0.95	1.05	0.63	0.59	0.48	0.86	0.48	0.68	0.43	0.87	0.64	1.14	0.45	0.57	0.72	1.08	0.74	0.62	0.82	0.81	0.88	1	0.81	0.76	1.31	0.5	0.93	1.12	0.09	0.66	0.2	1.1	0.72	0.41	0.62	0.54	0.5	-0.15	0.82	0.96
WBP1	2	74458400	0.87	0.82	0.58	0.72	0.64	0.73	0.61	0.95	1.06	0.62	0.57	0.48	0.86	0.47	0.68	0.43	0.87	0.63	1.14	0.46	0.57	0.71	1.07	0.74	0.61	0.82	0.8	0.88	0.99	0.82	0.76	1.3	0.49	0.93	1.13	0.1	0.66	0.2	1.09	0.71	0.41	0.62	0.54	0.51	-0.15	0.82	0.97
MRPL53	2	74471982	0.87	0.81	0.57	0.7	0.62	0.74	0.6	0.94	1.05	0.61	0.54	0.48	0.85	0.47	0.67	0.44	0.87	0.62	1.13	0.46	0.56	0.69	1.06	0.74	0.59	0.82	0.79	0.86	0.97	0.82	0.76	1.29	0.46	0.93	1.14	0.1	0.66	0.19	1.08	0.7	0.41	0.61	0.52	0.52	-0.15	0.81	0.97
CCDC142	2	74471986	0.86	0.8	0.57	0.7	0.61	0.74	0.6	0.94	1.05	0.61	0.52	0.48	0.84	0.46	0.67	0.44	0.87	0.61	1.12	0.47	0.56	0.68	1.05	0.75	0.58	0.83	0.78	0.86	0.95	0.82	0.75	1.28	0.45	0.93	1.14	0.11	0.66	0.18	1.07	0.69	0.41	0.61	0.51	0.52	-0.15	0.8	0.98
TTC31	2	74483073	0.86	0.8	0.57	0.69	0.61	0.75	0.6	0.94	1.05	0.61	0.52	0.48	0.84	0.46	0.67	0.44	0.87	0.61	1.11	0.48	0.56	0.68	1.04	0.75	0.58	0.83	0.78	0.86	0.95	0.82	0.75	1.27	0.45	0.93	1.15	0.11	0.66	0.18	1.06	0.68	0.41	0.6	0.51	0.53	-0.15	0.79	0.98
PCGF1	2	74505043	0.86	0.79	0.57	0.68	0.59	0.75	0.59	0.93	1.05	0.6	0.5	0.48	0.84	0.46	0.67	0.44	0.88	0.6	1.11	0.48	0.55	0.67	1.03	0.75	0.57	0.83	0.77	0.85	0.93	0.82	0.75	1.27	0.43	0.92	1.15	0.12	0.66	0.18	1.05	0.67	0.41	0.59	0.5	0.53	-0.15	0.79	0.98
AUP1	2	74526645	0.85	0.78	0.57	0.68	0.58	0.76	0.58	0.93	1.04	0.59	0.47	0.49	0.83	0.46	0.68	0.44	0.88	0.58	1.1	0.49	0.55	0.66	1.02	0.76	0.55	0.83	0.76	0.83	0.91	0.83	0.75	1.25	0.42	0.91	1.15	0.12	0.66	0.18	1.04	0.66	0.41	0.58	0.49	0.54	-0.15	0.78	0.98
HTRA2	2	74529377	0.85	0.77	0.57	0.67	0.56	0.76	0.58	0.93	1.03	0.59	0.45	0.49	0.82	0.47	0.68	0.44	0.88	0.57	1.1	0.5	0.54	0.65	1.02	0.76	0.54	0.83	0.76	0.82	0.9	0.83	0.75	1.25	0.41	0.91	1.15	0.13	0.66	0.18	1.03	0.65	0.4	0.57	0.48	0.55	-0.15	0.77	0.98
LOXL3	2	74532258	0.84	0.77	0.57	0.66	0.56	0.76	0.57	0.93	1.03	0.58	0.44	0.49	0.82	0.47	0.69	0.44	0.88	0.57	1.09	0.5	0.54	0.64	1.01	0.77	0.54	0.84	0.76	0.82	0.9	0.84	0.75	1.24	0.4	0.91	1.15	0.12	0.66	0.18	1.03	0.64	0.4	0.57	0.47	0.55	-0.15	0.77	0.99
POLE4	2	74958643	0.84	0.76	0.57	0.66	0.55	0.77	0.57	0.93	1.03	0.58	0.43	0.5	0.82	0.47	0.69	0.44	0.88	0.56	1.09	0.51	0.53	0.64	1	0.78	0.52	0.84	0.76	0.81	0.89	0.84	0.75	1.24	0.4	0.9	1.16	0.13	0.66	0.18	1.02	0.63	0.4	0.56	0.47	0.57	-0.15	0.77	0.99
TACR1	2	75046463	0.84	0.75	0.57	0.66	0.54	0.77	0.56	0.93	1.02	0.57	0.41	0.5	0.81	0.48	0.7	0.43	0.89	0.55	1.09	0.52	0.53	0.63	1	0.79	0.51	0.85	0.76	0.81	0.88	0.85	0.75	1.24	0.4	0.9	1.16	0.14	0.67	0.19	1.02	0.63	0.4	0.55	0.47	0.58	-0.15	0.77	0.99
MRPL19	2	75646783	0.84	0.75	0.57	0.65	0.51	0.78	0.55	0.94	1	0.57	0.38	0.51	0.81	0.48	0.72	0.43	0.89	0.54	1.09	0.53	0.52	0.61	0.99	0.8	0.5	0.85	0.76	0.79	0.86	0.86	0.75	1.23	0.39	0.9	1.16	0.14	0.67	0.18	1.02	0.61	0.39	0.53	0.47	0.59	-0.15	0.77	0.99
GCFC2	2	75652000	0.83	0.74	0.56	0.65	0.5	0.78	0.55	0.94	1	0.56	0.37	0.51	0.81	0.48	0.72	0.42	0.9	0.53	1.09	0.53	0.52	0.61	0.98	0.8	0.49	0.85	0.76	0.79	0.86	0.87	0.75	1.23	0.39	0.9	1.16	0.14	0.67	0.18	1.01	0.61	0.39	0.53	0.47	0.6	-0.15	0.77	0.99
LRRTM4	2	76747719	0.83	0.73	0.56	0.64	0.49	0.78	0.54	0.94	0.99	0.56	0.36	0.51	0.8	0.48	0.74	0.42	0.9	0.52	1.09	0.54	0.52	0.6	0.98	0.81	0.48	0.86	0.75	0.78	0.85	0.87	0.75	1.23	0.38	0.9	1.16	0.14	0.67	0.17	1.01	0.6	0.39	0.52	0.47	0.6	-0.15	0.78	0.99
CTNNA2	2	79185231	0.83	0.73	0.55	0.64	0.46	0.79	0.52	0.94	0.98	0.55	0.33	0.52	0.8	0.48	0.75	0.42	0.91	0.51	1.09	0.54	0.51	0.58	0.97	0.83	0.46	0.86	0.75	0.76	0.83	0.88	0.75	1.22	0.37	0.89	1.15	0.14	0.67	0.16	1	0.59	0.38	0.5	0.47	0.62	-0.15	0.79	0.98
LRRTM1	2	80288351	0.82	0.72	0.55	0.64	0.45	0.79	0.52	0.93	0.98	0.55	0.32	0.52	0.8	0.48	0.76	0.42	0.91	0.5	1.09	0.54	0.5	0.58	0.97	0.83	0.45	0.86	0.75	0.75	0.83	0.88	0.75	1.22	0.37	0.89	1.15	0.14	0.67	0.16	0.99	0.58	0.38	0.49	0.47	0.62	-0.15	0.78	0.98
SUCLG1	2	84423528	0.82	0.72	0.54	0.63	0.44	0.79	0.5	0.93	0.97	0.54	0.3	0.52	0.79	0.48	0.76	0.42	0.91	0.48	1.09	0.54	0.5	0.57	0.96	0.84	0.44	0.86	0.74	0.73	0.82	0.88	0.75	1.21	0.36	0.88	1.14	0.14	0.67	0.15	0.98	0.57	0.38	0.48	0.47	0.63	-0.15	0.78	0.97
TMSB10	2	84905656	0.81	0.71	0.53	0.63	0.42	0.78	0.49	0.92	0.96	0.54	0.28	0.52	0.78	0.47	0.77	0.42	0.91	0.47	1.08	0.54	0.49	0.55	0.96	0.85	0.42	0.87	0.74	0.71	0.81	0.88	0.75	1.21	0.35	0.88	1.14	0.14	0.66	0.14	0.97	0.55	0.37	0.46	0.47	0.63	-0.15	0.78	0.97
TGOLN2	2	85318020	0.8	0.7	0.53	0.62	0.41	0.78	0.48	0.92	0.95	0.54	0.27	0.52	0.78	0.47	0.77	0.41	0.91	0.46	1.08	0.54	0.49	0.54	0.96	0.85	0.41	0.87	0.73	0.69	0.8	0.88	0.74	1.2	0.34	0.87	1.13	0.14	0.66	0.14	0.96	0.54	0.37	0.44	0.47	0.64	-0.15	0.78	0.97
RETSAT	2	85341955	0.8	0.69	0.53	0.62	0.38	0.78	0.46	0.92	0.93	0.54	0.25	0.52	0.78	0.46	0.78	0.41	0.91	0.45	1.07	0.53	0.48	0.52	0.95	0.86	0.38	0.87	0.73	0.67	0.79	0.89	0.74	1.19	0.33	0.86	1.13	0.13	0.67	0.13	0.95	0.53	0.37	0.43	0.47	0.65	-0.15	0.78	0.96
ELMOD3	2	85354394	0.79	0.69	0.53	0.61	0.38	0.78	0.45	0.91	0.92	0.53	0.24	0.52	0.78	0.46	0.78	0.41	0.91	0.44	1.07	0.53	0.48	0.52	0.95	0.86	0.38	0.87	0.72	0.66	0.78	0.89	0.74	1.19	0.32	0.86	1.13	0.13	0.67	0.12	0.94	0.52	0.37	0.42	0.47	0.65	-0.15	0.78	0.97
MAT2A	2	85539168	0.79	0.68	0.53	0.6	0.35	0.78	0.44	0.91	0.9	0.53	0.21	0.53	0.78	0.45	0.79	0.41	0.91	0.43	1.07	0.52	0.47	0.5	0.95	0.87	0.36	0.88	0.72	0.63	0.77	0.9	0.75	1.18	0.31	0.85	1.13	0.12	0.67	0.11	0.92	0.51	0.37	0.4	0.48	0.67	-0.15	0.78	0.96
RNF181	2	85595725	0.79	0.68	0.53	0.6	0.34	0.78	0.43	0.91	0.89	0.53	0.2	0.53	0.78	0.46	0.79	0.41	0.91	0.42	1.08	0.51	0.47	0.5	0.95	0.87	0.34	0.88	0.72	0.61	0.76	0.9	0.75	1.18	0.31	0.85	1.13	0.12	0.68	0.11	0.91	0.51	0.36	0.4	0.49	0.68	-0.14	0.78	0.96
TMEM150A	2	85598547	0.78	0.68	0.53	0.6	0.33	0.79	0.41	0.91	0.88	0.52	0.2	0.54	0.79	0.46	0.8	0.41	0.9	0.42	1.08	0.5	0.47	0.48	0.96	0.88	0.33	0.89	0.72	0.59	0.74	0.91	0.75	1.18	0.3	0.86	1.12	0.12	0.69	0.11	0.9	0.51	0.36	0.4	0.5	0.68	-0.13	0.78	0.95
USP39	2	85602856	0.78	0.68	0.53	0.6	0.32	0.79	0.4	0.91	0.87	0.52	0.19	0.55	0.79	0.45	0.8	0.41	0.9	0.41	1.09	0.49	0.47	0.47	0.97	0.88	0.33	0.9	0.72	0.58	0.73	0.91	0.76	1.18	0.3	0.86	1.12	0.12	0.69	0.12	0.9	0.51	0.36	0.4	0.51	0.69	-0.13	0.78	0.94
C2orf68	2	85605254	0.78	0.68	0.53	0.6	0.32	0.79	0.4	0.91	0.87	0.52	0.18	0.55	0.79	0.45	0.8	0.41	0.91	0.41	1.09	0.49	0.46	0.47	0.97	0.88	0.33	0.9	0.72	0.57	0.72	0.91	0.76	1.18	0.29	0.86	1.12	0.12	0.69	0.12	0.89	0.51	0.36	0.39	0.51	0.69	-0.13	0.78	0.94
ATOH8	2	85751344	0.78	0.68	0.53	0.6	0.31	0.79	0.39	0.9	0.86	0.52	0.17	0.55	0.78	0.45	0.8	0.4	0.91	0.41	1.09	0.49	0.47	0.46	0.97	0.88	0.32	0.91	0.72	0.56	0.71	0.91	0.76	1.18	0.29	0.86	1.12	0.12	0.69	0.12	0.89	0.51	0.36	0.39	0.52	0.69	-0.12	0.78	0.94
ST3GAL5	2	85837120	0.78	0.68	0.53	0.61	0.3	0.79	0.39	0.9	0.86	0.52	0.16	0.55	0.78	0.45	0.81	0.4	0.9	0.41	1.09	0.48	0.47	0.44	0.98	0.88	0.31	0.92	0.73	0.55	0.7	0.9	0.76	1.17	0.28	0.87	1.11	0.12	0.69	0.13	0.88	0.51	0.35	0.39	0.53	0.69	-0.11	0.77	0.93
POLR1A	2	86020216	0.78	0.68	0.54	0.6	0.29	0.79	0.39	0.89	0.84	0.51	0.15	0.55	0.78	0.44	0.81	0.41	0.9	0.4	1.09	0.48	0.47	0.43	0.98	0.88	0.29	0.92	0.73	0.54	0.69	0.9	0.76	1.17	0.27	0.87	1.11	0.12	0.69	0.12	0.87	0.51	0.34	0.38	0.53	0.69	-0.11	0.77	0.92
PTCD3	2	86106223	0.78	0.68	0.54	0.6	0.28	0.79	0.38	0.89	0.83	0.51	0.14	0.55	0.78	0.43	0.81	0.41	0.9	0.4	1.09	0.47	0.47	0.42	0.99	0.88	0.28	0.92	0.73	0.53	0.68	0.89	0.76	1.17	0.27	0.87	1.1	0.12	0.69	0.12	0.86	0.51	0.34	0.38	0.53	0.69	-0.1	0.77	0.92
IMMT	2	86143932	0.78	0.67	0.54	0.6	0.27	0.79	0.37	0.88	0.82	0.5	0.13	0.55	0.77	0.42	0.81	0.41	0.89	0.39	1.08	0.47	0.47	0.41	0.99	0.88	0.28	0.93	0.72	0.52	0.67	0.89	0.76	1.17	0.27	0.86	1.1	0.12	0.7	0.12	0.85	0.51	0.33	0.38	0.53	0.68	-0.09	0.77	0.91
MRPL35	2	86199355	0.78	0.67	0.55	0.59	0.25	0.78	0.36	0.88	0.81	0.5	0.12	0.55	0.78	0.42	0.82	0.41	0.89	0.38	1.07	0.46	0.47	0.39	0.99	0.87	0.26	0.93	0.72	0.51	0.66	0.88	0.77	1.16	0.26	0.86	1.09	0.12	0.7	0.11	0.83	0.5	0.32	0.37	0.54	0.68	-0.09	0.77	0.9
REEP1	2	86213993	0.77	0.66	0.55	0.59	0.24	0.78	0.34	0.87	0.79	0.5	0.11	0.55	0.78	0.42	0.82	0.42	0.88	0.38	1.07	0.46	0.46	0.38	1	0.87	0.25	0.93	0.71	0.5	0.66	0.87	0.77	1.16	0.26	0.86	1.08	0.12	0.69	0.11	0.82	0.5	0.31	0.37	0.54	0.67	-0.08	0.77	0.89
KDM3A	2	86440647	0.77	0.66	0.55	0.59	0.22	0.77	0.33	0.86	0.77	0.5	0.1	0.54	0.78	0.42	0.82	0.42	0.88	0.37	1.06	0.45	0.46	0.36	1	0.86	0.24	0.93	0.71	0.49	0.65	0.85	0.76	1.15	0.26	0.85	1.08	0.11	0.69	0.11	0.81	0.48	0.31	0.37	0.54	0.67	-0.07	0.77	0.87
CHMP3	2	86503430	0.76	0.66	0.56	0.59	0.21	0.77	0.32	0.86	0.76	0.49	0.09	0.54	0.78	0.41	0.83	0.42	0.87	0.36	1.05	0.44	0.46	0.35	1	0.86	0.23	0.93	0.7	0.49	0.64	0.84	0.76	1.14	0.26	0.84	1.08	0.1	0.69	0.1	0.79	0.47	0.3	0.36	0.54	0.66	-0.07	0.77	0.86
RNF103	2	86603398	0.75	0.65	0.56	0.59	0.2	0.77	0.31	0.85	0.74	0.49	0.08	0.53	0.78	0.41	0.83	0.42	0.86	0.35	1.04	0.43	0.45	0.33	1	0.85	0.22	0.93	0.69	0.48	0.64	0.83	0.75	1.13	0.26	0.84	1.07	0.1	0.68	0.09	0.78	0.46	0.28	0.36	0.55	0.65	-0.06	0.77	0.84
RMND5A	2	86720291	0.74	0.64	0.56	0.59	0.18	0.77	0.31	0.84	0.73	0.48	0.07	0.53	0.77	0.4	0.83	0.42	0.85	0.33	1.03	0.42	0.45	0.31	1	0.84	0.21	0.92	0.68	0.47	0.63	0.82	0.75	1.13	0.26	0.83	1.07	0.09	0.68	0.09	0.76	0.44	0.27	0.36	0.55	0.64	-0.06	0.77	0.83
KRCC1	2	88027205	0.74	0.64	0.57	0.59	0.17	0.76	0.31	0.83	0.71	0.48	0.06	0.52	0.77	0.4	0.83	0.42	0.84	0.32	1.02	0.41	0.44	0.29	1	0.83	0.19	0.92	0.68	0.47	0.62	0.81	0.74	1.12	0.26	0.82	1.06	0.09	0.68	0.08	0.74	0.43	0.27	0.36	0.55	0.63	-0.05	0.77	0.82
MAL	2	95025677	0.73	0.63	0.57	0.59	0.16	0.76	0.3	0.82	0.7	0.48	0.05	0.52	0.77	0.39	0.83	0.41	0.83	0.31	1.01	0.4	0.44	0.27	0.99	0.82	0.17	0.91	0.67	0.46	0.62	0.79	0.74	1.11	0.25	0.81	1.06	0.08	0.68	0.07	0.73	0.42	0.26	0.35	0.55	0.62	-0.05	0.77	0.8
MRPS5	2	95085369	0.72	0.63	0.57	0.59	0.15	0.76	0.3	0.81	0.68	0.48	0.05	0.51	0.77	0.38	0.83	0.41	0.82	0.3	1	0.39	0.44	0.26	0.99	0.82	0.16	0.91	0.67	0.46	0.61	0.78	0.73	1.11	0.25	0.8	1.05	0.08	0.68	0.07	0.72	0.41	0.25	0.35	0.56	0.61	-0.04	0.77	0.79
KCNIP3	2	95297327	0.71	0.62	0.58	0.59	0.14	0.76	0.3	0.8	0.67	0.48	0.04	0.51	0.77	0.37	0.83	0.42	0.82	0.29	0.99	0.39	0.43	0.25	0.99	0.81	0.15	0.9	0.66	0.45	0.6	0.76	0.73	1.1	0.26	0.79	1.04	0.07	0.69	0.06	0.71	0.4	0.24	0.35	0.56	0.61	-0.03	0.77	0.78
FAHD2A	2	95402708	0.7	0.62	0.58	0.6	0.13	0.76	0.3	0.79	0.65	0.48	0.04	0.51	0.76	0.36	0.83	0.42	0.81	0.28	0.98	0.39	0.43	0.24	0.99	0.8	0.14	0.89	0.66	0.45	0.59	0.74	0.73	1.09	0.26	0.78	1.03	0.07	0.69	0.06	0.7	0.38	0.24	0.35	0.56	0.6	-0.03	0.77	0.77
STARD7	2	96184859	0.69	0.61	0.59	0.59	0.12	0.75	0.3	0.79	0.63	0.48	0.03	0.51	0.76	0.35	0.83	0.42	0.81	0.27	0.97	0.38	0.43	0.23	0.98	0.79	0.13	0.89	0.65	0.44	0.59	0.72	0.72	1.09	0.26	0.77	1.02	0.07	0.69	0.06	0.69	0.37	0.23	0.35	0.56	0.6	-0.02	0.77	0.76
TMEM127	2	96248514	0.68	0.61	0.59	0.59	0.11	0.75	0.3	0.78	0.61	0.48	0.02	0.5	0.76	0.34	0.82	0.42	0.8	0.26	0.95	0.38	0.42	0.21	0.97	0.78	0.12	0.88	0.64	0.44	0.58	0.7	0.72	1.07	0.26	0.75	1.01	0.06	0.69	0.06	0.68	0.36	0.22	0.35	0.56	0.59	-0.01	0.76	0.75
CIAO1	2	96266159	0.67	0.6	0.59	0.59	0.1	0.74	0.3	0.77	0.59	0.48	0.03	0.5	0.75	0.33	0.82	0.42	0.8	0.25	0.94	0.37	0.42	0.2	0.97	0.78	0.12	0.87	0.63	0.43	0.57	0.68	0.71	1.06	0.27	0.74	1	0.06	0.69	0.06	0.67	0.35	0.22	0.34	0.56	0.59	-0.01	0.76	0.73
SNRNP200	2	96274338	0.66	0.59	0.6	0.59	0.09	0.74	0.3	0.76	0.56	0.47	0.04	0.5	0.74	0.33	0.82	0.42	0.8	0.24	0.93	0.37	0.42	0.19	0.96	0.77	0.11	0.85	0.62	0.42	0.57	0.67	0.7	1.05	0.27	0.72	0.99	0.05	0.69	0.07	0.66	0.34	0.21	0.34	0.56	0.58	-0.01	0.76	0.71
ARID5A	2	96536743	0.65	0.57	0.6	0.59	0.08	0.73	0.3	0.75	0.54	0.47	0.04	0.5	0.74	0.32	0.81	0.42	0.8	0.23	0.91	0.36	0.41	0.17	0.95	0.76	0.1	0.84	0.6	0.41	0.56	0.65	0.7	1.04	0.27	0.7	0.98	0.04	0.69	0.07	0.65	0.33	0.2	0.34	0.56	0.57	-0.02	0.76	0.69
KANSL3	2	96593170	0.64	0.57	0.61	0.59	0.08	0.73	0.3	0.74	0.52	0.47	0.05	0.5	0.73	0.31	0.81	0.42	0.8	0.22	0.9	0.35	0.41	0.16	0.94	0.76	0.1	0.83	0.59	0.41	0.55	0.63	0.69	1.03	0.27	0.69	0.97	0.04	0.69	0.07	0.64	0.31	0.19	0.34	0.56	0.56	-0.02	0.76	0.68
LMAN2L	2	96705929	0.63	0.56	0.61	0.59	0.07	0.72	0.3	0.73	0.51	0.46	0.05	0.49	0.72	0.31	0.81	0.42	0.8	0.21	0.9	0.34	0.42	0.14	0.94	0.75	0.09	0.82	0.59	0.41	0.55	0.62	0.69	1.02	0.27	0.67	0.96	0.03	0.69	0.07	0.64	0.3	0.18	0.33	0.56	0.56	-0.02	0.76	0.66
CNNM3	2	96816245	0.62	0.55	0.61	0.59	0.07	0.71	0.3	0.72	0.49	0.46	0.05	0.49	0.72	0.3	0.81	0.42	0.8	0.2	0.89	0.33	0.42	0.12	0.93	0.74	0.08	0.8	0.57	0.41	0.54	0.6	0.68	1.01	0.28	0.65	0.95	0.02	0.69	0.07	0.63	0.29	0.17	0.33	0.56	0.55	-0.02	0.76	0.64
ANKRD39	2	96836611	0.61	0.55	0.61	0.59	0.06	0.7	0.3	0.71	0.47	0.46	0.06	0.49	0.71	0.29	0.81	0.42	0.8	0.19	0.88	0.33	0.42	0.1	0.93	0.74	0.07	0.79	0.56	0.4	0.54	0.59	0.68	1	0.28	0.64	0.94	0.01	0.69	0.07	0.62	0.28	0.16	0.33	0.55	0.54	-0.03	0.76	0.62
FAHD2B	2	97083583	0.6	0.54	0.61	0.6	0.05	0.7	0.29	0.7	0.46	0.45	0.06	0.49	0.71	0.28	0.81	0.41	0.8	0.18	0.87	0.32	0.42	0.08	0.93	0.73	0.07	0.78	0.56	0.4	0.54	0.58	0.68	0.99	0.29	0.63	0.93	0	0.69	0.07	0.62	0.27	0.14	0.32	0.56	0.54	-0.03	0.76	0.61
ANKRD36	2	97113153	0.59	0.54	0.61	0.59	0.05	0.69	0.29	0.7	0.45	0.45	0.07	0.48	0.7	0.27	0.81	0.4	0.8	0.18	0.87	0.31	0.42	0.07	0.93	0.72	0.06	0.77	0.55	0.4	0.54	0.57	0.68	0.98	0.29	0.62	0.92	-0.01	0.68	0.07	0.61	0.26	0.13	0.32	0.56	0.54	-0.04	0.76	0.6
ANKRD36B	2	97492663	0.59	0.54	0.61	0.59	0.05	0.69	0.29	0.69	0.44	0.45	0.07	0.48	0.7	0.26	0.81	0.39	0.8	0.17	0.87	0.3	0.42	0.05	0.92	0.71	0.06	0.75	0.54	0.4	0.54	0.56	0.68	0.97	0.29	0.62	0.91	-0.03	0.68	0.07	0.61	0.25	0.12	0.32	0.56	0.53	-0.04	0.77	0.58
COX5B	2	97646062	0.58	0.53	0.61	0.59	0.05	0.68	0.29	0.69	0.43	0.45	0.08	0.47	0.69	0.25	0.81	0.38	0.8	0.16	0.86	0.29	0.41	0.02	0.92	0.71	0.05	0.74	0.53	0.4	0.53	0.55	0.69	0.96	0.29	0.62	0.91	-0.04	0.68	0.07	0.61	0.24	0.11	0.32	0.56	0.53	-0.05	0.77	0.56
ACTR1B	2	97655939	0.57	0.52	0.61	0.59	0.05	0.67	0.29	0.69	0.43	0.44	0.08	0.46	0.69	0.24	0.8	0.37	0.8	0.15	0.85	0.27	0.41	0	0.92	0.7	0.05	0.73	0.52	0.39	0.53	0.54	0.69	0.95	0.29	0.61	0.9	-0.05	0.68	0.07	0.6	0.24	0.1	0.32	0.56	0.53	-0.06	0.77	0.55
COA5	2	98599314	0.56	0.51	0.6	0.59	0.04	0.65	0.29	0.68	0.42	0.43	0.09	0.44	0.68	0.23	0.8	0.37	0.79	0.14	0.85	0.26	0.41	-0.02	0.91	0.69	0.04	0.71	0.51	0.39	0.53	0.53	0.69	0.93	0.29	0.61	0.89	-0.06	0.68	0.06	0.6	0.23	0.08	0.32	0.56	0.53	-0.06	0.77	0.53
UNC50	2	98608579	0.55	0.5	0.6	0.58	0.04	0.64	0.29	0.68	0.41	0.42	0.09	0.43	0.67	0.22	0.79	0.36	0.79	0.14	0.84	0.25	0.4	-0.04	0.91	0.67	0.04	0.69	0.5	0.39	0.53	0.51	0.69	0.92	0.28	0.61	0.89	-0.07	0.67	0.06	0.59	0.23	0.07	0.32	0.55	0.52	-0.07	0.77	0.52
LIPT1	2	99154955	0.52	0.47	0.59	0.58	0.04	0.62	0.29	0.66	0.41	0.41	0.09	0.41	0.66	0.2	0.78	0.34	0.79	0.13	0.83	0.23	0.4	-0.06	0.9	0.65	0.03	0.66	0.48	0.38	0.52	0.48	0.69	0.9	0.26	0.61	0.88	-0.09	0.66	0.05	0.58	0.22	0.05	0.32	0.54	0.51	-0.08	0.76	0.49
MITD1	2	99161427	0.51	0.47	0.59	0.58	0.03	0.62	0.29	0.66	0.4	0.41	0.09	0.41	0.65	0.19	0.77	0.33	0.78	0.12	0.82	0.22	0.4	-0.07	0.9	0.65	0.03	0.65	0.47	0.38	0.52	0.47	0.69	0.89	0.26	0.61	0.87	-0.1	0.66	0.05	0.57	0.22	0.04	0.32	0.54	0.5	-0.08	0.76	0.48
MRPL30	2	99181152	0.5	0.45	0.58	0.58	0.03	0.6	0.29	0.64	0.4	0.4	0.1	0.39	0.64	0.18	0.76	0.33	0.78	0.11	0.81	0.21	0.4	-0.09	0.9	0.63	0.02	0.63	0.46	0.37	0.52	0.45	0.69	0.87	0.25	0.61	0.86	-0.11	0.66	0.05	0.56	0.22	0.03	0.32	0.53	0.49	-0.09	0.75	0.47
TXNDC9	2	99318982	0.47	0.43	0.57	0.58	0.03	0.57	0.29	0.63	0.39	0.38	0.09	0.37	0.63	0.17	0.74	0.32	0.78	0.1	0.81	0.2	0.39	-0.11	0.89	0.61	0.02	0.6	0.44	0.36	0.52	0.42	0.69	0.84	0.24	0.61	0.86	-0.13	0.65	0.05	0.56	0.22	0.02	0.32	0.51	0.48	-0.11	0.75	0.44
EIF5B	2	99337371	0.45	0.41	0.57	0.58	0.03	0.56	0.29	0.62	0.39	0.37	0.09	0.36	0.62	0.16	0.73	0.32	0.78	0.1	0.8	0.18	0.39	-0.13	0.88	0.59	0.01	0.58	0.43	0.36	0.52	0.4	0.68	0.83	0.23	0.61	0.86	-0.14	0.64	0.05	0.55	0.21	0.02	0.33	0.49	0.47	-0.12	0.74	0.43
REV1	2	99400475	0.45	0.41	0.57	0.58	0.03	0.55	0.29	0.61	0.38	0.36	0.1	0.35	0.62	0.15	0.72	0.32	0.77	0.09	0.79	0.18	0.39	-0.14	0.88	0.58	0.01	0.57	0.43	0.36	0.51	0.39	0.68	0.82	0.23	0.61	0.86	-0.15	0.64	0.05	0.54	0.21	0.01	0.33	0.49	0.47	-0.12	0.73	0.42
CHST10	2	100391860	0.43	0.4	0.57	0.58	0.03	0.53	0.3	0.6	0.38	0.35	0.1	0.34	0.61	0.14	0.72	0.31	0.77	0.09	0.79	0.17	0.39	-0.15	0.88	0.57	0.01	0.56	0.42	0.36	0.51	0.37	0.68	0.8	0.22	0.61	0.85	-0.16	0.64	0.05	0.54	0.21	0.01	0.34	0.47	0.46	-0.13	0.73	0.41
PDCL3	2	100562993	0.42	0.38	0.57	0.58	0.03	0.52	0.3	0.59	0.38	0.34	0.1	0.32	0.61	0.14	0.71	0.31	0.77	0.08	0.79	0.16	0.39	-0.17	0.87	0.56	0.01	0.54	0.41	0.36	0.51	0.35	0.68	0.78	0.22	0.61	0.85	-0.18	0.63	0.05	0.54	0.2	0	0.35	0.46	0.45	-0.14	0.72	0.4
RPL31	2	101002229	0.41	0.37	0.57	0.58	0.03	0.5	0.31	0.58	0.38	0.34	0.1	0.31	0.6	0.13	0.71	0.3	0.78	0.08	0.79	0.16	0.38	-0.18	0.87	0.54	0.01	0.53	0.4	0.37	0.51	0.33	0.69	0.77	0.21	0.62	0.85	-0.18	0.63	0.05	0.54	0.2	0	0.36	0.45	0.45	-0.15	0.72	0.39
RNF149	2	101271219	0.39	0.36	0.56	0.59	0.03	0.49	0.31	0.57	0.38	0.32	0.1	0.3	0.59	0.13	0.7	0.3	0.78	0.08	0.78	0.16	0.38	-0.19	0.86	0.53	0.01	0.52	0.4	0.37	0.51	0.32	0.69	0.75	0.21	0.62	0.84	-0.19	0.63	0.05	0.54	0.19	-0.01	0.37	0.43	0.44	-0.16	0.72	0.37
MAP4K4	2	101696850	0.38	0.35	0.56	0.59	0.03	0.47	0.32	0.56	0.39	0.31	0.1	0.29	0.59	0.13	0.7	0.3	0.78	0.07	0.78	0.16	0.38	-0.2	0.86	0.52	0.01	0.51	0.39	0.37	0.51	0.3	0.69	0.74	0.2	0.62	0.84	-0.2	0.63	0.05	0.54	0.18	-0.01	0.37	0.42	0.44	-0.16	0.72	0.36
MRPS9	2	105038069	0.36	0.34	0.57	0.6	0.03	0.46	0.32	0.55	0.39	0.31	0.1	0.28	0.58	0.13	0.7	0.3	0.79	0.07	0.78	0.17	0.38	-0.21	0.86	0.51	0.01	0.5	0.38	0.38	0.51	0.28	0.7	0.73	0.19	0.63	0.84	-0.2	0.63	0.05	0.54	0.17	-0.02	0.38	0.42	0.43	-0.17	0.73	0.35
C2orf49	2	105337532	0.35	0.32	0.57	0.6	0.03	0.44	0.33	0.54	0.4	0.3	0.1	0.26	0.58	0.13	0.7	0.3	0.8	0.06	0.78	0.17	0.38	-0.22	0.85	0.5	0.01	0.49	0.38	0.38	0.51	0.27	0.7	0.72	0.18	0.63	0.84	-0.2	0.62	0.05	0.55	0.17	-0.02	0.38	0.41	0.42	-0.18	0.73	0.34
UXS1	2	106093303	0.33	0.31	0.57	0.6	0.03	0.43	0.34	0.53	0.4	0.3	0.1	0.25	0.57	0.13	0.7	0.29	0.8	0.05	0.77	0.17	0.38	-0.23	0.84	0.5	0.01	0.48	0.38	0.39	0.51	0.25	0.7	0.71	0.17	0.63	0.84	-0.2	0.62	0.05	0.55	0.16	-0.03	0.38	0.4	0.42	-0.19	0.73	0.33
ST6GAL2	2	106801600	0.32	0.29	0.57	0.6	0.03	0.41	0.35	0.53	0.4	0.29	0.1	0.24	0.56	0.13	0.7	0.29	0.81	0.05	0.77	0.17	0.39	-0.24	0.84	0.49	0.01	0.47	0.37	0.4	0.52	0.23	0.7	0.69	0.17	0.63	0.84	-0.21	0.61	0.05	0.55	0.16	-0.03	0.38	0.39	0.42	-0.2	0.73	0.33
GCC2	2	108449191	0.28	0.26	0.57	0.61	0.02	0.38	0.36	0.51	0.4	0.28	0.09	0.21	0.54	0.13	0.7	0.29	0.82	0.03	0.75	0.17	0.38	-0.27	0.81	0.48	-0.01	0.44	0.36	0.4	0.52	0.19	0.69	0.66	0.15	0.62	0.83	-0.22	0.6	0.04	0.55	0.14	-0.05	0.37	0.36	0.4	-0.22	0.73	0.3
LIMS1	2	108534355	0.26	0.24	0.57	0.61	0.01	0.36	0.37	0.5	0.4	0.27	0.08	0.2	0.54	0.13	0.7	0.29	0.82	0.03	0.74	0.17	0.38	-0.27	0.8	0.48	-0.01	0.42	0.35	0.4	0.52	0.18	0.69	0.65	0.14	0.62	0.82	-0.22	0.59	0.03	0.55	0.13	-0.05	0.37	0.36	0.4	-0.23	0.73	0.29
RGPD5	2	109792758	0.25	0.23	0.57	0.61	0.01	0.35	0.38	0.49	0.41	0.27	0.08	0.2	0.53	0.13	0.71	0.28	0.83	0.03	0.73	0.18	0.37	-0.28	0.79	0.47	-0.01	0.41	0.35	0.4	0.52	0.17	0.68	0.64	0.13	0.62	0.82	-0.22	0.59	0.03	0.56	0.12	-0.06	0.36	0.35	0.4	-0.24	0.74	0.28
MERTK	2	111898607	0.23	0.21	0.57	0.61	0	0.33	0.39	0.49	0.41	0.27	0.07	0.19	0.52	0.14	0.71	0.28	0.84	0.03	0.72	0.18	0.37	-0.28	0.79	0.47	-0.01	0.4	0.34	0.41	0.53	0.16	0.68	0.62	0.13	0.62	0.82	-0.22	0.58	0.02	0.56	0.11	-0.06	0.36	0.34	0.4	-0.25	0.74	0.27
ZC3H8	2	112211529	0.22	0.2	0.57	0.62	0	0.32	0.4	0.49	0.42	0.27	0.07	0.19	0.52	0.15	0.72	0.29	0.85	0.03	0.72	0.18	0.37	-0.29	0.78	0.48	-0.01	0.39	0.34	0.42	0.53	0.15	0.68	0.62	0.12	0.63	0.82	-0.22	0.58	0.02	0.57	0.11	-0.06	0.36	0.33	0.4	-0.26	0.75	0.27
POLR1B	2	112541915	0.21	0.19	0.57	0.63	0	0.31	0.41	0.49	0.43	0.26	0.07	0.19	0.52	0.16	0.73	0.29	0.87	0.04	0.72	0.19	0.37	-0.29	0.78	0.48	-0.01	0.38	0.33	0.42	0.54	0.15	0.69	0.61	0.11	0.63	0.82	-0.22	0.58	0.02	0.58	0.11	-0.06	0.37	0.33	0.4	-0.27	0.75	0.27
CHCHD5	2	112584240	0.19	0.18	0.57	0.64	0	0.29	0.42	0.5	0.44	0.26	0.07	0.18	0.52	0.17	0.74	0.3	0.88	0.05	0.72	0.2	0.37	-0.29	0.78	0.48	-0.01	0.38	0.33	0.43	0.55	0.15	0.69	0.6	0.11	0.64	0.83	-0.23	0.57	0.02	0.59	0.11	-0.06	0.36	0.32	0.4	-0.28	0.76	0.26
SLC20A1	2	112645939	0.18	0.17	0.57	0.64	0	0.28	0.44	0.5	0.44	0.26	0.07	0.18	0.51	0.17	0.74	0.3	0.9	0.05	0.72	0.2	0.37	-0.29	0.77	0.48	-0.01	0.36	0.33	0.43	0.55	0.14	0.69	0.58	0.1	0.64	0.83	-0.23	0.57	0.02	0.6	0.11	-0.06	0.36	0.31	0.4	-0.28	0.76	0.26
IL1B	2	112829751	0.17	0.17	0.56	0.65	0	0.27	0.46	0.5	0.45	0.26	0.08	0.17	0.51	0.17	0.75	0.3	0.91	0.05	0.72	0.2	0.37	-0.29	0.77	0.48	-0.01	0.36	0.32	0.44	0.56	0.14	0.69	0.57	0.09	0.65	0.83	-0.23	0.57	0.01	0.6	0.11	-0.06	0.36	0.31	0.41	-0.29	0.76	0.26
CBWD2	2	113437691	0.16	0.17	0.56	0.66	0	0.26	0.47	0.5	0.46	0.26	0.08	0.17	0.51	0.18	0.76	0.31	0.93	0.06	0.73	0.21	0.38	-0.29	0.77	0.49	-0.01	0.35	0.32	0.44	0.57	0.14	0.7	0.56	0.09	0.66	0.83	-0.23	0.57	0.02	0.61	0.12	-0.06	0.36	0.3	0.41	-0.29	0.77	0.25
RABL2A	2	113627229	0.16	0.17	0.56	0.68	0	0.24	0.49	0.51	0.47	0.27	0.09	0.17	0.51	0.19	0.76	0.31	0.94	0.07	0.74	0.22	0.39	-0.29	0.77	0.5	-0.01	0.35	0.33	0.45	0.57	0.14	0.7	0.56	0.09	0.67	0.83	-0.23	0.58	0.03	0.63	0.13	-0.06	0.36	0.29	0.42	-0.3	0.77	0.26
SLC35F5	2	113705011	0.16	0.17	0.56	0.69	0	0.23	0.5	0.51	0.48	0.27	0.1	0.17	0.51	0.2	0.77	0.32	0.96	0.08	0.74	0.23	0.4	-0.28	0.77	0.5	-0.01	0.34	0.33	0.46	0.58	0.14	0.71	0.55	0.09	0.68	0.83	-0.22	0.58	0.03	0.64	0.14	-0.06	0.37	0.29	0.43	-0.3	0.77	0.26
ACTR3	2	113890063	0.16	0.17	0.56	0.7	0	0.22	0.51	0.52	0.49	0.28	0.11	0.18	0.51	0.21	0.78	0.33	0.98	0.08	0.75	0.24	0.4	-0.28	0.77	0.51	-0.01	0.34	0.33	0.47	0.59	0.14	0.72	0.55	0.09	0.69	0.84	-0.22	0.58	0.04	0.66	0.15	-0.06	0.37	0.28	0.43	-0.3	0.78	0.26
DDX18	2	117814691	0.16	0.17	0.56	0.71	0	0.21	0.52	0.52	0.5	0.28	0.11	0.18	0.51	0.21	0.79	0.34	0.99	0.09	0.75	0.25	0.42	-0.27	0.77	0.51	-0.01	0.34	0.34	0.48	0.59	0.15	0.73	0.54	0.09	0.7	0.84	-0.21	0.58	0.04	0.68	0.16	-0.06	0.38	0.28	0.44	-0.3	0.78	0.26
CCDC93	2	117915478	0.16	0.17	0.56	0.71	0	0.19	0.53	0.53	0.51	0.28	0.12	0.18	0.52	0.22	0.8	0.35	1.01	0.1	0.76	0.27	0.43	-0.27	0.77	0.52	-0.01	0.34	0.34	0.49	0.6	0.15	0.74	0.54	0.09	0.71	0.84	-0.21	0.58	0.05	0.69	0.18	-0.06	0.38	0.27	0.45	-0.3	0.79	0.26
INSIG2	2	118088452	0.16	0.17	0.55	0.72	0	0.18	0.54	0.53	0.52	0.28	0.13	0.18	0.52	0.23	0.81	0.36	1.02	0.11	0.77	0.27	0.44	-0.26	0.77	0.52	-0.01	0.35	0.35	0.5	0.61	0.16	0.74	0.54	0.1	0.72	0.84	-0.2	0.58	0.05	0.7	0.19	-0.06	0.39	0.27	0.45	-0.3	0.79	0.26
DBI	2	119366921	0.16	0.17	0.55	0.72	0	0.16	0.55	0.54	0.53	0.28	0.14	0.18	0.52	0.24	0.81	0.37	1.03	0.13	0.78	0.28	0.45	-0.26	0.77	0.53	-0.01	0.35	0.35	0.51	0.62	0.17	0.75	0.53	0.1	0.73	0.85	-0.2	0.58	0.06	0.72	0.2	-0.06	0.39	0.26	0.46	-0.3	0.8	0.26
TMEM177	2	119679167	0.17	0.18	0.55	0.73	0	0.15	0.56	0.54	0.54	0.28	0.14	0.19	0.52	0.25	0.82	0.38	1.04	0.14	0.79	0.29	0.46	-0.26	0.78	0.53	-0.01	0.35	0.36	0.53	0.63	0.18	0.75	0.53	0.1	0.74	0.85	-0.19	0.58	0.06	0.73	0.21	-0.06	0.4	0.26	0.46	-0.3	0.8	0.26
EPB41L5	2	120013077	0.17	0.18	0.55	0.74	0	0.14	0.57	0.55	0.56	0.28	0.15	0.19	0.53	0.27	0.83	0.38	1.05	0.15	0.79	0.3	0.48	-0.26	0.78	0.53	-0.01	0.36	0.37	0.54	0.64	0.19	0.75	0.53	0.1	0.75	0.86	-0.19	0.58	0.07	0.74	0.22	-0.06	0.41	0.25	0.46	-0.3	0.81	0.26
RALB	2	120240064	0.17	0.19	0.54	0.74	0	0.13	0.57	0.55	0.57	0.28	0.16	0.19	0.53	0.28	0.83	0.39	1.05	0.16	0.8	0.31	0.49	-0.26	0.78	0.54	-0.01	0.37	0.38	0.56	0.64	0.21	0.76	0.53	0.1	0.76	0.86	-0.19	0.58	0.07	0.75	0.24	-0.06	0.41	0.25	0.46	-0.3	0.82	0.26
CLASP1	2	121337776	0.17	0.2	0.54	0.75	0	0.12	0.58	0.56	0.59	0.28	0.16	0.19	0.54	0.29	0.84	0.39	1.06	0.17	0.81	0.31	0.51	-0.26	0.78	0.54	-0.01	0.37	0.39	0.57	0.65	0.22	0.76	0.52	0.1	0.77	0.87	-0.18	0.58	0.07	0.76	0.25	-0.06	0.42	0.25	0.46	-0.3	0.82	0.26
TSN	2	121737103	0.16	0.2	0.54	0.76	0	0.11	0.59	0.56	0.61	0.28	0.16	0.19	0.54	0.3	0.84	0.4	1.06	0.19	0.82	0.32	0.52	-0.26	0.79	0.55	-0.01	0.38	0.39	0.59	0.66	0.23	0.76	0.52	0.1	0.79	0.87	-0.18	0.57	0.06	0.77	0.27	-0.06	0.43	0.25	0.46	-0.3	0.82	0.26
CNTNAP5	2	124025287	0.16	0.22	0.53	0.77	0	0.1	0.59	0.57	0.62	0.28	0.16	0.19	0.55	0.31	0.84	0.4	1.07	0.2	0.83	0.33	0.53	-0.25	0.79	0.55	-0.01	0.39	0.41	0.6	0.67	0.24	0.76	0.52	0.11	0.8	0.87	-0.17	0.57	0.06	0.78	0.28	-0.06	0.44	0.24	0.47	-0.29	0.83	0.27
BIN1	2	127048027	0.16	0.22	0.52	0.78	0	0.08	0.6	0.57	0.63	0.28	0.16	0.19	0.55	0.31	0.85	0.4	1.07	0.21	0.84	0.34	0.53	-0.25	0.8	0.55	-0.01	0.39	0.41	0.61	0.68	0.24	0.76	0.52	0.11	0.81	0.88	-0.17	0.57	0.06	0.79	0.29	-0.06	0.44	0.24	0.47	-0.29	0.83	0.27
ERCC3	2	127257290	0.17	0.23	0.52	0.78	0	0.07	0.6	0.58	0.65	0.28	0.16	0.2	0.56	0.33	0.85	0.4	1.07	0.23	0.85	0.35	0.54	-0.23	0.81	0.55	-0.01	0.4	0.42	0.62	0.69	0.25	0.76	0.52	0.12	0.83	0.88	-0.16	0.57	0.06	0.8	0.3	-0.06	0.45	0.24	0.47	-0.29	0.83	0.28
IWS1	2	127436207	0.17	0.23	0.52	0.79	0	0.06	0.61	0.59	0.67	0.29	0.17	0.2	0.56	0.34	0.86	0.41	1.07	0.24	0.86	0.36	0.55	-0.22	0.81	0.56	-0.01	0.41	0.43	0.63	0.7	0.26	0.76	0.52	0.12	0.85	0.89	-0.16	0.57	0.06	0.81	0.31	-0.06	0.46	0.24	0.48	-0.28	0.83	0.28
LIMS2	2	127638381	0.18	0.25	0.51	0.8	0	0.05	0.62	0.6	0.68	0.29	0.17	0.21	0.57	0.36	0.86	0.41	1.08	0.26	0.87	0.37	0.57	-0.2	0.82	0.56	-0.01	0.42	0.44	0.65	0.71	0.26	0.76	0.52	0.13	0.87	0.9	-0.15	0.57	0.07	0.82	0.32	-0.05	0.47	0.24	0.48	-0.27	0.83	0.29
GPR17	2	127645864	0.18	0.24	0.52	0.8	0	0.05	0.62	0.61	0.69	0.29	0.17	0.21	0.57	0.37	0.87	0.42	1.08	0.27	0.88	0.37	0.57	-0.19	0.82	0.57	-0.01	0.43	0.44	0.65	0.71	0.26	0.76	0.52	0.12	0.88	0.9	-0.15	0.57	0.07	0.82	0.33	-0.05	0.48	0.23	0.48	-0.27	0.83	0.29
WDR33	2	127701027	0.18	0.25	0.52	0.81	0	0.04	0.63	0.61	0.7	0.29	0.17	0.21	0.57	0.39	0.87	0.43	1.08	0.28	0.89	0.38	0.58	-0.18	0.82	0.57	-0.01	0.43	0.45	0.66	0.72	0.26	0.76	0.52	0.12	0.89	0.91	-0.14	0.57	0.08	0.83	0.34	-0.04	0.48	0.23	0.48	-0.27	0.83	0.3
POLR2D	2	127843553	0.19	0.25	0.52	0.82	0	0.03	0.64	0.61	0.7	0.3	0.17	0.21	0.58	0.41	0.87	0.44	1.08	0.3	0.9	0.4	0.59	-0.16	0.83	0.57	-0.01	0.45	0.46	0.67	0.72	0.26	0.76	0.51	0.13	0.9	0.91	-0.13	0.57	0.08	0.83	0.35	-0.04	0.49	0.22	0.49	-0.26	0.82	0.31
AMMECR1L	2	127861630	0.2	0.26	0.52	0.82	0	0.02	0.65	0.61	0.71	0.3	0.17	0.22	0.58	0.42	0.87	0.45	1.08	0.32	0.91	0.41	0.6	-0.15	0.83	0.58	-0.01	0.46	0.46	0.69	0.73	0.25	0.75	0.51	0.14	0.9	0.91	-0.13	0.56	0.09	0.84	0.35	-0.03	0.5	0.21	0.49	-0.25	0.82	0.31
SAP130	2	127941217	0.2	0.27	0.52	0.83	0	0.02	0.66	0.61	0.71	0.32	0.17	0.23	0.59	0.44	0.87	0.46	1.08	0.34	0.92	0.43	0.61	-0.13	0.83	0.58	-0.01	0.47	0.47	0.7	0.74	0.25	0.75	0.51	0.14	0.9	0.91	-0.12	0.56	0.09	0.85	0.36	-0.03	0.51	0.21	0.49	-0.25	0.82	0.32
UGGT1	2	128091200	0.21	0.28	0.53	0.84	0	0.01	0.67	0.61	0.72	0.33	0.18	0.24	0.59	0.46	0.88	0.47	1.08	0.35	0.93	0.44	0.62	-0.12	0.83	0.59	-0.01	0.48	0.48	0.71	0.74	0.26	0.75	0.51	0.15	0.9	0.92	-0.11	0.56	0.1	0.86	0.36	-0.02	0.52	0.2	0.49	-0.24	0.81	0.33
SMPD4	2	130151392	0.22	0.29	0.53	0.86	0	0.01	0.68	0.62	0.72	0.34	0.19	0.25	0.6	0.48	0.88	0.48	1.07	0.38	0.94	0.46	0.64	-0.1	0.84	0.59	-0.01	0.51	0.49	0.73	0.76	0.26	0.75	0.52	0.15	0.9	0.91	-0.1	0.55	0.11	0.86	0.37	-0.02	0.53	0.19	0.49	-0.23	0.81	0.34
MZT2B	2	130181737	0.23	0.3	0.53	0.86	0	0	0.68	0.62	0.73	0.35	0.19	0.26	0.6	0.49	0.89	0.49	1.08	0.39	0.95	0.47	0.64	-0.09	0.84	0.6	-0.01	0.52	0.5	0.74	0.76	0.27	0.75	0.52	0.16	0.9	0.92	-0.1	0.56	0.11	0.87	0.37	-0.01	0.54	0.19	0.5	-0.23	0.81	0.35
CCDC115	2	130337933	0.24	0.31	0.54	0.87	0	0	0.69	0.63	0.73	0.35	0.19	0.27	0.61	0.51	0.89	0.5	1.08	0.41	0.96	0.49	0.65	-0.08	0.84	0.61	-0.01	0.53	0.51	0.75	0.78	0.28	0.74	0.52	0.16	0.9	0.91	-0.09	0.55	0.11	0.88	0.37	-0.01	0.55	0.18	0.5	-0.22	0.81	0.36
IMP4	2	130342877	0.25	0.32	0.54	0.88	0	0	0.7	0.63	0.73	0.36	0.19	0.27	0.61	0.52	0.9	0.51	1.07	0.43	0.96	0.5	0.66	-0.06	0.85	0.61	-0.01	0.55	0.52	0.77	0.78	0.28	0.74	0.52	0.17	0.9	0.91	-0.09	0.55	0.11	0.88	0.38	0	0.55	0.18	0.5	-0.21	0.81	0.37
ARHGEF4	2	130836916	0.27	0.33	0.54	0.89	0	0	0.7	0.64	0.73	0.37	0.2	0.28	0.62	0.54	0.9	0.51	1.07	0.44	0.96	0.52	0.66	-0.05	0.85	0.61	-0.01	0.56	0.53	0.78	0.79	0.29	0.74	0.52	0.17	0.9	0.91	-0.08	0.55	0.11	0.89	0.38	0	0.56	0.18	0.51	-0.2	0.8	0.38
FAM168B	2	131047876	0.28	0.34	0.54	0.9	0	0	0.7	0.64	0.73	0.38	0.21	0.29	0.62	0.55	0.91	0.52	1.06	0.46	0.96	0.53	0.67	-0.03	0.85	0.62	-0.01	0.58	0.54	0.79	0.79	0.3	0.73	0.53	0.17	0.89	0.91	-0.07	0.55	0.11	0.89	0.38	0	0.56	0.18	0.51	-0.19	0.8	0.39
PLEKHB2	2	131104847	0.29	0.35	0.54	0.9	0	0	0.71	0.64	0.74	0.4	0.22	0.29	0.62	0.57	0.91	0.52	1.06	0.48	0.97	0.54	0.67	-0.02	0.86	0.62	-0.01	0.59	0.54	0.8	0.8	0.3	0.72	0.53	0.17	0.89	0.9	-0.07	0.55	0.11	0.9	0.38	0	0.57	0.18	0.51	-0.18	0.79	0.39
MZT2A	2	131464900	0.31	0.36	0.54	0.91	0	0	0.71	0.65	0.74	0.41	0.23	0.3	0.63	0.58	0.92	0.52	1.05	0.49	0.97	0.54	0.68	-0.01	0.86	0.62	-0.01	0.6	0.55	0.8	0.8	0.31	0.72	0.54	0.17	0.88	0.9	-0.06	0.55	0.12	0.9	0.38	0	0.57	0.18	0.51	-0.17	0.78	0.39
LYPD1	2	132643286	0.32	0.37	0.54	0.91	0	0	0.71	0.66	0.73	0.42	0.24	0.31	0.63	0.6	0.92	0.52	1.04	0.51	0.97	0.55	0.68	0	0.86	0.62	-0.01	0.61	0.56	0.81	0.81	0.32	0.71	0.55	0.17	0.87	0.9	-0.05	0.55	0.12	0.9	0.39	0	0.57	0.18	0.51	-0.16	0.78	0.4
TMEM163	2	134455759	0.33	0.39	0.54	0.92	0	0	0.71	0.66	0.73	0.42	0.25	0.31	0.63	0.61	0.92	0.52	1.03	0.53	0.96	0.55	0.69	0.01	0.87	0.63	-0.01	0.62	0.57	0.82	0.81	0.33	0.71	0.55	0.17	0.86	0.89	-0.04	0.54	0.13	0.9	0.4	0	0.57	0.18	0.51	-0.15	0.77	0.4
CCNT2	2	134918235	0.34	0.4	0.54	0.92	0	0	0.71	0.67	0.73	0.44	0.26	0.32	0.63	0.61	0.93	0.52	1.02	0.54	0.96	0.56	0.69	0.02	0.87	0.63	-0.01	0.62	0.57	0.83	0.82	0.34	0.7	0.56	0.17	0.85	0.89	-0.04	0.54	0.13	0.9	0.41	0	0.57	0.19	0.51	-0.15	0.76	0.41
RAB3GAP1	2	135052292	0.36	0.41	0.54	0.92	0	0.01	0.72	0.68	0.72	0.45	0.28	0.33	0.63	0.62	0.93	0.53	1.01	0.56	0.96	0.56	0.69	0.03	0.87	0.63	-0.01	0.63	0.58	0.83	0.82	0.35	0.7	0.56	0.17	0.85	0.89	-0.03	0.53	0.14	0.9	0.42	0	0.57	0.19	0.51	-0.14	0.75	0.42
R3HDM1	2	135531455	0.37	0.42	0.53	0.93	0.01	0.02	0.72	0.69	0.72	0.45	0.29	0.33	0.63	0.62	0.93	0.52	1	0.58	0.96	0.57	0.69	0.03	0.87	0.63	-0.01	0.63	0.58	0.83	0.82	0.36	0.69	0.56	0.17	0.84	0.88	-0.03	0.52	0.15	0.89	0.42	0	0.57	0.19	0.51	-0.13	0.73	0.42
UBXN4	2	135741734	0.39	0.44	0.53	0.93	0.01	0.03	0.72	0.69	0.72	0.46	0.3	0.34	0.63	0.62	0.93	0.53	0.99	0.59	0.96	0.57	0.69	0.04	0.87	0.62	-0.01	0.63	0.59	0.84	0.82	0.37	0.69	0.57	0.17	0.83	0.88	-0.03	0.51	0.15	0.89	0.43	0	0.57	0.18	0.51	-0.12	0.72	0.43
MCM6	2	135839626	0.4	0.45	0.53	0.94	0.02	0.03	0.72	0.7	0.71	0.46	0.32	0.35	0.64	0.63	0.92	0.53	0.98	0.61	0.96	0.58	0.69	0.04	0.88	0.62	-0.01	0.63	0.6	0.85	0.82	0.38	0.68	0.57	0.17	0.82	0.88	-0.03	0.5	0.16	0.88	0.44	0	0.58	0.18	0.5	-0.11	0.71	0.43
CXCR4	2	136114349	0.42	0.47	0.53	0.94	0.03	0.04	0.72	0.7	0.71	0.46	0.33	0.36	0.64	0.63	0.92	0.53	0.97	0.62	0.96	0.58	0.69	0.05	0.88	0.61	0	0.64	0.6	0.85	0.82	0.39	0.68	0.57	0.17	0.81	0.87	-0.02	0.48	0.16	0.87	0.44	0	0.58	0.19	0.5	-0.1	0.7	0.44
HNMT	2	137964020	0.44	0.48	0.53	0.95	0.05	0.05	0.72	0.71	0.71	0.47	0.35	0.37	0.64	0.64	0.92	0.53	0.96	0.64	0.96	0.59	0.7	0.06	0.88	0.61	0.01	0.64	0.61	0.87	0.83	0.41	0.68	0.58	0.17	0.81	0.88	-0.02	0.47	0.17	0.87	0.46	0	0.59	0.19	0.5	-0.09	0.69	0.45
LRP1B	2	140231423	0.46	0.5	0.53	0.96	0.06	0.06	0.72	0.72	0.71	0.47	0.37	0.38	0.65	0.65	0.92	0.54	0.95	0.65	0.97	0.6	0.7	0.06	0.89	0.61	0.02	0.65	0.62	0.88	0.83	0.42	0.68	0.59	0.17	0.8	0.87	-0.01	0.46	0.18	0.86	0.47	0	0.59	0.2	0.5	-0.07	0.68	0.46
GTDC1	2	143938068	0.47	0.52	0.53	0.96	0.07	0.07	0.72	0.73	0.7	0.48	0.39	0.39	0.66	0.65	0.92	0.54	0.94	0.66	0.97	0.61	0.7	0.07	0.89	0.6	0.02	0.65	0.63	0.89	0.83	0.43	0.68	0.59	0.17	0.8	0.87	-0.01	0.45	0.18	0.86	0.48	0	0.6	0.2	0.5	-0.05	0.67	0.47
ZEB2	2	144364364	0.49	0.53	0.54	0.97	0.08	0.08	0.72	0.74	0.7	0.48	0.4	0.39	0.66	0.65	0.92	0.55	0.92	0.67	0.98	0.62	0.71	0.08	0.9	0.6	0.03	0.65	0.64	0.9	0.83	0.44	0.68	0.59	0.18	0.79	0.87	-0.01	0.45	0.19	0.85	0.49	0	0.6	0.2	0.5	-0.04	0.66	0.47
ACVR2A	2	147844517	0.51	0.56	0.55	0.98	0.1	0.09	0.72	0.74	0.7	0.48	0.43	0.39	0.67	0.65	0.91	0.54	0.9	0.69	0.98	0.64	0.71	0.08	0.91	0.59	0.04	0.65	0.65	0.91	0.83	0.45	0.67	0.6	0.19	0.78	0.87	-0.01	0.43	0.19	0.84	0.5	0	0.61	0.21	0.49	-0.01	0.66	0.48
ORC4	2	147930396	0.53	0.58	0.55	0.99	0.11	0.1	0.72	0.74	0.7	0.49	0.44	0.4	0.67	0.66	0.91	0.54	0.89	0.7	0.99	0.65	0.71	0.09	0.91	0.58	0.04	0.65	0.66	0.91	0.83	0.46	0.67	0.6	0.19	0.78	0.86	-0.01	0.43	0.2	0.83	0.51	0	0.61	0.21	0.49	0	0.65	0.48
MBD5	2	148021011	0.54	0.59	0.55	0.99	0.11	0.1	0.72	0.74	0.7	0.49	0.45	0.4	0.67	0.66	0.9	0.54	0.88	0.7	0.99	0.66	0.71	0.1	0.91	0.58	0.04	0.65	0.66	0.92	0.83	0.46	0.67	0.61	0.2	0.77	0.86	-0.01	0.43	0.2	0.83	0.52	0	0.61	0.21	0.49	0.01	0.64	0.49
EPC2	2	148644440	0.55	0.6	0.56	1	0.13	0.11	0.72	0.74	0.7	0.49	0.47	0.4	0.67	0.66	0.9	0.54	0.86	0.71	0.99	0.66	0.71	0.1	0.91	0.57	0.05	0.65	0.67	0.92	0.84	0.47	0.66	0.61	0.2	0.77	0.86	0	0.42	0.2	0.82	0.53	0	0.61	0.21	0.49	0.02	0.64	0.49
KIF5C	2	148875227	0.57	0.61	0.57	1.01	0.14	0.12	0.72	0.74	0.7	0.49	0.48	0.41	0.67	0.67	0.9	0.54	0.85	0.72	0.99	0.68	0.71	0.11	0.91	0.57	0.06	0.65	0.68	0.93	0.84	0.48	0.66	0.62	0.21	0.76	0.85	0	0.41	0.21	0.82	0.54	0	0.62	0.22	0.49	0.03	0.64	0.49
MMADHC	2	149569637	0.58	0.62	0.58	1.01	0.15	0.13	0.72	0.75	0.7	0.49	0.49	0.41	0.68	0.67	0.9	0.54	0.83	0.73	1	0.69	0.71	0.11	0.92	0.57	0.06	0.66	0.69	0.94	0.84	0.49	0.66	0.63	0.22	0.76	0.85	0	0.41	0.21	0.81	0.55	0	0.62	0.23	0.48	0.03	0.64	0.5
RND3	2	150468195	0.59	0.62	0.58	1.01	0.16	0.14	0.72	0.74	0.7	0.49	0.5	0.41	0.68	0.67	0.89	0.54	0.81	0.74	0.99	0.7	0.71	0.11	0.92	0.56	0.06	0.66	0.69	0.94	0.84	0.5	0.65	0.63	0.22	0.75	0.84	0	0.4	0.2	0.8	0.55	0	0.62	0.23	0.48	0.04	0.64	0.5
RIF1	2	151409883	0.6	0.63	0.59	1.01	0.17	0.15	0.72	0.74	0.7	0.49	0.51	0.41	0.68	0.66	0.89	0.54	0.79	0.75	0.99	0.7	0.7	0.11	0.93	0.55	0.06	0.66	0.7	0.95	0.84	0.5	0.65	0.64	0.22	0.75	0.83	0	0.38	0.2	0.79	0.55	0	0.62	0.24	0.48	0.04	0.63	0.5
ARL5A	2	151788984	0.6	0.63	0.59	1.01	0.18	0.16	0.71	0.74	0.7	0.49	0.51	0.42	0.68	0.66	0.89	0.54	0.77	0.75	0.99	0.71	0.69	0.11	0.93	0.54	0.06	0.66	0.7	0.95	0.84	0.51	0.64	0.64	0.22	0.75	0.82	0	0.37	0.19	0.78	0.56	0	0.62	0.24	0.48	0.05	0.63	0.5
STAM2	2	152116801	0.61	0.64	0.6	1.02	0.19	0.16	0.71	0.74	0.7	0.5	0.52	0.42	0.67	0.66	0.89	0.53	0.75	0.76	0.99	0.72	0.69	0.11	0.94	0.53	0.07	0.66	0.71	0.96	0.84	0.52	0.64	0.64	0.22	0.75	0.81	0	0.35	0.19	0.76	0.56	0	0.62	0.24	0.48	0.05	0.62	0.5
FMNL2	2	152335174	0.61	0.64	0.61	1.02	0.2	0.17	0.71	0.74	0.7	0.5	0.52	0.42	0.67	0.65	0.89	0.53	0.73	0.77	0.99	0.73	0.68	0.11	0.94	0.52	0.07	0.66	0.72	0.96	0.84	0.53	0.63	0.64	0.21	0.75	0.8	0	0.34	0.18	0.75	0.57	0	0.61	0.24	0.48	0.05	0.62	0.5
PRPF40A	2	152651593	0.61	0.64	0.62	1.03	0.22	0.18	0.72	0.74	0.7	0.51	0.53	0.43	0.66	0.64	0.89	0.53	0.71	0.77	0.99	0.73	0.66	0.11	0.95	0.52	0.07	0.65	0.72	0.96	0.84	0.55	0.63	0.65	0.2	0.76	0.79	0	0.32	0.18	0.73	0.57	0	0.6	0.25	0.49	0.04	0.61	0.49
ARL6IP6	2	152717893	0.61	0.65	0.62	1.04	0.23	0.19	0.72	0.74	0.69	0.51	0.53	0.43	0.66	0.64	0.88	0.52	0.7	0.77	0.99	0.73	0.66	0.11	0.95	0.51	0.08	0.65	0.72	0.96	0.84	0.55	0.62	0.64	0.2	0.75	0.79	0	0.31	0.18	0.72	0.57	0	0.6	0.25	0.49	0.05	0.6	0.49
GALNT13	2	153871922	0.61	0.65	0.63	1.05	0.25	0.2	0.72	0.73	0.69	0.52	0.54	0.43	0.65	0.64	0.89	0.52	0.67	0.77	0.99	0.74	0.63	0.11	0.96	0.51	0.08	0.65	0.73	0.96	0.84	0.57	0.62	0.65	0.18	0.76	0.77	0	0.29	0.18	0.7	0.58	0	0.59	0.26	0.5	0.05	0.59	0.5
NR4A2	2	156324437	0.61	0.64	0.64	1.05	0.26	0.21	0.73	0.73	0.69	0.52	0.54	0.44	0.65	0.63	0.89	0.52	0.66	0.77	0.99	0.74	0.62	0.11	0.97	0.51	0.08	0.64	0.74	0.96	0.84	0.57	0.62	0.65	0.18	0.76	0.76	0	0.27	0.18	0.69	0.58	0	0.58	0.27	0.5	0.05	0.58	0.5
GPD2	2	156435290	0.62	0.64	0.64	1.06	0.28	0.22	0.73	0.73	0.69	0.53	0.55	0.44	0.65	0.63	0.89	0.52	0.65	0.78	1	0.75	0.61	0.11	0.97	0.51	0.08	0.64	0.74	0.96	0.84	0.58	0.62	0.66	0.18	0.76	0.75	0	0.26	0.18	0.68	0.58	0	0.58	0.28	0.51	0.05	0.58	0.51
PKP4	2	158456964	0.62	0.64	0.66	1.07	0.3	0.24	0.74	0.73	0.7	0.55	0.57	0.45	0.64	0.63	0.89	0.52	0.64	0.78	1	0.76	0.6	0.11	0.98	0.51	0.1	0.64	0.75	0.95	0.83	0.6	0.62	0.67	0.17	0.77	0.74	0.01	0.24	0.2	0.67	0.59	0	0.57	0.29	0.52	0.05	0.58	0.52
TANC1	2	158968640	0.63	0.64	0.67	1.07	0.31	0.24	0.75	0.73	0.7	0.55	0.58	0.45	0.64	0.63	0.9	0.53	0.63	0.78	1	0.77	0.59	0.11	0.99	0.51	0.1	0.64	0.76	0.95	0.83	0.62	0.63	0.68	0.17	0.78	0.73	0.02	0.23	0.2	0.67	0.6	0	0.57	0.3	0.52	0.05	0.58	0.53
WDSUB1	2	159235793	0.63	0.64	0.68	1.08	0.32	0.25	0.76	0.73	0.7	0.56	0.59	0.46	0.63	0.62	0.9	0.53	0.62	0.78	1	0.77	0.59	0.11	0.99	0.52	0.11	0.64	0.77	0.95	0.83	0.63	0.63	0.69	0.17	0.78	0.72	0.02	0.22	0.21	0.67	0.61	0	0.57	0.3	0.53	0.05	0.58	0.53
BAZ2B	2	159318979	0.63	0.64	0.69	1.08	0.34	0.26	0.76	0.72	0.7	0.56	0.6	0.46	0.63	0.62	0.91	0.53	0.62	0.78	1	0.78	0.58	0.11	1	0.52	0.11	0.64	0.77	0.95	0.83	0.65	0.64	0.7	0.17	0.78	0.71	0.03	0.22	0.21	0.66	0.61	0	0.56	0.31	0.53	0.05	0.58	0.53
TANK	2	161136908	0.63	0.64	0.7	1.09	0.35	0.27	0.77	0.72	0.7	0.57	0.61	0.47	0.63	0.61	0.91	0.54	0.61	0.77	1	0.79	0.58	0.1	1	0.52	0.12	0.64	0.78	0.95	0.84	0.66	0.64	0.71	0.17	0.79	0.7	0.03	0.21	0.21	0.66	0.62	0	0.56	0.32	0.54	0.05	0.58	0.54
PSMD14	2	161308425	0.63	0.64	0.71	1.09	0.36	0.28	0.78	0.72	0.71	0.57	0.62	0.47	0.63	0.6	0.91	0.54	0.6	0.77	1	0.8	0.58	0.1	1.01	0.52	0.13	0.64	0.79	0.96	0.84	0.68	0.65	0.72	0.16	0.79	0.69	0.04	0.21	0.21	0.65	0.62	0	0.56	0.33	0.54	0.05	0.58	0.55
SLC4A10	2	161424332	0.63	0.64	0.72	1.1	0.37	0.29	0.78	0.72	0.71	0.58	0.62	0.48	0.63	0.59	0.92	0.55	0.6	0.77	1	0.8	0.57	0.09	1.02	0.52	0.13	0.64	0.79	0.96	0.84	0.7	0.65	0.73	0.16	0.8	0.68	0.04	0.2	0.21	0.65	0.63	0	0.55	0.34	0.54	0.05	0.59	0.55
KCNH7	2	162371407	0.63	0.64	0.73	1.1	0.39	0.31	0.79	0.72	0.72	0.58	0.63	0.49	0.62	0.58	0.92	0.55	0.6	0.76	1	0.81	0.57	0.09	1.03	0.52	0.14	0.63	0.79	0.95	0.85	0.71	0.66	0.75	0.16	0.8	0.67	0.04	0.2	0.21	0.65	0.63	0	0.55	0.35	0.55	0.05	0.59	0.55
SCN3A	2	165087522	0.62	0.64	0.74	1.11	0.41	0.32	0.79	0.73	0.73	0.59	0.64	0.5	0.63	0.55	0.94	0.55	0.6	0.75	1	0.81	0.57	0.08	1.04	0.52	0.16	0.63	0.79	0.95	0.85	0.75	0.66	0.76	0.17	0.82	0.67	0.04	0.2	0.2	0.66	0.64	0	0.54	0.38	0.55	0.04	0.61	0.56
SCN2A	2	165194993	0.62	0.64	0.75	1.11	0.41	0.33	0.79	0.73	0.73	0.59	0.64	0.5	0.63	0.54	0.94	0.55	0.6	0.75	1	0.82	0.57	0.08	1.04	0.52	0.16	0.63	0.8	0.95	0.85	0.76	0.66	0.77	0.16	0.82	0.66	0.04	0.2	0.2	0.65	0.64	0	0.54	0.39	0.55	0.05	0.61	0.56
CSRNP3	2	165469647	0.62	0.65	0.75	1.12	0.43	0.34	0.78	0.74	0.74	0.6	0.65	0.5	0.63	0.52	0.95	0.55	0.6	0.74	1	0.82	0.57	0.07	1.06	0.52	0.17	0.63	0.8	0.94	0.84	0.78	0.67	0.78	0.17	0.82	0.66	0.04	0.19	0.19	0.65	0.65	0	0.54	0.4	0.56	0.05	0.62	0.56
TTC21B	2	165857475	0.61	0.65	0.76	1.12	0.44	0.36	0.79	0.74	0.74	0.6	0.66	0.51	0.63	0.51	0.96	0.56	0.6	0.73	1	0.82	0.57	0.07	1.06	0.52	0.18	0.62	0.8	0.94	0.84	0.8	0.67	0.79	0.17	0.83	0.66	0.04	0.19	0.19	0.65	0.66	0	0.53	0.42	0.57	0.05	0.63	0.56
SCN1A	2	165984641	0.61	0.65	0.77	1.12	0.45	0.37	0.79	0.74	0.75	0.61	0.66	0.51	0.62	0.49	0.97	0.56	0.6	0.72	1	0.83	0.57	0.06	1.07	0.52	0.19	0.62	0.8	0.94	0.84	0.82	0.68	0.8	0.17	0.84	0.66	0.04	0.19	0.18	0.65	0.67	0	0.52	0.44	0.57	0.05	0.63	0.56
SPC25	2	168834132	0.6	0.66	0.78	1.13	0.47	0.38	0.79	0.74	0.75	0.61	0.67	0.52	0.62	0.48	0.98	0.57	0.61	0.71	1	0.83	0.57	0.05	1.08	0.52	0.2	0.61	0.8	0.93	0.84	0.83	0.68	0.81	0.17	0.85	0.66	0.04	0.19	0.18	0.65	0.68	0	0.52	0.46	0.58	0.05	0.64	0.56
DHRS9	2	169064789	0.6	0.67	0.79	1.13	0.48	0.39	0.79	0.74	0.76	0.62	0.67	0.53	0.62	0.47	0.99	0.57	0.61	0.69	1.01	0.84	0.57	0.05	1.09	0.52	0.2	0.61	0.8	0.93	0.83	0.85	0.69	0.82	0.17	0.86	0.66	0.04	0.19	0.17	0.65	0.68	0.01	0.51	0.47	0.58	0.05	0.65	0.56
FASTKD1	2	169528508	0.59	0.67	0.8	1.14	0.49	0.4	0.79	0.74	0.77	0.63	0.68	0.54	0.63	0.46	1	0.58	0.61	0.68	1.01	0.84	0.58	0.04	1.1	0.53	0.21	0.61	0.8	0.92	0.83	0.87	0.69	0.84	0.18	0.87	0.66	0.04	0.19	0.18	0.65	0.69	0.02	0.51	0.49	0.59	0.05	0.66	0.56
PPIG	2	169584344	0.59	0.68	0.81	1.14	0.5	0.42	0.8	0.74	0.77	0.64	0.69	0.55	0.63	0.46	1.02	0.59	0.62	0.68	1.02	0.85	0.58	0.04	1.11	0.54	0.22	0.61	0.79	0.92	0.83	0.89	0.7	0.84	0.19	0.88	0.66	0.04	0.19	0.18	0.65	0.7	0.02	0.51	0.51	0.6	0.05	0.67	0.57
PHOSPHO2	2	169694454	0.57	0.69	0.82	1.14	0.52	0.43	0.81	0.75	0.79	0.65	0.69	0.57	0.62	0.44	1.04	0.6	0.63	0.67	1.02	0.87	0.59	0.03	1.13	0.55	0.24	0.61	0.79	0.92	0.83	0.93	0.71	0.86	0.2	0.89	0.66	0.05	0.2	0.19	0.66	0.71	0.04	0.5	0.53	0.61	0.04	0.69	0.57
KLHL23	2	169694488	0.57	0.7	0.83	1.15	0.53	0.44	0.81	0.75	0.79	0.65	0.69	0.57	0.62	0.43	1.04	0.61	0.63	0.66	1.03	0.87	0.6	0.03	1.13	0.55	0.24	0.61	0.79	0.92	0.83	0.94	0.71	0.86	0.2	0.9	0.66	0.05	0.19	0.19	0.66	0.71	0.04	0.5	0.54	0.62	0.05	0.7	0.58
SSB	2	169791933	0.56	0.7	0.84	1.15	0.54	0.45	0.82	0.76	0.8	0.66	0.69	0.58	0.62	0.41	1.05	0.62	0.63	0.65	1.03	0.88	0.6	0.03	1.14	0.56	0.26	0.61	0.78	0.92	0.83	0.96	0.72	0.87	0.22	0.91	0.67	0.05	0.2	0.19	0.66	0.72	0.05	0.5	0.56	0.63	0.04	0.71	0.58
METTL5	2	169810081	0.56	0.71	0.84	1.16	0.55	0.46	0.82	0.76	0.81	0.66	0.7	0.59	0.62	0.4	1.06	0.63	0.64	0.64	1.04	0.89	0.6	0.03	1.15	0.56	0.26	0.61	0.78	0.92	0.83	0.97	0.72	0.87	0.22	0.92	0.67	0.05	0.2	0.19	0.65	0.72	0.05	0.5	0.57	0.64	0.05	0.72	0.58
GAD1	2	170813213	0.55	0.71	0.85	1.16	0.56	0.47	0.83	0.76	0.81	0.67	0.69	0.6	0.62	0.39	1.06	0.64	0.64	0.64	1.04	0.9	0.6	0.03	1.15	0.57	0.27	0.61	0.77	0.92	0.83	0.99	0.73	0.88	0.23	0.93	0.67	0.05	0.21	0.18	0.66	0.72	0.06	0.5	0.59	0.65	0.05	0.73	0.58
GORASP2	2	170928464	0.54	0.71	0.86	1.16	0.56	0.47	0.84	0.76	0.82	0.68	0.69	0.61	0.62	0.37	1.07	0.64	0.64	0.63	1.05	0.91	0.6	0.03	1.16	0.57	0.29	0.61	0.76	0.93	0.83	1	0.73	0.88	0.24	0.93	0.67	0.05	0.21	0.18	0.66	0.72	0.07	0.5	0.59	0.66	0.05	0.74	0.58
TLK1	2	170990823	0.54	0.71	0.86	1.16	0.57	0.47	0.84	0.75	0.82	0.68	0.68	0.61	0.61	0.36	1.07	0.65	0.65	0.62	1.05	0.91	0.6	0.03	1.17	0.57	0.3	0.62	0.75	0.93	0.83	1.01	0.74	0.89	0.24	0.94	0.67	0.05	0.22	0.17	0.66	0.72	0.07	0.5	0.6	0.67	0.05	0.75	0.58
DYNC1I2	2	171687409	0.53	0.71	0.87	1.16	0.57	0.47	0.85	0.75	0.82	0.69	0.68	0.62	0.61	0.35	1.08	0.66	0.65	0.61	1.06	0.92	0.6	0.03	1.18	0.58	0.31	0.62	0.75	0.93	0.83	1.02	0.75	0.9	0.25	0.95	0.67	0.06	0.23	0.17	0.67	0.71	0.08	0.5	0.61	0.68	0.05	0.76	0.57
SLC25A12	2	171783405	0.51	0.72	0.88	1.15	0.56	0.47	0.85	0.75	0.83	0.71	0.67	0.63	0.61	0.33	1.09	0.67	0.66	0.61	1.07	0.92	0.6	0.03	1.19	0.58	0.32	0.63	0.73	0.92	0.83	1.04	0.75	0.91	0.26	0.95	0.67	0.06	0.25	0.16	0.68	0.71	0.1	0.5	0.62	0.68	0.04	0.78	0.56
HAT1	2	171922448	0.5	0.72	0.89	1.16	0.57	0.47	0.86	0.75	0.83	0.71	0.66	0.64	0.61	0.33	1.1	0.67	0.66	0.6	1.07	0.93	0.6	0.03	1.2	0.59	0.33	0.63	0.73	0.92	0.84	1.05	0.75	0.91	0.27	0.95	0.67	0.07	0.25	0.15	0.68	0.71	0.1	0.49	0.63	0.69	0.05	0.79	0.56
RAPGEF4	2	172735274	0.49	0.72	0.89	1.16	0.56	0.47	0.86	0.75	0.84	0.73	0.65	0.64	0.61	0.32	1.11	0.68	0.67	0.6	1.08	0.93	0.6	0.03	1.2	0.6	0.33	0.64	0.71	0.92	0.84	1.06	0.76	0.92	0.28	0.96	0.67	0.07	0.27	0.15	0.69	0.71	0.11	0.49	0.63	0.7	0.05	0.8	0.56
SP3	2	173880850	0.48	0.72	0.89	1.15	0.55	0.47	0.86	0.74	0.84	0.74	0.64	0.64	0.61	0.3	1.11	0.68	0.67	0.59	1.08	0.93	0.6	0.03	1.21	0.61	0.33	0.64	0.7	0.91	0.84	1.07	0.76	0.92	0.28	0.96	0.67	0.07	0.28	0.15	0.7	0.71	0.12	0.49	0.64	0.7	0.04	0.81	0.54
OLA1	2	174072447	0.47	0.72	0.89	1.15	0.54	0.47	0.86	0.74	0.85	0.75	0.64	0.64	0.61	0.29	1.11	0.68	0.68	0.59	1.07	0.93	0.6	0.03	1.22	0.61	0.33	0.65	0.68	0.91	0.84	1.08	0.76	0.93	0.29	0.97	0.67	0.07	0.29	0.14	0.71	0.7	0.13	0.49	0.65	0.71	0.03	0.82	0.53
CIR1	2	174348022	0.46	0.72	0.89	1.14	0.53	0.47	0.86	0.74	0.86	0.76	0.63	0.64	0.61	0.28	1.12	0.69	0.68	0.58	1.07	0.93	0.6	0.03	1.23	0.61	0.34	0.66	0.67	0.9	0.84	1.09	0.76	0.94	0.3	0.98	0.67	0.07	0.31	0.14	0.72	0.7	0.14	0.49	0.65	0.72	0.02	0.83	0.52
SCRN3	2	174395730	0.45	0.72	0.89	1.13	0.52	0.47	0.86	0.74	0.86	0.77	0.62	0.65	0.61	0.27	1.12	0.69	0.69	0.58	1.07	0.92	0.6	0.03	1.24	0.62	0.34	0.67	0.66	0.89	0.84	1.1	0.77	0.94	0.3	0.98	0.66	0.07	0.32	0.14	0.72	0.69	0.15	0.48	0.66	0.72	0.02	0.84	0.51
GPR155	2	174431571	0.43	0.71	0.88	1.12	0.51	0.47	0.86	0.74	0.86	0.78	0.61	0.65	0.61	0.26	1.12	0.7	0.69	0.57	1.07	0.92	0.6	0.03	1.24	0.62	0.34	0.68	0.65	0.88	0.84	1.11	0.77	0.95	0.3	0.98	0.66	0.07	0.33	0.14	0.73	0.69	0.16	0.48	0.67	0.73	0.01	0.84	0.5
CHN1	2	174798809	0.42	0.71	0.88	1.11	0.5	0.46	0.86	0.74	0.87	0.8	0.6	0.66	0.61	0.25	1.12	0.71	0.7	0.56	1.06	0.91	0.6	0.02	1.24	0.63	0.34	0.69	0.63	0.87	0.84	1.12	0.77	0.95	0.29	0.99	0.66	0.07	0.34	0.14	0.74	0.68	0.17	0.48	0.68	0.73	0	0.84	0.49
ATF2	2	175072250	0.41	0.71	0.87	1.1	0.48	0.46	0.86	0.75	0.87	0.81	0.59	0.66	0.6	0.24	1.12	0.71	0.7	0.55	1.06	0.9	0.6	0.02	1.25	0.63	0.34	0.69	0.61	0.86	0.84	1.13	0.77	0.95	0.29	0.99	0.67	0.07	0.34	0.14	0.74	0.68	0.18	0.48	0.69	0.74	-0.01	0.85	0.48
MTX2	2	176269395	0.4	0.7	0.86	1.09	0.47	0.45	0.86	0.75	0.87	0.82	0.58	0.66	0.6	0.22	1.12	0.72	0.7	0.53	1.06	0.89	0.6	0.01	1.25	0.63	0.34	0.7	0.6	0.85	0.83	1.13	0.77	0.95	0.29	0.98	0.66	0.07	0.35	0.13	0.75	0.67	0.19	0.47	0.69	0.74	-0.01	0.85	0.47
HNRNPA3	2	177212563	0.39	0.7	0.85	1.08	0.46	0.45	0.86	0.75	0.87	0.83	0.58	0.67	0.6	0.21	1.11	0.72	0.71	0.52	1.05	0.88	0.6	0	1.25	0.63	0.34	0.71	0.58	0.84	0.83	1.14	0.77	0.96	0.29	0.98	0.66	0.07	0.36	0.13	0.75	0.66	0.2	0.46	0.7	0.74	-0.01	0.85	0.46
NFE2L2	2	177227595	0.37	0.7	0.84	1.07	0.45	0.44	0.86	0.75	0.86	0.84	0.57	0.67	0.6	0.2	1.1	0.72	0.72	0.51	1.05	0.87	0.6	0	1.25	0.64	0.35	0.71	0.56	0.82	0.82	1.14	0.77	0.96	0.28	0.97	0.66	0.07	0.36	0.14	0.76	0.65	0.21	0.46	0.7	0.74	-0.02	0.85	0.45
RBM45	2	178112424	0.36	0.7	0.83	1.06	0.43	0.43	0.86	0.76	0.87	0.85	0.56	0.68	0.6	0.19	1.1	0.72	0.73	0.5	1.05	0.86	0.61	0	1.26	0.65	0.35	0.72	0.54	0.81	0.82	1.15	0.77	0.96	0.28	0.97	0.66	0.07	0.38	0.15	0.76	0.64	0.22	0.46	0.7	0.74	-0.02	0.85	0.44
OSBPL6	2	178194481	0.36	0.71	0.83	1.05	0.42	0.43	0.87	0.76	0.87	0.86	0.56	0.68	0.6	0.18	1.1	0.73	0.74	0.49	1.05	0.85	0.61	0	1.26	0.65	0.36	0.72	0.53	0.8	0.82	1.15	0.78	0.96	0.28	0.96	0.67	0.07	0.39	0.15	0.77	0.63	0.23	0.46	0.71	0.74	-0.03	0.85	0.43
PRKRA	2	178431414	0.35	0.71	0.82	1.05	0.42	0.43	0.87	0.77	0.87	0.87	0.56	0.68	0.6	0.17	1.09	0.72	0.75	0.48	1.05	0.85	0.62	0	1.26	0.66	0.37	0.72	0.51	0.79	0.82	1.15	0.78	0.97	0.28	0.96	0.68	0.07	0.4	0.16	0.78	0.62	0.25	0.45	0.72	0.74	-0.03	0.86	0.42
CWC22	2	179944876	0.34	0.71	0.81	1.04	0.4	0.43	0.87	0.77	0.87	0.88	0.55	0.68	0.6	0.16	1.08	0.72	0.76	0.47	1.05	0.84	0.62	0	1.25	0.68	0.38	0.72	0.49	0.78	0.81	1.15	0.78	0.97	0.28	0.95	0.68	0.07	0.42	0.17	0.79	0.61	0.26	0.45	0.72	0.74	-0.03	0.86	0.41
UBE2E3	2	180967248	0.34	0.72	0.81	1.03	0.39	0.42	0.87	0.77	0.88	0.89	0.55	0.68	0.6	0.15	1.08	0.72	0.77	0.46	1.04	0.83	0.63	0	1.26	0.69	0.38	0.73	0.47	0.77	0.81	1.15	0.79	0.98	0.28	0.94	0.69	0.07	0.43	0.17	0.8	0.61	0.27	0.45	0.73	0.74	-0.03	0.86	0.4
CERKL	2	181536672	0.34	0.72	0.8	1.01	0.37	0.41	0.86	0.78	0.88	0.89	0.55	0.68	0.6	0.14	1.06	0.72	0.78	0.45	1.03	0.82	0.63	0	1.25	0.7	0.39	0.73	0.45	0.76	0.8	1.14	0.8	0.99	0.29	0.92	0.7	0.07	0.46	0.18	0.81	0.59	0.29	0.44	0.74	0.73	-0.03	0.87	0.38
NEUROD1	2	181673088	0.34	0.73	0.8	1	0.37	0.41	0.86	0.78	0.88	0.9	0.55	0.68	0.6	0.14	1.06	0.72	0.79	0.44	1.03	0.82	0.64	0	1.25	0.71	0.39	0.74	0.44	0.75	0.8	1.15	0.8	0.99	0.29	0.92	0.7	0.07	0.47	0.17	0.82	0.59	0.3	0.44	0.74	0.73	-0.03	0.88	0.38
DNAJC10	2	182716041	0.33	0.73	0.79	0.99	0.36	0.4	0.85	0.78	0.88	0.9	0.54	0.68	0.6	0.13	1.05	0.72	0.79	0.43	1.02	0.82	0.64	0	1.25	0.71	0.4	0.74	0.42	0.74	0.79	1.14	0.8	1	0.3	0.91	0.7	0.07	0.48	0.17	0.82	0.58	0.31	0.44	0.74	0.73	-0.03	0.88	0.37
NCKAP1	2	182909115	0.33	0.73	0.79	0.98	0.35	0.4	0.85	0.78	0.88	0.91	0.54	0.68	0.6	0.12	1.05	0.71	0.8	0.42	1.01	0.81	0.65	0	1.25	0.72	0.41	0.74	0.4	0.74	0.79	1.14	0.81	1.01	0.3	0.9	0.7	0.08	0.5	0.18	0.83	0.57	0.32	0.44	0.75	0.73	-0.03	0.88	0.36
NUP35	2	183117513	0.33	0.74	0.78	0.97	0.33	0.39	0.84	0.78	0.89	0.92	0.53	0.68	0.6	0.11	1.04	0.71	0.81	0.41	1.01	0.81	0.65	0	1.25	0.73	0.42	0.75	0.39	0.73	0.78	1.14	0.81	1.01	0.31	0.88	0.71	0.08	0.51	0.18	0.84	0.56	0.33	0.43	0.75	0.72	-0.03	0.89	0.34
ZC3H15	2	186486253	0.33	0.75	0.77	0.96	0.32	0.38	0.83	0.78	0.89	0.92	0.53	0.68	0.6	0.1	1.03	0.7	0.81	0.39	0.99	0.8	0.65	0	1.25	0.73	0.42	0.75	0.38	0.72	0.78	1.13	0.82	1.01	0.31	0.87	0.71	0.09	0.53	0.17	0.84	0.55	0.34	0.43	0.75	0.72	-0.03	0.89	0.33
ITGAV	2	186590056	0.33	0.75	0.76	0.95	0.31	0.37	0.82	0.78	0.89	0.92	0.52	0.68	0.6	0.09	1.03	0.7	0.82	0.38	0.99	0.79	0.65	0	1.24	0.73	0.42	0.75	0.36	0.71	0.77	1.13	0.82	1.01	0.3	0.86	0.72	0.08	0.54	0.17	0.85	0.53	0.35	0.43	0.75	0.71	-0.03	0.89	0.31
FAM171B	2	186694060	0.33	0.76	0.76	0.94	0.3	0.36	0.81	0.78	0.89	0.93	0.51	0.69	0.6	0.08	1.02	0.69	0.82	0.36	0.98	0.79	0.65	0	1.24	0.74	0.42	0.76	0.35	0.7	0.77	1.12	0.82	1.01	0.3	0.85	0.72	0.08	0.56	0.17	0.85	0.51	0.36	0.42	0.76	0.7	-0.03	0.89	0.3
CALCRL	2	187341964	0.32	0.77	0.75	0.94	0.28	0.35	0.8	0.78	0.89	0.93	0.5	0.69	0.6	0.07	1.01	0.69	0.82	0.35	0.97	0.78	0.65	0	1.24	0.74	0.43	0.76	0.33	0.7	0.76	1.11	0.82	1.01	0.29	0.83	0.72	0.07	0.58	0.17	0.85	0.5	0.38	0.42	0.76	0.7	-0.02	0.89	0.28
WDR75	2	189441446	0.32	0.77	0.74	0.93	0.27	0.34	0.79	0.78	0.89	0.93	0.5	0.68	0.6	0.07	1	0.69	0.82	0.34	0.96	0.77	0.64	0	1.24	0.74	0.43	0.76	0.31	0.69	0.75	1.1	0.82	1.01	0.29	0.82	0.73	0.07	0.59	0.17	0.86	0.48	0.38	0.41	0.75	0.69	-0.02	0.89	0.27
SLC40A1	2	189560590	0.31	0.77	0.73	0.92	0.26	0.34	0.78	0.78	0.9	0.93	0.49	0.68	0.6	0.06	0.99	0.68	0.81	0.33	0.95	0.76	0.64	0	1.23	0.74	0.43	0.76	0.29	0.68	0.74	1.09	0.82	1.01	0.28	0.8	0.73	0.06	0.59	0.17	0.86	0.46	0.39	0.41	0.75	0.69	-0.01	0.88	0.26
ASNSD1	2	189661385	0.31	0.78	0.72	0.92	0.25	0.33	0.76	0.78	0.9	0.93	0.48	0.68	0.6	0.05	0.98	0.68	0.82	0.32	0.95	0.75	0.63	0	1.23	0.75	0.43	0.76	0.28	0.67	0.74	1.08	0.83	1	0.28	0.78	0.74	0.06	0.6	0.17	0.86	0.45	0.41	0.41	0.75	0.69	-0.01	0.88	0.24
OSGEPL1	2	189746660	0.31	0.79	0.71	0.91	0.24	0.32	0.75	0.78	0.9	0.94	0.47	0.67	0.6	0.04	0.97	0.67	0.82	0.31	0.93	0.74	0.63	0	1.22	0.75	0.44	0.76	0.27	0.67	0.73	1.07	0.83	1	0.27	0.77	0.75	0.05	0.61	0.18	0.87	0.44	0.42	0.41	0.75	0.69	0	0.88	0.23
ORMDL1	2	189770267	0.32	0.8	0.7	0.91	0.24	0.3	0.74	0.78	0.9	0.95	0.47	0.67	0.61	0.05	0.96	0.67	0.82	0.31	0.92	0.72	0.63	0	1.21	0.76	0.44	0.77	0.27	0.67	0.72	1.06	0.83	1.01	0.27	0.75	0.77	0.05	0.63	0.19	0.87	0.43	0.44	0.42	0.74	0.69	0.02	0.87	0.21
PMS1	2	189784085	0.31	0.8	0.7	0.9	0.23	0.29	0.73	0.78	0.9	0.95	0.46	0.66	0.61	0.05	0.95	0.67	0.82	0.31	0.92	0.72	0.63	0	1.21	0.76	0.44	0.77	0.26	0.67	0.71	1.05	0.84	1.01	0.27	0.74	0.78	0.05	0.63	0.19	0.87	0.43	0.45	0.42	0.74	0.69	0.02	0.87	0.2
HIBCH	2	190189735	0.32	0.81	0.68	0.9	0.22	0.28	0.72	0.79	0.91	0.96	0.46	0.66	0.61	0.06	0.94	0.66	0.82	0.31	0.91	0.7	0.62	0	1.2	0.78	0.44	0.77	0.26	0.68	0.71	1.03	0.85	1.02	0.28	0.73	0.79	0.05	0.65	0.21	0.88	0.42	0.46	0.42	0.73	0.69	0.04	0.86	0.18
INPP1	2	190343570	0.32	0.81	0.68	0.9	0.21	0.27	0.72	0.79	0.91	0.96	0.46	0.66	0.61	0.06	0.94	0.66	0.82	0.31	0.9	0.7	0.62	0	1.2	0.78	0.44	0.77	0.25	0.68	0.7	1.03	0.85	1.01	0.28	0.72	0.79	0.05	0.65	0.21	0.88	0.42	0.47	0.42	0.73	0.69	0.04	0.86	0.18
MFSD6	2	190408355	0.32	0.81	0.67	0.89	0.2	0.26	0.72	0.79	0.92	0.97	0.46	0.65	0.62	0.07	0.93	0.66	0.82	0.31	0.9	0.69	0.61	0	1.19	0.79	0.44	0.77	0.24	0.68	0.7	1.01	0.85	1.02	0.28	0.71	0.8	0.05	0.67	0.22	0.89	0.41	0.49	0.42	0.73	0.68	0.05	0.85	0.16
NAB1	2	190646746	0.33	0.81	0.66	0.89	0.19	0.24	0.71	0.79	0.93	0.97	0.45	0.65	0.62	0.07	0.92	0.66	0.82	0.31	0.89	0.68	0.6	0	1.18	0.8	0.44	0.78	0.24	0.69	0.7	1	0.85	1.03	0.28	0.7	0.8	0.05	0.68	0.24	0.89	0.4	0.51	0.43	0.72	0.68	0.06	0.85	0.15
STAT1	2	190908460	0.34	0.82	0.65	0.88	0.18	0.23	0.71	0.79	0.93	0.97	0.45	0.64	0.62	0.07	0.9	0.66	0.82	0.31	0.89	0.67	0.6	0	1.18	0.81	0.45	0.78	0.24	0.7	0.7	0.99	0.85	1.04	0.29	0.69	0.8	0.06	0.69	0.25	0.89	0.39	0.52	0.43	0.72	0.68	0.07	0.84	0.14
TMEFF2	2	191949043	0.35	0.82	0.64	0.88	0.18	0.22	0.7	0.79	0.94	0.97	0.45	0.64	0.63	0.07	0.89	0.66	0.83	0.31	0.88	0.66	0.59	0	1.17	0.82	0.45	0.78	0.23	0.7	0.7	0.97	0.86	1.04	0.29	0.68	0.8	0.06	0.7	0.26	0.9	0.39	0.53	0.44	0.71	0.69	0.08	0.84	0.13
SLC39A10	2	195575977	0.35	0.82	0.63	0.88	0.17	0.21	0.69	0.79	0.94	0.98	0.45	0.64	0.63	0.06	0.88	0.66	0.83	0.32	0.87	0.65	0.58	0	1.16	0.83	0.45	0.79	0.23	0.71	0.7	0.96	0.86	1.05	0.29	0.67	0.81	0.07	0.72	0.28	0.9	0.38	0.55	0.45	0.71	0.69	0.09	0.83	0.12
STK17B	2	196133583	0.36	0.82	0.63	0.87	0.17	0.2	0.69	0.8	0.95	0.98	0.45	0.63	0.64	0.06	0.86	0.66	0.84	0.32	0.86	0.63	0.57	0	1.15	0.83	0.46	0.79	0.23	0.71	0.71	0.94	0.86	1.06	0.29	0.66	0.81	0.07	0.73	0.29	0.9	0.37	0.56	0.45	0.7	0.69	0.1	0.83	0.11
GTF3C3	2	196763035	0.37	0.82	0.62	0.87	0.16	0.18	0.68	0.8	0.95	0.98	0.45	0.63	0.64	0.06	0.85	0.65	0.84	0.32	0.86	0.62	0.56	0	1.15	0.84	0.46	0.79	0.23	0.72	0.71	0.93	0.87	1.07	0.29	0.65	0.81	0.08	0.73	0.3	0.91	0.37	0.56	0.46	0.7	0.69	0.11	0.82	0.1
PGAP1	2	196833004	0.38	0.82	0.61	0.86	0.15	0.17	0.68	0.8	0.96	0.99	0.45	0.62	0.65	0.06	0.84	0.65	0.85	0.32	0.85	0.6	0.55	0	1.14	0.85	0.46	0.8	0.23	0.72	0.71	0.91	0.87	1.07	0.29	0.64	0.81	0.07	0.74	0.31	0.91	0.37	0.57	0.46	0.69	0.69	0.11	0.82	0.09
ANKRD44	2	196967017	0.39	0.82	0.6	0.86	0.15	0.16	0.67	0.81	0.96	0.99	0.45	0.61	0.66	0.06	0.83	0.65	0.85	0.32	0.84	0.59	0.54	0	1.13	0.86	0.46	0.8	0.24	0.73	0.7	0.9	0.88	1.09	0.29	0.63	0.81	0.07	0.75	0.32	0.92	0.36	0.57	0.47	0.69	0.68	0.12	0.82	0.09
SF3B1	2	197388515	0.4	0.82	0.6	0.86	0.14	0.15	0.66	0.81	0.97	1	0.45	0.6	0.67	0.07	0.82	0.65	0.86	0.31	0.84	0.57	0.54	0	1.12	0.86	0.46	0.8	0.24	0.73	0.71	0.89	0.89	1.1	0.3	0.63	0.81	0.07	0.76	0.33	0.93	0.36	0.58	0.48	0.68	0.68	0.12	0.81	0.07
COQ10B	2	197453423	0.41	0.82	0.6	0.85	0.14	0.14	0.66	0.81	0.97	1.01	0.45	0.6	0.68	0.08	0.81	0.66	0.87	0.32	0.84	0.56	0.54	0	1.12	0.87	0.46	0.81	0.25	0.74	0.71	0.88	0.9	1.11	0.3	0.63	0.82	0.07	0.77	0.35	0.94	0.37	0.58	0.48	0.68	0.68	0.13	0.81	0.06
HSPD1	2	197486584	0.43	0.82	0.6	0.86	0.16	0.14	0.65	0.83	0.99	1.02	0.46	0.6	0.71	0.09	0.81	0.66	0.9	0.32	0.84	0.54	0.54	0	1.11	0.9	0.47	0.81	0.29	0.74	0.72	0.87	0.92	1.14	0.32	0.63	0.83	0.07	0.79	0.39	0.95	0.38	0.59	0.51	0.69	0.68	0.14	0.82	0.07
HSPE1	2	197500140	0.43	0.82	0.59	0.85	0.15	0.14	0.65	0.83	0.99	1.02	0.45	0.6	0.7	0.09	0.8	0.66	0.9	0.32	0.83	0.54	0.54	0	1.11	0.9	0.47	0.81	0.28	0.74	0.72	0.86	0.91	1.14	0.31	0.62	0.83	0.07	0.79	0.38	0.95	0.38	0.6	0.5	0.69	0.67	0.14	0.81	0.06
MOB4	2	197515571	0.43	0.82	0.59	0.85	0.15	0.13	0.64	0.83	1	1.03	0.46	0.6	0.71	0.1	0.8	0.66	0.91	0.31	0.83	0.53	0.54	0	1.11	0.92	0.47	0.81	0.3	0.74	0.72	0.86	0.92	1.15	0.31	0.62	0.83	0.07	0.8	0.4	0.96	0.38	0.6	0.51	0.69	0.67	0.14	0.81	0.06
RFTN2	2	197568224	0.44	0.82	0.59	0.85	0.15	0.13	0.64	0.84	1.01	1.03	0.46	0.6	0.72	0.1	0.79	0.66	0.92	0.31	0.83	0.52	0.54	0	1.1	0.93	0.47	0.81	0.31	0.73	0.72	0.85	0.93	1.16	0.32	0.62	0.84	0.07	0.81	0.42	0.96	0.38	0.61	0.52	0.69	0.67	0.15	0.81	0.06
C2orf69	2	199911293	0.45	0.82	0.59	0.85	0.15	0.12	0.63	0.84	1.02	1.04	0.46	0.59	0.72	0.11	0.78	0.66	0.93	0.31	0.82	0.51	0.54	0	1.09	0.95	0.47	0.81	0.32	0.73	0.72	0.84	0.94	1.17	0.32	0.62	0.84	0.06	0.81	0.44	0.97	0.38	0.61	0.53	0.69	0.67	0.15	0.81	0.06
BZW1	2	200810594	0.46	0.82	0.59	0.85	0.15	0.11	0.62	0.84	1.02	1.04	0.47	0.59	0.73	0.12	0.77	0.65	0.93	0.31	0.82	0.5	0.54	0	1.08	0.96	0.48	0.81	0.33	0.73	0.71	0.83	0.94	1.19	0.33	0.62	0.85	0.06	0.82	0.45	0.97	0.39	0.62	0.54	0.69	0.67	0.15	0.81	0.06
CLK1	2	200853009	0.47	0.81	0.59	0.85	0.16	0.11	0.62	0.84	1.03	1.04	0.47	0.59	0.73	0.13	0.77	0.65	0.94	0.31	0.81	0.49	0.54	0	1.07	0.97	0.48	0.81	0.35	0.73	0.71	0.82	0.95	1.2	0.33	0.62	0.85	0.06	0.83	0.47	0.97	0.39	0.62	0.55	0.69	0.67	0.15	0.81	0.07
PPIL3	2	200870907	0.48	0.8	0.59	0.85	0.17	0.1	0.61	0.84	1.03	1.04	0.48	0.59	0.73	0.14	0.76	0.65	0.95	0.3	0.81	0.48	0.54	0	1.07	0.99	0.49	0.81	0.36	0.73	0.71	0.81	0.96	1.21	0.33	0.61	0.85	0.06	0.84	0.48	0.98	0.39	0.62	0.56	0.69	0.67	0.16	0.82	0.08
NIF3L1	2	200889327	0.48	0.8	0.59	0.86	0.18	0.1	0.61	0.84	1.03	1.04	0.49	0.59	0.73	0.15	0.76	0.64	0.96	0.29	0.82	0.47	0.54	0	1.06	1	0.49	0.81	0.37	0.73	0.71	0.8	0.96	1.22	0.34	0.61	0.85	0.06	0.85	0.49	0.98	0.39	0.62	0.56	0.69	0.67	0.16	0.82	0.09
ORC2	2	200908977	0.49	0.8	0.6	0.87	0.19	0.1	0.6	0.84	1.03	1.03	0.49	0.59	0.74	0.16	0.76	0.64	0.97	0.29	0.82	0.46	0.53	0	1.04	1.01	0.5	0.81	0.38	0.73	0.71	0.79	0.97	1.24	0.35	0.61	0.85	0.06	0.86	0.51	0.99	0.4	0.62	0.58	0.69	0.67	0.17	0.81	0.1
FAM126B	2	200973718	0.5	0.79	0.61	0.88	0.2	0.11	0.6	0.84	1.04	1.03	0.5	0.59	0.74	0.17	0.77	0.63	0.99	0.29	0.83	0.45	0.54	0	1.03	1.04	0.51	0.82	0.4	0.74	0.71	0.77	0.98	1.26	0.37	0.61	0.85	0.06	0.87	0.53	1	0.41	0.62	0.6	0.68	0.67	0.17	0.82	0.11
NDUFB3	2	201071433	0.51	0.79	0.61	0.88	0.21	0.1	0.6	0.84	1.04	1.03	0.51	0.59	0.74	0.17	0.77	0.63	0.99	0.28	0.83	0.45	0.54	0	1.03	1.05	0.51	0.82	0.4	0.74	0.71	0.76	0.98	1.27	0.37	0.61	0.86	0.06	0.88	0.53	1	0.41	0.63	0.6	0.68	0.67	0.18	0.82	0.12
CFLAR	2	201116154	0.52	0.79	0.63	0.89	0.22	0.11	0.59	0.84	1.04	1.03	0.52	0.58	0.74	0.18	0.78	0.62	1	0.28	0.84	0.44	0.53	0	1.02	1.07	0.51	0.82	0.42	0.75	0.72	0.75	0.99	1.28	0.38	0.61	0.86	0.06	0.89	0.54	1	0.42	0.63	0.62	0.68	0.68	0.18	0.82	0.12
STRADB	2	201387858	0.53	0.79	0.64	0.9	0.23	0.12	0.59	0.83	1.05	1.03	0.53	0.59	0.75	0.19	0.78	0.62	1.02	0.29	0.85	0.44	0.54	0	1.02	1.09	0.52	0.82	0.44	0.76	0.72	0.74	1	1.3	0.4	0.62	0.86	0.07	0.9	0.56	1.01	0.43	0.63	0.63	0.67	0.68	0.18	0.82	0.13
ALS2	2	201700267	0.54	0.79	0.66	0.92	0.24	0.12	0.59	0.83	1.06	1.04	0.54	0.59	0.76	0.2	0.79	0.62	1.03	0.29	0.85	0.44	0.54	0.01	1.01	1.1	0.53	0.82	0.46	0.78	0.73	0.73	1.01	1.31	0.41	0.62	0.87	0.07	0.91	0.58	1.02	0.44	0.63	0.65	0.67	0.69	0.18	0.83	0.14
SUMO1	2	202206182	0.55	0.78	0.68	0.93	0.25	0.14	0.59	0.83	1.07	1.04	0.55	0.59	0.76	0.21	0.8	0.62	1.04	0.29	0.86	0.44	0.54	0.01	1.01	1.12	0.54	0.83	0.48	0.79	0.74	0.73	1.02	1.33	0.42	0.63	0.88	0.07	0.92	0.6	1.03	0.46	0.64	0.67	0.68	0.7	0.18	0.84	0.15
NOP58	2	202265736	0.57	0.78	0.7	0.94	0.26	0.16	0.59	0.83	1.07	1.04	0.56	0.59	0.77	0.23	0.82	0.62	1.05	0.3	0.87	0.43	0.55	0.02	1.01	1.14	0.55	0.84	0.5	0.81	0.76	0.72	1.04	1.35	0.44	0.65	0.88	0.07	0.94	0.61	1.04	0.47	0.65	0.69	0.68	0.71	0.19	0.84	0.16
BMPR2	2	202376327	0.58	0.78	0.71	0.95	0.27	0.17	0.59	0.83	1.08	1.05	0.57	0.59	0.78	0.25	0.82	0.62	1.06	0.3	0.88	0.43	0.55	0.03	1.01	1.16	0.56	0.84	0.52	0.82	0.77	0.72	1.05	1.37	0.46	0.65	0.89	0.08	0.95	0.63	1.05	0.48	0.65	0.71	0.68	0.72	0.2	0.85	0.18
FAM117B	2	202634969	0.58	0.77	0.73	0.96	0.29	0.18	0.58	0.83	1.08	1.05	0.59	0.6	0.78	0.26	0.83	0.62	1.07	0.31	0.88	0.43	0.55	0.04	1	1.17	0.57	0.85	0.55	0.84	0.78	0.71	1.06	1.39	0.47	0.67	0.9	0.08	0.96	0.64	1.06	0.49	0.65	0.73	0.68	0.73	0.21	0.85	0.19
ICA1L	2	202773150	0.59	0.77	0.75	0.98	0.3	0.2	0.58	0.82	1.08	1.06	0.6	0.6	0.79	0.28	0.84	0.63	1.08	0.31	0.89	0.43	0.55	0.05	1	1.19	0.58	0.86	0.57	0.85	0.79	0.71	1.08	1.4	0.49	0.68	0.9	0.08	0.97	0.65	1.07	0.5	0.66	0.75	0.68	0.74	0.21	0.86	0.21
WDR12	2	202874261	0.6	0.76	0.76	0.99	0.32	0.21	0.58	0.82	1.08	1.06	0.62	0.61	0.8	0.29	0.86	0.63	1.1	0.32	0.9	0.44	0.55	0.05	1	1.2	0.59	0.88	0.6	0.87	0.81	0.71	1.09	1.42	0.51	0.7	0.91	0.07	0.97	0.67	1.08	0.51	0.66	0.77	0.68	0.75	0.21	0.87	0.22
CYP20A1	2	203238977	0.61	0.76	0.78	1	0.33	0.23	0.58	0.82	1.09	1.07	0.63	0.62	0.81	0.31	0.88	0.64	1.11	0.32	0.91	0.44	0.55	0.06	1	1.21	0.59	0.88	0.62	0.89	0.83	0.71	1.1	1.44	0.53	0.71	0.92	0.08	0.98	0.68	1.09	0.53	0.67	0.8	0.68	0.76	0.21	0.87	0.23
ABI2	2	203328239	0.62	0.76	0.8	1.02	0.36	0.26	0.6	0.82	1.08	1.08	0.66	0.64	0.83	0.34	0.91	0.66	1.13	0.33	0.93	0.44	0.57	0.08	1	1.23	0.61	0.9	0.66	0.91	0.86	0.72	1.11	1.47	0.56	0.75	0.93	0.09	1	0.71	1.11	0.55	0.68	0.83	0.68	0.79	0.21	0.88	0.26
RAPH1	2	203394345	0.62	0.76	0.81	1.03	0.36	0.27	0.59	0.82	1.09	1.08	0.67	0.64	0.83	0.34	0.91	0.66	1.13	0.33	0.94	0.44	0.57	0.08	1	1.24	0.61	0.9	0.67	0.92	0.86	0.72	1.11	1.47	0.57	0.75	0.93	0.09	1	0.72	1.11	0.56	0.68	0.84	0.68	0.79	0.21	0.88	0.26
INO80D	2	205993721	0.63	0.76	0.83	1.05	0.38	0.29	0.6	0.83	1.09	1.09	0.68	0.65	0.84	0.36	0.93	0.67	1.15	0.35	0.95	0.45	0.57	0.1	1	1.25	0.62	0.91	0.7	0.94	0.89	0.72	1.12	1.49	0.59	0.77	0.94	0.09	1.01	0.74	1.12	0.57	0.69	0.87	0.68	0.81	0.21	0.89	0.28
NDUFS1	2	206114817	0.64	0.75	0.85	1.06	0.4	0.31	0.61	0.83	1.09	1.09	0.7	0.67	0.85	0.38	0.95	0.69	1.16	0.36	0.97	0.45	0.58	0.11	1	1.27	0.63	0.92	0.73	0.96	0.91	0.73	1.13	1.51	0.61	0.79	0.95	0.1	1.02	0.75	1.14	0.59	0.7	0.89	0.68	0.83	0.21	0.9	0.3
EEF1B2	2	206159585	0.64	0.76	0.87	1.08	0.41	0.34	0.62	0.84	1.09	1.1	0.72	0.68	0.86	0.4	0.97	0.7	1.18	0.37	0.99	0.46	0.59	0.12	1	1.28	0.64	0.93	0.75	0.97	0.93	0.73	1.14	1.52	0.62	0.82	0.96	0.1	1.03	0.77	1.15	0.61	0.71	0.92	0.69	0.84	0.21	0.91	0.32
FASTKD2	2	206765357	0.65	0.76	0.89	1.09	0.43	0.36	0.63	0.84	1.08	1.11	0.74	0.69	0.87	0.42	0.99	0.71	1.2	0.38	1.01	0.46	0.6	0.13	1.01	1.29	0.65	0.94	0.78	0.99	0.95	0.73	1.15	1.54	0.64	0.84	0.97	0.1	1.04	0.78	1.16	0.64	0.73	0.94	0.69	0.86	0.21	0.92	0.34
KLF7	2	207074137	0.66	0.76	0.92	1.11	0.44	0.39	0.64	0.85	1.09	1.12	0.76	0.7	0.89	0.44	1.02	0.72	1.22	0.39	1.03	0.47	0.61	0.14	1.01	1.31	0.67	0.96	0.81	1.01	0.98	0.74	1.16	1.56	0.67	0.87	0.98	0.11	1.05	0.8	1.18	0.66	0.74	0.96	0.7	0.89	0.21	0.93	0.37
CREB1	2	207529737	0.68	0.77	0.96	1.14	0.47	0.43	0.66	0.87	1.09	1.14	0.79	0.72	0.91	0.48	1.06	0.75	1.26	0.41	1.07	0.49	0.64	0.16	1.03	1.34	0.69	0.98	0.85	1.04	1.02	0.76	1.18	1.59	0.71	0.91	1.01	0.12	1.06	0.83	1.2	0.71	0.77	1.01	0.71	0.92	0.21	0.96	0.4
METTL21A	2	207580631	0.69	0.77	0.97	1.14	0.48	0.44	0.67	0.88	1.1	1.15	0.8	0.73	0.92	0.49	1.07	0.75	1.27	0.42	1.07	0.49	0.64	0.17	1.02	1.35	0.7	0.99	0.86	1.05	1.03	0.76	1.19	1.61	0.72	0.92	1.01	0.12	1.07	0.84	1.21	0.72	0.77	1.02	0.71	0.93	0.21	0.96	0.41
C2orf80	2	208165343	0.7	0.77	1	1.16	0.49	0.46	0.68	0.89	1.1	1.16	0.81	0.74	0.94	0.51	1.1	0.76	1.3	0.44	1.1	0.51	0.66	0.18	1.03	1.37	0.72	1	0.9	1.07	1.06	0.77	1.2	1.63	0.75	0.95	1.03	0.13	1.08	0.86	1.23	0.75	0.79	1.05	0.71	0.96	0.2	0.98	0.43
IDH1	2	208236227	0.72	0.78	1.03	1.17	0.51	0.49	0.7	0.91	1.11	1.18	0.83	0.76	0.95	0.53	1.12	0.78	1.32	0.45	1.12	0.52	0.67	0.19	1.04	1.4	0.73	1.01	0.93	1.09	1.09	0.79	1.22	1.65	0.77	0.98	1.04	0.14	1.09	0.88	1.24	0.78	0.81	1.07	0.72	0.98	0.2	1	0.46
PIKFYVE	2	208266255	0.73	0.78	1.05	1.18	0.52	0.51	0.71	0.91	1.11	1.19	0.85	0.77	0.97	0.55	1.15	0.79	1.34	0.46	1.14	0.53	0.68	0.2	1.05	1.41	0.74	1.02	0.96	1.1	1.11	0.79	1.24	1.67	0.8	1.01	1.05	0.15	1.1	0.9	1.25	0.8	0.82	1.09	0.73	0.99	0.19	1.01	0.48
MAP2	2	209424058	0.74	0.78	1.07	1.19	0.53	0.54	0.72	0.92	1.11	1.2	0.87	0.79	0.98	0.57	1.17	0.8	1.36	0.47	1.16	0.54	0.69	0.22	1.06	1.43	0.76	1.03	0.98	1.11	1.14	0.8	1.25	1.68	0.82	1.03	1.05	0.16	1.11	0.92	1.27	0.82	0.83	1.11	0.73	1.01	0.18	1.02	0.5
UNC80	2	209771832	0.75	0.78	1.09	1.2	0.54	0.57	0.73	0.93	1.1	1.2	0.89	0.8	0.99	0.59	1.19	0.81	1.38	0.47	1.18	0.55	0.69	0.23	1.07	1.45	0.77	1.04	1.01	1.12	1.16	0.81	1.26	1.7	0.84	1.06	1.05	0.17	1.11	0.93	1.28	0.83	0.84	1.12	0.73	1.02	0.16	1.03	0.52
RPE	2	210002565	0.76	0.77	1.11	1.2	0.54	0.59	0.74	0.92	1.1	1.21	0.9	0.81	1.01	0.6	1.21	0.82	1.4	0.47	1.19	0.56	0.7	0.24	1.07	1.46	0.78	1.05	1.03	1.13	1.18	0.82	1.27	1.71	0.86	1.08	1.06	0.18	1.12	0.94	1.29	0.85	0.85	1.14	0.74	1.04	0.15	1.04	0.53
LANCL1	2	210431249	0.77	0.77	1.13	1.21	0.55	0.62	0.75	0.93	1.09	1.21	0.92	0.82	1.02	0.61	1.23	0.83	1.42	0.47	1.21	0.57	0.71	0.25	1.08	1.48	0.79	1.06	1.05	1.13	1.2	0.83	1.28	1.72	0.88	1.1	1.06	0.19	1.13	0.95	1.3	0.86	0.86	1.15	0.74	1.05	0.13	1.05	0.55
SPAG16	2	213284379	0.77	0.77	1.15	1.21	0.56	0.64	0.76	0.93	1.09	1.21	0.93	0.83	1.03	0.62	1.24	0.83	1.43	0.47	1.22	0.58	0.72	0.26	1.09	1.48	0.8	1.07	1.07	1.13	1.21	0.84	1.3	1.73	0.89	1.12	1.06	0.2	1.13	0.96	1.31	0.87	0.87	1.16	0.75	1.06	0.11	1.07	0.57
ATIC	2	215311956	0.78	0.76	1.19	1.22	0.57	0.69	0.76	0.94	1.07	1.22	0.95	0.85	1.04	0.64	1.27	0.84	1.46	0.48	1.25	0.59	0.73	0.28	1.1	1.51	0.81	1.09	1.11	1.13	1.24	0.87	1.32	1.73	0.91	1.16	1.07	0.21	1.14	0.99	1.33	0.9	0.87	1.19	0.75	1.08	0.07	1.09	0.61
PECR	2	215996329	0.78	0.75	1.21	1.22	0.57	0.71	0.77	0.94	1.06	1.22	0.96	0.87	1.05	0.66	1.3	0.84	1.48	0.48	1.27	0.6	0.75	0.28	1.11	1.52	0.83	1.1	1.13	1.14	1.26	0.89	1.34	1.73	0.91	1.19	1.07	0.22	1.14	1	1.34	0.92	0.87	1.19	0.75	1.09	0.04	1.11	0.63
TMEM169	2	216081866	0.78	0.75	1.22	1.23	0.58	0.73	0.77	0.95	1.06	1.22	0.97	0.87	1.05	0.68	1.31	0.84	1.49	0.48	1.28	0.61	0.75	0.29	1.11	1.53	0.83	1.11	1.14	1.14	1.27	0.89	1.35	1.73	0.92	1.2	1.08	0.21	1.15	1.01	1.35	0.93	0.87	1.2	0.75	1.1	0.03	1.11	0.64
XRCC5	2	216107464	0.78	0.75	1.23	1.23	0.58	0.75	0.77	0.95	1.05	1.22	0.97	0.88	1.06	0.7	1.33	0.84	1.5	0.48	1.29	0.62	0.77	0.3	1.11	1.54	0.84	1.11	1.16	1.14	1.29	0.91	1.36	1.73	0.93	1.22	1.08	0.21	1.15	1.01	1.36	0.94	0.87	1.21	0.76	1.1	0.01	1.12	0.66
SMARCAL1	2	216412414	0.78	0.74	1.25	1.23	0.59	0.77	0.77	0.95	1.04	1.22	0.98	0.89	1.06	0.71	1.34	0.84	1.51	0.48	1.31	0.63	0.78	0.31	1.12	1.55	0.85	1.12	1.17	1.14	1.3	0.92	1.37	1.73	0.94	1.24	1.08	0.21	1.15	1.02	1.37	0.95	0.87	1.22	0.76	1.11	-0.01	1.13	0.67
RPL37A	2	216498825	0.79	0.74	1.26	1.23	0.59	0.8	0.77	0.95	1.04	1.22	0.99	0.9	1.07	0.72	1.36	0.84	1.52	0.48	1.32	0.64	0.79	0.32	1.12	1.56	0.86	1.13	1.19	1.15	1.31	0.94	1.38	1.73	0.95	1.26	1.09	0.22	1.16	1.03	1.38	0.96	0.88	1.22	0.76	1.12	-0.03	1.14	0.69
TNS1	2	217799588	0.79	0.73	1.28	1.23	0.59	0.82	0.77	0.96	1.03	1.21	0.99	0.91	1.07	0.73	1.37	0.83	1.53	0.48	1.34	0.65	0.81	0.33	1.12	1.56	0.86	1.13	1.2	1.15	1.33	0.96	1.39	1.74	0.95	1.28	1.09	0.22	1.16	1.03	1.4	0.97	0.88	1.23	0.77	1.13	-0.04	1.14	0.7
ARPC2	2	218217141	0.79	0.72	1.29	1.23	0.6	0.84	0.78	0.96	1.03	1.21	1	0.92	1.07	0.75	1.39	0.83	1.54	0.48	1.35	0.66	0.82	0.34	1.13	1.57	0.87	1.14	1.22	1.16	1.35	0.97	1.4	1.74	0.96	1.3	1.1	0.23	1.16	1.04	1.41	0.98	0.89	1.24	0.77	1.13	-0.06	1.15	0.72
AAMP	2	218264123	0.79	0.72	1.3	1.23	0.61	0.86	0.78	0.96	1.02	1.21	1.01	0.93	1.07	0.76	1.4	0.82	1.55	0.48	1.37	0.67	0.83	0.35	1.13	1.58	0.88	1.14	1.23	1.16	1.36	0.99	1.41	1.74	0.96	1.32	1.1	0.24	1.16	1.04	1.42	0.98	0.89	1.25	0.77	1.14	-0.07	1.16	0.74
PNKD	2	218270392	0.79	0.72	1.32	1.23	0.61	0.89	0.77	0.96	1.01	1.21	1.02	0.94	1.07	0.77	1.41	0.81	1.56	0.48	1.38	0.68	0.84	0.36	1.13	1.58	0.88	1.15	1.23	1.17	1.38	1	1.42	1.73	0.97	1.34	1.11	0.24	1.16	1.04	1.43	0.99	0.9	1.25	0.78	1.15	-0.08	1.17	0.76
CTDSP1	2	218398256	0.79	0.71	1.33	1.23	0.6	0.9	0.77	0.95	1.01	1.2	1.02	0.95	1.07	0.78	1.42	0.8	1.56	0.48	1.4	0.7	0.85	0.37	1.13	1.58	0.89	1.15	1.24	1.18	1.39	1.02	1.42	1.73	0.97	1.36	1.11	0.26	1.16	1.05	1.44	0.99	0.9	1.26	0.78	1.16	-0.09	1.18	0.77
ZNF142	2	218637916	0.81	0.71	1.34	1.23	0.6	0.92	0.76	0.96	1	1.19	1.03	0.96	1.08	0.79	1.42	0.79	1.56	0.49	1.41	0.71	0.87	0.39	1.14	1.58	0.9	1.15	1.24	1.19	1.4	1.04	1.44	1.73	0.97	1.39	1.11	0.28	1.15	1.05	1.46	1	0.91	1.26	0.78	1.18	-0.1	1.19	0.78
BCS1L	2	218658764	0.81	0.7	1.35	1.23	0.6	0.93	0.76	0.96	0.99	1.19	1.04	0.97	1.08	0.8	1.44	0.79	1.57	0.49	1.42	0.72	0.88	0.4	1.14	1.59	0.9	1.16	1.25	1.2	1.42	1.04	1.44	1.73	0.97	1.41	1.11	0.28	1.16	1.06	1.47	1	0.91	1.27	0.78	1.19	-0.11	1.2	0.79
RNF25	2	218663892	0.82	0.7	1.36	1.23	0.61	0.95	0.76	0.96	0.99	1.19	1.04	0.98	1.08	0.81	1.45	0.79	1.57	0.49	1.44	0.73	0.89	0.42	1.15	1.58	0.91	1.16	1.25	1.21	1.43	1.06	1.45	1.73	0.98	1.43	1.12	0.29	1.15	1.06	1.48	1.01	0.92	1.27	0.78	1.2	-0.12	1.2	0.8
STK36	2	218672069	0.83	0.7	1.37	1.23	0.61	0.97	0.76	0.96	0.99	1.19	1.05	0.98	1.09	0.82	1.46	0.79	1.57	0.5	1.45	0.74	0.9	0.43	1.16	1.58	0.91	1.17	1.26	1.22	1.45	1.08	1.47	1.72	0.98	1.45	1.12	0.31	1.15	1.07	1.49	1.02	0.92	1.27	0.79	1.21	-0.12	1.21	0.81
TTLL4	2	218710835	0.84	0.71	1.38	1.23	0.61	1	0.76	0.97	0.99	1.19	1.05	0.99	1.09	0.83	1.47	0.79	1.58	0.5	1.47	0.76	0.91	0.45	1.16	1.58	0.92	1.17	1.27	1.24	1.46	1.1	1.48	1.72	0.98	1.48	1.13	0.32	1.15	1.08	1.5	1.03	0.93	1.28	0.79	1.22	-0.12	1.22	0.82
NHEJ1	2	219075317	0.85	0.71	1.39	1.23	0.61	1.01	0.76	0.98	0.99	1.19	1.05	1	1.1	0.84	1.48	0.78	1.58	0.51	1.48	0.77	0.92	0.46	1.17	1.58	0.92	1.17	1.29	1.25	1.48	1.12	1.49	1.72	0.98	1.5	1.14	0.32	1.14	1.08	1.52	1.04	0.93	1.28	0.79	1.23	-0.12	1.22	0.83
CNPPD1	2	219171897	0.85	0.71	1.4	1.23	0.61	1.03	0.76	0.98	1	1.19	1.05	1.01	1.11	0.85	1.49	0.78	1.58	0.52	1.49	0.79	0.93	0.48	1.18	1.58	0.93	1.18	1.3	1.27	1.5	1.14	1.51	1.71	0.98	1.53	1.15	0.33	1.13	1.09	1.53	1.05	0.94	1.29	0.79	1.24	-0.13	1.23	0.84
ZFAND2B	2	219195237	0.86	0.72	1.41	1.23	0.61	1.05	0.75	0.99	1	1.19	1.05	1.02	1.12	0.85	1.5	0.78	1.59	0.53	1.5	0.8	0.95	0.49	1.19	1.58	0.93	1.18	1.32	1.29	1.51	1.16	1.52	1.71	0.98	1.55	1.15	0.34	1.13	1.1	1.54	1.06	0.95	1.29	0.79	1.25	-0.13	1.24	0.85
ABCB6	2	219209772	0.87	0.72	1.41	1.22	0.61	1.07	0.75	1.01	1.01	1.19	1.05	1.03	1.13	0.87	1.5	0.79	1.6	0.54	1.5	0.81	0.96	0.51	1.2	1.58	0.94	1.19	1.33	1.3	1.53	1.19	1.53	1.71	0.98	1.58	1.16	0.35	1.13	1.11	1.55	1.06	0.96	1.29	0.8	1.26	-0.14	1.25	0.86
ATG9A	2	219219380	0.88	0.73	1.42	1.22	0.61	1.08	0.75	1.02	1.01	1.19	1.05	1.04	1.14	0.88	1.51	0.79	1.6	0.55	1.51	0.83	0.98	0.53	1.21	1.58	0.95	1.19	1.35	1.32	1.54	1.21	1.55	1.7	0.97	1.6	1.17	0.37	1.13	1.12	1.56	1.07	0.96	1.29	0.8	1.27	-0.14	1.26	0.88
ANKZF1	2	219229783	0.89	0.74	1.42	1.22	0.62	1.09	0.74	1.03	1.02	1.19	1.05	1.06	1.15	0.89	1.51	0.79	1.61	0.56	1.52	0.85	0.99	0.55	1.22	1.58	0.96	1.19	1.36	1.33	1.55	1.23	1.56	1.7	0.97	1.63	1.18	0.38	1.13	1.13	1.57	1.07	0.97	1.29	0.81	1.29	-0.14	1.26	0.89
PTPRN	2	219289623	0.9	0.75	1.42	1.21	0.62	1.11	0.73	1.04	1.03	1.19	1.05	1.06	1.16	0.9	1.51	0.79	1.61	0.57	1.53	0.86	1	0.56	1.23	1.57	0.97	1.2	1.38	1.35	1.57	1.26	1.57	1.69	0.97	1.65	1.19	0.39	1.13	1.14	1.58	1.07	0.98	1.29	0.82	1.3	-0.14	1.28	0.91
GMPPA	2	219498884	0.9	0.76	1.42	1.2	0.62	1.11	0.72	1.06	1.04	1.19	1.04	1.07	1.17	0.9	1.51	0.79	1.61	0.58	1.54	0.88	1.01	0.57	1.24	1.57	0.97	1.2	1.39	1.35	1.57	1.28	1.59	1.69	0.96	1.67	1.19	0.4	1.12	1.15	1.59	1.08	0.99	1.29	0.82	1.3	-0.14	1.28	0.92
ASIC4	2	219514170	0.91	0.77	1.41	1.2	0.62	1.12	0.72	1.07	1.04	1.18	1.03	1.08	1.17	0.91	1.51	0.79	1.61	0.59	1.54	0.89	1.02	0.58	1.24	1.57	0.97	1.2	1.4	1.36	1.58	1.3	1.6	1.68	0.96	1.68	1.19	0.42	1.12	1.15	1.6	1.08	0.99	1.28	0.82	1.31	-0.14	1.29	0.93
CHPF	2	219538948	0.92	0.78	1.4	1.18	0.61	1.11	0.7	1.09	1.05	1.17	1.02	1.08	1.18	0.91	1.5	0.79	1.61	0.6	1.55	0.91	1.03	0.59	1.24	1.55	0.97	1.2	1.4	1.36	1.58	1.32	1.61	1.66	0.94	1.7	1.19	0.42	1.11	1.16	1.6	1.07	0.99	1.26	0.82	1.32	-0.14	1.3	0.94
TMEM198	2	219543663	0.93	0.78	1.4	1.17	0.61	1.12	0.7	1.1	1.05	1.17	1.02	1.09	1.19	0.92	1.51	0.79	1.61	0.6	1.55	0.92	1.04	0.59	1.25	1.55	0.97	1.2	1.41	1.36	1.59	1.34	1.61	1.66	0.94	1.71	1.19	0.43	1.11	1.16	1.61	1.08	0.99	1.26	0.82	1.33	-0.15	1.3	0.95
OBSL1	2	219550728	0.94	0.79	1.4	1.16	0.61	1.12	0.68	1.11	1.06	1.16	1.01	1.1	1.19	0.91	1.51	0.78	1.61	0.6	1.56	0.93	1.04	0.59	1.25	1.54	0.97	1.2	1.41	1.37	1.59	1.35	1.62	1.65	0.93	1.72	1.19	0.43	1.11	1.17	1.61	1.08	0.99	1.25	0.82	1.33	-0.15	1.3	0.95
FARSB	2	222566899	0.95	0.8	1.39	1.16	0.6	1.12	0.67	1.12	1.07	1.16	1.01	1.1	1.19	0.91	1.51	0.78	1.61	0.61	1.56	0.94	1.05	0.6	1.26	1.54	0.97	1.19	1.41	1.37	1.59	1.37	1.63	1.64	0.92	1.73	1.19	0.44	1.1	1.17	1.62	1.08	0.99	1.24	0.82	1.34	-0.16	1.31	0.96
ACSL3	2	222860942	0.96	0.81	1.38	1.14	0.6	1.11	0.65	1.14	1.08	1.15	0.99	1.1	1.2	0.91	1.5	0.78	1.61	0.61	1.56	0.95	1.06	0.6	1.26	1.53	0.97	1.19	1.41	1.37	1.59	1.38	1.64	1.63	0.91	1.74	1.19	0.45	1.1	1.18	1.62	1.09	0.99	1.23	0.82	1.34	-0.16	1.31	0.97
SCG2	2	223596940	0.96	0.82	1.38	1.14	0.59	1.12	0.65	1.15	1.08	1.15	0.99	1.1	1.2	0.92	1.51	0.78	1.61	0.61	1.57	0.96	1.06	0.6	1.26	1.53	0.97	1.18	1.41	1.37	1.6	1.39	1.64	1.63	0.9	1.75	1.19	0.46	1.1	1.18	1.63	1.09	0.99	1.22	0.82	1.35	-0.16	1.31	0.97
WDFY1	2	223855716	0.97	0.82	1.38	1.14	0.59	1.12	0.64	1.15	1.08	1.14	0.98	1.1	1.21	0.92	1.51	0.77	1.61	0.62	1.57	0.96	1.07	0.6	1.27	1.53	0.97	1.18	1.42	1.37	1.6	1.4	1.65	1.62	0.9	1.76	1.19	0.47	1.1	1.18	1.63	1.09	0.99	1.22	0.82	1.35	-0.16	1.32	0.98
MRPL44	2	223957463	0.97	0.82	1.38	1.13	0.59	1.12	0.64	1.16	1.09	1.14	0.98	1.11	1.21	0.92	1.51	0.77	1.61	0.62	1.58	0.97	1.07	0.61	1.27	1.53	0.97	1.18	1.42	1.37	1.6	1.41	1.65	1.61	0.89	1.76	1.19	0.47	1.09	1.18	1.63	1.09	0.99	1.21	0.82	1.35	-0.17	1.32	0.98
SERPINE2	2	223975045	0.97	0.82	1.38	1.12	0.58	1.12	0.63	1.16	1.09	1.14	0.97	1.11	1.21	0.92	1.51	0.76	1.61	0.62	1.58	0.98	1.07	0.61	1.28	1.53	0.98	1.18	1.42	1.37	1.6	1.42	1.66	1.61	0.88	1.77	1.19	0.47	1.09	1.18	1.64	1.09	0.99	1.21	0.82	1.35	-0.17	1.33	0.99
DOCK10	2	224765090	0.98	0.82	1.38	1.12	0.57	1.12	0.63	1.17	1.09	1.14	0.96	1.1	1.21	0.92	1.5	0.75	1.61	0.62	1.58	0.98	1.07	0.61	1.28	1.53	0.98	1.18	1.42	1.37	1.6	1.43	1.67	1.6	0.88	1.77	1.19	0.48	1.09	1.18	1.64	1.09	0.99	1.2	0.82	1.35	-0.17	1.33	0.99
MFF	2	227325151	0.98	0.83	1.38	1.11	0.57	1.12	0.62	1.17	1.1	1.13	0.96	1.1	1.22	0.92	1.5	0.75	1.61	0.62	1.59	0.98	1.08	0.61	1.28	1.53	0.98	1.18	1.42	1.37	1.6	1.44	1.68	1.59	0.87	1.78	1.19	0.48	1.08	1.18	1.64	1.09	0.99	1.2	0.82	1.35	-0.18	1.33	0.99
SPHKAP	2	227979955	0.99	0.82	1.37	1.1	0.56	1.12	0.61	1.18	1.1	1.13	0.95	1.1	1.22	0.92	1.49	0.74	1.61	0.62	1.58	0.99	1.08	0.61	1.28	1.52	0.98	1.17	1.42	1.37	1.6	1.45	1.68	1.58	0.86	1.78	1.18	0.48	1.08	1.18	1.64	1.09	0.98	1.19	0.82	1.35	-0.18	1.33	0.99
PID1	2	228850526	0.99	0.82	1.37	1.09	0.56	1.11	0.6	1.18	1.1	1.12	0.94	1.1	1.22	0.91	1.49	0.73	1.6	0.62	1.58	0.99	1.08	0.61	1.28	1.52	0.98	1.17	1.42	1.37	1.59	1.46	1.69	1.57	0.85	1.78	1.18	0.49	1.07	1.19	1.64	1.09	0.98	1.18	0.81	1.35	-0.19	1.33	0.99
DNER	2	229357629	1	0.82	1.36	1.08	0.56	1.11	0.59	1.18	1.11	1.11	0.93	1.1	1.22	0.91	1.48	0.72	1.6	0.62	1.58	0.99	1.08	0.61	1.28	1.52	0.97	1.16	1.42	1.37	1.59	1.47	1.69	1.56	0.84	1.79	1.17	0.49	1.07	1.18	1.65	1.08	0.97	1.18	0.81	1.34	-0.19	1.32	0.99
TRIP12	2	229763838	0.99	0.82	1.34	1.07	0.55	1.11	0.58	1.18	1.1	1.1	0.92	1.09	1.21	0.9	1.47	0.71	1.59	0.62	1.58	0.99	1.08	0.61	1.28	1.51	0.97	1.16	1.41	1.37	1.58	1.48	1.7	1.55	0.83	1.78	1.17	0.49	1.06	1.18	1.64	1.07	0.96	1.16	0.81	1.33	-0.2	1.32	0.98
FBXO36	2	229922302	0.99	0.81	1.33	1.05	0.54	1.1	0.56	1.17	1.1	1.09	0.91	1.09	1.21	0.9	1.45	0.7	1.58	0.61	1.57	0.99	1.08	0.61	1.28	1.5	0.96	1.15	1.41	1.36	1.58	1.48	1.7	1.54	0.82	1.78	1.16	0.49	1.06	1.18	1.64	1.06	0.95	1.15	0.81	1.33	-0.2	1.32	0.98
SLC16A14	2	230034982	0.99	0.8	1.32	1.04	0.53	1.1	0.55	1.17	1.1	1.08	0.9	1.08	1.2	0.89	1.44	0.69	1.57	0.61	1.56	0.99	1.07	0.61	1.27	1.49	0.96	1.15	1.4	1.36	1.57	1.49	1.7	1.53	0.81	1.78	1.15	0.49	1.05	1.18	1.64	1.05	0.94	1.14	0.81	1.32	-0.21	1.31	0.98
SP110	2	230167293	0.99	0.8	1.31	1.03	0.53	1.09	0.53	1.16	1.1	1.07	0.88	1.07	1.2	0.89	1.43	0.68	1.56	0.61	1.56	0.99	1.07	0.61	1.27	1.48	0.95	1.14	1.39	1.36	1.56	1.49	1.7	1.52	0.79	1.78	1.14	0.49	1.05	1.18	1.64	1.04	0.93	1.12	0.8	1.31	-0.21	1.31	0.98
CAB39	2	230712842	0.99	0.79	1.3	1.02	0.52	1.09	0.52	1.16	1.1	1.05	0.87	1.07	1.2	0.88	1.42	0.67	1.55	0.61	1.55	0.99	1.08	0.61	1.26	1.47	0.95	1.13	1.39	1.36	1.55	1.5	1.7	1.51	0.78	1.78	1.13	0.5	1.04	1.18	1.64	1.03	0.92	1.11	0.8	1.31	-0.22	1.31	0.97
ITM2C	2	230864639	0.99	0.79	1.29	1.01	0.51	1.08	0.5	1.16	1.1	1.04	0.86	1.07	1.19	0.88	1.4	0.66	1.55	0.61	1.55	0.99	1.08	0.61	1.26	1.46	0.95	1.13	1.38	1.36	1.55	1.51	1.7	1.5	0.76	1.78	1.13	0.5	1.04	1.18	1.64	1.03	0.91	1.1	0.8	1.3	-0.22	1.3	0.97
PSMD1	2	231056864	0.99	0.79	1.28	1	0.51	1.07	0.49	1.17	1.11	1.04	0.85	1.07	1.19	0.88	1.39	0.65	1.54	0.61	1.55	0.99	1.09	0.61	1.26	1.46	0.94	1.13	1.38	1.36	1.54	1.53	1.7	1.49	0.75	1.79	1.13	0.5	1.04	1.18	1.64	1.02	0.91	1.1	0.8	1.3	-0.21	1.3	0.97
NCL	2	231453531	0.99	0.79	1.27	0.99	0.51	1.07	0.47	1.17	1.12	1.03	0.84	1.06	1.18	0.88	1.39	0.64	1.54	0.62	1.55	0.99	1.09	0.61	1.26	1.45	0.94	1.12	1.37	1.37	1.54	1.54	1.71	1.48	0.74	1.79	1.13	0.5	1.03	1.18	1.64	1.02	0.9	1.09	0.8	1.3	-0.21	1.3	0.97
PTMA	2	231706895	0.99	0.8	1.26	0.99	0.51	1.06	0.46	1.18	1.12	1.03	0.83	1.06	1.18	0.88	1.38	0.62	1.53	0.62	1.55	0.99	1.1	0.62	1.25	1.44	0.94	1.12	1.37	1.37	1.54	1.55	1.71	1.47	0.73	1.79	1.13	0.5	1.02	1.19	1.65	1.02	0.89	1.09	0.8	1.3	-0.2	1.3	0.97
PDE6D	2	231732433	1	0.8	1.26	0.98	0.51	1.06	0.45	1.18	1.13	1.03	0.82	1.06	1.18	0.88	1.37	0.61	1.53	0.62	1.55	1	1.11	0.62	1.25	1.43	0.94	1.12	1.37	1.38	1.54	1.56	1.71	1.47	0.72	1.8	1.13	0.5	1.02	1.19	1.65	1.02	0.89	1.08	0.8	1.3	-0.19	1.3	0.98
COPS7B	2	231781671	1.01	0.8	1.25	0.98	0.5	1.06	0.44	1.19	1.14	1.02	0.81	1.06	1.18	0.88	1.37	0.61	1.52	0.63	1.55	1	1.12	0.63	1.25	1.43	0.94	1.11	1.37	1.39	1.54	1.57	1.72	1.47	0.71	1.8	1.13	0.5	1.01	1.19	1.66	1.01	0.88	1.08	0.8	1.3	-0.18	1.3	0.98
DIS3L2	2	231961245	1.01	0.8	1.25	0.97	0.5	1.05	0.43	1.19	1.15	1.02	0.8	1.06	1.18	0.88	1.36	0.6	1.52	0.63	1.55	1.01	1.12	0.63	1.25	1.42	0.94	1.1	1.37	1.4	1.54	1.58	1.72	1.47	0.7	1.8	1.13	0.51	1.01	1.19	1.66	1.01	0.88	1.07	0.8	1.3	-0.17	1.3	0.98
TIGD1	2	232547970	1.02	0.81	1.24	0.97	0.5	1.05	0.42	1.2	1.16	1.02	0.8	1.06	1.18	0.87	1.35	0.6	1.51	0.63	1.56	1.01	1.13	0.64	1.25	1.41	0.93	1.1	1.36	1.41	1.54	1.59	1.72	1.47	0.7	1.81	1.14	0.51	1	1.19	1.67	1.01	0.89	1.07	0.8	1.31	-0.16	1.3	0.99
EIF4E2	2	232550674	1.03	0.81	1.24	0.96	0.5	1.05	0.41	1.2	1.17	1.01	0.79	1.06	1.18	0.87	1.34	0.59	1.5	0.64	1.56	1.02	1.14	0.65	1.25	1.4	0.93	1.1	1.36	1.41	1.54	1.6	1.73	1.47	0.69	1.82	1.14	0.52	1	1.19	1.67	1	0.89	1.06	0.81	1.31	-0.14	1.3	0.99
EFHD1	2	232606057	1.04	0.82	1.23	0.96	0.5	1.05	0.4	1.21	1.18	1.01	0.79	1.06	1.18	0.87	1.34	0.59	1.5	0.65	1.56	1.03	1.14	0.66	1.26	1.39	0.93	1.09	1.36	1.42	1.54	1.61	1.73	1.47	0.68	1.82	1.14	0.53	0.99	1.19	1.68	1	0.89	1.06	0.81	1.32	-0.13	1.31	1
GIGYF2	2	232697299	1.05	0.83	1.23	0.96	0.51	1.05	0.39	1.21	1.2	1.01	0.78	1.07	1.18	0.87	1.33	0.58	1.49	0.66	1.56	1.04	1.15	0.67	1.26	1.38	0.92	1.09	1.36	1.43	1.54	1.61	1.74	1.47	0.68	1.83	1.14	0.54	0.99	1.2	1.68	1.01	0.9	1.06	0.81	1.32	-0.12	1.31	1
ATG16L1	2	233210051	1.06	0.84	1.23	0.95	0.51	1.04	0.38	1.22	1.21	1.01	0.77	1.07	1.18	0.87	1.32	0.58	1.49	0.66	1.56	1.05	1.15	0.68	1.26	1.38	0.92	1.09	1.36	1.44	1.54	1.62	1.74	1.46	0.67	1.84	1.15	0.55	0.98	1.2	1.69	1.01	0.9	1.05	0.81	1.32	-0.1	1.32	1
DGKD	2	233354507	1.07	0.85	1.22	0.95	0.5	1.04	0.37	1.23	1.22	1.01	0.77	1.07	1.19	0.87	1.31	0.58	1.48	0.67	1.56	1.05	1.15	0.69	1.27	1.37	0.92	1.08	1.36	1.44	1.53	1.63	1.75	1.46	0.67	1.85	1.15	0.55	0.98	1.21	1.69	1.01	0.9	1.05	0.81	1.33	-0.09	1.32	1.01
USP40	2	233475520	1.08	0.86	1.22	0.95	0.5	1.04	0.36	1.24	1.23	1.01	0.76	1.07	1.19	0.87	1.31	0.58	1.48	0.68	1.56	1.06	1.16	0.7	1.27	1.36	0.92	1.08	1.36	1.45	1.53	1.64	1.76	1.45	0.66	1.86	1.15	0.56	0.97	1.21	1.69	1.01	0.9	1.04	0.81	1.33	-0.07	1.33	1.01
SH3BP4	2	234952017	1.09	0.87	1.21	0.94	0.49	1.03	0.35	1.26	1.25	1.01	0.75	1.07	1.19	0.87	1.3	0.59	1.47	0.69	1.55	1.06	1.16	0.71	1.28	1.35	0.92	1.08	1.36	1.45	1.52	1.64	1.76	1.45	0.65	1.87	1.16	0.57	0.97	1.22	1.69	1.01	0.89	1.03	0.81	1.34	-0.06	1.33	1.02
COPS8	2	237085882	1.1	0.88	1.2	0.94	0.49	1.03	0.34	1.27	1.26	1.01	0.74	1.06	1.2	0.86	1.3	0.59	1.47	0.7	1.54	1.07	1.17	0.71	1.28	1.34	0.92	1.08	1.37	1.46	1.52	1.65	1.77	1.44	0.65	1.88	1.16	0.57	0.97	1.24	1.69	1.02	0.89	1.03	0.81	1.34	-0.05	1.33	1.02
LRRFIP1	2	237627587	1.11	0.9	1.2	0.93	0.49	1.03	0.33	1.29	1.28	1.01	0.73	1.06	1.21	0.86	1.29	0.6	1.47	0.71	1.54	1.07	1.17	0.71	1.29	1.34	0.92	1.08	1.38	1.47	1.52	1.66	1.78	1.44	0.65	1.88	1.16	0.57	0.97	1.25	1.69	1.02	0.89	1.02	0.81	1.35	-0.04	1.33	1.03
RAMP1	2	237858893	1.11	0.91	1.19	0.93	0.49	1.03	0.33	1.3	1.3	1.01	0.72	1.06	1.21	0.87	1.29	0.61	1.47	0.72	1.53	1.08	1.17	0.72	1.29	1.34	0.92	1.08	1.39	1.48	1.52	1.67	1.79	1.44	0.64	1.88	1.17	0.57	0.98	1.26	1.68	1.02	0.89	1.01	0.8	1.35	-0.02	1.34	1.04
UBE2F	2	237966827	1.11	0.93	1.18	0.93	0.49	1.03	0.31	1.32	1.32	1	0.7	1.06	1.22	0.87	1.28	0.61	1.47	0.72	1.53	1.08	1.17	0.72	1.3	1.33	0.91	1.08	1.4	1.49	1.51	1.68	1.79	1.43	0.64	1.88	1.17	0.57	0.98	1.26	1.68	1.02	0.89	1.01	0.8	1.35	-0.03	1.34	1.04
ILKAP	2	238170402	1.11	0.94	1.17	0.92	0.49	1.03	0.3	1.34	1.34	1	0.69	1.06	1.23	0.87	1.27	0.61	1.47	0.74	1.53	1.09	1.17	0.71	1.29	1.33	0.91	1.08	1.41	1.49	1.51	1.69	1.8	1.43	0.63	1.87	1.17	0.57	0.99	1.27	1.68	1.02	0.88	1	0.8	1.36	-0.01	1.34	1.05
HES6	2	238238267	1.11	0.96	1.16	0.92	0.49	1.02	0.29	1.35	1.36	1	0.69	1.06	1.24	0.87	1.26	0.61	1.47	0.75	1.53	1.1	1.18	0.71	1.3	1.33	0.92	1.09	1.41	1.5	1.5	1.69	1.8	1.43	0.61	1.87	1.17	0.56	1	1.27	1.68	1.02	0.88	0.99	0.8	1.36	0	1.35	1.06
PER2	2	238244044	1.11	0.98	1.15	0.91	0.5	1.01	0.27	1.37	1.38	1	0.68	1.06	1.24	0.87	1.25	0.61	1.47	0.75	1.52	1.11	1.18	0.7	1.3	1.33	0.93	1.09	1.42	1.49	1.5	1.69	1.8	1.43	0.6	1.86	1.17	0.57	1.01	1.27	1.67	1.01	0.88	0.98	0.8	1.37	0	1.35	1.06
NDUFA10	2	239892450	1.12	1	1.14	0.91	0.51	1	0.26	1.39	1.39	0.99	0.68	1.06	1.26	0.87	1.25	0.62	1.47	0.76	1.52	1.11	1.19	0.69	1.29	1.33	0.93	1.09	1.42	1.49	1.49	1.69	1.8	1.43	0.59	1.85	1.16	0.57	1.02	1.28	1.67	1.01	0.89	0.97	0.81	1.37	0	1.36	1.08
GPC1	2	240435663	1.13	1.02	1.13	0.9	0.51	0.99	0.24	1.4	1.41	0.98	0.68	1.05	1.26	0.88	1.24	0.63	1.47	0.76	1.52	1.12	1.19	0.69	1.29	1.32	0.93	1.09	1.41	1.49	1.48	1.69	1.8	1.42	0.59	1.84	1.16	0.58	1.04	1.27	1.66	1.01	0.89	0.96	0.81	1.38	0	1.36	1.09
KIF1A	2	240713761	1.14	1.03	1.11	0.89	0.51	0.98	0.23	1.42	1.42	0.97	0.68	1.05	1.27	0.88	1.24	0.63	1.46	0.77	1.52	1.14	1.19	0.68	1.28	1.31	0.92	1.09	1.41	1.49	1.47	1.7	1.8	1.42	0.58	1.84	1.16	0.59	1.04	1.27	1.66	1	0.88	0.95	0.81	1.39	0	1.37	1.1
PPP1R7	2	241149576	1.13	1.04	1.1	0.88	0.51	0.96	0.21	1.43	1.43	0.96	0.67	1.04	1.27	0.87	1.23	0.63	1.44	0.77	1.52	1.15	1.18	0.65	1.27	1.3	0.9	1.09	1.4	1.48	1.45	1.69	1.8	1.41	0.57	1.82	1.15	0.59	1.04	1.27	1.64	0.99	0.86	0.93	0.8	1.39	0	1.37	1.1
HDLBP	2	241227264	1.13	1.05	1.07	0.86	0.49	0.95	0.18	1.43	1.44	0.95	0.66	1.03	1.26	0.85	1.21	0.62	1.43	0.76	1.51	1.15	1.16	0.63	1.26	1.28	0.88	1.09	1.38	1.46	1.45	1.68	1.79	1.39	0.56	1.8	1.13	0.57	1.04	1.26	1.63	0.98	0.86	0.91	0.79	1.39	0	1.37	1.09
FARP2	2	241356285	1.14	1.05	1.05	0.85	0.47	0.93	0.16	1.43	1.44	0.94	0.65	1.02	1.25	0.83	1.2	0.62	1.41	0.75	1.5	1.14	1.14	0.6	1.24	1.27	0.87	1.09	1.36	1.44	1.44	1.68	1.78	1.38	0.55	1.77	1.12	0.56	1.03	1.26	1.63	0.98	0.85	0.9	0.77	1.38	0	1.36	1.08
STK25	2	241492670	1.15	1.06	1.03	0.84	0.45	0.91	0.14	1.44	1.43	0.93	0.65	1.02	1.24	0.81	1.19	0.61	1.4	0.74	1.49	1.13	1.12	0.58	1.23	1.27	0.85	1.07	1.33	1.42	1.43	1.66	1.77	1.37	0.53	1.75	1.11	0.54	1.02	1.24	1.62	0.99	0.82	0.88	0.74	1.38	0	1.35	1.07
THAP4	2	241584405	1.15	1.07	1.01	0.83	0.43	0.89	0.12	1.45	1.44	0.93	0.64	1.02	1.23	0.79	1.19	0.61	1.4	0.72	1.48	1.12	1.11	0.56	1.22	1.25	0.83	1.04	1.31	1.41	1.41	1.64	1.76	1.36	0.52	1.73	1.1	0.52	1.01	1.23	1.61	0.98	0.81	0.87	0.73	1.38	0	1.34	1.06
ATG4B	2	241637213	1.16	1.08	0.99	0.82	0.41	0.87	0.09	1.44	1.45	0.92	0.64	1.01	1.22	0.76	1.18	0.61	1.4	0.71	1.45	1.12	1.09	0.53	1.21	1.23	0.81	1.02	1.29	1.4	1.41	1.62	1.75	1.35	0.49	1.7	1.08	0.49	1	1.21	1.59	0.98	0.8	0.87	0.71	1.39	0	1.32	1.05
DTYMK	2	241675747	1.17	1.08	0.98	0.84	0.4	0.86	0.06	1.46	1.46	0.93	0.63	1.01	1.21	0.74	1.19	0.62	1.4	0.71	1.44	1.13	1.08	0.52	1.21	1.22	0.8	1.01	1.27	1.39	1.41	1.61	1.76	1.35	0.48	1.69	1.09	0.47	1	1.21	1.59	0.99	0.8	0.86	0.7	1.4	0	1.31	1.05
ING5	2	241687085	1.16	1.09	0.96	0.84	0.4	0.86	0	1.48	1.48	0.93	0.62	0.98	1.19	0.74	1.19	0.62	1.39	0.72	1.45	1.13	1.08	0.51	1.21	1.22	0.79	1	1.24	1.41	1.41	1.62	1.74	1.35	0.48	1.68	1.08	0.47	1	1.21	1.58	1.01	0.79	0.85	0.7	1.38	0	1.3	1.05
D2HGDH	2	241734602	1.14	1.09	0.92	0.86	0.38	0.84	0	1.5	1.5	0.95	0.6	0.96	1.2	0.73	1.2	0.62	1.38	0.74	1.44	1.1	1.07	0.51	1.21	1.23	0.78	0.98	1.21	1.42	1.41	1.65	1.75	1.33	0.5	1.68	1.06	0.47	1.01	1.21	1.57	1.03	0.78	0.84	0.7	1.38	0	1.32	1.05
NEU4	2	241808825	1.1	1.05	0.88	0.86	0.35	0.8	0	1.55	1.53	0.96	0.59	0.91	1.25	0.73	1.2	0.62	1.4	0.76	1.44	1.11	1.07	0.51	1.23	1.23	0.78	0.99	1.18	1.39	1.42	1.66	1.78	1.29	0.5	1.68	1.03	0.47	1.01	1.21	1.54	1.08	0.75	0.84	0.7	1.37	0	1.34	1.05
CHL1	3	196763	1.05	0.55	0.71	0.96	0.71	0.66	0.93	1.26	1.13	1.38	0.81	0.58	0.91	0.84	1.6	0.5	1.31	1.05	1.2	0.56	0.43	0.35	1.05	0.5	0.75	0.86	1.19	0.42	1	0.75	0.97	1.35	0.41	1.16	1.15	0.35	0.51	0.87	1.22	0.95	0.91	0.83	0.53	0.89	0	0.98	1.04
TRNT1	3	3126933	1.05	0.6	0.72	0.96	0.76	0.63	0.93	1.32	1.15	1.41	0.78	0.62	0.96	0.89	1.59	0.49	1.32	1.03	1.23	0.52	0.42	0.36	1.08	0.54	0.8	0.87	1.19	0.44	1.03	0.74	0.96	1.36	0.4	1.17	1.18	0.34	0.55	0.94	1.22	0.96	0.93	0.83	0.56	0.93	0	0.98	1.04
CRBN	3	3144628	1.05	0.6	0.72	0.96	0.76	0.63	0.93	1.32	1.15	1.41	0.78	0.62	0.96	0.89	1.59	0.49	1.32	1.03	1.23	0.52	0.42	0.36	1.08	0.54	0.8	0.87	1.19	0.44	1.03	0.74	0.96	1.36	0.4	1.17	1.18	0.34	0.55	0.94	1.22	0.96	0.93	0.83	0.56	0.93	0	0.98	1.04
SUMF1	3	3700814	1.03	0.64	0.77	0.96	0.83	0.56	0.97	1.31	1.14	1.4	0.71	0.66	0.96	0.93	1.62	0.49	1.29	1	1.27	0.51	0.48	0.36	1.1	0.52	0.83	0.9	1.16	0.45	1.06	0.76	0.94	1.38	0.35	1.13	1.15	0.3	0.57	0.92	1.17	0.92	0.99	0.81	0.65	0.93	0	1.02	1.04
LRRN1	3	3799431	1.05	0.65	0.76	0.97	0.81	0.59	0.96	1.32	1.15	1.42	0.73	0.65	0.97	0.93	1.62	0.49	1.3	1.02	1.26	0.52	0.46	0.37	1.1	0.53	0.83	0.9	1.17	0.45	1.07	0.76	0.96	1.38	0.37	1.16	1.16	0.3	0.58	0.94	1.19	0.94	0.99	0.81	0.63	0.93	0	1	1.05
SETMAR	3	4303304	1.03	0.64	0.77	0.96	0.83	0.56	0.97	1.31	1.14	1.4	0.71	0.66	0.96	0.93	1.62	0.49	1.29	1	1.27	0.51	0.48	0.36	1.1	0.52	0.83	0.9	1.16	0.45	1.06	0.76	0.94	1.38	0.35	1.13	1.15	0.3	0.57	0.92	1.17	0.92	0.99	0.81	0.65	0.93	0	1.02	1.04
ARL8B	3	5122245	1.02	0.64	0.77	0.96	0.84	0.53	0.98	1.31	1.13	1.39	0.7	0.68	0.94	0.94	1.61	0.49	1.28	0.99	1.27	0.49	0.49	0.36	1.1	0.51	0.83	0.89	1.14	0.45	1.06	0.75	0.93	1.39	0.34	1.11	1.13	0.25	0.57	0.91	1.16	0.91	0.99	0.81	0.67	0.93	0	1.03	1.03
SRGAP3	3	8980591	1	0.63	0.79	0.95	0.87	0.47	1	1.31	1.11	1.36	0.67	0.7	0.95	0.93	1.58	0.49	1.25	0.98	1.25	0.45	0.48	0.34	1.09	0.49	0.81	0.87	1.12	0.45	1.05	0.74	0.9	1.39	0.31	1.1	1.1	0.25	0.57	0.89	1.14	0.9	0.99	0.83	0.69	0.94	0	1.04	1
THUMPD3	3	9362971	1	0.63	0.79	0.95	0.87	0.47	1	1.31	1.11	1.36	0.67	0.7	0.95	0.93	1.58	0.49	1.25	0.98	1.25	0.45	0.48	0.34	1.09	0.49	0.81	0.87	1.12	0.45	1.05	0.74	0.9	1.39	0.31	1.1	1.1	0.25	0.57	0.89	1.14	0.9	0.99	0.83	0.69	0.94	0	1.04	1
SETD5	3	9397615	0.99	0.63	0.79	0.95	0.88	0.45	1.01	1.32	1.09	1.35	0.66	0.7	0.95	0.93	1.57	0.49	1.25	0.97	1.24	0.44	0.49	0.33	1.08	0.48	0.8	0.86	1.11	0.45	1.04	0.74	0.88	1.39	0.3	1.09	1.07	0.25	0.58	0.88	1.12	0.89	0.99	0.84	0.7	0.94	0	1.04	0.98
MTMR14	3	9649433	0.98	0.62	0.78	0.95	0.88	0.41	1.02	1.31	1.08	1.33	0.65	0.7	0.94	0.93	1.56	0.48	1.24	0.96	1.23	0.43	0.49	0.3	1.08	0.47	0.8	0.84	1.1	0.44	1.02	0.73	0.85	1.38	0.27	1.07	1.06	0.23	0.57	0.86	1.1	0.88	0.99	0.83	0.7	0.94	0	1.03	0.96
OGG1	3	9749944	0.96	0.62	0.76	0.93	0.89	0.34	1.03	1.29	1.04	1.29	0.62	0.7	0.93	0.92	1.52	0.45	1.2	0.93	1.2	0.42	0.49	0.23	1.05	0.46	0.77	0.82	1.08	0.44	0.99	0.71	0.81	1.36	0.23	1.02	1.03	0.19	0.57	0.82	1.08	0.84	0.97	0.83	0.7	0.95	0	1.01	0.92
CAMK1	3	9757347	0.97	0.62	0.77	0.94	0.89	0.37	1.03	1.3	1.05	1.31	0.62	0.7	0.93	0.93	1.53	0.46	1.21	0.94	1.21	0.42	0.49	0.25	1.06	0.46	0.78	0.83	1.08	0.44	1	0.72	0.82	1.37	0.23	1.03	1.04	0.21	0.57	0.83	1.08	0.85	0.97	0.83	0.7	0.95	0	1.02	0.93
TADA3	3	9779860	0.95	0.61	0.75	0.92	0.89	0.32	1.02	1.28	1.03	1.27	0.6	0.69	0.92	0.92	1.51	0.44	1.18	0.92	1.18	0.41	0.48	0.22	1.03	0.45	0.75	0.81	1.08	0.43	0.98	0.7	0.79	1.35	0.22	1	1.02	0.18	0.57	0.8	1.06	0.83	0.97	0.83	0.7	0.95	0	1	0.9
ARPC4	3	9792495	0.95	0.61	0.75	0.92	0.89	0.32	1.02	1.28	1.03	1.27	0.6	0.69	0.92	0.92	1.51	0.44	1.18	0.92	1.18	0.41	0.48	0.22	1.03	0.45	0.75	0.81	1.08	0.43	0.98	0.7	0.79	1.35	0.22	1	1.02	0.18	0.57	0.8	1.06	0.83	0.97	0.83	0.7	0.95	0	1	0.9
TTLL3	3	9808086	0.92	0.61	0.75	0.92	0.89	0.28	1.01	1.26	1.01	1.24	0.58	0.68	0.92	0.91	1.5	0.44	1.17	0.91	1.17	0.39	0.48	0.19	1.03	0.45	0.74	0.8	1.06	0.43	0.97	0.68	0.78	1.35	0.22	0.98	1.02	0.17	0.57	0.77	1.05	0.82	0.96	0.82	0.69	0.95	0	0.99	0.87
RPUSD3	3	9837849	0.92	0.61	0.75	0.92	0.89	0.28	1.01	1.26	1.01	1.24	0.58	0.68	0.92	0.91	1.5	0.44	1.17	0.91	1.17	0.39	0.48	0.19	1.03	0.45	0.74	0.8	1.06	0.43	0.97	0.68	0.78	1.35	0.22	0.98	1.02	0.17	0.57	0.77	1.05	0.82	0.96	0.82	0.69	0.95	0	0.99	0.87
JAGN1	3	9890574	0.92	0.61	0.75	0.91	0.88	0.26	1.01	1.25	0.99	1.22	0.57	0.68	0.91	0.9	1.49	0.44	1.17	0.9	1.15	0.37	0.48	0.18	1.02	0.45	0.73	0.79	1.06	0.43	0.96	0.67	0.77	1.34	0.22	0.98	1.02	0.18	0.57	0.75	1.05	0.81	0.95	0.82	0.69	0.95	0	0.98	0.85
CRELD1	3	9933816	0.91	0.6	0.75	0.9	0.87	0.25	1	1.24	0.98	1.2	0.57	0.68	0.91	0.9	1.48	0.44	1.16	0.89	1.14	0.35	0.48	0.17	1.02	0.45	0.72	0.77	1.05	0.43	0.96	0.66	0.76	1.33	0.21	0.96	1.02	0.18	0.56	0.73	1.04	0.79	0.94	0.81	0.68	0.94	0	0.98	0.83
EMC3	3	9962537	0.9	0.6	0.74	0.89	0.86	0.24	0.99	1.23	0.97	1.19	0.56	0.67	0.9	0.9	1.46	0.45	1.16	0.88	1.13	0.33	0.48	0.16	1.02	0.45	0.7	0.77	1.05	0.43	0.96	0.66	0.76	1.32	0.2	0.96	1.01	0.18	0.56	0.72	1.03	0.79	0.94	0.81	0.67	0.93	0	0.98	0.82
BRK1	3	10115675	0.89	0.6	0.74	0.89	0.86	0.23	0.99	1.22	0.96	1.17	0.56	0.67	0.9	0.89	1.45	0.45	1.15	0.87	1.12	0.33	0.48	0.16	1.02	0.46	0.69	0.76	1.04	0.44	0.96	0.66	0.76	1.32	0.2	0.95	1.01	0.18	0.56	0.7	1.03	0.78	0.94	0.8	0.67	0.93	0	0.98	0.81
VHL	3	10141778	0.88	0.6	0.74	0.89	0.85	0.22	0.98	1.22	0.95	1.16	0.55	0.67	0.89	0.89	1.45	0.45	1.15	0.86	1.12	0.32	0.47	0.15	1.02	0.46	0.67	0.76	1.04	0.44	0.96	0.66	0.75	1.31	0.21	0.95	1.01	0.18	0.56	0.69	1.03	0.78	0.93	0.81	0.67	0.93	0	0.98	0.8
SEC13	3	10293131	0.88	0.6	0.74	0.89	0.85	0.21	0.98	1.22	0.94	1.15	0.55	0.67	0.89	0.88	1.44	0.46	1.15	0.86	1.11	0.32	0.47	0.14	1.02	0.47	0.66	0.76	1.04	0.44	0.96	0.66	0.75	1.3	0.22	0.94	1.01	0.19	0.57	0.68	1.03	0.77	0.92	0.81	0.67	0.93	0	0.97	0.79
SLC6A1	3	10992186	0.87	0.6	0.74	0.9	0.84	0.2	0.98	1.21	0.94	1.14	0.55	0.67	0.89	0.88	1.44	0.46	1.15	0.85	1.11	0.32	0.48	0.14	1.02	0.48	0.65	0.76	1.03	0.45	0.96	0.67	0.75	1.29	0.22	0.93	1.01	0.19	0.57	0.67	1.04	0.77	0.92	0.81	0.67	0.93	0	0.97	0.78
ATG7	3	11272309	0.85	0.6	0.74	0.9	0.83	0.18	0.97	1.21	0.94	1.12	0.54	0.66	0.89	0.86	1.43	0.47	1.15	0.83	1.11	0.32	0.48	0.13	1.04	0.49	0.63	0.76	1.02	0.45	0.95	0.68	0.74	1.28	0.23	0.92	1	0.2	0.57	0.66	1.04	0.75	0.9	0.82	0.66	0.93	0	0.98	0.77
VGLL4	3	11556069	0.85	0.6	0.74	0.9	0.83	0.18	0.97	1.21	0.94	1.12	0.54	0.66	0.89	0.86	1.43	0.47	1.15	0.83	1.11	0.32	0.48	0.13	1.04	0.49	0.63	0.76	1.02	0.45	0.95	0.68	0.74	1.28	0.23	0.92	1	0.2	0.57	0.66	1.04	0.75	0.9	0.82	0.66	0.93	0	0.98	0.77
TAMM41	3	11790442	0.84	0.61	0.74	0.9	0.82	0.18	0.96	1.2	0.94	1.12	0.54	0.66	0.89	0.84	1.43	0.46	1.15	0.83	1.11	0.32	0.49	0.12	1.04	0.49	0.61	0.76	1.02	0.45	0.94	0.69	0.74	1.27	0.23	0.92	1	0.21	0.57	0.65	1.05	0.75	0.89	0.83	0.66	0.94	0	0.98	0.76
TIMP4	3	12153068	0.83	0.61	0.74	0.9	0.81	0.17	0.95	1.2	0.94	1.11	0.54	0.66	0.89	0.83	1.42	0.46	1.15	0.82	1.11	0.32	0.49	0.12	1.04	0.49	0.6	0.76	1.02	0.45	0.93	0.69	0.74	1.27	0.23	0.92	1	0.21	0.57	0.64	1.05	0.74	0.89	0.83	0.65	0.94	0	0.98	0.75
TSEN2	3	12484432	0.82	0.62	0.74	0.89	0.8	0.16	0.95	1.2	0.93	1.1	0.54	0.65	0.88	0.82	1.42	0.46	1.14	0.82	1.11	0.31	0.49	0.11	1.04	0.49	0.6	0.76	1.01	0.45	0.92	0.7	0.74	1.26	0.23	0.92	1	0.2	0.57	0.64	1.05	0.73	0.88	0.83	0.65	0.94	0	0.98	0.75
MKRN2	3	12557087	0.8	0.62	0.74	0.88	0.78	0.15	0.93	1.2	0.92	1.08	0.54	0.63	0.87	0.79	1.41	0.46	1.14	0.81	1.1	0.29	0.5	0.11	1.04	0.49	0.58	0.77	1	0.46	0.9	0.71	0.73	1.25	0.22	0.91	1	0.19	0.57	0.62	1.05	0.71	0.87	0.84	0.64	0.94	0	0.98	0.73
RAF1	3	12583601	0.8	0.62	0.74	0.88	0.78	0.15	0.93	1.2	0.92	1.08	0.54	0.63	0.87	0.79	1.41	0.46	1.14	0.81	1.1	0.29	0.5	0.11	1.04	0.49	0.58	0.77	1	0.46	0.9	0.71	0.73	1.25	0.22	0.91	1	0.19	0.57	0.62	1.05	0.71	0.87	0.84	0.64	0.94	0	0.98	0.73
RPL32	3	12834485	0.79	0.62	0.75	0.88	0.77	0.15	0.92	1.2	0.92	1.08	0.54	0.62	0.87	0.77	1.4	0.46	1.14	0.8	1.1	0.28	0.5	0.1	1.04	0.49	0.58	0.77	0.99	0.45	0.89	0.71	0.72	1.24	0.21	0.91	1	0.19	0.57	0.61	1.05	0.71	0.86	0.84	0.64	0.94	0	0.97	0.73
IQSEC1	3	12897043	0.78	0.63	0.75	0.88	0.76	0.14	0.91	1.2	0.91	1.07	0.54	0.61	0.87	0.76	1.4	0.46	1.13	0.8	1.1	0.28	0.49	0.1	1.04	0.49	0.58	0.77	0.98	0.45	0.88	0.72	0.72	1.23	0.2	0.91	1	0.19	0.57	0.6	1.06	0.7	0.85	0.85	0.63	0.94	0	0.97	0.72
HDAC11	3	13479724	0.77	0.63	0.75	0.87	0.76	0.14	0.9	1.2	0.91	1.06	0.55	0.6	0.86	0.75	1.39	0.46	1.13	0.79	1.1	0.27	0.49	0.1	1.04	0.5	0.58	0.78	0.98	0.45	0.88	0.72	0.71	1.23	0.2	0.91	1.01	0.2	0.56	0.58	1.06	0.69	0.85	0.85	0.63	0.94	0	0.97	0.71
TMEM43	3	14125015	0.76	0.63	0.75	0.87	0.75	0.14	0.89	1.19	0.9	1.05	0.55	0.59	0.86	0.74	1.39	0.45	1.12	0.78	1.1	0.27	0.49	0.09	1.04	0.5	0.58	0.78	0.97	0.45	0.87	0.72	0.71	1.22	0.2	0.91	1.01	0.2	0.56	0.56	1.06	0.68	0.85	0.86	0.63	0.94	0	0.97	0.71
XPC	3	14145147	0.74	0.62	0.75	0.87	0.73	0.13	0.87	1.18	0.9	1.04	0.54	0.58	0.85	0.73	1.38	0.45	1.11	0.77	1.1	0.26	0.49	0.09	1.04	0.5	0.57	0.77	0.96	0.45	0.86	0.72	0.7	1.21	0.2	0.91	1	0.2	0.56	0.55	1.05	0.67	0.84	0.86	0.62	0.94	0	0.97	0.7
LSM3	3	14178817	0.72	0.62	0.75	0.87	0.72	0.13	0.86	1.18	0.89	1.04	0.54	0.56	0.84	0.71	1.37	0.44	1.1	0.76	1.09	0.25	0.48	0.09	1.04	0.5	0.57	0.77	0.96	0.44	0.85	0.71	0.69	1.21	0.19	0.9	1	0.2	0.55	0.53	1.05	0.66	0.84	0.86	0.62	0.94	0	0.97	0.69
CCDC174	3	14651746	0.7	0.62	0.75	0.86	0.71	0.12	0.85	1.18	0.89	1.03	0.54	0.55	0.84	0.7	1.36	0.44	1.1	0.75	1.09	0.24	0.48	0.09	1.04	0.5	0.56	0.77	0.95	0.44	0.84	0.71	0.68	1.2	0.19	0.9	1	0.2	0.55	0.52	1.05	0.65	0.84	0.86	0.61	0.93	-0.01	0.96	0.68
MRPS25	3	15042460	0.69	0.62	0.75	0.86	0.7	0.12	0.84	1.17	0.88	1.02	0.54	0.53	0.84	0.69	1.36	0.43	1.09	0.74	1.09	0.24	0.47	0.08	1.03	0.5	0.56	0.77	0.94	0.44	0.83	0.71	0.67	1.19	0.18	0.89	0.99	0.19	0.55	0.5	1.04	0.64	0.83	0.86	0.61	0.93	-0.01	0.96	0.68
CAPN7	3	15206152	0.67	0.62	0.75	0.86	0.69	0.11	0.82	1.17	0.88	1.01	0.53	0.52	0.83	0.68	1.35	0.43	1.08	0.73	1.08	0.23	0.47	0.08	1.03	0.5	0.55	0.77	0.94	0.43	0.82	0.7	0.67	1.19	0.18	0.89	0.99	0.19	0.54	0.49	1.04	0.63	0.82	0.85	0.6	0.93	-0.02	0.96	0.67
METTL6	3	15381275	0.64	0.62	0.75	0.86	0.67	0.1	0.79	1.17	0.87	1	0.53	0.5	0.82	0.66	1.33	0.42	1.06	0.71	1.07	0.22	0.47	0.08	1.03	0.5	0.54	0.77	0.92	0.43	0.8	0.7	0.66	1.17	0.17	0.88	0.98	0.18	0.53	0.47	1.02	0.61	0.81	0.85	0.59	0.93	-0.03	0.95	0.65
EAF1	3	15427598	0.64	0.62	0.75	0.86	0.67	0.1	0.79	1.17	0.87	1	0.53	0.5	0.82	0.66	1.33	0.42	1.06	0.71	1.07	0.22	0.47	0.08	1.03	0.5	0.54	0.77	0.92	0.43	0.8	0.7	0.66	1.17	0.17	0.88	0.98	0.18	0.53	0.47	1.02	0.61	0.81	0.85	0.59	0.93	-0.03	0.95	0.65
HACL1	3	15560699	0.61	0.61	0.75	0.86	0.65	0.08	0.76	1.17	0.86	0.98	0.53	0.47	0.82	0.64	1.31	0.41	1.05	0.69	1.06	0.21	0.46	0.07	1.02	0.5	0.53	0.77	0.91	0.42	0.79	0.69	0.65	1.16	0.16	0.86	0.97	0.17	0.52	0.45	1	0.6	0.8	0.84	0.58	0.93	-0.04	0.95	0.64
BTD	3	15601341	0.59	0.61	0.75	0.86	0.65	0.08	0.75	1.17	0.86	0.97	0.53	0.46	0.81	0.63	1.3	0.41	1.04	0.69	1.06	0.21	0.46	0.07	1.02	0.5	0.53	0.77	0.9	0.42	0.78	0.69	0.64	1.16	0.16	0.85	0.96	0.17	0.52	0.44	1	0.59	0.79	0.84	0.58	0.93	-0.05	0.94	0.63
ANKRD28	3	15667236	0.59	0.61	0.75	0.86	0.65	0.08	0.75	1.17	0.86	0.97	0.53	0.46	0.81	0.63	1.3	0.41	1.04	0.69	1.06	0.21	0.46	0.07	1.02	0.5	0.53	0.77	0.9	0.42	0.78	0.69	0.64	1.16	0.16	0.85	0.96	0.17	0.52	0.44	1	0.59	0.79	0.84	0.58	0.93	-0.05	0.94	0.63
GALNT15	3	16174680	0.58	0.61	0.75	0.86	0.64	0.08	0.73	1.16	0.86	0.97	0.53	0.45	0.81	0.62	1.29	0.41	1.03	0.68	1.05	0.2	0.45	0.07	1.01	0.5	0.52	0.77	0.89	0.42	0.77	0.68	0.64	1.15	0.16	0.85	0.96	0.16	0.51	0.43	0.99	0.58	0.79	0.84	0.57	0.93	-0.05	0.94	0.63
DPH3	3	16257061	0.57	0.6	0.75	0.86	0.63	0.07	0.72	1.16	0.85	0.96	0.53	0.44	0.8	0.61	1.28	0.4	1.03	0.67	1.05	0.19	0.45	0.07	1.01	0.5	0.52	0.77	0.89	0.41	0.76	0.68	0.64	1.15	0.15	0.84	0.96	0.16	0.51	0.42	0.99	0.58	0.78	0.84	0.57	0.94	-0.06	0.94	0.62
TBC1D5	3	17157162	0.55	0.6	0.74	0.86	0.62	0.06	0.69	1.17	0.84	0.95	0.54	0.42	0.79	0.58	1.26	0.38	1.01	0.67	1.03	0.17	0.44	0.07	1	0.5	0.52	0.77	0.87	0.41	0.75	0.67	0.63	1.14	0.15	0.83	0.95	0.15	0.49	0.4	0.98	0.57	0.77	0.84	0.56	0.94	-0.07	0.94	0.6
SATB1	3	18345377	0.55	0.6	0.74	0.86	0.62	0.06	0.69	1.17	0.84	0.95	0.54	0.42	0.79	0.58	1.26	0.38	1.01	0.67	1.03	0.17	0.44	0.07	1	0.5	0.52	0.77	0.87	0.41	0.75	0.67	0.63	1.14	0.15	0.83	0.95	0.15	0.49	0.4	0.98	0.57	0.77	0.84	0.56	0.94	-0.07	0.94	0.6
RAB5A	3	19947097	0.54	0.6	0.74	0.86	0.62	0.06	0.67	1.17	0.83	0.94	0.54	0.42	0.78	0.57	1.25	0.38	1.01	0.66	1.03	0.16	0.44	0.07	1	0.51	0.52	0.78	0.87	0.41	0.75	0.67	0.63	1.13	0.14	0.82	0.95	0.15	0.49	0.39	0.97	0.56	0.76	0.84	0.56	0.93	-0.08	0.94	0.6
KAT2B	3	20040446	0.52	0.6	0.74	0.85	0.61	0.04	0.65	1.16	0.82	0.93	0.54	0.41	0.78	0.55	1.24	0.37	1	0.65	1.02	0.14	0.44	0.06	0.99	0.51	0.51	0.78	0.86	0.41	0.73	0.66	0.62	1.13	0.13	0.81	0.95	0.14	0.48	0.38	0.96	0.55	0.75	0.85	0.55	0.94	-0.08	0.93	0.59
UBE2E2	3	23203020	0.51	0.6	0.74	0.85	0.61	0.03	0.64	1.16	0.81	0.91	0.54	0.4	0.77	0.54	1.22	0.37	0.99	0.64	1.02	0.13	0.44	0.05	0.98	0.51	0.5	0.78	0.85	0.41	0.72	0.66	0.62	1.12	0.13	0.8	0.94	0.14	0.47	0.36	0.96	0.54	0.74	0.85	0.55	0.93	-0.09	0.93	0.57
UBE2E1	3	23805955	0.49	0.59	0.74	0.85	0.6	0.02	0.62	1.16	0.79	0.89	0.54	0.39	0.76	0.52	1.21	0.37	0.98	0.64	1.01	0.11	0.44	0.04	0.97	0.51	0.49	0.77	0.83	0.4	0.71	0.66	0.61	1.11	0.12	0.79	0.94	0.13	0.46	0.34	0.95	0.52	0.73	0.85	0.54	0.93	-0.09	0.94	0.56
NKIRAS1	3	23891660	0.48	0.58	0.73	0.85	0.58	0.01	0.58	1.16	0.77	0.87	0.56	0.36	0.74	0.49	1.17	0.37	0.96	0.62	0.99	0.09	0.43	0.04	0.95	0.52	0.48	0.77	0.81	0.4	0.68	0.65	0.61	1.1	0.12	0.77	0.94	0.12	0.43	0.31	0.93	0.51	0.7	0.86	0.51	0.93	-0.1	0.94	0.54
RPL15	3	23916591	0.47	0.58	0.73	0.84	0.58	0	0.58	1.15	0.76	0.86	0.55	0.36	0.74	0.49	1.17	0.37	0.96	0.62	0.98	0.09	0.43	0.03	0.95	0.51	0.47	0.77	0.81	0.4	0.68	0.65	0.6	1.1	0.12	0.76	0.93	0.12	0.43	0.3	0.93	0.5	0.7	0.86	0.51	0.93	-0.1	0.93	0.53
NR1D2	3	23945286	0.46	0.58	0.73	0.84	0.57	-0.01	0.56	1.15	0.75	0.85	0.55	0.35	0.73	0.47	1.16	0.37	0.95	0.61	0.97	0.08	0.42	0.02	0.94	0.52	0.47	0.77	0.8	0.39	0.66	0.64	0.6	1.09	0.12	0.76	0.93	0.12	0.42	0.28	0.92	0.49	0.69	0.86	0.5	0.93	-0.1	0.93	0.52
TOP2B	3	25597905	0.44	0.57	0.73	0.84	0.56	-0.02	0.54	1.15	0.74	0.83	0.56	0.33	0.73	0.46	1.14	0.37	0.94	0.6	0.96	0.07	0.42	0.02	0.93	0.53	0.46	0.77	0.79	0.39	0.65	0.64	0.59	1.08	0.12	0.75	0.94	0.12	0.41	0.27	0.92	0.48	0.68	0.87	0.49	0.92	-0.1	0.93	0.5
NGLY1	3	25718944	0.43	0.56	0.72	0.84	0.53	-0.02	0.51	1.15	0.73	0.82	0.57	0.31	0.71	0.44	1.12	0.37	0.93	0.59	0.95	0.06	0.41	0.01	0.91	0.53	0.46	0.77	0.77	0.39	0.63	0.63	0.59	1.06	0.12	0.74	0.94	0.11	0.39	0.24	0.91	0.47	0.66	0.86	0.48	0.91	-0.1	0.92	0.49
OXSM	3	25782917	0.42	0.56	0.72	0.84	0.52	-0.03	0.5	1.14	0.72	0.81	0.57	0.3	0.71	0.43	1.11	0.37	0.93	0.59	0.95	0.06	0.41	0	0.91	0.54	0.45	0.77	0.77	0.39	0.63	0.63	0.59	1.06	0.12	0.73	0.94	0.1	0.38	0.23	0.91	0.46	0.65	0.86	0.47	0.91	-0.1	0.92	0.48
SLC4A7	3	27372721	0.41	0.56	0.72	0.83	0.5	-0.03	0.48	1.14	0.71	0.8	0.57	0.29	0.7	0.42	1.1	0.37	0.92	0.58	0.94	0.05	0.41	0	0.9	0.54	0.45	0.77	0.76	0.38	0.62	0.62	0.59	1.05	0.12	0.72	0.95	0.1	0.37	0.22	0.9	0.45	0.63	0.86	0.46	0.91	-0.1	0.92	0.47
CMC1	3	28241584	0.41	0.56	0.71	0.83	0.48	-0.03	0.44	1.14	0.7	0.79	0.59	0.27	0.69	0.41	1.08	0.37	0.92	0.58	0.93	0.04	0.4	0	0.89	0.55	0.44	0.77	0.74	0.38	0.61	0.62	0.6	1.04	0.13	0.72	0.95	0.1	0.36	0.2	0.9	0.44	0.61	0.86	0.45	0.9	-0.1	0.92	0.46
AZI2	3	28315003	0.4	0.56	0.71	0.83	0.47	-0.04	0.43	1.14	0.7	0.79	0.59	0.26	0.68	0.4	1.08	0.37	0.91	0.57	0.93	0.03	0.4	0	0.89	0.55	0.44	0.77	0.74	0.38	0.6	0.62	0.6	1.04	0.13	0.71	0.95	0.1	0.35	0.19	0.9	0.43	0.61	0.86	0.45	0.9	-0.1	0.91	0.46
GPD1L	3	32105689	0.39	0.55	0.71	0.83	0.45	-0.04	0.41	1.14	0.69	0.78	0.59	0.24	0.68	0.39	1.06	0.38	0.91	0.57	0.93	0.03	0.39	0	0.88	0.55	0.44	0.77	0.73	0.38	0.6	0.62	0.6	1.03	0.14	0.71	0.95	0.1	0.34	0.18	0.9	0.42	0.6	0.85	0.44	0.89	-0.1	0.91	0.45
CMTM6	3	32481312	0.38	0.55	0.71	0.84	0.44	-0.04	0.39	1.14	0.69	0.77	0.6	0.23	0.67	0.38	1.05	0.38	0.91	0.56	0.92	0.02	0.39	0	0.87	0.56	0.43	0.77	0.71	0.39	0.59	0.61	0.61	1.02	0.14	0.71	0.96	0.1	0.33	0.17	0.89	0.41	0.58	0.85	0.43	0.89	-0.1	0.91	0.44
DYNC1LI1	3	32525974	0.38	0.55	0.71	0.84	0.42	-0.04	0.37	1.14	0.69	0.77	0.61	0.22	0.67	0.38	1.04	0.39	0.91	0.56	0.92	0.01	0.39	0	0.87	0.57	0.44	0.78	0.7	0.39	0.58	0.62	0.61	1.02	0.15	0.7	0.96	0.1	0.32	0.17	0.9	0.41	0.57	0.86	0.42	0.88	-0.1	0.92	0.44
CNOT10	3	32685145	0.38	0.55	0.71	0.83	0.41	-0.03	0.36	1.15	0.69	0.77	0.62	0.22	0.67	0.37	1.03	0.39	0.9	0.55	0.92	0.01	0.39	0	0.87	0.57	0.43	0.78	0.69	0.39	0.58	0.62	0.61	1.01	0.15	0.7	0.97	0.1	0.31	0.16	0.89	0.4	0.56	0.86	0.41	0.87	-0.1	0.92	0.43
GLB1	3	32996609	0.38	0.54	0.7	0.83	0.4	-0.03	0.34	1.15	0.69	0.76	0.63	0.2	0.66	0.36	1.02	0.39	0.9	0.55	0.92	0	0.38	0	0.86	0.58	0.43	0.78	0.68	0.39	0.58	0.62	0.62	1	0.15	0.69	0.97	0.09	0.29	0.16	0.89	0.39	0.55	0.86	0.41	0.87	-0.1	0.92	0.43
CRTAP	3	33114014	0.37	0.54	0.7	0.84	0.39	-0.02	0.33	1.15	0.69	0.76	0.64	0.19	0.66	0.35	1.01	0.4	0.89	0.54	0.92	0	0.38	0	0.86	0.58	0.43	0.79	0.68	0.39	0.57	0.62	0.62	0.99	0.16	0.69	0.97	0.09	0.28	0.16	0.89	0.38	0.54	0.86	0.4	0.86	-0.1	0.92	0.43
SUSD5	3	33150043	0.37	0.54	0.7	0.84	0.39	-0.02	0.32	1.16	0.69	0.77	0.65	0.18	0.66	0.35	1.01	0.39	0.89	0.54	0.92	0	0.38	0	0.85	0.59	0.43	0.8	0.67	0.39	0.57	0.62	0.62	0.99	0.16	0.69	0.97	0.08	0.27	0.15	0.89	0.38	0.52	0.87	0.4	0.86	-0.1	0.92	0.44
CLASP2	3	33496245	0.37	0.54	0.69	0.85	0.38	-0.02	0.31	1.17	0.69	0.77	0.66	0.17	0.65	0.34	1.01	0.39	0.88	0.54	0.92	0	0.37	0.01	0.85	0.59	0.43	0.8	0.66	0.39	0.56	0.62	0.63	0.99	0.17	0.68	0.98	0.08	0.26	0.16	0.89	0.37	0.51	0.87	0.39	0.85	-0.1	0.92	0.44
PDCD6IP	3	33798571	0.36	0.54	0.69	0.85	0.37	-0.02	0.3	1.17	0.7	0.77	0.67	0.17	0.65	0.33	1	0.39	0.88	0.54	0.92	0	0.37	0.01	0.84	0.59	0.44	0.8	0.65	0.39	0.56	0.61	0.63	0.99	0.17	0.68	0.98	0.08	0.25	0.16	0.89	0.36	0.5	0.88	0.39	0.85	-0.1	0.92	0.44
ARPP21	3	35638945	0.36	0.53	0.69	0.85	0.36	-0.02	0.29	1.17	0.7	0.77	0.67	0.16	0.64	0.33	0.99	0.39	0.88	0.54	0.92	-0.01	0.37	0.01	0.84	0.59	0.44	0.81	0.64	0.39	0.55	0.61	0.64	0.98	0.17	0.67	0.99	0.07	0.24	0.16	0.89	0.35	0.49	0.88	0.38	0.84	-0.1	0.92	0.44
EPM2AIP1	3	36985043	0.36	0.53	0.69	0.84	0.35	-0.01	0.28	1.17	0.71	0.76	0.68	0.16	0.64	0.32	0.98	0.39	0.87	0.54	0.92	-0.01	0.36	0.01	0.83	0.6	0.44	0.81	0.64	0.39	0.55	0.61	0.64	0.98	0.17	0.67	0.99	0.06	0.23	0.16	0.88	0.34	0.48	0.88	0.37	0.84	-0.1	0.93	0.44
MLH1	3	36993350	0.36	0.53	0.69	0.84	0.33	-0.01	0.27	1.17	0.71	0.76	0.69	0.15	0.63	0.32	0.97	0.38	0.86	0.54	0.92	-0.02	0.36	0.01	0.82	0.6	0.45	0.82	0.63	0.39	0.54	0.6	0.65	0.98	0.17	0.67	0.99	0.06	0.21	0.15	0.88	0.34	0.47	0.88	0.37	0.83	-0.1	0.93	0.44
LRRFIP2	3	37052626	0.36	0.52	0.69	0.84	0.33	0	0.26	1.18	0.71	0.76	0.69	0.14	0.63	0.31	0.97	0.38	0.86	0.54	0.91	-0.02	0.36	0.01	0.81	0.6	0.46	0.82	0.62	0.39	0.54	0.59	0.65	0.98	0.17	0.67	1	0.06	0.2	0.15	0.87	0.33	0.46	0.88	0.36	0.82	-0.1	0.93	0.44
GOLGA4	3	37243177	0.35	0.51	0.69	0.84	0.32	0	0.26	1.18	0.72	0.75	0.7	0.13	0.62	0.31	0.96	0.38	0.85	0.54	0.91	-0.03	0.35	0.01	0.8	0.6	0.46	0.82	0.61	0.39	0.54	0.58	0.66	0.97	0.17	0.67	1	0.05	0.19	0.15	0.87	0.33	0.45	0.87	0.36	0.81	-0.1	0.92	0.43
CTDSPL	3	37861880	0.35	0.5	0.69	0.83	0.31	0.01	0.25	1.18	0.72	0.75	0.71	0.13	0.62	0.31	0.96	0.38	0.85	0.54	0.91	-0.03	0.35	0.01	0.79	0.6	0.47	0.83	0.61	0.39	0.54	0.57	0.67	0.97	0.17	0.66	1.01	0.06	0.18	0.15	0.87	0.32	0.44	0.87	0.35	0.8	-0.1	0.92	0.44
PLCD1	3	38007496	0.35	0.49	0.69	0.83	0.31	0.01	0.24	1.18	0.72	0.75	0.71	0.13	0.61	0.31	0.95	0.38	0.85	0.54	0.9	-0.04	0.34	0.01	0.79	0.61	0.48	0.83	0.6	0.39	0.55	0.56	0.67	0.97	0.17	0.66	1.01	0.06	0.17	0.15	0.86	0.32	0.44	0.87	0.35	0.79	-0.1	0.93	0.44
ACAA1	3	38103129	0.36	0.48	0.69	0.84	0.31	0.02	0.23	1.18	0.73	0.75	0.71	0.13	0.61	0.32	0.95	0.39	0.84	0.53	0.9	-0.04	0.34	0.01	0.79	0.62	0.49	0.84	0.6	0.4	0.56	0.56	0.68	0.98	0.18	0.66	1.01	0.06	0.16	0.16	0.86	0.32	0.43	0.87	0.34	0.79	-0.1	0.93	0.44
MYD88	3	38138478	0.36	0.48	0.69	0.84	0.3	0.02	0.23	1.18	0.74	0.75	0.72	0.13	0.61	0.33	0.94	0.39	0.84	0.53	0.91	-0.04	0.33	0.02	0.78	0.62	0.49	0.84	0.59	0.4	0.56	0.55	0.69	0.98	0.19	0.65	1.01	0.07	0.15	0.16	0.86	0.32	0.41	0.87	0.34	0.78	-0.1	0.93	0.44
EXOG	3	38496127	0.36	0.47	0.68	0.84	0.31	0.03	0.23	1.18	0.75	0.75	0.72	0.13	0.61	0.34	0.94	0.39	0.84	0.53	0.91	-0.04	0.32	0.02	0.78	0.63	0.49	0.85	0.59	0.4	0.57	0.55	0.69	0.98	0.2	0.65	1.02	0.08	0.14	0.16	0.85	0.32	0.4	0.87	0.34	0.77	-0.1	0.93	0.44
WDR48	3	39052013	0.37	0.45	0.68	0.84	0.31	0.03	0.23	1.18	0.77	0.75	0.72	0.15	0.61	0.35	0.94	0.39	0.84	0.53	0.91	-0.04	0.32	0.04	0.78	0.64	0.5	0.85	0.59	0.41	0.59	0.54	0.71	0.98	0.21	0.65	1.02	0.08	0.12	0.18	0.85	0.32	0.39	0.86	0.34	0.76	-0.1	0.93	0.45
GORASP1	3	39096659	0.37	0.45	0.68	0.84	0.31	0.03	0.22	1.18	0.77	0.74	0.72	0.14	0.61	0.35	0.93	0.39	0.84	0.53	0.91	-0.04	0.32	0.04	0.78	0.65	0.49	0.85	0.58	0.41	0.59	0.53	0.72	0.98	0.22	0.64	1.02	0.08	0.11	0.18	0.85	0.32	0.38	0.86	0.33	0.76	-0.1	0.93	0.45
CSRNP1	3	39141855	0.37	0.44	0.67	0.84	0.31	0.03	0.22	1.18	0.78	0.74	0.72	0.14	0.61	0.35	0.93	0.4	0.83	0.53	0.91	-0.04	0.31	0.04	0.77	0.65	0.49	0.85	0.58	0.42	0.6	0.53	0.73	0.98	0.22	0.64	1.02	0.08	0.1	0.19	0.84	0.32	0.36	0.86	0.33	0.75	-0.1	0.93	0.45
CX3CR1	3	39263495	0.38	0.44	0.67	0.84	0.31	0.04	0.23	1.18	0.79	0.75	0.73	0.15	0.61	0.36	0.93	0.4	0.84	0.54	0.91	-0.03	0.31	0.05	0.77	0.66	0.49	0.85	0.58	0.43	0.61	0.52	0.74	0.98	0.22	0.64	1.02	0.08	0.1	0.2	0.84	0.32	0.35	0.85	0.32	0.75	-0.1	0.93	0.46
SLC25A38	3	39383370	0.4	0.44	0.67	0.85	0.32	0.05	0.23	1.19	0.81	0.75	0.73	0.16	0.61	0.37	0.94	0.41	0.84	0.55	0.91	-0.02	0.32	0.05	0.77	0.66	0.5	0.86	0.58	0.44	0.62	0.53	0.76	0.99	0.23	0.64	1.02	0.09	0.09	0.22	0.84	0.32	0.34	0.85	0.32	0.74	-0.1	0.93	0.47
RPSA	3	39406716	0.41	0.44	0.67	0.85	0.33	0.06	0.24	1.2	0.82	0.76	0.74	0.17	0.61	0.38	0.94	0.42	0.84	0.56	0.92	-0.01	0.32	0.06	0.77	0.67	0.51	0.86	0.58	0.45	0.64	0.53	0.78	0.99	0.23	0.64	1.02	0.09	0.08	0.23	0.84	0.33	0.32	0.86	0.33	0.74	-0.09	0.93	0.47
EIF1B	3	40309707	0.43	0.43	0.66	0.85	0.34	0.07	0.24	1.2	0.83	0.76	0.75	0.18	0.62	0.39	0.94	0.42	0.85	0.57	0.92	0	0.32	0.07	0.78	0.68	0.52	0.87	0.58	0.47	0.65	0.53	0.79	1	0.24	0.64	1.03	0.1	0.07	0.24	0.84	0.33	0.31	0.86	0.33	0.74	-0.08	0.94	0.48
RPL14	3	40457292	0.45	0.43	0.66	0.85	0.35	0.08	0.25	1.2	0.85	0.77	0.75	0.19	0.62	0.4	0.95	0.43	0.85	0.58	0.93	0.01	0.33	0.08	0.78	0.68	0.52	0.87	0.58	0.48	0.67	0.53	0.81	1.01	0.25	0.64	1.04	0.11	0.06	0.26	0.85	0.33	0.3	0.86	0.33	0.74	-0.07	0.94	0.48
ZNF619	3	40477113	0.48	0.43	0.67	0.85	0.37	0.11	0.26	1.21	0.87	0.78	0.76	0.21	0.63	0.42	0.96	0.45	0.87	0.6	0.94	0.04	0.33	0.1	0.78	0.69	0.53	0.89	0.59	0.5	0.69	0.53	0.85	1.03	0.27	0.66	1.05	0.13	0.05	0.28	0.86	0.34	0.29	0.88	0.34	0.74	-0.05	0.95	0.5
ZNF620	3	40477131	0.49	0.42	0.67	0.85	0.37	0.12	0.26	1.21	0.87	0.78	0.77	0.21	0.63	0.43	0.96	0.45	0.87	0.61	0.94	0.04	0.33	0.1	0.78	0.69	0.54	0.89	0.59	0.5	0.7	0.53	0.85	1.03	0.27	0.66	1.06	0.14	0.05	0.29	0.86	0.34	0.28	0.88	0.34	0.74	-0.05	0.95	0.5
ZNF621	3	40524878	0.51	0.42	0.67	0.86	0.38	0.14	0.27	1.21	0.89	0.79	0.78	0.22	0.63	0.44	0.96	0.46	0.88	0.62	0.95	0.05	0.34	0.11	0.78	0.7	0.54	0.9	0.6	0.51	0.71	0.53	0.87	1.04	0.29	0.66	1.07	0.15	0.04	0.31	0.87	0.34	0.28	0.89	0.34	0.73	-0.05	0.96	0.51
CTNNB1	3	41194741	0.53	0.42	0.67	0.86	0.39	0.16	0.28	1.21	0.9	0.8	0.78	0.23	0.64	0.45	0.97	0.47	0.88	0.62	0.96	0.07	0.34	0.12	0.78	0.71	0.55	0.91	0.6	0.52	0.73	0.54	0.89	1.05	0.3	0.67	1.08	0.16	0.03	0.32	0.88	0.35	0.27	0.89	0.35	0.73	-0.04	0.96	0.52
TRAK1	3	42013802	0.55	0.42	0.67	0.85	0.4	0.18	0.29	1.21	0.92	0.81	0.79	0.24	0.64	0.46	0.98	0.48	0.89	0.64	0.97	0.08	0.35	0.14	0.78	0.72	0.56	0.92	0.61	0.54	0.75	0.54	0.91	1.06	0.31	0.68	1.08	0.17	0.03	0.34	0.89	0.35	0.27	0.9	0.35	0.72	-0.03	0.97	0.53
SEC22C	3	42547969	0.59	0.43	0.68	0.85	0.43	0.21	0.32	1.22	0.96	0.84	0.79	0.26	0.67	0.49	1.01	0.5	0.91	0.65	1	0.13	0.38	0.17	0.8	0.74	0.58	0.95	0.63	0.56	0.79	0.55	0.94	1.08	0.34	0.7	1.1	0.2	0.04	0.38	0.91	0.37	0.27	0.92	0.37	0.72	-0.01	0.99	0.56
SS18L2	3	42581840	0.59	0.42	0.68	0.85	0.42	0.2	0.32	1.22	0.96	0.83	0.79	0.26	0.66	0.49	1	0.5	0.91	0.65	1	0.12	0.37	0.16	0.79	0.73	0.58	0.95	0.62	0.56	0.79	0.54	0.94	1.08	0.34	0.7	1.1	0.19	0.03	0.38	0.91	0.36	0.27	0.92	0.37	0.72	-0.01	0.99	0.56
NKTR	3	42600655	0.61	0.43	0.68	0.85	0.43	0.22	0.34	1.22	0.98	0.84	0.79	0.28	0.67	0.5	1.02	0.52	0.92	0.66	1.01	0.15	0.38	0.18	0.8	0.74	0.58	0.96	0.63	0.57	0.8	0.55	0.96	1.09	0.35	0.71	1.11	0.21	0.03	0.39	0.92	0.37	0.26	0.93	0.37	0.71	0.01	0.99	0.57
ZBTB47	3	42653697	0.63	0.43	0.69	0.85	0.44	0.25	0.35	1.23	1	0.86	0.8	0.29	0.68	0.52	1.03	0.53	0.94	0.67	1.03	0.17	0.39	0.19	0.8	0.75	0.59	0.97	0.64	0.58	0.82	0.55	0.98	1.1	0.36	0.72	1.12	0.22	0.04	0.41	0.93	0.38	0.26	0.94	0.38	0.71	0.02	1	0.58
HIGD1A	3	42784298	0.65	0.43	0.7	0.85	0.45	0.27	0.37	1.23	1.02	0.87	0.8	0.3	0.7	0.54	1.04	0.55	0.95	0.68	1.04	0.2	0.4	0.2	0.81	0.76	0.6	0.98	0.65	0.59	0.84	0.56	0.99	1.11	0.38	0.73	1.13	0.23	0.04	0.43	0.94	0.39	0.26	0.95	0.39	0.71	0.02	1.01	0.59
KRBOX1	3	42809483	0.66	0.43	0.71	0.85	0.46	0.28	0.38	1.23	1.04	0.88	0.8	0.31	0.71	0.56	1.05	0.56	0.96	0.69	1.05	0.22	0.41	0.22	0.82	0.77	0.6	0.99	0.65	0.59	0.86	0.56	1.01	1.12	0.39	0.74	1.14	0.25	0.05	0.44	0.94	0.39	0.26	0.95	0.4	0.71	0.03	1.02	0.6
SNRK	3	43286512	0.67	0.44	0.72	0.85	0.47	0.31	0.4	1.23	1.07	0.9	0.79	0.32	0.73	0.58	1.07	0.58	0.97	0.7	1.07	0.26	0.42	0.23	0.84	0.78	0.61	1	0.66	0.61	0.88	0.57	1.02	1.14	0.41	0.75	1.15	0.27	0.06	0.46	0.96	0.41	0.26	0.96	0.42	0.71	0.04	1.02	0.62
ANO10	3	43354859	0.68	0.44	0.72	0.85	0.48	0.32	0.41	1.24	1.09	0.92	0.78	0.34	0.74	0.6	1.08	0.59	0.98	0.7	1.09	0.28	0.43	0.24	0.84	0.79	0.62	1.01	0.66	0.61	0.9	0.57	1.03	1.15	0.42	0.76	1.15	0.28	0.07	0.48	0.96	0.41	0.26	0.97	0.43	0.72	0.04	1.02	0.63
ABHD5	3	43690108	0.69	0.44	0.72	0.85	0.48	0.33	0.42	1.24	1.1	0.93	0.78	0.34	0.74	0.61	1.09	0.59	0.98	0.7	1.09	0.29	0.43	0.25	0.85	0.79	0.62	1.01	0.66	0.62	0.91	0.57	1.04	1.15	0.43	0.76	1.16	0.29	0.07	0.49	0.97	0.42	0.25	0.97	0.43	0.71	0.05	1.02	0.63
TCAIM	3	44338119	0.7	0.44	0.72	0.84	0.49	0.34	0.43	1.24	1.12	0.94	0.78	0.36	0.75	0.62	1.1	0.6	0.99	0.71	1.11	0.32	0.44	0.26	0.86	0.8	0.63	1.02	0.67	0.63	0.93	0.57	1.05	1.16	0.43	0.77	1.16	0.3	0.08	0.5	0.98	0.42	0.26	0.97	0.44	0.71	0.05	1.02	0.64
ZNF445	3	44431705	0.71	0.45	0.72	0.84	0.5	0.36	0.45	1.23	1.14	0.96	0.77	0.37	0.76	0.63	1.11	0.61	0.99	0.72	1.12	0.34	0.44	0.27	0.87	0.8	0.63	1.03	0.68	0.64	0.95	0.57	1.06	1.16	0.43	0.77	1.17	0.31	0.09	0.52	0.98	0.43	0.26	0.98	0.46	0.71	0.06	1.02	0.65
ZKSCAN7	3	44555193	0.71	0.46	0.74	0.84	0.53	0.39	0.47	1.23	1.18	0.98	0.76	0.4	0.79	0.65	1.12	0.62	1.01	0.73	1.16	0.39	0.47	0.29	0.89	0.81	0.64	1.06	0.7	0.66	0.99	0.58	1.07	1.17	0.44	0.79	1.17	0.34	0.12	0.54	1	0.45	0.27	1	0.49	0.72	0.05	1.04	0.67
ZNF660	3	44578223	0.72	0.46	0.74	0.84	0.53	0.39	0.48	1.23	1.2	0.99	0.76	0.4	0.79	0.65	1.13	0.63	1.01	0.73	1.16	0.39	0.47	0.29	0.9	0.81	0.64	1.06	0.7	0.66	1	0.58	1.08	1.18	0.44	0.79	1.17	0.34	0.12	0.55	1.01	0.45	0.27	1	0.49	0.72	0.06	1.04	0.68
ZNF197	3	44584888	0.73	0.46	0.74	0.84	0.54	0.4	0.49	1.23	1.21	0.99	0.76	0.41	0.8	0.66	1.13	0.63	1.01	0.73	1.17	0.4	0.48	0.3	0.91	0.82	0.64	1.07	0.7	0.67	1.01	0.58	1.09	1.18	0.45	0.8	1.17	0.35	0.13	0.56	1.01	0.46	0.27	1	0.5	0.71	0.06	1.04	0.68
ZNF35	3	44648732	0.73	0.47	0.75	0.84	0.56	0.42	0.5	1.23	1.23	1	0.75	0.43	0.81	0.67	1.14	0.64	1.02	0.74	1.19	0.42	0.49	0.31	0.92	0.82	0.65	1.08	0.71	0.68	1.03	0.58	1.09	1.2	0.45	0.81	1.18	0.37	0.14	0.58	1.02	0.46	0.28	1.02	0.51	0.72	0.06	1.05	0.7
ZNF502	3	44712643	0.74	0.47	0.75	0.83	0.58	0.43	0.52	1.22	1.25	1.01	0.74	0.44	0.82	0.68	1.16	0.65	1.03	0.75	1.21	0.45	0.5	0.33	0.93	0.83	0.65	1.09	0.72	0.69	1.05	0.58	1.1	1.2	0.46	0.82	1.18	0.38	0.15	0.59	1.03	0.47	0.28	1.03	0.52	0.72	0.06	1.06	0.71
ZNF501	3	44729596	0.75	0.47	0.76	0.83	0.6	0.45	0.53	1.22	1.27	1.02	0.74	0.46	0.84	0.68	1.17	0.66	1.04	0.75	1.22	0.47	0.51	0.34	0.94	0.84	0.65	1.1	0.73	0.7	1.06	0.58	1.11	1.21	0.46	0.83	1.18	0.4	0.16	0.61	1.04	0.48	0.29	1.04	0.53	0.72	0.06	1.07	0.72
KIAA1143	3	44737661	0.75	0.47	0.77	0.83	0.62	0.47	0.55	1.22	1.3	1.03	0.73	0.47	0.85	0.69	1.18	0.67	1.04	0.76	1.24	0.49	0.53	0.35	0.96	0.85	0.66	1.12	0.74	0.7	1.08	0.59	1.12	1.22	0.47	0.84	1.18	0.41	0.17	0.63	1.05	0.49	0.3	1.06	0.54	0.73	0.06	1.08	0.73
TMEM42	3	44861904	0.76	0.48	0.78	0.83	0.64	0.48	0.56	1.21	1.32	1.04	0.72	0.48	0.86	0.69	1.19	0.68	1.05	0.77	1.26	0.52	0.54	0.37	0.97	0.85	0.66	1.13	0.76	0.71	1.09	0.59	1.13	1.23	0.47	0.85	1.19	0.42	0.18	0.64	1.06	0.5	0.3	1.07	0.55	0.73	0.06	1.08	0.74
EXOSC7	3	44975241	0.76	0.48	0.79	0.82	0.65	0.5	0.58	1.21	1.34	1.05	0.72	0.5	0.87	0.7	1.2	0.69	1.06	0.77	1.28	0.54	0.55	0.38	0.98	0.86	0.66	1.14	0.77	0.72	1.11	0.59	1.14	1.24	0.48	0.86	1.19	0.44	0.19	0.66	1.06	0.51	0.31	1.09	0.56	0.74	0.06	1.09	0.76
LARS2	3	45388561	0.77	0.48	0.8	0.82	0.67	0.51	0.59	1.21	1.36	1.06	0.71	0.51	0.87	0.7	1.21	0.7	1.06	0.78	1.3	0.57	0.56	0.39	0.99	0.87	0.67	1.16	0.79	0.73	1.13	0.6	1.15	1.25	0.48	0.87	1.19	0.46	0.21	0.67	1.07	0.53	0.32	1.1	0.57	0.74	0.06	1.1	0.77
LIMD1	3	45555394	0.77	0.49	0.81	0.83	0.68	0.53	0.6	1.21	1.37	1.07	0.71	0.52	0.88	0.7	1.22	0.72	1.07	0.79	1.31	0.59	0.58	0.41	1	0.88	0.67	1.17	0.8	0.73	1.14	0.6	1.16	1.26	0.49	0.88	1.2	0.47	0.22	0.68	1.08	0.54	0.33	1.11	0.59	0.75	0.06	1.1	0.78
SACM1L	3	45689056	0.78	0.49	0.82	0.83	0.7	0.54	0.62	1.21	1.39	1.08	0.7	0.53	0.89	0.71	1.23	0.73	1.08	0.8	1.33	0.62	0.59	0.42	1.01	0.88	0.68	1.18	0.82	0.74	1.15	0.6	1.17	1.28	0.49	0.9	1.2	0.49	0.23	0.69	1.09	0.55	0.34	1.13	0.6	0.76	0.06	1.11	0.79
CCDC12	3	46921726	0.78	0.49	0.84	0.83	0.71	0.55	0.63	1.2	1.41	1.09	0.7	0.55	0.89	0.72	1.24	0.75	1.09	0.81	1.34	0.64	0.61	0.43	1.02	0.89	0.68	1.19	0.83	0.74	1.17	0.6	1.18	1.29	0.49	0.91	1.2	0.5	0.25	0.7	1.1	0.57	0.35	1.14	0.61	0.77	0.06	1.12	0.8
SETD2	3	47016429	0.79	0.5	0.86	0.83	0.72	0.57	0.64	1.2	1.42	1.09	0.69	0.56	0.9	0.72	1.24	0.76	1.09	0.81	1.36	0.66	0.62	0.44	1.03	0.89	0.68	1.2	0.85	0.75	1.18	0.61	1.18	1.3	0.5	0.93	1.2	0.52	0.26	0.71	1.11	0.58	0.36	1.15	0.63	0.77	0.06	1.12	0.8
KLHL18	3	47282917	0.79	0.5	0.87	0.83	0.73	0.58	0.65	1.19	1.44	1.1	0.69	0.57	0.91	0.73	1.24	0.78	1.1	0.82	1.37	0.68	0.64	0.45	1.04	0.9	0.68	1.22	0.86	0.76	1.19	0.61	1.19	1.31	0.5	0.94	1.2	0.54	0.28	0.71	1.12	0.59	0.37	1.16	0.64	0.78	0.06	1.13	0.81
PTPN23	3	47381011	0.8	0.5	0.89	0.83	0.75	0.6	0.66	1.19	1.45	1.1	0.68	0.58	0.92	0.74	1.25	0.79	1.11	0.84	1.38	0.71	0.66	0.45	1.05	0.9	0.69	1.23	0.87	0.77	1.21	0.62	1.2	1.33	0.51	0.96	1.2	0.55	0.3	0.72	1.13	0.61	0.38	1.17	0.66	0.79	0.06	1.13	0.82
SCAP	3	47413681	0.8	0.5	0.9	0.83	0.76	0.62	0.66	1.19	1.46	1.11	0.68	0.59	0.93	0.74	1.26	0.8	1.11	0.85	1.39	0.73	0.67	0.47	1.07	0.91	0.69	1.24	0.88	0.78	1.22	0.62	1.2	1.34	0.52	0.97	1.2	0.57	0.32	0.73	1.14	0.62	0.39	1.18	0.67	0.79	0.06	1.13	0.82
ELP6	3	47495640	0.81	0.51	0.91	0.83	0.78	0.63	0.67	1.19	1.47	1.12	0.68	0.6	0.94	0.75	1.27	0.82	1.12	0.86	1.41	0.75	0.68	0.48	1.08	0.91	0.68	1.25	0.9	0.78	1.23	0.63	1.21	1.35	0.52	0.98	1.2	0.59	0.34	0.74	1.15	0.64	0.4	1.19	0.68	0.8	0.06	1.14	0.83
CSPG5	3	47562238	0.81	0.51	0.92	0.83	0.8	0.64	0.67	1.18	1.48	1.13	0.68	0.61	0.95	0.76	1.28	0.84	1.12	0.87	1.42	0.77	0.7	0.49	1.09	0.92	0.68	1.26	0.91	0.79	1.24	0.64	1.21	1.37	0.53	0.99	1.2	0.6	0.36	0.75	1.16	0.65	0.41	1.2	0.7	0.81	0.06	1.14	0.84
SMARCC1	3	47585269	0.82	0.51	0.93	0.83	0.81	0.65	0.68	1.18	1.49	1.13	0.68	0.61	0.95	0.77	1.28	0.85	1.13	0.88	1.43	0.8	0.71	0.5	1.1	0.92	0.68	1.27	0.92	0.8	1.24	0.64	1.22	1.37	0.53	1	1.2	0.61	0.37	0.76	1.16	0.66	0.42	1.21	0.71	0.82	0.06	1.15	0.84
DHX30	3	47802909	0.82	0.52	0.94	0.82	0.82	0.66	0.68	1.18	1.5	1.14	0.67	0.62	0.96	0.77	1.28	0.87	1.13	0.88	1.44	0.82	0.73	0.51	1.11	0.93	0.67	1.28	0.93	0.8	1.25	0.65	1.22	1.38	0.53	1.01	1.19	0.62	0.39	0.76	1.17	0.67	0.43	1.22	0.72	0.83	0.06	1.15	0.85
MAP4	3	47850690	0.83	0.53	0.95	0.82	0.83	0.67	0.68	1.17	1.5	1.14	0.67	0.63	0.97	0.78	1.28	0.88	1.13	0.89	1.44	0.84	0.74	0.52	1.12	0.93	0.67	1.28	0.95	0.8	1.25	0.65	1.22	1.39	0.53	1.02	1.19	0.62	0.41	0.77	1.17	0.68	0.44	1.23	0.73	0.84	0.06	1.15	0.85
ZNF589	3	48241100	0.83	0.53	0.97	0.81	0.84	0.68	0.68	1.16	1.5	1.14	0.68	0.63	0.97	0.79	1.28	0.9	1.12	0.9	1.44	0.87	0.76	0.53	1.12	0.93	0.66	1.28	0.97	0.8	1.24	0.65	1.23	1.4	0.53	1.04	1.18	0.64	0.44	0.77	1.17	0.7	0.45	1.24	0.75	0.84	0.06	1.15	0.85
NME6	3	48290722	0.83	0.54	0.97	0.81	0.84	0.69	0.69	1.16	1.51	1.15	0.68	0.63	0.97	0.79	1.28	0.9	1.12	0.9	1.45	0.89	0.77	0.55	1.12	0.93	0.66	1.29	0.97	0.8	1.25	0.65	1.23	1.41	0.53	1.04	1.18	0.64	0.45	0.78	1.18	0.7	0.45	1.24	0.76	0.85	0.06	1.16	0.86
PLXNB1	3	48403854	0.83	0.54	0.98	0.8	0.85	0.7	0.69	1.16	1.51	1.15	0.68	0.63	0.97	0.79	1.28	0.91	1.12	0.91	1.46	0.91	0.78	0.55	1.12	0.93	0.65	1.29	0.99	0.8	1.25	0.66	1.23	1.42	0.54	1.05	1.18	0.65	0.47	0.78	1.18	0.72	0.47	1.25	0.77	0.85	0.06	1.16	0.86
CCDC51	3	48432164	0.84	0.55	1	0.79	0.86	0.71	0.69	1.16	1.51	1.16	0.69	0.63	0.97	0.79	1.27	0.93	1.11	0.92	1.45	0.94	0.8	0.56	1.12	0.93	0.65	1.3	1.01	0.79	1.24	0.66	1.23	1.43	0.54	1.06	1.18	0.65	0.49	0.78	1.18	0.73	0.49	1.26	0.78	0.86	0.06	1.16	0.86
TMA7	3	48440257	0.84	0.55	1.01	0.79	0.86	0.72	0.69	1.16	1.51	1.16	0.69	0.63	0.98	0.79	1.27	0.93	1.12	0.92	1.46	0.96	0.81	0.56	1.13	0.93	0.65	1.31	1.02	0.8	1.24	0.66	1.24	1.44	0.54	1.07	1.18	0.66	0.5	0.78	1.19	0.74	0.49	1.27	0.79	0.86	0.06	1.17	0.86
TREX1	3	48465811	0.85	0.56	1.02	0.79	0.87	0.74	0.69	1.16	1.51	1.17	0.7	0.63	0.98	0.8	1.27	0.95	1.12	0.93	1.46	0.98	0.83	0.57	1.13	0.93	0.65	1.32	1.03	0.79	1.24	0.67	1.24	1.45	0.55	1.08	1.18	0.67	0.52	0.78	1.19	0.75	0.51	1.28	0.81	0.87	0.06	1.17	0.87
SHISA5	3	48467798	0.85	0.56	1.04	0.78	0.88	0.75	0.69	1.16	1.51	1.17	0.7	0.64	0.99	0.8	1.27	0.96	1.11	0.93	1.46	1.01	0.85	0.58	1.13	0.93	0.65	1.33	1.04	0.79	1.24	0.67	1.24	1.46	0.56	1.09	1.18	0.67	0.54	0.79	1.19	0.76	0.53	1.3	0.83	0.87	0.06	1.18	0.87
PFKFB4	3	48517684	0.85	0.57	1.05	0.78	0.88	0.76	0.69	1.16	1.51	1.17	0.71	0.64	1	0.81	1.26	0.97	1.11	0.93	1.46	1.02	0.86	0.58	1.14	0.94	0.65	1.34	1.05	0.78	1.25	0.68	1.24	1.47	0.57	1.09	1.18	0.68	0.56	0.79	1.2	0.77	0.55	1.31	0.84	0.88	0.06	1.19	0.87
UQCRC1	3	48599002	0.85	0.57	1.07	0.77	0.88	0.76	0.69	1.16	1.51	1.17	0.71	0.64	1	0.81	1.26	0.98	1.11	0.93	1.46	1.03	0.87	0.59	1.14	0.94	0.65	1.35	1.06	0.78	1.25	0.68	1.24	1.48	0.57	1.1	1.19	0.68	0.58	0.79	1.2	0.78	0.57	1.31	0.85	0.88	0.05	1.19	0.87
SLC26A6	3	48625723	0.86	0.57	1.08	0.77	0.88	0.77	0.69	1.16	1.5	1.17	0.71	0.63	1	0.81	1.25	0.99	1.11	0.92	1.45	1.05	0.88	0.59	1.13	0.94	0.64	1.36	1.07	0.77	1.25	0.68	1.23	1.48	0.58	1.1	1.19	0.68	0.6	0.78	1.2	0.8	0.59	1.32	0.86	0.88	0.05	1.19	0.88
CELSR3	3	48636463	0.86	0.57	1.09	0.76	0.87	0.77	0.69	1.15	1.5	1.17	0.71	0.63	1	0.81	1.24	0.99	1.1	0.92	1.45	1.06	0.9	0.59	1.13	0.94	0.63	1.36	1.08	0.76	1.24	0.68	1.23	1.48	0.58	1.11	1.18	0.68	0.62	0.78	1.19	0.81	0.6	1.32	0.87	0.88	0.04	1.2	0.88
NCKIPSD	3	48673844	0.86	0.57	1.1	0.75	0.87	0.77	0.69	1.15	1.49	1.17	0.71	0.63	1	0.8	1.23	1	1.1	0.92	1.44	1.07	0.91	0.58	1.13	0.95	0.63	1.37	1.09	0.75	1.24	0.68	1.22	1.48	0.59	1.11	1.18	0.69	0.64	0.78	1.19	0.82	0.62	1.33	0.87	0.89	0.04	1.2	0.88
IP6K2	3	48688003	0.85	0.57	1.11	0.74	0.86	0.77	0.69	1.15	1.49	1.17	0.71	0.63	1	0.8	1.22	1.01	1.09	0.92	1.44	1.07	0.92	0.58	1.13	0.95	0.62	1.37	1.1	0.74	1.23	0.69	1.21	1.48	0.58	1.11	1.18	0.69	0.67	0.78	1.19	0.84	0.63	1.33	0.87	0.89	0.03	1.2	0.88
PRKAR2A	3	48744597	0.85	0.57	1.12	0.74	0.86	0.77	0.68	1.14	1.48	1.17	0.71	0.63	1	0.8	1.21	1.01	1.08	0.92	1.43	1.08	0.93	0.58	1.13	0.96	0.61	1.37	1.1	0.73	1.22	0.69	1.21	1.48	0.58	1.12	1.17	0.69	0.69	0.77	1.18	0.85	0.64	1.33	0.88	0.89	0.03	1.2	0.88
ARIH2	3	48918821	0.85	0.56	1.13	0.73	0.86	0.76	0.68	1.14	1.47	1.17	0.71	0.63	1	0.8	1.2	1.02	1.07	0.92	1.42	1.09	0.94	0.57	1.13	0.96	0.6	1.37	1.11	0.72	1.22	0.69	1.2	1.48	0.58	1.12	1.17	0.69	0.71	0.77	1.18	0.86	0.65	1.33	0.88	0.89	0.03	1.2	0.88
P4HTM	3	48989889	0.85	0.56	1.14	0.71	0.86	0.76	0.68	1.13	1.46	1.16	0.71	0.63	1	0.81	1.19	1.03	1.06	0.92	1.4	1.09	0.95	0.55	1.13	0.97	0.59	1.36	1.12	0.71	1.2	0.68	1.19	1.48	0.57	1.11	1.16	0.7	0.73	0.76	1.17	0.87	0.66	1.33	0.88	0.89	0.03	1.2	0.88
WDR6	3	49007062	0.84	0.55	1.14	0.71	0.85	0.76	0.68	1.12	1.45	1.16	0.7	0.63	1	0.81	1.18	1.03	1.06	0.91	1.39	1.09	0.96	0.54	1.13	0.97	0.58	1.36	1.12	0.7	1.2	0.68	1.19	1.48	0.56	1.11	1.16	0.7	0.75	0.75	1.16	0.88	0.66	1.33	0.88	0.89	0.02	1.2	0.87
DALRD3	3	49015488	0.83	0.54	1.15	0.71	0.85	0.75	0.68	1.12	1.43	1.15	0.7	0.63	1	0.82	1.17	1.03	1.05	0.91	1.38	1.09	0.97	0.53	1.13	0.96	0.57	1.35	1.13	0.69	1.19	0.68	1.18	1.48	0.56	1.11	1.15	0.7	0.77	0.74	1.15	0.89	0.66	1.33	0.88	0.89	0.01	1.19	0.87
NDUFAF3	3	49020459	0.83	0.54	1.15	0.7	0.85	0.76	0.68	1.12	1.43	1.15	0.7	0.63	0.99	0.82	1.16	1.04	1.05	0.91	1.38	1.1	0.97	0.53	1.13	0.97	0.57	1.35	1.13	0.69	1.19	0.68	1.18	1.48	0.56	1.11	1.15	0.7	0.78	0.74	1.15	0.9	0.67	1.33	0.88	0.89	0.01	1.19	0.87
IMPDH2	3	49024325	0.83	0.53	1.16	0.7	0.85	0.75	0.68	1.11	1.42	1.14	0.7	0.63	0.99	0.82	1.15	1.04	1.04	0.91	1.37	1.1	0.98	0.51	1.13	0.96	0.56	1.34	1.14	0.69	1.18	0.68	1.17	1.48	0.55	1.11	1.14	0.7	0.79	0.74	1.14	0.9	0.68	1.33	0.88	0.89	0	1.19	0.87
QRICH1	3	49029707	0.82	0.52	1.16	0.69	0.84	0.75	0.68	1.1	1.41	1.13	0.69	0.62	0.98	0.81	1.13	1.04	1.03	0.9	1.36	1.1	0.98	0.5	1.12	0.96	0.54	1.33	1.14	0.69	1.17	0.67	1.17	1.47	0.54	1.11	1.13	0.7	0.8	0.73	1.14	0.91	0.68	1.32	0.88	0.89	0	1.19	0.86
USP19	3	49108046	0.82	0.51	1.16	0.69	0.84	0.74	0.68	1.09	1.39	1.12	0.69	0.62	0.97	0.81	1.12	1.04	1.02	0.9	1.35	1.11	0.99	0.48	1.12	0.95	0.53	1.32	1.15	0.69	1.17	0.67	1.16	1.47	0.54	1.11	1.13	0.7	0.81	0.73	1.13	0.91	0.69	1.31	0.88	0.88	0	1.18	0.86
KLHDC8B	3	49171598	0.82	0.5	1.16	0.69	0.83	0.74	0.68	1.08	1.38	1.12	0.69	0.62	0.97	0.81	1.11	1.04	1.01	0.89	1.33	1.11	0.99	0.47	1.12	0.95	0.52	1.32	1.16	0.69	1.16	0.66	1.16	1.46	0.53	1.11	1.12	0.69	0.82	0.72	1.12	0.92	0.69	1.31	0.87	0.88	0	1.18	0.85
USP4	3	49277144	0.82	0.49	1.16	0.69	0.83	0.73	0.68	1.07	1.37	1.11	0.69	0.61	0.96	0.81	1.1	1.04	1	0.88	1.32	1.11	1	0.46	1.12	0.94	0.51	1.31	1.17	0.68	1.16	0.66	1.15	1.46	0.52	1.11	1.11	0.68	0.83	0.72	1.11	0.92	0.7	1.3	0.87	0.88	0	1.18	0.85
RHOA	3	49359145	0.82	0.49	1.17	0.69	0.82	0.73	0.69	1.06	1.36	1.1	0.7	0.6	0.95	0.82	1.08	1.05	0.98	0.87	1.3	1.1	1.01	0.44	1.12	0.93	0.51	1.3	1.18	0.68	1.15	0.66	1.15	1.46	0.52	1.11	1.1	0.68	0.84	0.72	1.09	0.92	0.7	1.29	0.86	0.87	0	1.18	0.85
TCTA	3	49412206	0.82	0.49	1.18	0.69	0.82	0.73	0.69	1.06	1.36	1.09	0.7	0.6	0.95	0.82	1.07	1.05	0.98	0.87	1.3	1.11	1.02	0.44	1.12	0.93	0.5	1.3	1.19	0.68	1.15	0.66	1.15	1.46	0.51	1.11	1.09	0.68	0.85	0.72	1.09	0.93	0.71	1.29	0.86	0.87	0	1.18	0.85
AMT	3	49416778	0.82	0.48	1.19	0.69	0.81	0.73	0.7	1.05	1.34	1.08	0.71	0.59	0.94	0.83	1.06	1.05	0.97	0.87	1.27	1.1	1.03	0.43	1.12	0.92	0.49	1.28	1.2	0.68	1.14	0.65	1.15	1.46	0.51	1.11	1.08	0.67	0.85	0.71	1.08	0.93	0.71	1.28	0.85	0.87	0	1.18	0.85
NICN1	3	49422333	0.82	0.48	1.2	0.69	0.81	0.73	0.7	1.05	1.34	1.07	0.72	0.59	0.94	0.83	1.05	1.06	0.97	0.87	1.27	1.1	1.04	0.43	1.12	0.92	0.49	1.28	1.2	0.67	1.13	0.65	1.15	1.46	0.51	1.12	1.08	0.67	0.86	0.71	1.08	0.93	0.72	1.28	0.85	0.87	0	1.18	0.85
DAG1	3	49468703	0.82	0.48	1.21	0.69	0.81	0.73	0.71	1.04	1.33	1.07	0.73	0.59	0.94	0.84	1.05	1.06	0.96	0.86	1.25	1.1	1.05	0.42	1.12	0.92	0.49	1.27	1.21	0.67	1.13	0.65	1.15	1.47	0.51	1.12	1.07	0.67	0.87	0.71	1.07	0.94	0.72	1.27	0.84	0.87	0	1.18	0.85
APEH	3	49674014	0.81	0.47	1.22	0.7	0.79	0.72	0.71	1.04	1.32	1.06	0.73	0.57	0.93	0.84	1.04	1.05	0.94	0.85	1.23	1.09	1.05	0.4	1.12	0.91	0.47	1.25	1.22	0.67	1.12	0.65	1.15	1.46	0.49	1.11	1.05	0.66	0.87	0.7	1.05	0.94	0.71	1.25	0.83	0.87	0	1.17	0.85
MST1	3	49683947	0.82	0.47	1.22	0.69	0.79	0.72	0.71	1.04	1.31	1.05	0.74	0.57	0.92	0.85	1.03	1.05	0.94	0.85	1.22	1.09	1.05	0.39	1.11	0.91	0.47	1.25	1.23	0.66	1.12	0.66	1.15	1.46	0.49	1.11	1.05	0.66	0.88	0.7	1.05	0.95	0.71	1.25	0.83	0.87	0	1.16	0.85
RNF123	3	49689538	0.81	0.47	1.23	0.69	0.78	0.71	0.72	1.04	1.3	1.05	0.75	0.57	0.92	0.85	1.03	1.05	0.93	0.85	1.2	1.08	1.06	0.38	1.11	0.9	0.46	1.23	1.24	0.66	1.12	0.66	1.16	1.46	0.48	1.1	1.04	0.65	0.89	0.69	1.04	0.95	0.71	1.24	0.83	0.87	0	1.16	0.85
IP6K1	3	49724294	0.81	0.47	1.24	0.7	0.77	0.71	0.72	1.03	1.29	1.05	0.75	0.56	0.91	0.86	1.02	1.05	0.92	0.84	1.18	1.07	1.06	0.37	1.11	0.9	0.45	1.22	1.24	0.65	1.11	0.66	1.15	1.46	0.47	1.09	1.04	0.65	0.9	0.69	1.03	0.95	0.71	1.23	0.82	0.87	0	1.15	0.84
MON1A	3	49907160	0.81	0.47	1.24	0.7	0.76	0.7	0.73	1.03	1.27	1.05	0.76	0.55	0.9	0.87	1.01	1.04	0.9	0.84	1.16	1.06	1.06	0.35	1.11	0.89	0.44	1.21	1.25	0.65	1.11	0.66	1.15	1.46	0.46	1.09	1.03	0.64	0.9	0.69	1.02	0.95	0.71	1.22	0.82	0.87	0	1.15	0.84
RBM6	3	49940007	0.8	0.47	1.26	0.7	0.75	0.7	0.75	1.03	1.26	1.04	0.77	0.55	0.88	0.88	0.99	1.03	0.89	0.83	1.13	1.04	1.06	0.34	1.11	0.88	0.43	1.19	1.26	0.64	1.11	0.67	1.15	1.45	0.45	1.08	1.02	0.64	0.91	0.68	1.01	0.96	0.71	1.2	0.81	0.88	0	1.14	0.84
RBM5	3	50088919	0.8	0.47	1.26	0.69	0.75	0.69	0.75	1.03	1.25	1.03	0.77	0.55	0.88	0.88	0.99	1.02	0.88	0.83	1.12	1.04	1.07	0.33	1.11	0.88	0.43	1.19	1.26	0.64	1.1	0.67	1.15	1.45	0.45	1.08	1.02	0.64	0.91	0.67	1	0.96	0.71	1.19	0.81	0.88	0	1.14	0.84
SLC38A3	3	50205246	0.8	0.46	1.27	0.69	0.75	0.69	0.75	1.03	1.23	1.03	0.78	0.54	0.87	0.89	0.98	1.02	0.87	0.82	1.1	1.03	1.07	0.32	1.1	0.88	0.42	1.18	1.26	0.64	1.1	0.67	1.15	1.45	0.44	1.07	1.01	0.63	0.92	0.67	0.99	0.96	0.71	1.18	0.8	0.88	0	1.14	0.84
GNAI2	3	50226292	0.79	0.46	1.27	0.68	0.74	0.69	0.75	1.02	1.22	1.02	0.78	0.54	0.86	0.89	0.97	1	0.86	0.81	1.08	1.02	1.07	0.3	1.1	0.87	0.41	1.16	1.26	0.63	1.09	0.67	1.15	1.44	0.43	1.07	1	0.62	0.93	0.66	0.98	0.96	0.71	1.16	0.79	0.87	0	1.13	0.83
SEMA3B	3	50267558	0.78	0.46	1.27	0.68	0.74	0.68	0.75	1.02	1.2	1.01	0.78	0.54	0.86	0.9	0.96	0.99	0.85	0.8	1.06	1.01	1.08	0.29	1.09	0.86	0.4	1.15	1.26	0.62	1.09	0.67	1.15	1.44	0.42	1.06	0.99	0.61	0.93	0.66	0.96	0.97	0.71	1.15	0.78	0.87	0	1.12	0.83
IFRD2	3	50287732	0.78	0.45	1.27	0.67	0.74	0.67	0.75	1.01	1.19	1	0.78	0.53	0.85	0.9	0.96	0.98	0.84	0.79	1.04	1	1.08	0.28	1.09	0.86	0.39	1.15	1.26	0.62	1.08	0.67	1.14	1.43	0.41	1.06	0.99	0.61	0.94	0.65	0.95	0.97	0.7	1.13	0.77	0.87	0	1.12	0.83
TUSC2	3	50320027	0.77	0.45	1.27	0.66	0.73	0.66	0.75	1.01	1.16	0.99	0.79	0.53	0.85	0.91	0.95	0.96	0.82	0.77	1.01	0.98	1.09	0.26	1.09	0.86	0.36	1.12	1.27	0.61	1.07	0.67	1.14	1.41	0.39	1.04	0.98	0.59	0.94	0.64	0.92	0.97	0.7	1.11	0.75	0.88	0	1.11	0.84
RASSF1	3	50329782	0.77	0.45	1.26	0.65	0.72	0.65	0.75	1	1.15	0.99	0.79	0.52	0.84	0.91	0.94	0.95	0.81	0.76	1	0.98	1.09	0.26	1.09	0.86	0.34	1.11	1.27	0.6	1.07	0.67	1.15	1.39	0.39	1.03	0.97	0.58	0.95	0.64	0.91	0.97	0.69	1.1	0.74	0.88	0	1.1	0.83
NPRL2	3	50347330	0.77	0.46	1.26	0.65	0.72	0.64	0.75	1	1.14	0.99	0.79	0.52	0.84	0.91	0.94	0.94	0.81	0.74	0.98	0.97	1.1	0.25	1.09	0.87	0.33	1.1	1.27	0.59	1.07	0.67	1.15	1.38	0.38	1.03	0.97	0.57	0.94	0.64	0.89	0.97	0.7	1.08	0.73	0.88	0	1.1	0.84
CYB561D2	3	50350695	0.76	0.46	1.26	0.65	0.72	0.64	0.75	1	1.12	0.99	0.8	0.51	0.83	0.91	0.93	0.93	0.8	0.73	0.97	0.97	1.1	0.24	1.09	0.87	0.32	1.09	1.27	0.59	1.07	0.67	1.15	1.37	0.38	1.02	0.97	0.57	0.94	0.63	0.88	0.97	0.7	1.07	0.72	0.88	0	1.09	0.84
TMEM115	3	50354750	0.76	0.46	1.26	0.64	0.72	0.63	0.75	1	1.11	0.98	0.8	0.51	0.82	0.91	0.92	0.93	0.79	0.72	0.96	0.96	1.1	0.23	1.09	0.86	0.32	1.08	1.28	0.58	1.06	0.67	1.15	1.36	0.37	1.02	0.96	0.56	0.94	0.63	0.87	0.97	0.7	1.06	0.71	0.88	0	1.09	0.84
C3orf18	3	50558025	0.76	0.46	1.26	0.64	0.72	0.63	0.76	1	1.1	0.98	0.8	0.5	0.82	0.9	0.91	0.92	0.79	0.71	0.95	0.96	1.11	0.23	1.08	0.87	0.31	1.07	1.28	0.58	1.06	0.67	1.14	1.35	0.37	1.01	0.96	0.56	0.93	0.62	0.86	0.97	0.69	1.05	0.71	0.88	0	1.08	0.84
MANF	3	51385291	0.76	0.46	1.26	0.64	0.72	0.63	0.76	1	1.09	0.97	0.8	0.5	0.81	0.9	0.91	0.91	0.79	0.7	0.94	0.95	1.11	0.22	1.08	0.87	0.3	1.06	1.28	0.58	1.06	0.67	1.15	1.34	0.38	1	0.95	0.55	0.93	0.62	0.85	0.97	0.69	1.04	0.7	0.88	0.01	1.07	0.84
RAD54L2	3	51541144	0.76	0.46	1.26	0.65	0.73	0.64	0.77	1	1.08	0.97	0.8	0.49	0.81	0.89	0.9	0.89	0.79	0.69	0.93	0.94	1.11	0.2	1.09	0.87	0.28	1.05	1.27	0.58	1.07	0.67	1.15	1.33	0.38	0.99	0.94	0.55	0.92	0.62	0.84	0.96	0.69	1.03	0.69	0.88	0.01	1.06	0.84
TEX264	3	51662693	0.76	0.46	1.26	0.64	0.73	0.63	0.77	1	1.08	0.97	0.8	0.49	0.81	0.9	0.9	0.88	0.78	0.68	0.92	0.94	1.11	0.19	1.08	0.87	0.28	1.05	1.27	0.57	1.07	0.67	1.14	1.32	0.38	0.98	0.94	0.55	0.92	0.61	0.83	0.96	0.69	1.03	0.69	0.88	0.01	1.06	0.84
RRP9	3	51933429	0.77	0.45	1.26	0.65	0.73	0.64	0.78	1	1.07	0.97	0.8	0.48	0.8	0.89	0.89	0.87	0.78	0.67	0.92	0.93	1.12	0.18	1.09	0.87	0.28	1.04	1.27	0.57	1.07	0.67	1.15	1.31	0.38	0.98	0.94	0.54	0.92	0.61	0.82	0.96	0.68	1.02	0.68	0.88	0.01	1.05	0.84
PARP3	3	51942345	0.77	0.45	1.25	0.65	0.74	0.64	0.79	1	1.06	0.98	0.8	0.48	0.8	0.89	0.89	0.86	0.79	0.66	0.91	0.92	1.12	0.17	1.09	0.88	0.28	1.04	1.26	0.57	1.07	0.67	1.14	1.3	0.38	0.97	0.94	0.54	0.91	0.61	0.81	0.96	0.67	1.02	0.67	0.88	0.01	1.05	0.85
PCBP4	3	51957454	0.76	0.45	1.24	0.66	0.75	0.64	0.8	1	1.04	0.99	0.79	0.47	0.8	0.87	0.89	0.84	0.78	0.65	0.92	0.89	1.13	0.15	1.1	0.87	0.26	1.02	1.25	0.58	1.07	0.67	1.14	1.27	0.37	0.96	0.92	0.53	0.9	0.61	0.8	0.95	0.66	1.01	0.66	0.88	0.01	1.02	0.85
ABHD14B	3	51968510	0.76	0.45	1.24	0.67	0.75	0.64	0.81	1	1.03	0.99	0.78	0.47	0.8	0.86	0.89	0.83	0.78	0.64	0.91	0.88	1.13	0.14	1.11	0.87	0.26	1.01	1.24	0.58	1.08	0.67	1.13	1.25	0.37	0.95	0.92	0.52	0.89	0.61	0.79	0.94	0.65	1	0.65	0.89	0.01	1.01	0.84
ABHD14A	3	51971426	0.76	0.45	1.24	0.67	0.74	0.64	0.81	0.99	1.03	0.99	0.78	0.47	0.8	0.87	0.89	0.83	0.78	0.64	0.91	0.88	1.13	0.14	1.11	0.87	0.26	1.01	1.24	0.58	1.08	0.66	1.14	1.26	0.36	0.95	0.92	0.52	0.9	0.61	0.79	0.95	0.65	1	0.64	0.89	0.01	1.02	0.85
ACY1	3	51983340	0.75	0.45	1.23	0.67	0.75	0.64	0.82	0.99	1.02	0.99	0.78	0.47	0.79	0.86	0.89	0.82	0.78	0.63	0.9	0.86	1.13	0.12	1.11	0.87	0.24	0.99	1.24	0.58	1.08	0.66	1.13	1.24	0.36	0.94	0.91	0.51	0.89	0.6	0.78	0.94	0.64	0.99	0.63	0.89	0.01	1.01	0.84
RPL29	3	51993522	0.74	0.45	1.23	0.68	0.75	0.63	0.83	0.99	1.02	0.99	0.77	0.46	0.79	0.85	0.89	0.81	0.78	0.63	0.9	0.84	1.13	0.11	1.11	0.86	0.23	0.98	1.23	0.58	1.08	0.66	1.13	1.22	0.35	0.94	0.9	0.5	0.88	0.6	0.77	0.93	0.63	0.97	0.62	0.89	0.01	1	0.84
ALAS1	3	52198086	0.74	0.45	1.22	0.68	0.76	0.64	0.83	0.98	1.01	0.99	0.77	0.46	0.79	0.84	0.89	0.8	0.78	0.62	0.9	0.83	1.13	0.1	1.12	0.86	0.22	0.97	1.23	0.59	1.07	0.66	1.12	1.21	0.34	0.93	0.9	0.5	0.88	0.59	0.76	0.92	0.62	0.96	0.6	0.89	0.01	0.99	0.84
TWF2	3	52228612	0.73	0.45	1.22	0.69	0.76	0.64	0.84	0.98	1	0.99	0.77	0.46	0.78	0.84	0.89	0.79	0.78	0.62	0.9	0.82	1.13	0.09	1.12	0.85	0.22	0.95	1.23	0.6	1.07	0.66	1.12	1.19	0.34	0.92	0.89	0.49	0.87	0.59	0.75	0.91	0.6	0.95	0.59	0.89	0.01	0.97	0.83
WDR82	3	52254434	0.72	0.46	1.22	0.7	0.78	0.64	0.85	0.99	0.99	0.99	0.77	0.45	0.78	0.83	0.9	0.78	0.78	0.61	0.9	0.8	1.12	0.08	1.14	0.84	0.22	0.94	1.22	0.61	1.07	0.67	1.12	1.17	0.34	0.91	0.89	0.48	0.86	0.6	0.74	0.9	0.59	0.94	0.59	0.89	0.01	0.96	0.83
GLYCTK	3	52287089	0.72	0.46	1.22	0.7	0.78	0.64	0.86	0.99	0.99	0.99	0.77	0.45	0.78	0.83	0.9	0.78	0.78	0.61	0.9	0.79	1.12	0.07	1.14	0.84	0.21	0.93	1.22	0.61	1.07	0.67	1.12	1.17	0.33	0.9	0.89	0.47	0.86	0.6	0.74	0.9	0.59	0.94	0.58	0.89	0.01	0.95	0.83
BAP1	3	52401008	0.71	0.46	1.22	0.71	0.79	0.63	0.86	0.99	0.99	0.99	0.77	0.45	0.78	0.83	0.9	0.78	0.78	0.6	0.9	0.78	1.12	0.07	1.15	0.84	0.21	0.92	1.22	0.62	1.07	0.67	1.12	1.16	0.33	0.9	0.88	0.46	0.85	0.6	0.73	0.89	0.58	0.93	0.58	0.89	0.01	0.95	0.82
NISCH	3	52455118	0.71	0.46	1.22	0.72	0.8	0.63	0.87	0.99	0.98	1	0.78	0.45	0.78	0.82	0.91	0.77	0.79	0.6	0.9	0.77	1.11	0.06	1.15	0.83	0.21	0.91	1.22	0.62	1.07	0.67	1.12	1.15	0.34	0.9	0.88	0.46	0.84	0.6	0.73	0.88	0.57	0.92	0.58	0.89	0.01	0.94	0.82
NT5DC2	3	52524385	0.7	0.47	1.22	0.73	0.81	0.63	0.88	1	0.97	0.99	0.78	0.45	0.78	0.82	0.91	0.77	0.79	0.6	0.9	0.76	1.11	0.05	1.16	0.82	0.21	0.9	1.22	0.63	1.07	0.68	1.11	1.14	0.34	0.89	0.88	0.44	0.84	0.6	0.73	0.88	0.56	0.91	0.57	0.89	0.01	0.93	0.82
PBRM1	3	52545352	0.69	0.48	1.23	0.75	0.82	0.63	0.89	1.01	0.96	0.99	0.78	0.45	0.78	0.81	0.91	0.76	0.8	0.59	0.9	0.74	1.1	0.05	1.17	0.81	0.21	0.89	1.21	0.64	1.06	0.69	1.11	1.13	0.35	0.89	0.88	0.43	0.83	0.6	0.72	0.87	0.55	0.9	0.57	0.9	0.01	0.92	0.82
GNL3	3	52681156	0.69	0.49	1.23	0.76	0.82	0.63	0.9	1.02	0.96	0.99	0.79	0.45	0.78	0.8	0.91	0.75	0.8	0.59	0.9	0.74	1.09	0.05	1.17	0.8	0.21	0.89	1.21	0.65	1.06	0.69	1.11	1.12	0.35	0.88	0.87	0.42	0.82	0.61	0.72	0.86	0.55	0.88	0.57	0.9	0.01	0.91	0.82
GLT8D1	3	52694488	0.68	0.49	1.23	0.77	0.83	0.62	0.9	1.03	0.95	0.98	0.79	0.44	0.77	0.79	0.92	0.75	0.8	0.59	0.9	0.73	1.08	0.06	1.17	0.8	0.21	0.88	1.21	0.65	1.06	0.7	1.11	1.11	0.36	0.88	0.87	0.41	0.82	0.61	0.72	0.85	0.54	0.88	0.56	0.9	0.01	0.9	0.82
SPCS1	3	52704955	0.68	0.51	1.24	0.78	0.83	0.62	0.91	1.03	0.95	0.98	0.8	0.44	0.77	0.78	0.92	0.75	0.81	0.58	0.9	0.72	1.08	0.07	1.18	0.8	0.21	0.88	1.2	0.65	1.06	0.71	1.11	1.1	0.36	0.88	0.87	0.4	0.81	0.61	0.72	0.84	0.54	0.87	0.56	0.9	0.01	0.89	0.82
NEK4	3	52708444	0.68	0.52	1.24	0.78	0.84	0.62	0.91	1.03	0.95	0.99	0.8	0.44	0.77	0.78	0.92	0.74	0.81	0.58	0.9	0.72	1.08	0.07	1.18	0.79	0.21	0.88	1.2	0.65	1.06	0.71	1.11	1.1	0.36	0.88	0.87	0.4	0.8	0.61	0.72	0.84	0.54	0.86	0.56	0.9	0.01	0.89	0.82
RFT1	3	53088483	0.68	0.52	1.24	0.79	0.84	0.62	0.92	1.04	0.94	0.98	0.81	0.44	0.77	0.77	0.93	0.74	0.81	0.58	0.9	0.71	1.07	0.07	1.19	0.79	0.21	0.88	1.2	0.65	1.05	0.72	1.11	1.09	0.37	0.87	0.87	0.39	0.79	0.6	0.71	0.83	0.53	0.86	0.56	0.9	0.01	0.88	0.82
TKT	3	53224712	0.68	0.54	1.25	0.8	0.84	0.62	0.92	1.05	0.94	0.99	0.81	0.44	0.77	0.77	0.93	0.73	0.81	0.58	0.9	0.7	1.07	0.08	1.2	0.79	0.22	0.88	1.19	0.65	1.05	0.74	1.11	1.08	0.38	0.87	0.87	0.38	0.79	0.6	0.71	0.83	0.53	0.85	0.56	0.91	0.01	0.87	0.82
DCP1A	3	53283429	0.67	0.55	1.25	0.81	0.84	0.62	0.92	1.06	0.94	0.99	0.82	0.44	0.76	0.76	0.94	0.73	0.82	0.59	0.9	0.69	1.06	0.09	1.21	0.79	0.23	0.87	1.19	0.65	1.04	0.75	1.11	1.07	0.39	0.86	0.87	0.38	0.79	0.6	0.71	0.82	0.52	0.85	0.57	0.91	0.01	0.86	0.83
CHDH	3	53812335	0.67	0.56	1.26	0.81	0.84	0.62	0.93	1.06	0.93	0.99	0.82	0.44	0.76	0.76	0.94	0.73	0.82	0.59	0.91	0.68	1.06	0.1	1.21	0.8	0.23	0.87	1.18	0.65	1.03	0.76	1.11	1.06	0.4	0.86	0.87	0.38	0.78	0.59	0.71	0.82	0.52	0.85	0.57	0.91	0.01	0.85	0.83
IL17RB	3	53846568	0.67	0.57	1.26	0.82	0.84	0.62	0.93	1.07	0.93	0.99	0.82	0.44	0.76	0.75	0.95	0.72	0.83	0.6	0.91	0.68	1.05	0.11	1.22	0.8	0.23	0.87	1.17	0.65	1.03	0.77	1.11	1.05	0.41	0.86	0.88	0.37	0.78	0.59	0.72	0.81	0.51	0.84	0.57	0.92	0.01	0.84	0.83
ACTR8	3	53867066	0.66	0.58	1.26	0.83	0.85	0.61	0.93	1.07	0.93	0.99	0.82	0.44	0.76	0.74	0.96	0.72	0.84	0.6	0.92	0.67	1.04	0.11	1.22	0.8	0.24	0.87	1.16	0.65	1.02	0.78	1.11	1.04	0.41	0.86	0.88	0.37	0.78	0.59	0.72	0.81	0.51	0.84	0.57	0.92	0.01	0.83	0.82
ERC2	3	55508311	0.66	0.59	1.26	0.83	0.85	0.6	0.93	1.08	0.92	0.99	0.82	0.44	0.76	0.72	0.97	0.72	0.85	0.6	0.92	0.67	1.04	0.12	1.22	0.81	0.24	0.87	1.15	0.65	1.02	0.8	1.11	1.03	0.42	0.85	0.88	0.37	0.77	0.59	0.72	0.8	0.5	0.83	0.58	0.92	0.01	0.82	0.82
CCDC66	3	56557161	0.66	0.59	1.26	0.83	0.85	0.6	0.93	1.08	0.91	0.99	0.81	0.44	0.76	0.71	0.97	0.71	0.85	0.61	0.93	0.66	1.03	0.13	1.23	0.81	0.24	0.87	1.14	0.65	1.01	0.81	1.11	1.02	0.43	0.85	0.89	0.36	0.77	0.59	0.72	0.8	0.5	0.83	0.58	0.92	0.01	0.81	0.82
APPL1	3	57227726	0.65	0.6	1.26	0.83	0.85	0.6	0.93	1.09	0.9	0.99	0.81	0.44	0.76	0.7	0.97	0.71	0.86	0.61	0.93	0.66	1.02	0.14	1.23	0.81	0.24	0.87	1.14	0.65	1	0.82	1.11	1	0.43	0.85	0.89	0.36	0.77	0.59	0.72	0.79	0.5	0.82	0.58	0.93	0.01	0.8	0.81
PDE12	3	57556274	0.65	0.61	1.25	0.84	0.85	0.59	0.93	1.09	0.9	0.99	0.81	0.45	0.76	0.7	0.98	0.71	0.87	0.61	0.94	0.66	1.02	0.15	1.24	0.82	0.25	0.88	1.13	0.65	0.99	0.83	1.11	0.99	0.44	0.85	0.9	0.35	0.77	0.6	0.72	0.79	0.5	0.82	0.59	0.93	0.01	0.79	0.81
ARF4	3	57571363	0.65	0.62	1.25	0.84	0.85	0.59	0.93	1.1	0.89	0.99	0.8	0.45	0.76	0.69	0.98	0.71	0.88	0.62	0.95	0.66	1.01	0.16	1.24	0.83	0.25	0.88	1.12	0.65	0.98	0.85	1.11	0.98	0.45	0.85	0.9	0.35	0.76	0.6	0.72	0.78	0.5	0.82	0.59	0.93	0.01	0.78	0.81
ABHD6	3	58237532	0.65	0.63	1.25	0.84	0.85	0.58	0.93	1.1	0.89	0.99	0.8	0.45	0.76	0.68	0.99	0.71	0.89	0.62	0.96	0.66	1.01	0.18	1.25	0.83	0.26	0.89	1.11	0.65	0.97	0.86	1.1	0.97	0.46	0.85	0.9	0.34	0.76	0.61	0.73	0.78	0.5	0.82	0.59	0.93	0.01	0.77	0.8
RPP14	3	58306247	0.65	0.64	1.24	0.85	0.85	0.58	0.92	1.11	0.89	0.99	0.8	0.45	0.76	0.67	0.99	0.71	0.9	0.62	0.96	0.66	1.01	0.19	1.25	0.84	0.26	0.9	1.1	0.65	0.96	0.87	1.1	0.96	0.48	0.86	0.9	0.34	0.75	0.61	0.73	0.77	0.5	0.82	0.6	0.93	0.01	0.76	0.8
PXK	3	58332880	0.65	0.65	1.24	0.85	0.85	0.58	0.92	1.11	0.89	0.98	0.79	0.46	0.77	0.65	1	0.72	0.91	0.63	0.97	0.67	1.01	0.2	1.25	0.85	0.27	0.9	1.09	0.65	0.96	0.88	1.1	0.95	0.5	0.86	0.91	0.34	0.75	0.61	0.73	0.77	0.5	0.82	0.6	0.93	0.01	0.75	0.79
PDHB	3	58427630	0.65	0.66	1.23	0.86	0.85	0.57	0.91	1.11	0.88	0.98	0.79	0.46	0.77	0.64	1.01	0.72	0.92	0.63	0.98	0.67	1.01	0.21	1.25	0.85	0.28	0.91	1.08	0.65	0.95	0.89	1.1	0.95	0.51	0.87	0.91	0.33	0.75	0.62	0.72	0.76	0.49	0.82	0.6	0.93	0.01	0.74	0.79
KCTD6	3	58492096	0.65	0.66	1.22	0.86	0.84	0.57	0.9	1.11	0.88	0.98	0.78	0.45	0.78	0.63	1.01	0.72	0.93	0.64	0.98	0.67	1	0.22	1.25	0.86	0.29	0.91	1.07	0.66	0.94	0.91	1.1	0.94	0.52	0.88	0.91	0.32	0.75	0.63	0.72	0.76	0.49	0.82	0.59	0.93	0.01	0.73	0.78
FHIT	3	59747277	0.65	0.67	1.21	0.87	0.84	0.56	0.89	1.11	0.87	0.98	0.77	0.45	0.78	0.62	1.02	0.73	0.94	0.64	0.99	0.67	1	0.23	1.25	0.86	0.29	0.91	1.06	0.66	0.93	0.92	1.09	0.93	0.53	0.88	0.9	0.31	0.74	0.63	0.72	0.75	0.48	0.83	0.59	0.93	0.01	0.71	0.77
PTPRG	3	61561569	0.65	0.67	1.2	0.88	0.83	0.55	0.89	1.12	0.87	0.98	0.76	0.45	0.79	0.62	1.03	0.74	0.95	0.64	0.99	0.67	0.99	0.24	1.26	0.86	0.3	0.91	1.05	0.66	0.92	0.93	1.09	0.92	0.54	0.88	0.91	0.3	0.74	0.64	0.71	0.74	0.48	0.83	0.59	0.93	0.01	0.7	0.76
C3orf14	3	62318973	0.66	0.68	1.2	0.89	0.83	0.55	0.89	1.12	0.87	0.98	0.76	0.45	0.8	0.62	1.03	0.75	0.96	0.65	1	0.67	0.98	0.25	1.26	0.87	0.31	0.92	1.05	0.66	0.92	0.94	1.08	0.92	0.56	0.89	0.91	0.3	0.74	0.65	0.71	0.74	0.48	0.83	0.59	0.93	0.01	0.69	0.75
THOC7	3	63833870	0.66	0.7	1.19	0.9	0.82	0.55	0.89	1.13	0.87	0.98	0.76	0.45	0.8	0.61	1.04	0.76	0.98	0.65	1.01	0.67	0.98	0.26	1.27	0.88	0.32	0.92	1.04	0.67	0.91	0.95	1.08	0.92	0.57	0.89	0.91	0.3	0.74	0.65	0.71	0.73	0.48	0.83	0.6	0.93	0	0.68	0.75
PSMD6	3	64010549	0.66	0.71	1.19	0.91	0.82	0.55	0.89	1.13	0.88	0.99	0.76	0.45	0.81	0.6	1.04	0.77	0.99	0.66	1.01	0.68	0.97	0.28	1.28	0.88	0.33	0.92	1.03	0.67	0.9	0.97	1.07	0.92	0.59	0.9	0.92	0.29	0.74	0.66	0.71	0.72	0.48	0.83	0.6	0.93	0	0.67	0.74
PRICKLE2	3	64092236	0.66	0.72	1.19	0.92	0.81	0.55	0.89	1.14	0.88	0.99	0.76	0.45	0.81	0.6	1.05	0.78	1	0.67	1.02	0.68	0.96	0.28	1.28	0.88	0.35	0.92	1.03	0.68	0.89	0.98	1.06	0.92	0.6	0.9	0.92	0.28	0.74	0.67	0.71	0.71	0.48	0.83	0.6	0.92	0	0.66	0.73
MAGI1	3	65353525	0.66	0.72	1.19	0.93	0.81	0.55	0.9	1.14	0.88	0.99	0.75	0.45	0.81	0.59	1.05	0.78	1.01	0.68	1.02	0.68	0.95	0.29	1.28	0.88	0.36	0.92	1.02	0.68	0.88	1	1.06	0.92	0.61	0.9	0.92	0.28	0.74	0.68	0.71	0.7	0.48	0.83	0.6	0.91	0	0.65	0.72
SLC25A26	3	66133610	0.66	0.73	1.18	0.95	0.8	0.55	0.9	1.15	0.88	0.99	0.75	0.44	0.81	0.6	1.07	0.79	1.02	0.7	1.02	0.68	0.94	0.3	1.28	0.89	0.38	0.93	1.01	0.69	0.87	1.02	1.05	0.93	0.63	0.9	0.92	0.27	0.74	0.69	0.71	0.69	0.47	0.83	0.6	0.9	0	0.64	0.7
LRIG1	3	66378797	0.66	0.73	1.18	0.95	0.8	0.55	0.9	1.15	0.88	0.99	0.75	0.44	0.81	0.59	1.07	0.8	1.02	0.71	1.03	0.67	0.93	0.31	1.28	0.88	0.39	0.93	1	0.7	0.86	1.02	1.04	0.93	0.64	0.9	0.91	0.27	0.73	0.69	0.71	0.69	0.47	0.83	0.6	0.9	0	0.63	0.7
SUCLG2	3	67360460	0.66	0.74	1.17	0.96	0.79	0.55	0.9	1.16	0.88	0.99	0.75	0.44	0.82	0.59	1.08	0.8	1.03	0.72	1.03	0.67	0.92	0.31	1.28	0.88	0.4	0.93	0.99	0.7	0.85	1.04	1.04	0.93	0.64	0.9	0.91	0.26	0.73	0.69	0.71	0.68	0.46	0.83	0.6	0.9	0	0.63	0.69
TMF1	3	69019827	0.65	0.75	1.16	0.97	0.78	0.54	0.9	1.16	0.89	1	0.74	0.44	0.82	0.59	1.09	0.8	1.04	0.73	1.03	0.67	0.91	0.32	1.27	0.88	0.42	0.93	0.98	0.7	0.84	1.05	1.03	0.93	0.65	0.9	0.91	0.25	0.74	0.7	0.7	0.67	0.46	0.83	0.59	0.9	0	0.62	0.68
UBA3	3	69054730	0.65	0.75	1.15	0.98	0.77	0.53	0.91	1.17	0.89	1	0.73	0.43	0.83	0.59	1.1	0.81	1.05	0.74	1.03	0.66	0.9	0.32	1.27	0.88	0.43	0.93	0.97	0.71	0.83	1.07	1.03	0.94	0.65	0.91	0.91	0.24	0.74	0.71	0.7	0.67	0.45	0.84	0.59	0.89	0	0.61	0.67
ARL6IP5	3	69084937	0.64	0.76	1.14	0.99	0.76	0.52	0.9	1.17	0.89	1.01	0.73	0.43	0.83	0.59	1.1	0.82	1.05	0.75	1.04	0.66	0.88	0.33	1.27	0.88	0.45	0.92	0.96	0.72	0.82	1.08	1.02	0.94	0.66	0.92	0.92	0.23	0.74	0.72	0.7	0.66	0.45	0.84	0.59	0.89	0	0.61	0.66
FOXP1	3	70952817	0.64	0.78	1.14	1	0.75	0.51	0.91	1.18	0.9	1.01	0.73	0.44	0.84	0.6	1.11	0.83	1.06	0.76	1.04	0.67	0.88	0.34	1.27	0.89	0.47	0.92	0.96	0.72	0.81	1.1	1.02	0.95	0.66	0.93	0.92	0.22	0.74	0.73	0.7	0.66	0.45	0.84	0.58	0.89	0	0.6	0.66
SHQ1	3	72749277	0.63	0.79	1.13	1.01	0.73	0.51	0.91	1.18	0.9	1.01	0.72	0.44	0.85	0.6	1.12	0.84	1.07	0.77	1.04	0.67	0.87	0.35	1.28	0.89	0.48	0.92	0.96	0.73	0.81	1.12	1.01	0.95	0.67	0.94	0.93	0.21	0.75	0.74	0.7	0.66	0.45	0.84	0.58	0.88	0.01	0.6	0.65
ZNF717	3	75678660	0.63	0.8	1.13	1.02	0.72	0.5	0.91	1.18	0.91	1.01	0.72	0.45	0.86	0.61	1.13	0.85	1.08	0.78	1.05	0.67	0.86	0.36	1.28	0.89	0.5	0.92	0.97	0.74	0.8	1.14	1.01	0.96	0.68	0.95	0.93	0.2	0.75	0.76	0.7	0.66	0.46	0.84	0.58	0.88	0.02	0.6	0.65
ROBO1	3	78597239	0.63	0.81	1.13	1.03	0.7	0.49	0.91	1.18	0.91	1.01	0.72	0.45	0.86	0.62	1.14	0.86	1.08	0.79	1.05	0.68	0.85	0.37	1.28	0.9	0.51	0.92	0.97	0.74	0.79	1.16	1	0.97	0.69	0.96	0.94	0.19	0.75	0.77	0.7	0.66	0.46	0.84	0.58	0.88	0.02	0.59	0.65
GBE1	3	81489703	0.62	0.82	1.12	1.03	0.69	0.48	0.91	1.18	0.91	1	0.71	0.45	0.87	0.63	1.15	0.88	1.09	0.8	1.05	0.68	0.84	0.38	1.28	0.9	0.52	0.92	0.97	0.75	0.78	1.18	1	0.98	0.69	0.96	0.94	0.18	0.75	0.78	0.7	0.66	0.46	0.83	0.58	0.87	0.03	0.59	0.64
CADM2	3	84958981	0.62	0.83	1.12	1.04	0.68	0.47	0.91	1.19	0.92	1	0.71	0.45	0.87	0.64	1.16	0.89	1.1	0.81	1.05	0.69	0.83	0.39	1.28	0.9	0.54	0.92	0.97	0.75	0.78	1.2	1	0.99	0.7	0.97	0.95	0.17	0.76	0.79	0.7	0.66	0.47	0.83	0.58	0.87	0.03	0.59	0.64
CHMP2B	3	87227271	0.62	0.84	1.11	1.05	0.66	0.46	0.9	1.19	0.92	0.99	0.71	0.45	0.88	0.64	1.16	0.9	1.11	0.82	1.05	0.7	0.82	0.4	1.27	0.91	0.55	0.92	0.97	0.75	0.77	1.21	0.99	1	0.71	0.98	0.96	0.17	0.76	0.8	0.7	0.65	0.47	0.83	0.57	0.86	0.04	0.58	0.64
CGGBP1	3	88051944	0.61	0.85	1.1	1.05	0.64	0.45	0.9	1.19	0.93	0.99	0.7	0.45	0.88	0.65	1.17	0.9	1.12	0.83	1.06	0.71	0.81	0.4	1.27	0.91	0.57	0.92	0.97	0.75	0.76	1.23	0.99	1.01	0.71	0.99	0.96	0.16	0.76	0.82	0.7	0.65	0.47	0.84	0.57	0.86	0.04	0.58	0.63
C3orf38	3	88149959	0.61	0.85	1.09	1.06	0.62	0.44	0.89	1.18	0.94	0.99	0.69	0.45	0.89	0.66	1.17	0.91	1.13	0.84	1.06	0.72	0.81	0.41	1.26	0.92	0.59	0.92	0.98	0.75	0.76	1.24	0.98	1.02	0.72	1	0.96	0.16	0.76	0.83	0.7	0.65	0.48	0.84	0.57	0.85	0.05	0.57	0.63
PROS1	3	93873051	0.61	0.86	1.08	1.06	0.6	0.43	0.89	1.18	0.94	0.98	0.68	0.45	0.89	0.67	1.18	0.92	1.14	0.85	1.06	0.73	0.8	0.42	1.26	0.93	0.6	0.92	0.98	0.76	0.75	1.26	0.98	1.03	0.72	1	0.97	0.15	0.76	0.85	0.7	0.65	0.48	0.85	0.57	0.85	0.05	0.57	0.63
NSUN3	3	94062980	0.6	0.87	1.07	1.07	0.58	0.42	0.89	1.17	0.95	0.98	0.68	0.45	0.89	0.68	1.19	0.92	1.14	0.86	1.06	0.74	0.8	0.43	1.26	0.94	0.61	0.91	0.97	0.76	0.74	1.27	0.97	1.04	0.73	1.01	0.96	0.15	0.76	0.86	0.7	0.65	0.49	0.85	0.57	0.84	0.06	0.57	0.63
CLDND1	3	98497912	0.6	0.87	1.06	1.08	0.56	0.42	0.89	1.17	0.95	0.98	0.67	0.45	0.9	0.68	1.19	0.92	1.15	0.87	1.07	0.75	0.79	0.43	1.25	0.94	0.62	0.91	0.97	0.76	0.74	1.28	0.97	1.05	0.73	1.02	0.96	0.14	0.75	0.87	0.7	0.65	0.5	0.86	0.57	0.84	0.06	0.57	0.63
CMSS1	3	99817837	0.6	0.87	1.05	1.09	0.54	0.41	0.88	1.16	0.95	0.98	0.66	0.45	0.9	0.69	1.2	0.92	1.15	0.88	1.07	0.77	0.79	0.44	1.25	0.95	0.63	0.9	0.97	0.76	0.73	1.3	0.97	1.06	0.73	1.03	0.96	0.14	0.75	0.88	0.7	0.65	0.5	0.86	0.56	0.83	0.07	0.56	0.63
TBC1D23	3	100260992	0.59	0.88	1.04	1.09	0.51	0.41	0.88	1.15	0.96	0.98	0.65	0.45	0.89	0.7	1.2	0.92	1.15	0.89	1.07	0.78	0.79	0.45	1.24	0.96	0.63	0.9	0.97	0.75	0.72	1.3	0.96	1.07	0.73	1.03	0.96	0.13	0.75	0.89	0.69	0.65	0.5	0.86	0.55	0.82	0.07	0.56	0.63
NIT2	3	100334739	0.59	0.88	1.02	1.1	0.49	0.4	0.88	1.14	0.96	0.98	0.64	0.45	0.89	0.71	1.21	0.92	1.16	0.9	1.07	0.79	0.79	0.45	1.23	0.96	0.64	0.89	0.96	0.75	0.72	1.31	0.96	1.08	0.73	1.04	0.95	0.13	0.74	0.9	0.69	0.64	0.5	0.86	0.55	0.81	0.08	0.55	0.62
TMEM45A	3	100492619	0.58	0.88	1	1.1	0.47	0.4	0.87	1.12	0.97	0.98	0.62	0.45	0.89	0.71	1.22	0.92	1.16	0.9	1.08	0.8	0.79	0.46	1.22	0.97	0.65	0.89	0.96	0.75	0.71	1.32	0.95	1.09	0.73	1.04	0.95	0.13	0.74	0.91	0.68	0.63	0.51	0.87	0.54	0.8	0.09	0.54	0.62
TFG	3	100709331	0.58	0.89	0.98	1.1	0.45	0.4	0.87	1.11	0.97	0.99	0.61	0.45	0.89	0.72	1.23	0.92	1.16	0.91	1.08	0.81	0.79	0.47	1.21	0.98	0.66	0.88	0.96	0.75	0.71	1.32	0.95	1.1	0.73	1.05	0.95	0.13	0.73	0.92	0.68	0.63	0.51	0.87	0.53	0.79	0.1	0.54	0.61
SENP7	3	101324205	0.58	0.89	0.96	1.1	0.43	0.39	0.86	1.1	0.98	0.99	0.6	0.44	0.89	0.72	1.23	0.92	1.17	0.92	1.08	0.82	0.79	0.47	1.2	0.98	0.67	0.87	0.96	0.75	0.7	1.33	0.95	1.11	0.73	1.05	0.94	0.12	0.73	0.93	0.67	0.63	0.52	0.88	0.53	0.79	0.11	0.53	0.61
TRMT10C	3	101561868	0.57	0.88	0.94	1.11	0.41	0.38	0.86	1.08	0.98	0.99	0.59	0.44	0.88	0.73	1.24	0.91	1.17	0.92	1.08	0.83	0.79	0.47	1.2	0.99	0.67	0.86	0.96	0.75	0.7	1.34	0.94	1.12	0.72	1.06	0.94	0.12	0.72	0.93	0.66	0.63	0.52	0.89	0.52	0.78	0.12	0.53	0.6
PCNP	3	101574180	0.57	0.88	0.92	1.11	0.39	0.38	0.85	1.07	0.98	0.99	0.58	0.44	0.88	0.73	1.25	0.91	1.16	0.92	1.09	0.84	0.79	0.46	1.19	0.99	0.68	0.85	0.96	0.75	0.7	1.34	0.93	1.13	0.72	1.07	0.94	0.11	0.71	0.94	0.66	0.63	0.53	0.89	0.51	0.77	0.13	0.53	0.6
ZBTB11	3	101648889	0.56	0.88	0.9	1.11	0.38	0.38	0.84	1.06	0.99	0.99	0.57	0.44	0.88	0.73	1.25	0.91	1.16	0.93	1.09	0.84	0.79	0.45	1.18	1	0.68	0.84	0.95	0.76	0.69	1.35	0.92	1.14	0.72	1.07	0.93	0.11	0.71	0.95	0.65	0.63	0.53	0.9	0.5	0.76	0.14	0.53	0.59
RPL24	3	101681091	0.56	0.87	0.88	1.11	0.36	0.38	0.84	1.05	0.99	0.99	0.57	0.44	0.88	0.74	1.26	0.91	1.16	0.93	1.09	0.85	0.79	0.45	1.17	1	0.68	0.83	0.96	0.76	0.69	1.35	0.91	1.15	0.71	1.08	0.93	0.1	0.7	0.96	0.65	0.63	0.53	0.9	0.5	0.75	0.15	0.52	0.59
CEP97	3	101724593	0.56	0.87	0.86	1.11	0.34	0.38	0.83	1.04	1	0.98	0.56	0.44	0.88	0.74	1.27	0.91	1.15	0.94	1.09	0.86	0.79	0.44	1.15	1	0.69	0.82	0.96	0.77	0.69	1.36	0.9	1.17	0.7	1.08	0.92	0.1	0.7	0.97	0.65	0.62	0.54	0.91	0.49	0.74	0.16	0.52	0.58
ALCAM	3	105366909	0.55	0.87	0.84	1.11	0.33	0.37	0.83	1.04	1.01	0.98	0.55	0.44	0.88	0.74	1.27	0.91	1.15	0.94	1.09	0.87	0.79	0.43	1.14	1.01	0.69	0.81	0.96	0.77	0.69	1.36	0.89	1.18	0.7	1.09	0.92	0.09	0.69	0.98	0.65	0.62	0.54	0.91	0.48	0.73	0.17	0.52	0.57
CBLB	3	105655461	0.55	0.86	0.83	1.11	0.32	0.37	0.82	1.03	1.01	0.98	0.54	0.44	0.88	0.75	1.27	0.91	1.15	0.95	1.09	0.88	0.78	0.42	1.13	1.01	0.68	0.8	0.96	0.78	0.69	1.36	0.88	1.2	0.69	1.09	0.91	0.08	0.69	0.99	0.65	0.62	0.54	0.92	0.47	0.72	0.19	0.52	0.57
BBX	3	107522936	0.55	0.86	0.81	1.11	0.3	0.37	0.81	1.02	1.01	0.97	0.54	0.44	0.88	0.75	1.27	0.91	1.14	0.95	1.08	0.89	0.78	0.41	1.11	1.01	0.68	0.79	0.96	0.79	0.69	1.36	0.87	1.21	0.69	1.1	0.9	0.08	0.68	1	0.64	0.61	0.54	0.92	0.46	0.72	0.2	0.52	0.57
CD47	3	108043091	0.54	0.85	0.79	1.11	0.29	0.37	0.8	1.02	1.01	0.97	0.54	0.44	0.87	0.76	1.27	0.9	1.14	0.95	1.08	0.9	0.78	0.41	1.1	1.01	0.68	0.78	0.97	0.8	0.69	1.36	0.86	1.22	0.69	1.1	0.9	0.07	0.67	1.01	0.63	0.61	0.54	0.93	0.45	0.71	0.21	0.51	0.56
IFT57	3	108160812	0.54	0.85	0.78	1.11	0.28	0.37	0.8	1.01	1.02	0.97	0.54	0.44	0.87	0.76	1.27	0.9	1.13	0.95	1.08	0.9	0.77	0.41	1.09	1.02	0.67	0.77	0.97	0.81	0.68	1.36	0.85	1.23	0.69	1.1	0.89	0.07	0.67	1.02	0.63	0.6	0.54	0.93	0.44	0.7	0.22	0.51	0.56
DZIP3	3	108589705	0.54	0.84	0.76	1.11	0.27	0.37	0.79	1	1.02	0.97	0.53	0.43	0.86	0.76	1.27	0.9	1.12	0.95	1.08	0.91	0.77	0.4	1.08	1.02	0.67	0.76	0.98	0.82	0.68	1.36	0.84	1.25	0.69	1.1	0.89	0.06	0.67	1.02	0.62	0.6	0.54	0.94	0.43	0.68	0.23	0.51	0.56
ABHD10	3	111979010	0.54	0.84	0.75	1.12	0.26	0.38	0.79	1	1.02	0.97	0.53	0.43	0.86	0.77	1.27	0.89	1.12	0.95	1.08	0.92	0.76	0.39	1.07	1.02	0.67	0.75	0.98	0.83	0.69	1.36	0.83	1.26	0.69	1.11	0.88	0.06	0.66	1.03	0.62	0.59	0.54	0.94	0.42	0.67	0.24	0.51	0.56
TAGLN3	3	111998739	0.54	0.83	0.73	1.12	0.25	0.38	0.79	0.99	1.03	0.97	0.53	0.43	0.86	0.77	1.27	0.89	1.11	0.96	1.07	0.93	0.76	0.38	1.06	1.02	0.66	0.74	0.99	0.84	0.69	1.36	0.82	1.28	0.69	1.11	0.88	0.05	0.66	1.03	0.62	0.59	0.54	0.94	0.41	0.66	0.24	0.52	0.55
CD200	3	112332347	0.53	0.82	0.72	1.12	0.25	0.38	0.79	0.98	1.03	0.97	0.52	0.42	0.85	0.78	1.27	0.88	1.1	0.96	1.07	0.94	0.75	0.36	1.05	1.02	0.66	0.72	0.99	0.85	0.69	1.36	0.81	1.29	0.69	1.11	0.88	0.04	0.65	1.03	0.61	0.58	0.54	0.94	0.41	0.65	0.25	0.52	0.55
ATG3	3	112532510	0.53	0.8	0.71	1.12	0.25	0.39	0.8	0.98	1.03	0.97	0.53	0.42	0.84	0.78	1.26	0.88	1.08	0.96	1.06	0.95	0.74	0.35	1.04	1.01	0.65	0.71	1	0.87	0.69	1.35	0.8	1.31	0.69	1.1	0.88	0.04	0.64	1.03	0.61	0.57	0.54	0.93	0.4	0.64	0.26	0.52	0.56
SLC35A5	3	112561709	0.53	0.8	0.7	1.12	0.24	0.39	0.8	0.97	1.03	0.97	0.52	0.42	0.84	0.78	1.26	0.87	1.08	0.96	1.06	0.96	0.74	0.34	1.04	1.01	0.65	0.7	1	0.87	0.69	1.35	0.79	1.32	0.69	1.1	0.88	0.03	0.64	1.03	0.61	0.57	0.54	0.93	0.39	0.64	0.26	0.52	0.55
BOC	3	113211003	0.53	0.78	0.68	1.12	0.23	0.4	0.8	0.98	1.03	0.97	0.52	0.41	0.82	0.79	1.25	0.86	1.06	0.96	1.06	0.97	0.73	0.32	1.03	1	0.64	0.67	1	0.89	0.68	1.35	0.77	1.33	0.69	1.08	0.87	0.03	0.63	1.03	0.6	0.56	0.54	0.93	0.38	0.62	0.28	0.53	0.56
NAA50	3	113716458	0.53	0.77	0.67	1.12	0.23	0.4	0.81	0.97	1.03	0.97	0.53	0.41	0.82	0.8	1.25	0.85	1.06	0.96	1.05	0.98	0.73	0.31	1.02	1	0.63	0.66	1.01	0.9	0.68	1.34	0.76	1.35	0.69	1.08	0.87	0.03	0.62	1.03	0.6	0.55	0.54	0.92	0.37	0.62	0.28	0.53	0.57
ATP6V1A	3	113747033	0.53	0.76	0.67	1.11	0.23	0.41	0.81	0.97	1.03	0.97	0.53	0.41	0.81	0.81	1.24	0.84	1.05	0.96	1.05	0.99	0.72	0.3	1.02	1	0.63	0.65	1.01	0.9	0.68	1.34	0.75	1.36	0.69	1.07	0.87	0.03	0.61	1.03	0.6	0.55	0.55	0.92	0.37	0.62	0.29	0.54	0.57
ZBTB20	3	114314501	0.53	0.76	0.66	1.11	0.23	0.41	0.82	0.97	1.03	0.97	0.53	0.4	0.81	0.81	1.24	0.83	1.04	0.97	1.05	1	0.72	0.28	1.01	1	0.63	0.64	1.02	0.91	0.68	1.33	0.75	1.37	0.7	1.06	0.87	0.03	0.61	1.03	0.6	0.54	0.54	0.91	0.36	0.61	0.29	0.54	0.58
GAP43	3	115623510	0.52	0.75	0.65	1.11	0.22	0.42	0.82	0.96	1.02	0.96	0.53	0.4	0.8	0.81	1.23	0.82	1.04	0.97	1.04	1.01	0.71	0.27	1	0.99	0.62	0.62	1.02	0.92	0.68	1.32	0.74	1.38	0.7	1.05	0.86	0.02	0.6	1.02	0.6	0.53	0.54	0.91	0.35	0.61	0.29	0.54	0.58
LSAMP	3	115802363	0.52	0.73	0.64	1.1	0.21	0.42	0.81	0.95	1.01	0.96	0.53	0.39	0.79	0.81	1.22	0.81	1.02	0.97	1.04	1.01	0.71	0.26	0.99	0.99	0.61	0.61	1.02	0.92	0.68	1.31	0.73	1.39	0.7	1.04	0.86	0.01	0.59	1.01	0.6	0.52	0.54	0.9	0.35	0.6	0.3	0.55	0.58
IGSF11	3	118900557	0.51	0.72	0.63	1.09	0.19	0.42	0.81	0.95	1	0.95	0.52	0.38	0.78	0.81	1.21	0.8	1.01	0.96	1.03	1.02	0.7	0.25	0.98	0.98	0.6	0.59	1.02	0.93	0.67	1.3	0.72	1.39	0.69	1.03	0.85	0.01	0.58	0.99	0.6	0.51	0.53	0.9	0.34	0.6	0.3	0.55	0.59
B4GALT4	3	119211732	0.51	0.71	0.62	1.09	0.18	0.42	0.81	0.94	1	0.94	0.52	0.37	0.77	0.81	1.2	0.78	1	0.96	1.03	1.02	0.69	0.24	0.97	0.98	0.6	0.58	1.02	0.93	0.67	1.29	0.72	1.39	0.68	1.02	0.85	0.01	0.57	0.98	0.6	0.5	0.53	0.89	0.33	0.59	0.31	0.55	0.59
ARHGAP31	3	119294383	0.5	0.69	0.61	1.08	0.17	0.41	0.8	0.92	0.99	0.93	0.51	0.36	0.76	0.81	1.2	0.77	0.99	0.95	1.02	1.02	0.69	0.22	0.96	0.97	0.59	0.56	1.02	0.93	0.67	1.27	0.71	1.39	0.68	1.01	0.84	0.01	0.56	0.96	0.6	0.48	0.52	0.88	0.32	0.59	0.31	0.56	0.6
TMEM39A	3	119428949	0.5	0.68	0.61	1.07	0.16	0.41	0.8	0.91	0.98	0.92	0.51	0.35	0.75	0.81	1.19	0.75	0.98	0.95	1.02	1.03	0.69	0.21	0.95	0.97	0.58	0.55	1.02	0.93	0.66	1.26	0.7	1.4	0.67	1	0.84	0.01	0.55	0.95	0.59	0.47	0.52	0.88	0.32	0.59	0.31	0.56	0.6
POGLUT1	3	119468963	0.49	0.67	0.6	1.06	0.15	0.4	0.79	0.9	0.97	0.91	0.51	0.34	0.75	0.8	1.18	0.74	0.98	0.94	1.02	1.03	0.68	0.2	0.95	0.97	0.56	0.54	1.02	0.93	0.66	1.25	0.7	1.4	0.67	0.99	0.83	0	0.54	0.93	0.59	0.46	0.52	0.87	0.31	0.58	0.31	0.56	0.61
TIMMDC1	3	119498547	0.49	0.66	0.6	1.06	0.14	0.4	0.79	0.88	0.96	0.9	0.51	0.34	0.74	0.8	1.16	0.73	0.97	0.94	1.01	1.03	0.68	0.19	0.94	0.96	0.55	0.53	1.03	0.93	0.66	1.24	0.69	1.4	0.67	0.98	0.83	0	0.53	0.92	0.59	0.45	0.52	0.86	0.31	0.58	0.31	0.57	0.61
COX17	3	119654513	0.48	0.65	0.6	1.05	0.13	0.4	0.79	0.87	0.95	0.89	0.5	0.34	0.73	0.79	1.15	0.72	0.96	0.93	1.01	1.03	0.67	0.18	0.94	0.95	0.53	0.52	1.03	0.93	0.66	1.23	0.68	1.41	0.66	0.96	0.82	0	0.52	0.9	0.59	0.44	0.51	0.85	0.31	0.57	0.31	0.58	0.62
LRRC58	3	120324509	0.48	0.63	0.6	1.04	0.13	0.4	0.78	0.86	0.95	0.88	0.5	0.34	0.72	0.79	1.15	0.71	0.95	0.93	1	1.04	0.67	0.18	0.93	0.95	0.52	0.51	1.03	0.93	0.66	1.21	0.68	1.41	0.67	0.95	0.81	0	0.52	0.88	0.6	0.44	0.51	0.84	0.31	0.56	0.31	0.58	0.63
NDUFB4	3	120596328	0.48	0.62	0.6	1.04	0.13	0.4	0.78	0.85	0.94	0.87	0.5	0.33	0.71	0.79	1.14	0.7	0.94	0.93	1	1.04	0.67	0.17	0.93	0.94	0.51	0.5	1.03	0.92	0.66	1.2	0.67	1.41	0.67	0.93	0.8	0	0.51	0.86	0.6	0.43	0.51	0.83	0.31	0.55	0.31	0.59	0.63
RABL3	3	120684938	0.47	0.6	0.6	1.02	0.13	0.41	0.78	0.83	0.93	0.87	0.5	0.32	0.7	0.78	1.13	0.68	0.93	0.92	0.99	1.05	0.67	0.17	0.92	0.93	0.49	0.49	1.03	0.92	0.66	1.17	0.67	1.4	0.66	0.9	0.79	0.01	0.5	0.81	0.6	0.42	0.51	0.81	0.3	0.55	0.3	0.6	0.64
GTF2E1	3	120742637	0.47	0.59	0.6	1.02	0.13	0.41	0.77	0.83	0.93	0.86	0.5	0.32	0.69	0.78	1.12	0.67	0.93	0.92	0.99	1.05	0.66	0.16	0.91	0.93	0.49	0.49	1.02	0.92	0.66	1.16	0.67	1.41	0.66	0.89	0.79	0.01	0.49	0.81	0.6	0.41	0.5	0.8	0.3	0.54	0.3	0.6	0.64
GOLGB1	3	121663199	0.47	0.57	0.6	1	0.13	0.41	0.76	0.81	0.92	0.85	0.5	0.31	0.67	0.77	1.11	0.65	0.92	0.91	0.99	1.06	0.66	0.16	0.9	0.92	0.46	0.48	1.02	0.91	0.66	1.14	0.67	1.41	0.65	0.87	0.77	0.02	0.48	0.76	0.61	0.4	0.5	0.78	0.29	0.53	0.29	0.61	0.64
IQCB1	3	121769761	0.47	0.56	0.6	1	0.14	0.41	0.76	0.81	0.92	0.86	0.51	0.31	0.66	0.77	1.11	0.64	0.91	0.91	0.99	1.06	0.67	0.16	0.89	0.91	0.45	0.48	1.02	0.91	0.66	1.12	0.67	1.41	0.65	0.86	0.77	0.03	0.48	0.74	0.62	0.39	0.5	0.77	0.29	0.53	0.28	0.62	0.65
SLC15A2	3	121894401	0.47	0.56	0.61	1	0.14	0.42	0.76	0.81	0.91	0.86	0.52	0.31	0.65	0.76	1.1	0.63	0.91	0.91	0.99	1.07	0.67	0.16	0.89	0.91	0.44	0.48	1.02	0.9	0.67	1.11	0.67	1.42	0.65	0.85	0.76	0.04	0.49	0.72	0.62	0.39	0.5	0.76	0.29	0.53	0.28	0.63	0.65
CCDC58	3	122359591	0.47	0.55	0.62	0.99	0.15	0.42	0.76	0.81	0.91	0.86	0.52	0.31	0.65	0.77	1.1	0.62	0.9	0.91	0.99	1.08	0.68	0.16	0.9	0.91	0.44	0.48	1.02	0.91	0.67	1.1	0.68	1.42	0.65	0.84	0.76	0.05	0.49	0.71	0.63	0.39	0.51	0.76	0.29	0.53	0.27	0.65	0.66
FAM162A	3	122384176	0.48	0.55	0.64	0.99	0.17	0.43	0.77	0.82	0.91	0.87	0.53	0.32	0.65	0.77	1.1	0.61	0.91	0.91	0.99	1.09	0.68	0.17	0.91	0.91	0.43	0.49	1.03	0.91	0.68	1.09	0.69	1.43	0.65	0.83	0.75	0.07	0.5	0.68	0.65	0.39	0.51	0.74	0.3	0.54	0.26	0.67	0.67
WDR5B	3	122411846	0.48	0.54	0.64	0.99	0.18	0.43	0.77	0.82	0.91	0.87	0.54	0.32	0.65	0.77	1.1	0.61	0.9	0.91	0.99	1.09	0.68	0.16	0.9	0.9	0.42	0.48	1.02	0.91	0.68	1.08	0.69	1.43	0.65	0.83	0.75	0.07	0.5	0.67	0.65	0.39	0.51	0.73	0.29	0.53	0.26	0.67	0.67
KPNA1	3	122421902	0.48	0.54	0.64	0.98	0.19	0.44	0.77	0.82	0.91	0.87	0.54	0.32	0.64	0.77	1.1	0.6	0.9	0.91	0.99	1.1	0.68	0.17	0.9	0.9	0.41	0.49	1.02	0.91	0.69	1.07	0.7	1.43	0.66	0.82	0.75	0.08	0.5	0.65	0.66	0.38	0.51	0.72	0.29	0.53	0.26	0.68	0.68
PARP9	3	122527924	0.48	0.54	0.66	0.97	0.21	0.45	0.77	0.83	0.91	0.88	0.55	0.33	0.65	0.77	1.09	0.6	0.91	0.91	1	1.1	0.68	0.17	0.91	0.89	0.4	0.5	1.03	0.91	0.7	1.05	0.71	1.43	0.66	0.82	0.75	0.1	0.52	0.63	0.67	0.39	0.52	0.7	0.3	0.54	0.26	0.7	0.69
DTX3L	3	122564338	0.49	0.54	0.66	0.97	0.21	0.45	0.77	0.83	0.9	0.88	0.55	0.33	0.64	0.77	1.09	0.59	0.91	0.9	1	1.1	0.68	0.16	0.91	0.88	0.39	0.5	1.03	0.92	0.7	1.05	0.71	1.42	0.66	0.81	0.75	0.1	0.52	0.62	0.67	0.39	0.51	0.69	0.3	0.54	0.26	0.7	0.69
HSPBAP1	3	122739999	0.49	0.53	0.68	0.96	0.23	0.46	0.76	0.84	0.9	0.88	0.55	0.33	0.65	0.77	1.08	0.59	0.92	0.9	1.01	1.1	0.68	0.16	0.91	0.88	0.39	0.51	1.04	0.92	0.71	1.04	0.72	1.42	0.67	0.81	0.75	0.11	0.53	0.6	0.68	0.39	0.52	0.68	0.3	0.54	0.26	0.72	0.7
SEMA5B	3	122909082	0.5	0.53	0.69	0.96	0.24	0.46	0.76	0.84	0.91	0.88	0.56	0.34	0.65	0.77	1.08	0.59	0.92	0.9	1.01	1.1	0.68	0.17	0.92	0.88	0.39	0.52	1.04	0.93	0.71	1.04	0.73	1.42	0.67	0.81	0.75	0.12	0.54	0.59	0.7	0.4	0.52	0.67	0.31	0.55	0.25	0.74	0.71
SEC22A	3	123201927	0.5	0.53	0.7	0.95	0.25	0.47	0.77	0.85	0.91	0.87	0.57	0.35	0.65	0.77	1.08	0.6	0.93	0.91	1.02	1.1	0.68	0.17	0.92	0.87	0.38	0.53	1.04	0.94	0.72	1.03	0.74	1.42	0.68	0.81	0.76	0.12	0.55	0.57	0.71	0.4	0.52	0.66	0.31	0.56	0.24	0.76	0.72
CCDC14	3	123897305	0.51	0.53	0.72	0.95	0.27	0.47	0.77	0.86	0.92	0.87	0.57	0.36	0.66	0.77	1.07	0.6	0.93	0.91	1.02	1.1	0.68	0.17	0.93	0.87	0.38	0.54	1.05	0.95	0.73	1.03	0.74	1.42	0.69	0.81	0.77	0.14	0.57	0.55	0.72	0.41	0.52	0.65	0.31	0.57	0.24	0.77	0.73
UMPS	3	124730433	0.51	0.53	0.74	0.95	0.28	0.48	0.77	0.87	0.92	0.88	0.58	0.37	0.66	0.77	1.07	0.61	0.94	0.92	1.03	1.1	0.68	0.17	0.94	0.87	0.38	0.55	1.05	0.95	0.74	1.02	0.75	1.42	0.69	0.81	0.77	0.15	0.58	0.54	0.73	0.42	0.52	0.64	0.31	0.57	0.23	0.79	0.74
ZNF148	3	125225561	0.51	0.53	0.76	0.95	0.29	0.49	0.78	0.88	0.93	0.88	0.59	0.38	0.67	0.78	1.06	0.61	0.95	0.92	1.04	1.11	0.68	0.18	0.95	0.87	0.37	0.56	1.05	0.95	0.76	1.02	0.76	1.42	0.7	0.8	0.78	0.16	0.6	0.52	0.74	0.43	0.52	0.63	0.32	0.58	0.22	0.81	0.75
SNX4	3	125446650	0.52	0.53	0.77	0.95	0.31	0.49	0.78	0.89	0.94	0.88	0.6	0.39	0.67	0.78	1.06	0.62	0.96	0.93	1.04	1.11	0.68	0.18	0.95	0.87	0.37	0.57	1.06	0.96	0.77	1.01	0.77	1.42	0.71	0.81	0.79	0.17	0.61	0.51	0.75	0.43	0.52	0.62	0.32	0.59	0.21	0.83	0.76
OSBPL11	3	125528858	0.52	0.53	0.79	0.94	0.32	0.5	0.78	0.9	0.94	0.89	0.6	0.4	0.68	0.78	1.05	0.62	0.97	0.94	1.05	1.11	0.68	0.19	0.96	0.87	0.37	0.59	1.06	0.96	0.78	1	0.78	1.42	0.72	0.81	0.8	0.18	0.63	0.5	0.76	0.44	0.52	0.61	0.32	0.6	0.2	0.85	0.77
SLC41A3	3	126006355	0.52	0.54	0.81	0.95	0.34	0.51	0.79	0.91	0.95	0.9	0.6	0.41	0.68	0.79	1.05	0.63	0.98	0.95	1.06	1.12	0.68	0.2	0.98	0.87	0.38	0.6	1.07	0.97	0.8	1	0.79	1.42	0.72	0.81	0.8	0.19	0.64	0.48	0.77	0.44	0.53	0.6	0.33	0.61	0.19	0.87	0.78
ZXDC	3	126437601	0.51	0.54	0.82	0.94	0.36	0.51	0.79	0.92	0.95	0.91	0.61	0.41	0.69	0.79	1.05	0.63	1	0.95	1.07	1.12	0.69	0.2	0.99	0.87	0.38	0.62	1.07	0.97	0.81	1	0.81	1.42	0.74	0.81	0.81	0.2	0.65	0.47	0.77	0.45	0.53	0.59	0.33	0.62	0.18	0.88	0.79
CHCHD6	3	126704240	0.51	0.55	0.84	0.94	0.37	0.51	0.8	0.92	0.96	0.92	0.61	0.42	0.69	0.8	1.04	0.64	1.01	0.96	1.08	1.12	0.69	0.21	1	0.87	0.38	0.63	1.07	0.97	0.82	0.99	0.82	1.41	0.74	0.81	0.81	0.21	0.66	0.46	0.78	0.46	0.53	0.58	0.34	0.63	0.16	0.9	0.8
PLXNA1	3	126988594	0.51	0.55	0.86	0.94	0.38	0.51	0.8	0.93	0.96	0.93	0.61	0.43	0.7	0.81	1.04	0.64	1.02	0.96	1.09	1.11	0.69	0.22	1.01	0.87	0.38	0.65	1.07	0.97	0.83	0.99	0.83	1.41	0.75	0.81	0.82	0.22	0.67	0.44	0.78	0.47	0.54	0.57	0.34	0.64	0.15	0.92	0.81
TPRA1	3	127571232	0.5	0.55	0.88	0.94	0.39	0.51	0.81	0.93	0.97	0.94	0.61	0.44	0.7	0.81	1.04	0.65	1.04	0.97	1.09	1.11	0.69	0.23	1.03	0.87	0.39	0.66	1.07	0.96	0.85	0.98	0.84	1.4	0.75	0.81	0.82	0.23	0.68	0.43	0.79	0.48	0.54	0.56	0.35	0.65	0.14	0.94	0.82
MCM2	3	127598410	0.5	0.55	0.89	0.94	0.4	0.52	0.81	0.94	0.98	0.95	0.61	0.45	0.71	0.82	1.05	0.65	1.05	0.97	1.1	1.1	0.7	0.24	1.04	0.87	0.39	0.67	1.06	0.96	0.86	0.98	0.85	1.4	0.76	0.82	0.82	0.24	0.69	0.41	0.8	0.48	0.55	0.55	0.35	0.66	0.13	0.96	0.83
PODXL2	3	127629185	0.5	0.56	0.91	0.95	0.42	0.52	0.81	0.94	0.99	0.96	0.61	0.45	0.72	0.82	1.05	0.66	1.06	0.98	1.11	1.09	0.7	0.24	1.05	0.87	0.4	0.68	1.06	0.95	0.87	0.98	0.86	1.39	0.76	0.82	0.83	0.25	0.7	0.4	0.8	0.49	0.55	0.54	0.36	0.67	0.12	0.97	0.84
SEC61A1	3	128051641	0.49	0.56	0.93	0.95	0.42	0.52	0.82	0.94	1	0.97	0.61	0.47	0.74	0.83	1.06	0.67	1.08	0.99	1.12	1.08	0.7	0.25	1.07	0.87	0.41	0.7	1.05	0.93	0.89	0.98	0.88	1.38	0.76	0.82	0.83	0.26	0.72	0.39	0.8	0.51	0.56	0.53	0.37	0.69	0.11	1	0.84
RUVBL1	3	128064778	0.48	0.56	0.95	0.95	0.42	0.53	0.82	0.95	1.01	0.98	0.61	0.48	0.74	0.84	1.06	0.67	1.09	0.99	1.13	1.07	0.7	0.25	1.07	0.86	0.41	0.71	1.05	0.92	0.9	0.97	0.89	1.38	0.76	0.82	0.83	0.27	0.72	0.37	0.81	0.52	0.57	0.53	0.37	0.7	0.1	1.01	0.85
EEFSEC	3	128153481	0.48	0.55	0.96	0.94	0.43	0.53	0.82	0.95	1.01	0.98	0.61	0.48	0.75	0.84	1.06	0.67	1.1	0.99	1.13	1.07	0.71	0.26	1.08	0.86	0.41	0.71	1.04	0.92	0.9	0.97	0.89	1.37	0.77	0.82	0.83	0.27	0.72	0.36	0.81	0.52	0.57	0.52	0.37	0.71	0.09	1.02	0.86
RPN1	3	128619969	0.48	0.56	0.97	0.94	0.43	0.53	0.82	0.95	1.01	0.98	0.62	0.49	0.75	0.84	1.06	0.68	1.11	1	1.14	1.06	0.71	0.27	1.09	0.86	0.42	0.72	1.04	0.9	0.91	0.96	0.9	1.36	0.76	0.82	0.83	0.28	0.73	0.35	0.81	0.53	0.57	0.51	0.38	0.72	0.09	1.03	0.86
RAB7A	3	128726183	0.47	0.56	0.99	0.94	0.43	0.53	0.82	0.95	1.02	0.99	0.62	0.5	0.76	0.85	1.06	0.69	1.12	1	1.15	1.05	0.71	0.28	1.1	0.86	0.42	0.73	1.04	0.89	0.92	0.96	0.91	1.36	0.76	0.82	0.83	0.29	0.74	0.34	0.81	0.53	0.58	0.51	0.39	0.73	0.09	1.05	0.87
ACAD9	3	128879596	0.46	0.57	1	0.95	0.43	0.53	0.81	0.95	1.03	1	0.62	0.51	0.77	0.86	1.07	0.69	1.14	1.01	1.15	1.04	0.71	0.29	1.1	0.86	0.43	0.74	1.03	0.88	0.93	0.95	0.92	1.35	0.76	0.82	0.83	0.29	0.75	0.33	0.82	0.54	0.58	0.5	0.39	0.73	0.09	1.07	0.88
ISY1	3	129127415	0.45	0.58	1.02	0.95	0.43	0.53	0.8	0.94	1.03	1	0.62	0.52	0.78	0.86	1.07	0.7	1.15	1.01	1.16	1.02	0.71	0.3	1.11	0.86	0.43	0.75	1.03	0.87	0.94	0.95	0.93	1.34	0.75	0.83	0.83	0.3	0.76	0.32	0.82	0.55	0.59	0.5	0.39	0.74	0.09	1.08	0.88
CNBP	3	129167827	0.43	0.58	1.03	0.95	0.42	0.52	0.8	0.94	1.04	1.01	0.62	0.52	0.79	0.87	1.08	0.7	1.16	1.02	1.17	1.01	0.71	0.31	1.12	0.86	0.43	0.76	1.02	0.86	0.96	0.95	0.94	1.34	0.75	0.83	0.83	0.31	0.77	0.31	0.82	0.56	0.59	0.5	0.4	0.75	0.09	1.09	0.88
COPG1	3	129249606	0.42	0.58	1.04	0.95	0.42	0.52	0.79	0.93	1.05	1.02	0.62	0.53	0.79	0.87	1.09	0.7	1.17	1.02	1.17	0.99	0.71	0.32	1.12	0.86	0.44	0.77	1.02	0.85	0.97	0.94	0.95	1.33	0.74	0.84	0.83	0.31	0.78	0.3	0.82	0.57	0.6	0.5	0.4	0.76	0.08	1.1	0.88
MBD4	3	129430944	0.41	0.58	1.05	0.95	0.42	0.52	0.78	0.92	1.06	1.02	0.62	0.54	0.8	0.86	1.09	0.71	1.17	1.02	1.18	0.97	0.71	0.33	1.12	0.85	0.43	0.78	1.01	0.84	0.98	0.94	0.95	1.32	0.73	0.85	0.82	0.31	0.78	0.28	0.82	0.58	0.6	0.49	0.41	0.76	0.07	1.11	0.88
TMCC1	3	129647792	0.4	0.58	1.06	0.95	0.42	0.5	0.76	0.91	1.07	1.03	0.62	0.54	0.8	0.85	1.09	0.71	1.18	1.02	1.18	0.95	0.71	0.33	1.13	0.84	0.43	0.79	1	0.83	0.99	0.93	0.96	1.31	0.73	0.85	0.82	0.31	0.79	0.27	0.82	0.59	0.6	0.49	0.41	0.76	0.07	1.12	0.88
PIK3R4	3	130678934	0.38	0.57	1.06	0.94	0.42	0.49	0.75	0.9	1.08	1.03	0.61	0.55	0.8	0.85	1.09	0.71	1.19	1.02	1.19	0.94	0.71	0.34	1.13	0.83	0.43	0.8	0.99	0.82	0.99	0.93	0.96	1.3	0.72	0.86	0.81	0.31	0.79	0.27	0.81	0.6	0.6	0.48	0.41	0.76	0.06	1.13	0.88
ATP2C1	3	130850595	0.37	0.56	1.06	0.93	0.43	0.48	0.73	0.89	1.09	1.04	0.62	0.57	0.81	0.84	1.1	0.71	1.19	1.01	1.19	0.91	0.71	0.36	1.13	0.81	0.42	0.81	0.98	0.8	1.01	0.92	0.96	1.27	0.71	0.87	0.81	0.31	0.79	0.26	0.8	0.6	0.6	0.48	0.41	0.75	0.06	1.13	0.88
ASTE1	3	131013875	0.36	0.57	1.07	0.94	0.44	0.48	0.73	0.89	1.1	1.05	0.62	0.58	0.81	0.84	1.1	0.71	1.2	1.01	1.2	0.91	0.72	0.36	1.14	0.81	0.42	0.82	0.98	0.8	1.02	0.92	0.97	1.27	0.71	0.88	0.81	0.31	0.8	0.25	0.81	0.61	0.61	0.48	0.41	0.76	0.06	1.14	0.88
MRPL3	3	131462212	0.35	0.57	1.08	0.94	0.45	0.48	0.73	0.88	1.11	1.06	0.62	0.6	0.82	0.84	1.1	0.72	1.21	1.01	1.2	0.9	0.72	0.37	1.14	0.81	0.42	0.83	0.97	0.79	1.03	0.92	0.98	1.26	0.7	0.89	0.81	0.31	0.81	0.25	0.8	0.62	0.61	0.48	0.41	0.76	0.05	1.15	0.88
CPNE4	3	131533555	0.35	0.57	1.08	0.94	0.45	0.48	0.72	0.88	1.12	1.07	0.63	0.61	0.83	0.85	1.1	0.72	1.22	1.01	1.21	0.89	0.72	0.39	1.14	0.8	0.43	0.84	0.97	0.78	1.05	0.92	0.98	1.25	0.7	0.9	0.81	0.31	0.81	0.25	0.8	0.64	0.61	0.48	0.42	0.76	0.05	1.16	0.88
ACAD11	3	132558138	0.33	0.56	1.08	0.93	0.46	0.47	0.7	0.87	1.13	1.08	0.63	0.63	0.83	0.84	1.1	0.73	1.22	1	1.21	0.87	0.72	0.4	1.14	0.78	0.43	0.84	0.96	0.77	1.06	0.92	0.99	1.23	0.69	0.91	0.82	0.31	0.81	0.25	0.79	0.65	0.61	0.48	0.42	0.76	0.04	1.16	0.88
UBA5	3	132654446	0.33	0.56	1.09	0.94	0.47	0.48	0.7	0.87	1.14	1.08	0.64	0.64	0.84	0.85	1.11	0.73	1.23	1	1.22	0.87	0.73	0.41	1.14	0.78	0.43	0.85	0.96	0.77	1.07	0.92	1	1.23	0.7	0.92	0.82	0.31	0.82	0.25	0.79	0.66	0.62	0.48	0.43	0.77	0.04	1.17	0.88
TMEM108	3	133038391	0.33	0.56	1.09	0.93	0.48	0.48	0.7	0.87	1.15	1.09	0.64	0.65	0.84	0.85	1.11	0.74	1.24	1	1.23	0.87	0.73	0.42	1.14	0.77	0.44	0.86	0.96	0.76	1.08	0.91	1	1.22	0.69	0.93	0.83	0.31	0.82	0.26	0.79	0.67	0.62	0.48	0.43	0.77	0.04	1.17	0.88
CDV3	3	133573730	0.32	0.55	1.1	0.93	0.49	0.48	0.68	0.87	1.15	1.1	0.64	0.66	0.84	0.85	1.11	0.74	1.24	1	1.23	0.86	0.73	0.43	1.14	0.77	0.44	0.87	0.96	0.75	1.09	0.91	1.01	1.2	0.68	0.94	0.83	0.31	0.82	0.26	0.78	0.68	0.62	0.49	0.43	0.77	0.04	1.18	0.88
TF	3	133746040	0.3	0.54	1.09	0.93	0.49	0.49	0.66	0.86	1.16	1.09	0.65	0.66	0.84	0.85	1.1	0.74	1.24	0.99	1.23	0.85	0.73	0.44	1.14	0.75	0.44	0.87	0.95	0.74	1.1	0.89	1.01	1.18	0.67	0.96	0.84	0.31	0.82	0.26	0.77	0.67	0.61	0.5	0.42	0.77	0.04	1.17	0.88
SRPRB	3	133784023	0.3	0.53	1.09	0.92	0.49	0.48	0.65	0.85	1.16	1.1	0.65	0.67	0.84	0.84	1.1	0.74	1.25	0.98	1.23	0.84	0.73	0.44	1.13	0.74	0.44	0.87	0.94	0.73	1.11	0.89	1.01	1.17	0.66	0.97	0.85	0.3	0.81	0.27	0.76	0.67	0.61	0.5	0.41	0.77	0.04	1.17	0.87
RAB6B	3	133824235	0.29	0.53	1.1	0.92	0.49	0.48	0.65	0.85	1.16	1.1	0.65	0.68	0.84	0.85	1.1	0.74	1.25	0.99	1.24	0.83	0.73	0.45	1.14	0.74	0.44	0.87	0.94	0.73	1.12	0.89	1.01	1.17	0.66	0.98	0.85	0.31	0.82	0.27	0.76	0.68	0.61	0.5	0.41	0.78	0.04	1.18	0.87
AMOTL2	3	134355874	0.29	0.52	1.1	0.92	0.48	0.48	0.63	0.85	1.16	1.1	0.65	0.68	0.84	0.84	1.1	0.74	1.26	0.98	1.24	0.82	0.72	0.45	1.14	0.74	0.44	0.87	0.94	0.73	1.12	0.89	1.01	1.15	0.66	0.99	0.86	0.3	0.82	0.27	0.75	0.69	0.61	0.51	0.41	0.78	0.04	1.18	0.86
ANAPC13	3	134477706	0.27	0.51	1.09	0.92	0.47	0.48	0.61	0.83	1.15	1.09	0.66	0.69	0.83	0.83	1.09	0.74	1.25	0.96	1.23	0.79	0.71	0.45	1.12	0.72	0.43	0.87	0.92	0.71	1.12	0.87	1.01	1.13	0.64	1	0.87	0.29	0.81	0.27	0.73	0.68	0.59	0.51	0.4	0.78	0.04	1.17	0.86
CEP63	3	134485721	0.27	0.51	1.09	0.92	0.47	0.49	0.6	0.83	1.16	1.09	0.66	0.7	0.84	0.83	1.09	0.75	1.26	0.96	1.23	0.79	0.71	0.45	1.13	0.72	0.43	0.87	0.92	0.71	1.13	0.87	1.01	1.12	0.63	1.01	0.87	0.3	0.81	0.27	0.73	0.69	0.6	0.52	0.4	0.78	0.04	1.17	0.86
EPHB1	3	134597801	0.26	0.49	1.08	0.92	0.46	0.49	0.59	0.82	1.16	1.09	0.66	0.7	0.84	0.82	1.09	0.75	1.26	0.95	1.23	0.77	0.7	0.45	1.12	0.71	0.43	0.86	0.92	0.7	1.13	0.85	1.01	1.1	0.62	1.02	0.87	0.29	0.8	0.27	0.72	0.68	0.59	0.52	0.39	0.78	0.04	1.17	0.86
MSL2	3	136148917	0.24	0.48	1.08	0.91	0.45	0.49	0.57	0.81	1.15	1.08	0.65	0.7	0.83	0.82	1.08	0.75	1.26	0.94	1.22	0.75	0.69	0.44	1.11	0.7	0.42	0.86	0.91	0.7	1.13	0.84	1	1.08	0.6	1.02	0.88	0.28	0.8	0.26	0.71	0.68	0.58	0.53	0.39	0.78	0.04	1.16	0.85
PCCB	3	136250340	0.23	0.46	1.07	0.91	0.44	0.49	0.55	0.78	1.13	1.06	0.65	0.7	0.82	0.8	1.07	0.75	1.26	0.91	1.21	0.72	0.67	0.44	1.09	0.68	0.41	0.85	0.89	0.69	1.12	0.83	0.98	1.05	0.58	1.01	0.88	0.27	0.77	0.26	0.69	0.66	0.56	0.54	0.37	0.77	0.04	1.14	0.84
STAG1	3	136336236	0.22	0.46	1.07	0.9	0.43	0.49	0.54	0.78	1.14	1.06	0.65	0.71	0.82	0.8	1.06	0.76	1.26	0.91	1.21	0.71	0.67	0.44	1.08	0.67	0.41	0.85	0.88	0.68	1.13	0.82	0.98	1.04	0.57	1.02	0.89	0.26	0.77	0.25	0.68	0.67	0.56	0.54	0.37	0.77	0.04	1.14	0.84
NCK1	3	136862208	0.21	0.45	1.06	0.9	0.42	0.48	0.52	0.76	1.13	1.05	0.65	0.71	0.81	0.78	1.06	0.76	1.26	0.9	1.2	0.69	0.66	0.44	1.07	0.66	0.41	0.84	0.87	0.67	1.13	0.81	0.97	1.02	0.56	1.02	0.89	0.25	0.75	0.25	0.67	0.66	0.54	0.54	0.36	0.76	0.04	1.13	0.84
DBR1	3	138160988	0.19	0.43	1.05	0.9	0.41	0.48	0.51	0.74	1.12	1.04	0.65	0.71	0.8	0.77	1.05	0.76	1.25	0.88	1.19	0.66	0.65	0.44	1.06	0.65	0.4	0.84	0.86	0.66	1.13	0.8	0.96	1	0.55	1.01	0.9	0.24	0.74	0.25	0.66	0.66	0.53	0.55	0.35	0.76	0.04	1.13	0.83
ARMC8	3	138187248	0.18	0.42	1.05	0.9	0.39	0.48	0.49	0.73	1.12	1.03	0.66	0.71	0.79	0.76	1.05	0.76	1.25	0.87	1.18	0.64	0.65	0.43	1.04	0.64	0.39	0.83	0.85	0.66	1.12	0.79	0.95	0.98	0.54	1.02	0.9	0.23	0.72	0.24	0.64	0.65	0.52	0.56	0.35	0.76	0.04	1.12	0.83
MRAS	3	138347648	0.17	0.4	1.05	0.9	0.39	0.48	0.47	0.71	1.11	1.02	0.66	0.71	0.78	0.75	1.05	0.76	1.24	0.85	1.16	0.62	0.64	0.44	1.03	0.63	0.38	0.82	0.84	0.65	1.12	0.78	0.93	0.97	0.52	1.01	0.91	0.22	0.71	0.24	0.63	0.64	0.51	0.57	0.34	0.75	0.04	1.11	0.82
CEP70	3	138494344	0.16	0.39	1.04	0.9	0.38	0.48	0.46	0.7	1.11	1.02	0.66	0.71	0.77	0.74	1.05	0.76	1.23	0.83	1.15	0.6	0.63	0.43	1.02	0.62	0.38	0.82	0.83	0.63	1.12	0.77	0.91	0.95	0.51	1.01	0.91	0.22	0.69	0.24	0.62	0.64	0.5	0.58	0.34	0.74	0.03	1.09	0.82
FAIM	3	138608606	0.15	0.38	1.03	0.9	0.37	0.48	0.45	0.68	1.1	1.01	0.67	0.71	0.76	0.73	1.04	0.76	1.21	0.82	1.13	0.58	0.62	0.43	1.01	0.62	0.37	0.81	0.81	0.62	1.12	0.76	0.9	0.93	0.5	1.01	0.91	0.21	0.68	0.24	0.61	0.63	0.5	0.58	0.33	0.74	0.03	1.08	0.81
MRPS22	3	139005806	0.13	0.35	1.02	0.89	0.35	0.47	0.42	0.66	1.08	0.99	0.67	0.7	0.74	0.71	1.03	0.75	1.2	0.79	1.11	0.56	0.61	0.43	0.99	0.6	0.35	0.8	0.79	0.6	1.11	0.74	0.87	0.91	0.47	1	0.92	0.19	0.65	0.24	0.6	0.6	0.49	0.6	0.33	0.72	0.03	1.05	0.81
COPB2	3	139355600	0.12	0.35	1.02	0.89	0.35	0.47	0.41	0.65	1.08	0.99	0.67	0.7	0.73	0.71	1.03	0.75	1.19	0.79	1.1	0.55	0.61	0.43	0.98	0.59	0.35	0.8	0.79	0.59	1.11	0.73	0.87	0.9	0.46	1	0.92	0.19	0.64	0.24	0.59	0.59	0.48	0.6	0.33	0.72	0.03	1.04	0.8
RBP1	3	139517434	0.11	0.33	1.01	0.89	0.33	0.46	0.39	0.64	1.06	0.98	0.67	0.7	0.71	0.7	1.02	0.74	1.18	0.76	1.08	0.53	0.6	0.44	0.97	0.58	0.34	0.79	0.77	0.57	1.1	0.72	0.85	0.88	0.44	0.99	0.92	0.17	0.62	0.24	0.58	0.58	0.48	0.61	0.32	0.71	0.03	1.02	0.8
SLC25A36	3	140941830	0.1	0.32	1	0.88	0.32	0.46	0.38	0.62	1.05	0.97	0.67	0.69	0.69	0.69	1.01	0.73	1.17	0.74	1.06	0.5	0.59	0.43	0.95	0.57	0.33	0.78	0.76	0.55	1.09	0.69	0.83	0.86	0.43	0.98	0.91	0.16	0.6	0.24	0.57	0.56	0.47	0.61	0.32	0.71	0.03	1	0.79
SPSB4	3	141051347	0.09	0.31	0.99	0.87	0.31	0.45	0.36	0.6	1.03	0.95	0.67	0.69	0.67	0.68	1	0.72	1.16	0.71	1.04	0.48	0.58	0.43	0.93	0.56	0.31	0.77	0.75	0.54	1.07	0.68	0.82	0.84	0.41	0.97	0.91	0.14	0.57	0.24	0.56	0.54	0.46	0.61	0.32	0.7	0.03	0.98	0.78
ZBTB38	3	141324213	0.08	0.29	0.99	0.86	0.29	0.45	0.34	0.59	1.01	0.94	0.67	0.68	0.65	0.67	0.99	0.71	1.14	0.69	1.03	0.46	0.57	0.43	0.91	0.54	0.3	0.75	0.74	0.52	1.06	0.67	0.8	0.82	0.39	0.96	0.91	0.13	0.55	0.24	0.55	0.52	0.45	0.62	0.32	0.69	0.03	0.96	0.78
RNF7	3	141738249	0.07	0.28	0.98	0.86	0.28	0.44	0.32	0.57	0.99	0.92	0.67	0.67	0.64	0.66	0.98	0.7	1.12	0.66	1.01	0.43	0.56	0.43	0.89	0.53	0.29	0.74	0.73	0.51	1.05	0.65	0.79	0.8	0.37	0.95	0.9	0.11	0.53	0.24	0.54	0.5	0.44	0.62	0.31	0.68	0.03	0.94	0.77
ATP1B3	3	141876124	0.06	0.26	0.97	0.84	0.26	0.44	0.3	0.56	0.98	0.9	0.67	0.66	0.62	0.64	0.98	0.69	1.11	0.64	0.99	0.42	0.55	0.43	0.87	0.51	0.28	0.72	0.72	0.49	1.03	0.63	0.77	0.78	0.36	0.93	0.9	0.09	0.51	0.24	0.54	0.49	0.43	0.62	0.31	0.67	0.03	0.93	0.76
TFDP2	3	141944428	0.05	0.24	0.96	0.84	0.25	0.44	0.28	0.54	0.96	0.88	0.68	0.65	0.61	0.63	0.97	0.68	1.09	0.62	0.97	0.4	0.54	0.43	0.85	0.5	0.26	0.71	0.71	0.47	1.02	0.61	0.75	0.76	0.34	0.92	0.89	0.08	0.49	0.25	0.53	0.47	0.43	0.63	0.31	0.66	0.03	0.91	0.76
XRN1	3	142306607	0.05	0.23	0.96	0.82	0.24	0.44	0.27	0.53	0.95	0.86	0.68	0.64	0.6	0.62	0.96	0.67	1.07	0.59	0.95	0.38	0.53	0.43	0.83	0.48	0.25	0.7	0.7	0.46	1	0.59	0.73	0.74	0.33	0.9	0.89	0.06	0.47	0.26	0.52	0.45	0.42	0.64	0.3	0.64	0.03	0.89	0.76
U2SURP	3	142964497	0.04	0.22	0.95	0.81	0.23	0.44	0.25	0.52	0.93	0.84	0.69	0.63	0.58	0.6	0.95	0.67	1.06	0.57	0.93	0.36	0.52	0.43	0.8	0.46	0.24	0.69	0.7	0.44	0.99	0.57	0.71	0.73	0.31	0.89	0.89	0.04	0.45	0.26	0.51	0.43	0.42	0.64	0.3	0.64	0.03	0.87	0.75
SLC9A9	3	143265222	0.04	0.2	0.94	0.8	0.22	0.44	0.23	0.51	0.91	0.81	0.69	0.62	0.57	0.59	0.94	0.66	1.04	0.54	0.91	0.35	0.51	0.43	0.78	0.44	0.23	0.68	0.69	0.43	0.98	0.55	0.69	0.72	0.31	0.88	0.89	0.03	0.44	0.26	0.5	0.42	0.41	0.65	0.29	0.63	0.03	0.85	0.75
PLSCR4	3	146192335	0.03	0.19	0.93	0.79	0.21	0.43	0.22	0.5	0.89	0.78	0.7	0.62	0.55	0.58	0.92	0.65	1.03	0.52	0.89	0.34	0.5	0.43	0.76	0.43	0.22	0.67	0.69	0.42	0.96	0.52	0.68	0.71	0.29	0.86	0.89	0.02	0.43	0.27	0.5	0.4	0.41	0.65	0.29	0.62	0.03	0.83	0.75
GYG1	3	148991408	0.02	0.17	0.92	0.78	0.21	0.43	0.19	0.5	0.87	0.74	0.71	0.61	0.54	0.56	0.91	0.64	1.01	0.49	0.86	0.33	0.5	0.42	0.74	0.41	0.2	0.66	0.69	0.41	0.94	0.49	0.67	0.69	0.27	0.84	0.89	0	0.41	0.28	0.5	0.37	0.4	0.66	0.29	0.6	0.03	0.8	0.74
HLTF	3	149030127	0.02	0.16	0.91	0.78	0.2	0.43	0.18	0.49	0.86	0.74	0.71	0.6	0.53	0.55	0.91	0.63	1	0.47	0.85	0.32	0.49	0.42	0.73	0.4	0.19	0.66	0.68	0.41	0.94	0.48	0.66	0.68	0.27	0.84	0.89	-0.01	0.4	0.28	0.49	0.37	0.39	0.66	0.28	0.59	0.03	0.79	0.74
COMMD2	3	149738472	0.01	0.15	0.9	0.77	0.2	0.42	0.16	0.48	0.84	0.71	0.71	0.6	0.51	0.54	0.9	0.63	0.99	0.45	0.83	0.31	0.49	0.42	0.71	0.38	0.18	0.65	0.68	0.41	0.93	0.46	0.65	0.67	0.26	0.83	0.9	-0.02	0.39	0.28	0.49	0.35	0.39	0.66	0.28	0.58	0.03	0.77	0.74
RNF13	3	149812708	0.01	0.14	0.9	0.76	0.2	0.42	0.15	0.47	0.83	0.68	0.72	0.59	0.5	0.53	0.89	0.62	0.98	0.43	0.81	0.3	0.48	0.42	0.69	0.37	0.17	0.64	0.68	0.4	0.91	0.44	0.64	0.66	0.24	0.82	0.9	-0.03	0.38	0.29	0.48	0.33	0.38	0.66	0.28	0.56	0.03	0.76	0.73
PFN2	3	149964904	0	0.13	0.89	0.76	0.2	0.41	0.13	0.47	0.82	0.66	0.72	0.59	0.49	0.52	0.88	0.61	0.96	0.41	0.79	0.29	0.48	0.41	0.67	0.36	0.16	0.63	0.68	0.4	0.9	0.42	0.63	0.65	0.23	0.81	0.91	-0.03	0.38	0.29	0.48	0.32	0.38	0.67	0.28	0.55	0.02	0.74	0.72
TSC22D2	3	150408335	0	0.11	0.88	0.75	0.2	0.41	0.12	0.47	0.8	0.64	0.72	0.58	0.48	0.5	0.87	0.6	0.95	0.38	0.77	0.28	0.48	0.4	0.65	0.34	0.16	0.62	0.68	0.4	0.89	0.4	0.62	0.64	0.23	0.79	0.91	-0.05	0.36	0.3	0.48	0.3	0.37	0.67	0.27	0.54	0.02	0.72	0.72
SERP1	3	150541998	0	0.1	0.87	0.74	0.2	0.4	0.11	0.47	0.79	0.6	0.73	0.57	0.47	0.48	0.86	0.6	0.93	0.36	0.75	0.28	0.48	0.39	0.63	0.33	0.14	0.61	0.68	0.4	0.87	0.38	0.61	0.63	0.22	0.77	0.93	-0.05	0.36	0.31	0.48	0.28	0.36	0.68	0.27	0.53	0.01	0.69	0.7
EIF2A	3	150546678	0	0.08	0.87	0.73	0.2	0.4	0.1	0.47	0.78	0.58	0.73	0.57	0.46	0.47	0.85	0.59	0.92	0.35	0.74	0.28	0.47	0.38	0.62	0.32	0.13	0.61	0.68	0.4	0.86	0.37	0.61	0.62	0.21	0.76	0.93	-0.06	0.35	0.31	0.48	0.26	0.36	0.68	0.26	0.52	0	0.68	0.7
P2RY12	3	151336843	0	0.06	0.86	0.72	0.2	0.4	0.08	0.46	0.75	0.53	0.74	0.56	0.44	0.45	0.83	0.59	0.89	0.3	0.71	0.28	0.47	0.36	0.58	0.3	0.11	0.59	0.68	0.39	0.83	0.33	0.59	0.6	0.19	0.72	0.94	-0.07	0.32	0.32	0.48	0.23	0.35	0.69	0.26	0.5	0	0.64	0.68
MBNL1	3	152243828	0.01	0.05	0.85	0.72	0.21	0.41	0.07	0.47	0.74	0.51	0.75	0.57	0.43	0.45	0.83	0.59	0.88	0.29	0.7	0.28	0.48	0.36	0.57	0.3	0.11	0.59	0.69	0.4	0.82	0.32	0.59	0.6	0.19	0.71	0.96	-0.07	0.32	0.34	0.49	0.22	0.35	0.69	0.26	0.49	0	0.63	0.68
P2RY1	3	152835131	0.02	0.05	0.85	0.73	0.22	0.42	0.06	0.47	0.74	0.49	0.76	0.57	0.42	0.45	0.83	0.59	0.88	0.28	0.68	0.29	0.48	0.35	0.56	0.31	0.11	0.58	0.7	0.4	0.82	0.3	0.58	0.6	0.19	0.7	0.97	-0.07	0.32	0.34	0.5	0.21	0.35	0.71	0.27	0.49	0	0.62	0.68
RAP2B	3	153162226	0.02	0.04	0.86	0.73	0.22	0.43	0.06	0.48	0.73	0.46	0.76	0.57	0.42	0.45	0.83	0.59	0.87	0.28	0.67	0.29	0.48	0.34	0.55	0.31	0.11	0.58	0.71	0.4	0.81	0.29	0.58	0.6	0.19	0.68	0.98	-0.07	0.32	0.35	0.51	0.2	0.35	0.72	0.27	0.48	0	0.61	0.67
ARHGEF26	3	154121003	0.03	0.04	0.86	0.73	0.23	0.44	0.06	0.49	0.72	0.45	0.77	0.56	0.42	0.44	0.83	0.59	0.87	0.27	0.66	0.29	0.49	0.33	0.55	0.31	0.11	0.57	0.72	0.41	0.8	0.29	0.58	0.6	0.19	0.67	1	-0.06	0.32	0.36	0.52	0.2	0.36	0.73	0.28	0.48	0	0.6	0.68
DHX36	3	154272546	0.03	0.04	0.86	0.74	0.23	0.44	0.05	0.5	0.71	0.43	0.77	0.56	0.42	0.44	0.83	0.59	0.86	0.26	0.65	0.3	0.49	0.32	0.54	0.32	0.11	0.57	0.73	0.41	0.79	0.28	0.58	0.6	0.18	0.66	1.01	-0.06	0.32	0.37	0.53	0.2	0.36	0.74	0.28	0.48	0	0.59	0.67
C3orf33	3	155762617	0.03	0.04	0.86	0.74	0.23	0.45	0.05	0.51	0.71	0.41	0.77	0.55	0.41	0.43	0.84	0.59	0.86	0.25	0.64	0.3	0.48	0.31	0.53	0.33	0.11	0.56	0.73	0.41	0.78	0.27	0.58	0.61	0.18	0.64	1.02	-0.06	0.32	0.38	0.54	0.19	0.36	0.75	0.29	0.47	0	0.58	0.67
SLC33A1	3	155821024	0.04	0.05	0.86	0.74	0.24	0.45	0.05	0.52	0.7	0.39	0.77	0.55	0.41	0.43	0.84	0.59	0.85	0.24	0.64	0.29	0.49	0.3	0.53	0.34	0.11	0.56	0.74	0.41	0.77	0.27	0.58	0.61	0.17	0.63	1.03	-0.06	0.32	0.39	0.56	0.19	0.37	0.76	0.3	0.47	0	0.57	0.67
GMPS	3	155870650	0.05	0.05	0.86	0.75	0.24	0.46	0.05	0.53	0.7	0.38	0.77	0.55	0.41	0.42	0.84	0.59	0.85	0.24	0.63	0.29	0.49	0.29	0.52	0.34	0.11	0.55	0.74	0.41	0.76	0.26	0.58	0.62	0.17	0.62	1.04	-0.06	0.32	0.4	0.57	0.19	0.38	0.77	0.3	0.47	0	0.56	0.66
KCNAB1	3	156037701	0.05	0.05	0.86	0.75	0.24	0.46	0.05	0.54	0.69	0.36	0.77	0.55	0.41	0.41	0.84	0.59	0.84	0.23	0.61	0.29	0.49	0.28	0.52	0.35	0.11	0.55	0.75	0.42	0.76	0.26	0.57	0.63	0.17	0.61	1.05	-0.06	0.32	0.41	0.59	0.19	0.38	0.77	0.3	0.46	0	0.56	0.66
SSR3	3	156540140	0.06	0.05	0.86	0.76	0.24	0.46	0.05	0.55	0.69	0.35	0.77	0.54	0.41	0.39	0.84	0.59	0.84	0.22	0.6	0.29	0.48	0.26	0.52	0.35	0.11	0.55	0.75	0.42	0.75	0.25	0.57	0.64	0.17	0.6	1.06	-0.06	0.32	0.42	0.6	0.19	0.39	0.78	0.3	0.46	0	0.55	0.66
CCNL1	3	157146508	0.06	0.06	0.87	0.76	0.24	0.46	0.05	0.56	0.68	0.34	0.77	0.55	0.41	0.38	0.85	0.59	0.84	0.21	0.6	0.28	0.48	0.25	0.51	0.36	0.1	0.55	0.76	0.43	0.74	0.25	0.57	0.65	0.17	0.58	1.07	-0.06	0.33	0.44	0.62	0.2	0.39	0.78	0.31	0.46	0	0.54	0.66
RSRC1	3	158105855	0.07	0.07	0.87	0.77	0.24	0.46	0.06	0.57	0.68	0.33	0.77	0.54	0.42	0.37	0.85	0.59	0.84	0.21	0.59	0.28	0.49	0.24	0.51	0.36	0.1	0.55	0.77	0.44	0.73	0.25	0.57	0.66	0.17	0.57	1.08	-0.06	0.33	0.45	0.64	0.2	0.4	0.79	0.32	0.46	0	0.54	0.65
MLF1	3	158571163	0.08	0.08	0.87	0.77	0.25	0.46	0.06	0.58	0.68	0.32	0.77	0.54	0.42	0.35	0.86	0.6	0.84	0.2	0.59	0.28	0.49	0.23	0.52	0.37	0.09	0.55	0.77	0.44	0.73	0.25	0.57	0.68	0.17	0.56	1.08	-0.06	0.33	0.46	0.66	0.21	0.41	0.79	0.33	0.46	0	0.53	0.66
GFM1	3	158644527	0.09	0.09	0.87	0.78	0.26	0.47	0.07	0.6	0.68	0.32	0.77	0.54	0.42	0.34	0.87	0.6	0.83	0.2	0.58	0.28	0.5	0.23	0.52	0.37	0.09	0.55	0.78	0.45	0.73	0.25	0.57	0.69	0.17	0.55	1.09	-0.06	0.33	0.47	0.68	0.21	0.41	0.79	0.35	0.46	0	0.53	0.65
MFSD1	3	158732198	0.09	0.1	0.87	0.78	0.27	0.47	0.07	0.61	0.69	0.31	0.78	0.55	0.43	0.33	0.87	0.61	0.83	0.19	0.57	0.29	0.51	0.22	0.52	0.38	0.08	0.56	0.79	0.46	0.72	0.26	0.57	0.7	0.17	0.53	1.1	-0.06	0.34	0.49	0.69	0.22	0.42	0.8	0.36	0.46	0	0.53	0.65
SCHIP1	3	159839861	0.1	0.11	0.88	0.78	0.28	0.47	0.08	0.63	0.69	0.31	0.77	0.55	0.44	0.33	0.88	0.61	0.83	0.19	0.57	0.29	0.52	0.21	0.53	0.39	0.09	0.56	0.81	0.47	0.73	0.27	0.58	0.72	0.17	0.52	1.1	-0.06	0.34	0.51	0.71	0.23	0.43	0.8	0.38	0.46	0	0.54	0.65
IFT80	3	160256986	0.11	0.12	0.88	0.79	0.29	0.47	0.09	0.64	0.69	0.31	0.77	0.55	0.45	0.32	0.89	0.62	0.82	0.2	0.57	0.3	0.53	0.21	0.53	0.39	0.09	0.57	0.82	0.48	0.72	0.27	0.58	0.74	0.18	0.51	1.11	-0.06	0.35	0.52	0.73	0.23	0.43	0.8	0.39	0.46	0	0.54	0.65
PPM1L	3	160755602	0.12	0.12	0.88	0.79	0.3	0.46	0.1	0.66	0.7	0.31	0.77	0.55	0.45	0.31	0.9	0.62	0.82	0.2	0.57	0.3	0.54	0.2	0.53	0.4	0.08	0.57	0.83	0.48	0.72	0.28	0.58	0.76	0.19	0.5	1.11	-0.06	0.36	0.54	0.74	0.24	0.44	0.8	0.41	0.47	0.01	0.54	0.64
B3GALNT1	3	161083883	0.14	0.14	0.88	0.79	0.31	0.46	0.12	0.69	0.7	0.31	0.76	0.55	0.47	0.3	0.91	0.62	0.81	0.21	0.57	0.3	0.56	0.19	0.55	0.41	0.08	0.58	0.84	0.5	0.72	0.29	0.59	0.79	0.2	0.49	1.11	-0.06	0.36	0.56	0.76	0.26	0.44	0.79	0.42	0.47	0.02	0.54	0.64
NMD3	3	161104696	0.14	0.14	0.88	0.79	0.31	0.46	0.12	0.7	0.71	0.3	0.76	0.55	0.47	0.3	0.92	0.62	0.81	0.21	0.57	0.3	0.56	0.19	0.55	0.41	0.07	0.58	0.85	0.5	0.72	0.28	0.59	0.79	0.21	0.48	1.12	-0.06	0.37	0.57	0.77	0.26	0.45	0.79	0.43	0.47	0.02	0.54	0.63
BCHE	3	165772904	0.16	0.16	0.88	0.79	0.32	0.45	0.14	0.73	0.71	0.3	0.75	0.55	0.49	0.29	0.92	0.62	0.8	0.22	0.57	0.31	0.58	0.18	0.57	0.42	0.08	0.58	0.87	0.51	0.72	0.29	0.6	0.83	0.23	0.47	1.12	-0.05	0.39	0.6	0.8	0.28	0.48	0.78	0.46	0.48	0.03	0.54	0.62
PDCD10	3	167683298	0.16	0.17	0.88	0.79	0.33	0.45	0.15	0.75	0.71	0.3	0.75	0.55	0.5	0.29	0.92	0.62	0.8	0.23	0.57	0.32	0.59	0.17	0.57	0.43	0.08	0.58	0.88	0.51	0.71	0.3	0.61	0.85	0.23	0.46	1.12	-0.05	0.4	0.61	0.81	0.28	0.49	0.78	0.48	0.47	0.03	0.54	0.62
GOLIM4	3	168008689	0.17	0.18	0.88	0.79	0.33	0.44	0.16	0.77	0.72	0.29	0.75	0.55	0.51	0.28	0.93	0.62	0.8	0.24	0.57	0.32	0.59	0.16	0.58	0.44	0.09	0.58	0.89	0.52	0.71	0.3	0.62	0.86	0.23	0.44	1.12	-0.05	0.4	0.62	0.83	0.29	0.49	0.77	0.49	0.47	0.04	0.54	0.61
MYNN	3	169772831	0.18	0.19	0.88	0.79	0.33	0.44	0.17	0.79	0.72	0.29	0.74	0.55	0.52	0.28	0.93	0.62	0.8	0.25	0.57	0.32	0.6	0.15	0.58	0.44	0.09	0.57	0.9	0.52	0.71	0.31	0.64	0.88	0.24	0.43	1.12	-0.05	0.41	0.63	0.84	0.29	0.5	0.76	0.5	0.47	0.05	0.54	0.6
SEC62	3	169966635	0.19	0.2	0.88	0.78	0.33	0.43	0.17	0.8	0.71	0.28	0.73	0.55	0.53	0.27	0.93	0.61	0.79	0.26	0.58	0.32	0.6	0.14	0.59	0.44	0.09	0.57	0.91	0.52	0.7	0.31	0.65	0.9	0.24	0.41	1.11	-0.05	0.41	0.63	0.85	0.3	0.5	0.75	0.52	0.47	0.05	0.54	0.58
PHC3	3	170086732	0.2	0.21	0.88	0.78	0.33	0.42	0.17	0.82	0.71	0.28	0.73	0.54	0.54	0.26	0.93	0.61	0.79	0.26	0.58	0.33	0.61	0.14	0.59	0.44	0.1	0.57	0.92	0.53	0.7	0.32	0.66	0.91	0.24	0.39	1.11	-0.05	0.42	0.64	0.86	0.3	0.5	0.75	0.53	0.47	0.05	0.55	0.57
SKIL	3	170357678	0.21	0.22	0.88	0.78	0.33	0.42	0.18	0.83	0.71	0.27	0.72	0.54	0.55	0.25	0.93	0.6	0.79	0.27	0.58	0.33	0.62	0.13	0.59	0.45	0.1	0.57	0.92	0.53	0.7	0.32	0.67	0.93	0.25	0.38	1.11	-0.04	0.42	0.64	0.87	0.31	0.5	0.74	0.54	0.47	0.05	0.55	0.56
CLDN11	3	170418868	0.22	0.23	0.88	0.78	0.34	0.42	0.19	0.84	0.72	0.28	0.72	0.54	0.56	0.24	0.93	0.6	0.79	0.28	0.59	0.33	0.62	0.12	0.6	0.45	0.11	0.57	0.94	0.54	0.7	0.33	0.69	0.95	0.26	0.37	1.11	-0.04	0.43	0.65	0.88	0.33	0.5	0.73	0.55	0.47	0.05	0.56	0.55
SLC7A14	3	170459548	0.23	0.24	0.88	0.78	0.34	0.42	0.19	0.86	0.72	0.28	0.72	0.54	0.58	0.23	0.94	0.6	0.8	0.29	0.6	0.34	0.63	0.11	0.61	0.46	0.11	0.57	0.95	0.55	0.7	0.34	0.7	0.97	0.27	0.35	1.11	-0.03	0.45	0.66	0.89	0.34	0.51	0.72	0.56	0.48	0.05	0.56	0.54
RPL22L1	3	170864875	0.24	0.26	0.88	0.78	0.35	0.42	0.2	0.87	0.73	0.28	0.71	0.54	0.6	0.23	0.94	0.61	0.8	0.31	0.61	0.34	0.64	0.1	0.62	0.46	0.12	0.58	0.96	0.56	0.7	0.35	0.72	0.99	0.28	0.34	1.11	-0.01	0.46	0.66	0.9	0.35	0.51	0.72	0.57	0.48	0.05	0.57	0.54
TNIK	3	171058414	0.24	0.27	0.88	0.79	0.35	0.42	0.21	0.89	0.74	0.29	0.71	0.54	0.62	0.22	0.95	0.61	0.8	0.32	0.61	0.35	0.65	0.1	0.63	0.47	0.12	0.59	0.96	0.57	0.71	0.36	0.73	1.01	0.29	0.34	1.11	0	0.47	0.67	0.91	0.36	0.51	0.72	0.58	0.48	0.05	0.58	0.53
TMEM212	3	171843349	0.25	0.29	0.88	0.8	0.36	0.42	0.22	0.9	0.74	0.29	0.7	0.55	0.64	0.21	0.96	0.61	0.81	0.34	0.62	0.36	0.66	0.09	0.64	0.47	0.12	0.59	0.97	0.57	0.71	0.37	0.75	1.03	0.29	0.33	1.11	0.01	0.48	0.67	0.92	0.38	0.51	0.72	0.59	0.48	0.05	0.58	0.52
NLGN1	3	173396284	0.26	0.3	0.88	0.81	0.37	0.42	0.22	0.91	0.75	0.3	0.7	0.55	0.66	0.2	0.97	0.62	0.81	0.35	0.63	0.37	0.66	0.08	0.65	0.47	0.13	0.6	0.98	0.58	0.71	0.39	0.76	1.05	0.3	0.33	1.12	0.02	0.5	0.67	0.93	0.39	0.51	0.72	0.6	0.49	0.05	0.59	0.51
TBL1XR1	3	177019340	0.27	0.31	0.88	0.82	0.37	0.41	0.23	0.92	0.76	0.31	0.69	0.56	0.67	0.2	0.97	0.62	0.82	0.37	0.64	0.37	0.67	0.07	0.66	0.48	0.13	0.6	0.98	0.59	0.72	0.4	0.78	1.07	0.31	0.32	1.13	0.03	0.51	0.67	0.94	0.41	0.51	0.72	0.61	0.49	0.05	0.59	0.5
ZMAT3	3	178960121	0.28	0.32	0.88	0.83	0.38	0.41	0.24	0.93	0.76	0.32	0.68	0.56	0.69	0.19	0.98	0.62	0.82	0.38	0.65	0.37	0.68	0.06	0.67	0.49	0.13	0.6	0.99	0.59	0.72	0.42	0.8	1.09	0.32	0.32	1.13	0.04	0.52	0.66	0.94	0.42	0.51	0.72	0.62	0.5	0.05	0.6	0.5
MFN1	3	179347709	0.28	0.34	0.88	0.84	0.39	0.41	0.25	0.94	0.77	0.33	0.67	0.56	0.7	0.18	0.99	0.63	0.83	0.4	0.66	0.38	0.69	0.05	0.68	0.5	0.14	0.6	1	0.6	0.73	0.43	0.82	1.11	0.32	0.32	1.14	0.05	0.54	0.66	0.96	0.43	0.5	0.72	0.63	0.5	0.05	0.6	0.49
GNB4	3	179396088	0.29	0.35	0.88	0.85	0.39	0.4	0.26	0.95	0.77	0.35	0.66	0.56	0.71	0.17	0.99	0.63	0.83	0.41	0.67	0.39	0.7	0.04	0.69	0.51	0.14	0.6	1	0.61	0.74	0.45	0.83	1.13	0.33	0.31	1.14	0.06	0.54	0.66	0.97	0.45	0.49	0.72	0.64	0.51	0.05	0.61	0.48
ACTL6A	3	179562886	0.3	0.37	0.88	0.86	0.39	0.4	0.28	0.96	0.79	0.38	0.64	0.57	0.73	0.16	1	0.63	0.85	0.43	0.69	0.39	0.72	0.04	0.71	0.53	0.15	0.61	1	0.62	0.75	0.48	0.85	1.15	0.33	0.32	1.15	0.08	0.55	0.66	0.99	0.47	0.49	0.72	0.65	0.51	0.05	0.62	0.47
MRPL47	3	179588285	0.31	0.37	0.88	0.87	0.4	0.4	0.28	0.96	0.8	0.39	0.64	0.57	0.74	0.16	1.01	0.63	0.85	0.44	0.69	0.39	0.73	0.03	0.71	0.54	0.15	0.61	1	0.62	0.75	0.49	0.86	1.16	0.34	0.31	1.15	0.09	0.56	0.67	1	0.48	0.49	0.72	0.66	0.52	0.05	0.63	0.47
NDUFB5	3	179604690	0.32	0.39	0.89	0.88	0.4	0.41	0.29	0.97	0.8	0.41	0.63	0.58	0.75	0.16	1.02	0.63	0.86	0.46	0.71	0.4	0.73	0.02	0.72	0.55	0.16	0.61	1.01	0.63	0.76	0.51	0.87	1.18	0.34	0.31	1.16	0.1	0.57	0.67	1.01	0.5	0.49	0.72	0.67	0.52	0.05	0.64	0.46
TTC14	3	180602163	0.33	0.4	0.89	0.89	0.4	0.41	0.31	0.98	0.81	0.43	0.62	0.58	0.77	0.15	1.02	0.63	0.86	0.48	0.72	0.4	0.74	0.02	0.73	0.56	0.16	0.61	1.01	0.63	0.77	0.53	0.88	1.19	0.34	0.31	1.16	0.11	0.58	0.67	1.02	0.52	0.48	0.72	0.68	0.52	0.05	0.64	0.45
FXR1	3	180868141	0.34	0.41	0.89	0.9	0.4	0.42	0.32	0.98	0.81	0.46	0.61	0.58	0.78	0.14	1.02	0.63	0.87	0.49	0.73	0.4	0.75	0.01	0.74	0.58	0.16	0.61	1.01	0.63	0.78	0.55	0.89	1.21	0.34	0.31	1.16	0.12	0.59	0.67	1.03	0.54	0.47	0.72	0.68	0.53	0.05	0.65	0.45
DNAJC19	3	180983709	0.35	0.42	0.89	0.91	0.4	0.42	0.33	0.99	0.81	0.48	0.6	0.58	0.79	0.14	1.03	0.63	0.88	0.5	0.74	0.41	0.76	0.01	0.74	0.59	0.16	0.62	1.02	0.63	0.78	0.57	0.89	1.22	0.35	0.31	1.15	0.13	0.6	0.67	1.05	0.56	0.46	0.72	0.69	0.53	0.05	0.66	0.44
SOX2	3	181711925	0.35	0.44	0.89	0.91	0.4	0.43	0.34	1	0.81	0.5	0.59	0.58	0.81	0.14	1.03	0.62	0.88	0.52	0.75	0.41	0.76	0	0.75	0.6	0.16	0.62	1.02	0.64	0.79	0.58	0.9	1.24	0.34	0.31	1.15	0.13	0.6	0.67	1.06	0.58	0.45	0.72	0.69	0.54	0.05	0.67	0.44
DCUN1D1	3	182938074	0.36	0.45	0.89	0.92	0.4	0.44	0.35	1	0.81	0.52	0.58	0.58	0.82	0.13	1.03	0.62	0.89	0.53	0.76	0.41	0.77	0	0.76	0.61	0.15	0.63	1.02	0.64	0.8	0.6	0.9	1.25	0.34	0.31	1.15	0.14	0.61	0.67	1.06	0.6	0.44	0.73	0.7	0.54	0.05	0.67	0.44
MCCC1	3	183015218	0.37	0.46	0.88	0.93	0.4	0.44	0.36	1.01	0.81	0.54	0.56	0.58	0.82	0.13	1.03	0.61	0.9	0.54	0.77	0.4	0.77	0.01	0.76	0.62	0.15	0.63	1.02	0.63	0.8	0.62	0.9	1.26	0.34	0.32	1.14	0.14	0.62	0.67	1.07	0.62	0.44	0.72	0.7	0.54	0.05	0.68	0.43
B3GNT5	3	183253253	0.37	0.47	0.87	0.93	0.4	0.45	0.37	1.01	0.81	0.56	0.54	0.58	0.83	0.12	1.03	0.61	0.91	0.55	0.78	0.4	0.78	0.01	0.77	0.62	0.15	0.63	1.01	0.63	0.81	0.63	0.9	1.27	0.33	0.32	1.14	0.14	0.62	0.66	1.08	0.64	0.43	0.72	0.7	0.54	0.05	0.69	0.43
KLHL24	3	183635610	0.38	0.48	0.87	0.94	0.4	0.46	0.38	1.02	0.81	0.58	0.53	0.58	0.84	0.12	1.03	0.6	0.93	0.56	0.79	0.4	0.79	0.02	0.78	0.63	0.15	0.64	1.01	0.62	0.81	0.65	0.9	1.29	0.33	0.33	1.13	0.15	0.63	0.66	1.09	0.66	0.43	0.72	0.71	0.55	0.05	0.7	0.44
YEATS2	3	183697797	0.39	0.5	0.86	0.94	0.39	0.46	0.39	1.02	0.82	0.6	0.52	0.58	0.85	0.12	1.02	0.6	0.94	0.58	0.8	0.4	0.79	0.03	0.78	0.63	0.15	0.64	1.02	0.62	0.82	0.67	0.9	1.3	0.33	0.34	1.12	0.15	0.63	0.66	1.09	0.68	0.42	0.72	0.72	0.55	0.05	0.71	0.44
PARL	3	183829271	0.39	0.51	0.86	0.94	0.39	0.47	0.4	1.03	0.81	0.62	0.51	0.58	0.86	0.12	1.02	0.6	0.95	0.59	0.81	0.39	0.8	0.04	0.78	0.63	0.15	0.64	1.01	0.61	0.83	0.68	0.91	1.31	0.32	0.34	1.11	0.15	0.63	0.65	1.1	0.7	0.42	0.71	0.72	0.55	0.05	0.72	0.44
ABCC5	3	183919934	0.4	0.52	0.85	0.94	0.38	0.47	0.41	1.03	0.82	0.64	0.5	0.58	0.87	0.11	1.01	0.6	0.96	0.59	0.82	0.38	0.81	0.04	0.79	0.63	0.14	0.65	1.01	0.61	0.83	0.7	0.91	1.31	0.31	0.33	1.1	0.14	0.63	0.65	1.1	0.72	0.41	0.71	0.72	0.55	0.05	0.73	0.43
EIF2B5	3	184135038	0.4	0.53	0.84	0.94	0.36	0.47	0.42	1.03	0.82	0.65	0.49	0.58	0.87	0.11	1	0.6	0.96	0.6	0.82	0.38	0.81	0.04	0.79	0.63	0.14	0.65	1	0.6	0.83	0.71	0.91	1.32	0.31	0.33	1.09	0.14	0.63	0.64	1.1	0.73	0.4	0.7	0.72	0.55	0.05	0.73	0.43
DVL3	3	184155377	0.4	0.53	0.84	0.94	0.36	0.47	0.42	1.03	0.82	0.66	0.48	0.57	0.87	0.1	1	0.6	0.97	0.6	0.83	0.38	0.81	0.04	0.79	0.63	0.13	0.65	1	0.6	0.83	0.72	0.91	1.33	0.31	0.33	1.08	0.13	0.63	0.64	1.11	0.74	0.39	0.69	0.72	0.56	0.05	0.74	0.42
AP2M1	3	184174689	0.41	0.54	0.84	0.94	0.35	0.47	0.43	1.03	0.82	0.67	0.48	0.58	0.88	0.1	1	0.59	0.97	0.61	0.83	0.37	0.82	0.04	0.8	0.63	0.13	0.66	1	0.6	0.83	0.72	0.91	1.34	0.31	0.33	1.08	0.14	0.63	0.64	1.11	0.74	0.39	0.68	0.72	0.56	0.06	0.74	0.42
ABCF3	3	184186023	0.41	0.54	0.84	0.94	0.35	0.47	0.43	1.04	0.82	0.68	0.47	0.58	0.88	0.09	0.99	0.59	0.97	0.61	0.84	0.37	0.82	0.04	0.8	0.63	0.13	0.66	1	0.6	0.84	0.73	0.91	1.34	0.31	0.33	1.07	0.14	0.63	0.64	1.11	0.75	0.38	0.68	0.73	0.56	0.06	0.75	0.42
ALG3	3	184242301	0.41	0.55	0.83	0.94	0.35	0.46	0.43	1.04	0.82	0.69	0.47	0.57	0.89	0.09	0.99	0.59	0.97	0.62	0.84	0.37	0.82	0.04	0.8	0.63	0.13	0.66	1	0.6	0.84	0.74	0.92	1.35	0.31	0.32	1.07	0.14	0.63	0.63	1.11	0.75	0.37	0.67	0.73	0.56	0.06	0.75	0.41
PSMD2	3	184299198	0.41	0.55	0.83	0.94	0.34	0.46	0.44	1.04	0.82	0.7	0.46	0.57	0.89	0.08	0.99	0.59	0.97	0.62	0.84	0.37	0.83	0.04	0.8	0.62	0.12	0.66	1	0.6	0.84	0.74	0.92	1.35	0.31	0.32	1.06	0.15	0.63	0.63	1.11	0.76	0.36	0.66	0.73	0.56	0.06	0.75	0.41
EIF4G1	3	184314495	0.42	0.56	0.83	0.94	0.34	0.46	0.44	1.04	0.82	0.71	0.45	0.57	0.89	0.09	0.99	0.59	0.97	0.63	0.85	0.37	0.83	0.05	0.81	0.62	0.12	0.66	1	0.59	0.84	0.75	0.92	1.36	0.31	0.32	1.06	0.15	0.63	0.63	1.11	0.76	0.36	0.66	0.74	0.56	0.06	0.75	0.4
FAM131A	3	184335926	0.42	0.56	0.82	0.94	0.33	0.46	0.44	1.04	0.81	0.72	0.45	0.57	0.9	0.09	0.99	0.59	0.98	0.64	0.85	0.37	0.84	0.05	0.81	0.62	0.12	0.66	0.99	0.59	0.85	0.76	0.93	1.36	0.3	0.32	1.05	0.15	0.63	0.62	1.11	0.76	0.35	0.65	0.74	0.56	0.06	0.76	0.4
POLR2H	3	184361718	0.43	0.56	0.82	0.94	0.33	0.46	0.44	1.04	0.82	0.72	0.44	0.57	0.9	0.09	0.99	0.59	0.98	0.65	0.86	0.37	0.84	0.05	0.81	0.62	0.11	0.66	0.99	0.58	0.85	0.76	0.93	1.36	0.3	0.31	1.04	0.16	0.63	0.61	1.1	0.77	0.34	0.65	0.75	0.56	0.06	0.76	0.39
MAGEF1	3	184710364	0.43	0.57	0.82	0.94	0.33	0.46	0.44	1.04	0.81	0.73	0.44	0.57	0.91	0.09	0.98	0.59	0.98	0.66	0.86	0.36	0.84	0.05	0.81	0.62	0.12	0.66	0.99	0.58	0.85	0.77	0.93	1.36	0.3	0.31	1.04	0.16	0.64	0.61	1.1	0.77	0.33	0.64	0.75	0.56	0.07	0.76	0.39
VPS8	3	184812143	0.43	0.57	0.81	0.93	0.32	0.46	0.44	1.04	0.81	0.74	0.43	0.57	0.91	0.09	0.98	0.58	0.98	0.66	0.86	0.36	0.85	0.05	0.81	0.62	0.12	0.66	0.99	0.57	0.85	0.77	0.94	1.36	0.3	0.31	1.03	0.16	0.64	0.6	1.1	0.77	0.33	0.64	0.75	0.56	0.07	0.76	0.38
C3orf70	3	185076838	0.43	0.57	0.81	0.93	0.32	0.46	0.44	1.04	0.81	0.74	0.42	0.57	0.91	0.1	0.98	0.58	0.98	0.67	0.87	0.36	0.85	0.05	0.81	0.62	0.12	0.65	0.98	0.57	0.85	0.77	0.94	1.37	0.3	0.3	1.02	0.17	0.64	0.6	1.09	0.77	0.32	0.64	0.75	0.56	0.07	0.76	0.38
MAP3K13	3	185282941	0.43	0.57	0.81	0.93	0.31	0.45	0.44	1.03	0.81	0.75	0.42	0.56	0.92	0.1	0.97	0.57	0.98	0.68	0.87	0.35	0.85	0.05	0.8	0.62	0.12	0.65	0.98	0.56	0.85	0.78	0.94	1.37	0.3	0.3	1.02	0.17	0.64	0.59	1.09	0.78	0.31	0.63	0.75	0.56	0.07	0.76	0.37
TMEM41A	3	185476496	0.43	0.57	0.8	0.93	0.31	0.45	0.44	1.03	0.8	0.75	0.41	0.56	0.91	0.09	0.96	0.56	0.98	0.68	0.87	0.35	0.85	0.05	0.8	0.62	0.12	0.65	0.97	0.55	0.85	0.78	0.95	1.36	0.3	0.3	1.01	0.18	0.64	0.58	1.09	0.78	0.3	0.63	0.75	0.55	0.07	0.76	0.37
SENP2	3	185582496	0.43	0.58	0.8	0.93	0.3	0.46	0.44	1.03	0.8	0.76	0.41	0.56	0.92	0.1	0.96	0.56	0.99	0.69	0.88	0.34	0.85	0.06	0.8	0.62	0.12	0.65	0.97	0.55	0.85	0.78	0.95	1.36	0.3	0.3	1.01	0.18	0.64	0.57	1.08	0.78	0.3	0.63	0.75	0.55	0.07	0.76	0.36
[truncated: 5,611 more rows]
[truncated: 647 more columns]

## Sheet: MGH53_GeneCopy_SP1
Gene	Chromosome	Location	MGH53_P5_A02	MGH53_P5_A03	MGH53_P5_A04	MGH53_P5_A06	MGH53_P5_A07	MGH53_P5_A08	MGH53_P5_A09	MGH53_P5_A11	MGH53_P5_B01	MGH53_P5_B03	MGH53_P5_B04	MGH53_P5_B05	MGH53_P5_B06	MGH53_P5_B07	MGH53_P5_B08	MGH53_P5_B09	MGH53_P5_B10	MGH53_P5_B11	MGH53_P5_B12	MGH53_P5_C01	MGH53_P5_C02	MGH53_P5_C03	MGH53_P5_C04	MGH53_P5_C05	MGH53_P5_C06	MGH53_P5_C07	MGH53_P5_C08	MGH53_P5_C09	MGH53_P5_C10	MGH53_P5_C11	MGH53_P5_D01	MGH53_P5_D02	MGH53_P5_D04	MGH53_P5_D05	MGH53_P5_D07	MGH53_P5_D08	MGH53_P5_D09	MGH53_P5_D11	MGH53_P5_E01	MGH53_P5_E02	MGH53_P5_E03	MGH53_P5_E04	MGH53_P5_E06	MGH53_P5_E08	MGH53_P5_E09	MGH53_P5_E11	MGH53_P5_F01
[truncated: 7,114 more rows]
[truncated: 678 more columns]

[truncated: 1 more sheets: MGH54_GeneCopy_SP1]
