# Supplementary material for: Network-Based Prediction of Oligodendroglioma Driver Gene Candidates within the Region of the 1p/19q Co-deletion Utilizing Single-Cell Transcriptomes
Source: Comput Struct Biotechnol J. 2026 May 4;35(1):0059. doi: 10.34133/csbj.0059 (PMC13136619; doi:10.34133/csbj.0059)
Supplement: Supplementary 1 — Figs. S1 to S10 Tables S1 to S13 [file csbj.0059.f1.zip › TableS10_ImpactsOf1p19qGenes_on_SignalingAndImmunePathways.xlsx]

## Sheet: Info
Table S10: Ranking of oligodendroglioma-specific 1p/19q-candidate genes with strong impact on signaling or immune pathways.

## Sheet: MGH36_Impact_1p19q_OnSignaling
EnsemblID	Chromosome	Start	End	Strand	Band	log2FC_SP1_vs_SP2	SourceGene	MeanDiff_SP1_Orig_vs_Rand	MeanImpactSP1_Orig	MeanImpactSP1_Rand	PValue	QValue
ENSG00000043514	1	39838110	39883511	-1	p34.2	-1.32673	TRIT1	0.307743	0.321609	0.013866	3.37806e-11	1.40283e-08
ENSG00000079739	1	63593411	63660245	1	p31.3	1.11101	PGM1	0.293186	0.310481	0.0172943	6.27666e-11	1.40283e-08
ENSG00000117318	1	23557926	23559501	-1	p36.12	0.254681	ID3	0.301192	0.35191	0.0507172	2.33671e-08	3.4817e-06
ENSG00000117632	1	25884181	25906991	-1	p36.11	2.2078	STMN1	0.291428	0.326705	0.0352773	1.94752e-07	2.17635e-05
ENSG00000162616	1	77979175	78017964	1	p31.1	0.447089	DNAJB4	0.213039	0.292164	0.0791245	2.60709e-07	2.33074e-05
ENSG00000087086	19	48965309	48966879	1	q13.33	-4.43256	FTL	0.162801	0.198718	0.0359165	3.57339e-05	0.00266218
ENSG00000011422	19	43646095	43670547	-1	q13.31	-4.23977	PLAUR	0.141634	0.235594	0.0939601	5.07302e-05	0.00323949
ENSG00000077348	19	41386374	41397359	-1	q13.2	-0.627877	EXOSC5	0.266669	0.326215	0.0595463	0.000165333	0.009238
ENSG00000122417	1	86346824	86396342	-1	p22.3	0.0721196	ODF2L	0.214853	0.399272	0.184419	0.00029562	0.0146824
ENSG00000143126	1	109249539	109275751	1	p13.3	0.335882	CELSR2	0.191662	0.24746	0.0557978	0.000440235	0.0196785
ENSG00000177606	1	58780791	58784047	-1	p32.1	-0.550555	JUN	0.143337	0.157952	0.0146154	0.00104569	0.042493
ENSG00000054116	1	36136570	36156053	-1	p34.3	-0.427903	TRAPPC3	0.212851	0.246516	0.0336654	0.00251809	0.0937989
ENSG00000170906	19	54102728	54109257	1	q13.42	0.821009	NDUFA3	0.224474	0.229802	0.00532756	0.00485521	0.160325
ENSG00000132906	1	15490832	15526534	-1	p36.21	0.536479	CASP9	0.0208085	0.0241432	0.0033346	0.00502135	0.160325
ENSG00000117410	1	43974487	43978295	1	p34.1	-0.485849	ATP6V0B	0.160467	0.189339	0.0288723	0.00558172	0.166335
ENSG00000189266	1	23956839	23963462	1	p36.11	-0.810931	PNRC2	0.131214	0.157552	0.0263379	0.00847905	0.236884
ENSG00000125944	1	23303771	23344336	-1	p36.12	-0.0084762	HNRNPR	0.137413	0.168507	0.0310938	0.00928972	0.244265
ENSG00000156171	1	111117333	111140216	-1	p13.3	-1.38404	DRAM2	0.169235	0.205336	0.0361011	0.0128099	0.307809
ENSG00000105486	19	48115445	48170603	-1	q13.33	0.109199	LIG1	0.132497	0.161417	0.0289201	0.0130836	0.307809
ENSG00000105619	19	54107013	54115675	-1	q13.42	0.196938	TFPT	0.0207032	0.0510527	0.0303496	0.0184939	0.413338
ENSG00000125740	19	45467995	45475179	1	q13.32	-1.21538	FOSB	0.0325919	0.136882	0.10429	0.0218316	0.464701
ENSG00000143079	1	112396214	112463456	1	p13.2	-0.782335	CTTNBP2NL	0.110672	0.129502	0.0188301	0.0276072	0.560929
ENSG00000179163	1	23845077	23868294	-1	p36.11	-1.27713	FUCA1	0.0622421	0.161478	0.099236	0.0357676	0.678587
ENSG00000162511	1	30732469	30757774	-1	p35.2	-6.61749	LAPTM5	0.0545108	0.257641	0.20313	0.0384307	0.678587
ENSG00000167615	19	54448887	54462037	1	q13.42	-0.0107923	LENG8	0.121238	0.167163	0.0459251	0.0392466	0.678587
ENSG00000157191	1	16440721	16460078	1	p36.13	-1.5002	NECAP2	0.0779451	0.0924999	0.0145548	0.0406649	0.678587
ENSG00000134255	1	111139627	111185104	1	p13.3	0.133371	CEPT1	0.096135	0.100413	0.00427784	0.0409885	0.678587
ENSG00000198830	1	26472440	26476642	1	p36.11	0.352687	HMGN2	0.0877062	0.0939939	0.00628776	0.0431767	0.689285
ENSG00000169504	1	24745382	24844321	1	p36.11	1.04945	CLIC4	0.0837615	0.103509	0.0197472	0.0528591	0.814759
ENSG00000160062	1	32539427	32605941	1	p35.1	0.067239	ZBTB8A	0.0539579	0.0623391	0.00838124	0.0577709	0.860787
ENSG00000084070	1	40344850	40423326	1	p34.2	-1.8192	SMAP2	0.0504021	0.0804204	0.0300183	0.0715529	0.999967
ENSG00000162607	1	62436297	62451804	1	p31.3	-0.267129	USP1	0.0528935	0.0582511	0.00535759	0.0794067	0.999967
ENSG00000105202	19	39834458	39846379	-1	q13.2	-0.413035	FBL	0.0619439	0.0659942	0.00405032	0.0840385	0.999967
ENSG00000130844	19	53519527	53580269	1	q13.42	-3.78589	ZNF331	0.0511149	0.0685446	0.0174297	0.0897713	0.999967
ENSG00000137947	1	88852633	88891944	-1	p22.2	-0.288941	GTF2B	0.0954432	0.103926	0.00848321	0.0925653	0.999967
ENSG00000083812	19	58467045	58475436	1	q13.43	0.38111	ZNF324	0.0616812	0.0666979	0.00501671	0.102738	0.999967
ENSG00000173212	1	116111755	116135240	1	p13.1	0.23433	MAB21L3	0.0400411	0.102158	0.0621167	0.105725	0.999967
ENSG00000130402	19	38647649	38731589	1	q13.2	0.238665	ACTN4	0.00470261	0.00887723	0.00417462	0.124475	0.999967
ENSG00000126709	1	27666064	27672198	-1	p35.3	0.183178	IFI6	0.0340617	0.0891096	0.0550479	0.131343	0.999967
ENSG00000087074	19	48872421	48876058	1	q13.33	-3.92057	PPP1R15A	0.0446511	0.163637	0.118986	0.136018	0.999967
ENSG00000124440	19	46297046	46343433	1	q13.32	-0.0163007	HIF3A	0.0133639	0.0153335	0.00196966	0.146328	0.999967
ENSG00000176261	1	32600172	32650903	-1	p35.1	0.337927	ZBTB8OS	0.049285	0.0631264	0.0138414	0.153061	0.999967
ENSG00000170949	19	53066606	53103436	-1	q13.42	-0.118067	ZNF160	0.000151582	0.000155804	4.22158e-06	0.153074	0.999967
ENSG00000188529	1	23964347	23980927	-1	p36.11	-0.0429196	SRSF10	0.0314465	0.0314465	1.52e-11	0.171718	0.999967
ENSG00000179820	19	53864763	53876435	1	q13.42	-1.28469	MYADM	0.0199731	0.0199876	1.45349e-05	0.171718	0.999967
ENSG00000130724	19	58551566	58555105	-1	q13.43	-0.0407274	CHMP2A	0.00178155	0.00178155	0	0.171718	0.999967
ENSG00000134202	1	109733932	109741038	-1	p13.3	-0.0937706	GSTM3	0.000332128	0.000752634	0.000420505	0.171718	0.999967
ENSG00000087076	19	48813018	48836510	-1	q13.33	-0.488482	HSD17B14	0.000135387	0.000135387	0	0.171718	0.999967
ENSG00000134243	1	109309568	109397918	-1	p13.3	-0.910899	SORT1	2.64231e-05	2.64883e-05	6.51684e-08	0.171718	0.999967
ENSG00000116663	1	11664200	11674354	1	p36.22	0.157602	FBXO6	2.47976e-05	2.47977e-05	1.11142e-10	0.171718	0.999967
ENSG00000116675	1	65248219	65415871	1	p31.3	1.21805	DNAJC6	5.1265e-06	5.18594e-06	5.9441e-08	0.171718	0.999967
ENSG00000142937	1	44775251	44778779	1	p34.1	-0.926649	RPS8	1.94955e-06	7.14074e-05	6.94578e-05	0.171718	0.999967
ENSG00000105197	19	39480412	39493785	1	q13.2	0.660589	TIMM50	0.0355867	0.0355872	5.37774e-07	0.171722	0.999967
ENSG00000131238	1	40071461	40097727	-1	p34.2	-0.960312	PPT1	0.0345498	0.0346021	5.22301e-05	0.171903	0.999967
ENSG00000162599	1	60865259	61462788	1	p31.3	0.867877	NFIA	0.0355521	0.0355872	3.51055e-05	0.17197	0.999967
ENSG00000160087	1	1253909	1273864	-1	p36.33	-0.468901	UBE2J2	0.0313691	0.0314465	7.74587e-05	0.171997	0.999967
ENSG00000134644	1	30931506	31065991	-1	p35.2	0.0701477	PUM1	2.34242e-05	2.34736e-05	4.94442e-08	0.172255	0.999967
ENSG00000196967	19	37106734	37172741	-1	q13.12	-0.185368	ZNF585A	0.00928929	0.00932076	3.14689e-05	0.172579	0.999967
ENSG00000159189	1	22643633	22648110	1	p36.12	-6.2281	C1QC	0.0304231	0.0905889	0.0601657	0.175713	0.999967
ENSG00000087088	19	48954815	48961798	1	q13.33	-0.123549	BAX	0.029758	0.0870748	0.0573168	0.176171	0.999967
ENSG00000171492	1	89821014	89936611	1	p22.2	0.062838	LRRC8D	0.0465319	0.0706934	0.0241615	0.179235	0.999967
ENSG00000122482	1	90915298	91022272	-1	p22.2	0.0726178	ZNF644	0.031486	0.033557	0.00207103	0.18442	0.999967
ENSG00000068903	19	38878555	38899862	-1	q13.2	0.609742	SIRT2	0.0320102	0.0346861	0.00267586	0.192666	0.999967
ENSG00000067334	1	93866284	93879918	-1	p22.1	-0.525022	DNTTIP2	0.0297164	0.0337838	0.00406741	0.19436	0.999967
ENSG00000162458	1	15756607	15786594	1	p36.21	-0.0367406	FBLIM1	0.0386301	0.152193	0.113563	0.197508	0.999967
ENSG00000184588	1	65792514	66374579	1	p31.3	-0.421697	PDE4B	0.0315182	0.035972	0.00445375	0.206569	0.999967
ENSG00000117448	1	45550543	45570049	1	p34.1	0.768684	AKR1A1	0.0267367	0.0355872	0.00885049	0.212897	0.999967
ENSG00000133265	19	55262223	55280381	-1	q13.42	0.119278	HSPBP1	0.0305768	0.0359712	0.00539447	0.213291	0.999967
ENSG00000084072	1	39692182	39763914	1	p34.2	-0.0131915	PPIE	0.0247068	0.033557	0.00885025	0.233749	0.999967
ENSG00000213762	19	57614233	57624724	1	q13.43	-0.955387	ZNF134	0.0240248	0.0314465	0.00742169	0.240286	0.999967
ENSG00000104870	19	49506816	49526428	1	q13.33	-2.43834	FCGRT	0.022276	0.0350119	0.0127359	0.249369	0.999967
ENSG00000117640	1	25818640	25832942	1	p36.11	0.235503	MTFR1L	0.0216078	0.0359712	0.0143635	0.260776	0.999967
ENSG00000105366	19	51450847	51458456	-1	q13.41	-4.3949	SIGLEC8	0.0215094	0.0307183	0.00920889	0.261015	0.999967
ENSG00000130726	19	58544064	58550722	1	q13.43	0.202538	TRIM28	0.020888	0.0322034	0.0113155	0.262224	0.999967
ENSG00000134248	1	110401249	110407942	-1	p13.3	-0.0493187	LAMTOR5	0.0167953	0.0437129	0.0269175	0.273524	0.999967
ENSG00000090621	1	39560816	39576790	-1	p34.3	-1.38179	PABPC4	0.0153644	0.0332135	0.0178491	0.290912	0.999967
ENSG00000012061	19	45407334	45478828	-1	q13.32	-1.3237	ERCC1	0.0182064	0.0359712	0.0177648	0.300281	0.999967
ENSG00000104872	19	49446298	49453497	-1	q13.33	0.00489878	PIH1D1	0.00109723	0.00305632	0.00195909	0.322631	0.999967
ENSG00000117395	1	43164175	43270936	-1	p34.2	-0.0220809	EBNA1BP2	0.0121159	0.0335438	0.0214279	0.323953	0.999967
ENSG00000117408	1	43946950	43968022	1	p34.1	0.299091	IPO13	0.0164642	0.0359712	0.019507	0.342313	0.999967
ENSG00000203965	1	63523372	63572693	1	p31.3	-0.838353	EFCAB7	0.00812217	0.0288243	0.0207021	0.344629	0.999967
ENSG00000066322	1	43363398	43368074	-1	p34.2	-0.806229	ELOVL1	0.0129148	0.0422123	0.0292975	0.352741	0.999967
ENSG00000105618	19	54115410	54131719	1	q13.42	0.377729	PRPF31	0.0116949	0.0347222	0.0230274	0.383688	0.999967
ENSG00000205155	19	35745600	35747519	1	q13.12	-0.351509	PSENEN	0.00181398	0.00922387	0.00740989	0.386668	0.999967
ENSG00000116455	1	111439890	111449256	-1	p13.2	-0.431019	WDR77	0.00836328	0.0329798	0.0246166	0.408066	0.999967
ENSG00000197405	19	47290023	47322066	1	q13.32	-5.72694	C5AR1	0.00949291	0.0531939	0.043701	0.410814	0.999967
ENSG00000116688	1	11980181	12013514	1	p36.22	0.153795	MFN2	0.00190285	0.00857865	0.0066758	0.411016	0.999967
ENSG00000196214	19	52269587	52296046	1	q13.41	0.744943	ZNF766	0.000809056	0.00342085	0.00261179	0.412412	0.999967
ENSG00000090932	19	39498895	39508481	1	q13.2	2.67348	DLL3	0.00380733	0.0357277	0.0319204	0.416527	0.999967
ENSG00000197019	19	40421589	40425992	-1	q13.2	-0.581897	SERTAD1	0.00988057	0.0714319	0.0615513	0.436525	0.999967
ENSG00000104805	19	48900312	48923372	1	q13.33	-0.405701	NUCB1	0.00126081	0.019959	0.0186982	0.474789	0.999967
ENSG00000055070	1	16352575	16398145	1	p36.13	0.030486	SZRD1	0.00123431	0.0340136	0.0327793	0.481268	0.999967
ENSG00000013275	19	39971165	39981764	1	q13.2	-0.213728	PSMC4	-0.00230116	0.0342796	0.0365807	0.529873	0.999967
ENSG00000122481	1	95234210	95247225	1	p21.3	-0.275766	RWDD3	-0.00529564	0.0279627	0.0332583	0.556722	0.999967
ENSG00000011009	1	23791145	23795539	1	p36.11	-0.933188	LYPLA2	-0.00665318	0.0346694	0.0413226	0.565818	0.999967
ENSG00000011478	19	45692666	45703989	1	q13.32	-0.295969	QPCTL	-4.98125e-05	0.000221532	0.000271344	0.641171	0.999967
ENSG00000011600	19	35904401	35908295	-1	q13.12	-6.28873	TYROBP	-0.036508	0.21442	0.250928	0.66235	0.999967
ENSG00000116133	1	54849627	54887195	-1	p32.3	1.7989	DHCR24	-2.32127e-06	2.21262e-06	4.53389e-06	0.669427	0.999967
ENSG00000167642	19	38244035	38292615	1	q13.2	-1.32634	SPINT2	-0.00885471	0.0468145	0.0556692	0.676014	0.999967
ENSG00000128016	19	39406847	39409412	1	q13.2	-4.53395	ZFP36	-0.00715438	0.0184066	0.025561	0.720324	0.999967
ENSG00000122406	1	92832013	92841924	1	p22.1	-1.05015	RPL5	-0.00814499	0.0117198	0.0198648	0.739918	0.999967
ENSG00000167613	19	54351384	54370558	-1	q13.42	-3.21457	LAIR1	-0.0184135	0.0325986	0.0510121	0.741812	0.999967
ENSG00000254004	19	36510687	36528271	-1	q13.12	0.369787	ZNF260	-0.000478343	0.000184363	0.000662705	0.744167	0.999967
ENSG00000090006	19	40592883	40629818	1	q13.2	0.947237	LTBP4	-0.0128936	0.0141161	0.0270097	0.778935	0.999967
ENSG00000117525	1	94529173	94541759	-1	p21.3	1.2424	F3	-0.0130473	0.0273635	0.0404108	0.792242	0.999967
ENSG00000126107	1	45002540	45011324	-1	p34.1	-0.128527	HECTD3	-0.00842662	0.000491933	0.00891855	0.813567	0.999967
ENSG00000092621	1	119648411	119744226	1	p12	1.18041	PHGDH	-1.2646e-05	6.66606e-07	1.33126e-05	0.815037	0.999967
ENSG00000130748	19	47045909	47048624	-1	q13.32	0.51668	TMEM160	-0.000605019	2.70926e-05	0.000632112	0.822037	0.999967
ENSG00000173846	1	44800377	44805990	1	p34.1	-1.35424	PLK3	-0.0397873	0.0535705	0.0933579	0.822901	0.999967
ENSG00000142687	1	35433492	35557950	-1	p34.3	0.484372	KIAA0319L	-0.0046657	4.79885e-05	0.00471369	0.825668	0.999967
ENSG00000108107	19	55385932	55403250	1	q13.42	-0.619276	RPL28	-0.00496866	2.58646e-05	0.00499453	0.826957	0.999967
ENSG00000105402	19	47487637	47515091	-1	q13.33	0.152641	NAPA	-0.00435788	2.43115e-06	0.00436032	0.82814	0.999967
ENSG00000117054	1	75724347	75787575	1	p31.1	-0.818373	ACADM	-0.00934228	0.000146595	0.00948887	0.828232	0.999967
ENSG00000162441	1	9922113	9943407	-1	p36.22	0.593116	LZIC	-0.00906945	0	0.00906945	0.828282	0.999967
ENSG00000132768	1	43970000	43973369	1	p34.1	-1.92519	DPH2	-0.008797	1.26979e-07	0.00879712	0.828282	0.999967
ENSG00000116754	1	70205682	70253052	1	p31.1	-0.0884609	SRSF11	-0.00835407	0	0.00835407	0.828282	0.999967
ENSG00000116729	1	68098473	68233120	-1	p31.3	0.824	WLS	-0.005743	0	0.005743	0.828282	0.999967
ENSG00000104884	19	45349837	45370918	-1	q13.32	0.54555	ERCC2	-0.00497733	0	0.00497733	0.828282	0.999967
ENSG00000121931	1	110947190	110963965	-1	p13.3	-0.338335	LRIF1	-0.00465146	0	0.00465146	0.828282	0.999967
ENSG00000124299	19	33386950	33521791	-1	q13.11	-0.116515	PEPD	-0.0045567	0	0.0045567	0.828282	0.999967
ENSG00000162521	1	32651142	32686211	1	p35.1	1.04353	RBBP4	-0.00448433	0	0.00448433	0.828282	0.999967
ENSG00000126698	1	28199456	28233029	-1	p35.3	-0.0847952	DNAJC8	-0.0044734	0	0.0044734	0.828282	0.999967
ENSG00000105409	19	41966582	41997497	-1	q13.2	1.45891	ATP1A3	-0.00444445	0	0.00444445	0.828282	0.999967
ENSG00000198799	1	113073198	113132260	1	p13.2	-0.895526	LRIG2	-0.0043934	0	0.0043934	0.828282	0.999967
ENSG00000011021	1	11806096	11848079	1	p36.22	0.191359	CLCN6	-0.00436681	0	0.00436681	0.828282	0.999967
ENSG00000178150	19	48270081	48287608	1	q13.33	0.216064	ZNF114	-0.004316	0	0.004316	0.828282	0.999967
ENSG00000196505	1	117863485	117929621	-1	p12	-0.142188	GDAP2	-0.00431343	0	0.00431343	0.828282	0.999967
ENSG00000175206	1	11845709	11848345	-1	p36.22	3.69665	NPPA	-0.00431035	0	0.00431035	0.828282	0.999967
ENSG00000198912	1	3889125	3900293	-1	p36.32	-0.126831	C1orf174	-0.00425532	0	0.00425532	0.828282	0.999967
ENSG00000164008	1	42767249	42779491	1	p34.2	-0.270443	C1orf50	-0.00414258	4.36145e-05	0.00418619	0.828282	0.999967
ENSG00000269858	19	40798996	40808434	1	q13.2	-0.664316	EGLN2	-0.00405647	0	0.00405647	0.828282	0.999967
ENSG00000089335	19	34677639	34686397	1	q13.11	-0.271088	ZNF302	-0.00269273	0	0.00269273	0.828282	0.999967
ENSG00000118454	1	70258999	70354734	-1	p31.1	0.145857	ANKRD13C	-0.00240955	0	0.00240955	0.828282	0.999967
ENSG00000085998	1	46188682	46220305	-1	p34.1	-0.497333	POMGNT1	-0.00160672	0	0.00160672	0.828282	0.999967
ENSG00000174842	1	92246402	92298987	-1	p22.1	-0.158631	GLMN	-0.000118938	0	0.000118938	0.828282	0.999967
ENSG00000198131	19	58228594	58277495	1	q13.43	0.889258	ZNF544	-5.71992e-05	0	5.71992e-05	0.828282	0.999967
ENSG00000160014	19	46601074	46610782	1	q13.32	0.129139	CALM3	-4.3561e-05	0	4.3561e-05	0.828282	0.999967
ENSG00000105220	19	34359480	34402413	1	q13.11	1.01961	GPI	-2.80708e-05	6.19295e-10	2.80714e-05	0.828282	0.999967
ENSG00000168653	1	39026318	39034636	1	p34.3	-0.252063	NDUFS5	-1.53208e-05	0	1.53208e-05	0.828282	0.999967
ENSG00000126067	1	35599541	35641526	-1	p34.3	0.307418	PSMB2	-1.37368e-05	0	1.37368e-05	0.828282	0.999967
ENSG00000104946	19	49877425	49888750	1	q13.33	0.25072	TBC1D17	-6.00975e-06	0	6.00975e-06	0.828282	0.999967
ENSG00000084073	1	40258236	40294180	1	p34.2	0.33941	ZMPSTE24	-5.75841e-06	0	5.75841e-06	0.828282	0.999967
ENSG00000189337	1	13892792	15118043	1	p36.21	0.43423	KAZN	-5.55085e-06	0	5.55085e-06	0.828282	0.999967
ENSG00000134262	1	113894194	113905201	-1	p13.2	1.2397	AP4B1	-5.42658e-06	0	5.42658e-06	0.828282	0.999967
ENSG00000125755	19	45815410	45863194	-1	q13.32	0.0722903	SYMPK	-3.74851e-06	0	3.74851e-06	0.828282	0.999967
ENSG00000041988	1	6624866	6635586	1	p36.31	-0.0322837	THAP3	-2.79205e-06	0	2.79205e-06	0.828282	0.999967
ENSG00000104824	19	38836388	38852347	-1	q13.2	0.0323841	HNRNPL	-1.32617e-06	0	1.32617e-06	0.828282	0.999967
ENSG00000167380	19	44165073	44178381	1	q13.31	-0.413665	ZNF226	-1.11272e-06	0	1.11272e-06	0.828282	0.999967
ENSG00000105447	19	48445841	48457022	1	q13.33	0.337089	GRWD1	-1.01331e-06	0	1.01331e-06	0.828282	0.999967
ENSG00000117682	1	26432282	26471306	1	p36.11	0.46499	DHDDS	-7.58438e-07	0	7.58438e-07	0.828282	0.999967
ENSG00000189144	19	37735833	37817300	-1	q13.13	0.052665	ZNF573	-6.83188e-07	0	6.83188e-07	0.828282	0.999967
ENSG00000171960	1	42658423	42676758	1	p34.2	0.131651	PPIH	-5.95797e-07	0	5.95797e-07	0.828282	0.999967
ENSG00000143093	1	110031577	110074641	1	p13.3	0.208874	STRIP1	-5.80901e-07	0	5.80901e-07	0.828282	0.999967
ENSG00000189339	1	1659529	1692795	-1	p36.33	0.220973	SLC35E2B	-5.0415e-07	0	5.0415e-07	0.828282	0.999967
ENSG00000130764	1	3778559	3796498	-1	p36.32	1.24905	LRRC47	-4.7635e-07	0	4.7635e-07	0.828282	0.999967
ENSG00000090273	1	26900238	26946871	1	p36.11	0.812146	NUDC	-3.74352e-07	0	3.74352e-07	0.828282	0.999967
ENSG00000167578	19	40778216	40796942	1	q13.2	-0.249239	RAB4B	-2.12411e-07	0	2.12411e-07	0.828282	0.999967
ENSG00000167766	19	52594060	52690496	-1	q13.41	-0.610924	ZNF83	-1.44559e-07	0	1.44559e-07	0.828282	0.999967
ENSG00000105323	19	41262496	41307787	1	q13.2	-0.0575156	HNRNPUL1	-9.78019e-08	0	9.78019e-08	0.828282	0.999967
ENSG00000157916	1	2391775	2405442	1	p36.32	0.211569	RER1	-5.40872e-08	0	5.40872e-08	0.828282	0.999967
ENSG00000067606	1	2050411	2185395	1	p36.33	0.595002	PRKCZ	-5.15774e-08	0	5.15774e-08	0.828282	0.999967
ENSG00000196263	19	56507850	56530221	1	q13.43	0.30002	ZNF471	-1.4948e-08	0	1.4948e-08	0.828282	0.999967
ENSG00000132780	1	45583846	45618904	1	p34.1	-0.418035	NASP	-9.15352e-09	0	9.15352e-09	0.828282	0.999967
ENSG00000137996	1	100266207	100292769	1	p21.2	-0.238973	RTCA	-8.83131e-09	0	8.83131e-09	0.828282	0.999967
ENSG00000053372	1	19251805	19260128	1	p36.13	-0.0968595	MRTO4	-8.19396e-09	0	8.19396e-09	0.828282	0.999967
ENSG00000179909	19	57697367	57709194	-1	q13.43	-0.61239	ZNF154	-7.51546e-09	0	7.51546e-09	0.828282	0.999967
ENSG00000170892	19	54189938	54194536	1	q13.42	0.134199	TSEN34	-3.8864e-09	0	3.8864e-09	0.828282	0.999967
ENSG00000054118	1	36224432	36305357	1	p34.3	-0.124175	THRAP3	-5.48496e-10	0	5.48496e-10	0.828282	0.999967
ENSG00000213366	1	109668022	109709551	1	p13.3	-0.52054	GSTM2	-1.09328e-10	0	1.09328e-10	0.828282	0.999967
ENSG00000153904	1	85318481	85578363	-1	p22.3	1.55838	DDAH1	-7.3907e-11	0	7.3907e-11	0.828282	0.999967
ENSG00000104852	19	49085419	49108605	1	q13.33	0.0650308	SNRNP70	-1.68153e-11	0	1.68153e-11	0.828282	0.999967
ENSG00000009307	1	114716913	114758676	-1	p13.2	-0.699321	CSDE1	-1.51577e-11	0	1.51577e-11	0.828282	0.999967
ENSG00000025800	1	32108056	32176563	1	p35.2	0.312152	KPNA6	-1.39254e-11	0	1.39254e-11	0.828282	0.999967
ENSG00000105732	19	42068477	42081552	1	q13.2	0.650178	ZNF574	-7.14227e-12	0	7.14227e-12	0.828282	0.999967
ENSG00000198453	19	36916329	36998700	1	q13.12	0.143403	ZNF568	-2.52837e-13	0	2.52837e-13	0.828282	0.999967
ENSG00000185946	1	103525691	103555239	1	p21.1	-0.379956	RNPC3	-2.17413e-18	0	2.17413e-18	0.828282	0.999967
ENSG00000213965	19	32691961	32713796	1	q13.11	-0.361778	NUDT19	-4.39222e-05	0	4.39222e-05	0.828282	0.999967
ENSG00000169021	19	29205320	29213151	-1	q12	0.232543	UQCRFS1	-2.89744e-05	0	2.89744e-05	0.828282	0.999967
ENSG00000075151	1	20806292	21176888	-1	p36.12	-0.348741	EIF4G3	-1.93807e-05	0	1.93807e-05	0.828282	0.999967
ENSG00000065978	1	42682418	42703805	1	p34.2	0.273948	YBX1	-3.61871e-06	0	3.61871e-06	0.828282	0.999967
ENSG00000063322	19	39391303	39400641	1	q13.2	0.118389	MED29	-1.56651e-07	0	1.56651e-07	0.828282	0.999967
ENSG00000213281	1	114704469	114716771	-1	p13.2	-0.0878089	NRAS	-0.00485366	0.000723334	0.00557699	0.828282	0.999967
ENSG00000169169	19	49690898	49713731	1	q13.33	2.29558	CPT1C	-0.004329	0	0.004329	0.828282	0.999967
ENSG00000105053	19	49976468	50025946	-1	q13.33	0.508474	VRK3	-4.7128e-11	0	4.7128e-11	0.828282	0.999967
ENSG00000116497	1	32816767	32858875	1	p35.1	-0.206258	S100PBP	-0.00652296	0	0.00652296	0.828282	0.999967
ENSG00000116809	1	15941869	15976132	-1	p36.13	0.119401	ZBTB17	-9.35859e-06	0	9.35859e-06	0.828282	0.999967
ENSG00000117528	1	94418389	94518666	1	p21.3	0.420333	ABCD3	-9.43846e-06	0	9.43846e-06	0.828282	0.999967
ENSG00000121413	19	58083838	58118427	-1	q13.43	-0.217062	ZSCAN18	-3.95334e-05	0	3.95334e-05	0.828282	0.999967
ENSG00000065183	1	117929720	117966543	1	p12	1.44853	WDR3	-0.000117165	0	0.000117165	0.828282	0.999967
ENSG00000196961	19	49766968	49807113	1	q13.33	-0.258385	AP2A1	-0.00230668	0	0.00230668	0.828282	0.999967
ENSG00000054523	1	10210805	10381603	1	p36.22	1.18282	KIF1B	-0.00440531	0	0.00440531	0.828283	0.999967
ENSG00000065135	1	109548615	109600195	1	p13.3	-0.522651	GNAI3	-6.2523e-09	0	6.2523e-09	0.828283	0.999967
ENSG00000157911	1	2403964	2413797	-1	p36.32	1.60232	PEX10	-1.97182e-05	0	1.97182e-05	0.828283	0.999967
ENSG00000221923	19	52369917	52385795	1	q13.41	-0.802751	ZNF880	-0.00896877	5.57898e-08	0.00896883	0.828286	0.999967
ENSG00000162419	1	28668732	28719353	1	p35.3	-0.358153	GMEB1	-0.00418413	0	0.00418413	0.828298	0.999967
ENSG00000088035	1	63367575	63438553	1	p31.3	-0.571428	ALG6	-0.00455228	0	0.00455228	0.8283	0.999967
ENSG00000117000	1	40161387	40240921	1	p34.2	0.213454	RLF	-0.00387931	0	0.00387931	0.828311	0.999967
ENSG00000070831	1	22025511	22101360	1	p36.12	-1.05623	CDC42	-0.00436758	0	0.00436758	0.828325	0.999967
ENSG00000160058	1	32365103	32394731	-1	p35.1	-0.200343	BSDC1	-5.72324e-07	0	5.72324e-07	0.828335	0.999967
ENSG00000105223	19	40348456	40380439	1	q13.2	-0.978517	PLD3	-0.00424688	0	0.00424688	0.828343	0.999967
ENSG00000104823	19	38815422	38831841	-1	q13.2	0.144871	ECH1	-0.0043329	0	0.0043329	0.828343	0.999967
ENSG00000174348	1	53062052	53085501	1	p32.3	1.42258	PODN	-3.8851e-07	0	3.8851e-07	0.828345	0.999967
ENSG00000171603	1	9728926	9823984	-1	p36.22	0.331592	CLSTN1	-0.00448893	0	0.00448893	0.828365	0.999967
ENSG00000116221	1	54184041	54225464	1	p32.3	0.72321	MRPL37	-4.13915e-09	0	4.13915e-09	0.828425	0.999967
ENSG00000084652	1	32179675	32198285	1	p35.2	-0.346712	TXLNA	-0.000267031	0	0.000267031	0.828425	0.999967
ENSG00000157881	1	2508537	2526597	-1	p36.32	0.373028	PANK4	-0.00400548	0	0.00400548	0.828426	0.999967
ENSG00000137955	1	75786197	75795086	1	p31.1	-0.00923973	RABGGTB	-0.000262798	0	0.000262798	0.82855	0.999967
ENSG00000074800	1	8861000	8879190	-1	p36.23	0.614244	ENO1	-0.0048865	0	0.0048865	0.828722	0.999967
ENSG00000171735	1	6785454	7769706	1	p36.31	-0.410049	CAMTA1	-0.00445369	1.13145e-05	0.004465	0.828804	0.999967
ENSG00000117543	1	100989623	101026088	-1	p21.2	0.634819	DPH5	-0.00734607	0	0.00734607	0.828943	0.999967
ENSG00000007923	1	6634168	6701924	-1	p36.31	0.105589	DNAJC11	-0.00492719	0	0.00492719	0.829022	0.999967
ENSG00000105193	19	39433137	39435949	-1	q13.2	-0.969296	RPS16	-0.00709814	0.000164996	0.00726313	0.829029	0.999967
ENSG00000142583	1	9035106	9088478	-1	p36.23	-2.96252	SLC2A5	-0.0229696	0.0300878	0.0530574	0.829042	0.999967
ENSG00000116752	1	114567557	114581629	-1	p13.2	-0.611482	BCAS2	-0.00480529	0	0.00480529	0.829088	0.999967
ENSG00000132879	1	11654375	11663327	1	p36.22	0.723827	FBXO44	-0.00446383	0	0.00446383	0.8291	0.999967
ENSG00000174574	1	38991276	39006059	1	p34.3	-0.392321	AKIRIN1	-0.00438136	0	0.00438136	0.829124	0.999967
ENSG00000081870	1	53916574	53945929	-1	p32.3	-0.793147	HSPB11	-0.00389061	0	0.00389061	0.82924	0.999967
ENSG00000168710	1	109984765	110023742	1	p13.3	0.582249	AHCYL1	-0.00434585	0	0.00434585	0.829269	0.999967
ENSG00000162378	1	52726453	52827336	1	p32.3	-0.0570678	ZYG11B	-0.00432653	0	0.00432653	0.829296	0.999967
ENSG00000104960	19	49850735	49860744	1	q13.33	0.139038	PTOV1	-0.00447649	0	0.00447649	0.829482	0.999967
ENSG00000198492	1	28736621	28769775	1	p35.3	0.161481	YTHDF2	-0.00797797	0	0.00797797	0.829603	0.999967
ENSG00000162694	1	100872372	100895179	-1	p21.2	-0.886686	EXTL2	-0.00438006	0	0.00438006	0.829683	0.999967
ENSG00000116337	1	109616104	109632053	1	p13.3	0.0660243	AMPD2	-0.00417264	0	0.00417264	0.829702	0.999967
ENSG00000116213	1	3630767	3652761	-1	p36.32	0.44251	WRAP73	-0.00486181	0	0.00486181	0.829884	0.999967
ENSG00000053371	1	19303965	19312146	-1	p36.13	-0.0164858	AKR7A2	-0.00470278	0	0.00470278	0.829885	0.999967
ENSG00000116288	1	7954291	7985505	1	p36.23	0.697656	PARK7	-0.0003461	0	0.0003461	0.830143	0.999967
ENSG00000162613	1	77944055	77979110	-1	p31.1	0.333923	FUBP1	-0.00897956	0	0.00897956	0.830285	0.999967
ENSG00000105254	19	36114289	36125947	1	q13.12	0.871459	TBCB	-0.00468942	0	0.00468942	0.83056	0.999967
ENSG00000221946	19	35143250	35154302	1	q13.12	1.80425	FXYD7	-0.00467227	1.15856e-05	0.00468386	0.831011	0.999967
ENSG00000097033	1	86704570	86748184	1	p22.3	-0.153749	SH3GLB1	-3.17251e-06	0	3.17251e-06	0.831344	0.999967
ENSG00000198093	19	51889235	51905040	-1	q13.41	1.60689	ZNF649	-0.00881917	7.56987e-07	0.00881992	0.831606	0.999967
ENSG00000105372	19	41860255	41872925	1	q13.2	-1.16376	RPS19	-0.00673741	0.00214631	0.00888373	0.832053	0.999967
ENSG00000009780	1	27725979	27763122	1	p35.3	0.732095	FAM76A	-0.00447388	1.10531e-05	0.00448494	0.832173	0.999967
ENSG00000162517	1	31629866	31644896	-1	p35.2	0.0346423	PEF1	-1.47472e-08	0	1.47472e-08	0.832435	0.999967
ENSG00000126457	19	49675786	49689029	1	q13.33	0.000692517	PRMT1	-0.000962496	0	0.000962496	0.832952	0.999967
ENSG00000198815	1	42176539	42335877	-1	p34.2	0.00459625	FOXJ3	-0.00491896	0	0.00491896	0.833208	0.999967
ENSG00000142556	19	52012765	52030240	-1	q13.41	-0.419546	ZNF614	-0.0046561	3.0875e-07	0.00465641	0.833745	0.999967
ENSG00000179051	1	17406760	17439677	-1	p36.13	-0.566835	RCC2	-0.00669889	0	0.00669889	0.833861	0.999967
ENSG00000162545	1	20482391	20486210	-1	p36.12	1.13903	CAMK2N1	-0.00540362	0	0.00540362	0.833918	0.999967
ENSG00000117480	1	46394317	46413848	1	p33		FAAH	-0.00114258	0	0.00114258	0.835131	0.999967
ENSG00000116691	1	12019466	12032045	1	p36.22	-0.176757	MIIP	-0.00485368	0	0.00485368	0.835473	0.999967
ENSG00000186501	1	27322145	27336400	1	p36.11	-0.126242	TMEM222	-0.00464486	5.6122e-05	0.00470098	0.835936	0.999967
ENSG00000162572	1	1280436	1292029	1	p36.33	-0.0976472	SCNN1D	-0.00417903	0	0.00417903	0.836018	0.999967
ENSG00000134250	1	119911553	120100779	-1	p12	0.415555	NOTCH2	-0.00446671	0	0.00446671	0.836149	0.999967
ENSG00000126261	19	34428352	34471251	1	q13.11	0.822285	UBA2	-0.012566	0.0155765	0.0281426	0.836305	0.999967
ENSG00000105258	19	36113709	36115213	-1	q13.12	0.110186	POLR2I	-0.00966653	0	0.00966653	0.836862	0.999967
ENSG00000170889	19	54200809	54249003	1	q13.42	-0.422578	RPS9	-0.00484952	0	0.00484952	0.840018	0.999967
ENSG00000158161	1	27970344	28088637	-1	p35.3	-0.146865	EYA3	-8.82466e-05	0	8.82466e-05	0.840925	0.999967
ENSG00000167747	19	50797704	50804929	-1	q13.33	1.00724	C19orf48	-0.00494676	0	0.00494676	0.842872	0.999967
ENSG00000142230	19	47113274	47210636	1	q13.32	0.788731	SAE1	-0.00485426	0	0.00485426	0.844782	0.999967
ENSG00000242485	1	1401909	1407293	-1	p36.33	0.28945	MRPL20	-0.000269085	0	0.000269085	0.847132	0.999967
ENSG00000196357	19	36182276	36246257	-1	q13.12	-0.805336	ZNF565	-0.0152978	0.0199041	0.035202	0.848756	0.999967
ENSG00000121940	1	108929508	108963457	-1	p13.3	0.586198	CLCC1	-2.65119e-06	0	2.65119e-06	0.854648	0.999967
ENSG00000126254	19	35629030	35637686	1	q13.12	-0.320025	RBM42	-0.00983621	0	0.00983621	0.855438	0.999967
ENSG00000198440	19	56397966	56436035	1	q13.43	-1.11701	ZNF583	-5.43474e-05	0	5.43474e-05	0.856366	0.999967
ENSG00000188976	1	944203	959309	-1	p36.33	-0.241032	NOC2L	-0.00513163	2.3547e-07	0.00513187	0.858001	0.999967
ENSG00000173614	1	9943428	9985501	1	p36.22	0.0179703	NMNAT1	-0.00352717	1.35039e-07	0.0035273	0.859673	0.999967
ENSG00000188785	19	57389850	57402992	1	q13.43	0.0892492	ZNF548	-3.25471e-07	2.9057e-10	3.25761e-07	0.861164	0.999967
ENSG00000155366	1	112701127	112707434	-1	p13.2	-0.548251	RHOC	-0.00124197	0.000133168	0.00137514	0.861685	0.999967
ENSG00000183726	1	25338317	25362361	1	p36.11	-0.504505	TMEM50A	-4.46716e-05	0	4.46716e-05	0.865711	0.999967
ENSG00000162664	1	89995110	90035533	1	p22.2	0.323394	ZNF326	-0.00279587	9.81988e-06	0.00280569	0.868031	0.999967
ENSG00000120942	1	11273206	11296049	1	p36.22	0.293069	UBIAD1	-2.75759e-06	0	2.75759e-06	0.868086	0.999967
ENSG00000178982	19	38619082	38636955	1	q13.2	-0.45513	EIF3K	-0.00665358	0	0.00665358	0.868092	0.999967
ENSG00000006712	19	39385629	39391154	-1	q13.2	0.118127	PAF1	-1.72788e-10	0	1.72788e-10	0.871476	0.999967
ENSG00000105290	19	35867899	35879792	1	q13.12	2.44472	APLP1	-0.000362372	0	0.000362372	0.873851	0.999967
ENSG00000175130	1	32333839	32336233	-1	p35.1	0.709168	MARCKSL1	-0.00624982	0	0.00624982	0.876918	0.999967
ENSG00000105419	19	47403124	47419527	-1	q13.32		MEIS3	-0.00722874	0	0.00722874	0.877839	0.999967
ENSG00000171793	1	40979688	41012565	1	p34.2	0.274695	CTPS1	-0.0108618	0.00174111	0.0126029	0.879403	0.999967
ENSG00000105270	19	36014660	36033343	-1	q13.12	2.28917	CLIP3	-0.0249304	0.0174455	0.0423759	0.879501	0.999967
ENSG00000077254	1	77695987	77759852	-1	p31.1	0.0179449	USP33	-0.00687459	0	0.00687459	0.883543	0.999967
ENSG00000197982	1	37806979	37809454	1	p34.3	0.167024	C1orf122	-0.0186497	0	0.0186497	0.887694	0.999967
ENSG00000084623	1	32221928	32231604	1	p35.2	0.44914	EIF3I	-0.0193644	0	0.0193644	0.887957	0.999967
ENSG00000166704	19	57977053	58003349	-1	q13.43	-0.444405	ZNF606	-0.00570286	0	0.00570286	0.88875	0.999967
ENSG00000187608	1	1001138	1014540	1	p36.33	0.00506768	ISG15	-0.0308204	0.0951979	0.126018	0.889196	0.999967
ENSG00000198160	1	66924895	66988619	1	p31.3	-0.382224	MIER1	-0.0126061	0	0.0126061	0.890237	0.999967
ENSG00000221978	1	1385711	1399335	-1	p36.33	0.226448	CCNL2	-0.0137149	6.63916e-07	0.0137156	0.890922	0.999967
ENSG00000117614	1	25222276	25232502	-1	p36.11	-0.0298505	SYF2	-0.0115534	0.00620959	0.017763	0.891372	0.999967
ENSG00000197050	19	37007857	37130368	1	q13.12	2.15412	ZNF420	-0.00662678	0.00326092	0.0098877	0.893476	0.999967
ENSG00000104853	19	44954585	44993341	1	q13.32	0.241608	CLPTM1	-0.0120011	0.000405828	0.0124069	0.894302	0.999967
ENSG00000142864	1	67407810	67430415	-1	p31.3	-0.104882	SERBP1	-0.0154751	0	0.0154751	0.895012	0.999967
ENSG00000105552	19	48795062	48811029	-1	q13.33	-0.421522	BCAT2	-0.00618633	0	0.00618633	0.89525	0.999967
ENSG00000159658	1	46674659	46719146	-1	p33	-0.0127162	EFCAB14	-0.0071944	0	0.0071944	0.895274	0.999967
ENSG00000105617	19	54155161	54159721	-1	q13.42	0.138288	LENG1	-0.0126712	0	0.0126712	0.897112	0.999967
ENSG00000197714	19	57280051	57294069	1	q13.43	0.0652071	ZNF460	-0.0063668	2.0437e-06	0.00636884	0.901244	0.999967
ENSG00000105443	19	48469208	48482314	1	q13.33	0.304572	CYTH2	-0.0132472	4.78471e-05	0.013295	0.902977	0.999967
ENSG00000168765	1	109656099	109674836	1	p13.3	-0.458549	GSTM4	-0.0059916	0	0.0059916	0.903857	0.999967
ENSG00000188060	1	28592200	28595443	1	p35.3	-0.155782	RAB42	-0.0128661	0	0.0128661	0.904214	0.999967
ENSG00000117758	1	27773219	27824443	1	p35.3	0.366474	STX12	-0.00709819	0	0.00709819	0.904985	0.999967
ENSG00000159479	1	43383917	43389808	-1	p34.2	-0.457484	MED8	-0.022087	0	0.022087	0.906205	0.999967
ENSG00000134717	1	52056199	52090716	1	p32.3	0.0888471	BTF3L4	-0.00672071	0	0.00672071	0.906379	0.999967
ENSG00000167635	19	36214602	36238774	1	q13.12	0.481118	ZNF146	-0.0136859	1.93003e-09	0.0136859	0.907821	0.999967
ENSG00000105568	19	52190048	52229518	1	q13.41	1.03343	PPP2R1A	-0.00191435	0	0.00191435	0.907836	0.999967
ENSG00000162373	1	48727519	48776969	-1	p33	1.23352	BEND5	-0.0128834	0.00188164	0.0147651	0.909259	0.999967
ENSG00000004455	1	33007940	33080996	-1	p35.1	-0.914207	AK2	-0.0136918	0	0.0136918	0.91012	0.999967
ENSG00000079277	1	46557408	46616843	-1	p33	-2.93704	MKNK1	-0.0145789	0.00341684	0.0179957	0.910342	0.999967
ENSG00000183431	1	37956975	37990075	-1	p34.3	0.0521829	SF3A3	-0.0113988	0.000806701	0.0122055	0.911249	0.999967
ENSG00000178028	1	44213455	44220681	1	p34.1	0.549058	DMAP1	-0.0108327	0	0.0108327	0.911651	0.999967
ENSG00000083845	19	58386400	58394806	1	q13.43	0.241555	RPS5	-0.00306032	0	0.00306032	0.911717	0.999967
ENSG00000142546	19	49555468	49590262	-1	q13.33	-0.141405	NOSIP	-0.00117676	0	0.00117676	0.911898	0.999967
ENSG00000089351	19	34994784	35026471	1	q13.11	-0.284609	GRAMD1A	-0.00501286	0	0.00501286	0.912929	0.999967
ENSG00000117859	1	51577179	51798427	1	p32.3	-0.245383	OSBPL9	-0.0152007	8.9335e-07	0.0152016	0.913708	0.999967
ENSG00000142512	19	51410020	51417803	-1	q13.41	-3.0482	SIGLEC10	-0.0137416	0	0.0137416	0.913761	0.999967
ENSG00000126247	19	36139953	36150353	1	q13.12	0.104027	CAPNS1	-0.00795987	0	0.00795987	0.913782	0.999967
ENSG00000105483	19	48180770	48255946	-1	q13.33	-0.858185	CARD8	-0.0101786	0	0.0101786	0.91451	0.999967
ENSG00000132485	1	71063291	71081289	-1	p31.1	0.0191954	ZRANB2	-0.00808114	9.91891e-05	0.00818033	0.915458	0.999967
ENSG00000132781	1	45329163	45340893	-1	p34.1	0.0793478	MUTYH	-9.71856e-06	2.98303e-07	1.00169e-05	0.915465	0.999967
ENSG00000196235	19	39436156	39476670	1	q13.2	0.577042	SUPT5H	-0.00861829	0	0.00861829	0.915559	0.999967
ENSG00000186020	19	36534774	36605276	-1	q13.12	0.491996	ZNF529	-0.00985404	0	0.00985404	0.915681	0.999967
ENSG00000066136	1	40691648	40771603	1	p34.2	-0.210642	NFYC	-0.00835172	0	0.00835172	0.915826	0.999967
ENSG00000162642	1	85249953	85259672	-1	p22.3	-0.0643437	C1orf52	-9.80588e-05	0	9.80588e-05	0.91589	0.999967
ENSG00000160049	1	10456522	10472529	-1	p36.22	0.392807	DFFA	-0.00851956	0	0.00851956	0.915896	0.999967
ENSG00000063176	19	48619291	48630717	1	q13.33	0.351367	SPHK2	-0.00862858	0	0.00862858	0.915939	0.999967
ENSG00000105677	19	35545600	35547526	1	q13.12	-0.227403	TMEM147	-0.00875325	0	0.00875325	0.91607	0.999967
ENSG00000167645	19	38303558	38317273	-1	q13.2	-0.193375	YIF1B	-0.00908759	0	0.00908759	0.916094	0.999967
ENSG00000142669	1	26280086	26281522	1	p36.11	-0.67465	SH3BGRL3	-0.013584	0.00210509	0.0156891	0.917901	0.999967
ENSG00000011485	19	46347087	46392981	1	q13.32	-0.116709	PPP5C	-0.0146257	0	0.0146257	0.918339	0.999967
ENSG00000142676	1	23691742	23696835	1	p36.11	-1.64979	RPL11	-0.00666387	0	0.00666387	0.919298	0.999967
ENSG00000181007	19	36383120	36418644	-1	q13.12	2.87638	ZFP82	-0.00828582	0	0.00828582	0.919386	0.999967
ENSG00000188227	19	37506939	37548762	1	q13.12	0.056261	ZNF793	-0.00933161	0	0.00933161	0.919828	0.999967
ENSG00000117133	1	84479259	84498352	1	p22.3	0.102648	RPF1	-0.0187627	5.7817e-08	0.0187628	0.924179	0.999967
ENSG00000121775	1	32072031	32102866	1	p35.2	-1.64867	TMEM39B	-0.00706017	5.06154e-06	0.00706523	0.926694	0.999967
ENSG00000162512	1	30869466	30908758	-1	p35.2	0.919696	SDC3	-0.0153617	0.0241159	0.0394776	0.932388	0.999967
ENSG00000084636	1	31652263	31704319	-1	p35.2	1.84003	COL16A1	-0.0122565	0.00153633	0.0137929	0.935279	0.999967
ENSG00000123091	1	51236273	51273447	1	p32.3	-0.212145	RNF11	-0.0135089	0.00112677	0.0146357	0.935777	0.999967
ENSG00000163399	1	116372668	116410261	1	p13.1	-0.872368	ATP1A1	-0.00965801	0	0.00965801	0.93638	0.999967
ENSG00000134697	1	37566816	37595937	-1	p34.3	-0.218403	GNL2	-0.0254673	1.09044e-06	0.0254684	0.942464	0.999967
ENSG00000213625	1	65420587	65436007	1	p31.3	-0.583193	LEPROT	-0.0110725	0.00137882	0.0124513	0.943641	0.999967
ENSG00000162434	1	64833229	65067754	-1	p31.3	0.00162801	JAK1	-0.0171963	0	0.0171963	0.945859	0.999967
ENSG00000004777	19	35774532	35788822	1	q13.12	-0.360352	ARHGAP33	-0.0104716	6.85391e-05	0.0105402	0.946645	0.999967
ENSG00000205138	19	35995199	35996315	1	q13.12	-0.580311	SDHAF1	-0.0179227	0	0.0179227	0.947838	0.999967
ENSG00000105379	19	51345169	51366388	-1	q13.41	0.107778	ETFB	-0.0107458	0	0.0107458	0.94879	0.999967
ENSG00000130203	19	44905791	44909393	1	q13.32	0.774783	APOE	-0.0781373	0.0306605	0.108798	0.949722	0.999967
ENSG00000155380	1	112911847	112957013	-1	p13.2	0.0421926	SLC16A1	-0.00788859	0.000102514	0.00799111	0.950809	0.999967
ENSG00000117748	1	27891524	27914746	-1	p35.3	0.628835	RPA2	-0.0178975	0	0.0178975	0.951223	0.999967
ENSG00000077549	1	19338775	19485539	-1	p36.13	-1.7433	CAPZB	-0.0182598	0	0.0182598	0.951933	0.999967
ENSG00000162374	1	50024029	50203772	1	p33	0.369288	ELAVL4	-0.031035	1.4643e-06	0.0310365	0.95216	0.999967
ENSG00000085433	1	108970214	109042113	-1	p13.3	1.4427	WDR47	-0.0221134	0	0.0221134	0.952695	0.999967
ENSG00000127463	1	19215660	19251527	-1	p36.13	0.351023	EMC1	-0.0165534	0	0.0165534	0.953622	0.999967
ENSG00000060688	1	31259568	31296788	-1	p35.2	-0.499939	SNRNP40	-0.0210929	0.00108614	0.0221791	0.954172	0.999967
ENSG00000105499	19	48047843	48110817	-1	q13.33	0.542556	PLA2G4C	-0.0167149	0.00393943	0.0206544	0.954638	0.999967
ENSG00000186818	19	54643889	54670359	1	q13.42	-4.63953	LILRB4	-0.0263051	0.0329701	0.0592752	0.956172	0.999967
ENSG00000117118	1	17018722	17054032	-1	p36.13	-0.452487	SDHB	-0.0186329	0	0.0186329	0.956288	0.999967
ENSG00000142541	19	49487554	49492308	1	q13.33	-1.09693	RPL13A	-0.010225	0	0.010225	0.956347	0.999967
ENSG00000162604	1	61681046	61725423	-1	p31.3	0.747769	TM2D1	-0.0179527	9.14482e-05	0.0180442	0.956588	0.999967
ENSG00000142875	1	84078062	84238498	1	p31.1	-0.529195	PRKACB	-0.0213669	0.00160981	0.0229767	0.95705	0.999967
ENSG00000121417	19	57630395	57644041	1	q13.43	-0.0618752	ZNF211	-0.0194782	0	0.0194782	0.957214	0.999967
ENSG00000078369	1	1785285	1891117	-1	p36.33	-0.121218	GNB1	-0.0119304	0	0.0119304	0.959398	0.999967
ENSG00000073050	19	43543311	43580473	-1	q13.31	-0.296538	XRCC1	-0.0126319	0	0.0126319	0.959406	0.999967
ENSG00000066557	1	70144805	70205579	-1	p31.1	-0.0131402	LRRC40	-0.0369513	1.75808e-06	0.036953	0.962941	0.999967
ENSG00000116171	1	52927276	53051698	1	p32.3	-0.464808	SCP2	-0.0116765	0.00348536	0.0151619	0.965723	0.999967
ENSG00000052723	1	114769479	114780685	-1	p13.2	0.831104	SIKE1	-0.0196228	0	0.0196228	0.966002	0.999967
ENSG00000215717	1	109090764	109096934	1	p13.3	0.755665	TMEM167B	-0.0248627	0	0.0248627	0.967078	0.999967
ENSG00000116353	1	29192657	29230942	-1	p35.3	-0.0664539	MECR	-0.0241997	0	0.0241997	0.967387	0.999967
ENSG00000105185	19	32581190	32587453	1	q13.11	-0.165846	PDCD5	-0.0313495	0	0.0313495	0.967977	0.999967
ENSG00000142684	1	26169908	26170873	1	p36.11	0.276376	ZNF593	-0.0814099	0.0336771	0.115087	0.968215	0.999967
ENSG00000116350	1	29147743	29181900	-1	p35.3	0.0452581	SRSF4	-0.0209395	0	0.0209395	0.968678	0.999967
ENSG00000248098	19	41397808	41425002	1	q13.2	0.208725	BCKDHA	-0.0305593	0.000398663	0.030958	0.97026	0.999967
ENSG00000116473	1	111542218	111716691	1	p13.2	-0.79327	RAP1A	-0.0248587	0	0.0248587	0.971154	0.999967
ENSG00000184007	1	31906421	31944856	-1	p35.2	-0.284934	PTP4A2	-0.0149178	5.99486e-05	0.0149777	0.972027	0.999967
ENSG00000178922	1	43451003	43453989	-1	p34.2	0.0684465	HYI	-0.0252511	0	0.0252511	0.975219	0.999967
ENSG00000167554	19	52336243	52367778	1	q13.41	0.371917	ZNF610	-0.0142721	0	0.0142721	0.975304	0.999967
ENSG00000121774	1	32013868	32060850	1	p35.2	-0.450551	KHDRBS1	-0.032026	0	0.032026	0.9773	0.999967
ENSG00000159596	1	45688181	45694436	1	p34.1	-0.32768	TMEM69	-0.0161499	0.000277109	0.016427	0.978602	0.999967
ENSG00000097021	1	6264269	6394391	-1	p36.31		ACOT7	-0.0238361	0	0.0238361	0.978716	0.999967
ENSG00000116898	1	36455718	36464384	-1	p34.3	-0.172001	MRPS15	-0.018536	0	0.018536	0.979513	0.999967
ENSG00000117500	1	93149742	93180516	-1	p22.1	-0.218923	TMED5	-0.0228633	3.44725e-05	0.0228977	0.979888	0.999967
ENSG00000105755	19	43506719	43527230	-1	q13.31	-0.427124	ETHE1	-0.0256581	0.00551513	0.0311733	0.981668	0.999967
ENSG00000116266	1	108746674	108809523	1	p13.3	-0.352332	STXBP3	-0.0178561	0	0.0178561	0.982308	0.999967
ENSG00000142657	1	10398592	10420511	1	p36.22	0.339765	PGD	-0.0480797	0.00296071	0.0510404	0.982318	0.999967
ENSG00000167601	19	41219223	41261766	1	q13.2	-4.84072	AXL	-0.0254245	0.00325966	0.0286841	0.982821	0.999967
ENSG00000132128	1	46261196	46303608	-1	p33	0.303631	LRRC41	-0.0236021	7.74315e-06	0.0236099	0.983131	0.999967
ENSG00000173660	1	46303698	46316776	1	p33	0.0470191	UQCRH	-0.0268172	7.8856e-05	0.026896	0.983208	0.999967
ENSG00000116670	1	11674480	11691650	-1	p36.22	1.32311	MAD2L2	-0.0242318	0.00200844	0.0262402	0.983571	0.999967
ENSG00000197429	1	45694324	45750653	-1	p34.1	0.830424	IPP	-0.0280878	0.0161122	0.0442	0.983706	0.999967
ENSG00000121766	1	31296982	31364953	1	p35.2	-0.617642	ZCCHC17	-0.0230842	0.00860606	0.0316902	0.983857	0.999967
ENSG00000204859	1	6579994	6589280	1	p36.31	0.345618	ZBTB48	-0.0322008	2.90605e-09	0.0322008	0.983909	0.999967
ENSG00000104835	19	38915266	38930763	-1	q13.2	-0.552856	SARS2	-0.0383241	0.00128676	0.0396109	0.984193	0.999967
ENSG00000143106	1	109399042	109426448	-1	p13.3	0.507566	PSMA5	-0.0200344	0	0.0200344	0.984291	0.999967
ENSG00000010361	19	49806866	49817376	-1	q13.33	-0.354318	FUZ	-0.0293978	0.00130602	0.0307038	0.984471	0.999967
ENSG00000171824	1	11066618	11099869	-1	p36.22	-0.267419	EXOSC10	-0.0256932	0	0.0256932	0.984528	0.999967
ENSG00000251247	19	36850361	36913029	1	q13.12	0.476261	ZNF345	-0.0172821	5.50115e-08	0.0172821	0.985401	0.999967
ENSG00000153885	19	33795933	33815763	1	q13.11	-0.0389021	KCTD15	-0.0193317	0	0.0193317	0.985621	0.999967
ENSG00000125743	19	45687454	45692569	-1	q13.32	0.348361	SNRPD2	-0.0409851	0	0.0409851	0.986737	0.999967
ENSG00000099326	19	58561931	58573575	-1	q13.43	0.228158	MZF1	-0.0243089	0	0.0243089	0.986965	0.999967
ENSG00000117505	1	93345907	93369493	1	p22.1	-0.616697	DR1	-0.0467927	1.25504e-11	0.0467927	0.987558	0.999967
ENSG00000117862	1	52020131	52055191	-1	p32.3	-0.99139	TXNDC12	-0.0293149	1.51182e-05	0.02933	0.987857	0.999967
ENSG00000090432	1	20499448	20508151	-1	p36.12	-0.926336	MUL1	-0.0141982	8.18966e-08	0.0141982	0.987899	0.999967
ENSG00000167641	19	38251237	38256532	-1	q13.2	1.28533	PPP1R14A	-0.0210045	0	0.0210045	0.988358	0.999967
ENSG00000117569	1	96721665	96823738	1	p21.3	-0.282936	PTBP2	-0.0347373	0	0.0347373	0.989292	0.999967
ENSG00000134686	1	33323623	33431052	-1	p35.1	-0.528668	PHC2	-0.0371772	2.65347e-05	0.0372038	0.989323	0.999967
ENSG00000077312	19	40750637	40765389	1	q13.2	0.660788	SNRPA	-0.0324654	0	0.0324654	0.989386	0.999967
ENSG00000131115	19	44207547	44237268	1	q13.31	-0.802037	ZNF227	-0.0460793	0	0.0460793	0.989388	0.999967
ENSG00000198019	1	121087345	121097161	1	p11.2	-2.26131	FCGR1B	-0.0378356	0	0.0378356	0.989482	0.999967
ENSG00000105136	19	57487711	57496097	1	q13.43		ZNF419	-0.0372153	2.5753e-06	0.0372179	0.989559	0.999967
ENSG00000142534	19	49496365	49499708	1	q13.33	-1.19544	RPS11	-0.0285468	0.00140515	0.029952	0.989657	0.999967
ENSG00000007255	19	45162928	45178237	-1	q13.32	-0.306752	TRAPPC6A	-0.0423987	0	0.0423987	0.990698	0.999967
ENSG00000090686	1	21678298	21783606	-1	p36.12	-0.257201	USP48	-0.0273272	0	0.0273272	0.990716	0.999967
ENSG00000143119	1	110871188	110899922	1	p13.3	-5.40117	CD53	-0.0747774	0.0326523	0.10743	0.990863	0.999967
ENSG00000058799	1	53851719	53889798	-1	p32.3	0.151533	YIPF1	-0.024591	0	0.024591	0.990999	0.999967
ENSG00000042753	19	46838136	46850846	-1	q13.32	-0.121608	AP2S1	-0.0248968	0	0.0248968	0.991525	0.999967
ENSG00000197568	1	70354805	70385339	1	p31.1	0.863036	HHLA3	-0.0198127	0	0.0198127	0.991526	0.999967
ENSG00000162385	1	53226900	53238518	-1	p32.3	-0.160864	MAGOH	-0.0276086	0.0041959	0.0318045	0.991956	0.999967
ENSG00000116209	1	54026681	54053504	-1	p32.3	-0.539734	TMEM59	-0.0471465	4.66755e-05	0.0471932	0.992421	0.999967
ENSG00000117154	1	18107798	18378483	1	p36.13	-0.00513232	IGSF21	-0.0313904	2.68042e-08	0.0313904	0.992709	0.999967
ENSG00000116560	1	35176378	35193145	-1	p34.3	-0.229269	SFPQ	-0.0341252	0	0.0341252	0.992722	0.999967
ENSG00000078808	1	1216908	1232067	-1	p36.33	-0.13694	SDF4	-0.0301919	0	0.0301919	0.992849	0.999967
ENSG00000105048	19	55132698	55149206	-1	q13.42	1.60737	TNNT1	-0.0279513	0	0.0279513	0.992983	0.999967
ENSG00000178904	19	32405543	32485895	1	q13.11	-0.0043793	DPY19L3	-0.0301268	4.83919e-05	0.0301752	0.993615	0.999967
ENSG00000161677	19	50505998	50511220	-1	q13.33	0.112424	JOSD2	-0.0271215	6.26497e-05	0.0271842	0.994153	0.999967
ENSG00000089327	19	35154730	35169881	1	q13.12	-1.54344	FXYD5	-0.0778052	0.0162641	0.0940692	0.994294	0.999967
ENSG00000116649	1	11054584	11060020	-1	p36.22	0.673705	SRM	-0.0238758	0	0.0238758	0.994907	0.999967
ENSG00000142599	1	8352397	8848921	-1	p36.23	-0.140329	RERE	-0.022572	0	0.022572	0.994936	0.999967
ENSG00000118162	19	47475150	47484265	-1	q13.32	-0.109621	KPTN	-0.0524032	0.000579881	0.0529831	0.99494	0.999967
ENSG00000116922	1	37681570	37692249	-1	p34.3	0.334952	C1orf109	-0.0542229	0.000118936	0.0543419	0.995212	0.999967
ENSG00000120656	1	28589323	28643085	-1	p35.3	0.834359	TAF12	-0.021845	0	0.021845	0.995225	0.999967
ENSG00000171606	19	58183029	58213562	1	q13.43	-1.20498	ZNF274	-0.0343707	0	0.0343707	0.995244	0.999967
ENSG00000162368	1	47333797	47378839	1	p33	0.18577	CMPK1	-0.0251605	0	0.0251605	0.995484	0.999967
ENSG00000162496	1	12567910	12618210	-1	p36.21	-4.49974	DHRS3	-0.250801	0.364481	0.615282	0.995576	0.999967
ENSG00000126267	19	35648323	35658782	1	q13.12	-0.0440625	COX6B1	-0.039329	8.58928e-13	0.039329	0.995728	0.999967
ENSG00000278129	19	58278955	58302791	1	q13.43	0.328132	ZNF8	-0.0289857	0	0.0289857	0.995753	0.999967
ENSG00000171425	19	55635459	55645623	1	q13.42	-1.01055	ZNF581	-0.0990198	0.00021635	0.0992362	0.995807	0.999967
ENSG00000117450	1	45511036	45523047	-1	p34.1	-1.8181	PRDX1	-0.0468712	0.000221561	0.0470928	0.996133	0.999967
ENSG00000116489	1	112619805	112671616	1	p13.2	-1.37879	CAPZA1	-0.0552333	0	0.0552333	0.996433	0.999967
ENSG00000183207	19	48993562	49015970	1	q13.33	0.655369	RUVBL2	-0.0476434	0.00240762	0.050051	0.996536	0.999967
ENSG00000131408	19	50329653	50383388	1	q13.33	-0.827033	NR1H2	-0.041986	0.00372946	0.0457155	0.996851	0.999967
ENSG00000070785	1	44850522	44986722	-1	p34.1	-0.0692213	EIF2B3	-0.0573006	0	0.0573006	0.997281	0.999967
ENSG00000128626	19	38930548	38933162	1	q13.2	-0.0749733	MRPS12	-0.0758772	5.3726e-05	0.0759309	0.997308	0.999967
ENSG00000142252	19	45079195	45091518	1	q13.32	0.779384	GEMIN7	-0.0267039	0.00578125	0.0324851	0.997469	0.999967
ENSG00000083828	19	57769655	57819939	1	q13.43	0.171958	ZNF586	-0.0194006	0	0.0194006	0.997601	0.999967
ENSG00000142751	1	26876132	26890283	-1	p36.11	-0.790677	GPN2	-0.037274	0	0.037274	0.997646	0.999967
ENSG00000198890	1	107056674	107067636	1	p13.3	-0.339235	PRMT6	-0.0358049	1.70668e-09	0.0358049	0.99777	0.999967
ENSG00000162627	1	98661701	98760500	1	p21.3	-0.889547	SNX7	-0.0586114	0.0022801	0.0608915	0.997939	0.999967
ENSG00000137965	1	78649796	78664078	1	p31.1	-0.660931	IFI44	-0.0781846	0.031632	0.109817	0.998325	0.999967
ENSG00000181817	1	36391238	36397908	-1	p34.3	-0.523418	LSM10	-0.0555313	0.00194115	0.0574725	0.998445	0.999967
ENSG00000099341	19	38374536	38383824	1	q13.2	-0.114293	PSMD8	-0.0328862	7.6632e-05	0.0329628	0.998481	0.999967
ENSG00000083444	1	11934205	11975538	1	p36.22	-0.308673	PLOD1	-0.101837	0.000189842	0.102027	0.998915	0.999967
ENSG00000049245	1	7771296	7781432	1	p36.23	-1.17477	VAMP3	-0.0461966	0	0.0461966	0.999046	0.999967
ENSG00000162433	1	65147549	65232145	1	p31.3	0.638097	AK4	-0.0403917	4.33612e-05	0.0404351	0.999047	0.999967
ENSG00000134748	1	52404602	52420836	1	p32.3	-0.236233	PRPF38A	-0.0377984	2.04336e-05	0.0378188	0.999141	0.999967
ENSG00000244038	1	20651767	20661544	-1	p36.12	-0.511162	DDOST	-0.071767	0.00038301	0.07215	0.999186	0.999967
ENSG00000105438	19	48382575	48391551	-1	q13.33	-0.631199	KDELR1	-0.0562282	0.00266664	0.0588948	0.999312	0.999967
ENSG00000265808	1	120150898	120176520	-1	p12	0.0992903	SEC22B	-0.0465283	0.0004155	0.0469438	0.999734	0.999967
ENSG00000142686	1	35713877	35718894	-1	p34.3	0.413111	C1orf216	-0.0725512	0	0.0725512	0.999739	0.999967
ENSG00000180098	1	28553085	28578545	1	p35.3	-0.120833	TRNAU1AP	-0.055899	0	0.055899	0.999792	0.999967
ENSG00000090013	19	40447765	40465764	-1	q13.2	-1.00992	BLVRB	-0.15818	0.00381653	0.161996	0.999839	0.999967
ENSG00000063241	19	55452985	55462343	-1	q13.42	0.393406	ISOC2	-0.0894905	0.000699884	0.0901904	0.999936	0.999967
ENSG00000130766	1	28259518	28282491	1	p35.3	0.034917	SESN2	-0.0704052	0.0207363	0.0911415	0.999967	0.999967

## Sheet: MGH36_Impact_1p19q_OnImmune
EnsemblID	Chromosome	Start	End	Strand	Band	log2FC_SP1_vs_SP2	SourceGene	MeanDiff_SP1_Orig_vs_Rand	MeanImpactSP1_Orig	MeanImpactSP1_Rand	PValue	QValue
ENSG00000087086	19	48965309	48966879	1	q13.33	-4.43256	FTL	0.405494	0.441295	0.0358011	1.40115e-07	5.9689e-05
ENSG00000125740	19	45467995	45475179	1	q13.32	-1.21538	FOSB	0.282171	0.359713	0.0775414	1.01821e-06	0.000216879
ENSG00000134748	1	52404602	52420836	1	p32.3	-0.236233	PRPF38A	0.63849	0.684749	0.0462588	8.10856e-06	0.00115142
ENSG00000187608	1	1001138	1014540	1	p36.33	0.00506768	ISG15	0.845452	1.05234	0.206884	1.2957e-05	0.00137992
ENSG00000167642	19	38244035	38292615	1	q13.2	-1.32634	SPINT2	0.0888609	0.107911	0.0190504	2.52443e-05	0.00215081
ENSG00000126709	1	27666064	27672198	-1	p35.3	0.183178	IFI6	0.743055	0.772453	0.029398	3.63716e-05	0.00258238
ENSG00000159189	1	22643633	22648110	1	p36.12	-6.2281	C1QC	0.296998	0.356929	0.0599307	0.000727051	0.0442463
ENSG00000116455	1	111439890	111449256	-1	p13.2	-0.431019	WDR77	0.440659	0.475578	0.0349193	0.00286188	0.136886
ENSG00000090932	19	39498895	39508481	1	q13.2	2.67348	DLL3	0.0605199	0.0742501	0.0137301	0.00289196	0.136886
ENSG00000162511	1	30732469	30757774	-1	p35.2	-6.61749	LAPTM5	0.42341	0.681439	0.258029	0.00819481	0.349099
ENSG00000105136	19	57487711	57496097	1	q13.43		ZNF419	0.386488	0.398167	0.0116797	0.0101221	0.392
ENSG00000137965	1	78649796	78664078	1	p31.1	-0.660931	IFI44	0.15809	0.240311	0.0822212	0.017754	0.582788
ENSG00000177606	1	58780791	58784047	-1	p32.1	-0.550555	JUN	0.0304124	0.0346719	0.00425945	0.0177846	0.582788
ENSG00000189266	1	23956839	23963462	1	p36.11	-0.810931	PNRC2	0.272555	0.307817	0.0352623	0.0208582	0.634686
ENSG00000162458	1	15756607	15786594	1	p36.21	-0.0367406	FBLIM1	0.115708	0.231608	0.1159	0.0252232	0.716339
ENSG00000011600	19	35904401	35908295	-1	q13.12	-6.28873	TYROBP	0.237163	0.619292	0.382129	0.0402444	0.999658
ENSG00000087074	19	48872421	48876058	1	q13.33	-3.92057	PPP1R15A	0.205831	0.33069	0.124858	0.0541383	0.999658
ENSG00000117450	1	45511036	45523047	-1	p34.1	-1.8181	PRDX1	0.172265	0.222124	0.0498587	0.0713177	0.999658
ENSG00000122417	1	86346824	86396342	-1	p22.3	0.0721196	ODF2L	0.146371	0.260817	0.114447	0.0732571	0.999658
ENSG00000105053	19	49976468	50025946	-1	q13.33	0.508474	VRK3	0.165104	0.165104	4.02011e-12	0.0840095	0.999658
ENSG00000105270	19	36014660	36033343	-1	q13.12	2.28917	CLIP3	0.0868943	0.0940471	0.00715286	0.0990899	0.999658
ENSG00000143119	1	110871188	110899922	1	p13.3	-5.40117	CD53	0.0348089	0.111109	0.0763002	0.108234	0.999658
ENSG00000011478	19	45692666	45703989	1	q13.32	-0.295969	QPCTL	0.000208552	0.000337552	0.000129	0.108824	0.999658
ENSG00000117614	1	25222276	25232502	-1	p36.11	-0.0298505	SYF2	0.0136978	0.0152879	0.00159006	0.115264	0.999658
ENSG00000124440	19	46297046	46343433	1	q13.32	-0.0163007	HIF3A	0.0358876	0.0361009	0.000213286	0.12685	0.999658
ENSG00000117525	1	94529173	94541759	-1	p21.3	1.2424	F3	0.0830825	0.0970099	0.0139275	0.130121	0.999658
ENSG00000186818	19	54643889	54670359	1	q13.42	-4.63953	LILRB4	0.0395459	0.106621	0.0670747	0.132411	0.999658
ENSG00000130402	19	38647649	38731589	1	q13.2	0.238665	ACTN4	0.0109445	0.0222216	0.0112771	0.154748	0.999658
ENSG00000104870	19	49506816	49526428	1	q13.33	-2.43834	FCGRT	0.0715006	0.0831286	0.0116279	0.169994	0.999658
ENSG00000197050	19	37007857	37130368	1	q13.12	2.15412	ZNF420	0.00651266	0.00758126	0.0010686	0.171718	0.999658
ENSG00000130724	19	58551566	58555105	-1	q13.43	-0.0407274	CHMP2A	0.0041917	0.0041917	0	0.171718	0.999658
ENSG00000121940	1	108929508	108963457	-1	p13.3	0.586198	CLCC1	0.000597179	0.000597179	6.79298e-15	0.171718	0.999658
ENSG00000221923	19	52369917	52385795	1	q13.41	-0.802751	ZNF880	0.000264284	0.000264295	1.17422e-08	0.171718	0.999658
ENSG00000134243	1	109309568	109397918	-1	p13.3	-0.910899	SORT1	6.81095e-05	6.82863e-05	1.76779e-07	0.171718	0.999658
ENSG00000116663	1	11664200	11674354	1	p36.22	0.157602	FBXO6	6.22044e-05	6.22045e-05	1.03806e-10	0.171718	0.999658
ENSG00000108107	19	55385932	55403250	1	q13.42	-0.619276	RPL28	6.06206e-05	6.06351e-05	1.44613e-08	0.171718	0.999658
ENSG00000067606	1	2050411	2185395	1	p36.33	0.595002	PRKCZ	0.076413	0.0764132	2.51036e-07	0.171718	0.999658
ENSG00000198830	1	26472440	26476642	1	p36.11	0.352687	HMGN2	0.0739931	0.0847458	0.0107527	0.171718	0.999658
ENSG00000116221	1	54184041	54225464	1	p32.3	0.72321	MRPL37	0.0826446	0.0826446	1.50101e-08	0.171718	0.999658
ENSG00000213762	19	57614233	57624724	1	q13.43	-0.955387	ZNF134	0.0847401	0.0847458	5.7125e-06	0.171719	0.999658
ENSG00000117054	1	75724347	75787575	1	p31.1	-0.818373	ACADM	1.76896e-05	1.98121e-05	2.12246e-06	0.171721	0.999658
ENSG00000105197	19	39480412	39493785	1	q13.2	0.660589	TIMM50	0.0917418	0.0917431	1.3636e-06	0.171722	0.999658
ENSG00000116133	1	54849627	54887195	-1	p32.3	1.7989	DHCR24	5.49596e-06	5.49651e-06	5.45077e-10	0.171729	0.999658
ENSG00000105443	19	48469208	48482314	1	q13.33	0.304572	CYTH2	0.000118204	0.00011821	5.93375e-09	0.171731	0.999658
ENSG00000184588	1	65792514	66374579	1	p31.3	-0.421697	PDE4B	0.0847354	0.0847458	1.03466e-05	0.171749	0.999658
ENSG00000131238	1	40071461	40097727	-1	p34.2	-0.960312	PPT1	0.0826285	0.0826446	1.61672e-05	0.171768	0.999658
ENSG00000134255	1	111139627	111185104	1	p13.3	0.133371	CEPT1	0.0828845	0.0829386	5.40843e-05	0.171884	0.999658
ENSG00000122482	1	90915298	91022272	-1	p22.2	0.0726178	ZNF644	0.081901	0.0819672	6.62305e-05	0.1719	0.999658
ENSG00000133265	19	55262223	55280381	-1	q13.42	0.119278	HSPBP1	0.0957082	0.0961538	0.000445599	0.172903	0.999658
ENSG00000104872	19	49446298	49453497	-1	q13.33	0.00489878	PIH1D1	0.00622339	0.00629878	7.53874e-05	0.174732	0.999658
ENSG00000060688	1	31259568	31296788	-1	p35.2	-0.499939	SNRNP40	4.70441e-05	5.2407e-05	5.36288e-06	0.175261	0.999658
ENSG00000117640	1	25818640	25832942	1	p36.11	0.235503	MTFR1L	0.0649753	0.0961538	0.0311786	0.234504	0.999658
ENSG00000171735	1	6785454	7769706	1	p36.31	-0.410049	CAMTA1	2.1605e-05	2.8382e-05	6.77704e-06	0.244167	0.999658
ENSG00000197019	19	40421589	40425992	-1	q13.2	-0.581897	SERTAD1	0.0460115	0.0847486	0.0387371	0.311697	0.999658
ENSG00000130726	19	58544064	58550722	1	q13.43	0.202538	TRIM28	0.00260617	0.00562973	0.00302356	0.320226	0.999658
ENSG00000142751	1	26876132	26890283	-1	p36.11	-0.790677	GPN2	0.0393914	0.082742	0.0433506	0.336763	0.999658
ENSG00000089327	19	35154730	35169881	1	q13.12	-1.54344	FXYD5	0.0144518	0.0530135	0.0385617	0.355422	0.999658
ENSG00000142512	19	51410020	51417803	-1	q13.41	-3.0482	SIGLEC10	0.00806584	0.0226786	0.0146127	0.388955	0.999658
ENSG00000173846	1	44800377	44805990	1	p34.1	-1.35424	PLK3	0.0201236	0.085682	0.0655584	0.405997	0.999658
ENSG00000070785	1	44850522	44986722	-1	p34.1	-0.0692213	EIF2B3	0.012479	0.0761117	0.0636328	0.435614	0.999658
ENSG00000117505	1	93345907	93369493	1	p22.1	-0.616697	DR1	-0.00437793	0.0735824	0.0779603	0.519906	0.999658
ENSG00000104805	19	48900312	48923372	1	q13.33	-0.405701	NUCB1	-0.00332506	0.00379383	0.00711889	0.674923	0.999658
ENSG00000105402	19	47487637	47515091	-1	q13.33	0.152641	NAPA	-6.17008e-07	2.01365e-07	8.18373e-07	0.753317	0.999658
ENSG00000167601	19	41219223	41261766	1	q13.2	-4.84072	AXL	-0.0086402	0.00330909	0.0119493	0.758726	0.999658
ENSG00000134262	1	113894194	113905201	-1	p13.2	1.2397	AP4B1	-0.00906022	0.00134636	0.0104066	0.791707	0.999658
ENSG00000188976	1	944203	959309	-1	p36.33	-0.241032	NOC2L	-1.19783e-07	1.1359e-08	1.31142e-07	0.804574	0.999658
ENSG00000155366	1	112701127	112707434	-1	p13.2	-0.548251	RHOC	-0.0101162	0.00033405	0.0104503	0.820725	0.999658
ENSG00000181007	19	36383120	36418644	-1	q13.12	2.87638	ZFP82	-0.00850376	0.000145416	0.00864918	0.825016	0.999658
ENSG00000126107	1	45002540	45011324	-1	p34.1	-0.128527	HECTD3	-0.0118762	2.86088e-05	0.0119048	0.827669	0.999658
ENSG00000132906	1	15490832	15526534	-1	p36.21	0.536479	CASP9	-0.000287865	7.62063e-08	0.000287941	0.828215	0.999658
ENSG00000186501	1	27322145	27336400	1	p36.11	-0.126242	TMEM222	-0.000424285	1.03575e-07	0.000424388	0.82822	0.999658
ENSG00000183726	1	25338317	25362361	1	p36.11	-0.504505	TMEM50A	-0.0220825	0	0.0220825	0.828282	0.999658
ENSG00000132768	1	43970000	43973369	1	p34.1	-1.92519	DPH2	-0.0131645	2.87869e-07	0.0131647	0.828282	0.999658
ENSG00000171603	1	9728926	9823984	-1	p36.22	0.331592	CLSTN1	-0.0131579	0	0.0131579	0.828282	0.999658
ENSG00000198093	19	51889235	51905040	-1	q13.41	1.60689	ZNF649	-0.0131579	0	0.0131579	0.828282	0.999658
ENSG00000125755	19	45815410	45863194	-1	q13.32	0.0722903	SYMPK	-0.0121716	0	0.0121716	0.828282	0.999658
ENSG00000116675	1	65248219	65415871	1	p31.3	1.21805	DNAJC6	-0.012062	0	0.012062	0.828282	0.999658
ENSG00000198912	1	3889125	3900293	-1	p36.32	-0.126831	C1orf174	-0.0120482	0	0.0120482	0.828282	0.999658
ENSG00000160058	1	32365103	32394731	-1	p35.1	-0.200343	BSDC1	-0.011906	0	0.011906	0.828282	0.999658
ENSG00000164008	1	42767249	42779491	1	p34.2	-0.270443	C1orf50	-0.0119048	0	0.0119048	0.828282	0.999658
ENSG00000105372	19	41860255	41872925	1	q13.2	-1.16376	RPS19	-0.0118892	0	0.0118892	0.828282	0.999658
ENSG00000124299	19	33386950	33521791	-1	q13.11	-0.116515	PEPD	-0.0107566	0	0.0107566	0.828282	0.999658
ENSG00000142687	1	35433492	35557950	-1	p34.3	0.484372	KIAA0319L	-0.010753	0	0.010753	0.828282	0.999658
ENSG00000105409	19	41966582	41997497	-1	q13.2	1.45891	ATP1A3	-0.0104167	0	0.0104167	0.828282	0.999658
ENSG00000105220	19	34359480	34402413	1	q13.11	1.01961	GPI	-0.00964035	1.41198e-09	0.00964035	0.828282	0.999658
ENSG00000269858	19	40798996	40808434	1	q13.2	-0.664316	EGLN2	-0.00954317	0	0.00954317	0.828282	0.999658
ENSG00000104960	19	49850735	49860744	1	q13.33	0.139038	PTOV1	-0.00414346	0	0.00414346	0.828282	0.999658
ENSG00000132780	1	45583846	45618904	1	p34.1	-0.418035	NASP	-0.0019252	0	0.0019252	0.828282	0.999658
ENSG00000142546	19	49555468	49590262	-1	q13.33	-0.141405	NOSIP	-0.00184764	0	0.00184764	0.828282	0.999658
ENSG00000065978	1	42682418	42703805	1	p34.2	0.273948	YBX1	-0.00177161	0	0.00177161	0.828282	0.999658
ENSG00000074800	1	8861000	8879190	-1	p36.23	0.614244	ENO1	-0.00135746	0	0.00135746	0.828282	0.999658
ENSG00000066136	1	40691648	40771603	1	p34.2	-0.210642	NFYC	-0.000739412	0	0.000739412	0.828282	0.999658
ENSG00000085998	1	46188682	46220305	-1	p34.1	-0.497333	POMGNT1	-0.000634665	0	0.000634665	0.828282	0.999658
ENSG00000084073	1	40258236	40294180	1	p34.2	0.33941	ZMPSTE24	-0.000368703	0	0.000368703	0.828282	0.999658
ENSG00000089351	19	34994784	35026471	1	q13.11	-0.284609	GRAMD1A	-0.000251575	0	0.000251575	0.828282	0.999658
ENSG00000162419	1	28668732	28719353	1	p35.3	-0.358153	GMEB1	-0.000180087	0	0.000180087	0.828282	0.999658
ENSG00000134202	1	109733932	109741038	-1	p13.3	-0.0937706	GSTM3	-0.000113881	0	0.000113881	0.828282	0.999658
ENSG00000159479	1	43383917	43389808	-1	p34.2	-0.457484	MED8	-0.000105735	0	0.000105735	0.828282	0.999658
ENSG00000006712	19	39385629	39391154	-1	q13.2	0.118127	PAF1	-8.82461e-05	0	8.82461e-05	0.828282	0.999658
ENSG00000126067	1	35599541	35641526	-1	p34.3	0.307418	PSMB2	-3.57698e-05	7.64757e-09	3.57775e-05	0.828282	0.999658
ENSG00000168653	1	39026318	39034636	1	p34.3	-0.252063	NDUFS5	-3.54391e-05	0	3.54391e-05	0.828282	0.999658
ENSG00000007923	1	6634168	6701924	-1	p36.31	0.105589	DNAJC11	-3.14471e-05	0	3.14471e-05	0.828282	0.999658
ENSG00000170892	19	54189938	54194536	1	q13.42	0.134199	TSEN34	-2.26777e-05	0	2.26777e-05	0.828282	0.999658
ENSG00000179820	19	53864763	53876435	1	q13.42	-1.28469	MYADM	-1.89842e-05	0	1.89842e-05	0.828282	0.999658
ENSG00000178150	19	48270081	48287608	1	q13.33	0.216064	ZNF114	-1.47719e-05	0	1.47719e-05	0.828282	0.999658
ENSG00000041988	1	6624866	6635586	1	p36.31	-0.0322837	THAP3	-8.1997e-06	0	8.1997e-06	0.828282	0.999658
ENSG00000105447	19	48445841	48457022	1	q13.33	0.337089	GRWD1	-7.72307e-06	0	7.72307e-06	0.828282	0.999658
ENSG00000117480	1	46394317	46413848	1	p33		FAAH	-3.2241e-06	0	3.2241e-06	0.828282	0.999658
ENSG00000242485	1	1401909	1407293	-1	p36.33	0.28945	MRPL20	-2.60028e-06	0	2.60028e-06	0.828282	0.999658
ENSG00000161551	19	51804816	51890950	-1	q13.41	0.0887103	ZNF577	-2.52799e-06	0	2.52799e-06	0.828282	0.999658
ENSG00000117682	1	26432282	26471306	1	p36.11	0.46499	DHDDS	-2.08747e-06	0	2.08747e-06	0.828282	0.999658
ENSG00000130764	1	3778559	3796498	-1	p36.32	1.24905	LRRC47	-1.23378e-06	0	1.23378e-06	0.828282	0.999658
ENSG00000196505	1	117863485	117929621	-1	p12	-0.142188	GDAP2	-9.20555e-07	0	9.20555e-07	0.828282	0.999658
ENSG00000160014	19	46601074	46610782	1	q13.32	0.129139	CALM3	-8.45207e-07	0	8.45207e-07	0.828282	0.999658
ENSG00000189144	19	37735833	37817300	-1	q13.13	0.052665	ZNF573	-8.15349e-07	0	8.15349e-07	0.828282	0.999658
ENSG00000162694	1	100872372	100895179	-1	p21.2	-0.886686	EXTL2	-5.73937e-07	0	5.73937e-07	0.828282	0.999658
ENSG00000063322	19	39391303	39400641	1	q13.2	0.118389	MED29	-3.93162e-07	0	3.93162e-07	0.828282	0.999658
ENSG00000169021	19	29205320	29213151	-1	q12	0.232543	UQCRFS1	-3.33061e-07	0	3.33061e-07	0.828282	0.999658
ENSG00000157916	1	2391775	2405442	1	p36.32	0.211569	RER1	-2.15629e-07	0	2.15629e-07	0.828282	0.999658
ENSG00000143093	1	110031577	110074641	1	p13.3	0.208874	STRIP1	-1.51116e-07	0	1.51116e-07	0.828282	0.999658
ENSG00000104946	19	49877425	49888750	1	q13.33	0.25072	TBC1D17	-1.46495e-07	0	1.46495e-07	0.828282	0.999658
ENSG00000025800	1	32108056	32176563	1	p35.2	0.312152	KPNA6	-9.94628e-08	0	9.94628e-08	0.828282	0.999658
ENSG00000183431	1	37956975	37990075	-1	p34.3	0.0521829	SF3A3	-4.93006e-08	0	4.93006e-08	0.828282	0.999658
ENSG00000174842	1	92246402	92298987	-1	p22.1	-0.158631	GLMN	-3.21178e-08	0	3.21178e-08	0.828282	0.999658
ENSG00000087076	19	48813018	48836510	-1	q13.33	-0.488482	HSD17B14	-1.51721e-08	0	1.51721e-08	0.828282	0.999658
ENSG00000162572	1	1280436	1292029	1	p36.33	-0.0976472	SCNN1D	-1.17679e-08	0	1.17679e-08	0.828282	0.999658
ENSG00000157911	1	2403964	2413797	-1	p36.32	1.60232	PEX10	-9.40773e-09	0	9.40773e-09	0.828282	0.999658
ENSG00000204138	1	28369582	28500364	1	p35.3	-0.0488774	PHACTR4	-8.6859e-09	0	8.6859e-09	0.828282	0.999658
ENSG00000179909	19	57697367	57709194	-1	q13.43	-0.61239	ZNF154	-8.48541e-09	0	8.48541e-09	0.828282	0.999658
ENSG00000134644	1	30931506	31065991	-1	p35.2	0.0701477	PUM1	-6.99624e-09	2.86863e-12	6.99911e-09	0.828282	0.999658
ENSG00000116809	1	15941869	15976132	-1	p36.13	0.119401	ZBTB17	-4.98557e-09	0	4.98557e-09	0.828282	0.999658
ENSG00000121931	1	110947190	110963965	-1	p13.3	-0.338335	LRIF1	-2.1391e-09	0	2.1391e-09	0.828282	0.999658
ENSG00000053372	1	19251805	19260128	1	p36.13	-0.0968595	MRTO4	-1.4319e-09	0	1.4319e-09	0.828282	0.999658
ENSG00000081870	1	53916574	53945929	-1	p32.3	-0.793147	HSPB11	-4.97026e-10	0	4.97026e-10	0.828282	0.999658
ENSG00000089335	19	34677639	34686397	1	q13.11	-0.271088	ZNF302	-3.8303e-10	0	3.8303e-10	0.828282	0.999658
ENSG00000116754	1	70205682	70253052	1	p31.1	-0.0884609	SRSF11	-2.24482e-10	0	2.24482e-10	0.828282	0.999658
ENSG00000198799	1	113073198	113132260	1	p13.2	-0.895526	LRIG2	-1.26196e-10	0	1.26196e-10	0.828282	0.999658
ENSG00000198440	19	56397966	56436035	1	q13.43	-1.11701	ZNF583	-8.62385e-11	0	8.62385e-11	0.828282	0.999658
ENSG00000105552	19	48795062	48811029	-1	q13.33	-0.421522	BCAT2	-3.78401e-11	0	3.78401e-11	0.828282	0.999658
ENSG00000075151	1	20806292	21176888	-1	p36.12	-0.348741	EIF4G3	-3.1693e-11	0	3.1693e-11	0.828282	0.999658
ENSG00000105732	19	42068477	42081552	1	q13.2	0.650178	ZNF574	-1.94102e-11	0	1.94102e-11	0.828282	0.999658
ENSG00000169169	19	49690898	49713731	1	q13.33	2.29558	CPT1C	-2.65939e-13	0	2.65939e-13	0.828282	0.999658
ENSG00000185946	1	103525691	103555239	1	p21.1	-0.379956	RNPC3	-1.33787e-19	0	1.33787e-19	0.828282	0.999658
ENSG00000126698	1	28199456	28233029	-1	p35.3	-0.0847952	DNAJC8	-0.0112365	0	0.0112365	0.828282	0.999658
ENSG00000168710	1	109984765	110023742	1	p13.3	0.582249	AHCYL1	-0.0108696	0	0.0108696	0.828282	0.999658
ENSG00000142937	1	44775251	44778779	1	p34.1	-0.926649	RPS8	-0.00317811	0	0.00317811	0.828282	0.999658
ENSG00000054118	1	36224432	36305357	1	p34.3	-0.124175	THRAP3	-3.85895e-07	0	3.85895e-07	0.828282	0.999658
ENSG00000167766	19	52594060	52690496	-1	q13.41	-0.610924	ZNF83	-3.59467e-07	0	3.59467e-07	0.828282	0.999658
ENSG00000104824	19	38836388	38852347	-1	q13.2	0.0323841	HNRNPL	-1.51427e-07	0	1.51427e-07	0.828282	0.999658
ENSG00000189339	1	1659529	1692795	-1	p36.33	0.220973	SLC35E2B	-1.46934e-09	0	1.46934e-09	0.828282	0.999658
ENSG00000117543	1	100989623	101026088	-1	p21.2	0.634819	DPH5	-3.40209e-13	0	3.40209e-13	0.828282	0.999658
ENSG00000105568	19	52190048	52229518	1	q13.41	1.03343	PPP2R1A	-0.00189064	0	0.00189064	0.828282	0.999658
ENSG00000137947	1	88852633	88891944	-1	p22.2	-0.288941	GTF2B	-0.0113871	0	0.0113871	0.828282	0.999658
ENSG00000162517	1	31629866	31644896	-1	p35.2	0.0346423	PEF1	-3.24648e-08	0	3.24648e-08	0.828282	0.999658
ENSG00000178982	19	38619082	38636955	1	q13.2	-0.45513	EIF3K	-0.00869423	0	0.00869423	0.828282	0.999658
ENSG00000130748	19	47045909	47048624	-1	q13.32	0.51668	TMEM160	-2.41592e-05	0	2.41592e-05	0.828282	0.999658
ENSG00000162599	1	60865259	61462788	1	p31.3	0.867877	NFIA	-2.85317e-11	0	2.85317e-11	0.828282	0.999658
ENSG00000088035	1	63367575	63438553	1	p31.3	-0.571428	ALG6	-0.00261653	0	0.00261653	0.828282	0.999658
ENSG00000142864	1	67407810	67430415	-1	p31.3	-0.104882	SERBP1	-0.0122062	0	0.0122062	0.828282	0.999658
ENSG00000167645	19	38303558	38317273	-1	q13.2	-0.193375	YIF1B	-0.000753326	0	0.000753326	0.828282	0.999658
ENSG00000213281	1	114704469	114716771	-1	p13.2	-0.0878089	NRAS	-0.00900386	0.00168	0.0106839	0.828282	0.999658
ENSG00000188785	19	57389850	57402992	1	q13.43	0.0892492	ZNF548	-0.0106383	8.91914e-15	0.0106383	0.828282	0.999658
ENSG00000065183	1	117929720	117966543	1	p12	1.44853	WDR3	-0.00660737	0	0.00660737	0.828282	0.999658
ENSG00000196235	19	39436156	39476670	1	q13.2	0.577042	SUPT5H	-2.34466e-05	0	2.34466e-05	0.828282	0.999658
ENSG00000121413	19	58083838	58118427	-1	q13.43	-0.217062	ZSCAN18	-9.01977e-05	0	9.01977e-05	0.828282	0.999658
ENSG00000117748	1	27891524	27914746	-1	p35.3	0.628835	RPA2	-0.000103952	0	0.000103952	0.828282	0.999658
ENSG00000175130	1	32333839	32336233	-1	p35.1	0.709168	MARCKSL1	-0.00351866	0	0.00351866	0.828282	0.999658
ENSG00000117000	1	40161387	40240921	1	p34.2	0.213454	RLF	-0.00236716	0	0.00236716	0.828282	0.999658
ENSG00000198815	1	42176539	42335877	-1	p34.2	0.00459625	FOXJ3	-0.000129921	0	0.000129921	0.828282	0.999658
ENSG00000116497	1	32816767	32858875	1	p35.1	-0.206258	S100PBP	-0.000161954	0	0.000161954	0.828282	0.999658
ENSG00000105419	19	47403124	47419527	-1	q13.32		MEIS3	-0.0106353	0	0.0106353	0.828282	0.999658
ENSG00000116729	1	68098473	68233120	-1	p31.3	0.824	WLS	-4.10748e-05	0	4.10748e-05	0.828283	0.999658
ENSG00000117448	1	45550543	45570049	1	p34.1	0.768684	AKR1A1	-0.0137132	0	0.0137132	0.828284	0.999658
ENSG00000054523	1	10210805	10381603	1	p36.22	1.18282	KIF1B	-0.0119049	0	0.0119049	0.828284	0.999658
ENSG00000070831	1	22025511	22101360	1	p36.12	-1.05623	CDC42	-0.0111127	0	0.0111127	0.828285	0.999658
ENSG00000197982	1	37806979	37809454	1	p34.3	0.167024	C1orf122	-0.0235124	0	0.0235124	0.828288	0.999658
ENSG00000117758	1	27773219	27824443	1	p35.3	0.366474	STX12	-0.0111771	0	0.0111771	0.828295	0.999658
ENSG00000117118	1	17018722	17054032	-1	p36.13	-0.452487	SDHB	-0.0177297	0	0.0177297	0.828308	0.999658
ENSG00000078369	1	1785285	1891117	-1	p36.33	-0.121218	GNB1	-9.85534e-06	0	9.85534e-06	0.828317	0.999658
ENSG00000174348	1	53062052	53085501	1	p32.3	1.42258	PODN	-1.06299e-08	0	1.06299e-08	0.828319	0.999658
ENSG00000105254	19	36114289	36125947	1	q13.12	0.871459	TBCB	-9.18272e-05	0	9.18272e-05	0.828324	0.999658
ENSG00000186020	19	36534774	36605276	-1	q13.12	0.491996	ZNF529	-0.0110125	0	0.0110125	0.82835	0.999658
ENSG00000117528	1	94418389	94518666	1	p21.3	0.420333	ABCD3	-2.2325e-05	0	2.2325e-05	0.828361	0.999658
ENSG00000092621	1	119648411	119744226	1	p12	1.18041	PHGDH	-0.000757304	0	0.000757304	0.82837	0.999658
ENSG00000137955	1	75786197	75795086	1	p31.1	-0.00923973	RABGGTB	-0.00188037	0	0.00188037	0.828385	0.999658
ENSG00000116213	1	3630767	3652761	-1	p36.32	0.44251	WRAP73	-8.12304e-05	0	8.12304e-05	0.828418	0.999658
ENSG00000162642	1	85249953	85259672	-1	p22.3	-0.0643437	C1orf52	-3.4931e-05	0	3.4931e-05	0.828483	0.999658
ENSG00000169504	1	24745382	24844321	1	p36.11	1.04945	CLIC4	-0.00469512	0	0.00469512	0.828512	0.999658
ENSG00000105366	19	51450847	51458456	-1	q13.41	-4.3949	SIGLEC8	-0.0107644	5.74519e-06	0.0107702	0.82856	0.999658
ENSG00000162545	1	20482391	20486210	-1	p36.12	1.13903	CAMK2N1	-0.0102917	0.00024587	0.0105376	0.82856	0.999658
ENSG00000170949	19	53066606	53103436	-1	q13.42	-0.118067	ZNF160	-2.56943e-06	5.45516e-07	3.11495e-06	0.828606	0.999658
ENSG00000166704	19	57977053	58003349	-1	q13.43	-0.444405	ZNF606	-1.82443e-10	0	1.82443e-10	0.828666	0.999658
ENSG00000116353	1	29192657	29230942	-1	p35.3	-0.0664539	MECR	-0.0122972	0	0.0122972	0.828668	0.999658
ENSG00000077254	1	77695987	77759852	-1	p31.1	0.0179449	USP33	-0.012113	0	0.012113	0.828681	0.999658
ENSG00000116337	1	109616104	109632053	1	p13.3	0.0660243	AMPD2	-0.0116471	0	0.0116471	0.828701	0.999658
ENSG00000012061	19	45407334	45478828	-1	q13.32	-1.3237	ERCC1	-4.34576e-07	0	4.34576e-07	0.828723	0.999658
ENSG00000160062	1	32539427	32605941	1	p35.1	0.067239	ZBTB8A	-0.00158433	0	0.00158433	0.829243	0.999658
ENSG00000132781	1	45329163	45340893	-1	p34.1	0.0793478	MUTYH	-0.011168	0	0.011168	0.8293	0.999658
ENSG00000121775	1	32072031	32102866	1	p35.2	-1.64867	TMEM39B	-0.0115431	2.79118e-09	0.0115431	0.829359	0.999658
ENSG00000011485	19	46347087	46392981	1	q13.32	-0.116709	PPP5C	-0.0116246	0	0.0116246	0.829412	0.999658
ENSG00000158161	1	27970344	28088637	-1	p35.3	-0.146865	EYA3	-7.86085e-05	0	7.86085e-05	0.82949	0.999658
ENSG00000132879	1	11654375	11663327	1	p36.22	0.723827	FBXO44	-2.78134e-05	0	2.78134e-05	0.829494	0.999658
ENSG00000105223	19	40348456	40380439	1	q13.2	-0.978517	PLD3	-1.16778e-08	0	1.16778e-08	0.829556	0.999658
ENSG00000083812	19	58467045	58475436	1	q13.43	0.38111	ZNF324	-0.00145938	0	0.00145938	0.829561	0.999658
ENSG00000105048	19	55132698	55149206	-1	q13.42	1.60737	TNNT1	-0.0223826	0	0.0223826	0.829861	0.999658
ENSG00000142541	19	49487554	49492308	1	q13.33	-1.09693	RPL13A	-0.00774728	0	0.00774728	0.83	0.999658
ENSG00000117859	1	51577179	51798427	1	p32.3	-0.245383	OSBPL9	-0.0115502	0	0.0115502	0.830054	0.999658
ENSG00000171492	1	89821014	89936611	1	p22.2	0.062838	LRRC8D	-0.0101757	0	0.0101757	0.830451	0.999658
ENSG00000173660	1	46303698	46316776	1	p33	0.0470191	UQCRH	-0.0112077	0	0.0112077	0.830482	0.999658
ENSG00000162434	1	64833229	65067754	-1	p31.3	0.00162801	JAK1	-0.023002	0	0.023002	0.83051	0.999658
ENSG00000142875	1	84078062	84238498	1	p31.1	-0.529195	PRKACB	-0.00416243	0	0.00416243	0.830743	0.999658
ENSG00000120942	1	11273206	11296049	1	p36.22	0.293069	UBIAD1	-1.42382e-05	0	1.42382e-05	0.831471	0.999658
ENSG00000188060	1	28592200	28595443	1	p35.3	-0.155782	RAB42	-0.0106842	0	0.0106842	0.832046	0.999658
ENSG00000188227	19	37506939	37548762	1	q13.12	0.056261	ZNF793	-0.0112261	0	0.0112261	0.832335	0.999658
ENSG00000085433	1	108970214	109042113	-1	p13.3	1.4427	WDR47	-0.00865785	0	0.00865785	0.832359	0.999658
ENSG00000157881	1	2508537	2526597	-1	p36.32	0.373028	PANK4	-4.40539e-06	0	4.40539e-06	0.832748	0.999658
ENSG00000178028	1	44213455	44220681	1	p34.1	0.549058	DMAP1	-0.013404	0	0.013404	0.832963	0.999658
ENSG00000173614	1	9943428	9985501	1	p36.22	0.0179703	NMNAT1	-0.00868635	0	0.00868635	0.833402	0.999658
ENSG00000142676	1	23691742	23696835	1	p36.11	-1.64979	RPL11	-0.00252679	0	0.00252679	0.833986	0.999658
ENSG00000105290	19	35867899	35879792	1	q13.12	2.44472	APLP1	-0.0107993	0	0.0107993	0.834036	0.999658
ENSG00000205155	19	35745600	35747519	1	q13.12	-0.351509	PSENEN	-0.00261304	0	0.00261304	0.834526	0.999658
ENSG00000116649	1	11054584	11060020	-1	p36.22	0.673705	SRM	-0.00904373	0	0.00904373	0.834647	0.999658
ENSG00000116898	1	36455718	36464384	-1	p34.3	-0.172001	MRPS15	-0.0118071	0	0.0118071	0.835981	0.999658
ENSG00000105617	19	54155161	54159721	-1	q13.42	0.138288	LENG1	-3.60402e-06	0	3.60402e-06	0.835987	0.999658
ENSG00000198492	1	28736621	28769775	1	p35.3	0.161481	YTHDF2	-0.0106965	0	0.0106965	0.835991	0.999658
ENSG00000213965	19	32691961	32713796	1	q13.11	-0.361778	NUDT19	-1.94678e-09	0	1.94678e-09	0.836004	0.999658
ENSG00000167635	19	36214602	36238774	1	q13.12	0.481118	ZNF146	-0.012005	4.57934e-09	0.012005	0.836302	0.999658
ENSG00000079277	1	46557408	46616843	-1	p33	-2.93704	MKNK1	-0.012622	0.00130741	0.0139294	0.836397	0.999658
ENSG00000142556	19	52012765	52030240	-1	q13.41	-0.419546	ZNF614	-0.000177231	8.90326e-09	0.00017724	0.836511	0.999658
ENSG00000009780	1	27725979	27763122	1	p35.3	0.732095	FAM76A	-0.000146898	2.97871e-05	0.000176685	0.837115	0.999658
ENSG00000168765	1	109656099	109674836	1	p13.3	-0.458549	GSTM4	-0.00594755	0	0.00594755	0.837204	0.999658
ENSG00000213625	1	65420587	65436007	1	p31.3	-0.583193	LEPROT	-0.0128014	2.83375e-10	0.0128014	0.837316	0.999658
ENSG00000090621	1	39560816	39576790	-1	p34.3	-1.38179	PABPC4	-0.0129801	0	0.0129801	0.837587	0.999658
ENSG00000004455	1	33007940	33080996	-1	p35.1	-0.914207	AK2	-0.00757915	0	0.00757915	0.838217	0.999658
ENSG00000105379	19	51345169	51366388	-1	q13.41	0.107778	ETFB	-0.00927452	0	0.00927452	0.838388	0.999658
ENSG00000142669	1	26280086	26281522	1	p36.11	-0.67465	SH3BGRL3	-0.0159036	0.00255973	0.0184633	0.839556	0.999658
ENSG00000155380	1	112911847	112957013	-1	p13.2	0.0421926	SLC16A1	-0.0123608	4.23966e-07	0.0123613	0.840385	0.999658
ENSG00000083828	19	57769655	57819939	1	q13.43	0.171958	ZNF586	-0.00668805	0	0.00668805	0.841178	0.999658
ENSG00000134250	1	119911553	120100779	-1	p12	0.415555	NOTCH2	-0.000384693	0	0.000384693	0.841231	0.999658
ENSG00000105258	19	36113709	36115213	-1	q13.12	0.110186	POLR2I	-0.0153653	0	0.0153653	0.841501	0.999658
ENSG00000196961	19	49766968	49807113	1	q13.33	-0.258385	AP2A1	-0.00628342	0	0.00628342	0.841659	0.999658
ENSG00000143106	1	109399042	109426448	-1	p13.3	0.507566	PSMA5	-0.0113594	0	0.0113594	0.841661	0.999658
ENSG00000126254	19	35629030	35637686	1	q13.12	-0.320025	RBM42	-5.3459e-05	0	5.3459e-05	0.841925	0.999658
ENSG00000053371	1	19303965	19312146	-1	p36.13	-0.0164858	AKR7A2	-0.000221487	0	0.000221487	0.842685	0.999658
ENSG00000116691	1	12019466	12032045	1	p36.22	-0.176757	MIIP	-0.00587793	0	0.00587793	0.844049	0.999658
ENSG00000167747	19	50797704	50804929	-1	q13.33	1.00724	C19orf48	-0.011984	0	0.011984	0.84422	0.999658
ENSG00000117500	1	93149742	93180516	-1	p22.1	-0.218923	TMED5	-0.00985023	0	0.00985023	0.845843	0.999658
ENSG00000084652	1	32179675	32198285	1	p35.2	-0.346712	TXLNA	-1.26683e-07	0	1.26683e-07	0.84714	0.999658
ENSG00000162613	1	77944055	77979110	-1	p31.1	0.333923	FUBP1	-6.99155e-08	0	6.99155e-08	0.848895	0.999658
ENSG00000105323	19	41262496	41307787	1	q13.2	-0.0575156	HNRNPUL1	-0.000451876	0	0.000451876	0.849532	0.999658
ENSG00000162664	1	89995110	90035533	1	p22.2	0.323394	ZNF326	-0.0137493	0	0.0137493	0.850433	0.999658
ENSG00000063176	19	48619291	48630717	1	q13.33	0.351367	SPHK2	-9.50311e-06	0	9.50311e-06	0.853077	0.999658
ENSG00000117395	1	43164175	43270936	-1	p34.2	-0.0220809	EBNA1BP2	-0.000256243	1.05413e-05	0.000266784	0.855275	0.999658
ENSG00000160087	1	1253909	1273864	-1	p36.33	-0.468901	UBE2J2	-8.79571e-05	0	8.79571e-05	0.855852	0.999658
ENSG00000105193	19	39433137	39435949	-1	q13.2	-0.969296	RPS16	-0.0139967	0	0.0139967	0.855937	0.999658
ENSG00000116171	1	52927276	53051698	1	p32.3	-0.464808	SCP2	-0.0203123	0	0.0203123	0.860354	0.999658
ENSG00000084636	1	31652263	31704319	-1	p35.2	1.84003	COL16A1	-0.0240079	0.00364553	0.0276534	0.862888	0.999658
ENSG00000156171	1	111117333	111140216	-1	p13.3	-1.38404	DRAM2	-0.0129819	4.05765e-05	0.0130225	0.862944	0.999658
ENSG00000097033	1	86704570	86748184	1	p22.3	-0.153749	SH3GLB1	-2.03746e-10	0	2.03746e-10	0.862971	0.999658
ENSG00000134248	1	110401249	110407942	-1	p13.3	-0.0493187	LAMTOR5	-0.0124677	0	0.0124677	0.864095	0.999658
ENSG00000157191	1	16440721	16460078	1	p36.13	-1.5002	NECAP2	-0.0129205	0	0.0129205	0.86678	0.999658
ENSG00000174574	1	38991276	39006059	1	p34.3	-0.392321	AKIRIN1	-7.89365e-08	0	7.89365e-08	0.869262	0.999658
ENSG00000084072	1	39692182	39763914	1	p34.2	-0.0131915	PPIE	-2.86791e-06	0	2.86791e-06	0.872012	0.999658
ENSG00000197714	19	57280051	57294069	1	q13.43	0.0652071	ZNF460	-0.0119983	0.000520365	0.0125187	0.872586	0.999658
ENSG00000126457	19	49675786	49689029	1	q13.33	0.000692517	PRMT1	-0.00310895	0	0.00310895	0.873636	0.999658
ENSG00000142230	19	47113274	47210636	1	q13.32	0.788731	SAE1	-5.82374e-05	0	5.82374e-05	0.877468	0.999658
ENSG00000159658	1	46674659	46719146	-1	p33	-0.0127162	EFCAB14	-0.0129146	0	0.0129146	0.87874	0.999658
ENSG00000090686	1	21678298	21783606	-1	p36.12	-0.257201	USP48	-0.0149563	0	0.0149563	0.878789	0.999658
ENSG00000221946	19	35143250	35154302	1	q13.12	1.80425	FXYD7	-0.00216383	0	0.00216383	0.878988	0.999658
ENSG00000068903	19	38878555	38899862	-1	q13.2	0.609742	SIRT2	-1.93284e-06	0	1.93284e-06	0.879077	0.999658
ENSG00000104853	19	44954585	44993341	1	q13.32	0.241608	CLPTM1	-5.90065e-05	0	5.90065e-05	0.880336	0.999658
ENSG00000179051	1	17406760	17439677	-1	p36.13	-0.566835	RCC2	-0.000250621	0	0.000250621	0.8817	0.999658
ENSG00000162604	1	61681046	61725423	-1	p31.3	0.747769	TM2D1	-0.0137396	4.61552e-05	0.0137858	0.882056	0.999658
ENSG00000162496	1	12567910	12618210	-1	p36.21	-4.49974	DHRS3	-0.107641	0.472976	0.580617	0.883545	0.999658
ENSG00000077312	19	40750637	40765389	1	q13.2	0.660788	SNRPA	-0.0135335	0	0.0135335	0.885596	0.999658
ENSG00000054116	1	36136570	36156053	-1	p34.3	-0.427903	TRAPPC3	-0.043809	0.00159809	0.0454071	0.892077	0.999658
ENSG00000117408	1	43946950	43968022	1	p34.1	0.299091	IPO13	-0.0152032	0	0.0152032	0.892402	0.999658
ENSG00000132485	1	71063291	71081289	-1	p31.1	0.0191954	ZRANB2	-0.000782815	0	0.000782815	0.893632	0.999658
ENSG00000116288	1	7954291	7985505	1	p36.23	0.697656	PARK7	-1.86049e-05	0	1.86049e-05	0.893705	0.999658
ENSG00000170906	19	54102728	54109257	1	q13.42	0.821009	NDUFA3	-0.0149842	0	0.0149842	0.894515	0.999658
ENSG00000083845	19	58386400	58394806	1	q13.43	0.241555	RPS5	-4.21807e-06	0	4.21807e-06	0.895806	0.999658
ENSG00000196967	19	37106734	37172741	-1	q13.12	-0.185368	ZNF585A	-0.000119156	3.55164e-07	0.000119512	0.897634	0.999658
ENSG00000105185	19	32581190	32587453	1	q13.11	-0.165846	PDCD5	-0.0010743	0	0.0010743	0.898081	0.999658
ENSG00000104835	19	38915266	38930763	-1	q13.2	-0.552856	SARS2	-0.0226338	0.00281539	0.0254492	0.899199	0.999658
ENSG00000116473	1	111542218	111716691	1	p13.2	-0.79327	RAP1A	-0.0347422	0	0.0347422	0.902782	0.999658
ENSG00000079739	1	63593411	63660245	1	p31.3	1.11101	PGM1	-0.0162297	0	0.0162297	0.905631	0.999658
ENSG00000013275	19	39971165	39981764	1	q13.2	-0.213728	PSMC4	-0.0474192	1.23346e-05	0.0474315	0.905791	0.999658
ENSG00000121774	1	32013868	32060850	1	p35.2	-0.450551	KHDRBS1	-0.0260048	0	0.0260048	0.905908	0.999658
ENSG00000171824	1	11066618	11099869	-1	p36.22	-0.267419	EXOSC10	-0.0153736	0	0.0153736	0.906863	0.999658
ENSG00000116688	1	11980181	12013514	1	p36.22	0.153795	MFN2	-1.1818e-05	3.00178e-18	1.1818e-05	0.907623	0.999658
ENSG00000126267	19	35648323	35658782	1	q13.12	-0.0440625	COX6B1	-0.032344	0	0.032344	0.908752	0.999658
ENSG00000116266	1	108746674	108809523	1	p13.3	-0.352332	STXBP3	-0.0256669	0	0.0256669	0.909005	0.999658
ENSG00000105677	19	35545600	35547526	1	q13.12	-0.227403	TMEM147	-0.0196109	0	0.0196109	0.909941	0.999658
ENSG00000128016	19	39406847	39409412	1	q13.2	-4.53395	ZFP36	-0.00711833	0.000132877	0.0072512	0.911379	0.999658
ENSG00000180098	1	28553085	28578545	1	p35.3	-0.120833	TRNAU1AP	-0.0171092	0	0.0171092	0.912049	0.999658
ENSG00000254004	19	36510687	36528271	-1	q13.12	0.369787	ZNF260	-0.00428955	0	0.00428955	0.912713	0.999658
ENSG00000130844	19	53519527	53580269	1	q13.42	-3.78589	ZNF331	-0.0245061	1.01352e-10	0.0245061	0.91345	0.999658
ENSG00000162373	1	48727519	48776969	-1	p33	1.23352	BEND5	-0.0113157	5.83876e-05	0.0113741	0.914511	0.999658
ENSG00000178922	1	43451003	43453989	-1	p34.2	0.0684465	HYI	-0.0182358	0	0.0182358	0.914521	0.999658
ENSG00000104823	19	38815422	38831841	-1	q13.2	0.144871	ECH1	-2.57142e-06	0	2.57142e-06	0.914877	0.999658
ENSG00000162378	1	52726453	52827336	1	p32.3	-0.0570678	ZYG11B	-0.000294103	0	0.000294103	0.915239	0.999658
ENSG00000205138	19	35995199	35996315	1	q13.12	-0.580311	SDHAF1	-0.0199322	0	0.0199322	0.915256	0.999658
ENSG00000215717	1	109090764	109096934	1	p13.3	0.755665	TMEM167B	-0.00457263	0	0.00457263	0.915753	0.999658
ENSG00000004777	19	35774532	35788822	1	q13.12	-0.360352	ARHGAP33	-0.0231405	0	0.0231405	0.915875	0.999658
ENSG00000204859	1	6579994	6589280	1	p36.31	0.345618	ZBTB48	-0.0185227	5.70007e-11	0.0185227	0.916058	0.999658
ENSG00000084623	1	32221928	32231604	1	p35.2	0.44914	EIF3I	-0.0233378	0	0.0233378	0.916059	0.999658
ENSG00000066322	1	43363398	43368074	-1	p34.2	-0.806229	ELOVL1	-0.023157	0	0.023157	0.916311	0.999658
ENSG00000105499	19	48047843	48110817	-1	q13.33	0.542556	PLA2G4C	-0.021698	0	0.021698	0.916613	0.999658
ENSG00000010361	19	49806866	49817376	-1	q13.33	-0.354318	FUZ	-0.0168598	4.80375e-06	0.0168646	0.916707	0.999658
ENSG00000067334	1	93866284	93879918	-1	p22.1	-0.525022	DNTTIP2	-0.00455268	0	0.00455268	0.917006	0.999658
ENSG00000090006	19	40592883	40629818	1	q13.2	0.947237	LTBP4	-0.020091	0	0.020091	0.917117	0.999658
ENSG00000176261	1	32600172	32650903	-1	p35.1	0.337927	ZBTB8OS	-0.0254004	5.51505e-06	0.0254059	0.917549	0.999658
ENSG00000159596	1	45688181	45694436	1	p34.1	-0.32768	TMEM69	-0.0257941	3.13277e-08	0.0257942	0.917746	0.999658
ENSG00000105202	19	39834458	39846379	-1	q13.2	-0.413035	FBL	-0.0227806	1.20572e-06	0.0227818	0.918644	0.999658
ENSG00000120656	1	28589323	28643085	-1	p35.3	0.834359	TAF12	-0.0202597	0	0.0202597	0.919002	0.999658
ENSG00000058799	1	53851719	53889798	-1	p32.3	0.151533	YIPF1	-0.0195272	0	0.0195272	0.919131	0.999658
ENSG00000163399	1	116372668	116410261	1	p13.1	-0.872368	ATP1A1	-0.0187665	0	0.0187665	0.922073	0.999658
ENSG00000173212	1	116111755	116135240	1	p13.1	0.23433	MAB21L3	-0.0372821	0.0112032	0.0484853	0.923251	0.999658
ENSG00000117569	1	96721665	96823738	1	p21.3	-0.282936	PTBP2	-0.0262025	0	0.0262025	0.923403	0.999658
ENSG00000077549	1	19338775	19485539	-1	p36.13	-1.7433	CAPZB	-0.0232688	0	0.0232688	0.926206	0.999658
ENSG00000162512	1	30869466	30908758	-1	p35.2	0.919696	SDC3	-0.0400081	0.00110069	0.0411088	0.926576	0.999658
ENSG00000197405	19	47290023	47322066	1	q13.32	-5.72694	C5AR1	-0.0258458	0.00356321	0.0294091	0.927113	0.999658
ENSG00000198160	1	66924895	66988619	1	p31.3	-0.382224	MIER1	-4.76957e-05	0	4.76957e-05	0.927444	0.999658
ENSG00000011009	1	23791145	23795539	1	p36.11	-0.933188	LYPLA2	-0.0239684	8.39785e-06	0.0239768	0.928757	0.999658
ENSG00000171793	1	40979688	41012565	1	p34.2	0.274695	CTPS1	-0.0193475	0	0.0193475	0.930453	0.999658
ENSG00000117154	1	18107798	18378483	1	p36.13	-0.00513232	IGSF21	-0.0282049	0	0.0282049	0.931777	0.999658
ENSG00000162607	1	62436297	62451804	1	p31.3	-0.267129	USP1	-0.000266303	0	0.000266303	0.932919	0.999658
ENSG00000142252	19	45079195	45091518	1	q13.32	0.779384	GEMIN7	-0.0624624	0	0.0624624	0.932965	0.999658
ENSG00000117410	1	43974487	43978295	1	p34.1	-0.485849	ATP6V0B	-0.0303292	0	0.0303292	0.933263	0.999658
ENSG00000248098	19	41397808	41425002	1	q13.2	0.208725	BCKDHA	-0.0398728	0.005942	0.0458148	0.933357	0.999658
ENSG00000105618	19	54115410	54131719	1	q13.42	0.377729	PRPF31	-0.00171005	0	0.00171005	0.933745	0.999658
ENSG00000134717	1	52056199	52090716	1	p32.3	0.0888471	BTF3L4	-0.0179752	0	0.0179752	0.93421	0.999658
ENSG00000099341	19	38374536	38383824	1	q13.2	-0.114293	PSMD8	-0.0403091	0	0.0403091	0.935935	0.999658
ENSG00000099326	19	58561931	58573575	-1	q13.43	0.228158	MZF1	-0.0192365	0	0.0192365	0.936705	0.999658
ENSG00000105619	19	54107013	54115675	-1	q13.42	0.196938	TFPT	-0.0214704	0	0.0214704	0.938238	0.999658
ENSG00000121417	19	57630395	57644041	1	q13.43	-0.0618752	ZNF211	-0.0270153	0	0.0270153	0.938999	0.999658
ENSG00000197568	1	70354805	70385339	1	p31.1	0.863036	HHLA3	-0.0218292	0	0.0218292	0.942043	0.999658
ENSG00000116922	1	37681570	37692249	-1	p34.3	0.334952	C1orf109	-0.0561309	0	0.0561309	0.942528	0.999658
ENSG00000127463	1	19215660	19251527	-1	p36.13	0.351023	EMC1	-0.0189071	0	0.0189071	0.943249	0.999658
ENSG00000121766	1	31296982	31364953	1	p35.2	-0.617642	ZCCHC17	-0.047365	1.21638e-05	0.0473772	0.945703	0.999658
ENSG00000043514	1	39838110	39883511	-1	p34.2	-1.32673	TRIT1	-0.0268912	8.13297e-10	0.0268912	0.946227	0.999658
ENSG00000125944	1	23303771	23344336	-1	p36.12	-0.0084762	HNRNPR	-0.0272411	3.93383e-07	0.0272414	0.948688	0.999658
ENSG00000170889	19	54200809	54249003	1	q13.42	-0.422578	RPS9	-0.000258072	0	0.000258072	0.949022	0.999658
ENSG00000097021	1	6264269	6394391	-1	p36.31		ACOT7	-0.0296161	0	0.0296161	0.949263	0.999658
ENSG00000123091	1	51236273	51273447	1	p32.3	-0.212145	RNF11	-0.0335671	0.000832565	0.0343996	0.94933	0.999658
ENSG00000117862	1	52020131	52055191	-1	p32.3	-0.99139	TXNDC12	-0.0529677	2.79235e-05	0.0529956	0.949609	0.999658
ENSG00000116209	1	54026681	54053504	-1	p32.3	-0.539734	TMEM59	-0.0380023	0.000109622	0.0381119	0.95013	0.999658
ENSG00000221978	1	1385711	1399335	-1	p36.33	0.226448	CCNL2	-0.0348143	0	0.0348143	0.951078	0.999658
ENSG00000126247	19	36139953	36150353	1	q13.12	0.104027	CAPNS1	-0.0433257	0	0.0433257	0.951579	0.999658
ENSG00000171425	19	55635459	55645623	1	q13.42	-1.01055	ZNF581	-0.0529419	7.39775e-05	0.0530159	0.951839	0.999658
ENSG00000244038	1	20651767	20661544	-1	p36.12	-0.511162	DDOST	-0.0599204	0.00407327	0.0639937	0.951868	0.999658
ENSG00000203965	1	63523372	63572693	1	p31.3	-0.838353	EFCAB7	-0.0255407	0	0.0255407	0.952859	0.999658
ENSG00000196214	19	52269587	52296046	1	q13.41	0.744943	ZNF766	-0.00511999	0	0.00511999	0.953493	0.999658
ENSG00000251247	19	36850361	36913029	1	q13.12	0.476261	ZNF345	-0.0207845	3.00994e-06	0.0207875	0.953958	0.999658
ENSG00000167615	19	54448887	54462037	1	q13.42	-0.0107923	LENG8	-0.0672851	0	0.0672851	0.954931	0.999658
ENSG00000118162	19	47475150	47484265	-1	q13.32	-0.109621	KPTN	-0.0370505	0.000269789	0.0373202	0.95548	0.999658
ENSG00000116350	1	29147743	29181900	-1	p35.3	0.0452581	SRSF4	-0.0433411	0	0.0433411	0.95584	0.999658
ENSG00000143079	1	112396214	112463456	1	p13.2	-0.782335	CTTNBP2NL	-0.0156769	0.0025967	0.0182736	0.956347	0.999658
ENSG00000125743	19	45687454	45692569	-1	q13.32	0.348361	SNRPD2	-0.0649496	0	0.0649496	0.957041	0.999658
ENSG00000167613	19	54351384	54370558	-1	q13.42	-3.21457	LAIR1	-0.0430673	0.0194565	0.0625239	0.957924	0.999658
ENSG00000105483	19	48180770	48255946	-1	q13.33	-0.858185	CARD8	-0.00388591	0	0.00388591	0.958035	0.999658
ENSG00000198019	1	121087345	121097161	1	p11.2	-2.26131	FCGR1B	-0.031151	0	0.031151	0.958444	0.999658
ENSG00000055070	1	16352575	16398145	1	p36.13	0.030486	SZRD1	-0.0275453	0.0104512	0.0379965	0.958768	0.999658
ENSG00000042753	19	46838136	46850846	-1	q13.32	-0.121608	AP2S1	-0.0360796	0	0.0360796	0.958907	0.999658
ENSG00000065135	1	109548615	109600195	1	p13.3	-0.522651	GNAI3	-0.0322758	0	0.0322758	0.959386	0.999658
ENSG00000184007	1	31906421	31944856	-1	p35.2	-0.284934	PTP4A2	-0.0353717	0	0.0353717	0.959417	0.999658
ENSG00000105438	19	48382575	48391551	-1	q13.33	-0.631199	KDELR1	-0.0430716	0.0026066	0.0456782	0.959484	0.999658
ENSG00000116560	1	35176378	35193145	-1	p34.3	-0.229269	SFPQ	-0.014815	0	0.014815	0.96089	0.999658
ENSG00000052723	1	114769479	114780685	-1	p13.2	0.831104	SIKE1	-0.0280978	0	0.0280978	0.961512	0.999658
ENSG00000122406	1	92832013	92841924	1	p22.1	-1.05015	RPL5	-0.0305039	0.000301835	0.0308058	0.963453	0.999658
ENSG00000117632	1	25884181	25906991	-1	p36.11	2.2078	STMN1	-0.0526881	0	0.0526881	0.9649	0.999658
ENSG00000142657	1	10398592	10420511	1	p36.22	0.339765	PGD	-0.0695166	3.50669e-06	0.0695201	0.965397	0.999658
ENSG00000183207	19	48993562	49015970	1	q13.33	0.655369	RUVBL2	-0.0485257	0	0.0485257	0.967808	0.999658
ENSG00000162385	1	53226900	53238518	-1	p32.3	-0.160864	MAGOH	-0.0712864	8.91225e-05	0.0713756	0.968043	0.999658
ENSG00000181817	1	36391238	36397908	-1	p34.3	-0.523418	LSM10	-0.0297902	0.00237313	0.0321633	0.968143	0.999658
ENSG00000090432	1	20499448	20508151	-1	p36.12	-0.926336	MUL1	-0.0296566	0	0.0296566	0.969045	0.999658
ENSG00000161677	19	50505998	50511220	-1	q13.33	0.112424	JOSD2	-0.0412943	0	0.0412943	0.969134	0.999658
ENSG00000131115	19	44207547	44237268	1	q13.31	-0.802037	ZNF227	-0.0406982	0	0.0406982	0.969523	0.999658
ENSG00000128626	19	38930548	38933162	1	q13.2	-0.0749733	MRPS12	-0.110312	0	0.110312	0.969908	0.999658
ENSG00000196357	19	36182276	36246257	-1	q13.12	-0.805336	ZNF565	-0.0605094	0.0158364	0.0763458	0.970728	0.999658
ENSG00000167641	19	38251237	38256532	-1	q13.2	1.28533	PPP1R14A	-0.0345224	0	0.0345224	0.973174	0.999658
ENSG00000142686	1	35713877	35718894	-1	p34.3	0.413111	C1orf216	-0.0376052	0	0.0376052	0.973207	0.999658
ENSG00000171606	19	58183029	58213562	1	q13.43	-1.20498	ZNF274	-0.0471907	0	0.0471907	0.973992	0.999658
ENSG00000134686	1	33323623	33431052	-1	p35.1	-0.528668	PHC2	-0.0277094	5.77779e-05	0.0277672	0.974594	0.999658
ENSG00000162374	1	50024029	50203772	1	p33	0.369288	ELAVL4	-0.0389774	3.71101e-08	0.0389775	0.975073	0.999658
ENSG00000162433	1	65147549	65232145	1	p31.3	0.638097	AK4	-0.0501032	0	0.0501032	0.975913	0.999658
ENSG00000278129	19	58278955	58302791	1	q13.43	0.328132	ZNF8	-0.0421682	0	0.0421682	0.976046	0.999658
ENSG00000142599	1	8352397	8848921	-1	p36.23	-0.140329	RERE	-0.0360483	0	0.0360483	0.978464	0.999658
ENSG00000117133	1	84479259	84498352	1	p22.3	0.102648	RPF1	-0.0249456	0	0.0249456	0.979357	0.999658
ENSG00000105486	19	48115445	48170603	-1	q13.33	0.109199	LIG1	-0.0490174	0.00315686	0.0521743	0.979478	0.999658
ENSG00000134697	1	37566816	37595937	-1	p34.3	-0.218403	GNL2	-0.0284385	0.000707612	0.0291462	0.979973	0.999658
ENSG00000197429	1	45694324	45750653	-1	p34.1	0.830424	IPP	-0.03827	0	0.03827	0.980537	0.999658
ENSG00000178904	19	32405543	32485895	1	q13.11	-0.0043793	DPY19L3	-0.04318	4.25094e-08	0.04318	0.980745	0.999658
ENSG00000153885	19	33795933	33815763	1	q13.11	-0.0389021	KCTD15	-0.0442102	0	0.0442102	0.981007	0.999658
ENSG00000132128	1	46261196	46303608	-1	p33	0.303631	LRRC41	-0.047833	5.85509e-06	0.0478389	0.981203	0.999658
ENSG00000142534	19	49496365	49499708	1	q13.33	-1.19544	RPS11	-0.0580892	0.00350976	0.061599	0.982694	0.999658
ENSG00000126261	19	34428352	34471251	1	q13.11	0.822285	UBA2	-0.0415991	0	0.0415991	0.983758	0.999658
ENSG00000116489	1	112619805	112671616	1	p13.2	-1.37879	CAPZA1	-0.0548055	0	0.0548055	0.985175	0.999658
ENSG00000116670	1	11674480	11691650	-1	p36.22	1.32311	MAD2L2	-0.0686122	5.34607e-06	0.0686175	0.985493	0.999658
ENSG00000078808	1	1216908	1232067	-1	p36.33	-0.13694	SDF4	-0.0567235	0	0.0567235	0.986156	0.999658
ENSG00000007255	19	45162928	45178237	-1	q13.32	-0.306752	TRAPPC6A	-0.0426898	0	0.0426898	0.987457	0.999658
ENSG00000049245	1	7771296	7781432	1	p36.23	-1.17477	VAMP3	-0.0340975	0	0.0340975	0.987832	0.999658
ENSG00000131408	19	50329653	50383388	1	q13.33	-0.827033	NR1H2	-0.0455062	0	0.0455062	0.987921	0.999658
ENSG00000162368	1	47333797	47378839	1	p33	0.18577	CMPK1	-0.051545	0	0.051545	0.988222	0.999658
ENSG00000084070	1	40344850	40423326	1	p34.2	-1.8192	SMAP2	-0.0558811	0	0.0558811	0.9888	0.999658
ENSG00000167554	19	52336243	52367778	1	q13.41	0.371917	ZNF610	-0.0485531	0	0.0485531	0.989243	0.999658
ENSG00000179163	1	23845077	23868294	-1	p36.11	-1.27713	FUCA1	-0.0751808	0.00463124	0.0798121	0.989663	0.999658
ENSG00000143126	1	109249539	109275751	1	p13.3	0.335882	CELSR2	-0.0776585	0.000181825	0.0778404	0.990729	0.999658
ENSG00000117318	1	23557926	23559501	-1	p36.12	0.254681	ID3	-0.0585846	1.2981e-06	0.0585859	0.992578	0.999658
ENSG00000142583	1	9035106	9088478	-1	p36.23	-2.96252	SLC2A5	-0.0844746	0.0105454	0.09502	0.993373	0.999658
ENSG00000162616	1	77979175	78017964	1	p31.1	0.447089	DNAJB4	-0.0772211	8.41356e-07	0.0772219	0.99354	0.999658
ENSG00000105755	19	43506719	43527230	-1	q13.31	-0.427124	ETHE1	-0.0571976	0.012407	0.0696046	0.993735	0.999658
ENSG00000265808	1	120150898	120176520	-1	p12	0.0992903	SEC22B	-0.0938028	0	0.0938028	0.995109	0.999658
ENSG00000198890	1	107056674	107067636	1	p13.3	-0.339235	PRMT6	-0.0517566	4.56208e-09	0.0517566	0.995269	0.999658
ENSG00000083444	1	11934205	11975538	1	p36.22	-0.308673	PLOD1	-0.14484	1.59923e-05	0.144856	0.995719	0.999658
ENSG00000066557	1	70144805	70205579	-1	p31.1	-0.0131402	LRRC40	-0.0642904	2.23766e-09	0.0642904	0.99639	0.999658
ENSG00000142684	1	26169908	26170873	1	p36.11	0.276376	ZNF593	-0.100987	0.00752713	0.108514	0.996702	0.999658
ENSG00000063241	19	55452985	55462343	-1	q13.42	0.393406	ISOC2	-0.137137	3.92879e-09	0.137137	0.9968	0.999658
ENSG00000122481	1	95234210	95247225	1	p21.3	-0.275766	RWDD3	-0.0433846	0	0.0433846	0.996851	0.999658
ENSG00000162627	1	98661701	98760500	1	p21.3	-0.889547	SNX7	-0.0946047	0.000598977	0.0952037	0.997386	0.999658
ENSG00000077348	19	41386374	41397359	-1	q13.2	-0.627877	EXOSC5	-0.0851367	0	0.0851367	0.997594	0.999658
ENSG00000090013	19	40447765	40465764	-1	q13.2	-1.00992	BLVRB	-0.169523	0.0214251	0.190948	0.998241	0.999658
ENSG00000130203	19	44905791	44909393	1	q13.32	0.774783	APOE	-0.129075	0.00945683	0.138532	0.998761	0.999658
ENSG00000011422	19	43646095	43670547	-1	q13.31	-4.23977	PLAUR	-0.100522	0	0.100522	0.999023	0.999658
ENSG00000130766	1	28259518	28282491	1	p35.3	0.034917	SESN2	-0.110589	0.000517658	0.111106	0.999204	0.999658
ENSG00000087088	19	48954815	48961798	1	q13.33	-0.123549	BAX	-0.0809178	1.89287e-08	0.0809178	0.999658	0.999658

## Sheet: MGH53_Impact_1p19q_OnSignaling
EnsemblID	Chromosome	Start	End	Strand	Band	log2FC_SP1_vs_SP2	SourceGene	MeanDiff_SP1_Orig_vs_Rand	MeanImpactSP1_Orig	MeanImpactSP1_Rand	PValue	QValue
ENSG00000117525	1	94529173	94541759	-1	p21.3	0.210806	F3	0.188182	0.218413	0.0302308	1.5737e-07	7.12884e-05
ENSG00000213281	1	114704469	114716771	-1	p13.2	0.443535	NRAS	0.245267	0.27279	0.0275221	1.13624e-06	0.000190006
ENSG00000117318	1	23557926	23559501	-1	p36.12	0.642634	ID3	0.322256	0.403432	0.0811758	1.25832e-06	0.000190006
ENSG00000117528	1	94418389	94518666	1	p21.3	0.316549	ABCD3	0.229988	0.243459	0.0134709	7.06467e-06	0.000800074
ENSG00000116691	1	12019466	12032045	1	p36.22	-0.30675	MIIP	0.232283	0.265675	0.0333926	1.06728e-05	0.000966954
ENSG00000125944	1	23303771	23344336	-1	p36.12	0.325997	HNRNPR	0.195247	0.234643	0.039396	3.21691e-05	0.00242877
ENSG00000162607	1	62436297	62451804	1	p31.3	0.623956	USP1	0.234805	0.261455	0.0266506	4.15676e-05	0.00269002
ENSG00000079739	1	63593411	63660245	1	p31.3	1.62101	PGM1	0.0530225	0.101566	0.0485436	5.1782e-05	0.00293215
ENSG00000156171	1	111117333	111140216	-1	p13.3	-0.698994	DRAM2	0.258106	0.295724	0.0376173	8.29852e-05	0.00397927
ENSG00000179163	1	23845077	23868294	-1	p36.11	-0.345787	FUCA1	0.129134	0.221928	0.0927933	8.78425e-05	0.00397927
ENSG00000087086	19	48965309	48966879	1	q13.33	-3.5152	FTL	0.148385	0.184692	0.0363074	0.000130341	0.0052303
ENSG00000117410	1	43974487	43978295	1	p34.1	-0.57663	ATP6V0B	0.0556267	0.0911992	0.0355725	0.000138551	0.0052303
ENSG00000143126	1	109249539	109275751	1	p13.3	-0.14564	CELSR2	0.197057	0.233809	0.0367518	0.000194113	0.0067641
ENSG00000043514	1	39838110	39883511	-1	p34.2	-1.16541	TRIT1	0.21668	0.245979	0.0292995	0.000243723	0.00788619
ENSG00000162616	1	77979175	78017964	1	p31.1	-0.464707	DNAJB4	0.207011	0.281217	0.0742062	0.000335384	0.0101286
ENSG00000125740	19	45467995	45475179	1	q13.32	-2.90961	FOSB	0.0630129	0.124715	0.0617024	0.00047236	0.0133737
ENSG00000170906	19	54102728	54109257	1	q13.42	0.366931	NDUFA3	0.164858	0.21757	0.0527121	0.00178292	0.0475096
ENSG00000177606	1	58780791	58784047	-1	p32.1	-0.636325	JUN	0.181477	0.202526	0.0210488	0.00211258	0.0531666
ENSG00000162378	1	52726453	52827336	1	p32.3	0.180312	ZYG11B	0.024791	0.0390962	0.0143052	0.00231106	0.0551006
ENSG00000167642	19	38244035	38292615	1	q13.2	-0.508172	SPINT2	0.076676	0.116284	0.0396082	0.0073715	0.166964
ENSG00000171492	1	89821014	89936611	1	p22.2	0.194313	LRRC8D	0.0988328	0.11446	0.0156276	0.0115316	0.248752
ENSG00000162627	1	98661701	98760500	1	p21.3	-0.810398	SNX7	0.0904223	0.225286	0.134864	0.0137179	0.282465
ENSG00000187608	1	1001138	1014540	1	p36.33	4.3448	ISG15	0.0715025	0.135068	0.0635653	0.016513	0.325234
ENSG00000122417	1	86346824	86396342	-1	p22.3	-0.36504	ODF2L	0.0680966	0.283985	0.215888	0.0202688	0.382574
ENSG00000130766	1	28259518	28282491	1	p35.3	0.662253	SESN2	0.0795938	0.130598	0.0510043	0.0363373	0.658433
ENSG00000007923	1	6634168	6701924	-1	p36.31	0.881919	DNAJC11	0.103473	0.128182	0.0247096	0.0410793	0.715728
ENSG00000090621	1	39560816	39576790	-1	p34.3	-0.918956	PABPC4	0.0869644	0.0942681	0.00730376	0.0510283	0.856142
ENSG00000117632	1	25884181	25906991	-1	p36.11	2.73887	STMN1	0.0829891	0.0971446	0.0141555	0.0649834	0.999784
ENSG00000084070	1	40344850	40423326	1	p34.2	-1.25775	SMAP2	0.0283131	0.045682	0.0173689	0.0764185	0.999784
ENSG00000169504	1	24745382	24844321	1	p36.11	2.59739	CLIC4	0.060571	0.0605713	2.15722e-07	0.0840407	0.999784
ENSG00000159658	1	46674659	46719146	-1	p33	-0.468708	EFCAB14	5.17262e-05	5.80143e-05	6.28806e-06	0.0855355	0.999784
ENSG00000176261	1	32600172	32650903	-1	p35.1	0.0405541	ZBTB8OS	0.0613917	0.0671816	0.00578988	0.0915833	0.999784
ENSG00000117640	1	25818640	25832942	1	p36.11	0.237181	MTFR1L	0.0420508	0.0548387	0.012788	0.0990805	0.999784
ENSG00000105499	19	48047843	48110817	-1	q13.33	-0.697536	PLA2G4C	0.0117896	0.0244815	0.0126919	0.0995672	0.999784
ENSG00000203965	1	63523372	63572693	1	p31.3	-0.038062	EFCAB7	0.0557143	0.0791354	0.0234211	0.10822	0.999784
ENSG00000205155	19	35745600	35747519	1	q13.12	-0.711539	PSENEN	0.0436923	0.0619585	0.0182662	0.108846	0.999784
ENSG00000105486	19	48115445	48170603	-1	q13.33	0.259984	LIG1	0.0490949	0.0651262	0.0160313	0.159693	0.999784
ENSG00000126261	19	34428352	34471251	1	q13.11	-0.103108	UBA2	0.0317156	0.0590319	0.0273163	0.165763	0.999784
ENSG00000176293	19	58059239	58086310	1	q13.43	2.31485	ZNF135	0.0304383	0.0304387	4.32516e-07	0.171356	0.999784
ENSG00000196505	1	117863485	117929621	-1	p12	-0.393244	GDAP2	0.0229452	0.0320533	0.00910809	0.171696	0.999784
ENSG00000142937	1	44775251	44778779	1	p34.1	0.763487	RPS8	0.0326608	0.0333333	0.000672511	0.171718	0.999784
ENSG00000132906	1	15490832	15526534	-1	p36.21	0.396089	CASP9	0.00105513	0.00105513	0	0.171718	0.999784
ENSG00000134644	1	30931506	31065991	-1	p35.2	0.5854	PUM1	0.000554129	0.000567927	1.37976e-05	0.171718	0.999784
ENSG00000196263	19	56507850	56530221	1	q13.43	0.232922	ZNF471	1.59498e-05	2.38676e-05	7.91777e-06	0.171718	0.999784
ENSG00000105202	19	39834458	39846379	-1	q13.2	0.452172	FBL	1.10425e-07	1.1043e-07	5.04128e-12	0.171718	0.999784
ENSG00000117480	1	46394317	46413848	1	p33	-0.585656	FAAH	3.19145e-08	3.26477e-08	7.33199e-10	0.171718	0.999784
ENSG00000126247	19	36139953	36150353	1	q13.12	-0.946088	CAPNS1	0.022644	0.031348	0.00870395	0.171718	0.999784
ENSG00000053371	1	19303965	19312146	-1	p36.13	0.331181	AKR7A2	0.0319349	0.0319489	1.39784e-05	0.171718	0.999784
ENSG00000204138	1	28369582	28500364	1	p35.3	-0.20725	PHACTR4	0.0308614	0.0308784	1.6948e-05	0.171752	0.999784
ENSG00000143033	1	93079235	93139079	1	p22.1	-0.546632	MTF2	0.0316437	0.0316498	6.16684e-06	0.171768	0.999784
ENSG00000083812	19	58467045	58475436	1	q13.43	0.866356	ZNF324	0.0294744	0.0294921	1.77413e-05	0.17187	0.999784
ENSG00000133226	1	24631716	24673281	1	p36.11	-0.426916	SRRM1	0.0313611	0.0319489	0.000587784	0.172107	0.999784
ENSG00000053372	1	19251805	19260128	1	p36.13	0.0262378	MRTO4	0.0296302	0.030396	0.000765759	0.178018	0.999784
ENSG00000157916	1	2391775	2405442	1	p36.32	0.676357	RER1	6.19352e-06	6.47752e-06	2.83994e-07	0.183307	0.999784
ENSG00000188227	19	37506939	37548762	1	q13.12	-0.0126735	ZNF793	0.0239571	0.0254817	0.00152462	0.187048	0.999784
ENSG00000116209	1	54026681	54053504	-1	p32.3	-0.049827	TMEM59	0.030787	0.0334448	0.00265785	0.193339	0.999784
ENSG00000167601	19	41219223	41261766	1	q13.2	-4.70935	AXL	0.00836709	0.0193479	0.0109809	0.202772	0.999784
ENSG00000162419	1	28668732	28719353	1	p35.3	-0.218052	GMEB1	0.0277556	0.0319489	0.00419325	0.208871	0.999784
ENSG00000130724	19	58551566	58555105	-1	q13.43	0.372941	CHMP2A	0.0261002	0.0301205	0.00402033	0.209559	0.999784
ENSG00000189266	1	23956839	23963462	1	p36.11	-1.03881	PNRC2	0.0268938	0.0312419	0.00434812	0.210384	0.999784
ENSG00000160049	1	10456522	10472529	-1	p36.22	0.107345	DFFA	0.0263703	0.0309449	0.00457467	0.213924	0.999784
ENSG00000163875	1	37492575	37514774	-1	p34.3	-0.0547219	MEAF6	0.0266906	0.0315457	0.00485517	0.215246	0.999784
ENSG00000186020	19	36534774	36605276	-1	q13.12	0.564609	ZNF529	0.0251308	0.0298764	0.00474557	0.216934	0.999784
ENSG00000083814	19	57719751	57727624	-1	q13.43	0.719587	ZNF671	0.0217718	0.0302234	0.00845167	0.219571	0.999784
ENSG00000116752	1	114567557	114581629	-1	p13.2	0.121835	BCAS2	0.0218045	0.0312213	0.00941672	0.227913	0.999784
ENSG00000198890	1	107056674	107067636	1	p13.3	0.537212	PRMT6	0.0220597	0.0518447	0.029785	0.244271	0.999784
ENSG00000142230	19	47113274	47210636	1	q13.32	0.809465	SAE1	0.0249385	0.0334929	0.00855436	0.24591	0.999784
ENSG00000079277	1	46557408	46616843	-1	p33	-2.8055	MKNK1	0.0196195	0.0313453	0.0117258	0.259734	0.999784
ENSG00000116560	1	35176378	35193145	-1	p34.3	-0.529543	SFPQ	0.0190403	0.0283612	0.00932086	0.269886	0.999784
ENSG00000171606	19	58183029	58213562	1	q13.43	-0.489164	ZNF274	0.017504	0.0283718	0.0108678	0.278938	0.999784
ENSG00000105677	19	35545600	35547526	1	q13.12	0.4106	TMEM147	0.0200092	0.0320514	0.0120422	0.283722	0.999784
ENSG00000198815	1	42176539	42335877	-1	p34.2	-0.33707	FOXJ3	0.0188041	0.031653	0.0128489	0.295341	0.999784
ENSG00000077254	1	77695987	77759852	-1	p31.1	-0.549593	USP33	0.0160059	0.0316459	0.0156401	0.302262	0.999784
ENSG00000117862	1	52020131	52055191	-1	p32.3	-0.498119	TXNDC12	0.00965524	0.0542734	0.0446182	0.30589	0.999784
ENSG00000116688	1	11980181	12013514	1	p36.22	0.571706	MFN2	0.0187707	0.0333335	0.0145627	0.312897	0.999784
ENSG00000197982	1	37806979	37809454	1	p34.3	0.23818	C1orf122	0.0162737	0.0469267	0.030653	0.319723	0.999784
ENSG00000197841	19	34734155	34745378	1	q13.11	-0.727799	ZNF181	3.6492e-06	6.74868e-06	3.09948e-06	0.324093	0.999784
ENSG00000178028	1	44213455	44220681	1	p34.1	0.711362	DMAP1	0.00292268	0.00550849	0.00258581	0.326834	0.999784
ENSG00000142546	19	49555468	49590262	-1	q13.33	-0.279384	NOSIP	0.0124551	0.0293037	0.0168486	0.331967	0.999784
ENSG00000067606	1	2050411	2185395	1	p36.33	1.41117	PRKCZ	0.0127431	0.0347994	0.0220563	0.349722	0.999784
ENSG00000090932	19	39498895	39508481	1	q13.2	3.37928	DLL3	0.00331941	0.0220528	0.0187334	0.357576	0.999784
ENSG00000121766	1	31296982	31364953	1	p35.2	0.364995	ZCCHC17	0.00709344	0.0493722	0.0422787	0.413645	0.999784
ENSG00000105619	19	54107013	54115675	-1	q13.42	0.471702	TFPT	0.00344402	0.047241	0.043797	0.458675	0.999784
ENSG00000104853	19	44954585	44993341	1	q13.32	0.445462	CLPTM1	0.00121267	0.0275792	0.0263665	0.485761	0.999784
ENSG00000130203	19	44905791	44909393	1	q13.32	-0.547494	APOE	3.59369e-05	0.0868525	0.0868165	0.499651	0.999784
ENSG00000013275	19	39971165	39981764	1	q13.2	-0.226517	PSMC4	-0.00144491	0.0294463	0.0308912	0.519183	0.999784
ENSG00000117054	1	75724347	75787575	1	p31.1	-0.247081	ACADM	-0.000527699	0.0279166	0.0284443	0.521764	0.999784
ENSG00000162511	1	30732469	30757774	-1	p35.2	-6.93094	LAPTM5	-0.00612555	0.31232	0.318445	0.539918	0.999784
ENSG00000173212	1	116111755	116135240	1	p13.1	-0.258051	MAB21L3	-0.00234415	0.0169496	0.0192937	0.545702	0.999784
ENSG00000055070	1	16352575	16398145	1	p36.13	0.240723	SZRD1	-0.00527272	0.0301205	0.0353932	0.567768	0.999784
ENSG00000065183	1	117929720	117966543	1	p12	0.643405	WDR3	-0.0061972	0.0303951	0.0365923	0.57298	0.999784
ENSG00000054116	1	36136570	36156053	-1	p34.3	-0.0715755	TRAPPC3	-0.000928397	0.00287825	0.00380665	0.573076	0.999784
ENSG00000153904	1	85318481	85578363	-1	p22.3		DDAH1	-0.00842522	0.0281286	0.0365538	0.622002	0.999784
ENSG00000126267	19	35648323	35658782	1	q13.12	0.245093	COX6B1	-0.00197667	0.00221124	0.00418791	0.651183	0.999784
ENSG00000087088	19	48954815	48961798	1	q13.33	0.373793	BAX	-0.00599965	0.0222917	0.0282914	0.656769	0.999784
ENSG00000178904	19	32405543	32485895	1	q13.11	-0.598323	DPY19L3	-5.40414e-05	3.5005e-05	8.90464e-05	0.700635	0.999784
ENSG00000169169	19	49690898	49713731	1	q13.33	1.32654	CPT1C	-0.00575746	0.00925776	0.0150152	0.716569	0.999784
ENSG00000116171	1	52927276	53051698	1	p32.3	0.0036725	SCP2	-0.00694623	0.0215742	0.0285205	0.724775	0.999784
ENSG00000128016	19	39406847	39409412	1	q13.2	-5.18344	ZFP36	-0.0172614	0.0381184	0.0553798	0.736895	0.999784
ENSG00000049245	1	7771296	7781432	1	p36.23	-0.0962591	VAMP3	-0.0222678	0.0303912	0.052659	0.749881	0.999784
ENSG00000116288	1	7954291	7985505	1	p36.23	2.05821	PARK7	-0.00252085	0.00156133	0.00408218	0.756351	0.999784
ENSG00000142669	1	26280086	26281522	1	p36.11	-0.641906	SH3BGRL3	-0.012893	0.0251968	0.0380898	0.760008	0.999784
ENSG00000078808	1	1216908	1232067	-1	p36.33	0.0873766	SDF4	-0.0176327	0.0308518	0.0484846	0.76007	0.999784
ENSG00000126709	1	27666064	27672198	-1	p35.3	1.0615	IFI6	-0.00836615	0.0316222	0.0399884	0.760771	0.999784
ENSG00000076928	19	41883173	41930150	1	q13.2	-0.809871	ARHGEF1	-0.000226045	7.06127e-05	0.000296658	0.762182	0.999784
ENSG00000116497	1	32816767	32858875	1	p35.1	-0.0532734	S100PBP	-0.00359619	0.000867847	0.00446404	0.770842	0.999784
ENSG00000020129	1	35557473	35567274	1	p34.3	0.549846	NCDN	-0.00020489	5.26063e-05	0.000257497	0.788088	0.999784
ENSG00000170892	19	54189938	54194536	1	q13.42	0.526583	TSEN34	-0.00394513	0.000624215	0.00456934	0.789638	0.999784
ENSG00000162613	1	77944055	77979110	-1	p31.1	0.300236	FUBP1	-0.00474898	0.00204204	0.00679102	0.800724	0.999784
ENSG00000011009	1	23791145	23795539	1	p36.11	0.289132	LYPLA2	-0.0168962	0.0305204	0.0474167	0.805162	0.999784
ENSG00000160014	19	46601074	46610782	1	q13.32	0.201251	CALM3	-0.00375567	0.000485159	0.00424083	0.806452	0.999784
ENSG00000196214	19	52269587	52296046	1	q13.41	0.199273	ZNF766	-0.00413182	0.000259701	0.00439152	0.812448	0.999784
ENSG00000057757	1	23778418	23788232	1	p36.11	-0.531187	PITHD1	-0.00379783	0.000228843	0.00402667	0.813092	0.999784
ENSG00000105270	19	36014660	36033343	-1	q13.12	2.69478	CLIP3	-0.0132273	0.0174429	0.0306702	0.81424	0.999784
ENSG00000142556	19	52012765	52030240	-1	q13.41	-0.907184	ZNF614	-5.4791e-07	1.22234e-07	6.70143e-07	0.816923	0.999784
ENSG00000090006	19	40592883	40629818	1	q13.2	-0.0878894	LTBP4	-0.0148397	0.0154265	0.0302662	0.819527	0.999784
ENSG00000171824	1	11066618	11099869	-1	p36.22	-0.0640853	EXOSC10	-0.0042431	0.000183902	0.00442701	0.819742	0.999784
ENSG00000183726	1	25338317	25362361	1	p36.11	-0.25232	TMEM50A	-0.0046011	1.36054e-05	0.0046147	0.827529	0.999784
ENSG00000066135	1	43650149	43705518	1	p34.2	0.114086	KDM4A	-0.00438195	4.83389e-06	0.00438678	0.828049	0.999784
ENSG00000105552	19	48795062	48811029	-1	q13.33	-0.453264	BCAT2	-0.00583347	1.22397e-09	0.00583347	0.828282	0.999784
ENSG00000105323	19	41262496	41307787	1	q13.2	0.240599	HNRNPUL1	-0.00405001	8.75402e-10	0.00405001	0.828282	0.999784
ENSG00000170949	19	53066606	53103436	-1	q13.42	-0.136791	ZNF160	-0.00806859	0	0.00806859	0.828282	0.999784
ENSG00000125755	19	45815410	45863194	-1	q13.32	-0.176074	SYMPK	-0.00619032	0	0.00619032	0.828282	0.999784
ENSG00000162545	1	20482391	20486210	-1	p36.12	0.525828	CAMK2N1	-0.00442119	0	0.00442119	0.828282	0.999784
ENSG00000269858	19	40798996	40808434	1	q13.2	-0.372319	EGLN2	-0.00428501	0	0.00428501	0.828282	0.999784
ENSG00000171603	1	9728926	9823984	-1	p36.22	0.0452458	CLSTN1	-0.00424782	9.44317e-05	0.00434225	0.828282	0.999784
ENSG00000256683	19	51964340	51986856	-1	q13.41	-0.462209	ZNF350	-0.00416667	0	0.00416667	0.828282	0.999784
ENSG00000009307	1	114716913	114758676	-1	p13.2	-0.433616	CSDE1	-0.00415164	0	0.00415164	0.828282	0.999784
ENSG00000084072	1	39692182	39763914	1	p34.2	0.554814	PPIE	-0.00414938	0	0.00414938	0.828282	0.999784
ENSG00000116337	1	109616104	109632053	1	p13.3	0.387201	AMPD2	-0.00412874	0	0.00412874	0.828282	0.999784
ENSG00000162599	1	60865259	61462788	1	p31.3	0.94197	NFIA	-0.00409577	0	0.00409577	0.828282	0.999784
ENSG00000179051	1	17406760	17439677	-1	p36.13	-0.386713	RCC2	-0.00406674	0	0.00406674	0.828282	0.999784
ENSG00000188976	1	944203	959309	-1	p36.33	1.11468	NOC2L	-0.00401607	0	0.00401607	0.828282	0.999784
ENSG00000170889	19	54200809	54249003	1	q13.42	1.11361	RPS9	-0.00393702	0	0.00393702	0.828282	0.999784
ENSG00000130844	19	53519527	53580269	1	q13.42	-1.99893	ZNF331	-0.00389105	0	0.00389105	0.828282	0.999784
ENSG00000162642	1	85249953	85259672	-1	p22.3	-0.20225	C1orf52	-0.00168938	0	0.00168938	0.828282	0.999784
ENSG00000070831	1	22025511	22101360	1	p36.12	-1.31097	CDC42	-0.000114377	0	0.000114377	0.828282	0.999784
ENSG00000162434	1	64833229	65067754	-1	p31.3	-0.0274703	JAK1	-0.000108286	0	0.000108286	0.828282	0.999784
ENSG00000160075	1	1541673	1574863	-1	p36.33	0.360632	SSU72	-7.27876e-05	0	7.27876e-05	0.828282	0.999784
ENSG00000243725	1	54715861	54742657	1	p32.3	0.93246	TTC4	-4.79429e-05	0	4.79429e-05	0.828282	0.999784
ENSG00000189144	19	37735833	37817300	-1	q13.13	1.48995	ZNF573	-4.40603e-05	9.96697e-06	5.40273e-05	0.828282	0.999784
ENSG00000132780	1	45583846	45618904	1	p34.1	-0.0256775	NASP	-2.99862e-05	0	2.99862e-05	0.828282	0.999784
ENSG00000168710	1	109984765	110023742	1	p13.3	-0.0939458	AHCYL1	-2.90322e-05	0	2.90322e-05	0.828282	0.999784
ENSG00000178150	19	48270081	48287608	1	q13.33	0.254034	ZNF114	-2.03452e-05	0	2.03452e-05	0.828282	0.999784
ENSG00000025800	1	32108056	32176563	1	p35.2	-0.251067	KPNA6	-1.96335e-05	0	1.96335e-05	0.828282	0.999784
ENSG00000213965	19	32691961	32713796	1	q13.11	-0.365017	NUDT19	-1.60315e-05	0	1.60315e-05	0.828282	0.999784
ENSG00000176222	19	43872365	43901385	-1	q13.31	0.0779442	ZNF404	-1.31883e-05	0	1.31883e-05	0.828282	0.999784
ENSG00000108107	19	55385932	55403250	1	q13.42	0.238293	RPL28	-6.74036e-06	0	6.74036e-06	0.828282	0.999784
ENSG00000121940	1	108929508	108963457	-1	p13.3	0.372722	CLCC1	-5.26597e-06	6.99456e-06	1.22605e-05	0.828282	0.999784
ENSG00000174348	1	53062052	53085501	1	p32.3		PODN	-1.42039e-06	0	1.42039e-06	0.828282	0.999784
ENSG00000075151	1	20806292	21176888	-1	p36.12	0.133318	EIF4G3	-6.78465e-07	0	6.78465e-07	0.828282	0.999784
ENSG00000198453	19	36916329	36998700	1	q13.12	1.33216	ZNF568	-6.67e-07	0	6.67e-07	0.828282	0.999784
ENSG00000105372	19	41860255	41872925	1	q13.2	0.217266	RPS19	-4.29025e-07	0	4.29025e-07	0.828282	0.999784
ENSG00000162521	1	32651142	32686211	1	p35.1	0.87148	RBBP4	-4.17089e-07	0	4.17089e-07	0.828282	0.999784
ENSG00000184588	1	65792514	66374579	1	p31.3	1.45596	PDE4B	-2.89854e-07	0	2.89854e-07	0.828282	0.999784
ENSG00000189339	1	1659529	1692795	-1	p36.33	0.362567	SLC35E2B	-1.25435e-07	0	1.25435e-07	0.828282	0.999784
ENSG00000196967	19	37106734	37172741	-1	q13.12	1.12161	ZNF585A	-4.70319e-08	0	4.70319e-08	0.828282	0.999784
ENSG00000121957	1	108875350	108934545	1	p13.3	2.7855	GPSM2	-6.28264e-09	0	6.28264e-09	0.828282	0.999784
ENSG00000037637	1	16246840	16352480	-1	p36.13	0.22293	FBXO42	-2.40063e-09	0	2.40063e-09	0.828282	0.999784
ENSG00000198093	19	51889235	51905040	-1	q13.41	-0.224351	ZNF649	-1.9519e-09	0	1.9519e-09	0.828282	0.999784
ENSG00000188529	1	23964347	23980927	-1	p36.11	0.131967	SRSF10	-3.94912e-11	0	3.94912e-11	0.828282	0.999784
ENSG00000132781	1	45329163	45340893	-1	p34.1	-0.0639709	MUTYH	-2.14064e-11	0	2.14064e-11	0.828282	0.999784
ENSG00000054118	1	36224432	36305357	1	p34.3	-0.446545	THRAP3	-1.505e-11	0	1.505e-11	0.828282	0.999784
ENSG00000198912	1	3889125	3900293	-1	p36.32	-0.223033	C1orf174	-1.98509e-16	0	1.98509e-16	0.828282	0.999784
ENSG00000221946	19	35143250	35154302	1	q13.12		FXYD7	-8.76137e-05	0	8.76137e-05	0.828282	0.999784
ENSG00000063322	19	39391303	39400641	1	q13.2	-0.320305	MED29	-2.23197e-05	0	2.23197e-05	0.828282	0.999784
ENSG00000118454	1	70258999	70354734	-1	p31.1	-0.159919	ANKRD13C	-0.00803923	0	0.00803923	0.828282	0.999784
ENSG00000162441	1	9922113	9943407	-1	p36.22	-0.211486	LZIC	-0.000290842	0	0.000290842	0.828282	0.999784
ENSG00000198131	19	58228594	58277495	1	q13.43	1.15257	ZNF544	-0.00425732	0	0.00425732	0.828282	0.999784
ENSG00000011478	19	45692666	45703989	1	q13.32	-0.291245	QPCTL	-0.00415859	0	0.00415859	0.828282	0.999784
ENSG00000120948	1	11012344	11025739	1	p36.22	0.178084	TARDBP	-0.00402258	0	0.00402258	0.828282	0.999784
ENSG00000142875	1	84078062	84238498	1	p31.1	0.462289	PRKACB	-0.00460829	0	0.00460829	0.828282	0.999784
ENSG00000120942	1	11273206	11296049	1	p36.22	0.455375	UBIAD1	-0.00442531	0	0.00442531	0.828282	0.999784
ENSG00000137947	1	88852633	88891944	-1	p22.2	-0.825113	GTF2B	-1.48761e-06	0	1.48761e-06	0.828282	0.999784
ENSG00000174021	1	84498325	84506581	-1	p22.3	-0.406774	GNG5	-0.004	0	0.004	0.828282	0.999784
ENSG00000063177	19	48615328	48619184	-1	q13.33	0.259202	RPL18	-0.00438597	0	0.00438597	0.828282	0.999784
ENSG00000116251	1	6185020	6209389	-1	p36.31	0.924639	RPL22	-0.00855309	0	0.00855309	0.828282	0.999784
ENSG00000188060	1	28592200	28595443	1	p35.3	-0.11613	RAB42	-6.87012e-07	0	6.87012e-07	0.828282	0.999784
ENSG00000116754	1	70205682	70253052	1	p31.1	0.181459	SRSF11	-0.00189045	1.41386e-10	0.00189045	0.828282	0.999784
ENSG00000084636	1	31652263	31704319	-1	p35.2		COL16A1	-0.00456628	0	0.00456628	0.828282	0.999784
ENSG00000116729	1	68098473	68233120	-1	p31.3	0.194717	WLS	-0.00434616	1.97779e-05	0.00436594	0.828284	0.999784
ENSG00000198799	1	113073198	113132260	1	p13.2	0.045716	LRIG2	-4.97254e-06	6.01332e-07	5.57387e-06	0.828284	0.999784
ENSG00000116809	1	15941869	15976132	-1	p36.13	0.0332503	ZBTB17	-0.00800024	0	0.00800024	0.828285	0.999784
ENSG00000083838	19	58474017	58481230	1	q13.43	-0.701622	ZNF446	-0.00559469	0	0.00559469	0.828286	0.999784
ENSG00000009780	1	27725979	27763122	1	p35.3	-0.368228	FAM76A	-3.05997e-07	0	3.05997e-07	0.828287	0.999784
ENSG00000126067	1	35599541	35641526	-1	p34.3	0.229767	PSMB2	-0.00917329	0	0.00917329	0.828288	0.999784
ENSG00000105197	19	39480412	39493785	1	q13.2	0.940215	TIMM50	-0.00401617	0	0.00401617	0.828288	0.999784
ENSG00000213366	1	109668022	109709551	1	p13.3	-1.43473	GSTM2	-7.89181e-05	1.11159e-06	8.00297e-05	0.828288	0.999784
ENSG00000131238	1	40071461	40097727	-1	p34.2	-1.09601	PPT1	-0.0102247	0	0.0102247	0.828294	0.999784
ENSG00000105483	19	48180770	48255946	-1	q13.33	-1.37906	CARD8	-0.00406555	3.15825e-05	0.00409713	0.828305	0.999784
ENSG00000116670	1	11674480	11691650	-1	p36.22	1.64035	MAD2L2	-0.00390661	1.78341e-15	0.00390661	0.828305	0.999784
ENSG00000134250	1	119911553	120100779	-1	p12	0.0190557	NOTCH2	-0.00393741	0	0.00393741	0.828308	0.999784
ENSG00000011021	1	11806096	11848079	1	p36.22	0.731979	CLCN6	-0.00780657	2.2824e-05	0.0078294	0.828309	0.999784
ENSG00000183431	1	37956975	37990075	-1	p34.3	-0.266905	SF3A3	-0.00392207	0	0.00392207	0.828314	0.999784
ENSG00000157911	1	2403964	2413797	-1	p36.32	-0.0695114	PEX10	-0.00135552	0	0.00135552	0.828343	0.999784
ENSG00000122482	1	90915298	91022272	-1	p22.2	-0.574876	ZNF644	-0.00201315	5.19976e-05	0.00206515	0.828371	0.999784
ENSG00000116663	1	11664200	11674354	1	p36.22	0.0236205	FBXO6	-0.00483738	4.32963e-05	0.00488068	0.8284	0.999784
ENSG00000167614	19	54415219	54436904	1	q13.42	4.0054	TTYH1	-0.0044075	1.5841e-07	0.00440766	0.828419	0.999784
ENSG00000188785	19	57389850	57402992	1	q13.43	0.222101	ZNF548	-3.30188e-08	0	3.30188e-08	0.828421	0.999784
ENSG00000187902	19	55428740	55442863	-1	q13.42	0.509103	SHISA7	-4.97124e-05	0	4.97124e-05	0.828434	0.999784
ENSG00000142864	1	67407810	67430415	-1	p31.3	0.0873891	SERBP1	-2.87704e-08	0	2.87704e-08	0.828517	0.999784
ENSG00000174842	1	92246402	92298987	-1	p22.1	0.84207	GLMN	-0.00411905	0	0.00411905	0.828518	0.999784
ENSG00000090686	1	21678298	21783606	-1	p36.12	0.616581	USP48	-0.00429623	0	0.00429623	0.828542	0.999784
ENSG00000124440	19	46297046	46343433	1	q13.32	1.0755	HIF3A	-0.00429627	1.81404e-15	0.00429627	0.828544	0.999784
ENSG00000116213	1	3630767	3652761	-1	p36.32	-0.218142	WRAP73	-7.02775e-06	0	7.02775e-06	0.828558	0.999784
ENSG00000137955	1	75786197	75795086	1	p31.1	0.01599	RABGGTB	-2.03612e-06	0	2.03612e-06	0.82859	0.999784
ENSG00000178922	1	43451003	43453989	-1	p34.2	0.206053	HYI	-0.00408618	0	0.00408618	0.828596	0.999784
ENSG00000177301	1	110519837	110631474	-1	p13.3		KCNA2	-0.00418275	0	0.00418275	0.828692	0.999784
ENSG00000130764	1	3778559	3796498	-1	p36.32	0.495378	LRRC47	-0.000819631	5.1808e-08	0.000819683	0.828746	0.999784
ENSG00000133265	19	55262223	55280381	-1	q13.42	-0.188371	HSPBP1	-0.0124783	0	0.0124783	0.829123	0.999784
ENSG00000066557	1	70144805	70205579	-1	p31.1	-0.296184	LRRC40	-0.00555304	7.38924e-06	0.00556043	0.829186	0.999784
ENSG00000105443	19	48469208	48482314	1	q13.33	0.341191	CYTH2	-0.000514822	5.8668e-07	0.000515408	0.829199	0.999784
ENSG00000178982	19	38619082	38636955	1	q13.2	-0.359387	EIF3K	-0.00858431	9.35908e-09	0.00858432	0.829246	0.999784
ENSG00000134255	1	111139627	111185104	1	p13.3	-0.708296	CEPT1	-0.0044052	0	0.0044052	0.829394	0.999784
ENSG00000104946	19	49877425	49888750	1	q13.33	-0.164328	TBC1D17	-3.69437e-06	3.02473e-08	3.72462e-06	0.829449	0.999784
ENSG00000179909	19	57697367	57709194	-1	q13.43	2.24076	ZNF154	-6.59701e-07	0	6.59701e-07	0.829588	0.999784
ENSG00000132879	1	11654375	11663327	1	p36.22	0.536305	FBXO44	-0.00422516	0	0.00422516	0.829594	0.999784
ENSG00000117133	1	84479259	84498352	1	p22.3	0.576865	RPF1	-0.0021629	0	0.0021629	0.829635	0.999784
ENSG00000105402	19	47487637	47515091	-1	q13.33	0.346303	NAPA	-0.00448898	1.03546e-07	0.00448909	0.829684	0.999784
ENSG00000167645	19	38303558	38317273	-1	q13.2	-0.0408183	YIF1B	-0.00405012	7.83422e-08	0.0040502	0.83043	0.999784
ENSG00000221923	19	52369917	52385795	1	q13.41	0.566772	ZNF880	-5.59659e-05	3.74698e-10	5.59663e-05	0.83051	0.999784
ENSG00000169021	19	29205320	29213151	-1	q12	0.245574	UQCRFS1	-0.00429494	4.19034e-06	0.00429913	0.830612	0.999784
ENSG00000116350	1	29147743	29181900	-1	p35.3	0.0480468	SRSF4	-0.00492685	0	0.00492685	0.830799	0.999784
ENSG00000117500	1	93149742	93180516	-1	p22.1	-0.466224	TMED5	-0.00424824	0	0.00424824	0.831075	0.999784
ENSG00000137965	1	78649796	78664078	1	p31.1	-0.930212	IFI44	-1.72527e-05	0	1.72527e-05	0.831137	0.999784
ENSG00000126088	1	45010950	45015575	1	p34.1	0.0606618	UROD	-0.00192128	9.64365e-07	0.00192225	0.831163	0.999784
ENSG00000117000	1	40161387	40240921	1	p34.2	-0.0550742	RLF	-5.69794e-05	0	5.69794e-05	0.831631	0.999784
ENSG00000175756	1	1373730	1375495	-1	p36.33	0.587327	AURKAIP1	-0.00410117	0	0.00410117	0.83182	0.999784
ENSG00000126698	1	28199456	28233029	-1	p35.3	0.245622	DNAJC8	-0.000452855	0	0.000452855	0.831909	0.999784
ENSG00000175206	1	11845709	11848345	-1	p36.22	2.67804	NPPA	-0.00451685	0	0.00451685	0.832426	0.999784
ENSG00000131236	1	40040233	40072649	1	p34.2	-1.29033	CAP1	-0.000166832	0	0.000166832	0.832526	0.999784
ENSG00000175130	1	32333839	32336233	-1	p35.1	2.49597	MARCKSL1	-0.00423017	3.37003e-13	0.00423017	0.833156	0.999784
ENSG00000004777	19	35774532	35788822	1	q13.12	1.06634	ARHGAP33	-0.000106094	0	0.000106094	0.833237	0.999784
ENSG00000065978	1	42682418	42703805	1	p34.2	-0.0359317	YBX1	-0.0013703	0	0.0013703	0.833395	0.999784
ENSG00000134717	1	52056199	52090716	1	p32.3	0.417359	BTF3L4	-0.00368874	0	0.00368874	0.833555	0.999784
ENSG00000143093	1	110031577	110074641	1	p13.3	0.658921	STRIP1	-1.45232e-05	0	1.45232e-05	0.835229	0.999784
ENSG00000134262	1	113894194	113905201	-1	p13.2	0.596953	AP4B1	-0.00445941	0	0.00445941	0.835712	0.999784
ENSG00000084652	1	32179675	32198285	1	p35.2	-0.0769126	TXLNA	-3.25069e-05	0	3.25069e-05	0.836119	0.999784
ENSG00000132768	1	43970000	43973369	1	p34.1	0.8212	DPH2	-0.00993065	1.6634e-05	0.00994728	0.836736	0.999784
ENSG00000041988	1	6624866	6635586	1	p36.31	0.532447	THAP3	-1.80523e-05	0	1.80523e-05	0.836756	0.999784
ENSG00000242485	1	1401909	1407293	-1	p36.33	0.444565	MRPL20	-0.00405703	0	0.00405703	0.839904	0.999784
ENSG00000083845	19	58386400	58394806	1	q13.43	0.901581	RPS5	-2.31027e-06	1.7274e-12	2.31028e-06	0.840361	0.999784
ENSG00000162458	1	15756607	15786594	1	p36.21	-0.307073	FBLIM1	-0.0200544	0.017038	0.0370924	0.841862	0.999784
ENSG00000162517	1	31629866	31644896	-1	p35.2	0.314075	PEF1	-0.00435574	3.6883e-05	0.00439262	0.842227	0.999784
ENSG00000117569	1	96721665	96823738	1	p21.3	0.142802	PTBP2	-2.24577e-07	0	2.24577e-07	0.842508	0.999784
ENSG00000171960	1	42658423	42676758	1	p34.2	0.0607744	PPIH	-5.32605e-06	0	5.32605e-06	0.842665	0.999784
ENSG00000171943	1	121184811	121392874	1	p11.2	-3.063	SRGAP2C	-5.32587e-05	0	5.32587e-05	0.842797	0.999784
ENSG00000130726	19	58544064	58550722	1	q13.43	-0.0998802	TRIM28	-0.0106727	0.00333026	0.0140029	0.844841	0.999784
ENSG00000105220	19	34359480	34402413	1	q13.11	-0.173761	GPI	-0.000512092	0	0.000512092	0.844943	0.999784
ENSG00000167378	19	43584369	43596135	-1	q13.31	-0.0816279	IRGQ	-0.00901874	6.34069e-07	0.00901937	0.846806	0.999784
ENSG00000167766	19	52594060	52690496	-1	q13.41	0.156736	ZNF83	-0.00397722	0	0.00397722	0.848885	0.999784
ENSG00000127483	1	20740266	20787323	-1	p36.12	-0.470024	HP1BP3	-0.000149922	0	0.000149922	0.849463	0.999784
ENSG00000089351	19	34994784	35026471	1	q13.11	0.344225	GRAMD1A	-0.00756208	0	0.00756208	0.849644	0.999784
ENSG00000134243	1	109309568	109397918	-1	p13.3	-0.489817	SORT1	-0.00969445	0.000240279	0.00993473	0.850833	0.999784
ENSG00000257103	19	34172504	34229515	1	q13.11	0.34616	LSM14A	-2.33575e-07	2.41958e-11	2.33599e-07	0.851504	0.999784
ENSG00000126457	19	49675786	49689029	1	q13.33	0.408852	PRMT1	-0.000865924	9.16543e-05	0.000957579	0.853626	0.999784
ENSG00000104852	19	49085419	49108605	1	q13.33	-0.208772	SNRNP70	-0.00480384	0	0.00480384	0.856245	0.999784
ENSG00000142687	1	35433492	35557950	-1	p34.3	0.198802	KIAA0319L	-0.00491585	0	0.00491585	0.860267	0.999784
ENSG00000105409	19	41966582	41997497	-1	q13.2	1.96869	ATP1A3	-1.38435e-06	0	1.38435e-06	0.86053	0.999784
ENSG00000065135	1	109548615	109600195	1	p13.3	-1.20949	GNAI3	-0.00467903	0	0.00467903	0.862665	0.999784
ENSG00000079462	19	42297033	42303546	-1	q13.2	-0.707398	PAFAH1B3	-0.0104401	3.15302e-09	0.0104401	0.865732	0.999784
ENSG00000090273	1	26900238	26946871	1	p36.11	0.776567	NUDC	-0.00520845	3.80478e-06	0.00521225	0.86768	0.999784
ENSG00000183207	19	48993562	49015970	1	q13.33	0.526809	RUVBL2	-0.00502052	7.12661e-07	0.00502123	0.867771	0.999784
ENSG00000185946	1	103525691	103555239	1	p21.1	-0.25508	RNPC3	-5.68939e-07	0	5.68939e-07	0.868156	0.999784
ENSG00000134202	1	109733932	109741038	-1	p13.3	-0.377029	GSTM3	-1.89308e-06	0	1.89308e-06	0.870612	0.999784
ENSG00000104823	19	38815422	38831841	-1	q13.2	0.454443	ECH1	-0.00419651	0	0.00419651	0.871107	0.999784
ENSG00000063176	19	48619291	48630717	1	q13.33	0.378667	SPHK2	-0.00572792	0	0.00572792	0.875093	0.999784
ENSG00000054523	1	10210805	10381603	1	p36.22	1.33929	KIF1B	-3.17715e-05	2.19568e-18	3.17715e-05	0.875239	0.999784
ENSG00000073050	19	43543311	43580473	-1	q13.31	0.538141	XRCC1	-0.00599886	0.00109862	0.00709747	0.87597	0.999784
ENSG00000117682	1	26432282	26471306	1	p36.11	0.0792175	DHDDS	-0.0144649	3.81836e-07	0.0144653	0.876455	0.999784
ENSG00000117758	1	27773219	27824443	1	p35.3	0.684578	STX12	-0.00787612	0.000298896	0.00817501	0.878795	0.999784
ENSG00000104872	19	49446298	49453497	-1	q13.33	0.340877	PIH1D1	-0.00520236	3.00568e-05	0.00523242	0.879694	0.999784
ENSG00000105193	19	39433137	39435949	-1	q13.2	-0.102644	RPS16	-0.018848	0	0.018848	0.881445	0.999784
ENSG00000134248	1	110401249	110407942	-1	p13.3	0.251653	LAMTOR5	-0.00957079	0.00758226	0.017153	0.883835	0.999784
ENSG00000162664	1	89995110	90035533	1	p22.2	-0.12528	ZNF326	-0.00937672	0	0.00937672	0.893709	0.999784
ENSG00000074800	1	8861000	8879190	-1	p36.23	0.0629548	ENO1	-0.0145933	5.39729e-05	0.0146473	0.895266	0.999784
ENSG00000085998	1	46188682	46220305	-1	p34.1	0.0792803	POMGNT1	-0.00656791	0.000494442	0.00706235	0.896247	0.999784
ENSG00000134748	1	52404602	52420836	1	p32.3	-0.616829	PRPF38A	-6.6359e-05	1.67304e-11	6.6359e-05	0.897766	0.999784
ENSG00000162572	1	1280436	1292029	1	p36.33	0.624909	SCNN1D	-4.08789e-05	0	4.08789e-05	0.898491	0.999784
ENSG00000196961	19	49766968	49807113	1	q13.33	-0.215633	AP2A1	-0.0123671	0	0.0123671	0.903116	0.999784
ENSG00000213024	19	49906825	49929763	-1	q13.33	0.0158601	NUP62	-3.56921e-08	0	3.56921e-08	0.903362	0.999784
ENSG00000142534	19	49496365	49499708	1	q13.33	0.374993	RPS11	-0.00625319	0.000234259	0.00648745	0.906514	0.999784
ENSG00000105732	19	42068477	42081552	1	q13.2	-0.462014	ZNF574	-0.0118522	0	0.0118522	0.906649	0.999784
ENSG00000155366	1	112701127	112707434	-1	p13.2	0.699931	RHOC	-0.0110272	0.00312145	0.0141486	0.906972	0.999784
ENSG00000088035	1	63367575	63438553	1	p31.3	-0.71163	ALG6	-0.0102878	1.60896e-05	0.0103039	0.908548	0.999784
ENSG00000171735	1	6785454	7769706	1	p36.31	0.216078	CAMTA1	-0.0113039	0	0.0113039	0.908588	0.999784
ENSG00000132485	1	71063291	71081289	-1	p31.1	-0.0128227	ZRANB2	-0.00410099	3.48849e-07	0.00410134	0.911272	0.999784
ENSG00000162604	1	61681046	61725423	-1	p31.3	0.385877	TM2D1	-0.00432975	0.000110609	0.00444036	0.912297	0.999784
ENSG00000213762	19	57614233	57624724	1	q13.43	-0.393774	ZNF134	-0.00577307	4.22282e-07	0.00577349	0.912424	0.999784
ENSG00000197050	19	37007857	37130368	1	q13.12	-1.12002	ZNF420	-9.26913e-05	0	9.26913e-05	0.912515	0.999784
ENSG00000197019	19	40421589	40425992	-1	q13.2	-1.45341	SERTAD1	-0.0214156	0.0153235	0.036739	0.912606	0.999784
ENSG00000067334	1	93866284	93879918	-1	p22.1	-0.135199	DNTTIP2	-0.0203443	5.94544e-12	0.0203443	0.912896	0.999784
ENSG00000137996	1	100266207	100292769	1	p21.2	-0.455802	RTCA	-0.0074472	0.00136939	0.00881659	0.913162	0.999784
ENSG00000105053	19	49976468	50025946	-1	q13.33	0.577083	VRK3	-0.0111225	0	0.0111225	0.913493	0.999784
ENSG00000158195	1	27404230	27490167	-1	p36.11	-2.39277	WASF2	-0.00718516	0	0.00718516	0.914426	0.999784
ENSG00000142676	1	23691742	23696835	1	p36.11	0.348416	RPL11	-0.00415969	0	0.00415969	0.915223	0.999784
ENSG00000105223	19	40348456	40380439	1	q13.2	-1.30728	PLD3	-0.00728856	0.000223476	0.00751204	0.915494	0.999784
ENSG00000097033	1	86704570	86748184	1	p22.3	-0.136601	SH3GLB1	-0.0130769	1.01799e-06	0.0130779	0.915703	0.999784
ENSG00000131584	1	1292390	1309609	-1	p36.33	0.627558	ACAP3	-0.00830102	0	0.00830102	0.915961	0.999784
ENSG00000160087	1	1253909	1273864	-1	p36.33	0.495205	UBE2J2	-0.00826487	0	0.00826487	0.91602	0.999784
ENSG00000134186	1	108692310	108702928	1	p13.3	-1.12919	PRPF38B	-0.00866399	0	0.00866399	0.916023	0.999784
ENSG00000105254	19	36114289	36125947	1	q13.12	0.338609	TBCB	-0.00792321	0	0.00792321	0.916052	0.999784
ENSG00000167380	19	44165073	44178381	1	q13.31	-0.153242	ZNF226	-0.00493005	0	0.00493005	0.916064	0.999784
ENSG00000105136	19	57487711	57496097	1	q13.43	-2.22186	ZNF419	-0.0085117	2.24881e-07	0.00851192	0.916066	0.999784
ENSG00000116221	1	54184041	54225464	1	p32.3	0.222933	MRPL37	-0.00878878	0	0.00878878	0.916073	0.999784
ENSG00000116133	1	54849627	54887195	-1	p32.3		DHCR24	-0.00828318	0.000116466	0.00839965	0.916158	0.999784
ENSG00000179820	19	53864763	53876435	1	q13.42	-2.71004	MYADM	-0.00778432	0.000151432	0.00793575	0.916341	0.999784
ENSG00000089335	19	34677639	34686397	1	q13.11	-0.273991	ZNF302	-0.00834852	0	0.00834852	0.916367	0.999784
ENSG00000121775	1	32072031	32102866	1	p35.2	-0.913552	TMEM39B	-0.00926085	0	0.00926085	0.916702	0.999784
ENSG00000011485	19	46347087	46392981	1	q13.32	-0.164351	PPP5C	-0.00796913	0	0.00796913	0.916835	0.999784
ENSG00000124299	19	33386950	33521791	-1	q13.11	-0.215328	PEPD	-0.0090923	1.65103e-07	0.00909247	0.917105	0.999784
ENSG00000105447	19	48445841	48457022	1	q13.33	0.181617	GRWD1	-0.00823332	0	0.00823332	0.917424	0.999784
ENSG00000251247	19	36850361	36913029	1	q13.12	1.16394	ZNF345	-0.00844919	0	0.00844919	0.918075	0.999784
ENSG00000087076	19	48813018	48836510	-1	q13.33	-0.4642	HSD17B14	-0.00828107	0	0.00828107	0.921347	0.999784
ENSG00000078369	1	1785285	1891117	-1	p36.33	0.568071	GNB1	-0.0144564	0	0.0144564	0.922978	0.999784
ENSG00000142541	19	49487554	49492308	1	q13.33	-0.0138608	RPL13A	-0.00634617	2.22269e-06	0.00634839	0.923149	0.999784
ENSG00000052723	1	114769479	114780685	-1	p13.2	0.51794	SIKE1	-0.0122759	0	0.0122759	0.925409	0.999784
ENSG00000160058	1	32365103	32394731	-1	p35.1	0.416665	BSDC1	-0.0129101	0	0.0129101	0.925474	0.999784
ENSG00000162694	1	100872372	100895179	-1	p21.2	-0.159009	EXTL2	-0.00875697	0	0.00875697	0.92607	0.999784
ENSG00000116649	1	11054584	11060020	-1	p36.22	0.760098	SRM	-0.0162582	3.69406e-07	0.0162585	0.926485	0.999784
ENSG00000157881	1	2508537	2526597	-1	p36.32	1.38175	PANK4	-7.00066e-06	0	7.00066e-06	0.929484	0.999784
ENSG00000130748	19	47045909	47048624	-1	q13.32	0.649241	TMEM160	-0.0143895	0	0.0143895	0.930605	0.999784
ENSG00000128626	19	38930548	38933162	1	q13.2	0.151124	MRPS12	-0.0728744	0.0369611	0.109836	0.931122	0.999784
ENSG00000116353	1	29192657	29230942	-1	p35.3	0.420917	MECR	-0.0141092	7.42059e-11	0.0141092	0.933051	0.999784
ENSG00000116455	1	111439890	111449256	-1	p13.2	-0.476029	WDR77	-0.015098	0.00488756	0.0199855	0.933975	0.999784
ENSG00000168653	1	39026318	39034636	1	p34.3	0.302687	NDUFS5	-0.0145977	4.81696e-05	0.0146459	0.934627	0.999784
ENSG00000004455	1	33007940	33080996	-1	p35.1	-0.0479476	AK2	-0.021957	0.000653077	0.0226101	0.935399	0.999784
ENSG00000130402	19	38647649	38731589	1	q13.2	0.373183	ACTN4	-0.00666286	0	0.00666286	0.941049	0.999784
ENSG00000189337	1	13892792	15118043	1	p36.21	1.58932	KAZN	-0.0306431	2.61723e-06	0.0306457	0.941734	0.999784
ENSG00000104824	19	38836388	38852347	-1	q13.2	-0.0422186	HNRNPL	-0.00946509	0.000105559	0.00957065	0.942636	0.999784
ENSG00000012061	19	45407334	45478828	-1	q13.32	-0.980904	ERCC1	-0.00975574	4.75364e-11	0.00975574	0.945069	0.999784
ENSG00000254004	19	36510687	36528271	-1	q13.12	0.567483	ZNF260	-0.00998429	6.17612e-13	0.00998429	0.94577	0.999784
ENSG00000198830	1	26472440	26476642	1	p36.11	0.568081	HMGN2	-0.0177849	1.63076e-08	0.0177849	0.946034	0.999784
ENSG00000198440	19	56397966	56436035	1	q13.43	-0.48586	ZNF583	-0.0100015	0	0.0100015	0.94616	0.999784
ENSG00000117748	1	27891524	27914746	-1	p35.3	0.937378	RPA2	-0.0176036	0	0.0176036	0.947036	0.999784
ENSG00000184007	1	31906421	31944856	-1	p35.2	-0.33037	PTP4A2	-0.0101808	0	0.0101808	0.950852	0.999784
ENSG00000084073	1	40258236	40294180	1	p34.2	0.580183	ZMPSTE24	-0.017478	0	0.017478	0.952151	0.999784
ENSG00000083828	19	57769655	57819939	1	q13.43	-0.0925176	ZNF586	-0.0100641	4.45319e-07	0.0100645	0.952469	0.999784
ENSG00000167613	19	54351384	54370558	-1	q13.42	-2.89223	LAIR1	-0.0170513	0.000609918	0.0176612	0.953148	0.999784
ENSG00000121774	1	32013868	32060850	1	p35.2	0.0611594	KHDRBS1	-0.0095178	0	0.0095178	0.953383	0.999784
ENSG00000042753	19	46838136	46850846	-1	q13.32	-0.0710515	AP2S1	-0.0139063	0	0.0139063	0.955802	0.999784
ENSG00000076864	1	21596215	21669363	-1	p36.12		RAP1GAP	-0.0113313	4.41259e-06	0.0113358	0.958163	0.999784
ENSG00000127463	1	19215660	19251527	-1	p36.13	0.0272385	EMC1	-0.0128257	0	0.0128257	0.958694	0.999784
ENSG00000105379	19	51345169	51366388	-1	q13.41	0.664889	ETFB	-0.0147971	1.52989e-05	0.0148124	0.95889	0.999784
ENSG00000167554	19	52336243	52367778	1	q13.41	2.7566	ZNF610	-0.0173602	0	0.0173602	0.95906	0.999784
ENSG00000116675	1	65248219	65415871	1	p31.3	1.96921	DNAJC6	-0.0124353	0	0.0124353	0.959255	0.999784
ENSG00000105185	19	32581190	32587453	1	q13.11	0.0241994	PDCD5	-0.0126443	0	0.0126443	0.959412	0.999784
ENSG00000131116	19	43607224	43619629	-1	q13.31	0.113746	ZNF428	-0.027289	0	0.027289	0.959439	0.999784
ENSG00000117543	1	100989623	101026088	-1	p21.2	-0.313793	DPH5	-0.0156731	0	0.0156731	0.962111	0.999784
ENSG00000104960	19	49850735	49860744	1	q13.33	0.179422	PTOV1	-0.024335	0	0.024335	0.963355	0.999784
ENSG00000167747	19	50797704	50804929	-1	q13.33	0.312144	C19orf48	-0.0257658	4.61494e-07	0.0257663	0.963911	0.999784
ENSG00000010361	19	49806866	49817376	-1	q13.33	-0.314838	FUZ	-0.0126922	6.78297e-05	0.01276	0.964466	0.999784
ENSG00000198492	1	28736621	28769775	1	p35.3	-0.607628	YTHDF2	-0.0125294	0.000238658	0.012768	0.964678	0.999784
ENSG00000058799	1	53851719	53889798	-1	p32.3	-0.0975039	YIPF1	-0.0334075	1.82841e-05	0.0334257	0.966179	0.999784
ENSG00000166704	19	57977053	58003349	-1	q13.43	-0.137934	ZNF606	-0.0178069	1.42384e-11	0.0178069	0.966366	0.999784
ENSG00000121931	1	110947190	110963965	-1	p13.3	-0.112815	LRIF1	-0.02121	0	0.02121	0.968169	0.999784
ENSG00000084623	1	32221928	32231604	1	p35.2	0.284103	EIF3I	-0.0199896	0.0012487	0.0212383	0.970267	0.999784
ENSG00000186818	19	54643889	54670359	1	q13.42	-5.15619	LILRB4	-0.0326161	0.0155443	0.0481604	0.97193	0.999784
ENSG00000117505	1	93345907	93369493	1	p22.1	-0.805661	DR1	-0.0205118	3.56555e-07	0.0205121	0.972125	0.999784
ENSG00000117614	1	25222276	25232502	-1	p36.11	-0.221473	SYF2	-0.0138936	2.11007e-05	0.0139147	0.973718	0.999784
ENSG00000105290	19	35867899	35879792	1	q13.12	2.41567	APLP1	-0.0305402	0.000460094	0.0310003	0.974021	0.999784
ENSG00000153885	19	33795933	33815763	1	q13.11		KCTD15	-0.0240381	0	0.0240381	0.974789	0.999784
ENSG00000070785	1	44850522	44986722	-1	p34.1	0.722903	EIF2B3	-0.0512145	0.00982212	0.0610367	0.975196	0.999784
ENSG00000125743	19	45687454	45692569	-1	q13.32	0.759719	SNRPD2	-0.0228794	0	0.0228794	0.975422	0.999784
ENSG00000104870	19	49506816	49526428	1	q13.33	-2.80932	FCGRT	-0.0236538	3.22763e-07	0.0236541	0.975548	0.999784
ENSG00000143079	1	112396214	112463456	1	p13.2	-1.0326	CTTNBP2NL	-0.0256098	0.00701034	0.0326202	0.975756	0.999784
ENSG00000213625	1	65420587	65436007	1	p31.3	-0.336659	LEPROT	-0.0231265	3.62486e-06	0.0231302	0.97591	0.999784
ENSG00000117395	1	43164175	43270936	-1	p34.2	-0.695518	EBNA1BP2	-0.0246096	0.00400301	0.0286126	0.977424	0.999784
ENSG00000105618	19	54115410	54131719	1	q13.42	0.387347	PRPF31	-0.0308961	7.90872e-11	0.0308961	0.977506	0.999784
ENSG00000099341	19	38374536	38383824	1	q13.2	0.642669	PSMD8	-0.0132037	0	0.0132037	0.97795	0.999784
ENSG00000126254	19	35629030	35637686	1	q13.12	0.0553273	RBM42	-0.0129516	0.00015214	0.0131037	0.978303	0.999784
ENSG00000123091	1	51236273	51273447	1	p32.3	0.118197	RNF11	-0.0217596	0.000134291	0.0218938	0.978359	0.999784
ENSG00000105258	19	36113709	36115213	-1	q13.12	1.26128	POLR2I	-0.0169759	0.00639621	0.0233721	0.979109	0.999784
ENSG00000155380	1	112911847	112957013	-1	p13.2	0.551964	SLC16A1	-0.010351	5.69011e-05	0.0104079	0.979849	0.999784
ENSG00000186501	1	27322145	27336400	1	p36.11	0.3527	TMEM222	-0.0221469	0	0.0221469	0.979982	0.999784
ENSG00000180098	1	28553085	28578545	1	p35.3	-0.390004	TRNAU1AP	-0.0279217	0	0.0279217	0.980729	0.999784
ENSG00000090432	1	20499448	20508151	-1	p36.12	0.533556	MUL1	-0.0323527	2.21637e-07	0.032353	0.980795	0.999784
ENSG00000162374	1	50024029	50203772	1	p33	0.752332	ELAVL4	-0.0223769	5.72541e-05	0.0224342	0.981417	0.999784
ENSG00000215717	1	109090764	109096934	1	p13.3	0.248345	TMEM167B	-0.0426069	0.00798242	0.0505893	0.981837	0.999784
ENSG00000196357	19	36182276	36246257	-1	q13.12	-1.73002	ZNF565	-0.035762	0.0001185	0.0358805	0.981856	0.999784
ENSG00000167615	19	54448887	54462037	1	q13.42	-0.70055	LENG8	-0.0281312	0	0.0281312	0.981859	0.999784
ENSG00000116489	1	112619805	112671616	1	p13.2	-1.68511	CAPZA1	-0.0167796	0	0.0167796	0.982012	0.999784
ENSG00000248098	19	41397808	41425002	1	q13.2	0.897054	BCKDHA	-0.0213453	3.78693e-07	0.0213457	0.982047	0.999784
ENSG00000204859	1	6579994	6589280	1	p36.31	0.34708	ZBTB48	-0.0323093	0	0.0323093	0.982152	0.999784
ENSG00000162368	1	47333797	47378839	1	p33	-0.159739	CMPK1	-0.0234065	0	0.0234065	0.983124	0.999784
ENSG00000121417	19	57630395	57644041	1	q13.43	-0.318212	ZNF211	-0.0246884	0	0.0246884	0.983397	0.999784
ENSG00000077348	19	41386374	41397359	-1	q13.2	0.690426	EXOSC5	-0.0251661	5.60892e-05	0.0252222	0.983457	0.999784
ENSG00000122406	1	92832013	92841924	1	p22.1	0.206002	RPL5	-0.0269999	2.0974e-05	0.0270208	0.984809	0.999784
ENSG00000066136	1	40691648	40771603	1	p34.2	0.393934	NFYC	-0.0231435	2.00815e-07	0.0231437	0.984991	0.999784
ENSG00000278129	19	58278955	58302791	1	q13.43	-0.330303	ZNF8	-0.016292	5.66959e-11	0.016292	0.985211	0.999784
ENSG00000197714	19	57280051	57294069	1	q13.43	-0.446824	ZNF460	-0.0333413	5.63077e-05	0.0333977	0.985495	0.999784
ENSG00000120656	1	28589323	28643085	-1	p35.3	0.33546	TAF12	-0.0381998	4.68787e-05	0.0382467	0.985532	0.999784
ENSG00000007255	19	45162928	45178237	-1	q13.32	0.825711	TRAPPC6A	-0.0486834	3.75886e-06	0.0486872	0.985966	0.999784
ENSG00000105438	19	48382575	48391551	-1	q13.33	0.0724992	KDELR1	-0.0135754	0.006537	0.0201124	0.986018	0.999784
ENSG00000104805	19	48900312	48923372	1	q13.33	-0.233	NUCB1	-0.0410768	0.00167566	0.0427525	0.986303	0.999784
ENSG00000122481	1	95234210	95247225	1	p21.3	0.101173	RWDD3	-0.0294173	0.00363967	0.0330569	0.986856	0.999784
ENSG00000121413	19	58083838	58118427	-1	q13.43	0.787384	ZSCAN18	-0.0268233	0	0.0268233	0.987189	0.999784
ENSG00000159479	1	43383917	43389808	-1	p34.2	-0.558407	MED8	-0.0243543	0.000116678	0.024471	0.987232	0.999784
ENSG00000160050	1	32200386	32205387	1	p35.2	3.28696	CCDC28B	-0.0186887	1.32058e-08	0.0186887	0.987379	0.999784
ENSG00000126107	1	45002540	45011324	-1	p34.1	-0.456018	HECTD3	-0.0183379	4.8069e-07	0.0183384	0.987384	0.999784
ENSG00000085433	1	108970214	109042113	-1	p13.3	-0.285002	WDR47	-0.0288121	0.000262391	0.0290744	0.98744	0.999784
ENSG00000134697	1	37566816	37595937	-1	p34.3	0.746099	GNL2	-0.0287761	6.23592e-08	0.0287761	0.988391	0.999784
ENSG00000105404	19	41956681	41959321	-1	q13.2	0.743335	RABAC1	-0.0170323	5.83257e-06	0.0170382	0.988472	0.999784
ENSG00000162512	1	30869466	30908758	-1	p35.2	0.777767	SDC3	-0.0412476	0.00231713	0.0435647	0.989234	0.999784
ENSG00000077312	19	40750637	40765389	1	q13.2	0.123378	SNRPA	-0.0181803	0	0.0181803	0.989963	0.999784
ENSG00000163399	1	116372668	116410261	1	p13.1	0.411273	ATP1A1	-0.0363562	8.75613e-05	0.0364438	0.990025	0.999784
ENSG00000089327	19	35154730	35169881	1	q13.12	-2.45445	FXYD5	-0.155722	0.0991809	0.254903	0.990538	0.999784
ENSG00000117408	1	43946950	43968022	1	p34.1	0.0884581	IPO13	-0.038573	5.18672e-10	0.038573	0.990729	0.999784
ENSG00000172339	1	94974405	95072951	-1	p21.3	-0.146941	ALG14	-0.018142	0.000266065	0.0184081	0.990782	0.999784
ENSG00000097021	1	6264269	6394391	-1	p36.31	-0.670176	ACOT7	-0.0630009	0.000255345	0.0632562	0.990857	0.999784
ENSG00000131408	19	50329653	50383388	1	q13.33	0.376666	NR1H2	-0.0644737	0.0241621	0.0886358	0.990993	0.999784
ENSG00000181007	19	36383120	36418644	-1	q13.12	0.60115	ZFP82	-0.026453	0	0.026453	0.991095	0.999784
ENSG00000167635	19	36214602	36238774	1	q13.12	0.354807	ZNF146	-0.0190662	1.08564e-08	0.0190662	0.991399	0.999784
ENSG00000173660	1	46303698	46316776	1	p33	0.350013	UQCRH	-0.0193286	2.90292e-05	0.0193577	0.991664	0.999784
ENSG00000159596	1	45688181	45694436	1	p34.1	0.794684	TMEM69	-0.0261252	0.000133549	0.0262587	0.991978	0.999784
ENSG00000116266	1	108746674	108809523	1	p13.3	-0.119396	STXBP3	-0.0358331	0	0.0358331	0.992136	0.999784
ENSG00000142686	1	35713877	35718894	-1	p34.3	0.694472	C1orf216	-0.0318746	1.88213e-11	0.0318746	0.992751	0.999784
ENSG00000142599	1	8352397	8848921	-1	p36.23	0.0472097	RERE	-0.0398939	4.89092e-07	0.0398944	0.992861	0.999784
ENSG00000157191	1	16440721	16460078	1	p36.13	-0.152511	NECAP2	-0.0301039	0	0.0301039	0.994019	0.999784
ENSG00000197429	1	45694324	45750653	-1	p34.1	1.75928	IPP	-0.03647	0.0132838	0.0497538	0.994065	0.999784
ENSG00000162385	1	53226900	53238518	-1	p32.3	0.00424125	MAGOH	-0.0811013	0.0220451	0.103146	0.994356	0.999784
ENSG00000090013	19	40447765	40465764	-1	q13.2	0.764459	BLVRB	-0.115934	0.0426193	0.158554	0.994594	0.999784
ENSG00000143106	1	109399042	109426448	-1	p13.3	0.494473	PSMA5	-0.0417068	2.83328e-07	0.0417071	0.994634	0.999784
ENSG00000099326	19	58561931	58573575	-1	q13.43	-0.192546	MZF1	-0.0315162	0	0.0315162	0.995144	0.999784
ENSG00000221978	1	1385711	1399335	-1	p36.33	-0.195026	CCNL2	-0.0303607	0.000163803	0.0305245	0.995265	0.999784
ENSG00000117154	1	18107798	18378483	1	p36.13	-0.004429	IGSF21	-0.0484011	2.73781e-05	0.0484285	0.995292	0.999784
ENSG00000131115	19	44207547	44237268	1	q13.31	-0.0499036	ZNF227	-0.0330985	0	0.0330985	0.995775	0.999784
ENSG00000142684	1	26169908	26170873	1	p36.11	-0.875286	ZNF593	-0.0731396	0.000303531	0.0734432	0.995788	0.999784
ENSG00000118162	19	47475150	47484265	-1	q13.32	0.373563	KPTN	-0.0294988	8.89847e-13	0.0294988	0.997271	0.999784
ENSG00000117118	1	17018722	17054032	-1	p36.13	0.186501	SDHB	-0.0394866	0.00226894	0.0417555	0.997377	0.999784
ENSG00000116922	1	37681570	37692249	-1	p34.3	1.5105	C1orf109	-0.0239345	5.55914e-05	0.0239901	0.99742	0.999784
ENSG00000105755	19	43506719	43527230	-1	q13.31	-0.887761	ETHE1	-0.0644961	0.00399677	0.0684929	0.997779	0.999784
ENSG00000134686	1	33323623	33431052	-1	p35.1	0.51949	PHC2	-0.0674921	0.000158584	0.0676507	0.997828	0.999784
ENSG00000117305	1	23801885	23838620	-1	p36.11	0.409425	HMGCL	-0.0665352	0.00154006	0.0680753	0.997835	0.999784
ENSG00000168765	1	109656099	109674836	1	p13.3	-0.398094	GSTM4	-0.0360402	0.000534679	0.0365749	0.998038	0.999784
ENSG00000173614	1	9943428	9985501	1	p36.22	-0.440177	NMNAT1	-0.0799812	0.00163504	0.0816162	0.99804	0.999784
ENSG00000171793	1	40979688	41012565	1	p34.2	0.75123	CTPS1	-0.0508651	0	0.0508651	0.99817	0.999784
ENSG00000265808	1	120150898	120176520	-1	p12	-0.496134	SEC22B	-0.0401089	2.18157e-05	0.0401307	0.998474	0.999784
ENSG00000087074	19	48872421	48876058	1	q13.33	-2.25486	PPP1R15A	-0.122099	0.0648542	0.186953	0.998531	0.999784
ENSG00000077549	1	19338775	19485539	-1	p36.13	-2.10049	CAPZB	-0.0348037	5.27424e-06	0.0348089	0.998573	0.999784
ENSG00000244038	1	20651767	20661544	-1	p36.12	-0.352887	DDOST	-0.0648201	0.00443047	0.0692506	0.998587	0.999784
ENSG00000063241	19	55452985	55462343	-1	q13.42	1.01058	ISOC2	-0.157754	0.0524546	0.210209	0.998616	0.999784
ENSG00000162373	1	48727519	48776969	-1	p33		BEND5	-0.0695362	0.00380713	0.0733433	0.998749	0.999784
ENSG00000083444	1	11934205	11975538	1	p36.22	-0.697466	PLOD1	-0.0749567	0.0395185	0.114475	0.998831	0.999784
ENSG00000105048	19	55132698	55149206	-1	q13.42		TNNT1	-0.0526746	0.00364231	0.0563169	0.99898	0.999784
ENSG00000060688	1	31259568	31296788	-1	p35.2	-0.30489	SNRNP40	-0.0418797	0.00338247	0.0452622	0.999037	0.999784
ENSG00000162433	1	65147549	65232145	1	p31.3	0.137816	AK4	-0.0685048	9.2335e-05	0.0685972	0.999233	0.999784
ENSG00000171425	19	55635459	55645623	1	q13.42	-0.00177762	ZNF581	-0.0960196	0.00125554	0.0972752	0.999331	0.999784
ENSG00000104835	19	38915266	38930763	-1	q13.2	0.698992	SARS2	-0.075289	0.00310866	0.0783977	0.999456	0.999784
ENSG00000142751	1	26876132	26890283	-1	p36.11	-0.37546	GPN2	-0.060313	0	0.060313	0.999528	0.999784
ENSG00000132128	1	46261196	46303608	-1	p33	0.609303	LRRC41	-0.042812	0	0.042812	0.999569	0.999784
ENSG00000142657	1	10398592	10420511	1	p36.22	0.24223	PGD	-0.047042	0.000748487	0.0477905	0.999746	0.999784
ENSG00000197568	1	70354805	70385339	1	p31.1	0.655377	HHLA3	-0.0524857	0.000167963	0.0526536	0.999784	0.999784

## Sheet: MGH53_Impact_1p19q_OnImmune
EnsemblID	Chromosome	Start	End	Strand	Band	log2FC_SP1_vs_SP2	SourceGene	MeanDiff_SP1_Orig_vs_Rand	MeanImpactSP1_Orig	MeanImpactSP1_Rand	PValue	QValue
ENSG00000126709	1	27666064	27672198	-1	p35.3	1.0615	IFI6	0.608293	0.62241	0.014117	2.09232e-07	7.44005e-05
ENSG00000187608	1	1001138	1014540	1	p36.33	4.3448	ISG15	0.950586	1.04075	0.090159	3.44447e-07	7.44005e-05
ENSG00000125740	19	45467995	45475179	1	q13.32	-2.90961	FOSB	0.271887	0.350121	0.0782335	3.38474e-06	0.000487402
ENSG00000186818	19	54643889	54670359	1	q13.42	-5.15619	LILRB4	0.174876	0.208267	0.0333905	1.41716e-05	0.00153054
ENSG00000087086	19	48965309	48966879	1	q13.33	-3.5152	FTL	0.461871	0.484039	0.0221674	2.97888e-05	0.0023775
ENSG00000167642	19	38244035	38292615	1	q13.2	-0.508172	SPINT2	0.149497	0.196628	0.0471313	3.30208e-05	0.0023775
ENSG00000162511	1	30732469	30757774	-1	p35.2	-6.93094	LAPTM5	0.399007	0.570787	0.17178	4.45978e-05	0.00275232
ENSG00000117525	1	94529173	94541759	-1	p21.3	0.210806	F3	0.675797	0.699059	0.0232621	6.4866e-05	0.00350276
ENSG00000167601	19	41219223	41261766	1	q13.2	-4.70935	AXL	0.0303867	0.0354226	0.00503598	0.000824757	0.0395883
ENSG00000090932	19	39498895	39508481	1	q13.2	3.37928	DLL3	0.0419725	0.0629419	0.0209694	0.0029029	0.125405
ENSG00000116455	1	111439890	111449256	-1	p13.2	-0.476029	WDR77	0.44403	0.482061	0.0380313	0.0054334	0.213384
ENSG00000177606	1	58780791	58784047	-1	p32.1	-0.636325	JUN	0.155321	0.160991	0.00567009	0.00775079	0.279028
ENSG00000213281	1	114704469	114716771	-1	p13.2	0.443535	NRAS	0.0300301	0.0719039	0.0418738	0.0120928	0.401852
ENSG00000066136	1	40691648	40771603	1	p34.2	0.393934	NFYC	0.0365273	0.0618477	0.0253204	0.022029	0.679751
ENSG00000142556	19	52012765	52030240	-1	q13.41	-0.907184	ZNF614	3.56728e-07	3.56983e-07	2.55935e-10	0.120451	0.999848
ENSG00000188227	19	37506939	37548762	1	q13.12	-0.0126735	ZNF793	0.0712194	0.0712198	4.28397e-07	0.171262	0.999848
ENSG00000104824	19	38836388	38852347	-1	q13.2	-0.0422186	HNRNPL	0.0852346	0.0852346	0	0.171418	0.999848
ENSG00000196505	1	117863485	117929621	-1	p12	-0.393244	GDAP2	0.0668562	0.0909091	0.0240529	0.171718	0.999848
ENSG00000158161	1	27970344	28088637	-1	p35.3	-0.271683	EYA3	0.0778896	0.0778896	0	0.171718	0.999848
ENSG00000116497	1	32816767	32858875	1	p35.1	-0.0532734	S100PBP	0.00254781	0.00254781	0	0.171718	0.999848
ENSG00000104946	19	49877425	49888750	1	q13.33	-0.164328	TBC1D17	2.32082e-05	2.33522e-05	1.44009e-07	0.171718	0.999848
ENSG00000196263	19	56507850	56530221	1	q13.43	0.232922	ZNF471	2.99941e-06	3.00482e-06	5.40666e-09	0.171718	0.999848
ENSG00000257103	19	34172504	34229515	1	q13.11	0.34616	LSM14A	1.79845e-07	1.79845e-07	0	0.171718	0.999848
ENSG00000176222	19	43872365	43901385	-1	q13.31	0.0779442	ZNF404	4.3563e-08	4.3563e-08	0	0.171718	0.999848
ENSG00000117480	1	46394317	46413848	1	p33	-0.585656	FAAH	8.33445e-09	1.02496e-08	1.91515e-09	0.171718	0.999848
ENSG00000162517	1	31629866	31644896	-1	p35.2	0.314075	PEF1	1.1603e-10	1.1603e-10	0	0.171718	0.999848
ENSG00000162419	1	28668732	28719353	1	p35.3	-0.218052	GMEB1	0.0960081	0.0961538	0.000145782	0.171718	0.999848
ENSG00000083814	19	57719751	57727624	-1	q13.43	0.719587	ZNF671	0.0776828	0.0776831	2.60468e-07	0.171718	0.999848
ENSG00000054116	1	36136570	36156053	-1	p34.3	-0.0715755	TRAPPC3	0.00306844	0.00306845	9.91013e-09	0.171719	0.999848
ENSG00000183726	1	25338317	25362361	1	p36.11	-0.25232	TMEM50A	4.18364e-05	4.18437e-05	7.26029e-09	0.171762	0.999848
ENSG00000171943	1	121184811	121392874	1	p11.2	-3.063	SRGAP2C	0.0907486	0.0909091	0.000160493	0.171765	0.999848
ENSG00000053372	1	19251805	19260128	1	p36.13	0.0262378	MRTO4	3.12481e-05	3.12683e-05	2.01547e-08	0.171775	0.999848
ENSG00000010361	19	49806866	49817376	-1	q13.33	-0.314838	FUZ	0.000176077	0.000176357	2.7998e-07	0.172123	0.999848
ENSG00000167614	19	54415219	54436904	1	q13.42	4.0054	TTYH1	1.73211e-05	1.73547e-05	3.35913e-08	0.172201	0.999848
ENSG00000159658	1	46674659	46719146	-1	p33	-0.468708	EFCAB14	8.82075e-05	8.99938e-05	1.78624e-06	0.17686	0.999848
ENSG00000131116	19	43607224	43619629	-1	q13.31	0.113746	ZNF428	0.0834497	0.0892857	0.00583601	0.188469	0.999848
ENSG00000142669	1	26280086	26281522	1	p36.11	-0.641906	SH3BGRL3	0.0289604	0.0794583	0.0504979	0.19671	0.999848
ENSG00000174842	1	92246402	92298987	-1	p22.1	0.84207	GLMN	0.0758498	0.0869565	0.0111067	0.20778	0.999848
ENSG00000189266	1	23956839	23963462	1	p36.11	-1.03881	PNRC2	0.0785332	0.0917194	0.0131861	0.212196	0.999848
ENSG00000159596	1	45688181	45694436	1	p34.1	0.794684	TMEM69	0.0702369	0.0824081	0.0121712	0.213643	0.999848
ENSG00000197714	19	57280051	57294069	1	q13.43	-0.446824	ZNF460	0.0716879	0.0978408	0.0261529	0.250183	0.999848
ENSG00000089327	19	35154730	35169881	1	q13.12	-2.45445	FXYD5	0.0529653	0.300223	0.247258	0.323702	0.999848
ENSG00000162458	1	15756607	15786594	1	p36.21	-0.307073	FBLIM1	0.0126235	0.0488607	0.0362373	0.39114	0.999848
ENSG00000104805	19	48900312	48923372	1	q13.33	-0.233	NUCB1	0.0206463	0.0909092	0.070263	0.405033	0.999848
ENSG00000122406	1	92832013	92841924	1	p22.1	0.206002	RPL5	-0.00630501	0.0163139	0.0226189	0.599362	0.999848
ENSG00000213366	1	109668022	109709551	1	p13.3	-1.43473	GSTM2	-2.35447e-06	2.89011e-06	5.24459e-06	0.64216	0.999848
ENSG00000116133	1	54849627	54887195	-1	p32.3		DHCR24	-1.5538e-05	1.00423e-05	2.55803e-05	0.700759	0.999848
ENSG00000178904	19	32405543	32485895	1	q13.11	-0.598323	DPY19L3	-0.000171754	9.92774e-05	0.000271031	0.716677	0.999848
ENSG00000105402	19	47487637	47515091	-1	q13.33	0.346303	NAPA	-9.61653e-09	3.23476e-09	1.28513e-08	0.758685	0.999848
ENSG00000179820	19	53864763	53876435	1	q13.42	-2.71004	MYADM	-0.00827333	0.00253227	0.0108056	0.768744	0.999848
ENSG00000116288	1	7954291	7985505	1	p36.23	2.05821	PARK7	-3.08957e-05	7.61558e-06	3.85113e-05	0.769753	0.999848
ENSG00000105290	19	35867899	35879792	1	q13.12	2.41567	APLP1	-0.00688308	0.00128836	0.00817144	0.789038	0.999848
ENSG00000142599	1	8352397	8848921	-1	p36.23	0.0472097	RERE	-0.0199644	0.011494	0.0314585	0.810867	0.999848
ENSG00000105486	19	48115445	48170603	-1	q13.33	0.259984	LIG1	-0.0027309	0.000200186	0.00293108	0.811494	0.999848
ENSG00000085998	1	46188682	46220305	-1	p34.1	0.0792803	POMGNT1	-0.00918485	0.00127087	0.0104557	0.822539	0.999848
ENSG00000063241	19	55452985	55462343	-1	q13.42	1.01058	ISOC2	-0.0814168	0.0749179	0.156335	0.825946	0.999848
ENSG00000132485	1	71063291	71081289	-1	p31.1	-0.0128227	ZRANB2	-0.000131332	8.96651e-07	0.000132229	0.826716	0.999848
ENSG00000134243	1	109309568	109397918	-1	p13.3	-0.489817	SORT1	-1.08511e-07	6.35894e-09	1.1487e-07	0.827899	0.999848
ENSG00000074800	1	8861000	8879190	-1	p36.23	0.0629548	ENO1	-0.0129711	1.69589e-05	0.0129881	0.82797	0.999848
ENSG00000057757	1	23778418	23788232	1	p36.11	-0.531187	PITHD1	-0.0103531	7.87745e-10	0.0103531	0.828282	0.999848
ENSG00000079462	19	42297033	42303546	-1	q13.2	-0.707398	PAFAH1B3	-0.0258075	0	0.0258075	0.828282	0.999848
ENSG00000133226	1	24631716	24673281	1	p36.11	-0.426916	SRRM1	-0.0126582	0	0.0126582	0.828282	0.999848
ENSG00000170889	19	54200809	54249003	1	q13.42	1.11361	RPS9	-0.0123457	0	0.0123457	0.828282	0.999848
ENSG00000124440	19	46297046	46343433	1	q13.32	1.0755	HIF3A	-0.0123457	3.35955e-19	0.0123457	0.828282	0.999848
ENSG00000120942	1	11273206	11296049	1	p36.22	0.455375	UBIAD1	-0.0122061	0	0.0122061	0.828282	0.999848
ENSG00000054523	1	10210805	10381603	1	p36.22	1.33929	KIF1B	-0.0121951	3.56848e-18	0.0121951	0.828282	0.999848
ENSG00000132781	1	45329163	45340893	-1	p34.1	-0.0639709	MUTYH	-0.0114943	0	0.0114943	0.828282	0.999848
ENSG00000132879	1	11654375	11663327	1	p36.22	0.536305	FBXO44	-0.0113809	0	0.0113809	0.828282	0.999848
ENSG00000162521	1	32651142	32686211	1	p35.1	0.87148	RBBP4	-0.011236	0	0.011236	0.828282	0.999848
ENSG00000118454	1	70258999	70354734	-1	p31.1	-0.159919	ANKRD13C	-0.0108578	0	0.0108578	0.828282	0.999848
ENSG00000134644	1	30931506	31065991	-1	p35.2	0.5854	PUM1	-0.0108027	0	0.0108027	0.828282	0.999848
ENSG00000142937	1	44775251	44778779	1	p34.1	0.763487	RPS8	-0.001504	0	0.001504	0.828282	0.999848
ENSG00000126698	1	28199456	28233029	-1	p35.3	0.245622	DNAJC8	-0.00131746	0	0.00131746	0.828282	0.999848
ENSG00000011478	19	45692666	45703989	1	q13.32	-0.291245	QPCTL	-0.000826526	0	0.000826526	0.828282	0.999848
ENSG00000070831	1	22025511	22101360	1	p36.12	-1.31097	CDC42	-0.000311938	0	0.000311938	0.828282	0.999848
ENSG00000137955	1	75786197	75795086	1	p31.1	0.01599	RABGGTB	-0.000139267	0	0.000139267	0.828282	0.999848
ENSG00000117500	1	93149742	93180516	-1	p22.1	-0.466224	TMED5	-0.00012095	0	0.00012095	0.828282	0.999848
ENSG00000116675	1	65248219	65415871	1	p31.3	1.96921	DNAJC6	-0.000110365	0	0.000110365	0.828282	0.999848
ENSG00000132780	1	45583846	45618904	1	p34.1	-0.0256775	NASP	-8.81297e-05	0	8.81297e-05	0.828282	0.999848
ENSG00000004777	19	35774532	35788822	1	q13.12	1.06634	ARHGAP33	-7.76203e-05	0	7.76203e-05	0.828282	0.999848
ENSG00000162642	1	85249953	85259672	-1	p22.3	-0.20225	C1orf52	-6.83914e-05	0	6.83914e-05	0.828282	0.999848
ENSG00000179051	1	17406760	17439677	-1	p36.13	-0.386713	RCC2	-5.04764e-05	0	5.04764e-05	0.828282	0.999848
ENSG00000162599	1	60865259	61462788	1	p31.3	0.94197	NFIA	-4.36971e-05	0	4.36971e-05	0.828282	0.999848
ENSG00000053371	1	19303965	19312146	-1	p36.13	0.331181	AKR7A2	-4.06801e-05	0	4.06801e-05	0.828282	0.999848
ENSG00000213965	19	32691961	32713796	1	q13.11	-0.365017	NUDT19	-2.65936e-05	0	2.65936e-05	0.828282	0.999848
ENSG00000075151	1	20806292	21176888	-1	p36.12	0.133318	EIF4G3	-2.12076e-05	0	2.12076e-05	0.828282	0.999848
ENSG00000108107	19	55385932	55403250	1	q13.42	0.238293	RPL28	-1.98864e-05	0	1.98864e-05	0.828282	0.999848
ENSG00000063322	19	39391303	39400641	1	q13.2	-0.320305	MED29	-1.9673e-05	0	1.9673e-05	0.828282	0.999848
ENSG00000116670	1	11674480	11691650	-1	p36.22	1.64035	MAD2L2	-1.32732e-05	4.97736e-15	1.32732e-05	0.828282	0.999848
ENSG00000160014	19	46601074	46610782	1	q13.32	0.201251	CALM3	-5.03232e-06	0	5.03232e-06	0.828282	0.999848
ENSG00000116809	1	15941869	15976132	-1	p36.13	0.0332503	ZBTB17	-3.79846e-06	0	3.79846e-06	0.828282	0.999848
ENSG00000171603	1	9728926	9823984	-1	p36.22	0.0452458	CLSTN1	-1.56258e-06	0	1.56258e-06	0.828282	0.999848
ENSG00000117000	1	40161387	40240921	1	p34.2	-0.0550742	RLF	-1.40238e-06	0	1.40238e-06	0.828282	0.999848
ENSG00000198799	1	113073198	113132260	1	p13.2	0.045716	LRIG2	-4.14473e-07	0	4.14473e-07	0.828282	0.999848
ENSG00000169504	1	24745382	24844321	1	p36.11	2.59739	CLIC4	-3.50545e-07	0	3.50545e-07	0.828282	0.999848
ENSG00000142864	1	67407810	67430415	-1	p31.3	0.0873891	SERBP1	-2.85788e-07	0	2.85788e-07	0.828282	0.999848
ENSG00000196967	19	37106734	37172741	-1	q13.12	1.12161	ZNF585A	-1.39221e-07	0	1.39221e-07	0.828282	0.999848
ENSG00000125755	19	45815410	45863194	-1	q13.32	-0.176074	SYMPK	-1.22753e-07	0	1.22753e-07	0.828282	0.999848
ENSG00000168710	1	109984765	110023742	1	p13.3	-0.0939458	AHCYL1	-1.11361e-07	0	1.11361e-07	0.828282	0.999848
ENSG00000177301	1	110519837	110631474	-1	p13.3		KCNA2	-1.01322e-07	0	1.01322e-07	0.828282	0.999848
ENSG00000184588	1	65792514	66374579	1	p31.3	1.45596	PDE4B	-1.48975e-08	0	1.48975e-08	0.828282	0.999848
ENSG00000076928	19	41883173	41930150	1	q13.2	-0.809871	ARHGEF1	-5.61922e-09	0	5.61922e-09	0.828282	0.999848
ENSG00000198093	19	51889235	51905040	-1	q13.41	-0.224351	ZNF649	-5.47355e-09	0	5.47355e-09	0.828282	0.999848
ENSG00000143033	1	93079235	93139079	1	p22.1	-0.546632	MTF2	-6.3193e-10	0	6.3193e-10	0.828282	0.999848
ENSG00000188976	1	944203	959309	-1	p36.33	1.11468	NOC2L	-5.71092e-10	0	5.71092e-10	0.828282	0.999848
ENSG00000269858	19	40798996	40808434	1	q13.2	-0.372319	EGLN2	-3.2812e-10	0	3.2812e-10	0.828282	0.999848
ENSG00000120948	1	11012344	11025739	1	p36.22	0.178084	TARDBP	-2.88958e-10	0	2.88958e-10	0.828282	0.999848
ENSG00000160075	1	1541673	1574863	-1	p36.33	0.360632	SSU72	-6.39202e-11	0	6.39202e-11	0.828282	0.999848
ENSG00000011021	1	11806096	11848079	1	p36.22	0.731979	CLCN6	-5.54509e-11	0	5.54509e-11	0.828282	0.999848
ENSG00000256683	19	51964340	51986856	-1	q13.41	-0.462209	ZNF350	-4.79164e-11	0	4.79164e-11	0.828282	0.999848
ENSG00000174574	1	38991276	39006059	1	p34.3	-0.968358	AKIRIN1	-3.88555e-11	0	3.88555e-11	0.828282	0.999848
ENSG00000009307	1	114716913	114758676	-1	p13.2	-0.433616	CSDE1	-3.17406e-11	0	3.17406e-11	0.828282	0.999848
ENSG00000025800	1	32108056	32176563	1	p35.2	-0.251067	KPNA6	-2.04697e-11	0	2.04697e-11	0.828282	0.999848
ENSG00000078369	1	1785285	1891117	-1	p36.33	0.568071	GNB1	-9.96993e-13	0	9.96993e-13	0.828282	0.999848
ENSG00000105197	19	39480412	39493785	1	q13.2	0.940215	TIMM50	-2.75193e-13	0	2.75193e-13	0.828282	0.999848
ENSG00000197841	19	34734155	34745378	1	q13.11	-0.727799	ZNF181	-2.40542e-13	0	2.40542e-13	0.828282	0.999848
ENSG00000189339	1	1659529	1692795	-1	p36.33	0.362567	SLC35E2B	-1.09981e-13	0	1.09981e-13	0.828282	0.999848
ENSG00000178982	19	38619082	38636955	1	q13.2	-0.359387	EIF3K	-0.0108295	0.000365853	0.0111953	0.828282	0.999848
ENSG00000221946	19	35143250	35154302	1	q13.12		FXYD7	-0.000259278	0	0.000259278	0.828282	0.999848
ENSG00000162434	1	64833229	65067754	-1	p31.3	-0.0274703	JAK1	-1.00075e-06	0	1.00075e-06	0.828282	0.999848
ENSG00000160087	1	1253909	1273864	-1	p36.33	0.495205	UBE2J2	-5.86132e-08	0	5.86132e-08	0.828282	0.999848
ENSG00000174348	1	53062052	53085501	1	p32.3		PODN	-5.49763e-09	0	5.49763e-09	0.828282	0.999848
ENSG00000188785	19	57389850	57402992	1	q13.43	0.222101	ZNF548	-1.52714e-09	0	1.52714e-09	0.828282	0.999848
ENSG00000083812	19	58467045	58475436	1	q13.43	0.866356	ZNF324	-3.32071e-09	0	3.32071e-09	0.828282	0.999848
ENSG00000170949	19	53066606	53103436	-1	q13.42	-0.136791	ZNF160	-0.0113636	0	0.0113636	0.828282	0.999848
ENSG00000041988	1	6624866	6635586	1	p36.31	0.532447	THAP3	-5.20385e-08	0	5.20385e-08	0.828282	0.999848
ENSG00000174021	1	84498325	84506581	-1	p22.3	-0.406774	GNG5	-0.0119048	0	0.0119048	0.828282	0.999848
ENSG00000134250	1	119911553	120100779	-1	p12	0.0190557	NOTCH2	-0.0120482	0	0.0120482	0.828282	0.999848
ENSG00000121940	1	108929508	108963457	-1	p13.3	0.372722	CLCC1	-1.32594e-05	1.53495e-11	1.32594e-05	0.828282	0.999848
ENSG00000188060	1	28592200	28595443	1	p35.3	-0.11613	RAB42	-9.24296e-05	0	9.24296e-05	0.828282	0.999848
ENSG00000183431	1	37956975	37990075	-1	p34.3	-0.266905	SF3A3	-0.0108696	0	0.0108696	0.828282	0.999848
ENSG00000189337	1	13892792	15118043	1	p36.21	1.58932	KAZN	-0.0103093	0	0.0103093	0.828282	0.999848
ENSG00000116251	1	6185020	6209389	-1	p36.31	0.924639	RPL22	-0.0128205	0	0.0128205	0.828282	0.999848
ENSG00000162441	1	9922113	9943407	-1	p36.22	-0.211486	LZIC	-1.38617e-05	0	1.38617e-05	0.828282	0.999848
ENSG00000065978	1	42682418	42703805	1	p34.2	-0.0359317	YBX1	-0.00131294	0	0.00131294	0.828282	0.999848
ENSG00000121413	19	58083838	58118427	-1	q13.43	0.787384	ZSCAN18	-0.00442517	0	0.00442517	0.828282	0.999848
ENSG00000142230	19	47113274	47210636	1	q13.32	0.809465	SAE1	-0.000270116	0	0.000270116	0.828282	0.999848
ENSG00000116754	1	70205682	70253052	1	p31.1	0.181459	SRSF11	-0.00520497	2.99675e-10	0.00520497	0.828282	0.999848
ENSG00000179909	19	57697367	57709194	-1	q13.43	2.24076	ZNF154	-1.79499e-06	0	1.79499e-06	0.828282	0.999848
ENSG00000242485	1	1401909	1407293	-1	p36.33	0.444565	MRPL20	-0.0116279	0	0.0116279	0.828282	0.999848
ENSG00000088035	1	63367575	63438553	1	p31.3	-0.71163	ALG6	-0.0083498	0	0.0083498	0.828282	0.999848
ENSG00000158195	1	27404230	27490167	-1	p36.11	-2.39277	WASF2	-0.0116279	0	0.0116279	0.828282	0.999848
ENSG00000066135	1	43650149	43705518	1	p34.2	0.114086	KDM4A	-2.12093e-06	0	2.12093e-06	0.828283	0.999848
ENSG00000162613	1	77944055	77979110	-1	p31.1	0.300236	FUBP1	-0.0131064	0	0.0131064	0.828283	0.999848
ENSG00000221923	19	52369917	52385795	1	q13.41	0.566772	ZNF880	-4.41493e-10	0	4.41493e-10	0.828283	0.999848
ENSG00000162664	1	89995110	90035533	1	p22.2	-0.12528	ZNF326	-0.0136934	0	0.0136934	0.828283	0.999848
ENSG00000142676	1	23691742	23696835	1	p36.11	0.348416	RPL11	-0.000196675	0	0.000196675	0.828284	0.999848
ENSG00000134186	1	108692310	108702928	1	p13.3	-1.12919	PRPF38B	-0.0011493	0	0.0011493	0.828285	0.999848
ENSG00000184007	1	31906421	31944856	-1	p35.2	-0.33037	PTP4A2	-0.0080022	0	0.0080022	0.828287	0.999848
ENSG00000134262	1	113894194	113905201	-1	p13.2	0.596953	AP4B1	-1.67027e-05	0	1.67027e-05	0.828287	0.999848
ENSG00000134748	1	52404602	52420836	1	p32.3	-0.616829	PRPF38A	-0.000128951	2.56478e-10	0.000128951	0.828287	0.999848
ENSG00000162368	1	47333797	47378839	1	p33	-0.159739	CMPK1	-1.14076e-05	0	1.14076e-05	0.828288	0.999848
ENSG00000083838	19	58474017	58481230	1	q13.43	-0.701622	ZNF446	-0.00288314	0	0.00288314	0.828292	0.999848
ENSG00000116560	1	35176378	35193145	-1	p34.3	-0.529543	SFPQ	-0.00757654	0	0.00757654	0.828293	0.999848
ENSG00000175130	1	32333839	32336233	-1	p35.1	2.49597	MARCKSL1	-5.60461e-05	3.66774e-14	5.60461e-05	0.828297	0.999848
ENSG00000171824	1	11066618	11099869	-1	p36.22	-0.0640853	EXOSC10	-3.25896e-05	6.45175e-14	3.25896e-05	0.828298	0.999848
ENSG00000130844	19	53519527	53580269	1	q13.42	-1.99893	ZNF331	-1.81711e-06	0	1.81711e-06	0.828298	0.999848
ENSG00000020129	1	35557473	35567274	1	p34.3	0.549846	NCDN	-0.00155809	2.80167e-06	0.0015609	0.828298	0.999848
ENSG00000196961	19	49766968	49807113	1	q13.33	-0.215633	AP2A1	-5.56558e-06	0	5.56558e-06	0.828302	0.999848
ENSG00000157881	1	2508537	2526597	-1	p36.32	1.38175	PANK4	-0.0116176	0	0.0116176	0.828303	0.999848
ENSG00000126067	1	35599541	35641526	-1	p34.3	0.229767	PSMB2	-3.17138e-09	0	3.17138e-09	0.828305	0.999848
ENSG00000134255	1	111139627	111185104	1	p13.3	-0.708296	CEPT1	-0.0222984	0	0.0222984	0.828308	0.999848
ENSG00000185946	1	103525691	103555239	1	p21.1	-0.25508	RNPC3	-1.42278e-06	0	1.42278e-06	0.828313	0.999848
ENSG00000157916	1	2391775	2405442	1	p36.32	0.676357	RER1	-0.00156855	0	0.00156855	0.828322	0.999848
ENSG00000090621	1	39560816	39576790	-1	p34.3	-0.918956	PABPC4	-0.00209496	0	0.00209496	0.828323	0.999848
ENSG00000066557	1	70144805	70205579	-1	p31.1	-0.296184	LRRC40	-0.00420917	0	0.00420917	0.828325	0.999848
ENSG00000169021	19	29205320	29213151	-1	q12	0.245574	UQCRFS1	-0.000174085	0	0.000174085	0.82833	0.999848
ENSG00000105552	19	48795062	48811029	-1	q13.33	-0.453264	BCAT2	-8.60786e-05	1.23566e-10	8.60787e-05	0.828393	0.999848
ENSG00000104823	19	38815422	38831841	-1	q13.2	0.454443	ECH1	-0.0103995	0	0.0103995	0.828399	0.999848
ENSG00000116663	1	11664200	11674354	1	p36.22	0.0236205	FBXO6	-9.27085e-05	0	9.27085e-05	0.82843	0.999848
ENSG00000105732	19	42068477	42081552	1	q13.2	-0.462014	ZNF574	-0.0221979	0	0.0221979	0.828441	0.999848
ENSG00000160049	1	10456522	10472529	-1	p36.22	0.107345	DFFA	-1.21375e-06	0	1.21375e-06	0.828447	0.999848
ENSG00000198440	19	56397966	56436035	1	q13.43	-0.48586	ZNF583	-0.0117881	0	0.0117881	0.828463	0.999848
ENSG00000084070	1	40344850	40423326	1	p34.2	-1.25775	SMAP2	-0.0122043	1.08332e-08	0.0122043	0.828473	0.999848
ENSG00000116688	1	11980181	12013514	1	p36.22	0.571706	MFN2	-0.00210594	0	0.00210594	0.828524	0.999848
ENSG00000089335	19	34677639	34686397	1	q13.11	-0.273991	ZNF302	-0.0122084	0	0.0122084	0.828558	0.999848
ENSG00000178922	1	43451003	43453989	-1	p34.2	0.206053	HYI	-0.00128903	0	0.00128903	0.82859	0.999848
ENSG00000186020	19	36534774	36605276	-1	q13.12	0.564609	ZNF529	-0.011379	0	0.011379	0.828625	0.999848
ENSG00000171492	1	89821014	89936611	1	p22.2	0.194313	LRRC8D	-0.0121821	0	0.0121821	0.828631	0.999848
ENSG00000131584	1	1292390	1309609	-1	p36.33	0.627558	ACAP3	-0.000174971	0	0.000174971	0.828664	0.999848
ENSG00000169169	19	49690898	49713731	1	q13.33	1.32654	CPT1C	-0.0123993	0	0.0123993	0.828676	0.999848
ENSG00000133265	19	55262223	55280381	-1	q13.42	-0.188371	HSPBP1	-0.0319287	0	0.0319287	0.828691	0.999848
ENSG00000278129	19	58278955	58302791	1	q13.43	-0.330303	ZNF8	-0.0122459	0	0.0122459	0.828941	0.999848
ENSG00000134717	1	52056199	52090716	1	p32.3	0.417359	BTF3L4	-0.0120307	0	0.0120307	0.829002	0.999848
ENSG00000105193	19	39433137	39435949	-1	q13.2	-0.102644	RPS16	-0.0119595	0	0.0119595	0.829039	0.999848
ENSG00000127483	1	20740266	20787323	-1	p36.12	-0.470024	HP1BP3	-0.000365221	0	0.000365221	0.82908	0.999848
ENSG00000126457	19	49675786	49689029	1	q13.33	0.408852	PRMT1	-0.000624644	0	0.000624644	0.829151	0.999848
ENSG00000187902	19	55428740	55442863	-1	q13.42	0.509103	SHISA7	-1.17448e-08	0	1.17448e-08	0.829382	0.999848
ENSG00000105379	19	51345169	51366388	-1	q13.41	0.664889	ETFB	-0.0158681	4.23509e-05	0.0159104	0.829386	0.999848
ENSG00000090686	1	21678298	21783606	-1	p36.12	0.616581	USP48	-2.61701e-08	0	2.61701e-08	0.829389	0.999848
ENSG00000105136	19	57487711	57496097	1	q13.43	-2.22186	ZNF419	-0.0141549	6.47226e-07	0.0141555	0.829547	0.999848
ENSG00000104872	19	49446298	49453497	-1	q13.33	0.340877	PIH1D1	-2.02337e-05	0	2.02337e-05	0.829717	0.999848
ENSG00000131238	1	40071461	40097727	-1	p34.2	-1.09601	PPT1	-6.10479e-05	0	6.10479e-05	0.829775	0.999848
ENSG00000143093	1	110031577	110074641	1	p13.3	0.658921	STRIP1	-8.20782e-07	0	8.20782e-07	0.829839	0.999848
ENSG00000171793	1	40979688	41012565	1	p34.2	0.75123	CTPS1	-0.0121267	0	0.0121267	0.830003	0.999848
ENSG00000131115	19	44207547	44237268	1	q13.31	-0.0499036	ZNF227	-0.0112299	0	0.0112299	0.830074	0.999848
ENSG00000073050	19	43543311	43580473	-1	q13.31	0.538141	XRCC1	-0.0112349	0	0.0112349	0.830111	0.999848
ENSG00000105483	19	48180770	48255946	-1	q13.33	-1.37906	CARD8	-0.0124392	6.79346e-08	0.0124392	0.830196	0.999848
ENSG00000198830	1	26472440	26476642	1	p36.11	0.568081	HMGN2	-0.0240282	9.15015e-09	0.0240283	0.830251	0.999848
ENSG00000117758	1	27773219	27824443	1	p35.3	0.684578	STX12	-0.00996101	0	0.00996101	0.830293	0.999848
ENSG00000043514	1	39838110	39883511	-1	p34.2	-1.16541	TRIT1	-0.0129229	0	0.0129229	0.830497	0.999848
ENSG00000126247	19	36139953	36150353	1	q13.12	-0.946088	CAPNS1	-1.28585e-10	0	1.28585e-10	0.830522	0.999848
ENSG00000116213	1	3630767	3652761	-1	p36.32	-0.218142	WRAP73	-0.00962059	0	0.00962059	0.830668	0.999848
ENSG00000162374	1	50024029	50203772	1	p33	0.752332	ELAVL4	-0.014412	2.3347e-11	0.014412	0.830765	0.999848
ENSG00000090273	1	26900238	26946871	1	p36.11	0.776567	NUDC	-0.00466067	3.88778e-06	0.00466456	0.83079	0.999848
ENSG00000084652	1	32179675	32198285	1	p35.2	-0.0769126	TXLNA	-8.74696e-05	0	8.74696e-05	0.831306	0.999848
ENSG00000105323	19	41262496	41307787	1	q13.2	0.240599	HNRNPUL1	-3.5874e-05	5.39253e-15	3.5874e-05	0.831579	0.999848
ENSG00000142541	19	49487554	49492308	1	q13.33	-0.0138608	RPL13A	-0.0116665	2.53907e-06	0.011669	0.831965	0.999848
ENSG00000117133	1	84479259	84498352	1	p22.3	0.576865	RPF1	-0.00654308	0	0.00654308	0.832116	0.999848
ENSG00000162604	1	61681046	61725423	-1	p31.3	0.385877	TM2D1	-4.52151e-09	0	4.52151e-09	0.83225	0.999848
ENSG00000105404	19	41956681	41959321	-1	q13.2	0.743335	RABAC1	-0.0130012	4.32584e-05	0.0130445	0.832331	0.999848
ENSG00000171606	19	58183029	58213562	1	q13.43	-0.489164	ZNF274	-0.0132526	0	0.0132526	0.832341	0.999848
ENSG00000131236	1	40040233	40072649	1	p34.2	-1.29033	CAP1	-4.59681e-07	0	4.59681e-07	0.83248	0.999848
ENSG00000105223	19	40348456	40380439	1	q13.2	-1.30728	PLD3	-0.0120807	0	0.0120807	0.83248	0.999848
ENSG00000173660	1	46303698	46316776	1	p33	0.350013	UQCRH	-0.00591756	0	0.00591756	0.832743	0.999848
ENSG00000083845	19	58386400	58394806	1	q13.43	0.901581	RPS5	-1.67456e-07	3.06066e-14	1.67456e-07	0.832749	0.999848
ENSG00000011485	19	46347087	46392981	1	q13.32	-0.164351	PPP5C	-2.0628e-11	0	2.0628e-11	0.832816	0.999848
ENSG00000067334	1	93866284	93879918	-1	p22.1	-0.135199	DNTTIP2	-0.0119928	7.67275e-12	0.0119928	0.833066	0.999848
ENSG00000142546	19	49555468	49590262	-1	q13.33	-0.279384	NOSIP	-1.86926e-06	0	1.86926e-06	0.833182	0.999848
ENSG00000105499	19	48047843	48110817	-1	q13.33	-0.697536	PLA2G4C	-0.00037214	0.000171075	0.000543216	0.833801	0.999848
ENSG00000097033	1	86704570	86748184	1	p22.3	-0.136601	SH3GLB1	-0.0109529	0	0.0109529	0.833841	0.999848
ENSG00000067606	1	2050411	2185395	1	p36.33	1.41117	PRKCZ	-0.0139761	3.64908e-05	0.0140126	0.834027	0.999848
ENSG00000132768	1	43970000	43973369	1	p34.1	0.8212	DPH2	-0.0172173	4.62551e-06	0.0172219	0.83437	0.999848
ENSG00000172339	1	94974405	95072951	-1	p21.3	-0.146941	ALG14	-0.00867912	9.4767e-05	0.00877389	0.834605	0.999848
ENSG00000163399	1	116372668	116410261	1	p13.1	0.411273	ATP1A1	-0.0131149	3.74664e-07	0.0131153	0.834779	0.999848
ENSG00000196214	19	52269587	52296046	1	q13.41	0.199273	ZNF766	-0.00705894	0	0.00705894	0.834865	0.999848
ENSG00000198815	1	42176539	42335877	-1	p34.2	-0.33707	FOXJ3	-0.0183567	8.55431e-08	0.0183568	0.834994	0.999848
ENSG00000084073	1	40258236	40294180	1	p34.2	0.580183	ZMPSTE24	-0.0121984	0	0.0121984	0.835199	0.999848
ENSG00000162694	1	100872372	100895179	-1	p21.2	-0.159009	EXTL2	-0.00409687	0	0.00409687	0.835432	0.999848
ENSG00000105447	19	48445841	48457022	1	q13.33	0.181617	GRWD1	-7.68552e-05	0	7.68552e-05	0.836609	0.999848
ENSG00000183207	19	48993562	49015970	1	q13.33	0.526809	RUVBL2	-0.0104461	6.377e-06	0.0104525	0.836871	0.999848
ENSG00000124299	19	33386950	33521791	-1	q13.11	-0.215328	PEPD	-0.000657433	0	0.000657433	0.837102	0.999848
ENSG00000105409	19	41966582	41997497	-1	q13.2	1.96869	ATP1A3	-1.68868e-07	0	1.68868e-07	0.837941	0.999848
ENSG00000105443	19	48469208	48482314	1	q13.33	0.341191	CYTH2	-4.27831e-05	1.91569e-11	4.27831e-05	0.838119	0.999848
ENSG00000167766	19	52594060	52690496	-1	q13.41	0.156736	ZNF83	-0.000153129	0	0.000153129	0.838643	0.999848
ENSG00000104852	19	49085419	49108605	1	q13.33	-0.208772	SNRNP70	-0.000574755	0	0.000574755	0.839624	0.999848
ENSG00000042753	19	46838136	46850846	-1	q13.32	-0.0710515	AP2S1	-0.00286585	0	0.00286585	0.839702	0.999848
ENSG00000171960	1	42658423	42676758	1	p34.2	0.0607744	PPIH	-8.87886e-07	0	8.87886e-07	0.841548	0.999848
ENSG00000130764	1	3778559	3796498	-1	p36.32	0.495378	LRRC47	-0.00229449	0	0.00229449	0.841677	0.999848
ENSG00000116729	1	68098473	68233120	-1	p31.3	0.194717	WLS	-1.26319e-08	0	1.26319e-08	0.84193	0.999848
ENSG00000167615	19	54448887	54462037	1	q13.42	-0.70055	LENG8	-0.01446	6.38469e-05	0.0145239	0.842598	0.999848
ENSG00000178028	1	44213455	44220681	1	p34.1	0.711362	DMAP1	-0.00419344	0	0.00419344	0.84331	0.999848
ENSG00000126088	1	45010950	45015575	1	p34.1	0.0606618	UROD	-2.3571e-05	0	2.3571e-05	0.845006	0.999848
ENSG00000105438	19	48382575	48391551	-1	q13.33	0.0724992	KDELR1	-0.0183239	0.00746356	0.0257875	0.846014	0.999848
ENSG00000196357	19	36182276	36246257	-1	q13.12	-1.73002	ZNF565	-0.0135697	2.04171e-09	0.0135698	0.847108	0.999848
ENSG00000167380	19	44165073	44178381	1	q13.31	-0.153242	ZNF226	-0.00173638	0	0.00173638	0.848187	0.999848
ENSG00000167613	19	54351384	54370558	-1	q13.42	-2.89223	LAIR1	-0.0136325	0.00154588	0.0151784	0.8482	0.999848
ENSG00000116649	1	11054584	11060020	-1	p36.22	0.760098	SRM	-0.0167807	0.000746378	0.017527	0.849473	0.999848
ENSG00000089351	19	34994784	35026471	1	q13.11	0.344225	GRAMD1A	-5.61813e-05	0	5.61813e-05	0.852653	0.999848
ENSG00000126254	19	35629030	35637686	1	q13.12	0.0553273	RBM42	-0.00261211	0.000431906	0.00304402	0.855019	0.999848
ENSG00000079277	1	46557408	46616843	-1	p33	-2.8055	MKNK1	-0.00224292	0.000113491	0.00235641	0.856229	0.999848
ENSG00000134697	1	37566816	37595937	-1	p34.3	0.746099	GNL2	-0.0246614	7.66873e-07	0.0246622	0.858196	0.999848
ENSG00000083828	19	57769655	57819939	1	q13.43	-0.0925176	ZNF586	-0.0107071	9.27027e-07	0.0107081	0.859675	0.999848
ENSG00000186501	1	27322145	27336400	1	p36.11	0.3527	TMEM222	-0.0162508	0	0.0162508	0.861153	0.999848
ENSG00000162378	1	52726453	52827336	1	p32.3	0.180312	ZYG11B	-6.01453e-05	6.00569e-06	6.6151e-05	0.861322	0.999848
ENSG00000009780	1	27725979	27763122	1	p35.3	-0.368228	FAM76A	-1.03041e-06	0	1.03041e-06	0.861936	0.999848
ENSG00000167378	19	43584369	43596135	-1	q13.31	-0.0816279	IRGQ	-0.013821	1.91171e-06	0.0138229	0.863877	0.999848
ENSG00000137996	1	100266207	100292769	1	p21.2	-0.455802	RTCA	-0.0182152	0.00356042	0.0217756	0.864723	0.999848
ENSG00000117118	1	17018722	17054032	-1	p36.13	0.186501	SDHB	-0.0212924	8.19725e-06	0.0213006	0.86587	0.999848
ENSG00000121775	1	32072031	32102866	1	p35.2	-0.913552	TMEM39B	-0.0136804	0	0.0136804	0.866383	0.999848
ENSG00000134202	1	109733932	109741038	-1	p13.3	-0.377029	GSTM3	-5.85041e-06	0	5.85041e-06	0.86911	0.999848
ENSG00000126107	1	45002540	45011324	-1	p34.1	-0.456018	HECTD3	-0.0142274	6.0212e-16	0.0142274	0.869405	0.999848
ENSG00000123091	1	51236273	51273447	1	p32.3	0.118197	RNF11	-0.00151073	0.000617071	0.0021278	0.8698	0.999848
ENSG00000105220	19	34359480	34402413	1	q13.11	-0.173761	GPI	-9.66027e-08	0	9.66027e-08	0.869987	0.999848
ENSG00000122417	1	86346824	86396342	-1	p22.3	-0.36504	ODF2L	-0.0845818	0.1469	0.231481	0.87113	0.999848
ENSG00000117748	1	27891524	27914746	-1	p35.3	0.937378	RPA2	-8.78233e-05	0	8.78233e-05	0.87326	0.999848
ENSG00000142687	1	35433492	35557950	-1	p34.3	0.198802	KIAA0319L	-3.9732e-06	0	3.9732e-06	0.874357	0.999848
ENSG00000198492	1	28736621	28769775	1	p35.3	-0.607628	YTHDF2	-0.0144515	0	0.0144515	0.874616	0.999848
ENSG00000197982	1	37806979	37809454	1	p34.3	0.23818	C1orf122	-0.0247167	0.000176046	0.0248927	0.876273	0.999848
ENSG00000134248	1	110401249	110407942	-1	p13.3	0.251653	LAMTOR5	-0.0133823	5.57091e-07	0.0133829	0.877298	0.999848
ENSG00000160058	1	32365103	32394731	-1	p35.1	0.416665	BSDC1	-0.0144165	0	0.0144165	0.878484	0.999848
ENSG00000076864	1	21596215	21669363	-1	p36.12		RAP1GAP	-3.02404e-06	0	3.02404e-06	0.88179	0.999848
ENSG00000155380	1	112911847	112957013	-1	p13.2	0.551964	SLC16A1	-0.00689675	0.00162953	0.00852628	0.882851	0.999848
ENSG00000168765	1	109656099	109674836	1	p13.3	-0.398094	GSTM4	-0.016857	0.000243939	0.017101	0.8836	0.999848
ENSG00000213024	19	49906825	49929763	-1	q13.33	0.0158601	NUP62	-1.05142e-07	0	1.05142e-07	0.886729	0.999848
ENSG00000265808	1	120150898	120176520	-1	p12	-0.496134	SEC22B	-0.0309806	1.34637e-05	0.030994	0.887938	0.999848
ENSG00000137965	1	78649796	78664078	1	p31.1	-0.930212	IFI44	-0.000185323	0	0.000185323	0.887962	0.999848
ENSG00000116489	1	112619805	112671616	1	p13.2	-1.68511	CAPZA1	-0.00560416	0	0.00560416	0.888358	0.999848
ENSG00000105053	19	49976468	50025946	-1	q13.33	0.577083	VRK3	-0.00025513	0	0.00025513	0.88921	0.999848
ENSG00000116209	1	54026681	54053504	-1	p32.3	-0.049827	TMEM59	-2.5135e-05	0	2.5135e-05	0.889563	0.999848
ENSG00000117395	1	43164175	43270936	-1	p34.2	-0.695518	EBNA1BP2	-0.0171604	3.94421e-08	0.0171604	0.889611	0.999848
ENSG00000116922	1	37681570	37692249	-1	p34.3	1.5105	C1orf109	-0.0165855	6.92547e-08	0.0165855	0.891676	0.999848
ENSG00000167645	19	38303558	38317273	-1	q13.2	-0.0408183	YIF1B	-1.13038e-05	4.79761e-14	1.13038e-05	0.892606	0.999848
ENSG00000175756	1	1373730	1375495	-1	p36.33	0.587327	AURKAIP1	-0.00012853	0	0.00012853	0.894263	0.999848
ENSG00000052723	1	114769479	114780685	-1	p13.2	0.51794	SIKE1	-0.00838077	0	0.00838077	0.894297	0.999848
ENSG00000132128	1	46261196	46303608	-1	p33	0.609303	LRRC41	-0.0278193	0	0.0278193	0.894658	0.999848
ENSG00000116221	1	54184041	54225464	1	p32.3	0.222933	MRPL37	-1.70644e-05	0	1.70644e-05	0.895276	0.999848
ENSG00000058799	1	53851719	53889798	-1	p32.3	-0.0975039	YIPF1	-0.0160752	0.00063068	0.0167059	0.895905	0.999848
ENSG00000204138	1	28369582	28500364	1	p35.3	-0.20725	PHACTR4	-1.77398e-07	0	1.77398e-07	0.896584	0.999848
ENSG00000162572	1	1280436	1292029	1	p36.33	0.624909	SCNN1D	-0.000108711	0	0.000108711	0.898928	0.999848
ENSG00000122481	1	95234210	95247225	1	p21.3	0.101173	RWDD3	-0.0379535	0	0.0379535	0.898997	0.999848
ENSG00000127463	1	19215660	19251527	-1	p36.13	0.0272385	EMC1	-0.0165405	0	0.0165405	0.899597	0.999848
ENSG00000121774	1	32013868	32060850	1	p35.2	0.0611594	KHDRBS1	-0.015518	1.3702e-05	0.0155317	0.899895	0.999848
ENSG00000168653	1	39026318	39034636	1	p34.3	0.302687	NDUFS5	-0.0179348	0.000144972	0.0180798	0.900304	0.999848
ENSG00000087076	19	48813018	48836510	-1	q13.33	-0.4642	HSD17B14	-0.0161064	0	0.0161064	0.900921	0.999848
ENSG00000105270	19	36014660	36033343	-1	q13.12	2.69478	CLIP3	-0.0328683	0	0.0328683	0.902419	0.999848
ENSG00000157191	1	16440721	16460078	1	p36.13	-0.152511	NECAP2	-0.0188663	0	0.0188663	0.902806	0.999848
ENSG00000077254	1	77695987	77759852	-1	p31.1	-0.549593	USP33	-0.0157693	5.91773e-08	0.0157694	0.903769	0.999848
ENSG00000170892	19	54189938	54194536	1	q13.42	0.526583	TSEN34	-6.50292e-05	0	6.50292e-05	0.904273	0.999848
ENSG00000125743	19	45687454	45692569	-1	q13.32	0.759719	SNRPD2	-0.00634641	0	0.00634641	0.904784	0.999848
ENSG00000007923	1	6634168	6701924	-1	p36.31	0.881919	DNAJC11	-0.00696865	4.77649e-08	0.0069687	0.908013	0.999848
ENSG00000130402	19	38647649	38731589	1	q13.2	0.373183	ACTN4	-0.00423549	0	0.00423549	0.90808	0.999848
ENSG00000084623	1	32221928	32231604	1	p35.2	0.284103	EIF3I	-0.0187005	0	0.0187005	0.908332	0.999848
ENSG00000078808	1	1216908	1232067	-1	p36.33	0.0873766	SDF4	-0.0352007	0	0.0352007	0.90925	0.999848
ENSG00000166704	19	57977053	58003349	-1	q13.43	-0.137934	ZNF606	-0.0131547	2.5628e-08	0.0131547	0.90987	0.999848
ENSG00000012061	19	45407334	45478828	-1	q13.32	-0.980904	ERCC1	-3.5694e-06	0	3.5694e-06	0.910139	0.999848
ENSG00000213762	19	57614233	57624724	1	q13.43	-0.393774	ZNF134	-0.0140466	3.96671e-10	0.0140466	0.911529	0.999848
ENSG00000254004	19	36510687	36528271	-1	q13.12	0.567483	ZNF260	-0.00201802	1.11165e-09	0.00201802	0.911559	0.999848
ENSG00000090006	19	40592883	40629818	1	q13.2	-0.0878894	LTBP4	-0.0264522	0	0.0264522	0.911929	0.999848
ENSG00000143126	1	109249539	109275751	1	p13.3	-0.14564	CELSR2	-0.0217935	0.000437148	0.0222306	0.912683	0.999848
ENSG00000251247	19	36850361	36913029	1	q13.12	1.16394	ZNF345	-1.47659e-05	0	1.47659e-05	0.912818	0.999848
ENSG00000197429	1	45694324	45750653	-1	p34.1	1.75928	IPP	-0.017817	2.52462e-05	0.0178423	0.912826	0.999848
ENSG00000104853	19	44954585	44993341	1	q13.32	0.445462	CLPTM1	-0.0205358	2.44938e-07	0.0205361	0.9129	0.999848
ENSG00000205155	19	35745600	35747519	1	q13.12	-0.711539	PSENEN	-0.00966376	5.40453e-05	0.0097178	0.913778	0.999848
ENSG00000142534	19	49496365	49499708	1	q13.33	0.374993	RPS11	-0.0247884	0.000108289	0.0248967	0.914001	0.999848
ENSG00000065135	1	109548615	109600195	1	p13.3	-1.20949	GNAI3	-0.00395554	0	0.00395554	0.914003	0.999848
ENSG00000142686	1	35713877	35718894	-1	p34.3	0.694472	C1orf216	-0.0154007	0	0.0154007	0.914076	0.999848
ENSG00000117054	1	75724347	75787575	1	p31.1	-0.247081	ACADM	-0.0154562	1.6439e-07	0.0154564	0.91414	0.999848
ENSG00000176293	19	58059239	58086310	1	q13.43	2.31485	ZNF135	-6.57545e-07	5.32603e-11	6.57599e-07	0.914543	0.999848
ENSG00000122482	1	90915298	91022272	-1	p22.2	-0.574876	ZNF644	-0.0259888	5.0372e-07	0.0259893	0.915233	0.999848
ENSG00000105254	19	36114289	36125947	1	q13.12	0.338609	TBCB	-5.0514e-06	0	5.0514e-06	0.915375	0.999848
ENSG00000084636	1	31652263	31704319	-1	p35.2		COL16A1	-0.0217873	0	0.0217873	0.915445	0.999848
ENSG00000116353	1	29192657	29230942	-1	p35.3	0.420917	MECR	-0.0231199	5.00062e-11	0.0231199	0.915595	0.999848
ENSG00000163875	1	37492575	37514774	-1	p34.3	-0.0547219	MEAF6	-0.0221829	0	0.0221829	0.915853	0.999848
ENSG00000117632	1	25884181	25906991	-1	p36.11	2.73887	STMN1	-0.0084629	4.73977e-11	0.0084629	0.915932	0.999848
ENSG00000130724	19	58551566	58555105	-1	q13.43	0.372941	CHMP2A	-0.0224833	0	0.0224833	0.916014	0.999848
ENSG00000116752	1	114567557	114581629	-1	p13.2	0.121835	BCAS2	-0.0242148	6.80186e-10	0.0242148	0.916041	0.999848
ENSG00000117569	1	96721665	96823738	1	p21.3	0.142802	PTBP2	-3.07686e-05	0	3.07686e-05	0.916048	0.999848
ENSG00000175206	1	11845709	11848345	-1	p36.22	2.67804	NPPA	-0.0244972	0	0.0244972	0.916073	0.999848
ENSG00000105677	19	35545600	35547526	1	q13.12	0.4106	TMEM147	-0.0236847	0	0.0236847	0.916188	0.999848
ENSG00000203965	1	63523372	63572693	1	p31.3	-0.038062	EFCAB7	-0.0204624	0	0.0204624	0.916842	0.999848
ENSG00000159479	1	43383917	43389808	-1	p34.2	-0.558407	MED8	-0.019108	0	0.019108	0.91753	0.999848
ENSG00000105619	19	54107013	54115675	-1	q13.42	0.471702	TFPT	-0.0217601	0	0.0217601	0.919638	0.999848
ENSG00000117682	1	26432282	26471306	1	p36.11	0.0792175	DHDDS	-0.0173559	1.34619e-06	0.0173573	0.925411	0.999848
ENSG00000087088	19	48954815	48961798	1	q13.33	0.373793	BAX	-0.0217427	0.000130003	0.0218727	0.925951	0.999848
ENSG00000176261	1	32600172	32650903	-1	p35.1	0.0405541	ZBTB8OS	-0.00311189	0	0.00311189	0.927012	0.999848
ENSG00000104960	19	49850735	49860744	1	q13.33	0.179422	PTOV1	-0.0513859	0	0.0513859	0.928191	0.999848
ENSG00000167747	19	50797704	50804929	-1	q13.33	0.312144	C19orf48	-0.026918	1.82305e-08	0.026918	0.928295	0.999848
ENSG00000130726	19	58544064	58550722	1	q13.43	-0.0998802	TRIM28	-0.027122	0.0041863	0.0313083	0.928503	0.999848
ENSG00000128016	19	39406847	39409412	1	q13.2	-5.18344	ZFP36	-0.0436145	0.0190331	0.0626476	0.930256	0.999848
ENSG00000167635	19	36214602	36238774	1	q13.12	0.354807	ZNF146	-0.0152589	0	0.0152589	0.931352	0.999848
ENSG00000117640	1	25818640	25832942	1	p36.11	0.237181	MTFR1L	-0.0291935	1.42109e-05	0.0292077	0.932129	0.999848
ENSG00000070785	1	44850522	44986722	-1	p34.1	0.722903	EIF2B3	-0.0250455	0	0.0250455	0.932265	0.999848
ENSG00000116350	1	29147743	29181900	-1	p35.3	0.0480468	SRSF4	-1.29424e-10	0	1.29424e-10	0.933856	0.999848
ENSG00000126267	19	35648323	35658782	1	q13.12	0.245093	COX6B1	-0.0283208	7.45621e-07	0.0283216	0.935257	0.999848
ENSG00000085433	1	108970214	109042113	-1	p13.3	-0.285002	WDR47	-0.0476021	4.85946e-10	0.0476021	0.935583	0.999848
ENSG00000105258	19	36113709	36115213	-1	q13.12	1.26128	POLR2I	-0.0260902	0	0.0260902	0.938737	0.999848
ENSG00000099341	19	38374536	38383824	1	q13.2	0.642669	PSMD8	-0.0357829	0	0.0357829	0.940887	0.999848
ENSG00000105618	19	54115410	54131719	1	q13.42	0.387347	PRPF31	-0.0367434	0	0.0367434	0.941585	0.999848
ENSG00000126261	19	34428352	34471251	1	q13.11	-0.103108	UBA2	-0.0217105	6.23708e-14	0.0217105	0.941608	0.999848
ENSG00000197019	19	40421589	40425992	-1	q13.2	-1.45341	SERTAD1	-0.0403235	0.00267443	0.0429979	0.944901	0.999848
ENSG00000160050	1	32200386	32205387	1	p35.2	3.28696	CCDC28B	-0.0593994	2.33043e-09	0.0593994	0.945076	0.999848
ENSG00000077312	19	40750637	40765389	1	q13.2	0.123378	SNRPA	-0.02566	0.000123551	0.0257835	0.946455	0.999848
ENSG00000077348	19	41386374	41397359	-1	q13.2	0.690426	EXOSC5	-0.0249675	0.000180933	0.0251484	0.946771	0.999848
ENSG00000116171	1	52927276	53051698	1	p32.3	0.0036725	SCP2	-0.0282744	0	0.0282744	0.947666	0.999848
ENSG00000055070	1	16352575	16398145	1	p36.13	0.240723	SZRD1	-0.0410893	0	0.0410893	0.948322	0.999848
ENSG00000180098	1	28553085	28578545	1	p35.3	-0.390004	TRNAU1AP	-0.0287545	0	0.0287545	0.948525	0.999848
ENSG00000011009	1	23791145	23795539	1	p36.11	0.289132	LYPLA2	-0.0558551	0.000351334	0.0562064	0.949894	0.999848
ENSG00000117528	1	94418389	94518666	1	p21.3	0.316549	ABCD3	-0.0102595	0	0.0102595	0.949895	0.999848
ENSG00000116266	1	108746674	108809523	1	p13.3	-0.119396	STXBP3	-0.0192807	0	0.0192807	0.950746	0.999848
ENSG00000013275	19	39971165	39981764	1	q13.2	-0.226517	PSMC4	-0.0334656	0	0.0334656	0.951187	0.999848
ENSG00000116691	1	12019466	12032045	1	p36.22	-0.30675	MIIP	-0.0703855	0	0.0703855	0.951286	0.999848
ENSG00000153904	1	85318481	85578363	-1	p22.3		DDAH1	-0.0487523	0	0.0487523	0.951469	0.999848
ENSG00000121931	1	110947190	110963965	-1	p13.3	-0.112815	LRIF1	-0.0411664	0	0.0411664	0.951926	0.999848
ENSG00000117614	1	25222276	25232502	-1	p36.11	-0.221473	SYF2	-0.0225134	5.42629e-12	0.0225134	0.952847	0.999848
ENSG00000125944	1	23303771	23344336	-1	p36.12	0.325997	HNRNPR	-0.027708	0	0.027708	0.95389	0.999848
ENSG00000204859	1	6579994	6589280	1	p36.31	0.34708	ZBTB48	-0.033878	0	0.033878	0.954175	0.999848
ENSG00000079739	1	63593411	63660245	1	p31.3	1.62101	PGM1	-0.0272311	6.4689e-06	0.0272375	0.954271	0.999848
ENSG00000120656	1	28589323	28643085	-1	p35.3	0.33546	TAF12	-0.0593504	0.000104402	0.0594548	0.954737	0.999848
ENSG00000248098	19	41397808	41425002	1	q13.2	0.897054	BCKDHA	-0.0289989	0	0.0289989	0.954972	0.999848
ENSG00000117543	1	100989623	101026088	-1	p21.2	-0.313793	DPH5	-0.0309122	0	0.0309122	0.956548	0.999848
ENSG00000004455	1	33007940	33080996	-1	p35.1	-0.0479476	AK2	-0.0294781	0	0.0294781	0.956777	0.999848
ENSG00000173212	1	116111755	116135240	1	p13.1	-0.258051	MAB21L3	-0.0334621	0	0.0334621	0.958755	0.999848
ENSG00000171735	1	6785454	7769706	1	p36.31	0.216078	CAMTA1	-0.0338696	0	0.0338696	0.959792	0.999848
ENSG00000099326	19	58561931	58573575	-1	q13.43	-0.192546	MZF1	-0.040526	0	0.040526	0.959944	0.999848
ENSG00000155366	1	112701127	112707434	-1	p13.2	0.699931	RHOC	-0.018612	0.000948862	0.0195609	0.959967	0.999848
ENSG00000117410	1	43974487	43978295	1	p34.1	-0.57663	ATP6V0B	-0.0259984	6.6399e-06	0.0260051	0.962605	0.999848
ENSG00000143106	1	109399042	109426448	-1	p13.3	0.494473	PSMA5	-0.0504184	6.2049e-13	0.0504184	0.963278	0.999848
ENSG00000221978	1	1385711	1399335	-1	p36.33	-0.195026	CCNL2	-0.0392644	0.000400286	0.0396647	0.964971	0.999848
ENSG00000090432	1	20499448	20508151	-1	p36.12	0.533556	MUL1	-0.0351624	0	0.0351624	0.967564	0.999848
ENSG00000142751	1	26876132	26890283	-1	p36.11	-0.37546	GPN2	-0.0634587	0.00734422	0.0708029	0.967749	0.999848
ENSG00000143079	1	112396214	112463456	1	p13.2	-1.0326	CTTNBP2NL	-0.0454429	0.0192897	0.0647326	0.968412	0.999848
ENSG00000142684	1	26169908	26170873	1	p36.11	-0.875286	ZNF593	-0.0516276	0.0159213	0.0675489	0.968617	0.999848
ENSG00000142657	1	10398592	10420511	1	p36.22	0.24223	PGD	-0.0523582	3.72161e-06	0.0523619	0.969833	0.999848
ENSG00000104870	19	49506816	49526428	1	q13.33	-2.80932	FCGRT	-0.0332322	1.58672e-08	0.0332322	0.969946	0.999848
ENSG00000167554	19	52336243	52367778	1	q13.41	2.7566	ZNF610	-0.0365959	0	0.0365959	0.970476	0.999848
ENSG00000162627	1	98661701	98760500	1	p21.3	-0.810398	SNX7	-0.160002	0.016342	0.176344	0.970538	0.999848
ENSG00000181007	19	36383120	36418644	-1	q13.12	0.60115	ZFP82	-0.0384509	0	0.0384509	0.970697	0.999848
ENSG00000162607	1	62436297	62451804	1	p31.3	0.623956	USP1	-0.0519632	7.66397e-11	0.0519632	0.9709	0.999848
ENSG00000117862	1	52020131	52055191	-1	p32.3	-0.498119	TXNDC12	-0.0363903	0.000492018	0.0368823	0.971409	0.999848
ENSG00000118162	19	47475150	47484265	-1	q13.32	0.373563	KPTN	-0.0479929	0	0.0479929	0.975695	0.999848
ENSG00000121417	19	57630395	57644041	1	q13.43	-0.318212	ZNF211	-0.043946	1.2378e-07	0.0439461	0.975894	0.999848
ENSG00000213625	1	65420587	65436007	1	p31.3	-0.336659	LEPROT	-0.0409265	2.26437e-07	0.0409267	0.977302	0.999848
ENSG00000162616	1	77979175	78017964	1	p31.1	-0.464707	DNAJB4	-0.0410537	0.0013344	0.0423881	0.977644	0.999848
ENSG00000198890	1	107056674	107067636	1	p13.3	0.537212	PRMT6	-0.04372	3.7962e-05	0.043758	0.978861	0.999848
ENSG00000179163	1	23845077	23868294	-1	p36.11	-0.345787	FUCA1	-0.0619015	0.0446638	0.106565	0.978897	0.999848
ENSG00000197568	1	70354805	70385339	1	p31.1	0.655377	HHLA3	-0.0337967	9.42832e-05	0.033891	0.979606	0.999848
ENSG00000130748	19	47045909	47048624	-1	q13.32	0.649241	TMEM160	-0.0243403	0	0.0243403	0.980106	0.999848
ENSG00000060688	1	31259568	31296788	-1	p35.2	-0.30489	SNRNP40	-0.0624878	0.00980915	0.0722969	0.981599	0.999848
ENSG00000105755	19	43506719	43527230	-1	q13.31	-0.887761	ETHE1	-0.0849721	0.00988889	0.094861	0.982762	0.999848
ENSG00000065183	1	117929720	117966543	1	p12	0.643405	WDR3	-0.034346	2.72042e-12	0.034346	0.982793	0.999848
ENSG00000117505	1	93345907	93369493	1	p22.1	-0.805661	DR1	-0.0541216	1.00599e-06	0.0541226	0.983327	0.999848
ENSG00000162373	1	48727519	48776969	-1	p33		BEND5	-0.0641896	0.000274711	0.0644643	0.983896	0.999848
ENSG00000153885	19	33795933	33815763	1	q13.11		KCTD15	-0.0428572	0	0.0428572	0.984118	0.999848
ENSG00000244038	1	20651767	20661544	-1	p36.12	-0.352887	DDOST	-0.0831472	0.00394757	0.0870947	0.984392	0.999848
ENSG00000128626	19	38930548	38933162	1	q13.2	0.151124	MRPS12	-0.0845325	0.00827163	0.0928041	0.984689	0.999848
ENSG00000121766	1	31296982	31364953	1	p35.2	0.364995	ZCCHC17	-0.0557564	1.55563e-05	0.0557719	0.985117	0.999848
ENSG00000117154	1	18107798	18378483	1	p36.13	-0.004429	IGSF21	-0.0492126	7.25514e-12	0.0492126	0.986646	0.999848
ENSG00000087074	19	48872421	48876058	1	q13.33	-2.25486	PPP1R15A	-0.11659	0.0515569	0.168147	0.986811	0.999848
ENSG00000162512	1	30869466	30908758	-1	p35.2	0.777767	SDC3	-0.0512168	0.000150846	0.0513676	0.986909	0.999848
ENSG00000130766	1	28259518	28282491	1	p35.3	0.662253	SESN2	-0.0971324	0.00336729	0.1005	0.987005	0.999848
ENSG00000156171	1	111117333	111140216	-1	p13.3	-0.698994	DRAM2	-0.0508414	0	0.0508414	0.987315	0.999848
ENSG00000105048	19	55132698	55149206	-1	q13.42		TNNT1	-0.0602398	0.00225308	0.0624929	0.988996	0.999848
ENSG00000077549	1	19338775	19485539	-1	p36.13	-2.10049	CAPZB	-0.0676842	0	0.0676842	0.989185	0.999848
ENSG00000130203	19	44905791	44909393	1	q13.32	-0.547494	APOE	-0.0824669	0.00380538	0.0862723	0.989378	0.999848
ENSG00000131408	19	50329653	50383388	1	q13.33	0.376666	NR1H2	-0.0848742	0	0.0848742	0.990598	0.999848
ENSG00000162433	1	65147549	65232145	1	p31.3	0.137816	AK4	-0.0511843	7.06438e-08	0.0511844	0.991232	0.999848
ENSG00000097021	1	6264269	6394391	-1	p36.31	-0.670176	ACOT7	-0.093442	0.000388833	0.0938309	0.991896	0.999848
ENSG00000117408	1	43946950	43968022	1	p34.1	0.0884581	IPO13	-0.060951	5.16207e-11	0.060951	0.992246	0.999848
ENSG00000171425	19	55635459	55645623	1	q13.42	-0.00177762	ZNF581	-0.0525138	2.2477e-13	0.0525138	0.992515	0.999848
ENSG00000090013	19	40447765	40465764	-1	q13.2	0.764459	BLVRB	-0.111466	0.00484631	0.116312	0.993522	0.999848
ENSG00000162385	1	53226900	53238518	-1	p32.3	0.00424125	MAGOH	-0.118655	0.00137457	0.120029	0.993722	0.999848
ENSG00000173614	1	9943428	9985501	1	p36.22	-0.440177	NMNAT1	-0.0613851	6.80045e-05	0.0614531	0.99401	0.999848
ENSG00000049245	1	7771296	7781432	1	p36.23	-0.0962591	VAMP3	-0.0677835	0.000334837	0.0681183	0.994013	0.999848
ENSG00000134686	1	33323623	33431052	-1	p35.1	0.51949	PHC2	-0.0541524	1.92753e-06	0.0541544	0.995087	0.999848
ENSG00000170906	19	54102728	54109257	1	q13.42	0.366931	NDUFA3	-0.0627121	0	0.0627121	0.995843	0.999848
ENSG00000215717	1	109090764	109096934	1	p13.3	0.248345	TMEM167B	-0.0547556	0	0.0547556	0.996293	0.999848
ENSG00000117305	1	23801885	23838620	-1	p36.11	0.409425	HMGCL	-0.151092	0.000864486	0.151956	0.998572	0.999848
ENSG00000083444	1	11934205	11975538	1	p36.22	-0.697466	PLOD1	-0.147014	2.32938e-05	0.147038	0.999058	0.999848
ENSG00000007255	19	45162928	45178237	-1	q13.32	0.825711	TRAPPC6A	-0.0934706	1.04013e-05	0.093481	0.999248	0.999848
ENSG00000104835	19	38915266	38930763	-1	q13.2	0.698992	SARS2	-0.1069	0.00894495	0.115845	0.999571	0.999848
ENSG00000117318	1	23557926	23559501	-1	p36.12	0.642634	ID3	-0.145487	1.07308e-08	0.145487	0.999848	0.999848

## Sheet: MGH54_Impact_1p19q_OnSignaling
EnsemblID	Chromosome	Start	End	Strand	Band	log2FC_SP1_vs_SP2	SourceGene	MeanDiff_SP1_Orig_vs_Rand	MeanImpactSP1_Orig	MeanImpactSP1_Rand	PValue	QValue
ENSG00000116691	1	12019466	12032045	1	p36.22	-0.611249	MIIP	0.255491	0.273433	0.0179418	6.24588e-13	2.68573e-10
ENSG00000198890	1	107056674	107067636	1	p13.3	1.34516	PRMT6	0.235414	0.25646	0.0210454	3.59308e-12	7.72512e-10
ENSG00000079739	1	63593411	63660245	1	p31.3	1.00729	PGM1	0.185774	0.216144	0.0303707	7.16482e-09	1.02696e-06
ENSG00000125944	1	23303771	23344336	-1	p36.12	0.682668	HNRNPR	0.206937	0.240411	0.0334744	1.81601e-08	1.95221e-06
ENSG00000087086	19	48965309	48966879	1	q13.33	-4.51102	FTL	0.116664	0.133665	0.017001	5.28289e-08	4.54329e-06
ENSG00000117525	1	94529173	94541759	-1	p21.3	0.711532	F3	0.184754	0.227163	0.0424088	5.89955e-07	4.22801e-05
ENSG00000143126	1	109249539	109275751	1	p13.3	1.12676	CELSR2	0.358912	0.406846	0.0479343	2.00046e-06	0.000122885
ENSG00000117318	1	23557926	23559501	-1	p36.12		ID3	0.312895	0.387379	0.0744842	3.45075e-06	0.000185478
ENSG00000043514	1	39838110	39883511	-1	p34.2	0.676442	TRIT1	0.234614	0.255434	0.0208204	5.75826e-06	0.000275117
ENSG00000156171	1	111117333	111140216	-1	p13.3	0.127192	DRAM2	0.202143	0.231003	0.0288603	3.00858e-05	0.00129369
ENSG00000054116	1	36136570	36156053	-1	p34.3	0.3734	TRAPPC3	0.332075	0.391226	0.0591513	8.4392e-05	0.00329896
ENSG00000169504	1	24745382	24844321	1	p36.11	2.62215	CLIC4	0.173898	0.218821	0.0449228	0.000180929	0.00648329
ENSG00000176261	1	32600172	32650903	-1	p35.1	-0.834709	ZBTB8OS	0.160603	0.198973	0.0383702	0.000215243	0.00711958
ENSG00000090932	19	39498895	39508481	1	q13.2	4.81662	DLL3	0.0470974	0.0725749	0.0254775	0.00045288	0.0139099
ENSG00000117410	1	43974487	43978295	1	p34.1	-0.765607	ATP6V0B	0.0576541	0.096304	0.0386499	0.000986547	0.028281
ENSG00000198830	1	26472440	26476642	1	p36.11	0.00298825	HMGN2	0.15947	0.193989	0.0345189	0.0017222	0.0459383
ENSG00000162616	1	77979175	78017964	1	p31.1	0.199505	DNAJB4	0.130641	0.174438	0.0437964	0.00183105	0.0459383
ENSG00000197982	1	37806979	37809454	1	p34.3	-0.568214	C1orf122	0.130243	0.18091	0.0506675	0.001923	0.0459383
ENSG00000179163	1	23845077	23868294	-1	p36.11	-1.11354	FUCA1	0.0929411	0.209978	0.117037	0.00281046	0.0636052
ENSG00000155366	1	112701127	112707434	-1	p13.2	0.108761	RHOC	0.070853	0.213654	0.142801	0.00322761	0.0693936
ENSG00000105486	19	48115445	48170603	-1	q13.33	-0.0125904	LIG1	0.173578	0.234089	0.0605113	0.00902091	0.184714
ENSG00000084070	1	40344850	40423326	1	p34.2	-1.28544	SMAP2	0.127298	0.135452	0.00815391	0.0110028	0.215055
ENSG00000012061	19	45407334	45478828	-1	q13.32	-1.2236	ERCC1	0.136636	0.145938	0.00930209	0.0138	0.247808
ENSG00000105499	19	48047843	48110817	-1	q13.33	-0.871739	PLA2G4C	0.0140905	0.0266303	0.0125398	0.0138311	0.247808
ENSG00000077348	19	41386374	41397359	-1	q13.2	-0.552591	EXOSC5	0.0935322	0.159655	0.0661224	0.0171464	0.294918
ENSG00000189266	1	23956839	23963462	1	p36.11	-0.617234	PNRC2	0.109407	0.120312	0.0109042	0.0186089	0.307762
ENSG00000162607	1	62436297	62451804	1	p31.3	0.762333	USP1	0.10586	0.118164	0.012304	0.021342	0.339891
ENSG00000143079	1	112396214	112463456	1	p13.2	-0.749835	CTTNBP2NL	0.0759111	0.103166	0.027255	0.0314299	0.482674
ENSG00000125740	19	45467995	45475179	1	q13.32	-1.84287	FOSB	0.0318975	0.160359	0.128462	0.0346179	0.497177
ENSG00000042753	19	46838136	46850846	-1	q13.32	-0.535361	AP2S1	0.0182763	0.0313603	0.013084	0.0346868	0.497177
ENSG00000132780	1	45583846	45618904	1	p34.1	0.947671	NASP	0.0657443	0.0678054	0.00206116	0.0443983	0.615848
ENSG00000117632	1	25884181	25906991	-1	p36.11	2.94324	STMN1	0.0849646	0.112984	0.0280194	0.0493553	0.663212
ENSG00000065183	1	117929720	117966543	1	p12	0.917781	WDR3	0.0896221	0.115408	0.0257861	0.0545909	0.711336
ENSG00000090621	1	39560816	39576790	-1	p34.3	-0.659949	PABPC4	0.0782697	0.0908508	0.0125811	0.0599433	0.758107
ENSG00000177606	1	58780791	58784047	-1	p32.1	-0.258978	JUN	0.0475573	0.101099	0.0535413	0.0641446	0.788062
ENSG00000104805	19	48900312	48923372	1	q13.33	-0.130284	NUCB1	0.0737132	0.104658	0.0309446	0.0722399	0.862865
ENSG00000121766	1	31296982	31364953	1	p35.2	0.777829	ZCCHC17	0.0562889	0.0671744	0.0108855	0.0760221	0.8835
ENSG00000142230	19	47113274	47210636	1	q13.32	0.0109055	SAE1	0.0571359	0.0579636	0.000827716	0.0868124	0.982351
ENSG00000090006	19	40592883	40629818	1	q13.2	0.0939668	LTBP4	0.0173982	0.0333111	0.015913	0.092786	0.999996
ENSG00000085998	1	46188682	46220305	-1	p34.1	-2.69444	POMGNT1	0.0100833	0.0309405	0.0208571	0.118286	0.999996
ENSG00000167615	19	54448887	54462037	1	q13.42	-0.357461	LENG8	0.0459475	0.0576653	0.0117178	0.119512	0.999996
ENSG00000099341	19	38374536	38383824	1	q13.2	0.812654	PSMD8	0.0484491	0.0587173	0.0102681	0.122201	0.999996
ENSG00000117543	1	100989623	101026088	-1	p21.2	2.43678	DPH5	0.0351553	0.0519148	0.0167595	0.146751	0.999996
ENSG00000116497	1	32816767	32858875	1	p35.1	-0.267356	S100PBP	0.0422731	0.0574341	0.015161	0.149377	0.999996
ENSG00000159596	1	45688181	45694436	1	p34.1	0.61283	TMEM69	0.0246628	0.0429863	0.0183234	0.152622	0.999996
ENSG00000116478	1	32292083	32333635	1	p35.2	-1.36195	HDAC1	0.0301703	0.0301754	5.04234e-06	0.171255	0.999996
ENSG00000117682	1	26432282	26471306	1	p36.11	0.257077	DHDDS	0.0301205	0.0301205	1.90881e-09	0.171718	0.999996
ENSG00000142864	1	67407810	67430415	-1	p31.3	-0.00447301	SERBP1	0.0285734	0.0292398	0.000666339	0.171718	0.999996
ENSG00000167613	19	54351384	54370558	-1	q13.42	-2.4253	LAIR1	0.00785216	0.0078528	6.48142e-07	0.171718	0.999996
ENSG00000084636	1	31652263	31704319	-1	p35.2		COL16A1	5.25335e-05	5.25528e-05	1.92151e-08	0.171718	0.999996
ENSG00000089351	19	34994784	35026471	1	q13.11	-1.12902	GRAMD1A	8.90087e-06	8.90204e-06	1.17454e-09	0.171718	0.999996
ENSG00000084652	1	32179675	32198285	1	p35.2	0.0532222	TXLNA	4.23358e-06	1.04124e-05	6.17883e-06	0.171718	0.999996
ENSG00000142556	19	52012765	52030240	-1	q13.41	2.43264	ZNF614	3.65963e-06	3.66137e-06	1.74401e-09	0.171718	0.999996
ENSG00000158195	1	27404230	27490167	-1	p36.11	-1.87915	WASF2	0.0294116	0.0294122	6.34028e-07	0.17172	0.999996
ENSG00000174574	1	38991276	39006059	1	p34.3	-0.584115	AKIRIN1	6.8656e-07	6.87542e-07	9.82258e-10	0.172082	0.999996
ENSG00000083812	19	58467045	58475436	1	q13.43	2.71531	ZNF324	0.0287554	0.0308366	0.00208124	0.173687	0.999996
ENSG00000163875	1	37492575	37514774	-1	p34.3	0.590351	MEAF6	0.028517	0.0288278	0.000310791	0.174488	0.999996
ENSG00000117614	1	25222276	25232502	-1	p36.11	0.946091	SYF2	0.00367692	0.00511057	0.00143364	0.187118	0.999996
ENSG00000142541	19	49487554	49492308	1	q13.33	-0.327526	RPL13A	0.0238423	0.0292398	0.00539746	0.189955	0.999996
ENSG00000203965	1	63523372	63572693	1	p31.3	2.20396	EFCAB7	0.029647	0.0716695	0.0420225	0.195821	0.999996
ENSG00000130844	19	53519527	53580269	1	q13.42	-1.20722	ZNF331	0.0255803	0.0294119	0.00383159	0.208555	0.999996
ENSG00000105483	19	48180770	48255946	-1	q13.33	-0.478297	CARD8	0.0229746	0.0305965	0.00762188	0.212888	0.999996
ENSG00000178922	1	43451003	43453989	-1	p34.2	0.122114	HYI	0.0228657	0.0277121	0.00484639	0.219788	0.999996
ENSG00000167380	19	44165073	44178381	1	q13.31	0.683366	ZNF226	0.0242224	0.0309552	0.00673286	0.221814	0.999996
ENSG00000198799	1	113073198	113132260	1	p13.2	0.660692	LRIG2	0.0252469	0.0307354	0.00548848	0.222291	0.999996
ENSG00000105136	19	57487711	57496097	1	q13.43	2.8508	ZNF419	0.020803	0.0288198	0.00801688	0.253887	0.999996
ENSG00000057757	1	23778418	23788232	1	p36.11	0.0736042	PITHD1	0.0187561	0.0281966	0.00944056	0.270291	0.999996
ENSG00000197019	19	40421589	40425992	-1	q13.2	-1.4664	SERTAD1	0.0355585	0.146573	0.111014	0.272989	0.999996
ENSG00000130766	1	28259518	28282491	1	p35.3	-0.279714	SESN2	0.0213969	0.160142	0.138745	0.290029	0.999996
ENSG00000105438	19	48382575	48391551	-1	q13.33	-0.272737	KDELR1	0.0141532	0.0289013	0.014748	0.29935	0.999996
ENSG00000117528	1	94418389	94518666	1	p21.3	0.733055	ABCD3	0.0143817	0.0274595	0.0130778	0.31937	0.999996
ENSG00000126709	1	27666064	27672198	-1	p35.3	0.577736	IFI6	0.00602591	0.0318103	0.0257844	0.328702	0.999996
ENSG00000116663	1	11664200	11674354	1	p36.22	0.283645	FBXO6	0.01021	0.030303	0.020093	0.359885	0.999996
ENSG00000132128	1	46261196	46303608	-1	p33	-0.26684	LRRC41	0.00954678	0.03125	0.0217032	0.394522	0.999996
ENSG00000055070	1	16352575	16398145	1	p36.13	0.130309	SZRD1	0.00675875	0.0287315	0.0219728	0.41955	0.999996
ENSG00000162378	1	52726453	52827336	1	p32.3	0.479752	ZYG11B	0.00366424	0.0489966	0.0453323	0.450821	0.999996
ENSG00000173212	1	116111755	116135240	1	p13.1	0.647873	MAB21L3	0.00294137	0.0535674	0.0506261	0.460432	0.999996
ENSG00000105619	19	54107013	54115675	-1	q13.42	0.660836	TFPT	0.00115934	0.0392512	0.0380919	0.464011	0.999996
ENSG00000142534	19	49496365	49499708	1	q13.33	-0.601788	RPS11	-0.000276317	0.0165086	0.0167849	0.506363	0.999996
ENSG00000134243	1	109309568	109397918	-1	p13.3	0.79665	SORT1	-0.000800659	0.00300908	0.00380974	0.567661	0.999996
ENSG00000073050	19	43543311	43580473	-1	q13.31	-1.35928	XRCC1	-0.00171539	0.0235763	0.0252916	0.568962	0.999996
ENSG00000142546	19	49555468	49590262	-1	q13.33	0.0736479	NOSIP	-0.000694208	0.00284408	0.00353829	0.599198	0.999996
ENSG00000116288	1	7954291	7985505	1	p36.23	1.17033	PARK7	-0.00132655	0.00854913	0.00987568	0.60043	0.999996
ENSG00000067606	1	2050411	2185395	1	p36.33		PRKCZ	-0.0037973	0.029638	0.0334354	0.610774	0.999996
ENSG00000128016	19	39406847	39409412	1	q13.2	-3.28419	ZFP36	-0.00678845	0.0587472	0.0655356	0.61858	0.999996
ENSG00000131115	19	44207547	44237268	1	q13.31	-0.836487	ZNF227	-0.0105421	0.0273561	0.0378981	0.637907	0.999996
ENSG00000142657	1	10398592	10420511	1	p36.22	-0.0754767	PGD	-0.0103868	0.0420329	0.0524197	0.644549	0.999996
ENSG00000087074	19	48872421	48876058	1	q13.33	-2.34203	PPP1R15A	-0.0214577	0.054629	0.0760868	0.688646	0.999996
ENSG00000130203	19	44905791	44909393	1	q13.32	-1.17293	APOE	-0.0131076	0.0264861	0.0395938	0.693835	0.999996
ENSG00000049245	1	7771296	7781432	1	p36.23	-0.528062	VAMP3	-0.0109993	0.0252887	0.036288	0.694817	0.999996
ENSG00000105258	19	36113709	36115213	-1	q13.12	-0.587769	POLR2I	-0.0038479	0.0043166	0.0081645	0.717204	0.999996
ENSG00000041988	1	6624866	6635586	1	p36.31	-0.155457	THAP3	-0.00259265	0.0013135	0.00390615	0.721911	0.999996
ENSG00000171943	1	121184811	121392874	1	p11.2	-2.2983	SRGAP2C	-0.00280993	0.00106456	0.00387449	0.7433	0.999996
ENSG00000134255	1	111139627	111185104	1	p13.3	-1.48462	CEPT1	-0.000627458	0.000394187	0.00102165	0.74769	0.999996
ENSG00000160062	1	32539427	32605941	1	p35.1	0.169875	ZBTB8A	-0.00854079	0.00297215	0.0115129	0.753813	0.999996
ENSG00000124299	19	33386950	33521791	-1	q13.11	-0.619037	PEPD	-0.0029601	0.000734791	0.00369489	0.773278	0.999996
ENSG00000116213	1	3630767	3652761	-1	p36.32	0.690805	WRAP73	-0.00319006	0.000717495	0.00390755	0.774429	0.999996
ENSG00000116675	1	65248219	65415871	1	p31.3		DNAJC6	-4.70206e-08	7.87004e-09	5.48907e-08	0.787341	0.999996
ENSG00000176293	19	58059239	58086310	1	q13.43	2.2917	ZNF135	-0.00332428	0.00052189	0.00384617	0.79008	0.999996
ENSG00000070785	1	44850522	44986722	-1	p34.1	0.043065	EIF2B3	-0.0232647	0.026093	0.0493577	0.802857	0.999996
ENSG00000178904	19	32405543	32485895	1	q13.11	1.08631	DPY19L3	-0.00345297	0.000889171	0.00434214	0.802915	0.999996
ENSG00000215717	1	109090764	109096934	1	p13.3	0.276628	TMEM167B	-0.0180646	0.0274186	0.0454832	0.816158	0.999996
ENSG00000162642	1	85249953	85259672	-1	p22.3	0.392697	C1orf52	-5.00354e-07	2.97027e-09	5.03325e-07	0.826775	0.999996
ENSG00000037637	1	16246840	16352480	-1	p36.13	0.0969773	FBXO42	-0.00400924	2.43585e-05	0.00403359	0.826989	0.999996
ENSG00000122406	1	92832013	92841924	1	p22.1	0.0152786	RPL5	-0.00937801	0.00918776	0.0185658	0.827616	0.999996
ENSG00000162599	1	60865259	61462788	1	p31.3	1.02812	NFIA	-0.00187625	9.42637e-07	0.0018772	0.828156	0.999996
ENSG00000196263	19	56507850	56530221	1	q13.43	0.46229	ZNF471	-2.0423e-05	2.41865e-10	2.04232e-05	0.82828	0.999996
ENSG00000198912	1	3889125	3900293	-1	p36.32	0.505016	C1orf174	-2.3343e-06	3.74041e-12	2.33431e-06	0.828281	0.999996
ENSG00000117748	1	27891524	27914746	-1	p35.3	1.29337	RPA2	-0.0107792	0	0.0107792	0.828282	0.999996
ENSG00000170892	19	54189938	54194536	1	q13.42	-0.426429	TSEN34	-0.00717101	0	0.00717101	0.828282	0.999996
ENSG00000171492	1	89821014	89936611	1	p22.2	0.678106	LRRC8D	-0.00503542	4.75588e-11	0.00503542	0.828282	0.999996
ENSG00000104823	19	38815422	38831841	-1	q13.2	0.176569	ECH1	-0.00396735	0	0.00396735	0.828282	0.999996
ENSG00000105732	19	42068477	42081552	1	q13.2	-1.10062	ZNF574	-0.00391066	0	0.00391066	0.828282	0.999996
ENSG00000133226	1	24631716	24673281	1	p36.11	0.0700436	SRRM1	-0.00388898	0	0.00388898	0.828282	0.999996
ENSG00000053371	1	19303965	19312146	-1	p36.13	0.332898	AKR7A2	-0.00388778	0	0.00388778	0.828282	0.999996
ENSG00000162419	1	28668732	28719353	1	p35.3	0.237631	GMEB1	-0.00388648	2.00635e-05	0.00390655	0.828282	0.999996
ENSG00000105409	19	41966582	41997497	-1	q13.2		ATP1A3	-0.00374823	0	0.00374823	0.828282	0.999996
ENSG00000011478	19	45692666	45703989	1	q13.32	-0.0767394	QPCTL	-0.003663	0	0.003663	0.828282	0.999996
ENSG00000167614	19	54415219	54436904	1	q13.42		TTYH1	-0.00363436	0	0.00363436	0.828282	0.999996
ENSG00000131236	1	40040233	40072649	1	p34.2	-1.54643	CAP1	-0.00348432	0	0.00348432	0.828282	0.999996
ENSG00000143033	1	93079235	93139079	1	p22.1	0.854953	MTF2	-0.00175223	0	0.00175223	0.828282	0.999996
ENSG00000132781	1	45329163	45340893	-1	p34.1	-0.25452	MUTYH	-0.0013802	0	0.0013802	0.828282	0.999996
ENSG00000120948	1	11012344	11025739	1	p36.22	0.460761	TARDBP	-0.00132815	1.92265e-09	0.00132815	0.828282	0.999996
ENSG00000176222	19	43872365	43901385	-1	q13.31		ZNF404	-3.68768e-05	7.25803e-14	3.68768e-05	0.828282	0.999996
ENSG00000105220	19	34359480	34402413	1	q13.11	0.731759	GPI	-1.46326e-05	0	1.46326e-05	0.828282	0.999996
ENSG00000137947	1	88852633	88891944	-1	p22.2	-0.208461	GTF2B	-1.36347e-05	0	1.36347e-05	0.828282	0.999996
ENSG00000025800	1	32108056	32176563	1	p35.2	0.276821	KPNA6	-1.29958e-05	0	1.29958e-05	0.828282	0.999996
ENSG00000063177	19	48615328	48619184	-1	q13.33	-0.717798	RPL18	-7.50879e-06	0	7.50879e-06	0.828282	0.999996
ENSG00000006712	19	39385629	39391154	-1	q13.2	-0.327012	PAF1	-1.94523e-06	0	1.94523e-06	0.828282	0.999996
ENSG00000168710	1	109984765	110023742	1	p13.3	0.997852	AHCYL1	-7.18427e-07	0	7.18427e-07	0.828282	0.999996
ENSG00000117519	1	94896949	94927223	-1	p21.3		CNN3	-7.14144e-07	0	7.14144e-07	0.828282	0.999996
ENSG00000197841	19	34734155	34745378	1	q13.11	2.41944	ZNF181	-5.27552e-07	0	5.27552e-07	0.828282	0.999996
ENSG00000105698	19	35268962	35279821	1	q13.12	-0.429091	USF2	-5.24091e-07	0	5.24091e-07	0.828282	0.999996
ENSG00000188785	19	57389850	57402992	1	q13.43	0.461111	ZNF548	-2.58182e-09	0	2.58182e-09	0.828282	0.999996
ENSG00000256683	19	51964340	51986856	-1	q13.41	-1.33529	ZNF350	-2.28945e-10	0	2.28945e-10	0.828282	0.999996
ENSG00000116350	1	29147743	29181900	-1	p35.3	0.423471	SRSF4	-4.97205e-11	0	4.97205e-11	0.828282	0.999996
ENSG00000131584	1	1292390	1309609	-1	p36.33	0.477403	ACAP3	-2.9549e-11	0	2.9549e-11	0.828282	0.999996
ENSG00000162517	1	31629866	31644896	-1	p35.2	-0.665728	PEF1	-1.0878e-11	0	1.0878e-11	0.828282	0.999996
ENSG00000160075	1	1541673	1574863	-1	p36.33	0.446596	SSU72	-8.16261e-12	0	8.16261e-12	0.828282	0.999996
ENSG00000198815	1	42176539	42335877	-1	p34.2	0.471335	FOXJ3	-1.39255e-16	0	1.39255e-16	0.828282	0.999996
ENSG00000105372	19	41860255	41872925	1	q13.2	-0.714569	RPS19	-3.68366e-23	0	3.68366e-23	0.828282	0.999996
ENSG00000130402	19	38647649	38731589	1	q13.2	-0.278585	ACTN4	-0.00404664	0	0.00404664	0.828282	0.999996
ENSG00000105323	19	41262496	41307787	1	q13.2	0.114968	HNRNPUL1	-0.00388147	0	0.00388147	0.828282	0.999996
ENSG00000116754	1	70205682	70253052	1	p31.1	-0.430565	SRSF11	-0.000617357	0	0.000617357	0.828282	0.999996
ENSG00000160014	19	46601074	46610782	1	q13.32	0.654175	CALM3	-0.00383142	0	0.00383142	0.828282	0.999996
ENSG00000178150	19	48270081	48287608	1	q13.33	0.29323	ZNF114	-0.00370373	0	0.00370373	0.828282	0.999996
ENSG00000105197	19	39480412	39493785	1	q13.2	1.78871	TIMM50	-1.38623e-08	0	1.38623e-08	0.828282	0.999996
ENSG00000175756	1	1373730	1375495	-1	p36.33	0.7636	AURKAIP1	-7.10931e-06	0	7.10931e-06	0.828282	0.999996
ENSG00000117448	1	45550543	45570049	1	p34.1	-0.564056	AKR1A1	-1.93009e-05	0	1.93009e-05	0.828282	0.999996
ENSG00000167645	19	38303558	38317273	-1	q13.2	0.383605	YIF1B	-0.00394573	0	0.00394573	0.828282	0.999996
ENSG00000170889	19	54200809	54249003	1	q13.42	0.196801	RPS9	-0.00370374	0	0.00370374	0.828282	0.999996
ENSG00000130724	19	58551566	58555105	-1	q13.43	0.376478	CHMP2A	-0.000517977	1.46186e-09	0.000517978	0.828282	0.999996
ENSG00000117054	1	75724347	75787575	1	p31.1	0.515717	ACADM	-0.00384616	0	0.00384616	0.828282	0.999996
ENSG00000184588	1	65792514	66374579	1	p31.3	0.962832	PDE4B	-0.00484977	4.60735e-09	0.00484978	0.828282	0.999996
ENSG00000188283	19	37217926	37248738	1	q13.12	-0.374644	ZNF383	-0.00353632	5.6342e-06	0.00354196	0.828282	0.999996
ENSG00000075151	1	20806292	21176888	-1	p36.12	0.658447	EIF4G3	-0.00769343	0	0.00769343	0.828283	0.999996
ENSG00000157911	1	2403964	2413797	-1	p36.32	0.716064	PEX10	-0.000934176	0	0.000934176	0.828286	0.999996
ENSG00000175206	1	11845709	11848345	-1	p36.22	4.40935	NPPA	-7.43018e-05	1.71452e-11	7.43018e-05	0.828287	0.999996
ENSG00000188060	1	28592200	28595443	1	p35.3	0.285299	RAB42	-0.00376309	0	0.00376309	0.828289	0.999996
ENSG00000188529	1	23964347	23980927	-1	p36.11	-0.317996	SRSF10	-0.00364125	0	0.00364125	0.828293	0.999996
ENSG00000134186	1	108692310	108702928	1	p13.3	0.106351	PRPF38B	-0.00384666	0	0.00384666	0.828306	0.999996
ENSG00000162521	1	32651142	32686211	1	p35.1	1.15953	RBBP4	-5.53532e-06	0	5.53532e-06	0.828317	0.999996
ENSG00000188976	1	944203	959309	-1	p36.33	0.00653436	NOC2L	-0.00801281	1.49665e-10	0.00801281	0.828325	0.999996
ENSG00000157881	1	2508537	2526597	-1	p36.32	-0.388392	PANK4	-0.00259099	0	0.00259099	0.828371	0.999996
ENSG00000174348	1	53062052	53085501	1	p32.3		PODN	-7.14239e-05	0	7.14239e-05	0.828452	0.999996
ENSG00000054118	1	36224432	36305357	1	p34.3	0.39646	THRAP3	-0.00372126	0	0.00372126	0.828526	0.999996
ENSG00000090432	1	20499448	20508151	-1	p36.12	0.722422	MUL1	-0.0112328	5.22593e-13	0.0112328	0.828533	0.999996
ENSG00000269858	19	40798996	40808434	1	q13.2	-0.321228	EGLN2	-0.00108225	5.01493e-10	0.00108225	0.828671	0.999996
ENSG00000134248	1	110401249	110407942	-1	p13.3	0.41949	LAMTOR5	-0.000195722	0	0.000195722	0.828682	0.999996
ENSG00000117859	1	51577179	51798427	1	p32.3	0.113139	OSBPL9	-0.00390326	5.73678e-07	0.00390383	0.828712	0.999996
ENSG00000161551	19	51804816	51890950	-1	q13.41	0.385202	ZNF577	-0.00403728	0	0.00403728	0.828886	0.999996
ENSG00000105223	19	40348456	40380439	1	q13.2	-0.807997	PLD3	-0.00625589	0	0.00625589	0.829054	0.999996
ENSG00000116221	1	54184041	54225464	1	p32.3	0.770204	MRPL37	-0.000953885	1.00586e-06	0.000954891	0.829077	0.999996
ENSG00000168653	1	39026318	39034636	1	p34.3	0.0429747	NDUFS5	-0.00403012	0	0.00403012	0.829161	0.999996
ENSG00000068903	19	38878555	38899862	-1	q13.2	1.69663	SIRT2	-0.00392783	2.81648e-07	0.00392811	0.829267	0.999996
ENSG00000105443	19	48469208	48482314	1	q13.33	0.199832	CYTH2	-0.00140405	0	0.00140405	0.829293	0.999996
ENSG00000122417	1	86346824	86396342	-1	p22.3	0.756907	ODF2L	-0.0376145	0.152541	0.190156	0.829391	0.999996
ENSG00000196505	1	117863485	117929621	-1	p12	0.013385	GDAP2	-0.00369746	2.5641e-06	0.00370003	0.829543	0.999996
ENSG00000130748	19	47045909	47048624	-1	q13.32	-0.384093	TMEM160	-0.00395677	1.76383e-08	0.00395678	0.829555	0.999996
ENSG00000162664	1	89995110	90035533	1	p22.2	1.07867	ZNF326	-0.00217813	0	0.00217813	0.830266	0.999996
ENSG00000167747	19	50797704	50804929	-1	q13.33	0.283383	C19orf48	-0.000583148	1.95905e-08	0.000583168	0.83032	0.999996
ENSG00000166704	19	57977053	58003349	-1	q13.43	-1.71074	ZNF606	-0.00473359	0	0.00473359	0.830392	0.999996
ENSG00000104946	19	49877425	49888750	1	q13.33	-0.150989	TBC1D17	-0.00733438	0	0.00733438	0.83041	0.999996
ENSG00000196214	19	52269587	52296046	1	q13.41	0.481596	ZNF766	-0.00421936	0	0.00421936	0.83048	0.999996
ENSG00000105053	19	49976468	50025946	-1	q13.33	0.158742	VRK3	-0.0018596	5.53735e-08	0.00185966	0.830601	0.999996
ENSG00000221946	19	35143250	35154302	1	q13.12	1.57874	FXYD7	-0.00794478	0.000133044	0.00807782	0.8307	0.999996
ENSG00000131116	19	43607224	43619629	-1	q13.31	-0.363011	ZNF428	-0.00395702	0	0.00395702	0.831385	0.999996
ENSG00000083814	19	57719751	57727624	-1	q13.43	3.4851	ZNF671	-1.37893e-06	1.61431e-13	1.37893e-06	0.831487	0.999996
ENSG00000185946	1	103525691	103555239	1	p21.1	-0.0979112	RNPC3	-0.00317597	0.000349237	0.0035252	0.831564	0.999996
ENSG00000198131	19	58228594	58277495	1	q13.43	-0.158916	ZNF544	-8.01227e-06	0	8.01227e-06	0.831831	0.999996
ENSG00000198453	19	36916329	36998700	1	q13.12	0.143906	ZNF568	-4.98809e-06	1.38841e-10	4.98823e-06	0.831877	0.999996
ENSG00000204138	1	28369582	28500364	1	p35.3	0.179879	PHACTR4	-2.99951e-06	0	2.99951e-06	0.832053	0.999996
ENSG00000097033	1	86704570	86748184	1	p22.3	-0.2887	SH3GLB1	-0.00214115	0	0.00214115	0.832633	0.999996
ENSG00000213965	19	32691961	32713796	1	q13.11	0.0736934	NUDT19	-8.30615e-06	0	8.30615e-06	0.833604	0.999996
ENSG00000171824	1	11066618	11099869	-1	p36.22	-0.352358	EXOSC10	-0.00374872	0	0.00374872	0.834	0.999996
ENSG00000174842	1	92246402	92298987	-1	p22.1	2.13037	GLMN	-0.000201771	0.000189423	0.000391194	0.836259	0.999996
ENSG00000116133	1	54849627	54887195	-1	p32.3		DHCR24	-0.00481877	0.00364644	0.00846521	0.836629	0.999996
ENSG00000074800	1	8861000	8879190	-1	p36.23	0.00301537	ENO1	-0.00391562	0	0.00391562	0.840299	0.999996
ENSG00000184007	1	31906421	31944856	-1	p35.2	-0.292889	PTP4A2	-0.00231889	5.72181e-11	0.00231889	0.842629	0.999996
ENSG00000105552	19	48795062	48811029	-1	q13.33	-0.625814	BCAT2	-0.000903842	0	0.000903842	0.845833	0.999996
ENSG00000116473	1	111542218	111716691	1	p13.2	0.0164852	RAP1A	-0.0117751	0.00623529	0.0180104	0.848169	0.999996
ENSG00000162613	1	77944055	77979110	-1	p31.1	1.10303	FUBP1	-0.000842001	1.20216e-05	0.000854022	0.849149	0.999996
ENSG00000130764	1	3778559	3796498	-1	p36.32	1.34089	LRRC47	-4.87731e-05	1.30262e-07	4.89034e-05	0.854884	0.999996
ENSG00000254004	19	36510687	36528271	-1	q13.12	0.764288	ZNF260	-0.0046947	4.45679e-07	0.00469515	0.85662	0.999996
ENSG00000160058	1	32365103	32394731	-1	p35.1	-0.519087	BSDC1	-0.00765676	1.47433e-09	0.00765676	0.85674	0.999996
ENSG00000125743	19	45687454	45692569	-1	q13.32	0.671337	SNRPD2	-0.00852578	0	0.00852578	0.864448	0.999996
ENSG00000117133	1	84479259	84498352	1	p22.3	0.00920062	RPF1	-0.00457981	5.83276e-05	0.00463814	0.865852	0.999996
ENSG00000167635	19	36214602	36238774	1	q13.12	0.230732	ZNF146	-0.0118186	0.00616427	0.0179829	0.866508	0.999996
ENSG00000126698	1	28199456	28233029	-1	p35.3	1.08669	DNAJC8	-0.00888891	0	0.00888891	0.868884	0.999996
ENSG00000188227	19	37506939	37548762	1	q13.12	0.31199	ZNF793	-0.00477005	0.000502609	0.00527266	0.870822	0.999996
ENSG00000162434	1	64833229	65067754	-1	p31.3	0.425351	JAK1	-0.00538207	0.000771813	0.00615388	0.872706	0.999996
ENSG00000127483	1	20740266	20787323	-1	p36.12	0.275725	HP1BP3	-2.57684e-08	0	2.57684e-08	0.874168	0.999996
ENSG00000105402	19	47487637	47515091	-1	q13.33	0.0180429	NAPA	-0.00436453	5.83494e-07	0.00436511	0.874614	0.999996
ENSG00000196967	19	37106734	37172741	-1	q13.12	-0.559363	ZNF585A	-4.31441e-05	2.59927e-16	4.31441e-05	0.875131	0.999996
ENSG00000066135	1	43650149	43705518	1	p34.2	-0.259988	KDM4A	-0.00872888	0	0.00872888	0.875357	0.999996
ENSG00000170906	19	54102728	54109257	1	q13.42	-0.385878	NDUFA3	-0.017469	0.017756	0.035225	0.875855	0.999996
ENSG00000105185	19	32581190	32587453	1	q13.11	-0.0756094	PDCD5	-0.00890128	3.73691e-11	0.00890128	0.876471	0.999996
ENSG00000092621	1	119648411	119744226	1	p12		PHGDH	-2.90002e-05	1.60735e-05	4.50738e-05	0.878132	0.999996
ENSG00000251247	19	36850361	36913029	1	q13.12	0.516724	ZNF345	-0.0045264	1.40025e-08	0.00452641	0.881923	0.999996
ENSG00000167766	19	52594060	52690496	-1	q13.41	0.0572441	ZNF83	-0.00714549	0	0.00714549	0.882027	0.999996
ENSG00000117640	1	25818640	25832942	1	p36.11	-0.0852781	MTFR1L	-0.0190419	6.66536e-07	0.0190426	0.882067	0.999996
ENSG00000104960	19	49850735	49860744	1	q13.33	0.982733	PTOV1	-0.0150797	0.000350593	0.0154303	0.884271	0.999996
ENSG00000157916	1	2391775	2405442	1	p36.32	0.72076	RER1	-5.48052e-05	0	5.48052e-05	0.889531	0.999996
ENSG00000104824	19	38836388	38852347	-1	q13.2	0.361903	HNRNPL	-0.00173619	0.000519887	0.00225608	0.891382	0.999996
ENSG00000242485	1	1401909	1407293	-1	p36.33	1.06506	MRPL20	-2.08116e-05	6.62734e-06	2.74389e-05	0.891663	0.999996
ENSG00000186020	19	36534774	36605276	-1	q13.12	0.783447	ZNF529	-1.0348e-08	0	1.0348e-08	0.894205	0.999996
ENSG00000159479	1	43383917	43389808	-1	p34.2	1.37199	MED8	-0.0134904	4.05374e-07	0.0134908	0.895958	0.999996
ENSG00000127463	1	19215660	19251527	-1	p36.13	0.733899	EMC1	-0.0052729	1.86926e-05	0.00529159	0.896273	0.999996
ENSG00000011021	1	11806096	11848079	1	p36.22	0.479099	CLCN6	-0.012781	5.11676e-07	0.0127816	0.897157	0.999996
ENSG00000189144	19	37735833	37817300	-1	q13.13	2.1319	ZNF573	-0.00536369	0.00183511	0.00719879	0.898063	0.999996
ENSG00000083845	19	58386400	58394806	1	q13.43	0.212656	RPS5	-0.00504382	0.000104061	0.00514788	0.899396	0.999996
ENSG00000134644	1	30931506	31065991	-1	p35.2	1.03679	PUM1	-0.0113542	0	0.0113542	0.901292	0.999996
ENSG00000213762	19	57614233	57624724	1	q13.43	0.269057	ZNF134	-0.0084932	0	0.0084932	0.903009	0.999996
ENSG00000162694	1	100872372	100895179	-1	p21.2	0.576993	EXTL2	-0.0115886	6.28936e-09	0.0115886	0.904944	0.999996
ENSG00000065978	1	42682418	42703805	1	p34.2	0.345856	YBX1	-0.00332747	0	0.00332747	0.911159	0.999996
ENSG00000117000	1	40161387	40240921	1	p34.2	0.226248	RLF	-0.00883481	6.79585e-05	0.00890277	0.913708	0.999996
ENSG00000009780	1	27725979	27763122	1	p35.3	0.211036	FAM76A	-0.00848069	0	0.00848069	0.914844	0.999996
ENSG00000186501	1	27322145	27336400	1	p36.11	0.386598	TMEM222	-0.00145062	2.39733e-05	0.00147459	0.914922	0.999996
ENSG00000117480	1	46394317	46413848	1	p33		FAAH	-0.00719143	2.94538e-05	0.00722089	0.915094	0.999996
ENSG00000121957	1	108875350	108934545	1	p13.3	3.40565	GPSM2	-0.00774238	0	0.00774238	0.915535	0.999996
ENSG00000104872	19	49446298	49453497	-1	q13.33	0.0555766	PIH1D1	-2.78398e-05	0	2.78398e-05	0.915743	0.999996
ENSG00000131238	1	40071461	40097727	-1	p34.2	-0.688962	PPT1	-0.00761687	1.69677e-10	0.00761687	0.915866	0.999996
ENSG00000179909	19	57697367	57709194	-1	q13.43	2.96624	ZNF154	-0.00796368	1.05632e-07	0.00796378	0.915924	0.999996
ENSG00000142875	1	84078062	84238498	1	p31.1	0.949826	PRKACB	-0.00748252	0	0.00748252	0.915981	0.999996
ENSG00000104852	19	49085419	49108605	1	q13.33	0.0470277	SNRNP70	-9.72012e-05	0	9.72012e-05	0.916031	0.999996
ENSG00000084072	1	39692182	39763914	1	p34.2	0.318295	PPIE	-0.00804008	0	0.00804008	0.916069	0.999996
ENSG00000160049	1	10456522	10472529	-1	p36.22	0.521723	DFFA	-0.00785882	0	0.00785882	0.916071	0.999996
ENSG00000116560	1	35176378	35193145	-1	p34.3	0.0646018	SFPQ	-0.00215065	0	0.00215065	0.916157	0.999996
ENSG00000213366	1	109668022	109709551	1	p13.3	-1.2972	GSTM2	-0.00768284	8.28511e-06	0.00769113	0.916168	0.999996
ENSG00000105193	19	39433137	39435949	-1	q13.2	-0.913018	RPS16	-0.00632896	0	0.00632896	0.916285	0.999996
ENSG00000126254	19	35629030	35637686	1	q13.12	0.72417	RBM42	-0.00754036	1.56453e-09	0.00754036	0.916376	0.999996
ENSG00000160087	1	1253909	1273864	-1	p36.33	1.31344	UBE2J2	-0.00578649	0	0.00578649	0.916457	0.999996
ENSG00000117419	1	44221070	44355260	-1	p34.1	0.387565	ERI3	-0.00769191	0	0.00769191	0.916993	0.999996
ENSG00000134262	1	113894194	113905201	-1	p13.2	0.384577	AP4B1	-0.00772741	0.000101821	0.00782923	0.917111	0.999996
ENSG00000124440	19	46297046	46343433	1	q13.32	1.55402	HIF3A	-0.001052	7.55886e-05	0.00112759	0.918675	0.999996
ENSG00000116809	1	15941869	15976132	-1	p36.13	-0.775065	ZBTB17	-0.00616365	4.94322e-06	0.00616859	0.920727	0.999996
ENSG00000126457	19	49675786	49689029	1	q13.33	0.129738	PRMT1	-0.00214881	0	0.00214881	0.922704	0.999996
ENSG00000077254	1	77695987	77759852	-1	p31.1	0.593985	USP33	-0.0126518	8.25904e-06	0.0126601	0.923174	0.999996
ENSG00000162545	1	20482391	20486210	-1	p36.12	2.51397	CAMK2N1	-0.00754541	0	0.00754541	0.925003	0.999996
ENSG00000132485	1	71063291	71081289	-1	p31.1	0.282488	ZRANB2	-0.00643663	0	0.00643663	0.926209	0.999996
ENSG00000142687	1	35433492	35557950	-1	p34.3	0.476921	KIAA0319L	-0.00193571	1.73886e-06	0.00193744	0.926765	0.999996
ENSG00000117569	1	96721665	96823738	1	p21.3	0.819429	PTBP2	-0.0139803	0	0.0139803	0.93015	0.999996
ENSG00000076928	19	41883173	41930150	1	q13.2	-0.918271	ARHGEF1	-0.0125646	0	0.0125646	0.930555	0.999996
ENSG00000117862	1	52020131	52055191	-1	p32.3	-0.107709	TXNDC12	-0.0122729	0.0121822	0.0244551	0.93297	0.999996
ENSG00000079462	19	42297033	42303546	-1	q13.2	0.555311	PAFAH1B3	-0.0101678	0.00186011	0.0120279	0.934014	0.999996
ENSG00000121413	19	58083838	58118427	-1	q13.43	0.942507	ZSCAN18	-0.0121991	0	0.0121991	0.936234	0.999996
ENSG00000065135	1	109548615	109600195	1	p13.3	-0.346856	GNAI3	-0.00618233	0	0.00618233	0.937345	0.999996
ENSG00000213625	1	65420587	65436007	1	p31.3	-0.00379926	LEPROT	-0.0122688	0.000179176	0.0124479	0.937687	0.999996
ENSG00000105254	19	36114289	36125947	1	q13.12	1.40808	TBCB	-0.00304669	6.21401e-07	0.00304731	0.938712	0.999996
ENSG00000116171	1	52927276	53051698	1	p32.3	0.252669	SCP2	-0.0136756	0	0.0136756	0.93913	0.999996
ENSG00000183726	1	25338317	25362361	1	p36.11	0.536631	TMEM50A	-0.00854215	1.50909e-07	0.0085423	0.939693	0.999996
ENSG00000170949	19	53066606	53103436	-1	q13.42	0.442259	ZNF160	-7.93538e-05	2.89489e-07	7.96433e-05	0.939705	0.999996
ENSG00000066136	1	40691648	40771603	1	p34.2	0.205596	NFYC	-0.0101324	0	0.0101324	0.944478	0.999996
ENSG00000087088	19	48954815	48961798	1	q13.33	-0.423918	BAX	-0.0211758	0.0588362	0.080012	0.946886	0.999996
ENSG00000105677	19	35545600	35547526	1	q13.12	0.975388	TMEM147	-0.0127652	0	0.0127652	0.947931	0.999996
ENSG00000142599	1	8352397	8848921	-1	p36.23	-0.232038	RERE	-0.00804521	0	0.00804521	0.948207	0.999996
ENSG00000171735	1	6785454	7769706	1	p36.31	-0.397703	CAMTA1	-0.00689431	1.49258e-09	0.00689431	0.949436	0.999996
ENSG00000121775	1	32072031	32102866	1	p35.2	-0.66116	TMEM39B	-0.0103301	0.000176309	0.0105064	0.950745	0.999996
ENSG00000143093	1	110031577	110074641	1	p13.3	0.389493	STRIP1	-0.0142818	1.42183e-05	0.014296	0.951509	0.999996
ENSG00000105290	19	35867899	35879792	1	q13.12	3.31506	APLP1	-0.0420872	0.00239693	0.0444841	0.952017	0.999996
ENSG00000079277	1	46557408	46616843	-1	p33	-2.57161	MKNK1	-0.0274219	0.0075057	0.0349276	0.95207	0.999996
ENSG00000198492	1	28736621	28769775	1	p35.3	-0.282531	YTHDF2	-0.00855376	4.26938e-05	0.00859646	0.952208	0.999996
ENSG00000187608	1	1001138	1014540	1	p36.33	1.83736	ISG15	-0.0364304	0.0960663	0.132497	0.953149	0.999996
ENSG00000105419	19	47403124	47419527	-1	q13.32		MEIS3	-0.0212103	4.98316e-11	0.0212103	0.95427	0.999996
ENSG00000171960	1	42658423	42676758	1	p34.2	-0.373921	PPIH	-0.00946121	0.000232461	0.00969367	0.954559	0.999996
ENSG00000169169	19	49690898	49713731	1	q13.33	3.20581	CPT1C	-0.0109662	0.00885562	0.0198218	0.955081	0.999996
ENSG00000120942	1	11273206	11296049	1	p36.22	0.452246	UBIAD1	-0.0102152	2.85483e-06	0.0102181	0.955094	0.999996
ENSG00000104835	19	38915266	38930763	-1	q13.2	-1.60125	SARS2	-0.0143282	0.000708741	0.015037	0.955185	0.999996
ENSG00000125755	19	45815410	45863194	-1	q13.32	-0.532746	SYMPK	-0.0110198	1.02908e-08	0.0110198	0.956361	0.999996
ENSG00000179820	19	53864763	53876435	1	q13.42	-1.16776	MYADM	-0.0123643	0.000176432	0.0125407	0.956506	0.999996
ENSG00000126088	1	45010950	45015575	1	p34.1	0.262406	UROD	-0.021762	1.64885e-09	0.021762	0.956512	0.999996
ENSG00000105568	19	52190048	52229518	1	q13.41	0.512978	PPP2R1A	-0.016461	0	0.016461	0.956682	0.999996
ENSG00000105270	19	36014660	36033343	-1	q13.12	2.96883	CLIP3	-0.0275267	0.00702169	0.0345484	0.957756	0.999996
ENSG00000078369	1	1785285	1891117	-1	p36.33	-0.0319087	GNB1	-0.0165323	1.03993e-05	0.0165427	0.95834	0.999996
ENSG00000213024	19	49906825	49929763	-1	q13.33	-0.476762	NUP62	-0.0127122	0	0.0127122	0.9589	0.999996
ENSG00000171603	1	9728926	9823984	-1	p36.22	0.0938549	CLSTN1	-0.0111448	6.07754e-09	0.0111448	0.959396	0.999996
ENSG00000053372	1	19251805	19260128	1	p36.13	0.630037	MRTO4	-0.0136874	4.3284e-10	0.0136874	0.960013	0.999996
ENSG00000007923	1	6634168	6701924	-1	p36.31	0.795391	DNAJC11	-0.00955953	9.66021e-11	0.00955953	0.960605	0.999996
ENSG00000105202	19	39834458	39846379	-1	q13.2	0.316539	FBL	-0.00923498	4.10987e-13	0.00923498	0.961771	0.999996
ENSG00000117500	1	93149742	93180516	-1	p22.1	-0.359909	TMED5	-0.0130835	0	0.0130835	0.961954	0.999996
ENSG00000157191	1	16440721	16460078	1	p36.13	-0.851749	NECAP2	-0.0147273	2.37106e-05	0.014751	0.962509	0.999996
ENSG00000090686	1	21678298	21783606	-1	p36.12	0.352337	USP48	-0.0178855	0	0.0178855	0.964293	0.999996
ENSG00000011485	19	46347087	46392981	1	q13.32	-0.0307211	PPP5C	-0.0179812	0	0.0179812	0.964396	0.999996
ENSG00000116353	1	29192657	29230942	-1	p35.3	0.855183	MECR	-0.0176868	3.93886e-06	0.0176908	0.964856	0.999996
ENSG00000117395	1	43164175	43270936	-1	p34.2	-0.422893	EBNA1BP2	-0.0308927	3.42378e-05	0.0309269	0.966307	0.999996
ENSG00000134686	1	33323623	33431052	-1	p35.1	0.447656	PHC2	-0.0255665	1.10521e-07	0.0255667	0.968895	0.999996
ENSG00000162604	1	61681046	61725423	-1	p31.3	0.22322	TM2D1	-0.0178092	0.00236146	0.0201707	0.96923	0.999996
ENSG00000004777	19	35774532	35788822	1	q13.12	1.22757	ARHGAP33	-0.00659281	0.000577922	0.00717073	0.969457	0.999996
ENSG00000063176	19	48619291	48630717	1	q13.33	-0.0432909	SPHK2	-0.0218132	0.00908691	0.0309002	0.970657	0.999996
ENSG00000116670	1	11674480	11691650	-1	p36.22	-0.366987	MAD2L2	-0.0301984	0.00197364	0.0321721	0.971331	0.999996
ENSG00000090273	1	26900238	26946871	1	p36.11	0.777986	NUDC	-0.0244462	1.71551e-05	0.0244634	0.971748	0.999996
ENSG00000116688	1	11980181	12013514	1	p36.22	-0.257886	MFN2	-0.0198202	0	0.0198202	0.97182	0.999996
ENSG00000198440	19	56397966	56436035	1	q13.43	0.482149	ZNF583	-0.0198619	1.02562e-09	0.0198619	0.973515	0.999996
ENSG00000167601	19	41219223	41261766	1	q13.2	-3.76485	AXL	-0.015326	0.00158229	0.0169083	0.973674	0.999996
ENSG00000197050	19	37007857	37130368	1	q13.12	-0.442489	ZNF420	-0.0193957	1.62557e-12	0.0193957	0.974492	0.999996
ENSG00000078808	1	1216908	1232067	-1	p36.33	0.128241	SDF4	-0.018515	8.81822e-09	0.018515	0.974765	0.999996
ENSG00000104870	19	49506816	49526428	1	q13.33	-3.09618	FCGRT	-0.0186134	3.13531e-05	0.0186447	0.975996	0.999996
ENSG00000084073	1	40258236	40294180	1	p34.2	0.453877	ZMPSTE24	-0.0169816	0	0.0169816	0.976004	0.999996
ENSG00000130726	19	58544064	58550722	1	q13.43	0.25459	TRIM28	-0.0221841	0.00339429	0.0255784	0.976439	0.999996
ENSG00000020129	1	35557473	35567274	1	p34.3	-0.538291	NCDN	-0.0111137	0	0.0111137	0.977494	0.999996
ENSG00000179051	1	17406760	17439677	-1	p36.13	-1.16577	RCC2	-0.0135246	0	0.0135246	0.97752	0.999996
ENSG00000077312	19	40750637	40765389	1	q13.2	-0.369881	SNRPA	-0.0126242	0	0.0126242	0.977591	0.999996
ENSG00000181007	19	36383120	36418644	-1	q13.12	1.21588	ZFP82	-0.0202246	0	0.0202246	0.977998	0.999996
ENSG00000117505	1	93345907	93369493	1	p22.1	-0.144771	DR1	-0.0212095	4.66334e-07	0.02121	0.978082	0.999996
ENSG00000213281	1	114704469	114716771	-1	p13.2	0.974501	NRAS	-0.01841	0.000406858	0.0188169	0.978642	0.999996
ENSG00000134717	1	52056199	52090716	1	p32.3	0.718377	BTF3L4	-0.0239174	4.67053e-06	0.0239221	0.978767	0.999996
ENSG00000142676	1	23691742	23696835	1	p36.11	-0.861941	RPL11	-0.019071	0	0.019071	0.978775	0.999996
ENSG00000183431	1	37956975	37990075	-1	p34.3	0.105464	SF3A3	-0.012277	2.49655e-06	0.0122795	0.979342	0.999996
ENSG00000104853	19	44954585	44993341	1	q13.32	0.0477324	CLPTM1	-0.019375	0.00311917	0.0224942	0.979395	0.999996
ENSG00000162368	1	47333797	47378839	1	p33	0.367553	CMPK1	-0.0131765	2.30323e-10	0.0131765	0.979624	0.999996
ENSG00000155380	1	112911847	112957013	-1	p13.2	0.535663	SLC16A1	-0.0176273	0.000245926	0.0178732	0.979678	0.999996
ENSG00000197714	19	57280051	57294069	1	q13.43	-0.308239	ZNF460	-0.016637	2.83807e-06	0.0166398	0.980244	0.999996
ENSG00000143106	1	109399042	109426448	-1	p13.3	-0.113939	PSMA5	-0.038785	0.000564705	0.0393497	0.98124	0.999996
ENSG00000010361	19	49806866	49817376	-1	q13.33	-0.949341	FUZ	-0.0183997	7.09961e-05	0.0184707	0.98154	0.999996
ENSG00000167378	19	43584369	43596135	-1	q13.31	0.132695	IRGQ	-0.0110261	8.04844e-05	0.0111066	0.981631	0.999996
ENSG00000134250	1	119911553	120100779	-1	p12	-0.207272	NOTCH2	-0.0275084	0.000182995	0.0276914	0.981707	0.999996
ENSG00000089335	19	34677639	34686397	1	q13.11	0.0107442	ZNF302	-0.0098928	2.02279e-08	0.00989283	0.981744	0.999996
ENSG00000178028	1	44213455	44220681	1	p34.1	0.329061	DMAP1	-0.0208042	7.3006e-06	0.0208115	0.982203	0.999996
ENSG00000137955	1	75786197	75795086	1	p31.1	0.380804	RABGGTB	-0.0226753	1.98677e-12	0.0226753	0.982229	0.999996
ENSG00000133265	19	55262223	55280381	-1	q13.42	0.0949606	HSPBP1	-0.0235428	9.6237e-12	0.0235428	0.982342	0.999996
ENSG00000153904	1	85318481	85578363	-1	p22.3		DDAH1	-0.0223952	2.68451e-06	0.0223978	0.982566	0.999996
ENSG00000197568	1	70354805	70385339	1	p31.1	1.02128	HHLA3	-0.0381556	1.01953e-12	0.0381556	0.982665	0.999996
ENSG00000162441	1	9922113	9943407	-1	p36.22	0.646571	LZIC	-0.0212026	2.76925e-06	0.0212054	0.982705	0.999996
ENSG00000171606	19	58183029	58213562	1	q13.43	0.456576	ZNF274	-0.0189845	1.35987e-05	0.0189981	0.983302	0.999996
ENSG00000175130	1	32333839	32336233	-1	p35.1		MARCKSL1	-0.0239084	1.74781e-05	0.0239259	0.983519	0.999996
ENSG00000088035	1	63367575	63438553	1	p31.3	0.408003	ALG6	-0.0351948	0.000728444	0.0359232	0.984233	0.999996
ENSG00000066557	1	70144805	70205579	-1	p31.1	0.82699	LRRC40	-0.0277064	1.03338e-15	0.0277064	0.984278	0.999996
ENSG00000178982	19	38619082	38636955	1	q13.2	-0.446505	EIF3K	-0.0164634	0	0.0164634	0.984714	0.999996
ENSG00000118454	1	70258999	70354734	-1	p31.1	0.410927	ANKRD13C	-0.0207842	2.15414e-11	0.0207842	0.984929	0.999996
ENSG00000126247	19	36139953	36150353	1	q13.12	0.79429	CAPNS1	-0.0139196	5.05097e-05	0.0139701	0.985808	0.999996
ENSG00000122481	1	95234210	95247225	1	p21.3	-0.403859	RWDD3	-0.0220372	0.00284187	0.0248791	0.987656	0.999996
ENSG00000137965	1	78649796	78664078	1	p31.1	-0.94878	IFI44	-0.0266181	0.000178676	0.0267968	0.988235	0.999996
ENSG00000116752	1	114567557	114581629	-1	p13.2	0.673726	BCAS2	-0.0207317	2.48789e-11	0.0207317	0.988663	0.999996
ENSG00000248098	19	41397808	41425002	1	q13.2	0.274411	BCKDHA	-0.026023	6.79769e-06	0.0260298	0.988667	0.999996
ENSG00000183207	19	48993562	49015970	1	q13.33	-0.242296	RUVBL2	-0.0439363	0	0.0439363	0.989484	0.999996
ENSG00000173614	1	9943428	9985501	1	p36.22	0.0706516	NMNAT1	-0.0352854	1.10049e-20	0.0352854	0.99046	0.999996
ENSG00000105379	19	51345169	51366388	-1	q13.41	0.254624	ETFB	-0.0432318	0.00374122	0.0469731	0.990694	0.999996
ENSG00000105048	19	55132698	55149206	-1	q13.42		TNNT1	-0.0314498	0.00349785	0.0349476	0.99094	0.999996
ENSG00000105447	19	48445841	48457022	1	q13.33	0.0802897	GRWD1	-0.0293307	5.79694e-09	0.0293307	0.99142	0.999996
ENSG00000116266	1	108746674	108809523	1	p13.3	-0.664342	STXBP3	-0.0344255	5.64812e-05	0.0344819	0.991458	0.999996
ENSG00000153885	19	33795933	33815763	1	q13.11		KCTD15	-0.0205948	9.46285e-07	0.0205958	0.991834	0.999996
ENSG00000105404	19	41956681	41959321	-1	q13.2	-0.0050933	RABAC1	-0.0499407	9.02587e-06	0.0499497	0.99186	0.999996
ENSG00000083444	1	11934205	11975538	1	p36.22	-0.473158	PLOD1	-0.056901	0.0462539	0.103155	0.992566	0.999996
ENSG00000116729	1	68098473	68233120	-1	p31.3	-0.33747	WLS	-0.0212741	0.000411604	0.0216857	0.992961	0.999996
ENSG00000011009	1	23791145	23795539	1	p36.11	-1.4316	LYPLA2	-0.0431499	0.00116095	0.0443109	0.993016	0.999996
ENSG00000121417	19	57630395	57644041	1	q13.43	-0.249172	ZNF211	-0.0195343	2.20175e-07	0.0195346	0.993509	0.999996
ENSG00000168765	1	109656099	109674836	1	p13.3	-0.444139	GSTM4	-0.0369939	1.30017e-07	0.036994	0.993581	0.999996
ENSG00000058799	1	53851719	53889798	-1	p32.3	0.138508	YIPF1	-0.0257357	0.0126927	0.0384284	0.993964	0.999996
ENSG00000070831	1	22025511	22101360	1	p36.12	-0.577108	CDC42	-0.0199193	0	0.0199193	0.994077	0.999996
ENSG00000198160	1	66924895	66988619	1	p31.3	1.16822	MIER1	-0.0216807	2.87482e-08	0.0216807	0.994097	0.999996
ENSG00000173660	1	46303698	46316776	1	p33	-0.219654	UQCRH	-0.0373053	5.92829e-11	0.0373053	0.994354	0.999996
ENSG00000121931	1	110947190	110963965	-1	p13.3	-0.519659	LRIF1	-0.0189621	0.00118185	0.0201439	0.994524	0.999996
ENSG00000105755	19	43506719	43527230	-1	q13.31	0.163633	ETHE1	-0.029657	0.00618806	0.0358451	0.994646	0.999996
ENSG00000142686	1	35713877	35718894	-1	p34.3	0.028503	C1orf216	-0.0363059	7.10819e-08	0.036306	0.994716	0.999996
ENSG00000052723	1	114769479	114780685	-1	p13.2	1.06438	SIKE1	-0.0249612	0	0.0249612	0.994779	0.999996
ENSG00000126261	19	34428352	34471251	1	q13.11	-0.087528	UBA2	-0.0382673	0.0156783	0.0539456	0.994853	0.999996
ENSG00000085433	1	108970214	109042113	-1	p13.3	0.744401	WDR47	-0.0431521	0.0135751	0.0567272	0.994883	0.999996
ENSG00000167554	19	52336243	52367778	1	q13.41		ZNF610	-0.019338	1.33718e-07	0.0193381	0.99508	0.999996
ENSG00000077549	1	19338775	19485539	-1	p36.13	-1.46924	CAPZB	-0.025149	0.000427476	0.0255765	0.995259	0.999996
ENSG00000159658	1	46674659	46719146	-1	p33	-0.191869	EFCAB14	-0.0233681	1.59118e-05	0.023384	0.995516	0.999996
ENSG00000189337	1	13892792	15118043	1	p36.21	1.26895	KAZN	-0.0209369	0	0.0209369	0.995529	0.999996
ENSG00000117450	1	45511036	45523047	-1	p34.1	-0.89887	PRDX1	-0.0376252	0.00353629	0.0411615	0.996063	0.999996
ENSG00000221978	1	1385711	1399335	-1	p36.33	-0.123707	CCNL2	-0.0312884	0.000385367	0.0316738	0.9961	0.999996
ENSG00000142669	1	26280086	26281522	1	p36.11	-1.42654	SH3BGRL3	-0.026368	0	0.026368	0.996224	0.999996
ENSG00000117408	1	43946950	43968022	1	p34.1	-0.869019	IPO13	-0.0247983	8.23328e-07	0.0247991	0.996365	0.999996
ENSG00000117118	1	17018722	17054032	-1	p36.13	0.467794	SDHB	-0.0490277	2.13028e-06	0.0490298	0.996461	0.999996
ENSG00000083828	19	57769655	57819939	1	q13.43	-0.120374	ZNF586	-0.0244682	1.23515e-11	0.0244682	0.996673	0.999996
ENSG00000131408	19	50329653	50383388	1	q13.33	1.96478	NR1H2	-0.0894036	0.0218441	0.111248	0.996676	0.999996
ENSG00000196961	19	49766968	49807113	1	q13.33	0.17413	AP2A1	-0.0224862	0	0.0224862	0.996864	0.999996
ENSG00000116649	1	11054584	11060020	-1	p36.22	-0.672877	SRM	-0.0277003	0.000878435	0.0285787	0.997077	0.999996
ENSG00000117758	1	27773219	27824443	1	p35.3	0.671297	STX12	-0.0299618	0.00281673	0.0327785	0.997144	0.999996
ENSG00000162627	1	98661701	98760500	1	p21.3	-0.740768	SNX7	-0.0463172	0.000962397	0.0472796	0.997335	0.999996
ENSG00000171793	1	40979688	41012565	1	p34.2	0.898487	CTPS1	-0.0330715	0	0.0330715	0.997395	0.999996
ENSG00000121774	1	32013868	32060850	1	p35.2	0.369197	KHDRBS1	-0.0263356	0	0.0263356	0.997479	0.999996
ENSG00000244038	1	20651767	20661544	-1	p36.12	-0.326622	DDOST	-0.0543903	0.00118775	0.0555781	0.997491	0.999996
ENSG00000004455	1	33007940	33080996	-1	p35.1	-0.22442	AK2	-0.0501986	1.12979e-08	0.0501986	0.997501	0.999996
ENSG00000134748	1	52404602	52420836	1	p32.3	0.0404417	PRPF38A	-0.0612483	0	0.0612483	0.99776	0.999996
ENSG00000116455	1	111439890	111449256	-1	p13.2	0.065779	WDR77	-0.0727151	0.00921234	0.0819274	0.997783	0.999996
ENSG00000162512	1	30869466	30908758	-1	p35.2	1.31476	SDC3	-0.0261885	0.000464216	0.0266528	0.997911	0.999996
ENSG00000162374	1	50024029	50203772	1	p33	0.919189	ELAVL4	-0.0281584	9.08594e-05	0.0282492	0.997934	0.999996
ENSG00000116209	1	54026681	54053504	-1	p32.3	0.156516	TMEM59	-0.0462057	0.00113213	0.0473378	0.99801	0.999996
ENSG00000163399	1	116372668	116410261	1	p13.1	-0.388875	ATP1A1	-0.0417793	3.03019e-08	0.0417794	0.998144	0.999996
ENSG00000126267	19	35648323	35658782	1	q13.12	0.665826	COX6B1	-0.0582978	0.000743948	0.0590417	0.998187	0.999996
ENSG00000123091	1	51236273	51273447	1	p32.3	-0.682074	RNF11	-0.0362353	3.09835e-05	0.0362663	0.998223	0.999996
ENSG00000204859	1	6579994	6589280	1	p36.31	0.359994	ZBTB48	-0.083051	0.000220288	0.0832713	0.998272	0.999996
ENSG00000099326	19	58561931	58573575	-1	q13.43	-0.302536	MZF1	-0.043967	0	0.043967	0.998471	0.999996
ENSG00000013275	19	39971165	39981764	1	q13.2	-0.532848	PSMC4	-0.0324722	1.81417e-11	0.0324722	0.998502	0.999996
ENSG00000105618	19	54115410	54131719	1	q13.42	1.15941	PRPF31	-0.0260667	1.87533e-05	0.0260855	0.99855	0.999996
ENSG00000084623	1	32221928	32231604	1	p35.2	0.503777	EIF3I	-0.0409497	0.00019862	0.0411483	0.998586	0.999996
ENSG00000007255	19	45162928	45178237	-1	q13.32	-0.951616	TRAPPC6A	-0.0516249	2.54589e-07	0.0516251	0.998733	0.999996
ENSG00000097021	1	6264269	6394391	-1	p36.31		ACOT7	-0.0438344	0.000268131	0.0441025	0.998735	0.999996
ENSG00000118162	19	47475150	47484265	-1	q13.32	-0.202707	KPTN	-0.0575193	1.38544e-08	0.0575193	0.998777	0.999996
ENSG00000197429	1	45694324	45750653	-1	p34.1	1.68894	IPP	-0.0485955	0.0127856	0.0613811	0.998787	0.999996
ENSG00000162433	1	65147549	65232145	1	p31.3	1.04955	AK4	-0.0661549	0.000313493	0.0664684	0.998992	0.999996
ENSG00000117154	1	18107798	18378483	1	p36.13	-0.508591	IGSF21	-0.0566561	7.13733e-05	0.0567275	0.999047	0.999996
ENSG00000116489	1	112619805	112671616	1	p13.2	-0.206247	CAPZA1	-0.0452823	0	0.0452823	0.999128	0.999996
ENSG00000116922	1	37681570	37692249	-1	p34.3	0.790586	C1orf109	-0.0511355	0.000441312	0.0515768	0.999131	0.999996
ENSG00000162373	1	48727519	48776969	-1	p33	1.18308	BEND5	-0.0539576	0.00201465	0.0559722	0.999255	0.999996
ENSG00000117305	1	23801885	23838620	-1	p36.11	-0.955751	HMGCL	-0.0619514	3.58683e-05	0.0619872	0.999498	0.999996
ENSG00000265808	1	120150898	120176520	-1	p12	1.37538	SEC22B	-0.0561433	0.000214581	0.0563579	0.999733	0.999996
ENSG00000120656	1	28589323	28643085	-1	p35.3	-0.563231	TAF12	-0.0736787	7.64784e-12	0.0736787	0.999736	0.999996
ENSG00000162458	1	15756607	15786594	1	p36.21	0.0409942	FBLIM1	-0.0778592	0.025059	0.102918	0.999785	0.999996
ENSG00000180098	1	28553085	28578545	1	p35.3	-0.169155	TRNAU1AP	-0.0416447	2.88287e-07	0.0416449	0.99982	0.999996
ENSG00000126107	1	45002540	45011324	-1	p34.1	0.255186	HECTD3	-0.027583	0	0.027583	0.999843	0.999996
ENSG00000090013	19	40447765	40465764	-1	q13.2	-0.626503	BLVRB	-0.110867	0.0063657	0.117233	0.999866	0.999996
ENSG00000063241	19	55452985	55462343	-1	q13.42	-1.24074	ISOC2	-0.1264	0.00509495	0.131495	0.999915	0.999996
ENSG00000060688	1	31259568	31296788	-1	p35.2	0.328489	SNRNP40	-0.0634516	3.80088e-05	0.0634896	0.999924	0.999996
ENSG00000134697	1	37566816	37595937	-1	p34.3	0.017691	GNL2	-0.0544557	6.50682e-06	0.0544622	0.999927	0.999996
ENSG00000104884	19	45349837	45370918	-1	q13.32	0.901136	ERCC2	-0.0633813	0.00965592	0.0730372	0.999929	0.999996
ENSG00000171425	19	55635459	55645623	1	q13.42	-1.12921	ZNF581	-0.123346	7.32365e-05	0.123419	0.999996	0.999996

## Sheet: MGH54_Impact_1p19q_OnImmune
EnsemblID	Chromosome	Start	End	Strand	Band	log2FC_SP1_vs_SP2	SourceGene	MeanDiff_SP1_Orig_vs_Rand	MeanImpactSP1_Orig	MeanImpactSP1_Rand	PValue	QValue
ENSG00000105136	19	57487711	57496097	1	q13.43	2.8508	ZNF419	0.786425	0.798789	0.0123635	4.54823e-12	1.88752e-09
ENSG00000117525	1	94529173	94541759	-1	p21.3	0.711532	F3	0.614632	0.640925	0.0262925	3.44555e-09	5.56166e-07
ENSG00000126709	1	27666064	27672198	-1	p35.3	0.577736	IFI6	0.535059	0.562317	0.0272575	4.02048e-09	5.56166e-07
ENSG00000087086	19	48965309	48966879	1	q13.33	-4.51102	FTL	0.344184	0.376104	0.0319191	4.07434e-08	4.22713e-06
ENSG00000116455	1	111439890	111449256	-1	p13.2	0.065779	WDR77	0.591143	0.685735	0.0945917	5.11208e-06	0.000424303
ENSG00000187608	1	1001138	1014540	1	p36.33	1.83736	ISG15	0.78658	0.963147	0.176567	7.29087e-06	0.000433255
ENSG00000125740	19	45467995	45475179	1	q13.32	-1.84287	FOSB	0.31764	0.438872	0.121232	7.30792e-06	0.000433255
ENSG00000090932	19	39498895	39508481	1	q13.2	4.81662	DLL3	0.172958	0.204478	0.03152	0.000101178	0.0052486
ENSG00000105270	19	36014660	36033343	-1	q13.12	2.96883	CLIP3	0.154148	0.195429	0.0412815	0.00323096	0.148983
ENSG00000137965	1	78649796	78664078	1	p31.1	-0.94878	IFI44	0.178213	0.197703	0.0194898	0.00941263	0.390624
ENSG00000143079	1	112396214	112463456	1	p13.2	-0.749835	CTTNBP2NL	0.269922	0.293671	0.0237493	0.0178866	0.674813
ENSG00000189266	1	23956839	23963462	1	p36.11	-0.617234	PNRC2	0.242965	0.248407	0.00544135	0.0406244	0.999431
ENSG00000178904	19	32405543	32485895	1	q13.11	1.08631	DPY19L3	0.00362827	0.00364583	1.75603e-05	0.102993	0.999431
ENSG00000104824	19	38836388	38852347	-1	q13.2	0.361903	HNRNPL	0.000664121	0.000734107	6.99858e-05	0.116514	0.999431
ENSG00000162599	1	60865259	61462788	1	p31.3	1.02812	NFIA	2.60038e-06	2.60038e-06	0	0.171718	0.999431
ENSG00000168710	1	109984765	110023742	1	p13.3	0.997852	AHCYL1	0.0862054	0.0862069	1.53879e-06	0.171718	0.999431
ENSG00000167613	19	54351384	54370558	-1	q13.42	-2.4253	LAIR1	0.0160805	0.0167584	0.000677876	0.171718	0.999431
ENSG00000084652	1	32179675	32198285	1	p35.2	0.0532222	TXLNA	2.00875e-05	3.69506e-05	1.68631e-05	0.171718	0.999431
ENSG00000089351	19	34994784	35026471	1	q13.11	-1.12902	GRAMD1A	1.37441e-06	1.37743e-06	3.01857e-09	0.171718	0.999431
ENSG00000006712	19	39385629	39391154	-1	q13.2	-0.327012	PAF1	9.33807e-10	9.3408e-10	2.72959e-13	0.171718	0.999431
ENSG00000116675	1	65248219	65415871	1	p31.3		DNAJC6	7.7821e-15	7.7821e-15	0	0.171718	0.999431
ENSG00000142556	19	52012765	52030240	-1	q13.41	2.43264	ZNF614	2.64549e-08	2.64549e-08	6.89066e-24	0.171718	0.999431
ENSG00000188529	1	23964347	23980927	-1	p36.11	-0.317996	SRSF10	0.0833333	0.0833333	1.01303e-10	0.171718	0.999431
ENSG00000130724	19	58551566	58555105	-1	q13.43	0.376478	CHMP2A	1.16542e-06	1.22491e-06	5.94951e-08	0.171718	0.999431
ENSG00000198912	1	3889125	3900293	-1	p36.32	0.505016	C1orf174	7.67282e-09	7.67284e-09	1.19038e-14	0.171719	0.999431
ENSG00000179909	19	57697367	57709194	-1	q13.43	2.96624	ZNF154	0.088495	0.0884956	6.05961e-07	0.17172	0.999431
ENSG00000176293	19	58059239	58086310	1	q13.43	2.2917	ZNF135	8.34506e-06	8.42203e-06	7.69748e-08	0.171848	0.999431
ENSG00000037637	1	16246840	16352480	-1	p36.13	0.0969773	FBXO42	4.39895e-06	4.41765e-06	1.87011e-08	0.172077	0.999431
ENSG00000171943	1	121184811	121392874	1	p11.2	-2.2983	SRGAP2C	0.0031681	0.00318381	1.57129e-05	0.17295	0.999431
ENSG00000188227	19	37506939	37548762	1	q13.12	0.31199	ZNF793	0.0822065	0.0833565	0.00115	0.173763	0.999431
ENSG00000174574	1	38991276	39006059	1	p34.3	-0.584115	AKIRIN1	1.95627e-06	1.97572e-06	1.94566e-08	0.174247	0.999431
ENSG00000142541	19	49487554	49492308	1	q13.33	-0.327526	RPL13A	0.0558987	0.0826446	0.0267459	0.197017	0.999431
ENSG00000105193	19	39433137	39435949	-1	q13.2	-0.913018	RPS16	0.0730188	0.0818421	0.00882331	0.201711	0.999431
ENSG00000066136	1	40691648	40771603	1	p34.2	0.205596	NFYC	0.0142847	0.0358788	0.0215942	0.222692	0.999431
ENSG00000142676	1	23691742	23696835	1	p36.11	-0.861941	RPL11	0.0521213	0.078125	0.0260037	0.255885	0.999431
ENSG00000215717	1	109090764	109096934	1	p13.3	0.276628	TMEM167B	0.043659	0.0728384	0.0291795	0.25906	0.999431
ENSG00000128016	19	39406847	39409412	1	q13.2	-3.28419	ZFP36	0.0222257	0.137127	0.114901	0.33066	0.999431
ENSG00000126107	1	45002540	45011324	-1	p34.1	0.255186	HECTD3	0.0350085	0.0843833	0.0493748	0.338616	0.999431
ENSG00000117614	1	25222276	25232502	-1	p36.11	0.946091	SYF2	0.00461455	0.0139435	0.009329	0.360519	0.999431
ENSG00000162458	1	15756607	15786594	1	p36.21	0.0409942	FBLIM1	0.0106242	0.0717058	0.0610817	0.367779	0.999431
ENSG00000162374	1	50024029	50203772	1	p33	0.919189	ELAVL4	0.000133725	0.000372199	0.000238475	0.383132	0.999431
ENSG00000173212	1	116111755	116135240	1	p13.1	0.647873	MAB21L3	0.00150901	0.0431026	0.0415935	0.474991	0.999431
ENSG00000116473	1	111542218	111716691	1	p13.2	0.0164852	RAP1A	-0.00482522	0.0176509	0.0224761	0.598777	0.999431
ENSG00000124440	19	46297046	46343433	1	q13.32	1.55402	HIF3A	-7.8985e-06	1.72363e-05	2.51348e-05	0.602304	0.999431
ENSG00000117118	1	17018722	17054032	-1	p36.13	0.467794	SDHB	-0.00562011	0.0236613	0.0292814	0.618025	0.999431
ENSG00000177606	1	58780791	58784047	-1	p32.1	-0.258978	JUN	-0.00933178	0.0302928	0.0396246	0.664119	0.999431
ENSG00000162434	1	64833229	65067754	-1	p31.3	0.425351	JAK1	-0.00563161	0.00619672	0.0118283	0.678539	0.999431
ENSG00000105755	19	43506719	43527230	-1	q13.31	0.163633	ETHE1	-0.0115064	0.0171585	0.0286649	0.762569	0.999431
ENSG00000221946	19	35143250	35154302	1	q13.12	1.57874	FXYD7	-0.000281082	0.000129869	0.00041095	0.769756	0.999431
ENSG00000142534	19	49496365	49499708	1	q13.33	-0.601788	RPS11	-0.00658045	0.00163528	0.00821573	0.774268	0.999431
ENSG00000189144	19	37735833	37817300	-1	q13.13	2.1319	ZNF573	-0.0087142	0.00181515	0.0105293	0.778252	0.999431
ENSG00000105379	19	51345169	51366388	-1	q13.41	0.254624	ETFB	-0.00742784	0.00108913	0.00851697	0.797572	0.999431
ENSG00000085998	1	46188682	46220305	-1	p34.1	-2.69444	POMGNT1	-0.00975793	0.00236381	0.0121217	0.798509	0.999431
ENSG00000116729	1	68098473	68233120	-1	p31.3	-0.33747	WLS	-0.00922338	0.00109913	0.0103225	0.799008	0.999431
ENSG00000160058	1	32365103	32394731	-1	p35.1	-0.519087	BSDC1	-0.0115428	0.0010552	0.012598	0.806486	0.999431
ENSG00000105048	19	55132698	55149206	-1	q13.42		TNNT1	-0.0158064	0.00973837	0.0255448	0.808155	0.999431
ENSG00000121775	1	32072031	32102866	1	p35.2	-0.66116	TMEM39B	-0.0018762	0.000141993	0.0020182	0.810175	0.999431
ENSG00000179163	1	23845077	23868294	-1	p36.11	-1.11354	FUCA1	-0.0197783	0.0498607	0.069639	0.811964	0.999431
ENSG00000010361	19	49806866	49817376	-1	q13.33	-0.949341	FUZ	-0.00521511	0.000120447	0.00533555	0.823507	0.999431
ENSG00000196505	1	117863485	117929621	-1	p12	0.013385	GDAP2	-0.000341922	7.24552e-06	0.000349168	0.823603	0.999431
ENSG00000132485	1	71063291	71081289	-1	p31.1	0.282488	ZRANB2	-5.69247e-06	3.05225e-07	5.9977e-06	0.824323	0.999431
ENSG00000159479	1	43383917	43389808	-1	p34.2	1.37199	MED8	-0.000180518	0.000152341	0.000332859	0.824438	0.999431
ENSG00000242485	1	1401909	1407293	-1	p36.33	1.06506	MRPL20	-1.52408e-05	1.37436e-07	1.53782e-05	0.826397	0.999431
ENSG00000130764	1	3778559	3796498	-1	p36.32	1.34089	LRRC47	-0.000153109	3.50621e-07	0.00015346	0.827699	0.999431
ENSG00000117859	1	51577179	51798427	1	p32.3	0.113139	OSBPL9	-0.00304691	1.60729e-06	0.00304852	0.828148	0.999431
ENSG00000198453	19	36916329	36998700	1	q13.12	0.143906	ZNF568	-6.90158e-11	4.48409e-14	6.90607e-11	0.828155	0.999431
ENSG00000083814	19	57719751	57727624	-1	q13.43	3.4851	ZNF671	-3.91679e-06	4.67875e-13	3.91679e-06	0.828282	0.999431
ENSG00000157881	1	2508537	2526597	-1	p36.32	-0.388392	PANK4	-0.0123457	0	0.0123457	0.828282	0.999431
ENSG00000137947	1	88852633	88891944	-1	p22.2	-0.208461	GTF2B	-0.0116279	0	0.0116279	0.828282	0.999431
ENSG00000133226	1	24631716	24673281	1	p36.11	0.0700436	SRRM1	-0.0112715	0	0.0112715	0.828282	0.999431
ENSG00000130844	19	53519527	53580269	1	q13.42	-1.20722	ZNF331	-0.0112361	0	0.0112361	0.828282	0.999431
ENSG00000163875	1	37492575	37514774	-1	p34.3	0.590351	MEAF6	-0.0108696	0	0.0108696	0.828282	0.999431
ENSG00000130402	19	38647649	38731589	1	q13.2	-0.278585	ACTN4	-0.0103093	0	0.0103093	0.828282	0.999431
ENSG00000104823	19	38815422	38831841	-1	q13.2	0.176569	ECH1	-0.00990104	0	0.00990104	0.828282	0.999431
ENSG00000162664	1	89995110	90035533	1	p22.2	1.07867	ZNF326	-0.00481209	0	0.00481209	0.828282	0.999431
ENSG00000142864	1	67407810	67430415	-1	p31.3	-0.00447301	SERBP1	-0.00190732	0	0.00190732	0.828282	0.999431
ENSG00000116754	1	70205682	70253052	1	p31.1	-0.430565	SRSF11	-0.00111768	0	0.00111768	0.828282	0.999431
ENSG00000167645	19	38303558	38317273	-1	q13.2	0.383605	YIF1B	-0.000254709	0	0.000254709	0.828282	0.999431
ENSG00000105732	19	42068477	42081552	1	q13.2	-1.10062	ZNF574	-0.000133	0	0.000133	0.828282	0.999431
ENSG00000105220	19	34359480	34402413	1	q13.11	0.731759	GPI	-0.000129352	0	0.000129352	0.828282	0.999431
ENSG00000175756	1	1373730	1375495	-1	p36.33	0.7636	AURKAIP1	-7.68853e-05	0	7.68853e-05	0.828282	0.999431
ENSG00000170892	19	54189938	54194536	1	q13.42	-0.426429	TSEN34	-5.93691e-05	0	5.93691e-05	0.828282	0.999431
ENSG00000116478	1	32292083	32333635	1	p35.2	-1.36195	HDAC1	-1.48906e-05	0	1.48906e-05	0.828282	0.999431
ENSG00000162517	1	31629866	31644896	-1	p35.2	-0.665728	PEF1	-5.2249e-06	0	5.2249e-06	0.828282	0.999431
ENSG00000116350	1	29147743	29181900	-1	p35.3	0.423471	SRSF4	-3.44906e-06	0	3.44906e-06	0.828282	0.999431
ENSG00000175206	1	11845709	11848345	-1	p36.22	4.40935	NPPA	-3.23418e-06	0	3.23418e-06	0.828282	0.999431
ENSG00000105698	19	35268962	35279821	1	q13.12	-0.429091	USF2	-1.67336e-06	0	1.67336e-06	0.828282	0.999431
ENSG00000160075	1	1541673	1574863	-1	p36.33	0.446596	SSU72	-2.69342e-07	0	2.69342e-07	0.828282	0.999431
ENSG00000171492	1	89821014	89936611	1	p22.2	0.678106	LRRC8D	-1.66939e-07	3.03126e-12	1.66942e-07	0.828282	0.999431
ENSG00000117054	1	75724347	75787575	1	p31.1	0.515717	ACADM	-1.18218e-08	0	1.18218e-08	0.828282	0.999431
ENSG00000105552	19	48795062	48811029	-1	q13.33	-0.625814	BCAT2	-6.955e-09	0	6.955e-09	0.828282	0.999431
ENSG00000197841	19	34734155	34745378	1	q13.11	2.41944	ZNF181	-1.77011e-09	0	1.77011e-09	0.828282	0.999431
ENSG00000054118	1	36224432	36305357	1	p34.3	0.39646	THRAP3	-4.46417e-10	0	4.46417e-10	0.828282	0.999431
ENSG00000117682	1	26432282	26471306	1	p36.11	0.257077	DHDDS	-2.0203e-10	0	2.0203e-10	0.828282	0.999431
ENSG00000143033	1	93079235	93139079	1	p22.1	0.854953	MTF2	-1.29813e-10	0	1.29813e-10	0.828282	0.999431
ENSG00000157916	1	2391775	2405442	1	p36.32	0.72076	RER1	-9.65984e-11	0	9.65984e-11	0.828282	0.999431
ENSG00000131584	1	1292390	1309609	-1	p36.33	0.477403	ACAP3	-8.54445e-11	0	8.54445e-11	0.828282	0.999431
ENSG00000127483	1	20740266	20787323	-1	p36.12	0.275725	HP1BP3	-2.06647e-11	0	2.06647e-11	0.828282	0.999431
ENSG00000053371	1	19303965	19312146	-1	p36.13	0.332898	AKR7A2	-5.83225e-12	0	5.83225e-12	0.828282	0.999431
ENSG00000167614	19	54415219	54436904	1	q13.42		TTYH1	-1.05416e-12	0	1.05416e-12	0.828282	0.999431
ENSG00000104852	19	49085419	49108605	1	q13.33	0.0470277	SNRNP70	-3.24057e-13	0	3.24057e-13	0.828282	0.999431
ENSG00000116213	1	3630767	3652761	-1	p36.32	0.690805	WRAP73	-1.79188e-14	0	1.79188e-14	0.828282	0.999431
ENSG00000105372	19	41860255	41872925	1	q13.2	-0.714569	RPS19	-2.4079e-26	0	2.4079e-26	0.828282	0.999431
ENSG00000162419	1	28668732	28719353	1	p35.3	0.237631	GMEB1	-0.011058	5.40044e-05	0.011112	0.828282	0.999431
ENSG00000131236	1	40040233	40072649	1	p34.2	-1.54643	CAP1	-0.0105263	0	0.0105263	0.828282	0.999431
ENSG00000105323	19	41262496	41307787	1	q13.2	0.114968	HNRNPUL1	-0.0104167	0	0.0104167	0.828282	0.999431
ENSG00000176222	19	43872365	43901385	-1	q13.31		ZNF404	-1.00139e-07	3.58861e-21	1.00139e-07	0.828282	0.999431
ENSG00000092621	1	119648411	119744226	1	p12		PHGDH	-0.0115411	0	0.0115411	0.828282	0.999431
ENSG00000178150	19	48270081	48287608	1	q13.33	0.29323	ZNF114	-0.0105263	0	0.0105263	0.828282	0.999431
ENSG00000116221	1	54184041	54225464	1	p32.3	0.770204	MRPL37	-9.77038e-06	0	9.77038e-06	0.828282	0.999431
ENSG00000041988	1	6624866	6635586	1	p36.31	-0.155457	THAP3	-4.97973e-06	0	4.97973e-06	0.828282	0.999431
ENSG00000116809	1	15941869	15976132	-1	p36.13	-0.775065	ZBTB17	-0.0119024	1.36299e-12	0.0119024	0.828282	0.999431
ENSG00000105443	19	48469208	48482314	1	q13.33	0.199832	CYTH2	-0.00961722	0	0.00961722	0.828282	0.999431
ENSG00000188283	19	37217926	37248738	1	q13.12	-0.374644	ZNF383	-0.0104135	0	0.0104135	0.828282	0.999431
ENSG00000011485	19	46347087	46392981	1	q13.32	-0.0307211	PPP5C	-0.00327962	0	0.00327962	0.828282	0.999431
ENSG00000131116	19	43607224	43619629	-1	q13.31	-0.363011	ZNF428	-0.0093458	0	0.0093458	0.828282	0.999431
ENSG00000142546	19	49555468	49590262	-1	q13.33	0.0736479	NOSIP	-0.0109711	0	0.0109711	0.828282	0.999431
ENSG00000160062	1	32539427	32605941	1	p35.1	0.169875	ZBTB8A	-0.00947417	0.00114913	0.0106233	0.828282	0.999431
ENSG00000116497	1	32816767	32858875	1	p35.1	-0.267356	S100PBP	-0.000127975	0	0.000127975	0.828282	0.999431
ENSG00000160087	1	1253909	1273864	-1	p36.33	1.31344	UBE2J2	-0.00429361	0	0.00429361	0.828282	0.999431
ENSG00000105197	19	39480412	39493785	1	q13.2	1.78871	TIMM50	-3.89878e-08	0	3.89878e-08	0.828282	0.999431
ENSG00000078369	1	1785285	1891117	-1	p36.33	-0.0319087	GNB1	-2.2681e-07	0	2.2681e-07	0.828282	0.999431
ENSG00000174348	1	53062052	53085501	1	p32.3		PODN	-1.4354e-05	0	1.4354e-05	0.828282	0.999431
ENSG00000104946	19	49877425	49888750	1	q13.33	-0.150989	TBC1D17	-0.011236	0	0.011236	0.828282	0.999431
ENSG00000170889	19	54200809	54249003	1	q13.42	0.196801	RPS9	-0.00187441	0	0.00187441	0.828282	0.999431
ENSG00000167380	19	44165073	44178381	1	q13.31	0.683366	ZNF226	-0.00145248	3.02727e-09	0.00145249	0.828282	0.999431
ENSG00000213366	1	109668022	109709551	1	p13.3	-1.2972	GSTM2	-1.82251e-05	6.01879e-10	1.82257e-05	0.828282	0.999431
ENSG00000076928	19	41883173	41930150	1	q13.2	-0.918271	ARHGEF1	-0.0104167	0	0.0104167	0.828282	0.999431
ENSG00000134186	1	108692310	108702928	1	p13.3	0.106351	PRPF38B	-0.0117651	0	0.0117651	0.828282	0.999431
ENSG00000130748	19	47045909	47048624	-1	q13.32	-0.384093	TMEM160	-1.63303e-05	0	1.63303e-05	0.828282	0.999431
ENSG00000065978	1	42682418	42703805	1	p34.2	0.345856	YBX1	-3.71222e-06	0	3.71222e-06	0.828283	0.999431
ENSG00000134243	1	109309568	109397918	-1	p13.3	0.79665	SORT1	-4.9416e-08	0	4.9416e-08	0.828283	0.999431
ENSG00000012061	19	45407334	45478828	-1	q13.32	-1.2236	ERCC1	-0.0103891	0	0.0103891	0.828284	0.999431
ENSG00000104872	19	49446298	49453497	-1	q13.33	0.0555766	PIH1D1	-1.50536e-05	0	1.50536e-05	0.828284	0.999431
ENSG00000117480	1	46394317	46413848	1	p33		FAAH	-0.0107529	8.57723e-09	0.0107529	0.828286	0.999431
ENSG00000089335	19	34677639	34686397	1	q13.11	0.0107442	ZNF302	-0.0102843	5.68776e-08	0.0102843	0.828288	0.999431
ENSG00000117419	1	44221070	44355260	-1	p34.1	0.387565	ERI3	-4.39505e-06	0	4.39505e-06	0.828289	0.999431
ENSG00000134262	1	113894194	113905201	-1	p13.2	0.384577	AP4B1	-3.07445e-11	0	3.07445e-11	0.828295	0.999431
ENSG00000142230	19	47113274	47210636	1	q13.32	0.0109055	SAE1	-0.00502371	2.17291e-17	0.00502371	0.828298	0.999431
ENSG00000105185	19	32581190	32587453	1	q13.11	-0.0756094	PDCD5	-0.0113279	3.59357e-07	0.0113283	0.828299	0.999431
ENSG00000097033	1	86704570	86748184	1	p22.3	-0.2887	SH3GLB1	-0.000858502	0	0.000858502	0.828299	0.999431
ENSG00000168653	1	39026318	39034636	1	p34.3	0.0429747	NDUFS5	-0.00219715	0	0.00219715	0.828304	0.999431
ENSG00000167766	19	52594060	52690496	-1	q13.41	0.0572441	ZNF83	-4.63037e-06	0	4.63037e-06	0.828308	0.999431
ENSG00000178922	1	43451003	43453989	-1	p34.2	0.122114	HYI	-3.65699e-07	1.97921e-16	3.65699e-07	0.828317	0.999431
ENSG00000121957	1	108875350	108934545	1	p13.3	3.40565	GPSM2	-0.000174411	0	0.000174411	0.828317	0.999431
ENSG00000184588	1	65792514	66374579	1	p31.3	0.962832	PDE4B	-0.0109943	0	0.0109943	0.828326	0.999431
ENSG00000126698	1	28199456	28233029	-1	p35.3	1.08669	DNAJC8	-4.72281e-07	0	4.72281e-07	0.828327	0.999431
ENSG00000083845	19	58386400	58394806	1	q13.43	0.212656	RPS5	-0.000240706	0	0.000240706	0.828341	0.999431
ENSG00000134255	1	111139627	111185104	1	p13.3	-1.48462	CEPT1	-0.0029473	7.64896e-10	0.0029473	0.828349	0.999431
ENSG00000186020	19	36534774	36605276	-1	q13.12	0.783447	ZNF529	-2.40134e-08	0	2.40134e-08	0.828351	0.999431
ENSG00000162521	1	32651142	32686211	1	p35.1	1.15953	RBBP4	-1.43763e-09	0	1.43763e-09	0.82837	0.999431
ENSG00000162642	1	85249953	85259672	-1	p22.3	0.392697	C1orf52	-7.77247e-05	5.86167e-10	7.77253e-05	0.828372	0.999431
ENSG00000166704	19	57977053	58003349	-1	q13.43	-1.71074	ZNF606	-0.0112408	0	0.0112408	0.828391	0.999431
ENSG00000126088	1	45010950	45015575	1	p34.1	0.262406	UROD	-0.0140606	2.30243e-10	0.0140606	0.828424	0.999431
ENSG00000162545	1	20482391	20486210	-1	p36.12	2.51397	CAMK2N1	-0.00367435	0	0.00367435	0.828447	0.999431
ENSG00000066557	1	70144805	70205579	-1	p31.1	0.82699	LRRC40	-0.00688791	1.75189e-06	0.00688966	0.828453	0.999431
ENSG00000009780	1	27725979	27763122	1	p35.3	0.211036	FAM76A	-0.0100075	0	0.0100075	0.828472	0.999431
ENSG00000090432	1	20499448	20508151	-1	p36.12	0.722422	MUL1	-0.00236878	9.68767e-23	0.00236878	0.828542	0.999431
ENSG00000117500	1	93149742	93180516	-1	p22.1	-0.359909	TMED5	-0.00809866	0	0.00809866	0.828553	0.999431
ENSG00000116560	1	35176378	35193145	-1	p34.3	0.0646018	SFPQ	-5.11348e-05	0	5.11348e-05	0.828587	0.999431
ENSG00000011478	19	45692666	45703989	1	q13.32	-0.0767394	QPCTL	-0.0105419	0	0.0105419	0.828657	0.999431
ENSG00000116752	1	114567557	114581629	-1	p13.2	0.673726	BCAS2	-0.0102205	0	0.0102205	0.828751	0.999431
ENSG00000105402	19	47487637	47515091	-1	q13.33	0.0180429	NAPA	-0.00175294	3.5336e-08	0.00175298	0.828757	0.999431
ENSG00000132780	1	45583846	45618904	1	p34.1	0.947671	NASP	-0.00903743	0	0.00903743	0.829017	0.999431
ENSG00000178028	1	44213455	44220681	1	p34.1	0.329061	DMAP1	-0.00529235	2.67263e-17	0.00529235	0.829054	0.999431
ENSG00000134717	1	52056199	52090716	1	p32.3	0.718377	BTF3L4	-0.00996767	4.61834e-12	0.00996767	0.829099	0.999431
ENSG00000105677	19	35545600	35547526	1	q13.12	0.975388	TMEM147	-0.00672364	0	0.00672364	0.82919	0.999431
ENSG00000185946	1	103525691	103555239	1	p21.1	-0.0979112	RNPC3	-0.0105643	0	0.0105643	0.829201	0.999431
ENSG00000105419	19	47403124	47419527	-1	q13.32		MEIS3	-0.00938768	9.25436e-11	0.00938768	0.829418	0.999431
ENSG00000157191	1	16440721	16460078	1	p36.13	-0.851749	NECAP2	-0.0104644	1.72801e-06	0.0104662	0.829436	0.999431
ENSG00000117569	1	96721665	96823738	1	p21.3	0.819429	PTBP2	-0.00196697	0	0.00196697	0.829506	0.999431
ENSG00000171735	1	6785454	7769706	1	p36.31	-0.397703	CAMTA1	-0.00656062	5.85733e-06	0.00656648	0.829516	0.999431
ENSG00000181007	19	36383120	36418644	-1	q13.12	1.21588	ZFP82	-0.00580559	0	0.00580559	0.829923	0.999431
ENSG00000121413	19	58083838	58118427	-1	q13.43	0.942507	ZSCAN18	-0.00578374	0	0.00578374	0.829996	0.999431
ENSG00000167378	19	43584369	43596135	-1	q13.31	0.132695	IRGQ	-0.0111908	3.94799e-14	0.0111908	0.830099	0.999431
ENSG00000171960	1	42658423	42676758	1	p34.2	-0.373921	PPIH	-0.010139	8.14783e-15	0.010139	0.830147	0.999431
ENSG00000204138	1	28369582	28500364	1	p35.3	0.179879	PHACTR4	-8.77739e-06	0	8.77739e-06	0.830245	0.999431
ENSG00000162368	1	47333797	47378839	1	p33	0.367553	CMPK1	-0.00337863	9.93766e-09	0.00337864	0.830347	0.999431
ENSG00000162607	1	62436297	62451804	1	p31.3	0.762333	USP1	-0.0110992	1.48821e-06	0.0111007	0.830818	0.999431
ENSG00000105223	19	40348456	40380439	1	q13.2	-0.807997	PLD3	-0.00391215	0	0.00391215	0.830881	0.999431
ENSG00000099341	19	38374536	38383824	1	q13.2	0.812654	PSMD8	-0.00946475	0	0.00946475	0.830884	0.999431
ENSG00000105438	19	48382575	48391551	-1	q13.33	-0.272737	KDELR1	-0.0106034	0.00365713	0.0142605	0.831244	0.999431
ENSG00000213762	19	57614233	57624724	1	q13.43	0.269057	ZNF134	-0.00411025	0	0.00411025	0.832055	0.999431
ENSG00000105499	19	48047843	48110817	-1	q13.33	-0.871739	PLA2G4C	-0.00535455	0	0.00535455	0.832148	0.999431
ENSG00000117448	1	45550543	45570049	1	p34.1	-0.564056	AKR1A1	-1.4345e-08	0	1.4345e-08	0.832205	0.999431
ENSG00000134644	1	30931506	31065991	-1	p35.2	1.03679	PUM1	-5.82752e-09	0	5.82752e-09	0.832259	0.999431
ENSG00000088035	1	63367575	63438553	1	p31.3	0.408003	ALG6	-0.00982176	8.63854e-12	0.00982176	0.83228	0.999431
ENSG00000143093	1	110031577	110074641	1	p13.3	0.389493	STRIP1	-4.10515e-05	7.43501e-19	4.10515e-05	0.83232	0.999431
ENSG00000188976	1	944203	959309	-1	p36.33	0.00653436	NOC2L	-8.83446e-06	3.03268e-23	8.83446e-06	0.832356	0.999431
ENSG00000079462	19	42297033	42303546	-1	q13.2	0.555311	PAFAH1B3	-0.0109668	1.23928e-06	0.010968	0.833281	0.999431
ENSG00000197050	19	37007857	37130368	1	q13.12	-0.442489	ZNF420	-0.00671816	2.58263e-12	0.00671816	0.833561	0.999431
ENSG00000171824	1	11066618	11099869	-1	p36.22	-0.352358	EXOSC10	-0.000992533	0	0.000992533	0.833676	0.999431
ENSG00000196961	19	49766968	49807113	1	q13.33	0.17413	AP2A1	-0.00556594	0	0.00556594	0.834085	0.999431
ENSG00000068903	19	38878555	38899862	-1	q13.2	1.69663	SIRT2	-6.58685e-11	1.69851e-12	6.7567e-11	0.834592	0.999431
ENSG00000269858	19	40798996	40808434	1	q13.2	-0.321228	EGLN2	-6.15464e-05	1.14476e-09	6.15475e-05	0.835208	0.999431
ENSG00000198160	1	66924895	66988619	1	p31.3	1.16822	MIER1	-0.00334483	7.63625e-08	0.00334491	0.835338	0.999431
ENSG00000105053	19	49976468	50025946	-1	q13.33	0.158742	VRK3	-0.00572796	0	0.00572796	0.835467	0.999431
ENSG00000090621	1	39560816	39576790	-1	p34.3	-0.659949	PABPC4	-0.000652717	2.78626e-09	0.00065272	0.836328	0.999431
ENSG00000116353	1	29192657	29230942	-1	p35.3	0.855183	MECR	-0.00448288	8.75029e-23	0.00448288	0.836507	0.999431
ENSG00000142687	1	35433492	35557950	-1	p34.3	0.476921	KIAA0319L	-3.07083e-05	3.56267e-07	3.10646e-05	0.836846	0.999431
ENSG00000043514	1	39838110	39883511	-1	p34.2	0.676442	TRIT1	-0.00176481	0.000797357	0.00256216	0.836985	0.999431
ENSG00000084072	1	39692182	39763914	1	p34.2	0.318295	PPIE	-0.0095033	0	0.0095033	0.8373	0.999431
ENSG00000179820	19	53864763	53876435	1	q13.42	-1.16776	MYADM	-0.011712	0.00451974	0.0162317	0.839308	0.999431
ENSG00000131238	1	40071461	40097727	-1	p34.2	-0.688962	PPT1	-2.16453e-07	1.15595e-10	2.16569e-07	0.8412	0.999431
ENSG00000196263	19	56507850	56530221	1	q13.43	0.46229	ZNF471	-4.17448e-10	1.02854e-14	4.17458e-10	0.841866	0.999431
ENSG00000162694	1	100872372	100895179	-1	p21.2	0.576993	EXTL2	-0.00549027	0	0.00549027	0.842187	0.999431
ENSG00000066135	1	43650149	43705518	1	p34.2	-0.259988	KDM4A	-0.00205816	0	0.00205816	0.842759	0.999431
ENSG00000213965	19	32691961	32713796	1	q13.11	0.0736934	NUDT19	-2.35072e-12	0	2.35072e-12	0.844849	0.999431
ENSG00000118454	1	70258999	70354734	-1	p31.1	0.410927	ANKRD13C	-0.00249558	1.19657e-09	0.00249558	0.846135	0.999431
ENSG00000077312	19	40750637	40765389	1	q13.2	-0.369881	SNRPA	-0.0213034	0	0.0213034	0.851021	0.999431
ENSG00000053372	1	19251805	19260128	1	p36.13	0.630037	MRTO4	-0.000133547	5.65468e-09	0.000133553	0.854063	0.999431
ENSG00000163399	1	116372668	116410261	1	p13.1	-0.388875	ATP1A1	-0.000961402	1.23279e-05	0.00097373	0.855338	0.999431
ENSG00000126457	19	49675786	49689029	1	q13.33	0.129738	PRMT1	-0.00135476	0	0.00135476	0.856039	0.999431
ENSG00000133265	19	55262223	55280381	-1	q13.42	0.0949606	HSPBP1	-0.0116977	2.96452e-08	0.0116977	0.85894	0.999431
ENSG00000105254	19	36114289	36125947	1	q13.12	1.40808	TBCB	-0.0130105	3.78008e-12	0.0130105	0.8612	0.999431
ENSG00000117133	1	84479259	84498352	1	p22.3	0.00920062	RPF1	-0.0139179	0	0.0139179	0.861798	0.999431
ENSG00000162613	1	77944055	77979110	-1	p31.1	1.10303	FUBP1	-9.7432e-05	0	9.7432e-05	0.862351	0.999431
ENSG00000083812	19	58467045	58475436	1	q13.43	2.71531	ZNF324	-0.000105401	8.25942e-09	0.000105409	0.862796	0.999431
ENSG00000126254	19	35629030	35637686	1	q13.12	0.72417	RBM42	-5.6533e-06	1.02937e-14	5.6533e-06	0.863507	0.999431
ENSG00000162512	1	30869466	30908758	-1	p35.2	1.31476	SDC3	-0.00466639	0.00105674	0.00572313	0.866137	0.999431
ENSG00000122481	1	95234210	95247225	1	p21.3	-0.403859	RWDD3	-0.013217	0.000301213	0.0135182	0.866989	0.999431
ENSG00000213024	19	49906825	49929763	-1	q13.33	-0.476762	NUP62	-0.00432333	0	0.00432333	0.870397	0.999431
ENSG00000004777	19	35774532	35788822	1	q13.12	1.22757	ARHGAP33	-0.00768303	3.25117e-13	0.00768303	0.87097	0.999431
ENSG00000074800	1	8861000	8879190	-1	p36.23	0.00301537	ENO1	-1.04642e-06	0	1.04642e-06	0.875275	0.999431
ENSG00000130203	19	44905791	44909393	1	q13.32	-1.17293	APOE	-0.0141008	0.000427931	0.0145288	0.876667	0.999431
ENSG00000155380	1	112911847	112957013	-1	p13.2	0.535663	SLC16A1	-0.0131901	0.00340577	0.0165958	0.878826	0.999431
ENSG00000197714	19	57280051	57294069	1	q13.43	-0.308239	ZNF460	-0.010058	4.91417e-05	0.0101072	0.881905	0.999431
ENSG00000171603	1	9728926	9823984	-1	p36.22	0.0938549	CLSTN1	-2.67539e-05	2.70141e-17	2.67539e-05	0.882937	0.999431
ENSG00000167635	19	36214602	36238774	1	q13.12	0.230732	ZNF146	-0.0300498	0	0.0300498	0.883386	0.999431
ENSG00000168765	1	109656099	109674836	1	p13.3	-0.444139	GSTM4	-0.0326621	0.00412961	0.0367917	0.889044	0.999431
ENSG00000162373	1	48727519	48776969	-1	p33	1.18308	BEND5	-0.0242353	0.00366241	0.0278977	0.88969	0.999431
ENSG00000121931	1	110947190	110963965	-1	p13.3	-0.519659	LRIF1	-0.0213024	0	0.0213024	0.89214	0.999431
ENSG00000158195	1	27404230	27490167	-1	p36.11	-1.87915	WASF2	-6.79611e-06	8.79297e-14	6.79611e-06	0.892192	0.999431
ENSG00000196214	19	52269587	52296046	1	q13.41	0.481596	ZNF766	-0.000102702	0	0.000102702	0.892528	0.999431
ENSG00000161551	19	51804816	51890950	-1	q13.41	0.385202	ZNF577	-5.11856e-05	0	5.11856e-05	0.893049	0.999431
ENSG00000169504	1	24745382	24844321	1	p36.11	2.62215	CLIC4	-0.0141454	0.00267932	0.0168247	0.89379	0.999431
ENSG00000077549	1	19338775	19485539	-1	p36.13	-1.46924	CAPZB	-0.0173598	0.00119133	0.0185511	0.896026	0.999431
ENSG00000105258	19	36113709	36115213	-1	q13.12	-0.587769	POLR2I	-0.00983971	0	0.00983971	0.89677	0.999431
ENSG00000116663	1	11664200	11674354	1	p36.22	0.283645	FBXO6	-0.0140393	0	0.0140393	0.89707	0.999431
ENSG00000073050	19	43543311	43580473	-1	q13.31	-1.35928	XRCC1	-0.0146332	0.000321916	0.0149551	0.89709	0.999431
ENSG00000117640	1	25818640	25832942	1	p36.11	-0.0852781	MTFR1L	-2.38352e-05	1.83389e-06	2.56691e-05	0.897566	0.999431
ENSG00000020129	1	35557473	35567274	1	p34.3	-0.538291	NCDN	-0.014717	0	0.014717	0.897778	0.999431
ENSG00000167601	19	41219223	41261766	1	q13.2	-3.76485	AXL	-0.0104879	0.00361019	0.0140981	0.897981	0.999431
ENSG00000117408	1	43946950	43968022	1	p34.1	-0.869019	IPO13	-0.0144969	2.21612e-06	0.0144991	0.899348	0.999431
ENSG00000167747	19	50797704	50804929	-1	q13.33	0.283383	C19orf48	-5.991e-06	0	5.991e-06	0.89962	0.999431
ENSG00000189337	1	13892792	15118043	1	p36.21	1.26895	KAZN	-0.0152025	0	0.0152025	0.899967	0.999431
ENSG00000078808	1	1216908	1232067	-1	p36.33	0.128241	SDF4	-0.0309091	4.08655e-09	0.0309091	0.900016	0.999431
ENSG00000186501	1	27322145	27336400	1	p36.11	0.386598	TMEM222	-0.0155461	4.67398e-10	0.0155461	0.900959	0.999431
ENSG00000162604	1	61681046	61725423	-1	p31.3	0.22322	TM2D1	-0.0173858	0	0.0173858	0.902982	0.999431
ENSG00000077254	1	77695987	77759852	-1	p31.1	0.593985	USP33	-0.00484762	0	0.00484762	0.90389	0.999431
ENSG00000173614	1	9943428	9985501	1	p36.22	0.0706516	NMNAT1	-0.0134611	6.90137e-24	0.0134611	0.905268	0.999431
ENSG00000116171	1	52927276	53051698	1	p32.3	0.252669	SCP2	-0.0326637	0	0.0326637	0.905454	0.999431
ENSG00000105619	19	54107013	54115675	-1	q13.42	0.660836	TFPT	-0.0260513	0.00468865	0.0307399	0.905984	0.999431
ENSG00000121766	1	31296982	31364953	1	p35.2	0.777829	ZCCHC17	-0.00880948	2.23677e-10	0.00880948	0.906022	0.999431
ENSG00000157911	1	2403964	2413797	-1	p36.32	0.716064	PEX10	-5.65208e-08	0	5.65208e-08	0.906916	0.999431
ENSG00000090686	1	21678298	21783606	-1	p36.12	0.352337	USP48	-0.0307275	0	0.0307275	0.907572	0.999431
ENSG00000120942	1	11273206	11296049	1	p36.22	0.452246	UBIAD1	-1.60904e-07	0	1.60904e-07	0.908368	0.999431
ENSG00000153904	1	85318481	85578363	-1	p22.3		DDAH1	-0.018489	1.50429e-10	0.018489	0.908611	0.999431
ENSG00000084070	1	40344850	40423326	1	p34.2	-1.28544	SMAP2	-0.0345726	0	0.0345726	0.909047	0.999431
ENSG00000117543	1	100989623	101026088	-1	p21.2	2.43678	DPH5	-0.0105789	0	0.0105789	0.90993	0.999431
ENSG00000105409	19	41966582	41997497	-1	q13.2		ATP1A3	-0.000132252	0	0.000132252	0.911175	0.999431
ENSG00000127463	1	19215660	19251527	-1	p36.13	0.733899	EMC1	-0.0073818	3.59382e-12	0.0073818	0.912288	0.999431
ENSG00000213625	1	65420587	65436007	1	p31.3	-0.00379926	LEPROT	-0.0198011	0.00046596	0.020267	0.912789	0.999431
ENSG00000134248	1	110401249	110407942	-1	p13.3	0.41949	LAMTOR5	-3.31096e-07	0	3.31096e-07	0.913074	0.999431
ENSG00000104853	19	44954585	44993341	1	q13.32	0.0477324	CLPTM1	-0.00977197	4.42618e-06	0.0097764	0.913146	0.999431
ENSG00000169169	19	49690898	49713731	1	q13.33	3.20581	CPT1C	-0.0158527	0.000447515	0.0163002	0.913443	0.999431
ENSG00000077348	19	41386374	41397359	-1	q13.2	-0.552591	EXOSC5	-0.0295893	0	0.0295893	0.91404	0.999431
ENSG00000198131	19	58228594	58277495	1	q13.43	-0.158916	ZNF544	-0.0220787	0	0.0220787	0.914413	0.999431
ENSG00000105202	19	39834458	39846379	-1	q13.2	0.316539	FBL	-0.00575582	1.21974e-13	0.00575582	0.914702	0.999431
ENSG00000174842	1	92246402	92298987	-1	p22.1	2.13037	GLMN	-0.0113319	0	0.0113319	0.91507	0.999431
ENSG00000121417	19	57630395	57644041	1	q13.43	-0.249172	ZNF211	-0.021058	6.95465e-10	0.021058	0.915289	0.999431
ENSG00000011021	1	11806096	11848079	1	p36.22	0.479099	CLCN6	-0.0197617	1.31452e-06	0.019763	0.915723	0.999431
ENSG00000124299	19	33386950	33521791	-1	q13.11	-0.619037	PEPD	-0.00014551	3.44851e-07	0.000145855	0.91579	0.999431
ENSG00000188060	1	28592200	28595443	1	p35.3	0.285299	RAB42	-8.82706e-11	0	8.82706e-11	0.91591	0.999431
ENSG00000183431	1	37956975	37990075	-1	p34.3	0.105464	SF3A3	-0.0205719	3.7298e-06	0.0205756	0.915923	0.999431
ENSG00000117000	1	40161387	40240921	1	p34.2	0.226248	RLF	-0.0215278	0	0.0215278	0.915951	0.999431
ENSG00000156171	1	111117333	111140216	-1	p13.3	0.127192	DRAM2	-0.0223146	6.65779e-07	0.0223152	0.916042	0.999431
ENSG00000251247	19	36850361	36913029	1	q13.12	0.516724	ZNF345	-0.00504837	7.55888e-05	0.00512396	0.916075	0.999431
ENSG00000198492	1	28736621	28769775	1	p35.3	-0.282531	YTHDF2	-0.0226461	5.06276e-13	0.0226461	0.916082	0.999431
ENSG00000142686	1	35713877	35718894	-1	p34.3	0.028503	C1orf216	-0.0187957	0	0.0187957	0.91615	0.999431
ENSG00000196967	19	37106734	37172741	-1	q13.12	-0.559363	ZNF585A	-4.31059e-05	5.54298e-16	4.31059e-05	0.916602	0.999431
ENSG00000167554	19	52336243	52367778	1	q13.41		ZNF610	-0.0226567	8.54346e-12	0.0226567	0.917181	0.999431
ENSG00000183726	1	25338317	25362361	1	p36.11	0.536631	TMEM50A	-0.0236198	1.20067e-07	0.0236199	0.917765	0.999431
ENSG00000159596	1	45688181	45694436	1	p34.1	0.61283	TMEM69	-0.0141554	5.83734e-13	0.0141554	0.919523	0.999431
ENSG00000007923	1	6634168	6701924	-1	p36.31	0.795391	DNAJC11	-0.00609976	2.867e-11	0.00609976	0.919896	0.999431
ENSG00000104960	19	49850735	49860744	1	q13.33	0.982733	PTOV1	-0.0162501	0	0.0162501	0.920179	0.999431
ENSG00000084073	1	40258236	40294180	1	p34.2	0.453877	ZMPSTE24	-0.0338709	0	0.0338709	0.926144	0.999431
ENSG00000179051	1	17406760	17439677	-1	p36.13	-1.16577	RCC2	-1.31952e-05	0	1.31952e-05	0.92673	0.999431
ENSG00000184007	1	31906421	31944856	-1	p35.2	-0.292889	PTP4A2	-1.5236e-05	5.62227e-10	1.52366e-05	0.929838	0.999431
ENSG00000178982	19	38619082	38636955	1	q13.2	-0.446505	EIF3K	-0.0329774	0	0.0329774	0.930368	0.999431
ENSG00000170949	19	53066606	53103436	-1	q13.42	0.442259	ZNF160	-5.2271e-06	4.57976e-07	5.68508e-06	0.93171	0.999431
ENSG00000198440	19	56397966	56436035	1	q13.43	0.482149	ZNF583	-0.0202469	1.01338e-05	0.0202571	0.932661	0.999431
ENSG00000116288	1	7954291	7985505	1	p36.23	1.17033	PARK7	-0.02186	0.0010967	0.0229567	0.93331	0.999431
ENSG00000105290	19	35867899	35879792	1	q13.12	3.31506	APLP1	-0.0245262	0.00624987	0.030776	0.933723	0.999431
ENSG00000198799	1	113073198	113132260	1	p13.2	0.660692	LRIG2	-0.0177901	0	0.0177901	0.937248	0.999431
ENSG00000254004	19	36510687	36528271	-1	q13.12	0.764288	ZNF260	-0.000124991	4.326e-08	0.000125034	0.939016	0.999431
ENSG00000105486	19	48115445	48170603	-1	q13.33	-0.0125904	LIG1	-0.0594713	1.86658e-07	0.0594715	0.939432	0.999431
ENSG00000052723	1	114769479	114780685	-1	p13.2	1.06438	SIKE1	-0.0198871	0	0.0198871	0.940015	0.999431
ENSG00000117632	1	25884181	25906991	-1	p36.11	2.94324	STMN1	-0.01428	6.23339e-09	0.0142801	0.940592	0.999431
ENSG00000117305	1	23801885	23838620	-1	p36.11	-0.955751	HMGCL	-0.0617267	0.00375105	0.0654778	0.940692	0.999431
ENSG00000055070	1	16352575	16398145	1	p36.13	0.130309	SZRD1	-0.0555536	0	0.0555536	0.941503	0.999431
ENSG00000090273	1	26900238	26946871	1	p36.11	0.777986	NUDC	-0.0249455	2.5254e-06	0.0249481	0.942009	0.999431
ENSG00000167615	19	54448887	54462037	1	q13.42	-0.357461	LENG8	-0.0271581	0.000134133	0.0272923	0.942248	0.999431
ENSG00000105447	19	48445841	48457022	1	q13.33	0.0802897	GRWD1	-0.0261548	0	0.0261548	0.942427	0.999431
ENSG00000116922	1	37681570	37692249	-1	p34.3	0.790586	C1orf109	-0.0242362	3.69045e-11	0.0242362	0.944926	0.999431
ENSG00000142599	1	8352397	8848921	-1	p36.23	-0.232038	RERE	-0.0194173	0	0.0194173	0.944954	0.999431
ENSG00000116649	1	11054584	11060020	-1	p36.22	-0.672877	SRM	-0.0391626	0.000140521	0.0393031	0.945015	0.999431
ENSG00000117505	1	93345907	93369493	1	p22.1	-0.144771	DR1	-0.0445301	0	0.0445301	0.945159	0.999431
ENSG00000203965	1	63523372	63572693	1	p31.3	2.20396	EFCAB7	-0.0268495	0	0.0268495	0.946029	0.999431
ENSG00000084623	1	32221928	32231604	1	p35.2	0.503777	EIF3I	-0.0441632	1.59455e-05	0.0441791	0.94705	0.999431
ENSG00000117758	1	27773219	27824443	1	p35.3	0.671297	STX12	-0.0347274	0.00753778	0.0422651	0.948464	0.999431
ENSG00000130726	19	58544064	58550722	1	q13.43	0.25459	TRIM28	-0.0221773	0.000149423	0.0223268	0.948816	0.999431
ENSG00000173660	1	46303698	46316776	1	p33	-0.219654	UQCRH	-0.047226	0	0.047226	0.949249	0.999431
ENSG00000007255	19	45162928	45178237	-1	q13.32	-0.951616	TRAPPC6A	-0.0344534	6.6434e-07	0.034454	0.949438	0.999431
ENSG00000042753	19	46838136	46850846	-1	q13.32	-0.535361	AP2S1	-0.0168376	1.09037e-07	0.0168377	0.94983	0.999431
ENSG00000126247	19	36139953	36150353	1	q13.12	0.79429	CAPNS1	-0.0243014	5.86528e-05	0.0243601	0.951273	0.999431
ENSG00000116670	1	11674480	11691650	-1	p36.22	-0.366987	MAD2L2	-0.0247055	0	0.0247055	0.952551	0.999431
ENSG00000248098	19	41397808	41425002	1	q13.2	0.274411	BCKDHA	-0.0278269	0.000211556	0.0280385	0.952652	0.999431
ENSG00000171606	19	58183029	58213562	1	q13.43	0.456576	ZNF274	-0.0114009	3.19894e-05	0.0114329	0.952812	0.999431
ENSG00000011009	1	23791145	23795539	1	p36.11	-1.4316	LYPLA2	-0.0197409	0.000140888	0.0198818	0.953354	0.999431
ENSG00000065135	1	109548615	109600195	1	p13.3	-0.346856	GNAI3	-0.030195	0	0.030195	0.953593	0.999431
ENSG00000067606	1	2050411	2185395	1	p36.33		PRKCZ	-0.0508497	0.000747001	0.0515967	0.954032	0.999431
ENSG00000162627	1	98661701	98760500	1	p21.3	-0.740768	SNX7	-0.0253326	4.52481e-06	0.0253371	0.954376	0.999431
ENSG00000125944	1	23303771	23344336	-1	p36.12	0.682668	HNRNPR	-0.0461591	4.60575e-08	0.0461592	0.95469	0.999431
ENSG00000117528	1	94418389	94518666	1	p21.3	0.733055	ABCD3	-0.0253506	1.55951e-06	0.0253521	0.95523	0.999431
ENSG00000090006	19	40592883	40629818	1	q13.2	0.0939668	LTBP4	-0.0311297	4.12633e-07	0.0311301	0.955844	0.999431
ENSG00000065183	1	117929720	117966543	1	p12	0.917781	WDR3	-0.041232	1.23477e-10	0.041232	0.956174	0.999431
ENSG00000142657	1	10398592	10420511	1	p36.22	-0.0754767	PGD	-0.0702593	1.2692e-05	0.070272	0.956326	0.999431
ENSG00000159658	1	46674659	46719146	-1	p33	-0.191869	EFCAB14	-0.0301362	0	0.0301362	0.956453	0.999431
ENSG00000137955	1	75786197	75795086	1	p31.1	0.380804	RABGGTB	-0.0464658	1.40237e-12	0.0464658	0.95687	0.999431
ENSG00000083828	19	57769655	57819939	1	q13.43	-0.120374	ZNF586	-0.0261346	2.89676e-12	0.0261346	0.957675	0.999431
ENSG00000180098	1	28553085	28578545	1	p35.3	-0.169155	TRNAU1AP	-0.0319513	6.51937e-10	0.0319513	0.95823	0.999431
ENSG00000105483	19	48180770	48255946	-1	q13.33	-0.478297	CARD8	-0.030592	0	0.030592	0.958673	0.999431
ENSG00000125743	19	45687454	45692569	-1	q13.32	0.671337	SNRPD2	-0.0284387	0	0.0284387	0.959884	0.999431
ENSG00000170906	19	54102728	54109257	1	q13.42	-0.385878	NDUFA3	-0.0252638	0.000106729	0.0253705	0.96129	0.999431
ENSG00000221978	1	1385711	1399335	-1	p36.33	-0.123707	CCNL2	-0.0356524	4.85497e-13	0.0356524	0.961626	0.999431
ENSG00000162441	1	9922113	9943407	-1	p36.22	0.646571	LZIC	-0.022021	2.84136e-10	0.022021	0.962932	0.999431
ENSG00000126267	19	35648323	35658782	1	q13.12	0.665826	COX6B1	-0.0457981	1.34911e-11	0.0457981	0.963545	0.999431
ENSG00000134697	1	37566816	37595937	-1	p34.3	0.017691	GNL2	-0.0439587	1.08481e-06	0.0439598	0.965361	0.999431
ENSG00000175130	1	32333839	32336233	-1	p35.1		MARCKSL1	-0.0372739	5.49377e-08	0.0372739	0.965561	0.999431
ENSG00000134686	1	33323623	33431052	-1	p35.1	0.447656	PHC2	-0.0324631	4.82801e-06	0.0324679	0.965801	0.999431
ENSG00000118162	19	47475150	47484265	-1	q13.32	-0.202707	KPTN	-0.0377544	4.42094e-08	0.0377544	0.965837	0.999431
ENSG00000104870	19	49506816	49526428	1	q13.33	-3.09618	FCGRT	-8.96459e-05	5.74652e-10	8.96465e-05	0.966334	0.999431
ENSG00000104805	19	48900312	48923372	1	q13.33	-0.130284	NUCB1	-0.051823	1.31454e-06	0.0518243	0.966632	0.999431
ENSG00000063176	19	48619291	48630717	1	q13.33	-0.0432909	SPHK2	-0.0344407	1.06891e-05	0.0344514	0.967795	0.999431
ENSG00000116688	1	11980181	12013514	1	p36.22	-0.257886	MFN2	-0.0300376	0	0.0300376	0.968174	0.999431
ENSG00000197568	1	70354805	70385339	1	p31.1	1.02128	HHLA3	-0.0414909	1.00815e-18	0.0414909	0.968335	0.999431
ENSG00000131115	19	44207547	44237268	1	q13.31	-0.836487	ZNF227	-0.0382514	0	0.0382514	0.968382	0.999431
ENSG00000125755	19	45815410	45863194	-1	q13.32	-0.532746	SYMPK	-0.0273554	5.10959e-16	0.0273554	0.969377	0.999431
ENSG00000105618	19	54115410	54131719	1	q13.42	1.15941	PRPF31	-0.0574594	5.6066e-05	0.0575155	0.969503	0.999431
ENSG00000049245	1	7771296	7781432	1	p36.23	-0.528062	VAMP3	-0.0438076	4.46396e-12	0.0438076	0.969811	0.999431
ENSG00000117395	1	43164175	43270936	-1	p34.2	-0.422893	EBNA1BP2	-0.0367049	7.31238e-05	0.0367781	0.970137	0.999431
ENSG00000116489	1	112619805	112671616	1	p13.2	-0.206247	CAPZA1	-0.0317162	0	0.0317162	0.97099	0.999431
ENSG00000116691	1	12019466	12032045	1	p36.22	-0.611249	MIIP	-0.0275849	0	0.0275849	0.971058	0.999431
ENSG00000116133	1	54849627	54887195	-1	p32.3		DHCR24	-0.0350469	3.96399e-05	0.0350865	0.971243	0.999431
ENSG00000132128	1	46261196	46303608	-1	p33	-0.26684	LRRC41	-0.0505395	0	0.0505395	0.971425	0.999431
ENSG00000162378	1	52726453	52827336	1	p32.3	0.479752	ZYG11B	-0.0309217	6.30041e-05	0.0309847	0.971501	0.999431
ENSG00000117410	1	43974487	43978295	1	p34.1	-0.765607	ATP6V0B	-0.0293195	1.37191e-05	0.0293332	0.971523	0.999431
ENSG00000057757	1	23778418	23788232	1	p36.11	0.0736042	PITHD1	-0.0390324	0.000444451	0.0394768	0.971693	0.999431
ENSG00000122406	1	92832013	92841924	1	p22.1	0.0152786	RPL5	-0.0447973	6.06757e-12	0.0447973	0.972299	0.999431
ENSG00000198890	1	107056674	107067636	1	p13.3	1.34516	PRMT6	-0.0456067	0.00659604	0.0522027	0.972403	0.999431
ENSG00000079277	1	46557408	46616843	-1	p33	-2.57161	MKNK1	-0.0519331	0.000227847	0.052161	0.972586	0.999431
ENSG00000130766	1	28259518	28282491	1	p35.3	-0.279714	SESN2	-0.0569604	0.0136092	0.0705696	0.974031	0.999431
ENSG00000171793	1	40979688	41012565	1	p34.2	0.898487	CTPS1	-0.0368514	0	0.0368514	0.974332	0.999431
ENSG00000143126	1	109249539	109275751	1	p13.3	1.12676	CELSR2	-0.0295707	0.00521545	0.0347862	0.975058	0.999431
ENSG00000104835	19	38915266	38930763	-1	q13.2	-1.60125	SARS2	-0.0272064	7.86045e-06	0.0272142	0.976244	0.999431
ENSG00000105404	19	41956681	41959321	-1	q13.2	-0.0050933	RABAC1	-0.0288963	8.69243e-05	0.0289832	0.976512	0.999431
ENSG00000117862	1	52020131	52055191	-1	p32.3	-0.107709	TXNDC12	-0.038812	1.34291e-05	0.0388254	0.97686	0.999431
ENSG00000176261	1	32600172	32650903	-1	p35.1	-0.834709	ZBTB8OS	-0.0386621	3.27466e-05	0.0386948	0.977989	0.999431
ENSG00000058799	1	53851719	53889798	-1	p32.3	0.138508	YIPF1	-0.0544111	0.00126389	0.055675	0.978355	0.999431
ENSG00000123091	1	51236273	51273447	1	p32.3	-0.682074	RNF11	-0.0195491	2.64982e-05	0.0195756	0.978486	0.999431
ENSG00000183207	19	48993562	49015970	1	q13.33	-0.242296	RUVBL2	-0.0439038	0	0.0439038	0.979447	0.999431
ENSG00000122417	1	86346824	86396342	-1	p22.3	0.756907	ODF2L	-0.147784	0.0347791	0.182563	0.979502	0.999431
ENSG00000134748	1	52404602	52420836	1	p32.3	0.0404417	PRPF38A	-0.0373109	0	0.0373109	0.97963	0.999431
ENSG00000116266	1	108746674	108809523	1	p13.3	-0.664342	STXBP3	-0.0538528	6.09948e-06	0.0538589	0.97979	0.999431
ENSG00000121774	1	32013868	32060850	1	p35.2	0.369197	KHDRBS1	-0.0460248	0	0.0460248	0.980618	0.999431
ENSG00000155366	1	112701127	112707434	-1	p13.2	0.108761	RHOC	-0.128345	0.016045	0.14439	0.982183	0.999431
ENSG00000265808	1	120150898	120176520	-1	p12	1.37538	SEC22B	-0.0373493	3.52828e-06	0.0373528	0.982979	0.999431
ENSG00000099326	19	58561931	58573575	-1	q13.43	-0.302536	MZF1	-0.0431537	0	0.0431537	0.985041	0.999431
ENSG00000070831	1	22025511	22101360	1	p36.12	-0.577108	CDC42	-0.0457979	0	0.0457979	0.985501	0.999431
ENSG00000153885	19	33795933	33815763	1	q13.11		KCTD15	-0.0544224	7.71678e-12	0.0544224	0.985691	0.999431
ENSG00000117450	1	45511036	45523047	-1	p34.1	-0.89887	PRDX1	-0.0870002	1.05357e-06	0.0870013	0.985894	0.999431
ENSG00000213281	1	114704469	114716771	-1	p13.2	0.974501	NRAS	-0.0336744	0.00113387	0.0348082	0.986286	0.999431
ENSG00000162616	1	77979175	78017964	1	p31.1	0.199505	DNAJB4	-0.0533245	0.00347026	0.0567948	0.986489	0.999431
ENSG00000120656	1	28589323	28643085	-1	p35.3	-0.563231	TAF12	-0.0766312	7.55042e-18	0.0766312	0.987787	0.999431
ENSG00000198830	1	26472440	26476642	1	p36.11	0.00298825	HMGN2	-0.0388743	6.39122e-13	0.0388743	0.987819	0.999431
ENSG00000204859	1	6579994	6589280	1	p36.31	0.359994	ZBTB48	-0.0436935	0	0.0436935	0.988515	0.999431
ENSG00000116209	1	54026681	54053504	-1	p32.3	0.156516	TMEM59	-0.0487574	0.00905898	0.0578164	0.98863	0.999431
ENSG00000054116	1	36136570	36156053	-1	p34.3	0.3734	TRAPPC3	-0.0754749	0.00953347	0.0850083	0.988742	0.999431
ENSG00000070785	1	44850522	44986722	-1	p34.1	0.043065	EIF2B3	-0.0645148	1.66599e-05	0.0645314	0.988799	0.999431
ENSG00000134250	1	119911553	120100779	-1	p12	-0.207272	NOTCH2	-0.0759714	3.89122e-05	0.0760103	0.989631	0.999431
ENSG00000013275	19	39971165	39981764	1	q13.2	-0.532848	PSMC4	-0.0422712	1.81235e-10	0.0422712	0.98967	0.999431
ENSG00000079739	1	63593411	63660245	1	p31.3	1.00729	PGM1	-0.0578831	4.86277e-06	0.057888	0.98971	0.999431
ENSG00000004455	1	33007940	33080996	-1	p35.1	-0.22442	AK2	-0.0417485	1.76573e-10	0.0417485	0.990143	0.999431
ENSG00000142669	1	26280086	26281522	1	p36.11	-1.42654	SH3BGRL3	-0.0389927	0	0.0389927	0.990178	0.999431
ENSG00000097021	1	6264269	6394391	-1	p36.31		ACOT7	-0.0585678	5.98131e-05	0.0586276	0.991436	0.999431
ENSG00000143106	1	109399042	109426448	-1	p13.3	-0.113939	PSMA5	-0.0688041	1.28407e-06	0.0688054	0.991861	0.999431
ENSG00000090013	19	40447765	40465764	-1	q13.2	-0.626503	BLVRB	-0.0838258	0.000788333	0.0846141	0.992112	0.999431
ENSG00000197019	19	40421589	40425992	-1	q13.2	-1.4664	SERTAD1	-0.152303	0.0102066	0.16251	0.992156	0.999431
ENSG00000060688	1	31259568	31296788	-1	p35.2	0.328489	SNRNP40	-0.0759672	0	0.0759672	0.992982	0.999431
ENSG00000063241	19	55452985	55462343	-1	q13.42	-1.24074	ISOC2	-0.0986882	1.13027e-10	0.0986882	0.993006	0.999431
ENSG00000197429	1	45694324	45750653	-1	p34.1	1.68894	IPP	-0.0540568	2.22775e-06	0.0540591	0.993548	0.999431
ENSG00000171425	19	55635459	55645623	1	q13.42	-1.12921	ZNF581	-0.0845577	8.17414e-07	0.0845585	0.993875	0.999431
ENSG00000126261	19	34428352	34471251	1	q13.11	-0.087528	UBA2	-0.0670751	3.13407e-11	0.0670751	0.995163	0.999431
ENSG00000117154	1	18107798	18378483	1	p36.13	-0.508591	IGSF21	-0.102342	1.66136e-05	0.102359	0.995661	0.999431
ENSG00000117318	1	23557926	23559501	-1	p36.12		ID3	-0.0876321	6.24897e-06	0.0876384	0.996093	0.999431
ENSG00000131408	19	50329653	50383388	1	q13.33	1.96478	NR1H2	-0.116558	0.0124795	0.129038	0.996188	0.999431
ENSG00000087074	19	48872421	48876058	1	q13.33	-2.34203	PPP1R15A	-0.0639407	0.000585077	0.0645258	0.996646	0.999431
ENSG00000162433	1	65147549	65232145	1	p31.3	1.04955	AK4	-0.0652444	3.21078e-12	0.0652444	0.996939	0.999431
ENSG00000085433	1	108970214	109042113	-1	p13.3	0.744401	WDR47	-0.0682538	0.00228193	0.0705358	0.997323	0.999431
ENSG00000244038	1	20651767	20661544	-1	p36.12	-0.326622	DDOST	-0.0938902	0.00015018	0.0940404	0.997467	0.999431
ENSG00000087088	19	48954815	48961798	1	q13.33	-0.423918	BAX	-0.0577026	0.000488852	0.0581914	0.998164	0.999431
ENSG00000104884	19	45349837	45370918	-1	q13.32	0.901136	ERCC2	-0.091727	5.096e-05	0.0917779	0.998486	0.999431
ENSG00000197982	1	37806979	37809454	1	p34.3	-0.568214	C1orf122	-0.0733869	3.12635e-09	0.0733869	0.99897	0.999431
ENSG00000083444	1	11934205	11975538	1	p36.22	-0.473158	PLOD1	-0.119253	0.00278715	0.122041	0.999431	0.999431
