# Supplementary material for: Network-Based Prediction of Oligodendroglioma Driver Gene Candidates within the Region of the 1p/19q Co-deletion Utilizing Single-Cell Transcriptomes
Source: Comput Struct Biotechnol J. 2026 May 4;35(1):0059. doi: 10.34133/csbj.0059 (PMC13136619; doi:10.34133/csbj.0059)
Supplement: Supplementary 1 — Figs. S1 to S10 Tables S1 to S13 [file csbj.0059.f1.zip › TableS11.xlsx]

## Sheet: Info
Table S11: Comparison of network-predicted potential driver candidates to basic differential gene expression ranking.

## Sheet: DiffExp_SP1_vs_SP2_1p19q
RankPos	EnsemblID	Chromosome	Start	End	Strand	Band	Gene	log2FC_SP1_vs_SP2	AvgLog2Expr_SP1	AvgLog2Expr_SP2	t_Stat	PValue	FDRAdjPValue
1	ENSG00000105366	19	51450847	51458456	-1	q13.41	SIGLEC8	-4.45591	0.330237	4.78614	-74.0278	0	0
2	ENSG00000167601	19	41219223	41261766	1	q13.2	AXL	-4.5466	0.730366	5.27697	-60.8127	0	0
3	ENSG00000167613	19	54351384	54370558	-1	q13.42	LAIR1	-2.92597	1.00046	3.92643	-55.6104	0	0
4	ENSG00000142512	19	51410020	51417803	-1	q13.41	SIGLEC10	-2.91804	0.575941	3.49398	-53.7211	0	0
5	ENSG00000087086	19	48965309	48966879	1	q13.33	FTL	-4.14091	5.89592	10.0368	-45.6869	0	0
6	ENSG00000197405	19	47290023	47322066	1	q13.32	C5AR1	-4.86886	0.341492	5.21035	-37.3187	3.38693e-143	6.83784e-141
7	ENSG00000171943	1	121184811	121392874	1	p11.2	SRGAP2C	-2.54312	3.21592	5.75903	-26.4906	7.06651e-134	1.1944e-131
8	ENSG00000162511	1	30732469	30757774	-1	p35.2	LAPTM5	-6.73051	1.08778	7.8183	-38.9068	2.85176e-116	3.83826e-114
9	ENSG00000173369	1	22652762	22661637	1	p36.12	C1QB	-7.21658	1.18763	8.40421	-38.0403	1.0296e-113	1.33628e-111
10	ENSG00000130844	19	53519527	53580269	1	q13.42	ZNF331	-2.69214	0.704035	3.39618	-24.2356	6.28023e-105	7.24519e-103
11	ENSG00000158195	1	27404230	27490167	-1	p36.11	WASF2	-2.06129	2.34019	4.40148	-23.5266	1.06238e-101	1.1699e-99
12	ENSG00000128016	19	39406847	39409412	1	q13.2	ZFP36	-4.14211	3.16143	7.30354	-25.4806	3.46497e-89	3.3136e-87
13	ENSG00000104870	19	49506816	49526428	1	q13.33	FCGRT	-2.70588	3.09974	5.80562	-22.4285	2.98545e-86	2.74661e-84
14	ENSG00000087074	19	48872421	48876058	1	q13.33	PPP1R15A	-2.96589	3.67979	6.64568	-21.7529	1.86703e-78	1.50773e-76
15	ENSG00000159189	1	22643633	22648110	1	p36.12	C1QC	-6.11231	1.77527	7.88758	-26.5426	1.01452e-77	8.0147e-76
16	ENSG00000077549	1	19338775	19485539	-1	p36.13	CAPZB	-1.80988	3.1665	4.97638	-18.4987	2.91952e-69	1.94671e-67
17	ENSG00000117632	1	25884181	25906991	-1	p36.11	STMN1	2.68536	4.42535	1.73999	15.3233	1.21917e-50	5.6082e-49
18	ENSG00000173372	1	22636628	22639678	1	p36.12	C1QA	-5.80951	1.09787	6.90738	-18.4024	2.38521e-49	1.07011e-47
19	ENSG00000011600	19	35904401	35908295	-1	q13.12	TYROBP	-5.28981	2.0868	7.37661	-17.0563	1.39013e-44	5.37418e-43
20	ENSG00000143119	1	110871188	110899922	1	p13.3	CD53	-5.08228	1.36942	6.4517	-16.8749	6.81982e-44	2.58159e-42
21	ENSG00000125740	19	45467995	45475179	1	q13.32	FOSB	-1.81571	2.80288	4.61858	-14.642	1.28375e-43	4.80941e-42
22	ENSG00000105483	19	48180770	48255946	-1	q13.33	CARD8	-0.966837	0.742984	1.70982	-13.3458	2.92183e-39	9.69673e-38
23	ENSG00000054523	1	10210805	10381603	1	p36.22	KIF1B	1.34115	2.00589	0.66474	13.2271	9.58848e-39	3.13915e-37
24	ENSG00000179820	19	53864763	53876435	1	q13.42	MYADM	-1.87757	1.22617	3.10374	-13.0065	3.94793e-35	1.1664e-33
25	ENSG00000131236	1	40040233	40072649	1	p34.2	CAP1	-1.3982	3.32878	4.72698	-12.5092	5.60404e-34	1.60355e-32
26	ENSG00000079277	1	46557408	46616843	-1	p33	MKNK1	-2.56839	1.87027	4.43866	-13.3193	7.78767e-34	2.20237e-32
27	ENSG00000011422	19	43646095	43670547	-1	q13.31	PLAUR	-3.66989	1.79986	5.46975	-12.7705	1.65945e-28	3.73403e-27
28	ENSG00000186818	19	54643889	54670359	1	q13.42	LILRB4	-4.85952	0.775243	5.63476	-12.4074	4.05155e-28	9.03272e-27
29	ENSG00000234906	19	44946035	44949565	1	q13.32	APOC2	-4.21707	1.97353	6.1906	-11.715	4.61622e-25	9.04331e-24
30	ENSG00000198019	1	121087345	121097161	1	p11.2	FCGR1B	-2.79941	1.93156	4.73097	-11.0059	1.22511e-23	2.27146e-22
31	ENSG00000116489	1	112619805	112671616	1	p13.2	CAPZA1	-1.22623	3.48627	4.7125	-10.0375	5.01982e-23	9.05312e-22
32	ENSG00000282608	1	111499429	111503633	-1	p13.2	ADORA3	-4.86514	1.22031	6.08546	-10.8237	9.32467e-23	1.66107e-21
33	ENSG00000167604	19	35887653	35902303	-1	q13.12	NFKBID	-3.1257	2.31982	5.44552	-10.3112	3.16198e-21	5.15276e-20
34	ENSG00000124440	19	46297046	46343433	1	q13.32	HIF3A	0.99819	1.34657	0.348385	9.17386	9.59042e-20	1.41673e-18
35	ENSG00000173846	1	44800377	44805990	1	p34.1	PLK3	-1.88469	2.79569	4.68038	-9.70408	1.00222e-19	1.47752e-18
36	ENSG00000070831	1	22025511	22101360	1	p36.12	CDC42	-0.978572	3.21562	4.19419	-9.1574	1.2755e-19	1.87279e-18
37	ENSG00000142583	1	9035106	9088478	-1	p36.23	SLC2A5	-2.86096	2.55957	5.42053	-9.59657	4.68051e-19	6.67019e-18
38	ENSG00000162521	1	32651142	32686211	1	p35.1	RBBP4	1.04269	2.3582	1.31551	8.90658	9.87567e-19	1.39101e-17
39	ENSG00000105223	19	40348456	40380439	1	q13.2	PLD3	-0.996506	3.73095	4.72745	-8.80945	3.55197e-18	4.78956e-17
40	ENSG00000116288	1	7954291	7985505	1	p36.23	PARK7	1.21644	5.46731	4.25087	8.56708	2.16492e-17	2.7849e-16
41	ENSG00000130764	1	3778559	3796498	-1	p36.32	LRRC47	1.09419	2.03755	0.943355	8.44943	5.36746e-17	6.76095e-16
42	ENSG00000084070	1	40344850	40423326	1	p34.2	SMAP2	-1.30998	2.64744	3.95743	-8.51708	1.74081e-16	2.11222e-15
43	ENSG00000171051	19	51745172	51804110	-1	q13.41	FPR1	-4.31645	1.57493	5.89138	-8.47452	2.94535e-15	3.28325e-14
44	ENSG00000131238	1	40071461	40097727	-1	p34.2	PPT1	-0.963111	4.73153	5.69464	-7.90432	4.58672e-15	5.00545e-14
45	ENSG00000175206	1	11845709	11848345	-1	p36.22	NPPA	3.48625	5.44671	1.96046	7.77975	1.67837e-14	1.75013e-13
46	ENSG00000105193	19	39433137	39435949	-1	q13.2	RPS16	-0.665027	6.15151	6.81654	-7.71474	1.73438e-14	1.80594e-13
47	ENSG00000116774	1	113979391	114035572	1	p13.2	OLFML3	-4.06325	1.14973	5.21298	-8.05423	4.49585e-14	4.57005e-13
48	ENSG00000105568	19	52190048	52229518	1	q13.41	PPP2R1A	1.09835	4.57607	3.47772	7.47503	1.13823e-13	1.12706e-12
49	ENSG00000012061	19	45407334	45478828	-1	q13.32	ERCC1	-1.13973	2.49454	3.63426	-7.34061	3.22872e-13	3.09582e-12
50	ENSG00000142669	1	26280086	26281522	1	p36.11	SH3BGRL3	-0.785681	4.04294	4.82863	-7.0839	2.35588e-12	2.11913e-11
51	ENSG00000130775	1	27872543	27886685	1	p35.3	THEMIS2	-3.09711	1.85903	4.95614	-7.09609	1.57471e-11	1.33237e-10
52	ENSG00000142676	1	23691742	23696835	1	p36.11	RPL11	-0.685259	5.85406	6.53932	-6.6853	2.82335e-11	2.33981e-10
53	ENSG00000143079	1	112396214	112463456	1	p13.2	CTTNBP2NL	-0.785753	2.15043	2.93618	-6.70884	3.8721e-11	3.17277e-10
54	ENSG00000105372	19	41860255	41872925	1	q13.2	RPS19	-0.582719	5.68562	6.26834	-6.55251	6.8137e-11	5.43004e-10
55	ENSG00000068903	19	38878555	38899862	-1	q13.2	SIRT2	1.356	4.62015	3.26415	6.34369	2.89904e-10	2.19025e-09
56	ENSG00000162496	1	12567910	12618210	-1	p36.21	DHRS3	-3.093	2.43292	5.52593	-6.56097	3.44515e-10	2.57606e-09
57	ENSG00000162599	1	60865259	61462788	1	p31.3	NFIA	0.963725	2.46674	1.50302	6.28528	4.00079e-10	2.97622e-09
58	ENSG00000104894	19	49335171	49343335	1	q13.33	CD37	-4.22175	1.14536	5.36712	-6.50288	4.62038e-10	3.40923e-09
59	ENSG00000121940	1	108929508	108963457	-1	p13.3	CLCC1	0.614277	1.65943	1.04515	6.2455	4.91919e-10	3.61504e-09
60	ENSG00000213366	1	109668022	109709551	1	p13.3	GSTM2	-0.976673	3.3435	4.32018	-6.24304	5.85909e-10	4.27979e-09
61	ENSG00000196263	19	56507850	56530221	1	q13.43	ZNF471	0.333464	1.28056	0.947093	6.18768	7.01722e-10	5.07979e-09
62	ENSG00000117519	1	94896949	94927223	-1	p21.3	CNN3	3.75209	4.48234	0.730248	6.17579	7.81949e-10	5.65493e-09
63	ENSG00000105270	19	36014660	36033343	-1	q13.12	CLIP3	2.57061	2.97422	0.40361	6.04072	1.79126e-09	1.24108e-08
64	ENSG00000105290	19	35867899	35879792	1	q13.12	APLP1	2.54439	3.4211	0.876713	6.04741	2.31259e-09	1.58865e-08
65	ENSG00000090621	1	39560816	39576790	-1	p34.3	PABPC4	-1.04817	2.04426	3.09243	-6.02326	3.06622e-09	2.07498e-08
66	ENSG00000117115	1	17066761	17119451	-1	p36.13	PADI2	-1.39169	2.27137	3.66306	-6.0813	3.85094e-09	2.57722e-08
67	ENSG00000174021	1	84498325	84506581	-1	p22.3	GNG5	-0.830371	4.07241	4.90278	-5.98103	4.12192e-09	2.7384e-08
68	ENSG00000189266	1	23956839	23963462	1	p36.11	PNRC2	-0.86106	3.94994	4.811	-5.87057	5.84232e-09	3.81509e-08
69	ENSG00000132879	1	11654375	11663327	1	p36.22	FBXO44	0.725027	1.25595	0.53092	5.84335	6.09197e-09	3.96387e-08
70	ENSG00000254004	19	36510687	36528271	-1	q13.12	ZNF260	0.546962	0.961814	0.414852	5.82502	6.60422e-09	4.28567e-08
71	ENSG00000076928	19	41883173	41930150	1	q13.2	ARHGEF1	-0.810004	2.29538	3.10538	-5.84	7.83147e-09	5.05498e-08
72	ENSG00000134186	1	108692310	108702928	1	p13.3	PRPF38B	-0.657401	2.4093	3.0667	-5.74055	1.15892e-08	7.2675e-08
73	ENSG00000130208	19	44914247	44919349	1	q13.32	APOC1	-2.23996	3.59654	5.8365	-5.91352	1.2329e-08	7.69595e-08
74	ENSG00000105197	19	39480412	39493785	1	q13.2	TIMM50	1.11515	2.80732	1.69218	5.65991	1.79826e-08	1.10293e-07
75	ENSG00000117525	1	94529173	94541759	-1	p21.3	F3	0.77752	1.1337	0.356181	5.57112	3.11055e-08	1.86838e-07
76	ENSG00000167614	19	54415219	54436904	1	q13.42	TTYH1	3.83377	4.52327	0.689504	5.30053	1.33935e-07	7.51692e-07
77	ENSG00000052723	1	114769479	114780685	-1	p13.2	SIKE1	0.737596	1.23864	0.501045	5.27175	1.58996e-07	8.82124e-07
78	ENSG00000186020	19	36534774	36605276	-1	q13.12	ZNF529	0.603211	1.2104	0.607192	5.2098	2.08231e-07	1.1328e-06
79	ENSG00000197019	19	40421589	40425992	-1	q13.2	SERTAD1	-1.1559	4.42179	5.57769	-5.25632	2.76193e-07	1.47601e-06
80	ENSG00000065135	1	109548615	109600195	1	p13.3	GNAI3	-0.797159	2.14325	2.94041	-5.14091	3.13283e-07	1.662e-06
81	ENSG00000117748	1	27891524	27914746	-1	p35.3	RPA2	0.872078	4.39495	3.52288	4.99979	6.81805e-07	3.44841e-06
82	ENSG00000090273	1	26900238	26946871	1	p36.11	NUDC	0.73404	3.43697	2.70293	4.9704	7.20483e-07	3.62888e-06
83	ENSG00000011478	19	45692666	45703989	1	q13.32	QPCTL	-0.223715	1.2934	1.51712	-4.91669	9.3445e-07	4.64223e-06
84	ENSG00000117410	1	43974487	43978295	1	p34.1	ATP6V0B	-0.576623	5.05059	5.62722	-4.91832	9.69866e-07	4.79197e-06
85	ENSG00000116478	1	32292083	32333635	1	p35.2	HDAC1	-1.1755	2.64071	3.81621	-4.9672	1.00723e-06	4.95637e-06
86	ENSG00000157191	1	16440721	16460078	1	p36.13	NECAP2	-0.898421	2.97885	3.87727	-4.82741	1.74981e-06	8.42783e-06
87	ENSG00000197568	1	70354805	70385339	1	p31.1	HHLA3	0.850649	1.90203	1.05138	4.70858	2.97355e-06	1.38626e-05
88	ENSG00000156171	1	111117333	111140216	-1	p13.3	DRAM2	-0.842657	3.40579	4.24844	-4.71514	3.0838e-06	1.43215e-05
89	ENSG00000142534	19	49496365	49499708	1	q13.33	RPS11	-0.404451	6.57647	6.98092	-4.62742	3.87773e-06	1.78038e-05
90	ENSG00000184588	1	65792514	66374579	1	p31.3	PDE4B	0.693826	3.84149	3.14766	4.59634	4.5637e-06	2.06918e-05
91	ENSG00000179051	1	17406760	17439677	-1	p36.13	RCC2	-0.543933	2.23479	2.77873	-4.55723	5.76666e-06	2.56657e-05
92	ENSG00000083845	19	58386400	58394806	1	q13.43	RPS5	0.423231	7.15747	6.73424	4.53199	6.10791e-06	2.71015e-05
93	ENSG00000125743	19	45687454	45692569	-1	q13.32	SNRPD2	0.627754	4.73832	4.11057	4.51123	7.01806e-06	3.08761e-05
94	ENSG00000167642	19	38244035	38292615	1	q13.2	SPINT2	-0.830246	3.65764	4.48789	-4.56077	7.55675e-06	3.3046e-05
95	ENSG00000133226	1	24631716	24673281	1	p36.11	SRRM1	-0.456603	2.19813	2.65473	-4.46371	8.59004e-06	3.72286e-05
96	ENSG00000177606	1	58780791	58784047	-1	p32.1	JUN	-0.722845	5.19983	5.92268	-4.34947	1.44716e-05	6.03092e-05
97	ENSG00000089327	19	35154730	35169881	1	q13.12	FXYD5	-1.07212	3.66153	4.73365	-4.43146	1.48784e-05	6.17921e-05
98	ENSG00000251247	19	36850361	36913029	1	q13.12	ZNF345	0.833232	1.22365	0.390416	4.33797	1.60186e-05	6.62249e-05
99	ENSG00000121775	1	32072031	32102866	1	p35.2	TMEM39B	-1.09569	3.12127	4.21696	-4.32945	1.77693e-05	7.30472e-05
100	ENSG00000176293	19	58059239	58086310	1	q13.43	ZNF135	1.7962	2.30609	0.509895	4.29262	2.00998e-05	8.20703e-05
101	ENSG00000197429	1	45694324	45750653	-1	p34.1	IPP	1.38607	1.99447	0.608399	4.30343	2.01734e-05	8.23248e-05
102	ENSG00000160050	1	32200386	32205387	1	p35.2	CCDC28B	2.45689	4.33122	1.87433	4.2765	2.23926e-05	9.06175e-05
103	ENSG00000105220	19	34359480	34402413	1	q13.11	GPI	0.478038	2.45032	1.97228	4.19028	2.87318e-05	0.000114343
104	ENSG00000049245	1	7771296	7781432	1	p36.23	VAMP3	-0.700863	3.65424	4.3551	-4.1987	3.0738e-05	0.000121575
105	ENSG00000169504	1	24745382	24844321	1	p36.11	CLIC4	1.78082	2.98615	1.20533	4.16512	3.41598e-05	0.00013386
106	ENSG00000175130	1	32333839	32336233	-1	p35.1	MARCKSL1	1.64903	4.50089	2.85186	4.12268	3.8984e-05	0.000151745
107	ENSG00000009307	1	114716913	114758676	-1	p13.2	CSDE1	-0.533308	3.41333	3.94664	-4.01752	6.11542e-05	0.000231977
108	ENSG00000174574	1	38991276	39006059	1	p34.3	AKIRIN1	-0.71452	2.31837	3.03289	-3.95315	8.12363e-05	0.000301205
109	ENSG00000108107	19	55385932	55403250	1	q13.42	RPL28	-0.384104	4.28467	4.66878	-3.91574	9.24558e-05	0.000339207
110	ENSG00000198131	19	58228594	58277495	1	q13.43	ZNF544	0.933084	1.7828	0.849717	3.84302	0.000131654	0.000470203
111	ENSG00000122406	1	92832013	92841924	1	p22.1	RPL5	-0.321199	7.06419	7.38539	-3.82139	0.000135588	0.000483067
112	ENSG00000162512	1	30869466	30908758	-1	p35.2	SDC3	0.965202	2.67212	1.70692	3.79541	0.000152905	0.000538686
113	ENSG00000090932	19	39498895	39508481	1	q13.2	DLL3	3.77326	4.75517	0.98191	3.70109	0.000221236	0.000756322
114	ENSG00000121957	1	108875350	108934545	1	p13.3	GPSM2	3.08667	3.71861	0.631942	3.64978	0.000276619	0.0009325
115	ENSG00000173614	1	9943428	9985501	1	p36.22	NMNAT1	-0.156735	1.15032	1.30705	-3.61452	0.000306309	0.00102215
116	ENSG00000142687	1	35433492	35557950	-1	p34.3	KIAA0319L	0.406528	1.30688	0.900349	3.49183	0.000489884	0.00157195
117	ENSG00000105254	19	36114289	36125947	1	q13.12	TBCB	0.691996	4.11112	3.41912	3.46732	0.000539416	0.00171575
118	ENSG00000142541	19	49487554	49492308	1	q13.33	RPL13A	-0.512667	5.34105	5.85372	-3.40769	0.000666653	0.00208039
119	ENSG00000079739	1	63593411	63660245	1	p31.3	PGM1	1.34304	3.79814	2.4551	3.39982	0.000712667	0.00221504
120	ENSG00000170906	19	54102728	54109257	1	q13.42	NDUFA3	0.596081	4.12942	3.53334	3.34985	0.000841939	0.00257977
121	ENSG00000126067	1	35599541	35641526	-1	p34.3	PSMB2	0.362711	1.7304	1.36769	3.29799	0.000987932	0.00299678
122	ENSG00000189339	1	1659529	1692795	-1	p36.33	SLC35E2B	0.491774	1.95219	1.46042	3.2968	0.00100287	0.00302946
123	ENSG00000178150	19	48270081	48287608	1	q13.33	ZNF114	0.251651	0.875059	0.623408	3.27017	0.00109402	0.00327148
124	ENSG00000198830	1	26472440	26476642	1	p36.11	HMGN2	0.357146	4.97445	4.61731	3.24051	0.00120868	0.00357973
125	ENSG00000168710	1	109984765	110023742	1	p13.3	AHCYL1	0.521142	2.85088	2.32973	3.23457	0.00124747	0.00368412
126	ENSG00000117758	1	27773219	27824443	1	p35.3	STX12	0.55571	3.85726	3.30155	3.22772	0.00127867	0.00375795
127	ENSG00000162613	1	77944055	77979110	-1	p31.1	FUBP1	0.523245	2.95126	2.42801	3.22297	0.00129389	0.00379805
128	ENSG00000134644	1	30931506	31065991	-1	p35.2	PUM1	0.494166	2.60362	2.10945	3.22132	0.00130553	0.00382912
129	ENSG00000179163	1	23845077	23868294	-1	p36.11	FUCA1	-0.862692	3.93203	4.79472	-3.23404	0.00141002	0.00410744
130	ENSG00000178982	19	38619082	38636955	1	q13.2	EIF3K	-0.409313	4.79207	5.20138	-3.14156	0.00171491	0.00489937
131	ENSG00000117862	1	52020131	52055191	-1	p32.3	TXNDC12	-0.567256	3.41172	3.97898	-3.12553	0.00185272	0.00524974
132	ENSG00000127463	1	19215660	19251527	-1	p36.13	EMC1	0.316878	1.16688	0.849998	3.09123	0.00201806	0.00567178
133	ENSG00000160049	1	10456522	10472529	-1	p36.22	DFFA	0.278938	1.90732	1.62838	3.06951	0.00216495	0.00603331
134	ENSG00000157916	1	2391775	2405442	1	p36.32	RER1	0.468062	2.9417	2.47364	3.06499	0.00222452	0.00617799
135	ENSG00000116670	1	11674480	11691650	-1	p36.22	MAD2L2	1.09156	4.61048	3.51892	2.99302	0.00284565	0.00770859
136	ENSG00000063177	19	48615328	48619184	-1	q13.33	RPL18	-0.265194	5.69282	5.95802	-2.96854	0.00302144	0.00813328
137	ENSG00000117505	1	93345907	93369493	1	p22.1	DR1	-0.572286	2.88061	3.45289	-2.94926	0.00331068	0.00882363
138	ENSG00000213965	19	32691961	32713796	1	q13.11	NUDT19	-0.274048	1.18209	1.45614	-2.92655	0.00346011	0.00920163
139	ENSG00000120942	1	11273206	11296049	1	p36.22	UBIAD1	0.438753	1.40081	0.962054	2.91827	0.00356969	0.00944811
140	ENSG00000173212	1	116111755	116135240	1	p13.1	MAB21L3	0.151658	1.85506	1.7034	2.91089	0.00363243	0.00958506
141	ENSG00000162374	1	50024029	50203772	1	p33	ELAVL4	0.695448	3.41014	2.71469	2.81104	0.00501688	0.0127894
142	ENSG00000162604	1	61681046	61725423	-1	p31.3	TM2D1	0.508601	3.38721	2.87861	2.789	0.0053994	0.0136357
143	ENSG00000117500	1	93149742	93180516	-1	p22.1	TMED5	-0.378004	2.12223	2.50023	-2.78052	0.0055616	0.0140013
144	ENSG00000167615	19	54448887	54462037	1	q13.42	LENG8	-0.291845	2.11706	2.4089	-2.72872	0.00642576	0.0159394
145	ENSG00000196235	19	39436156	39476670	1	q13.2	SUPT5H	0.322492	3.26731	2.94482	2.70185	0.00696159	0.0171051
146	ENSG00000117419	1	44221070	44355260	-1	p34.1	ERI3	0.550745	3.56478	3.01404	2.70146	0.00702749	0.0172612
147	ENSG00000196214	19	52269587	52296046	1	q13.41	ZNF766	0.466226	1.23932	0.773096	2.68735	0.00730127	0.0178544
148	ENSG00000011021	1	11806096	11848079	1	p36.22	CLCN6	0.497918	2.58572	2.0878	2.67801	0.00751445	0.0182842
149	ENSG00000004455	1	33007940	33080996	-1	p35.1	AK2	-0.420363	2.92643	3.34679	-2.6313	0.00863955	0.0206418
150	ENSG00000084636	1	31652263	31704319	-1	p35.2	COL16A1	2.20155	2.52792	0.326373	2.62954	0.00871113	0.0207786
151	ENSG00000116675	1	65248219	65415871	1	p31.3	DNAJC6	1.61691	1.97819	0.361286	2.61647	0.00908535	0.0216287
152	ENSG00000117569	1	96721665	96823738	1	p21.3	PTBP2	0.534667	3.34019	2.80552	2.60478	0.0092915	0.0220616
153	ENSG00000213024	19	49906825	49929763	-1	q13.33	NUP62	-0.389304	1.67076	2.06006	-2.5984	0.00945812	0.0223695
154	ENSG00000134243	1	109309568	109397918	-1	p13.3	SORT1	-0.349462	1.87984	2.22931	-2.59981	0.00951452	0.0224883
155	ENSG00000153904	1	85318481	85578363	-1	p22.3	DDAH1	1.51743	3.20818	1.69075	2.59857	0.00954778	0.0225596
156	ENSG00000076864	1	21596215	21669363	-1	p36.12	RAP1GAP	2.81916	3.35546	0.536295	2.58554	0.00983608	0.0231928
157	ENSG00000169169	19	49690898	49713731	1	q13.33	CPT1C	2.01636	3.11462	1.09826	2.58005	0.0100444	0.0236025
158	ENSG00000084623	1	32221928	32231604	1	p35.2	EIF3I	0.41028	2.64863	2.23835	2.57172	0.0101854	0.0238721
159	ENSG00000143106	1	109399042	109426448	-1	p13.3	PSMA5	0.421428	2.96862	2.54719	2.55074	0.0109067	0.0253339
160	ENSG00000162458	1	15756607	15786594	1	p36.21	FBLIM1	-0.117737	2.01674	2.13448	-2.5459	0.0109527	0.0254245
161	ENSG00000198453	19	36916329	36998700	1	q13.12	ZNF568	0.753746	2.26547	1.51172	2.52484	0.0117867	0.0269984
162	ENSG00000242485	1	1401909	1407293	-1	p36.33	MRPL20	0.486959	4.19685	3.70989	2.51893	0.0119148	0.0272659
163	ENSG00000116251	1	6185020	6209389	-1	p36.31	RPL22	0.318464	3.88201	3.56354	2.49244	0.0127596	0.0290166
164	ENSG00000090013	19	40447765	40465764	-1	q13.2	BLVRB	-0.647581	4.21334	4.86092	-2.49681	0.0132715	0.0299649
165	ENSG00000170889	19	54200809	54249003	1	q13.42	RPS9	0.215197	6.19101	5.97581	2.44969	0.0143638	0.0320431
166	ENSG00000142937	1	44775251	44778779	1	p34.1	RPS8	-0.224346	6.75004	6.97439	-2.44842	0.0144131	0.0321432
167	ENSG00000137965	1	78649796	78664078	1	p31.1	IFI44	-0.627503	3.388	4.0155	-2.42927	0.0154744	0.0341536
168	ENSG00000137947	1	88852633	88891944	-1	p22.2	GTF2B	-0.404086	3.80906	4.21315	-2.42562	0.0155424	0.0342724
169	ENSG00000244038	1	20651767	20661544	-1	p36.12	DDOST	-0.381069	3.0375	3.41857	-2.41672	0.0157393	0.0346332
170	ENSG00000137996	1	100266207	100292769	1	p21.2	RTCA	-0.224312	1.26422	1.48854	-2.41468	0.0158232	0.0348049
171	ENSG00000213625	1	65420587	65436007	1	p31.3	LEPROT	-0.27023	1.60586	1.87609	-2.40913	0.0160641	0.0352681
172	ENSG00000178028	1	44213455	44220681	1	p34.1	DMAP1	0.577597	3.76774	3.19014	2.41186	0.0160667	0.0352681
173	ENSG00000127483	1	20740266	20787323	-1	p36.12	HP1BP3	-0.273795	2.14	2.4138	-2.39676	0.01661	0.036231
174	ENSG00000134717	1	52056199	52090716	1	p32.3	BTF3L4	0.362974	2.91467	2.55169	2.39739	0.0166209	0.0362438
175	ENSG00000162378	1	52726453	52827336	1	p32.3	ZYG11B	0.1863	0.871544	0.685243	2.3902	0.0169127	0.0367588
176	ENSG00000043514	1	39838110	39883511	-1	p34.2	TRIT1	-0.9098	2.68669	3.59649	-2.3625	0.0185987	0.0400045
177	ENSG00000122417	1	86346824	86396342	-1	p22.3	ODF2L	0.13102	2.7294	2.59838	2.34926	0.0188787	0.0404631
178	ENSG00000269858	19	40798996	40808434	1	q13.2	EGLN2	-0.457652	3.2036	3.66125	-2.34713	0.0191465	0.0409887
179	ENSG00000142230	19	47113274	47210636	1	q13.32	SAE1	0.708369	3.86968	3.16131	2.34431	0.019296	0.0412358
180	ENSG00000134262	1	113894194	113905201	-1	p13.2	AP4B1	0.709193	3.29219	2.583	2.33355	0.0200384	0.0425969
181	ENSG00000248098	19	41397808	41425002	1	q13.2	BCKDHA	0.529987	4.09397	3.56398	2.30577	0.0213913	0.0450382
182	ENSG00000162545	1	20482391	20486210	-1	p36.12	CAMK2N1	1.46056	2.37402	0.91346	2.29428	0.0220101	0.0461806
183	ENSG00000004777	19	35774532	35788822	1	q13.12	ARHGAP33	0.651758	2.59544	1.94368	2.26665	0.0235713	0.0490035
184	ENSG00000121413	19	58083838	58118427	-1	q13.43	ZSCAN18	0.637283	2.49737	1.86009	2.27007	0.0236046	0.0490586
185	ENSG00000198093	19	51889235	51905040	-1	q13.41	ZNF649	0.746005	2.95324	2.20723	2.24175	0.0253514	0.0519611
186	ENSG00000188785	19	57389850	57402992	1	q13.43	ZNF548	0.217349	1.00612	0.788776	2.22572	0.0261347	0.0533709
187	ENSG00000167747	19	50797704	50804929	-1	q13.33	C19orf48	0.642494	4.00078	3.35828	2.22173	0.0266643	0.054315
188	ENSG00000105618	19	54115410	54131719	1	q13.42	PRPF31	0.543034	4.01487	3.47183	2.22075	0.02671	0.0543929
189	ENSG00000189144	19	37735833	37817300	-1	q13.13	ZNF573	1.06914	2.62224	1.55311	2.22362	0.0267357	0.0544299
190	ENSG00000134255	1	111139627	111185104	1	p13.3	CEPT1	-0.483358	2.54363	3.02698	-2.20844	0.0275205	0.0557778
191	ENSG00000221946	19	35143250	35154302	1	q13.12	FXYD7	1.71835	3.65315	1.9348	2.2064	0.0276488	0.0559752
192	ENSG00000083838	19	58474017	58481230	1	q13.43	ZNF446	-1.14512	3.28067	4.42579	-2.20989	0.0277967	0.0562435
193	ENSG00000143093	1	110031577	110074641	1	p13.3	STRIP1	0.478392	3.47261	2.99422	2.2012	0.0279943	0.0565802
194	ENSG00000130748	19	47045909	47048624	-1	q13.32	TMEM160	0.425748	3.61445	3.1887	2.19405	0.0284515	0.0573608
195	ENSG00000116221	1	54184041	54225464	1	p32.3	MRPL37	0.526722	3.6505	3.12378	2.16977	0.0302845	0.0605024
196	ENSG00000126709	1	27666064	27672198	-1	p35.3	IFI6	0.587262	4.5013	3.91404	2.16005	0.0309122	0.0615871
197	ENSG00000132128	1	46261196	46303608	-1	p33	LRRC41	0.424026	3.84667	3.42265	2.14589	0.0321611	0.0636046
198	ENSG00000084072	1	39692182	39763914	1	p34.2	PPIE	0.378802	2.50579	2.12699	2.13049	0.0333342	0.0656201
199	ENSG00000168765	1	109656099	109674836	1	p13.3	GSTM4	-0.376084	3.84007	4.21615	-2.12951	0.033656	0.0661683
200	ENSG00000105404	19	41956681	41959321	-1	q13.2	RABAC1	0.327454	5.00181	4.67436	2.07076	0.0385796	0.074534
201	ENSG00000065978	1	42682418	42703805	1	p34.2	YBX1	0.270738	2.67804	2.4073	2.05896	0.0396524	0.0763023
202	ENSG00000104824	19	38836388	38852347	-1	q13.2	HNRNPL	0.170912	1.89216	1.72125	2.01752	0.0437563	0.0829975
203	ENSG00000134202	1	109733932	109741038	-1	p13.3	GSTM3	-0.192937	1.29104	1.48397	-2.01127	0.0444036	0.0841088
204	ENSG00000125944	1	23303771	23344336	-1	p36.12	HNRNPR	0.311068	3.76667	3.4556	2.00765	0.0448203	0.0848096
205	ENSG00000104853	19	44954585	44993341	1	q13.32	CLPTM1	0.338033	3.581	3.24297	1.9982	0.0458994	0.0865362
206	ENSG00000167641	19	38251237	38256532	-1	q13.2	PPP1R14A	1.57156	2.40764	0.83608	1.984	0.0483034	0.0902028
207	ENSG00000104805	19	48900312	48923372	1	q13.33	NUCB1	-0.252894	3.19673	3.44963	-1.96231	0.0499811	0.0930012
208	ENSG00000065183	1	117929720	117966543	1	p12	WDR3	0.73163	2.59493	1.8633	1.94012	0.053026	0.0975184
209	ENSG00000007923	1	6634168	6701924	-1	p36.31	DNAJC11	0.523132	3.22759	2.70446	1.92589	0.0545752	0.0999125
210	ENSG00000117395	1	43164175	43270936	-1	p34.2	EBNA1BP2	-0.431818	4.0077	4.43952	-1.91249	0.0562003	0.102372
211	ENSG00000083444	1	11934205	11975538	1	p36.22	PLOD1	-0.442849	3.43995	3.88279	-1.91368	0.0564054	0.102694
212	ENSG00000188227	19	37506939	37548762	1	q13.12	ZNF793	0.0848087	1.18698	1.10217	1.9012	0.0573782	0.104126
213	ENSG00000116337	1	109616104	109632053	1	p13.3	AMPD2	0.327464	3.31498	2.98752	1.88061	0.0604056	0.108637
214	ENSG00000078369	1	1785285	1891117	-1	p36.33	GNB1	0.273698	2.56807	2.29438	1.87185	0.0614685	0.110265
215	ENSG00000079462	19	42297033	42303546	-1	q13.2	PAFAH1B3	0.648706	4.99295	4.34424	1.86062	0.0630747	0.112746
216	ENSG00000099341	19	38374536	38383824	1	q13.2	PSMD8	0.284446	4.20858	3.92413	1.85862	0.0632998	0.113065
217	ENSG00000160014	19	46601074	46610782	1	q13.32	CALM3	0.325985	3.13913	2.81315	1.85499	0.06374	0.113684
218	ENSG00000074800	1	8861000	8879190	-1	p36.23	ENO1	0.228539	4.90874	4.68021	1.848	0.0647454	0.115307
219	ENSG00000177301	1	110519837	110631474	-1	p13.3	KCNA2	2.89023	3.09312	0.20289	1.83249	0.067516	0.119422
220	ENSG00000162373	1	48727519	48776969	-1	p33	BEND5	1.20001	3.88623	2.68622	1.83224	0.0676393	0.119611
221	ENSG00000179909	19	57697367	57709194	-1	q13.43	ZNF154	1.27428	2.9018	1.62753	1.83177	0.0677408	0.119733
222	ENSG00000181007	19	36383120	36418644	-1	q13.12	ZFP82	0.97426	3.78861	2.81435	1.81927	0.0698107	0.122794
223	ENSG00000083812	19	58467045	58475436	1	q13.43	ZNF324	0.795589	3.08189	2.2863	1.80369	0.0720479	0.12621
224	ENSG00000171793	1	40979688	41012565	1	p34.2	CTPS1	0.590914	3.134	2.54309	1.80212	0.0722644	0.126467
225	ENSG00000105443	19	48469208	48482314	1	q13.33	CYTH2	0.256324	1.86544	1.60912	1.79398	0.0730373	0.127543
226	ENSG00000116209	1	54026681	54053504	-1	p32.3	TMEM59	-0.2284	4.5531	4.7815	-1.76395	0.0779042	0.134363
227	ENSG00000162433	1	65147549	65232145	1	p31.3	AK4	0.604335	2.40409	1.79976	1.76332	0.0783063	0.134889
228	ENSG00000116663	1	11664200	11674354	1	p36.22	FBXO6	0.114303	1.41502	1.30072	1.76117	0.0783328	0.134889
229	ENSG00000213281	1	114704469	114716771	-1	p13.2	NRAS	0.331331	2.31024	1.97891	1.75361	0.0798585	0.137019
230	ENSG00000087076	19	48813018	48836510	-1	q13.33	HSD17B14	-0.380149	3.57698	3.95713	-1.74828	0.0810321	0.13877
231	ENSG00000184007	1	31906421	31944856	-1	p35.2	PTP4A2	-0.218781	1.87895	2.09773	-1.74509	0.0812778	0.139027
232	ENSG00000117528	1	94418389	94518666	1	p21.3	ABCD3	0.450288	2.7789	2.32862	1.73615	0.0829081	0.141317
233	ENSG00000188283	19	37217926	37248738	1	q13.12	ZNF383	-1.02299	3.49818	4.52116	-1.73522	0.0841275	0.14296
234	ENSG00000117450	1	45511036	45523047	-1	p34.1	PRDX1	-0.260803	4.7865	5.0473	-1.72464	0.084961	0.144211
235	ENSG00000174348	1	53062052	53085501	1	p32.3	PODN	2.07123	2.92498	0.85375	1.71483	0.0871759	0.147382
236	ENSG00000124299	19	33386950	33521791	-1	q13.11	PEPD	-0.306303	4.08414	4.39044	-1.71251	0.0872548	0.147447
237	ENSG00000205155	19	35745600	35747519	1	q13.12	PSENEN	-0.308623	4.25108	4.55971	-1.71061	0.0877182	0.148126
238	ENSG00000092621	1	119648411	119744226	1	p12	PHGDH	1.31115	4.74127	3.43012	1.70635	0.0881869	0.148711
239	ENSG00000142875	1	84078062	84238498	1	p31.1	PRKACB	0.380251	3.47789	3.09764	1.703	0.0887835	0.149647
240	ENSG00000116560	1	35176378	35193145	-1	p34.3	SFPQ	-0.216063	2.09461	2.31068	-1.69538	0.0902305	0.151699
241	ENSG00000105379	19	51345169	51366388	-1	q13.41	ETFB	0.385181	4.49365	4.10847	1.6858	0.0921832	0.154482
242	ENSG00000116473	1	111542218	111716691	1	p13.2	RAP1A	-0.321975	3.15528	3.47726	-1.68603	0.0926586	0.155135
243	ENSG00000131408	19	50329653	50383388	1	q13.33	NR1H2	-0.296564	3.97347	4.27003	-1.68263	0.0930447	0.155567
244	ENSG00000067334	1	93866284	93879918	-1	p22.1	DNTTIP2	-0.258508	3.24614	3.50464	-1.66648	0.0959503	0.159216
245	ENSG00000084073	1	40258236	40294180	1	p34.2	ZMPSTE24	0.422026	3.14403	2.722	1.6657	0.0963186	0.159718
246	ENSG00000105409	19	41966582	41997497	-1	q13.2	ATP1A3	1.6575	2.33736	0.67986	1.66151	0.0968475	0.160522
247	ENSG00000196505	1	117863485	117929621	-1	p12	GDAP2	-0.177277	0.779775	0.957052	-1.65774	0.0975411	0.161524
248	ENSG00000161551	19	51804816	51890950	-1	q13.41	ZNF577	0.562637	3.02008	2.45744	1.65592	0.0983152	0.162436
249	ENSG00000215717	1	109090764	109096934	1	p13.3	TMEM167B	0.451046	2.91293	2.46189	1.64751	0.100239	0.165051
250	ENSG00000013275	19	39971165	39981764	1	q13.2	PSMC4	-0.296964	4.09638	4.39334	-1.63166	0.103105	0.168853
251	ENSG00000134748	1	52404602	52420836	1	p32.3	PRPF38A	-0.35826	3.53881	3.89707	-1.63079	0.103369	0.16917
252	ENSG00000081870	1	53916574	53945929	-1	p32.3	HSPB11	-0.413216	3.75054	4.16375	-1.63058	0.103988	0.169992
253	ENSG00000187608	1	1001138	1014540	1	p36.33	ISG15	0.739919	5.03308	4.29316	1.62823	0.10412	0.170144
254	ENSG00000117054	1	75724347	75787575	1	p31.1	ACADM	-0.376795	3.26816	3.64496	-1.60768	0.108427	0.176298
255	ENSG00000159658	1	46674659	46719146	-1	p33	EFCAB14	-0.214869	2.42813	2.643	-1.59893	0.110121	0.178492
256	ENSG00000126457	19	49675786	49689029	1	q13.33	PRMT1	0.254397	4.02626	3.77186	1.59001	0.112062	0.180981
257	ENSG00000126698	1	28199456	28233029	-1	p35.3	DNAJC8	0.269259	3.83189	3.56263	1.58709	0.112762	0.181962
258	ENSG00000162627	1	98661701	98760500	1	p21.3	SNX7	-0.695348	3.47287	4.16821	-1.58117	0.114673	0.184309
259	ENSG00000130402	19	38647649	38731589	1	q13.2	ACTN4	0.321101	2.44533	2.12422	1.576	0.115381	0.18516
260	ENSG00000067606	1	2050411	2185395	1	p36.33	PRKCZ	1.0166	3.51944	2.50284	1.57056	0.117007	0.187479
261	ENSG00000105419	19	47403124	47419527	-1	q13.32	MEIS3	2.24734	2.49709	0.24975	1.54535	0.122641	0.195173
262	ENSG00000257103	19	34172504	34229515	1	q13.11	LSM14A	0.24462	2.63347	2.38885	1.54453	0.12273	0.195272
263	ENSG00000105053	19	49976468	50025946	-1	q13.33	VRK3	0.43239	3.3678	2.93541	1.5302	0.1268	0.200432
264	ENSG00000104960	19	49850735	49860744	1	q13.33	PTOV1	0.283243	2.02215	1.73891	1.52513	0.127441	0.201226
265	ENSG00000163399	1	116372668	116410261	1	p13.1	ATP1A1	-0.22659	2.76228	2.98887	-1.52232	0.128135	0.202145
266	ENSG00000116353	1	29192657	29230942	-1	p35.3	MECR	0.368169	1.67539	1.30722	1.51065	0.13126	0.20618
267	ENSG00000105258	19	36113709	36115213	-1	q13.12	POLR2I	0.390318	4.14335	3.75303	1.49495	0.135322	0.211419
268	ENSG00000188976	1	944203	959309	-1	p36.33	NOC2L	0.36359	3.20882	2.84523	1.48895	0.136886	0.213541
269	ENSG00000175756	1	1373730	1375495	-1	p36.33	AURKAIP1	0.307852	4.47848	4.17063	1.48462	0.137964	0.214946
270	ENSG00000116691	1	12019466	12032045	1	p36.22	MIIP	-0.349678	3.4714	3.82108	-1.47434	0.140938	0.218829
271	ENSG00000183726	1	25338317	25362361	1	p36.11	TMEM50A	-0.221262	3.72522	3.94648	-1.46589	0.14296	0.22126
272	ENSG00000132906	1	15490832	15526534	-1	p36.21	CASP9	0.424973	3.48342	3.05844	1.46242	0.144115	0.222716
273	ENSG00000105323	19	41262496	41307787	1	q13.2	HNRNPUL1	0.128275	1.88528	1.75701	1.4591	0.144713	0.223544
274	ENSG00000157881	1	2508537	2526597	-1	p36.32	PANK4	0.553193	2.84978	2.29658	1.45309	0.146834	0.226339
275	ENSG00000126088	1	45010950	45015575	1	p34.1	UROD	-0.345479	4.20029	4.54577	-1.44239	0.149609	0.22974
276	ENSG00000063176	19	48619291	48630717	1	q13.33	SPHK2	0.32445	2.43341	2.10896	1.43626	0.151365	0.231947
277	ENSG00000167635	19	36214602	36238774	1	q13.12	ZNF146	0.416207	3.12877	2.71257	1.42439	0.154635	0.236061
278	ENSG00000117133	1	84479259	84498352	1	p22.3	RPF1	0.355226	3.33095	2.97572	1.42221	0.155785	0.237502
279	ENSG00000104823	19	38815422	38831841	-1	q13.2	ECH1	0.246376	4.84349	4.59712	1.41582	0.157052	0.239047
280	ENSG00000104884	19	45349837	45370918	-1	q13.32	ERCC2	0.497247	3.21623	2.71899	1.41695	0.157406	0.239536
281	ENSG00000116455	1	111439890	111449256	-1	p13.2	WDR77	-0.325114	3.13966	3.46477	-1.41476	0.157785	0.240063
282	ENSG00000126261	19	34428352	34471251	1	q13.11	UBA2	0.313926	2.73557	2.42165	1.38474	0.166698	0.251413
283	ENSG00000162419	1	28668732	28719353	1	p35.3	GMEB1	-0.137825	0.831437	0.969262	-1.38234	0.167049	0.251852
284	ENSG00000122482	1	90915298	91022272	-1	p22.2	ZNF644	-0.221474	2.73079	2.95226	-1.36234	0.1734	0.260022
285	ENSG00000116729	1	68098473	68233120	-1	p31.3	WLS	0.276918	3.48066	3.20374	1.36184	0.173625	0.260295
286	ENSG00000105552	19	48795062	48811029	-1	q13.33	BCAT2	-0.491536	3.04863	3.54016	-1.35125	0.177345	0.265215
287	ENSG00000171425	19	55635459	55645623	1	q13.42	ZNF581	-0.504592	3.96893	4.47353	-1.35153	0.178098	0.265958
288	ENSG00000120948	1	11012344	11025739	1	p36.22	TARDBP	0.218604	3.09014	2.87153	1.34643	0.178337	0.266188
289	ENSG00000160062	1	32539427	32605941	1	p35.1	ZBTB8A	0.0665532	1.13974	1.07318	1.34572	0.1785	0.266339
290	ENSG00000116688	1	11980181	12013514	1	p36.22	MFN2	0.238199	2.67536	2.43716	1.32703	0.184967	0.273407
291	ENSG00000169972	1	1308597	1311677	1	p36.33	PUSL1	0.952243	4.33285	3.38061	1.33008	0.185202	0.273642
292	ENSG00000189337	1	13892792	15118043	1	p36.21	KAZN	0.97059	1.8979	0.927312	1.32508	0.185466	0.273977
293	ENSG00000142657	1	10398592	10420511	1	p36.22	PGD	0.282849	4.36019	4.07734	1.32435	0.185631	0.274109
294	ENSG00000131116	19	43607224	43619629	-1	q13.31	ZNF428	0.305889	2.72988	2.42399	1.32268	0.186192	0.27477
295	ENSG00000243725	1	54715861	54742657	1	p32.3	TTC4	0.618406	3.36362	2.74521	1.31823	0.18828	0.277288
296	ENSG00000105048	19	55132698	55149206	-1	q13.42	TNNT1	1.70308	3.25298	1.5499	1.3122	0.189945	0.279345
297	ENSG00000011009	1	23791145	23795539	1	p36.11	LYPLA2	-0.362993	3.67653	4.03952	-1.3078	0.191625	0.28136
298	ENSG00000126267	19	35648323	35658782	1	q13.12	COX6B1	0.189985	4.75309	4.56311	1.29061	0.197055	0.287648
299	ENSG00000105499	19	48047843	48110817	-1	q13.33	PLA2G4C	-0.663625	2.69076	3.35438	-1.29044	0.19769	0.288458
300	ENSG00000085433	1	108970214	109042113	-1	p13.3	WDR47	0.5274	2.8467	2.3193	1.28877	0.198294	0.289107
301	ENSG00000097033	1	86704570	86748184	1	p22.3	SH3GLB1	-0.166765	1.37402	1.54079	-1.28516	0.19895	0.289658
302	ENSG00000116649	1	11054584	11060020	-1	p36.22	SRM	0.566862	3.33652	2.76966	1.28118	0.200834	0.292108
303	ENSG00000143126	1	109249539	109275751	1	p13.3	CELSR2	0.29129	1.86588	1.57459	1.2772	0.201856	0.293418
304	ENSG00000070785	1	44850522	44986722	-1	p34.1	EIF2B3	0.34983	3.75875	3.40892	1.27534	0.202796	0.294431
305	ENSG00000083814	19	57719751	57727624	-1	q13.43	ZNF671	1.18515	3.55532	2.37017	1.2742	0.203439	0.295128
306	ENSG00000155380	1	112911847	112957013	-1	p13.2	SLC16A1	0.348144	2.38639	2.03824	1.26462	0.206336	0.298497
307	ENSG00000055070	1	16352575	16398145	1	p36.13	SZRD1	0.207283	2.49909	2.29181	1.25756	0.208892	0.301654
308	ENSG00000183207	19	48993562	49015970	1	q13.33	RUVBL2	0.324865	4.10023	3.77537	1.25192	0.210941	0.30395
309	ENSG00000054118	1	36224432	36305357	1	p34.3	THRAP3	-0.138975	2.80697	2.94595	-1.24371	0.21375	0.307003
310	ENSG00000105438	19	48382575	48391551	-1	q13.33	KDELR1	-0.201221	3.46205	3.66327	-1.2394	0.215553	0.309124
311	ENSG00000060688	1	31259568	31296788	-1	p35.2	SNRNP40	-0.325734	3.82157	4.14731	-1.23486	0.217354	0.311338
312	ENSG00000116266	1	108746674	108809523	1	p13.3	STXBP3	-0.271456	3.39297	3.66443	-1.22856	0.219657	0.313709
313	ENSG00000198492	1	28736621	28769775	1	p35.3	YTHDF2	-0.231647	3.72775	3.9594	-1.22613	0.220408	0.314492
314	ENSG00000105402	19	47487637	47515091	-1	q13.33	NAPA	0.180016	3.31881	3.13879	1.21512	0.224547	0.319251
315	ENSG00000171606	19	58183029	58213562	1	q13.43	ZNF274	-0.446169	3.1667	3.61287	-1.21432	0.225398	0.320398
316	ENSG00000197714	19	57280051	57294069	1	q13.43	ZNF460	-0.215853	3.99792	4.21377	-1.20756	0.227418	0.322827
317	ENSG00000105619	19	54107013	54115675	-1	q13.42	TFPT	0.332537	3.37364	3.04111	1.20832	0.227642	0.322955
318	ENSG00000213762	19	57614233	57624724	1	q13.43	ZNF134	-0.498315	3.49263	3.99094	-1.19652	0.232288	0.328522
319	ENSG00000196967	19	37106734	37172741	-1	q13.12	ZNF585A	0.370261	2.64974	2.27948	1.19329	0.23327	0.32959
320	ENSG00000105755	19	43506719	43527230	-1	q13.31	ETHE1	-0.347961	4.46591	4.81387	-1.18551	0.236913	0.333699
321	ENSG00000157911	1	2403964	2413797	-1	p36.32	PEX10	0.497287	3.80942	3.31213	1.18222	0.237565	0.334422
322	ENSG00000020129	1	35557473	35567274	1	p34.3	NCDN	0.28703	2.27871	1.99168	1.16858	0.242838	0.340657
323	ENSG00000104872	19	49446298	49453497	-1	q13.33	PIH1D1	0.172774	3.93344	3.76066	1.16715	0.243489	0.341306
324	ENSG00000166704	19	57977053	58003349	-1	q13.43	ZNF606	-0.475017	2.31271	2.78772	-1.16445	0.244748	0.342676
325	ENSG00000196357	19	36182276	36246257	-1	q13.12	ZNF565	-0.761178	4.09063	4.85181	-1.16151	0.247153	0.345577
326	ENSG00000117640	1	25818640	25832942	1	p36.11	MTFR1L	0.293053	3.99846	3.7054	1.15239	0.249531	0.348031
327	ENSG00000105677	19	35545600	35547526	1	q13.12	TMEM147	0.21582	4.89646	4.68064	1.14506	0.252471	0.351122
328	ENSG00000198440	19	56397966	56436035	1	q13.43	ZNF583	-0.625718	2.87229	3.49801	-1.14243	0.254099	0.352711
329	ENSG00000042753	19	46838136	46850846	-1	q13.32	AP2S1	-0.176702	4.05569	4.2324	-1.13978	0.254715	0.353094
330	ENSG00000116133	1	54849627	54887195	-1	p32.3	DHCR24	2.13287	3.16497	1.0321	1.12998	0.258708	0.357606
331	ENSG00000163875	1	37492575	37514774	-1	p34.3	MEAF6	0.122795	1.45391	1.33111	1.12485	0.260774	0.359955
332	ENSG00000117543	1	100989623	101026088	-1	p21.2	DPH5	0.411932	3.03833	2.6264	1.12549	0.260804	0.359955
333	ENSG00000174842	1	92246402	92298987	-1	p22.1	GLMN	0.506797	2.52273	2.01593	1.12437	0.261522	0.360672
334	ENSG00000167554	19	52336243	52367778	1	q13.41	ZNF610	0.748919	3.23611	2.48719	1.12386	0.261783	0.360916
335	ENSG00000142686	1	35713877	35718894	-1	p34.3	C1orf216	0.437072	3.11448	2.6774	1.12318	0.261931	0.360962
336	ENSG00000169021	19	29205320	29213151	-1	q12	UQCRFS1	0.1631	4.83566	4.67256	1.12163	0.262212	0.361144
337	ENSG00000171603	1	9728926	9823984	-1	p36.22	CLSTN1	0.180613	2.14425	1.96363	1.11861	0.263571	0.362673
338	ENSG00000126107	1	45002540	45011324	-1	p34.1	HECTD3	-0.281466	2.92691	3.20838	-1.11866	0.263859	0.362862
339	ENSG00000085998	1	46188682	46220305	-1	p34.1	POMGNT1	-0.471928	3.03827	3.5102	-1.10812	0.268323	0.367738
340	ENSG00000142751	1	26876132	26890283	-1	p36.11	GPN2	-0.377985	3.55795	3.93594	-1.09924	0.272633	0.372111
341	ENSG00000181817	1	36391238	36397908	-1	p34.3	LSM10	-0.292071	4.6102	4.90227	-1.09729	0.273173	0.372639
342	ENSG00000088035	1	63367575	63438553	1	p31.3	ALG6	-0.335449	2.82975	3.1652	-1.0941	0.274475	0.373923
343	ENSG00000142252	19	45079195	45091518	1	q13.32	GEMIN7	0.326013	3.69998	3.37397	1.08413	0.278935	0.378793
344	ENSG00000077312	19	40750637	40765389	1	q13.2	SNRPA	0.258337	3.11774	2.8594	1.08309	0.279123	0.378907
345	ENSG00000009780	1	27725979	27763122	1	p35.3	FAM76A	0.231616	2.0554	1.82378	1.08053	0.280218	0.379826
346	ENSG00000162664	1	89995110	90035533	1	p22.2	ZNF326	0.203878	2.80988	2.606	1.07896	0.280944	0.380667
347	ENSG00000164008	1	42767249	42779491	1	p34.2	C1orf50	0.362106	4.04111	3.67901	1.07085	0.285056	0.385305
348	ENSG00000090686	1	21678298	21783606	-1	p36.12	USP48	0.243371	2.81877	2.5754	1.06708	0.286323	0.386586
349	ENSG00000130724	19	58551566	58555105	-1	q13.43	CHMP2A	0.173872	4.70552	4.53165	1.06099	0.288857	0.389141
350	ENSG00000053371	1	19303965	19312146	-1	p36.13	AKR7A2	0.227714	2.41885	2.19114	1.06039	0.289208	0.389468
351	ENSG00000090006	19	40592883	40629818	1	q13.2	LTBP4	0.307863	2.64331	2.33545	1.04976	0.2942	0.394656
352	ENSG00000116922	1	37681570	37692249	-1	p34.3	C1orf109	0.740213	3.19832	2.45811	1.01786	0.309518	0.409983
353	ENSG00000204859	1	6579994	6589280	1	p36.31	ZBTB48	0.296811	3.03451	2.7377	0.999355	0.318247	0.419329
354	ENSG00000171735	1	6785454	7769706	1	p36.31	CAMTA1	-0.190118	3.25147	3.44158	-0.98759	0.323509	0.424613
355	ENSG00000171824	1	11066618	11099869	-1	p36.22	EXOSC10	-0.168792	3.35029	3.51908	-0.984661	0.325007	0.42615
356	ENSG00000162385	1	53226900	53238518	-1	p32.3	MAGOH	0.248318	3.45771	3.20939	0.985443	0.325081	0.426171
357	ENSG00000162607	1	62436297	62451804	1	p31.3	USP1	0.345932	2.824	2.47806	0.982653	0.326275	0.427208
358	ENSG00000120656	1	28589323	28643085	-1	p35.3	TAF12	0.293043	4.33467	4.04163	0.965518	0.334856	0.43584
359	ENSG00000066322	1	43363398	43368074	-1	p34.2	ELOVL1	-0.196223	3.58198	3.77821	-0.958258	0.33854	0.439909
360	ENSG00000204138	1	28369582	28500364	1	p35.3	PHACTR4	-0.058928	1.2055	1.26443	-0.952327	0.341014	0.442429
361	ENSG00000077254	1	77695987	77759852	-1	p31.1	USP33	-0.101723	1.79012	1.89184	-0.951527	0.341421	0.44272
362	ENSG00000105732	19	42068477	42081552	1	q13.2	ZNF574	-0.3849	3.61349	3.99839	-0.950318	0.342502	0.443648
363	ENSG00000186501	1	27322145	27336400	1	p36.11	TMEM222	0.228036	4.05102	3.82299	0.948694	0.34307	0.444145
364	ENSG00000075151	1	20806292	21176888	-1	p36.12	EIF4G3	0.126809	1.70297	1.57616	0.947983	0.343296	0.444358
365	ENSG00000134248	1	110401249	110407942	-1	p13.3	LAMTOR5	0.153539	4.80319	4.64965	0.935831	0.349554	0.450773
366	ENSG00000131584	1	1292390	1309609	-1	p36.33	ACAP3	0.427531	2.35939	1.93186	0.934351	0.35029	0.451482
367	ENSG00000117682	1	26432282	26471306	1	p36.11	DHDDS	0.245735	2.72571	2.47998	0.900024	0.368559	0.471102
368	ENSG00000084652	1	32179675	32198285	1	p35.2	TXLNA	-0.139321	2.46643	2.60575	-0.897759	0.369518	0.472011
369	ENSG00000105447	19	48445841	48457022	1	q13.33	GRWD1	0.173208	1.41983	1.24662	0.893726	0.371698	0.474031
370	ENSG00000178904	19	32405543	32485895	1	q13.11	DPY19L3	-0.209316	2.02095	2.23026	-0.885471	0.376221	0.478623
371	ENSG00000198890	1	107056674	107067636	1	p13.3	PRMT6	0.38284	3.72618	3.34334	0.876501	0.381281	0.483603
372	ENSG00000053372	1	19251805	19260128	1	p36.13	MRTO4	0.0992792	1.12878	1.0295	0.874999	0.381701	0.483901
373	ENSG00000185946	1	103525691	103555239	1	p21.1	RNPC3	-0.141393	2.39552	2.53691	-0.874527	0.382045	0.484253
374	ENSG00000159596	1	45688181	45694436	1	p34.1	TMEM69	0.26053	2.69123	2.4307	0.874731	0.38217	0.484326
375	ENSG00000126254	19	35629030	35637686	1	q13.12	RBM42	0.14583	3.2008	3.05497	0.869031	0.385057	0.48739
376	ENSG00000054116	1	36136570	36156053	-1	p34.3	TRAPPC3	-0.167283	4.14597	4.31325	-0.854607	0.393089	0.495314
377	ENSG00000134250	1	119911553	120100779	-1	p12	NOTCH2	0.138274	2.14951	2.01124	0.839337	0.401434	0.50443
378	ENSG00000160087	1	1253909	1273864	-1	p36.33	UBE2J2	0.219475	3.29755	3.07808	0.822644	0.411098	0.513554
379	ENSG00000116171	1	52927276	53051698	1	p32.3	SCP2	-0.132723	3.99955	4.13228	-0.81236	0.416759	0.519434
380	ENSG00000105695	19	35292125	35313807	1	q13.12	MAG	1.05749	2.17305	1.11556	0.814061	0.419796	0.522348
381	ENSG00000117448	1	45550543	45570049	1	p34.1	AKR1A1	0.128209	4.60353	4.47532	0.806468	0.420125	0.522585
382	ENSG00000173660	1	46303698	46316776	1	p33	UQCRH	0.102905	5.29491	5.192	0.805775	0.420496	0.522869
383	ENSG00000265808	1	120150898	120176520	-1	p12	SEC22B	0.130802	3.25721	3.12641	0.802379	0.422487	0.524895
384	ENSG00000134697	1	37566816	37595937	-1	p34.3	GNL2	0.199718	3.48385	3.28413	0.778296	0.436876	0.539267
385	ENSG00000121931	1	110947190	110963965	-1	p13.3	LRIF1	-0.201377	3.04671	3.24809	-0.754908	0.450617	0.551826
386	ENSG00000131115	19	44207547	44237268	1	q13.31	ZNF227	-0.413285	3.16428	3.57756	-0.749207	0.454214	0.555388
387	ENSG00000160075	1	1541673	1574863	-1	p36.33	SSU72	0.149203	3.3582	3.209	0.744797	0.456616	0.557669
388	ENSG00000197050	19	37007857	37130368	1	q13.12	ZNF420	0.456738	2.86011	2.40337	0.743882	0.457624	0.558558
389	ENSG00000178922	1	43451003	43453989	-1	p34.2	HYI	0.172725	3.02263	2.84991	0.738679	0.4604	0.560971
390	ENSG00000161265	19	35742464	35745445	-1	q13.12	U2AF1L4	0.130217	3.44971	3.31949	0.733928	0.463413	0.563319
391	ENSG00000162694	1	100872372	100895179	-1	p21.2	EXTL2	-0.251098	2.94121	3.1923	-0.729711	0.46594	0.565903
392	ENSG00000041988	1	6624866	6635586	1	p36.31	THAP3	0.208014	3.34875	3.14074	0.726443	0.467828	0.567617
393	ENSG00000170892	19	54189938	54194536	1	q13.42	TSEN34	0.175788	2.97784	2.80205	0.723804	0.469378	0.568953
394	ENSG00000063241	19	55452985	55462343	-1	q13.42	ISOC2	0.341308	4.13994	3.79863	0.713902	0.475755	0.574766
395	ENSG00000162441	1	9922113	9943407	-1	p36.22	LZIC	0.215155	3.8194	3.60424	0.712946	0.476207	0.575025
396	ENSG00000134686	1	33323623	33431052	-1	p35.1	PHC2	0.123204	2.50528	2.38207	0.707312	0.479646	0.578034
397	ENSG00000142556	19	52012765	52030240	-1	q13.41	ZNF614	-0.258367	2.5267	2.78507	-0.705264	0.481047	0.579137
398	ENSG00000117154	1	18107798	18378483	1	p36.13	IGSF21	-0.167843	2.87355	3.0414	-0.700455	0.483883	0.581683
399	ENSG00000010361	19	49806866	49817376	-1	q13.33	FUZ	-0.25339	3.01382	3.26721	-0.700151	0.484109	0.58186
400	ENSG00000117308	1	23795599	23800781	-1	p36.11	GALE	-0.273206	4.0891	4.36231	-0.687223	0.492637	0.589284
401	ENSG00000130203	19	44905791	44909393	1	q13.32	APOE	0.124488	7.01703	6.89255	0.672138	0.501647	0.597406
402	ENSG00000180098	1	28553085	28578545	1	p35.3	TRNAU1AP	-0.195803	2.84116	3.03696	-0.67066	0.502826	0.59832
403	ENSG00000187902	19	55428740	55442863	-1	q13.42	SHISA7	0.438099	2.32916	1.89106	0.664668	0.506384	0.601766
404	ENSG00000171492	1	89821014	89936611	1	p22.2	LRRC8D	0.190874	2.87125	2.68038	0.663856	0.507126	0.60245
405	ENSG00000125755	19	45815410	45863194	-1	q13.32	SYMPK	-0.109689	2.04246	2.15215	-0.651364	0.514975	0.609583
406	ENSG00000057757	1	23778418	23788232	1	p36.11	PITHD1	-0.146511	2.86045	3.00696	-0.650266	0.515657	0.61029
407	ENSG00000142684	1	26169908	26170873	1	p36.11	ZNF593	-0.20486	4.20471	4.40957	-0.632284	0.527621	0.621515
408	ENSG00000198799	1	113073198	113132260	1	p13.2	LRIG2	-0.169098	2.46336	2.63246	-0.624765	0.532352	0.625668
409	ENSG00000104946	19	49877425	49888750	1	q13.33	TBC1D17	0.104872	2.37768	2.27281	0.606801	0.544104	0.637419
410	ENSG00000196961	19	49766968	49807113	1	q13.33	AP2A1	-0.103549	2.17462	2.27817	-0.597304	0.55045	0.643919
411	ENSG00000161677	19	50505998	50511220	-1	q13.33	JOSD2	0.211152	3.90905	3.69789	0.591645	0.55449	0.647735
412	ENSG00000025800	1	32108056	32176563	1	p35.2	KPNA6	0.0602012	1.47809	1.41789	0.588952	0.555947	0.648887
413	ENSG00000162572	1	1280436	1292029	1	p36.33	SCNN1D	0.41269	2.75677	2.34408	0.579618	0.56244	0.655204
414	ENSG00000142546	19	49555468	49590262	-1	q13.33	NOSIP	-0.119248	4.07093	4.19018	-0.57282	0.566946	0.658849
415	ENSG00000198160	1	66924895	66988619	1	p31.3	MIER1	-0.083687	2.19948	2.28317	-0.572682	0.56702	0.658849
416	ENSG00000176222	19	43872365	43901385	-1	q13.31	ZNF404	0.622786	2.67399	2.0512	0.570036	0.568899	0.660821
417	ENSG00000116350	1	29147743	29181900	-1	p35.3	SRSF4	0.114677	3.50747	3.39279	0.567179	0.570763	0.662457
418	ENSG00000162434	1	64833229	65067754	-1	p31.3	JAK1	0.0776165	2.84883	2.77122	0.56571	0.571729	0.663049
419	ENSG00000130766	1	28259518	28282491	1	p35.3	SESN2	0.14743	3.18517	3.03774	0.561048	0.575021	0.665804
420	ENSG00000105486	19	48115445	48170603	-1	q13.33	LIG1	0.141105	3.07531	2.9342	0.551777	0.581434	0.671718
421	ENSG00000128626	19	38930548	38933162	1	q13.2	MRPS12	0.169341	4.30808	4.13874	0.536337	0.592079	0.679943
422	ENSG00000188060	1	28592200	28595443	1	p35.3	RAB42	-0.0264612	1.40089	1.42736	-0.53267	0.594313	0.681734
423	ENSG00000104835	19	38915266	38930763	-1	q13.2	SARS2	-0.191513	3.06692	3.25843	-0.522259	0.601782	0.688455
424	ENSG00000117118	1	17018722	17054032	-1	p36.13	SDHB	-0.0921513	4.42584	4.51799	-0.519883	0.603264	0.690041
425	ENSG00000121417	19	57630395	57644041	1	q13.43	ZNF211	-0.179964	3.66831	3.84828	-0.499434	0.617707	0.702362
426	ENSG00000159479	1	43383917	43389808	-1	p34.2	MED8	-0.135274	3.61799	3.75326	-0.493138	0.622172	0.706002
427	ENSG00000160058	1	32365103	32394731	-1	p35.1	BSDC1	0.101053	3.48724	3.38619	0.487155	0.626249	0.70941
428	ENSG00000137955	1	75786197	75795086	1	p31.1	RABGGTB	0.0783478	4.18717	4.10883	0.480929	0.630681	0.712654
429	ENSG00000066135	1	43650149	43705518	1	p34.2	KDM4A	-0.109803	2.29491	2.40471	-0.478435	0.632494	0.714259
430	ENSG00000132485	1	71063291	71081289	-1	p31.1	ZRANB2	0.0776791	2.89416	2.81649	0.464732	0.64221	0.722648
431	ENSG00000197982	1	37806979	37809454	1	p34.3	C1orf122	0.210195	3.26108	3.05089	0.463425	0.643318	0.72367
432	ENSG00000105202	19	39834458	39846379	-1	q13.2	FBL	0.077035	4.34258	4.26555	0.460372	0.645362	0.725426
433	ENSG00000123091	1	51236273	51273447	1	p32.3	RNF11	-0.106249	2.28094	2.38718	-0.449066	0.653532	0.731762
434	ENSG00000097021	1	6264269	6394391	-1	p36.31	ACOT7	-0.750444	4.11866	4.8691	-0.443768	0.657364	0.735374
435	ENSG00000221978	1	1385711	1399335	-1	p36.33	CCNL2	-0.0645766	3.68421	3.74879	-0.443386	0.657556	0.735475
436	ENSG00000122481	1	95234210	95247225	1	p21.3	RWDD3	-0.148955	3.43227	3.58122	-0.44113	0.659356	0.736809
437	ENSG00000132780	1	45583846	45618904	1	p34.1	NASP	0.0709589	3.27197	3.20101	0.436969	0.662192	0.739522
438	ENSG00000116898	1	36455718	36464384	-1	p34.3	MRPS15	-0.111607	3.85673	3.96834	-0.426348	0.670113	0.74619
439	ENSG00000116752	1	114567557	114581629	-1	p13.2	BCAS2	-0.0802121	4.14517	4.22538	-0.419614	0.6749	0.75074
440	ENSG00000167766	19	52594060	52690496	-1	q13.41	ZNF83	-0.105108	2.34845	2.45356	-0.418599	0.675636	0.750845
441	ENSG00000132768	1	43970000	43973369	1	p34.1	DPH2	0.185485	3.77556	3.59008	0.418429	0.675907	0.750916
442	ENSG00000117480	1	46394317	46413848	1	p33	FAAH	-0.696345	3.26886	3.9652	-0.408921	0.682845	0.756725
443	ENSG00000105617	19	54155161	54159721	-1	q13.42	LENG1	-0.102765	3.8732	3.97597	-0.399943	0.689433	0.762609
444	ENSG00000256683	19	51964340	51986856	-1	q13.41	ZNF350	-0.163429	2.914	3.07743	-0.399164	0.690051	0.762978
445	ENSG00000172339	1	94974405	95072951	-1	p21.3	ALG14	0.191364	3.68354	3.49218	0.391606	0.695665	0.76747
446	ENSG00000083828	19	57769655	57819939	1	q13.43	ZNF586	0.146867	3.13067	2.9838	0.3893	0.69724	0.768741
447	ENSG00000117614	1	25222276	25232502	-1	p36.11	SYF2	0.0805063	3.46852	3.38801	0.385408	0.700024	0.770992
448	ENSG00000037637	1	16246840	16352480	-1	p36.13	FBXO42	0.0997568	2.55329	2.45354	0.380423	0.703796	0.774208
449	ENSG00000170949	19	53066606	53103436	-1	q13.42	ZNF160	-0.0320131	0.891602	0.923615	-0.374826	0.707825	0.777626
450	ENSG00000105698	19	35268962	35279821	1	q13.12	USF2	0.0738629	2.73485	2.66099	0.369326	0.712019	0.780986
451	ENSG00000116213	1	3630767	3652761	-1	p36.32	WRAP73	0.098244	2.9648	2.86656	0.359344	0.719464	0.78751
452	ENSG00000011485	19	46347087	46392981	1	q13.32	PPP5C	-0.0978304	2.67877	2.7766	-0.353934	0.723469	0.791296
453	ENSG00000153885	19	33795933	33815763	1	q13.11	KCTD15	0.384073	2.70471	2.32063	0.346249	0.729288	0.796105
454	ENSG00000116809	1	15941869	15976132	-1	p36.13	ZBTB17	-0.107419	3.27396	3.38138	-0.341307	0.733026	0.798386
455	ENSG00000143033	1	93079235	93139079	1	p22.1	MTF2	-0.0624052	2.6182	2.68061	-0.337881	0.735538	0.800425
456	ENSG00000104852	19	49085419	49108605	1	q13.33	SNRNP70	-0.0307787	1.87541	1.90619	-0.329898	0.741515	0.804354
457	ENSG00000063322	19	39391303	39400641	1	q13.2	MED29	0.0441561	1.94637	1.90221	0.327017	0.743689	0.806134
458	ENSG00000121766	1	31296982	31364953	1	p35.2	ZCCHC17	0.067397	3.71455	3.64715	0.32154	0.747869	0.810061
459	ENSG00000089335	19	34677639	34686397	1	q13.11	ZNF302	-0.120193	3.17425	3.29445	-0.317238	0.751134	0.813113
460	ENSG00000117318	1	23557926	23559501	-1	p36.12	ID3	0.298751	4.50188	4.20313	0.316901	0.751479	0.813155
461	ENSG00000089351	19	34994784	35026471	1	q13.11	GRAMD1A	-0.0681717	2.63486	2.70303	-0.312429	0.754836	0.815906
462	ENSG00000171960	1	42658423	42676758	1	p34.2	PPIH	0.0874774	3.45667	3.36919	0.310024	0.756673	0.817284
463	ENSG00000090432	1	20499448	20508151	-1	p36.12	MUL1	0.09308	3.90863	3.81555	0.305661	0.759998	0.820021
464	ENSG00000167578	19	40778216	40796942	1	q13.2	RAB4B	0.0742553	3.87405	3.7998	0.300015	0.764305	0.82308
465	ENSG00000221923	19	52369917	52385795	1	q13.41	ZNF880	0.183084	2.47872	2.29563	0.293354	0.769433	0.826888
466	ENSG00000198815	1	42176539	42335877	-1	p34.2	FOXJ3	-0.031415	1.20692	1.23833	-0.291348	0.770817	0.82813
467	ENSG00000116754	1	70205682	70253052	1	p31.1	SRSF11	0.0376952	3.00316	2.96546	0.290202	0.771697	0.828831
468	ENSG00000168653	1	39026318	39034636	1	p34.3	NDUFS5	-0.0464418	4.91786	4.9643	-0.288533	0.77298	0.829963
469	ENSG00000066557	1	70144805	70205579	-1	p31.1	LRRC40	0.0800197	2.66976	2.58974	0.282653	0.777552	0.834256
470	ENSG00000130726	19	58544064	58550722	1	q13.43	TRIM28	0.0632886	2.74063	2.67734	0.277478	0.781507	0.83714
471	ENSG00000126247	19	36139953	36150353	1	q13.12	CAPNS1	-0.0735225	2.8132	2.88672	-0.272239	0.78556	0.840614
472	ENSG00000188529	1	23964347	23980927	-1	p36.11	SRSF10	0.035882	2.12513	2.08925	0.265734	0.790467	0.844744
473	ENSG00000117000	1	40161387	40240921	1	p34.2	RLF	0.0393605	2.1164	2.07704	0.261423	0.793841	0.846927
474	ENSG00000118454	1	70258999	70354734	-1	p31.1	ANKRD13C	0.048302	2.23265	2.18435	0.252717	0.800559	0.852522
475	ENSG00000116497	1	32816767	32858875	1	p35.1	S100PBP	-0.032572	1.27171	1.30428	-0.242993	0.808046	0.858859
476	ENSG00000105185	19	32581190	32587453	1	q13.11	PDCD5	-0.0502281	4.41187	4.4621	-0.238413	0.811607	0.861511
477	ENSG00000006712	19	39385629	39391154	-1	q13.2	PAF1	-0.0396269	3.16992	3.20954	-0.235541	0.813832	0.863215
478	ENSG00000198912	1	3889125	3900293	-1	p36.32	C1orf174	0.0248134	1.56147	1.53666	0.230067	0.818062	0.866717
479	ENSG00000058799	1	53851719	53889798	-1	p32.3	YIPF1	0.0716362	2.91597	2.84433	0.229048	0.818945	0.867272
480	ENSG00000117408	1	43946950	43968022	1	p34.1	IPO13	0.0763341	2.49933	2.423	0.220804	0.82532	0.87188
481	ENSG00000066136	1	40691648	40771603	1	p34.2	NFYC	0.0459719	2.92612	2.88014	0.220725	0.825359	0.87188
482	ENSG00000197841	19	34734155	34745378	1	q13.11	ZNF181	0.127343	2.51599	2.38865	0.22036	0.825674	0.87188
483	ENSG00000155366	1	112701127	112707434	-1	p13.2	RHOC	0.0383087	3.98858	3.95027	0.210343	0.833465	0.877917
484	ENSG00000162642	1	85249953	85259672	-1	p22.3	C1orf52	-0.0380877	2.71037	2.74846	-0.198978	0.842331	0.883973
485	ENSG00000203965	1	63523372	63572693	1	p31.3	EFCAB7	-0.140018	2.85128	2.9913	-0.198853	0.842499	0.883973
486	ENSG00000183431	1	37956975	37990075	-1	p34.3	SF3A3	-0.0373343	3.48616	3.52349	-0.197873	0.843185	0.88431
487	ENSG00000118162	19	47475150	47484265	-1	q13.32	KPTN	0.0991562	3.3723	3.27314	0.175406	0.860845	0.898681
488	ENSG00000167380	19	44165073	44178381	1	q13.31	ZNF226	-0.0528204	3.19446	3.24728	-0.161772	0.871532	0.906453
489	ENSG00000142864	1	67407810	67430415	-1	p31.3	SERBP1	-0.0179304	2.20654	2.22447	-0.146128	0.883837	0.916105
490	ENSG00000117305	1	23801885	23838620	-1	p36.11	HMGCL	0.0501773	3.94339	3.89322	0.13733	0.890878	0.921432
491	ENSG00000162368	1	47333797	47378839	1	p33	CMPK1	0.0254829	2.94	2.91451	0.133482	0.89384	0.923968
492	ENSG00000117859	1	51577179	51798427	1	p32.3	OSBPL9	0.0275176	2.63705	2.60953	0.132861	0.894361	0.924245
493	ENSG00000121774	1	32013868	32060850	1	p35.2	KHDRBS1	0.0211493	2.54756	2.52641	0.124582	0.900879	0.929395
494	ENSG00000158161	1	27970344	28088637	-1	p35.3	EYA3	0.00984677	0.826797	0.81695	0.121715	0.903135	0.930625
495	ENSG00000078808	1	1216908	1232067	-1	p36.33	SDF4	0.0198266	3.46676	3.44693	0.118894	0.905385	0.932192
496	ENSG00000087088	19	48954815	48961798	1	q13.33	BAX	-0.0186642	3.12531	3.14398	-0.114687	0.908743	0.934987
497	ENSG00000007255	19	45162928	45178237	-1	q13.32	TRAPPC6A	-0.0467963	3.90432	3.95112	-0.11123	0.911471	0.9366
498	ENSG00000077348	19	41386374	41397359	-1	q13.2	EXOSC5	0.0363307	4.51077	4.47443	0.100151	0.920277	0.942451
499	ENSG00000133265	19	55262223	55280381	-1	q13.42	HSPBP1	0.0324891	3.66784	3.63536	0.0943881	0.92483	0.94578
500	ENSG00000105136	19	57487711	57496097	1	q13.43	ZNF419	0.12286	2.75596	2.63309	0.0893313	0.928879	0.948188
501	ENSG00000099326	19	58561931	58573575	-1	q13.43	MZF1	0.0180892	2.79007	2.77198	0.0836203	0.933388	0.951169
502	ENSG00000142599	1	8352397	8848921	-1	p36.23	RERE	-0.00857716	1.67833	1.68691	-0.0729217	0.941878	0.957825
503	ENSG00000073050	19	43543311	43580473	-1	q13.31	XRCC1	-0.0188033	3.04275	3.06156	-0.0619223	0.950647	0.964884
504	ENSG00000132781	1	45329163	45340893	-1	p34.1	MUTYH	-0.0194574	3.0986	3.11806	-0.0578566	0.953896	0.966395
505	ENSG00000176261	1	32600172	32650903	-1	p35.1	ZBTB8OS	-0.0113753	3.29449	3.30586	-0.0397519	0.968307	0.976909
506	ENSG00000162517	1	31629866	31644896	-1	p35.2	PEF1	0.0106254	4.27303	4.2624	0.0362396	0.971102	0.978371
507	ENSG00000167378	19	43584369	43596135	-1	q13.31	IRGQ	-0.00213252	1.18348	1.18561	-0.0347792	0.972258	0.978999
508	ENSG00000205138	19	35995199	35996315	1	q13.12	SDHAF1	0.00918364	4.20571	4.19653	0.0258348	0.979405	0.984688
509	ENSG00000162616	1	77979175	78017964	1	p31.1	DNAJB4	0.0049653	3.21519	3.21023	0.0202063	0.983887	0.988375
510	ENSG00000278129	19	58278955	58302791	1	q13.43	ZNF8	-0.0065952	3.22748	3.23407	-0.0136916	0.989084	0.991788
511	ENSG00000167645	19	38303558	38317273	-1	q13.2	YIF1B	-0.000296977	3.23141	3.23171	-0.00162906	0.998701	0.999239
512	ENSG00000167755	19	50958631	50969673	-1	q13.41	KLK6	#N/A	2.00011	#N/A	#N/A	#N/A	#N/A

## Sheet: DiffExp_NetworkCandRanks
RankPos	EnsemblID	Chromosome	Start	End	Strand	Band	Gene	log2FC_SP1_vs_SP2	AvgLog2Expr_SP1	AvgLog2Expr_SP2	t_Stat	PValue	FDRAdjPValue
21	ENSG00000125740	19	45467995	45475179	1	q13.32	FOSB	-1.81571	2.80288	4.61858	-14.642	1.28375e-43	4.80941e-42
5	ENSG00000087086	19	48965309	48966879	1	q13.33	FTL	-4.14091	5.89592	10.0368	-45.6869	0	0
460	ENSG00000117318	1	23557926	23559501	-1	p36.12	ID3	0.298751	4.50188	4.20313	0.316901	0.751479	0.813155
196	ENSG00000126709	1	27666064	27672198	-1	p35.3	IFI6	0.587262	4.5013	3.91404	2.16005	0.0309122	0.0615871
253	ENSG00000187608	1	1001138	1014540	1	p36.33	ISG15	0.739919	5.03308	4.29316	1.62823	0.10412	0.170144
119	ENSG00000079739	1	63593411	63660245	1	p31.3	PGM1	1.34304	3.79814	2.4551	3.39982	0.000712667	0.00221504
96	ENSG00000177606	1	58780791	58784047	-1	p32.1	JUN	-0.722845	5.19983	5.92268	-4.34947	1.44716e-05	6.03092e-05
94	ENSG00000167642	19	38244035	38292615	1	q13.2	SPINT2	-0.830246	3.65764	4.48789	-4.56077	7.55675e-06	3.3046e-05
84	ENSG00000117410	1	43974487	43978295	1	p34.1	ATP6V0B	-0.576623	5.05059	5.62722	-4.91832	9.69866e-07	4.79197e-06
129	ENSG00000179163	1	23845077	23868294	-1	p36.11	FUCA1	-0.862692	3.93203	4.79472	-3.23404	0.00141002	0.00410744
270	ENSG00000116691	1	12019466	12032045	1	p36.22	MIIP	-0.349678	3.4714	3.82108	-1.47434	0.140938	0.218829
75	ENSG00000117525	1	94529173	94541759	-1	p21.3	F3	0.77752	1.1337	0.356181	5.57112	3.11055e-08	1.86838e-07
204	ENSG00000125944	1	23303771	23344336	-1	p36.12	HNRNPR	0.311068	3.76667	3.4556	2.00765	0.0448203	0.0848096

## Sheet: SigPathImpacts_NonNetworkCand
Gene	MGH36_MeanImpactSP1_Orig	MGH53_MeanImpactSP1_Orig	MGH54_MeanImpactSP1_Orig	Avg_MeanImpactSP1_Orig
SIGLEC8	0.0307183	#N/A	#N/A	0.0307183
AXL	0.00325966	0.0193479	0.00158229	0.0080633
LAIR1	0.0325986	0.000609918	0.0078528	0.0136871
SIGLEC10	0	#N/A	#N/A	0
C5AR1	0.0531939	#N/A	#N/A	0.0531939
SRGAP2C	#N/A	0	0.00106456	0.000532279
LAPTM5	0.257641	0.31232	#N/A	0.284981
C1QB	#N/A	#N/A	#N/A	#NUM!
ZNF331	0.0685446	0	0.0294119	0.0326522
WASF2	#N/A	0	0.0294122	0.0147061
ZFP36	0.0184066	0.0381184	0.0587472	0.0384241
FCGRT	0.0350119	3.22763e-07	3.13531e-05	0.0116812
PPP1R15A	0.163637	0.0648542	0.054629	0.0943734
C1QC	0.0905889	#N/A	#N/A	0.0905889
CAPZB	0	5.27424e-06	0.000427476	0.00014425
STMN1	0.326705	0.0971446	0.112984	0.178945
C1QA	#N/A	#N/A	#N/A	#NUM!
TYROBP	0.21442	#N/A	#N/A	0.21442
CD53	0.0326523	#N/A	#N/A	0.0326523
CARD8	0	3.15825e-05	0.0305965	0.0102094
KIF1B	0	2.19568e-18	#N/A	1.09784e-18
MYADM	0.0199876	0.000151432	0.000176432	0.00677184
CAP1	#N/A	0	0	0
MKNK1	0.00341684	0.0313453	0.0075057	0.0140893
PLAUR	0.235594	#N/A	#N/A	0.235594
LILRB4	0.0329701	0.0155443	#N/A	0.0242572
APOC2	#N/A	#N/A	#N/A	#NUM!
FCGR1B	0	#N/A	#N/A	0
CAPZA1	0	0	0	0
ADORA3	#N/A	#N/A	#N/A	#NUM!
NFKBID	#N/A	#N/A	#N/A	#NUM!
HIF3A	0.0153335	1.81404e-15	7.55886e-05	0.00513638
PLK3	0.0535705	#N/A	#N/A	0.0535705
CDC42	0	0	0	0
SLC2A5	0.0300878	#N/A	#N/A	0.0300878
RBBP4	0	0	0	0
PLD3	0	0.000223476	0	7.44921e-05
PARK7	0	0.00156133	0.00854913	0.00337016
LRRC47	0	5.1808e-08	1.30262e-07	6.06898e-08
SMAP2	0.0804204	0.045682	0.135452	0.0871847
FPR1	#N/A	#N/A	#N/A	#NUM!
PPT1	0.0346021	0	1.69677e-10	0.011534
NPPA	0	0	1.71452e-11	5.71505e-12
RPS16	0.000164996	0	0	5.49988e-05
OLFML3	#N/A	#N/A	#N/A	#NUM!
PPP2R1A	0	#N/A	0	0
ERCC1	0.0359712	4.75364e-11	0.145938	0.0606363
SH3BGRL3	0.00210509	0.0251968	0	0.00910065
THEMIS2	#N/A	#N/A	#N/A	#NUM!
RPL11	0	0	0	0
CTTNBP2NL	0.129502	0.00701034	0.103166	0.0798928
RPS19	0.00214631	0	0	0.000715438
SIRT2	0.0346861	#N/A	2.81648e-07	0.0173432
DHRS3	0.364481	#N/A	#N/A	0.364481
NFIA	0.0355872	0	9.42637e-07	0.0118627
CD37	#N/A	#N/A	#N/A	#NUM!
CLCC1	0	6.99456e-06	#N/A	3.49728e-06
GSTM2	0	1.11159e-06	8.28511e-06	3.13223e-06
ZNF471	0	2.38676e-05	2.41865e-10	7.95595e-06
CNN3	#N/A	#N/A	0	0
CLIP3	0.0174455	0.0174429	0.00702169	0.01397
APLP1	0	0.000460094	0.00239693	0.000952341
PABPC4	0.0332135	0.0942681	0.0908508	0.0727775
PADI2	#N/A	#N/A	#N/A	#NUM!
GNG5	#N/A	0	#N/A	0
PNRC2	0.157552	0.0312419	0.120312	0.103035
FBXO44	0	0	#N/A	0
ZNF260	0.000184363	6.17612e-13	4.45679e-07	6.16028e-05
ARHGEF1	#N/A	7.06127e-05	0	3.53063e-05
PRPF38B	#N/A	0	0	0
APOC1	#N/A	#N/A	#N/A	#NUM!
TIMM50	0.0355872	0	0	0.0118624
TTYH1	#N/A	1.5841e-07	0	7.92048e-08
SIKE1	0	0	0	0
ZNF529	0	0.0298764	0	0.00995878
SERTAD1	0.0714319	0.0153235	0.146573	0.077776
GNAI3	0	0	0	0
RPA2	0	0	0	0
NUDC	0	3.80478e-06	1.71551e-05	6.98663e-06
QPCTL	0.000221532	0	0	7.38439e-05
HDAC1	#N/A	#N/A	0.0301754	0.0301754
NECAP2	0.0924999	0	2.37106e-05	0.0308412
HHLA3	0	0.000167963	1.01953e-12	5.59876e-05
DRAM2	0.205336	0.295724	0.231003	0.244021
RPS11	0.00140515	0.000234259	0.0165086	0.00604932
PDE4B	0.035972	0	4.60735e-09	0.0119907
RCC2	0	0	0	0
RPS5	0	1.7274e-12	0.000104061	3.4687e-05
SNRPD2	0	0	0	0
SRRM1	#N/A	0.0319489	0	0.0159744
FXYD5	0.0162641	0.0991809	#N/A	0.0577225
ZNF345	5.50115e-08	0	1.40025e-08	2.30047e-08
TMEM39B	5.06154e-06	0	0.000176309	6.04569e-05
ZNF135	#N/A	0.0304387	0.00052189	0.0154803
IPP	0.0161122	0.0132838	0.0127856	0.0140605
CCDC28B	#N/A	1.32058e-08	#N/A	1.32058e-08
GPI	6.19295e-10	0	0	2.06432e-10
VAMP3	0	0.0303912	0.0252887	0.01856
CLIC4	0.103509	0.0605713	0.218821	0.127634
MARCKSL1	0	3.37003e-13	1.74781e-05	5.82603e-06
CSDE1	0	0	#N/A	0
AKIRIN1	0	#N/A	6.87542e-07	3.43771e-07
RPL28	2.58646e-05	0	#N/A	1.29323e-05
ZNF544	0	0	0	0
RPL5	0.0117198	2.0974e-05	0.00918776	0.00697619
SDC3	0.0241159	0.00231713	0.000464216	0.00896576
DLL3	0.0357277	0.0220528	0.0725749	0.0434518
GPSM2	#N/A	0	0	0
NMNAT1	1.35039e-07	0.00163504	1.10049e-20	0.000545058
KIAA0319L	4.79885e-05	0	1.73886e-06	1.65758e-05
TBCB	0	0	6.21401e-07	2.07134e-07
RPL13A	0	2.22269e-06	0.0292398	0.00974734
NDUFA3	0.229802	0.21757	0.017756	0.155043
PSMB2	0	0	#N/A	0
SLC35E2B	0	0	#N/A	0
ZNF114	0	0	0	0
HMGN2	0.0939939	1.63076e-08	0.193989	0.0959942
AHCYL1	0	0	0	0
STX12	0	0.000298896	0.00281673	0.00103854
FUBP1	0	0.00204204	1.20216e-05	0.000684687
PUM1	2.34736e-05	0.000567927	0	0.000197133
EIF3K	0	9.35908e-09	0	3.11969e-09
TXNDC12	1.51182e-05	0.0542734	0.0121822	0.0221569
EMC1	0	0	1.86926e-05	6.23087e-06
DFFA	0	0.0309449	0	0.010315
RER1	0	6.47752e-06	0	2.15917e-06
MAD2L2	0.00200844	1.78341e-15	0.00197364	0.00132736
RPL18	#N/A	0	0	0
DR1	1.25504e-11	3.56555e-07	4.66334e-07	2.743e-07
NUDT19	0	0	0	0
UBIAD1	0	0	2.85483e-06	9.51611e-07
MAB21L3	0.102158	0.0169496	0.0535674	0.0575583

## Sheet: SigPathImpacts_NetworkCand
Gene	MGH36_MeanImpactSP1_Orig	MGH53_MeanImpactSP1_Orig	MGH54_MeanImpactSP1_Orig	Avg_MeanImpactSP1_Orig
FOSB	0.136882	0.124715	0.160359	0.140652
FTL	0.198718	0.184692	0.133665	0.172358
ID3	0.35191	0.403432	0.387379	0.380907
IFI6	0.0891096	0.0316222	0.0318103	0.0508474
ISG15	0.0951979	0.135068	0.0960663	0.108777
PGM1	0.310481	0.101566	0.216144	0.209397
JUN	0.157952	0.202526	0.101099	0.153859
SPINT2	0.0468145	0.116284	#N/A	0.0815493
ATP6V0B	0.189339	0.0911992	0.096304	0.125614
FUCA1	0.161478	0.221928	0.209978	0.197795
MIIP	0	0.265675	0.273433	0.179703
F3	0.0273635	0.218413	0.227163	0.157646
HNRNPR	0.168507	0.234643	0.240411	0.21452

## Sheet: ImmPathImpacts_NonNetworkCand
Gene	MGH36_MeanImpactSP1_Orig	MGH53_MeanImpactSP1_Orig	MGH54_MeanImpactSP1_Orig	Avg_MeanImpactSP1_Orig
SIGLEC8	5.74519e-06	#N/A	#N/A	5.74519e-06
AXL	0.00330909	0.0354226	0.00361019	0.014114
LAIR1	0.0194565	0.00154588	0.0167584	0.0125869
SIGLEC10	0.0226786	#N/A	#N/A	0.0226786
C5AR1	0.00356321	#N/A	#N/A	0.00356321
SRGAP2C	#N/A	0.0909091	0.00318381	0.0470465
LAPTM5	0.681439	0.570787	#N/A	0.626113
C1QB	#N/A	#N/A	#N/A	#NUM!
ZNF331	1.01352e-10	0	0	3.37841e-11
WASF2	#N/A	0	8.79297e-14	4.39648e-14
ZFP36	0.000132877	0.0190331	0.137127	0.0520976
FCGRT	0.0831286	1.58672e-08	5.74652e-10	0.0277095
PPP1R15A	0.33069	0.0515569	0.000585077	0.127611
C1QC	0.356929	#N/A	#N/A	0.356929
CAPZB	0	0	0.00119133	0.000397108
STMN1	0	4.73977e-11	6.23339e-09	2.0936e-09
C1QA	#N/A	#N/A	#N/A	#NUM!
TYROBP	0.619292	#N/A	#N/A	0.619292
CD53	0.111109	#N/A	#N/A	0.111109
CARD8	0	6.79346e-08	0	2.26449e-08
KIF1B	0	3.56848e-18	#N/A	1.78424e-18
MYADM	0	0.00253227	0.00451974	0.00235067
CAP1	#N/A	0	0	0
MKNK1	0.00130741	0.000113491	0.000227847	0.000549583
PLAUR	0	#N/A	#N/A	0
LILRB4	0.106621	0.208267	#N/A	0.157444
APOC2	#N/A	#N/A	#N/A	#NUM!
FCGR1B	0	#N/A	#N/A	0
CAPZA1	0	0	0	0
ADORA3	#N/A	#N/A	#N/A	#NUM!
NFKBID	#N/A	#N/A	#N/A	#NUM!
HIF3A	0.0361009	3.35955e-19	1.72363e-05	0.0120394
PLK3	0.085682	#N/A	#N/A	0.085682
CDC42	0	0	0	0
SLC2A5	0.0105454	#N/A	#N/A	0.0105454
RBBP4	#N/A	0	0	0
PLD3	0	0	0	0
PARK7	0	7.61558e-06	0.0010967	0.000368105
LRRC47	0	0	3.50621e-07	1.16874e-07
SMAP2	0	1.08332e-08	0	3.61106e-09
FPR1	#N/A	#N/A	#N/A	#NUM!
PPT1	0.0826446	0	1.15595e-10	0.0275482
NPPA	#N/A	0	0	0
RPS16	0	0	0.0818421	0.0272807
OLFML3	#N/A	#N/A	#N/A	#NUM!
PPP2R1A	0	#N/A	#N/A	0
ERCC1	0	0	0	0
SH3BGRL3	0.00255973	0.0794583	0	0.0273393
THEMIS2	#N/A	#N/A	#N/A	#NUM!
RPL11	0	0	0.078125	0.0260417
CTTNBP2NL	0.0025967	0.0192897	0.293671	0.105186
RPS19	0	#N/A	0	0
SIRT2	0	#N/A	1.69851e-12	8.49257e-13
DHRS3	0.472976	#N/A	#N/A	0.472976
NFIA	0	0	2.60038e-06	8.66793e-07
CD37	#N/A	#N/A	#N/A	#NUM!
CLCC1	0.000597179	1.53495e-11	#N/A	0.000298589
GSTM2	#N/A	2.89011e-06	6.01879e-10	1.44536e-06
ZNF471	#N/A	3.00482e-06	1.02854e-14	1.50241e-06
CNN3	#N/A	#N/A	#N/A	#NUM!
CLIP3	0.0940471	0	0.195429	0.0964921
APLP1	0	0.00128836	0.00624987	0.00251274
PABPC4	0	0	2.78626e-09	9.28752e-10
PADI2	#N/A	#N/A	#N/A	#NUM!
GNG5	#N/A	0	#N/A	0
PNRC2	0.307817	0.0917194	0.248407	0.215981
FBXO44	0	0	#N/A	0
ZNF260	0	1.11165e-09	4.326e-08	1.47906e-08
ARHGEF1	#N/A	0	0	0
PRPF38B	#N/A	0	0	0
APOC1	#N/A	#N/A	#N/A	#NUM!
TIMM50	0.0917431	0	0	0.030581
TTYH1	#N/A	1.73547e-05	0	8.67734e-06
SIKE1	0	0	0	0
ZNF529	0	0	0	0
SERTAD1	0.0847486	0.00267443	0.0102066	0.0325432
GNAI3	0	0	0	0
RPA2	0	0	#N/A	0
NUDC	#N/A	3.88778e-06	2.5254e-06	3.20659e-06
QPCTL	0.000337552	0	0	0.000112517
HDAC1	#N/A	#N/A	0	0
NECAP2	0	0	1.72801e-06	5.76004e-07
HHLA3	0	9.42832e-05	1.00815e-18	3.14277e-05
DRAM2	4.05765e-05	0	6.65779e-07	1.37474e-05
RPS11	0.00350976	0.000108289	0.00163528	0.00175111
PDE4B	0.0847458	0	0	0.0282486
RCC2	0	0	0	0
RPS5	0	3.06066e-14	0	1.02022e-14
SNRPD2	0	0	0	0
SRRM1	#N/A	0	0	0
FXYD5	0.0530135	0.300223	#N/A	0.176618
ZNF345	3.00994e-06	0	7.55888e-05	2.61996e-05
TMEM39B	2.79118e-09	0	0.000141993	4.73318e-05
ZNF135	#N/A	5.32603e-11	8.42203e-06	4.21104e-06
IPP	0	2.52462e-05	2.22775e-06	9.15798e-06
CCDC28B	#N/A	2.33043e-09	#N/A	2.33043e-09
GPI	1.41198e-09	0	0	4.70659e-10
VAMP3	0	0.000334837	4.46396e-12	0.000111612
CLIC4	0	0	0.00267932	0.000893105
MARCKSL1	0	3.66774e-14	5.49377e-08	1.83126e-08
CSDE1	#N/A	0	#N/A	0
AKIRIN1	0	0	1.97572e-06	6.58574e-07
RPL28	6.06351e-05	0	#N/A	3.03175e-05
ZNF544	#N/A	#N/A	0	0
RPL5	0.000301835	0.0163139	6.06757e-12	0.00553859
SDC3	0.00110069	0.000150846	0.00105674	0.000769424
DLL3	0.0742501	0.0629419	0.204478	0.11389
GPSM2	#N/A	#N/A	0	0
NMNAT1	0	6.80045e-05	6.90137e-24	2.26682e-05
KIAA0319L	0	0	3.56267e-07	1.18756e-07
TBCB	0	0	3.78008e-12	1.26003e-12
RPL13A	0	2.53907e-06	0.0826446	0.0275491
NDUFA3	0	0	0.000106729	3.55763e-05
PSMB2	7.64757e-09	0	#N/A	3.82378e-09
SLC35E2B	0	0	#N/A	0
ZNF114	0	#N/A	0	0
HMGN2	0.0847458	9.15015e-09	6.39122e-13	0.0282486
AHCYL1	0	0	0.0862069	0.0287356
STX12	0	0	0.00753778	0.00251259
FUBP1	0	0	0	0
PUM1	2.86863e-12	0	0	9.56212e-13
EIF3K	0	0.000365853	0	0.000121951
TXNDC12	2.79235e-05	0.000492018	1.34291e-05	0.00017779
EMC1	0	0	3.59382e-12	1.19794e-12
DFFA	#N/A	0	#N/A	0
RER1	0	0	0	0
MAD2L2	5.34607e-06	4.97736e-15	0	1.78202e-06
RPL18	#N/A	#N/A	#N/A	#NUM!
DR1	0.0735824	1.00599e-06	0	0.0245278
NUDT19	0	0	0	0
UBIAD1	0	0	0	0
MAB21L3	0.0112032	0	0.0431026	0.0181019

## Sheet: ImmPathImpacts_NetworkCand
Gene	MGH36_MeanImpactSP1_Orig	MGH53_MeanImpactSP1_Orig	MGH54_MeanImpactSP1_Orig	Avg_MeanImpactSP1_Orig
FOSB	0.359713	0.350121	0.438872	0.382902
FTL	0.441295	0.484039	0.376104	0.433813
ID3	1.2981e-06	1.07308e-08	6.24897e-06	2.51927e-06
IFI6	0.772453	0.62241	0.562317	0.652393
ISG15	1.05234	1.04075	0.963147	1.01874
PGM1	0	6.4689e-06	4.86277e-06	3.77722e-06
JUN	0.0346719	0.160991	0.0302928	0.0753186
SPINT2	0.107911	0.196628	#N/A	0.15227
ATP6V0B	0	6.6399e-06	1.37191e-05	6.78635e-06
FUCA1	0.00463124	0.0446638	0.0498607	0.0330519
MIIP	0	0	0	0
F3	0.0970099	0.699059	0.640925	0.478998
HNRNPR	3.93383e-07	0	4.60575e-08	1.4648e-07
