# Supplementary material for: Network-Based Prediction of Oligodendroglioma Driver Gene Candidates within the Region of the 1p/19q Co-deletion Utilizing Single-Cell Transcriptomes
Source: Comput Struct Biotechnol J. 2026 May 4;35(1):0059. doi: 10.34133/csbj.0059 (PMC13136619; doi:10.34133/csbj.0059)
Supplement: Supplementary 1 — Figs. S1 to S10 Tables S1 to S13 [file csbj.0059.f1.zip › TableS12.xlsx]

## Sheet: Info
Table S12: Ranking of oligodendroglioma-specific 1p/19q candidate genes only considering direct impacts of candidate genes on signaling or immune pathways.

## Sheet: MGH36_DirectImpact_1p19q_OnSig
EnsemblID	Chromosome	Start	End	Strand	Band	log2FC_SP1_vs_SP2	SourceGene	MeanDiff_SP1_Orig_vs_Rand	MeanImpactSP1_Orig	MeanImpactSP1_Rand	PValue	QValue
ENSG00000043514	1	39838110	39883511	-1	p34.2	-1.32673	TRIT1	0.330029	0.343977	0.0139483	1.59147e-12	6.25446e-10
ENSG00000079739	1	63593411	63660245	1	p31.3	1.11101	PGM1	0.326699	0.343888	0.0171889	1.89868e-11	3.73091e-09
ENSG00000117318	1	23557926	23559501	-1	p36.12	0.254681	ID3	0.350377	0.401198	0.0508206	6.22782e-09	8.15844e-07
ENSG00000162616	1	77979175	78017964	1	p31.1	0.447089	DNAJB4	0.266077	0.345362	0.0792842	1.26929e-07	1.21584e-05
ENSG00000117632	1	25884181	25906991	-1	p36.11	2.2078	STMN1	0.292663	0.327523	0.0348604	1.54687e-07	1.21584e-05
ENSG00000011422	19	43646095	43670547	-1	q13.31	-4.23977	PLAUR	0.190227	0.284617	0.0943903	6.72179e-06	0.000440277
ENSG00000087086	19	48965309	48966879	1	q13.33	-4.43256	FTL	0.26839	0.304323	0.0359332	1.81271e-05	0.00101771
ENSG00000143126	1	109249539	109275751	1	p13.3	0.335882	CELSR2	0.282925	0.338707	0.0557824	0.000146031	0.00717379
ENSG00000077348	19	41386374	41397359	-1	q13.2	-0.627877	EXOSC5	0.28026	0.340257	0.0599967	0.000214711	0.00937573
ENSG00000122417	1	86346824	86396342	-1	p22.3	0.0721196	ODF2L	0.322657	0.508269	0.185612	0.000272465	0.0107079
ENSG00000177606	1	58780791	58784047	-1	p32.1	-0.550555	JUN	0.201647	0.216543	0.0148969	0.000535955	0.0191482
ENSG00000054116	1	36136570	36156053	-1	p34.3	-0.427903	TRAPPC3	0.224659	0.258524	0.0338652	0.00252777	0.0827846
ENSG00000117410	1	43974487	43978295	1	p34.1	-0.485849	ATP6V0B	0.177047	0.204611	0.0275639	0.00472469	0.138353
ENSG00000170906	19	54102728	54109257	1	q13.42	0.821009	NDUFA3	0.23894	0.244322	0.00538227	0.00492862	0.138353
ENSG00000162458	1	15756607	15786594	1	p36.21	-0.0367406	FBLIM1	0.148437	0.261745	0.113307	0.00737291	0.19317
ENSG00000189266	1	23956839	23963462	1	p36.11	-0.810931	PNRC2	0.132063	0.158374	0.0263107	0.00836318	0.193522
ENSG00000125944	1	23303771	23344336	-1	p36.12	-0.0084762	HNRNPR	0.161699	0.192806	0.0311071	0.00837118	0.193522
ENSG00000156171	1	111117333	111140216	-1	p13.3	-1.38404	DRAM2	0.171292	0.207245	0.0359522	0.0127345	0.278036
ENSG00000105486	19	48115445	48170603	-1	q13.33	0.109199	LIG1	0.103261	0.131777	0.0285164	0.0171926	0.355615
ENSG00000143079	1	112396214	112463456	1	p13.2	-0.782335	CTTNBP2NL	0.121259	0.140162	0.0189034	0.02663	0.52328
ENSG00000173212	1	116111755	116135240	1	p13.1	0.23433	MAB21L3	0.119311	0.181194	0.0618831	0.0336394	0.629537
ENSG00000157191	1	16440721	16460078	1	p36.13	-1.5002	NECAP2	0.0805077	0.0947812	0.0142736	0.0370465	0.639527
ENSG00000167615	19	54448887	54462037	1	q13.42	-0.0107923	LENG8	0.127523	0.173474	0.0459511	0.0374278	0.639527
ENSG00000134255	1	111139627	111185104	1	p13.3	0.133371	CEPT1	0.0969001	0.101174	0.00427429	0.0411167	0.673286
ENSG00000198830	1	26472440	26476642	1	p36.11	0.352687	HMGN2	0.0886496	0.0948428	0.00619322	0.0433184	0.680965
ENSG00000160062	1	32539427	32605941	1	p35.1	0.067239	ZBTB8A	0.094749	0.103158	0.00840884	0.0490241	0.741018
ENSG00000169504	1	24745382	24844321	1	p36.11	1.04945	CLIC4	0.0848284	0.104605	0.0197768	0.0527752	0.768172
ENSG00000084070	1	40344850	40423326	1	p34.2	-1.8192	SMAP2	0.0582055	0.0884383	0.0302327	0.0630393	0.884801
ENSG00000179163	1	23845077	23868294	-1	p36.11	-1.27713	FUCA1	0.0463528	0.145734	0.099381	0.0746799	0.999992
ENSG00000105202	19	39834458	39846379	-1	q13.2	-0.413035	FBL	0.0625797	0.0665167	0.00393701	0.0836931	0.999992
ENSG00000162607	1	62436297	62451804	1	p31.3	-0.267129	USP1	0.0529802	0.0583609	0.00538074	0.0872922	0.999992
ENSG00000130844	19	53519527	53580269	1	q13.42	-3.78589	ZNF331	0.0525551	0.0699848	0.0174297	0.0899985	0.999992
ENSG00000137947	1	88852633	88891944	-1	p22.2	-0.288941	GTF2B	0.0952495	0.103926	0.00867683	0.092474	0.999992
ENSG00000083812	19	58467045	58475436	1	q13.43	0.38111	ZNF324	0.0621318	0.0670977	0.00496593	0.102534	0.999992
ENSG00000162511	1	30732469	30757774	-1	p35.2	-6.61749	LAPTM5	0.0582591	0.261493	0.203234	0.106402	0.999992
ENSG00000125740	19	45467995	45475179	1	q13.32	-1.21538	FOSB	0.0246327	0.130012	0.105379	0.118073	0.999992
ENSG00000124440	19	46297046	46343433	1	q13.32	-0.0163007	HIF3A	0.0151876	0.017005	0.00181733	0.118635	0.999992
ENSG00000087074	19	48872421	48876058	1	q13.33	-3.92057	PPP1R15A	0.0551881	0.174085	0.118897	0.139469	0.999992
ENSG00000176261	1	32600172	32650903	-1	p35.1	0.337927	ZBTB8OS	0.0513833	0.0650036	0.0136202	0.149076	0.999992
ENSG00000170949	19	53066606	53103436	-1	q13.42	-0.118067	ZNF160	0.000155974	0.000155974	0	0.152622	0.999992
ENSG00000126709	1	27666064	27672198	-1	p35.3	0.183178	IFI6	0.036108	0.091486	0.055378	0.166841	0.999992
ENSG00000134243	1	109309568	109397918	-1	p13.3	-0.910899	SORT1	2.79247e-05	2.79247e-05	0	0.171718	0.999992
ENSG00000179820	19	53864763	53876435	1	q13.42	-1.28469	MYADM	0.0357143	0.0357143	0	0.171718	0.999992
ENSG00000162599	1	60865259	61462788	1	p31.3	0.867877	NFIA	0.0355872	0.0355872	0	0.171718	0.999992
ENSG00000105197	19	39480412	39493785	1	q13.2	0.660589	TIMM50	0.0355872	0.0355872	0	0.171718	0.999992
ENSG00000131238	1	40071461	40097727	-1	p34.2	-0.960312	PPT1	0.0346021	0.0346021	0	0.171718	0.999992
ENSG00000188529	1	23964347	23980927	-1	p36.11	-0.0429196	SRSF10	0.0314465	0.0314465	0	0.171718	0.999992
ENSG00000160087	1	1253909	1273864	-1	p36.33	-0.468901	UBE2J2	0.0314025	0.0314465	4.40402e-05	0.171718	0.999992
ENSG00000196967	19	37106734	37172741	-1	q13.12	-0.185368	ZNF585A	0.0105605	0.0105605	0	0.171718	0.999992
ENSG00000130724	19	58551566	58555105	-1	q13.43	-0.0407274	CHMP2A	0.00211034	0.00211034	0	0.171718	0.999992
ENSG00000087076	19	48813018	48836510	-1	q13.33	-0.488482	HSD17B14	0.000197864	0.000197864	0	0.171718	0.999992
ENSG00000116663	1	11664200	11674354	1	p36.22	0.157602	FBXO6	3.94548e-05	3.94548e-05	0	0.171718	0.999992
ENSG00000134202	1	109733932	109741038	-1	p13.3	-0.0937706	GSTM3	0.00049128	0.000911785	0.000420505	0.171718	0.999992
ENSG00000171492	1	89821014	89936611	1	p22.2	0.062838	LRRC8D	0.0462989	0.0706934	0.0243945	0.180756	0.999992
ENSG00000122482	1	90915298	91022272	-1	p22.2	0.0726178	ZNF644	0.0314909	0.033557	0.00206616	0.184341	0.999992
ENSG00000068903	19	38878555	38899862	-1	q13.2	0.609742	SIRT2	0.0331282	0.0357143	0.00258605	0.191316	0.999992
ENSG00000067334	1	93866284	93879918	-1	p22.1	-0.525022	DNTTIP2	0.029717	0.0337838	0.00406682	0.194563	0.999992
ENSG00000184588	1	65792514	66374579	1	p31.3	-0.421697	PDE4B	0.0315227	0.0359712	0.00444849	0.206534	0.999992
ENSG00000133265	19	55262223	55280381	-1	q13.42	0.119278	HSPBP1	0.0307766	0.0359712	0.00519459	0.212065	0.999992
ENSG00000117448	1	45550543	45570049	1	p34.1	0.768684	AKR1A1	0.0267551	0.0355872	0.00883213	0.212712	0.999992
ENSG00000159189	1	22643633	22648110	1	p36.12	-6.2281	C1QC	0.0283448	0.0885116	0.0601668	0.224916	0.999992
ENSG00000084072	1	39692182	39763914	1	p34.2	-0.0131915	PPIE	0.0246269	0.033557	0.00893016	0.233924	0.999992
ENSG00000213762	19	57614233	57624724	1	q13.43	-0.955387	ZNF134	0.0239375	0.0314465	0.00750909	0.241237	0.999992
ENSG00000105366	19	51450847	51458456	-1	q13.41	-4.3949	SIGLEC8	0.0244854	0.0337838	0.00929839	0.252937	0.999992
ENSG00000104870	19	49506816	49526428	1	q13.33	-2.43834	FCGRT	0.0218718	0.0346021	0.0127303	0.253769	0.999992
ENSG00000117640	1	25818640	25832942	1	p36.11	0.235503	MTFR1L	0.0213301	0.0359712	0.0146411	0.264217	0.999992
ENSG00000130726	19	58544064	58550722	1	q13.43	0.202538	TRIM28	0.0224872	0.0337838	0.0112966	0.271444	0.999992
ENSG00000090621	1	39560816	39576790	-1	p34.3	-1.38179	PABPC4	0.0161845	0.0340136	0.0178291	0.286332	0.999992
ENSG00000012061	19	45407334	45478828	-1	q13.32	-1.3237	ERCC1	0.0181781	0.0359712	0.0177931	0.300616	0.999992
ENSG00000087088	19	48954815	48961798	1	q13.33	-0.123549	BAX	0.0233447	0.0801496	0.0568049	0.304822	0.999992
ENSG00000117395	1	43164175	43270936	-1	p34.2	-0.0220809	EBNA1BP2	0.0145285	0.0359135	0.021385	0.305186	0.999992
ENSG00000203965	1	63523372	63572693	1	p31.3	-0.838353	EFCAB7	0.0100246	0.0307566	0.0207319	0.326348	0.999992
ENSG00000117408	1	43946950	43968022	1	p34.1	0.299091	IPO13	0.0162866	0.0359712	0.0196847	0.344123	0.999992
ENSG00000116688	1	11980181	12013514	1	p36.22	0.153795	MFN2	0.00320849	0.0100169	0.00680837	0.372117	0.999992
ENSG00000134248	1	110401249	110407942	-1	p13.3	-0.0493187	LAMTOR5	0.00901991	0.0359712	0.0269513	0.376501	0.999992
ENSG00000105618	19	54115410	54131719	1	q13.42	0.377729	PRPF31	0.01169	0.0347222	0.0230322	0.383731	0.999992
ENSG00000116455	1	111439890	111449256	-1	p13.2	-0.431019	WDR77	0.00951799	0.0340136	0.0244956	0.39839	0.999992
ENSG00000196214	19	52269587	52296046	1	q13.41	0.744943	ZNF766	0.000833404	0.00342194	0.00258854	0.409808	0.999992
ENSG00000197405	19	47290023	47322066	1	q13.32	-5.72694	C5AR1	0.00931998	0.0529585	0.0436385	0.412617	0.999992
ENSG00000066322	1	43363398	43368074	-1	p34.2	-0.806229	ELOVL1	0.00535842	0.0346021	0.0292437	0.438549	0.999992
ENSG00000197019	19	40421589	40425992	-1	q13.2	-0.581897	SERTAD1	0.00900357	0.0699848	0.0609813	0.44133	0.999992
ENSG00000055070	1	16352575	16398145	1	p36.13	0.030486	SZRD1	0.00119679	0.0340136	0.0328168	0.481753	0.999992
ENSG00000122481	1	95234210	95247225	1	p21.3	-0.275766	RWDD3	0.000694386	0.0337838	0.0330894	0.493473	0.999992
ENSG00000104805	19	48900312	48923372	1	q13.33	-0.405701	NUCB1	-0.000828479	0.017804	0.0186325	0.518333	0.999992
ENSG00000013275	19	39971165	39981764	1	q13.2	-0.213728	PSMC4	-0.00187018	0.0347222	0.0365924	0.523941	0.999992
ENSG00000167642	19	38244035	38292615	1	q13.2	-1.32634	SPINT2	-0.00184788	0.0548037	0.0566516	0.53691	0.999992
ENSG00000167613	19	54351384	54370558	-1	q13.42	-3.21457	LAIR1	-0.00504694	0.045266	0.050313	0.550592	0.999992
ENSG00000011009	1	23791145	23795539	1	p36.11	-0.933188	LYPLA2	-0.00752635	0.0337838	0.0413101	0.575572	0.999992
ENSG00000011600	19	35904401	35908295	-1	q13.12	-6.28873	TYROBP	-0.0254048	0.229191	0.254596	0.585228	0.999992
ENSG00000173846	1	44800377	44805990	1	p34.1	-1.35424	PLK3	-0.0180598	0.0764981	0.0945579	0.623676	0.999992
ENSG00000105270	19	36014660	36033343	-1	q13.12	2.28917	CLIP3	-0.0108535	0.0314465	0.0423	0.625086	0.999992
ENSG00000122406	1	92832013	92841924	1	p22.1	-1.05015	RPL5	-0.00761676	0.0118411	0.0194579	0.708561	0.999992
ENSG00000142583	1	9035106	9088478	-1	p36.23	-2.96252	SLC2A5	-0.0185997	0.0347222	0.0533219	0.717359	0.999992
ENSG00000196357	19	36182276	36246257	-1	q13.12	-0.805336	ZNF565	-0.012698	0.0222081	0.034906	0.769755	0.999992
ENSG00000126107	1	45002540	45011324	-1	p34.1	-0.128527	HECTD3	-0.00800852	0.00088054	0.00888906	0.800903	0.999992
ENSG00000162441	1	9922113	9943407	-1	p36.22	0.593116	LZIC	-0.0090697	0	0.0090697	0.828282	0.999992
ENSG00000221923	19	52369917	52385795	1	q13.41	-0.802751	ZNF880	-0.00896861	0	0.00896861	0.828282	0.999992
ENSG00000132768	1	43970000	43973369	1	p34.1	-1.92519	DPH2	-0.00890908	0	0.00890908	0.828282	0.999992
ENSG00000116754	1	70205682	70253052	1	p31.1	-0.0884609	SRSF11	-0.00835315	0	0.00835315	0.828282	0.999992
ENSG00000198492	1	28736621	28769775	1	p35.3	0.161481	YTHDF2	-0.00803005	0	0.00803005	0.828282	0.999992
ENSG00000117543	1	100989623	101026088	-1	p21.2	0.634819	DPH5	-0.00736423	0	0.00736423	0.828282	0.999992
ENSG00000116497	1	32816767	32858875	1	p35.1	-0.206258	S100PBP	-0.00653379	0	0.00653379	0.828282	0.999992
ENSG00000116729	1	68098473	68233120	-1	p31.3	0.824	WLS	-0.00574171	0	0.00574171	0.828282	0.999992
ENSG00000213281	1	114704469	114716771	-1	p13.2	-0.0878089	NRAS	-0.00556769	0	0.00556769	0.828282	0.999992
ENSG00000162545	1	20482391	20486210	-1	p36.12	1.13903	CAMK2N1	-0.00531369	0	0.00531369	0.828282	0.999992
ENSG00000108107	19	55385932	55403250	1	q13.42	-0.619276	RPL28	-0.005	0	0.005	0.828282	0.999992
ENSG00000104884	19	45349837	45370918	-1	q13.32	0.54555	ERCC2	-0.00499519	0	0.00499519	0.828282	0.999992
ENSG00000074800	1	8861000	8879190	-1	p36.23	0.614244	ENO1	-0.00487805	0	0.00487805	0.828282	0.999992
ENSG00000007923	1	6634168	6701924	-1	p36.31	0.105589	DNAJC11	-0.00483092	0	0.00483092	0.828282	0.999992
ENSG00000116213	1	3630767	3652761	-1	p36.32	0.44251	WRAP73	-0.00483092	0	0.00483092	0.828282	0.999992
ENSG00000116752	1	114567557	114581629	-1	p13.2	-0.611482	BCAS2	-0.00479001	0	0.00479001	0.828282	0.999992
ENSG00000105254	19	36114289	36125947	1	q13.12	0.871459	TBCB	-0.00471698	0	0.00471698	0.828282	0.999992
ENSG00000142687	1	35433492	35557950	-1	p34.3	0.484372	KIAA0319L	-0.00471386	0	0.00471386	0.828282	0.999992
ENSG00000221946	19	35143250	35154302	1	q13.12	1.80425	FXYD7	-0.0046823	0	0.0046823	0.828282	0.999992
ENSG00000124299	19	33386950	33521791	-1	q13.11	-0.116515	PEPD	-0.00466316	0	0.00466316	0.828282	0.999992
ENSG00000121931	1	110947190	110963965	-1	p13.3	-0.338335	LRIF1	-0.00465116	0	0.00465116	0.828282	0.999992
ENSG00000088035	1	63367575	63438553	1	p31.3	-0.571428	ALG6	-0.00455237	0	0.00455237	0.828282	0.999992
ENSG00000171603	1	9728926	9823984	-1	p36.22	0.331592	CLSTN1	-0.00448748	0	0.00448748	0.828282	0.999992
ENSG00000162521	1	32651142	32686211	1	p35.1	1.04353	RBBP4	-0.0044843	0	0.0044843	0.828282	0.999992
ENSG00000171735	1	6785454	7769706	1	p36.31	-0.410049	CAMTA1	-0.00444444	0	0.00444444	0.828282	0.999992
ENSG00000105409	19	41966582	41997497	-1	q13.2	1.45891	ATP1A3	-0.00444444	0	0.00444444	0.828282	0.999992
ENSG00000126698	1	28199456	28233029	-1	p35.3	-0.0847952	DNAJC8	-0.00442478	0	0.00442478	0.828282	0.999992
ENSG00000198799	1	113073198	113132260	1	p13.2	-0.895526	LRIG2	-0.00440726	0	0.00440726	0.828282	0.999992
ENSG00000054523	1	10210805	10381603	1	p36.22	1.18282	KIF1B	-0.00440529	0	0.00440529	0.828282	0.999992
ENSG00000162694	1	100872372	100895179	-1	p21.2	-0.886686	EXTL2	-0.00440529	0	0.00440529	0.828282	0.999992
ENSG00000070831	1	22025511	22101360	1	p36.12	-1.05623	CDC42	-0.00436681	0	0.00436681	0.828282	0.999992
ENSG00000011021	1	11806096	11848079	1	p36.22	0.191359	CLCN6	-0.00436681	0	0.00436681	0.828282	0.999992
ENSG00000105402	19	47487637	47515091	-1	q13.33	0.152641	NAPA	-0.00435894	0	0.00435894	0.828282	0.999992
ENSG00000196505	1	117863485	117929621	-1	p12	-0.142188	GDAP2	-0.004329	0	0.004329	0.828282	0.999992
ENSG00000169169	19	49690898	49713731	1	q13.33	2.29558	CPT1C	-0.004329	0	0.004329	0.828282	0.999992
ENSG00000104823	19	38815422	38831841	-1	q13.2	0.144871	ECH1	-0.004329	0	0.004329	0.828282	0.999992
ENSG00000178150	19	48270081	48287608	1	q13.33	0.216064	ZNF114	-0.00431607	0	0.00431607	0.828282	0.999992
ENSG00000162419	1	28668732	28719353	1	p35.3	-0.358153	GMEB1	-0.00425532	0	0.00425532	0.828282	0.999992
ENSG00000198912	1	3889125	3900293	-1	p36.32	-0.126831	C1orf174	-0.00425532	0	0.00425532	0.828282	0.999992
ENSG00000116337	1	109616104	109632053	1	p13.3	0.0660243	AMPD2	-0.00414938	0	0.00414938	0.828282	0.999992
ENSG00000164008	1	42767249	42779491	1	p34.2	-0.270443	C1orf50	-0.00414938	0	0.00414938	0.828282	0.999992
ENSG00000130402	19	38647649	38731589	1	q13.2	0.238665	ACTN4	-0.00413224	0	0.00413224	0.828282	0.999992
ENSG00000269858	19	40798996	40808434	1	q13.2	-0.664316	EGLN2	-0.00405647	0	0.00405647	0.828282	0.999992
ENSG00000157881	1	2508537	2526597	-1	p36.32	0.373028	PANK4	-0.00401676	0	0.00401676	0.828282	0.999992
ENSG00000117000	1	40161387	40240921	1	p34.2	0.213454	RLF	-0.00393701	0	0.00393701	0.828282	0.999992
ENSG00000081870	1	53916574	53945929	-1	p32.3	-0.793147	HSPB11	-0.00387597	0	0.00387597	0.828282	0.999992
ENSG00000173614	1	9943428	9985501	1	p36.22	0.0179703	NMNAT1	-0.00310347	0	0.00310347	0.828282	0.999992
ENSG00000089335	19	34677639	34686397	1	q13.11	-0.271088	ZNF302	-0.00269217	0	0.00269217	0.828282	0.999992
ENSG00000118454	1	70258999	70354734	-1	p31.1	0.145857	ANKRD13C	-0.0023475	0	0.0023475	0.828282	0.999992
ENSG00000196961	19	49766968	49807113	1	q13.33	-0.258385	AP2A1	-0.00230668	0	0.00230668	0.828282	0.999992
ENSG00000104872	19	49446298	49453497	-1	q13.33	0.00489878	PIH1D1	-0.00195851	0	0.00195851	0.828282	0.999992
ENSG00000085998	1	46188682	46220305	-1	p34.1	-0.497333	POMGNT1	-0.0016108	0	0.0016108	0.828282	0.999992
ENSG00000126457	19	49675786	49689029	1	q13.33	0.000692517	PRMT1	-0.00092321	0	0.00092321	0.828282	0.999992
ENSG00000084652	1	32179675	32198285	1	p35.2	-0.346712	TXLNA	-0.000267412	0	0.000267412	0.828282	0.999992
ENSG00000174842	1	92246402	92298987	-1	p22.1	-0.158631	GLMN	-0.000119346	0	0.000119346	0.828282	0.999992
ENSG00000158161	1	27970344	28088637	-1	p35.3	-0.146865	EYA3	-8.46827e-05	0	8.46827e-05	0.828282	0.999992
ENSG00000198131	19	58228594	58277495	1	q13.43	0.889258	ZNF544	-5.71992e-05	0	5.71992e-05	0.828282	0.999992
ENSG00000160014	19	46601074	46610782	1	q13.32	0.129139	CALM3	-4.28206e-05	0	4.28206e-05	0.828282	0.999992
ENSG00000105290	19	35867899	35879792	1	q13.12	2.44472	APLP1	-3.38532e-05	0	3.38532e-05	0.828282	0.999992
ENSG00000169021	19	29205320	29213151	-1	q12	0.232543	UQCRFS1	-2.88488e-05	0	2.88488e-05	0.828282	0.999992
ENSG00000168653	1	39026318	39034636	1	p34.3	-0.252063	NDUFS5	-1.59043e-05	0	1.59043e-05	0.828282	0.999992
ENSG00000126067	1	35599541	35641526	-1	p34.3	0.307418	PSMB2	-1.4388e-05	0	1.4388e-05	0.828282	0.999992
ENSG00000084073	1	40258236	40294180	1	p34.2	0.33941	ZMPSTE24	-4.84784e-06	0	4.84784e-06	0.828282	0.999992
ENSG00000097033	1	86704570	86748184	1	p22.3	-0.153749	SH3GLB1	-3.08723e-06	0	3.08723e-06	0.828282	0.999992
ENSG00000121940	1	108929508	108963457	-1	p13.3	0.586198	CLCC1	-2.37101e-06	0	2.37101e-06	0.828282	0.999992
ENSG00000198440	19	56397966	56436035	1	q13.43	-1.11701	ZNF583	-1.09195e-06	0	1.09195e-06	0.828282	0.999992
ENSG00000117682	1	26432282	26471306	1	p36.11	0.46499	DHDDS	-7.20522e-07	0	7.20522e-07	0.828282	0.999992
ENSG00000189339	1	1659529	1692795	-1	p36.33	0.220973	SLC35E2B	-5.11613e-07	0	5.11613e-07	0.828282	0.999992
ENSG00000188785	19	57389850	57402992	1	q13.43	0.0892492	ZNF548	-2.83527e-07	0	2.83527e-07	0.828282	0.999992
ENSG00000185946	1	103525691	103555239	1	p21.1	-0.379956	RNPC3	-2.1435e-18	0	2.1435e-18	0.828282	0.999992
ENSG00000157911	1	2403964	2413797	-1	p36.32	1.60232	PEX10	-9.17681e-19	0	9.17681e-19	0.828282	0.999992
ENSG00000175206	1	11845709	11848345	-1	p36.22	3.69665	NPPA	-0.00431034	0	0.00431034	0.828282	0.999992
ENSG00000162378	1	52726453	52827336	1	p32.3	-0.0570678	ZYG11B	-0.0042892	0	0.0042892	0.828282	0.999992
ENSG00000254004	19	36510687	36528271	-1	q13.12	0.369787	ZNF260	-0.000665157	0	0.000665157	0.828282	0.999992
ENSG00000120942	1	11273206	11296049	1	p36.22	0.293069	UBIAD1	-2.22865e-06	0	2.22865e-06	0.828282	0.999992
ENSG00000104960	19	49850735	49860744	1	q13.33	0.139038	PTOV1	-0.00445865	0	0.00445865	0.828318	0.999992
ENSG00000105223	19	40348456	40380439	1	q13.2	-0.978517	PLD3	-0.00433002	0	0.00433002	0.828342	0.999992
ENSG00000162613	1	77944055	77979110	-1	p31.1	0.333923	FUBP1	-0.00891584	0	0.00891584	0.828475	0.999992
ENSG00000105193	19	39433137	39435949	-1	q13.2	-0.969296	RPS16	-0.00711857	0.000156106	0.00727467	0.828734	0.999992
ENSG00000132879	1	11654375	11663327	1	p36.22	0.723827	FBXO44	-0.00445871	0	0.00445871	0.829097	0.999992
ENSG00000174574	1	38991276	39006059	1	p34.3	-0.392321	AKIRIN1	-0.00438129	0	0.00438129	0.829123	0.999992
ENSG00000198093	19	51889235	51905040	-1	q13.41	1.60689	ZNF649	-0.00875435	0	0.00875435	0.829235	0.999992
ENSG00000168710	1	109984765	110023742	1	p13.3	0.582249	AHCYL1	-0.00434559	0	0.00434559	0.829254	0.999992
ENSG00000116288	1	7954291	7985505	1	p36.23	0.697656	PARK7	-0.000361494	0	0.000361494	0.829872	0.999992
ENSG00000053371	1	19303965	19312146	-1	p36.13	-0.0164858	AKR7A2	-0.00470248	0	0.00470248	0.829885	0.999992
ENSG00000179051	1	17406760	17439677	-1	p36.13	-0.566835	RCC2	-0.00666167	0	0.00666167	0.830789	0.999992
ENSG00000155366	1	112701127	112707434	-1	p13.2	-0.548251	RHOC	-0.00114189	0	0.00114189	0.830858	0.999992
ENSG00000130748	19	47045909	47048624	-1	q13.32	0.51668	TMEM160	-0.000625276	0	0.000625276	0.831665	0.999992
ENSG00000117054	1	75724347	75787575	1	p31.1	-0.818373	ACADM	-0.00946301	0	0.00946301	0.832068	0.999992
ENSG00000009780	1	27725979	27763122	1	p35.3	0.732095	FAM76A	-0.00448417	0	0.00448417	0.832768	0.999992
ENSG00000198815	1	42176539	42335877	-1	p34.2	0.00459625	FOXJ3	-0.00492631	0	0.00492631	0.83322	0.999992
ENSG00000142556	19	52012765	52030240	-1	q13.41	-0.419546	ZNF614	-0.00467268	0	0.00467268	0.833736	0.999992
ENSG00000116691	1	12019466	12032045	1	p36.22	-0.176757	MIIP	-0.00485299	0	0.00485299	0.835434	0.999992
ENSG00000105258	19	36113709	36115213	-1	q13.12	0.110186	POLR2I	-0.0095589	0	0.0095589	0.835639	0.999992
ENSG00000134250	1	119911553	120100779	-1	p12	0.415555	NOTCH2	-0.00446073	0	0.00446073	0.83582	0.999992
ENSG00000116133	1	54849627	54887195	-1	p32.3	1.7989	DHCR24	-4.79356e-06	0	4.79356e-06	0.835827	0.999992
ENSG00000162572	1	1280436	1292029	1	p36.33	-0.0976472	SCNN1D	-0.00417955	0	0.00417955	0.83602	0.999992
ENSG00000126261	19	34428352	34471251	1	q13.11	0.822285	UBA2	-0.0136149	0.0143578	0.0279727	0.837171	0.999992
ENSG00000117480	1	46394317	46413848	1	p33		FAAH	-0.000863793	0	0.000863793	0.837346	0.999992
ENSG00000170889	19	54200809	54249003	1	q13.42	-0.422578	RPS9	-0.00480248	0	0.00480248	0.837535	0.999992
ENSG00000186501	1	27322145	27336400	1	p36.11	-0.126242	TMEM222	-0.00469973	0	0.00469973	0.837779	0.999992
ENSG00000142230	19	47113274	47210636	1	q13.32	0.788731	SAE1	-0.00475897	0	0.00475897	0.839738	0.999992
ENSG00000167747	19	50797704	50804929	-1	q13.33	1.00724	C19orf48	-0.00494558	0	0.00494558	0.842814	0.999992
ENSG00000242485	1	1401909	1407293	-1	p36.33	0.28945	MRPL20	-0.000292143	0	0.000292143	0.845762	0.999992
ENSG00000126254	19	35629030	35637686	1	q13.12	-0.320025	RBM42	-0.0097816	0	0.0097816	0.854008	0.999992
ENSG00000188976	1	944203	959309	-1	p36.33	-0.241032	NOC2L	-0.00512967	0	0.00512967	0.858012	0.999992
ENSG00000162664	1	89995110	90035533	1	p22.2	0.323394	ZNF326	-0.00274791	0	0.00274791	0.866568	0.999992
ENSG00000178982	19	38619082	38636955	1	q13.2	-0.45513	EIF3K	-0.00664839	0	0.00664839	0.867642	0.999992
ENSG00000175130	1	32333839	32336233	-1	p35.1	0.709168	MARCKSL1	-0.00624362	0	0.00624362	0.876736	0.999992
ENSG00000011478	19	45692666	45703989	1	q13.32	-0.295969	QPCTL	-0.000271333	0	0.000271333	0.878178	0.999992
ENSG00000105419	19	47403124	47419527	-1	q13.32		MEIS3	-0.00722896	0	0.00722896	0.878647	0.999992
ENSG00000077254	1	77695987	77759852	-1	p31.1	0.0179449	USP33	-0.00692946	0	0.00692946	0.883669	0.999992
ENSG00000197982	1	37806979	37809454	1	p34.3	0.167024	C1orf122	-0.018624	0	0.018624	0.887913	0.999992
ENSG00000221978	1	1385711	1399335	-1	p36.33	0.226448	CCNL2	-0.0134938	0	0.0134938	0.88796	0.999992
ENSG00000166704	19	57977053	58003349	-1	q13.43	-0.444405	ZNF606	-0.00575145	0	0.00575145	0.888022	0.999992
ENSG00000084623	1	32221928	32231604	1	p35.2	0.44914	EIF3I	-0.0193705	0	0.0193705	0.888071	0.999992
ENSG00000198160	1	66924895	66988619	1	p31.3	-0.382224	MIER1	-0.0125875	0	0.0125875	0.890185	0.999992
ENSG00000159658	1	46674659	46719146	-1	p33	-0.0127162	EFCAB14	-0.00712316	0	0.00712316	0.891301	0.999992
ENSG00000197050	19	37007857	37130368	1	q13.12	2.15412	ZNF420	-0.00657156	0.00331208	0.00988364	0.892314	0.999992
ENSG00000142864	1	67407810	67430415	-1	p31.3	-0.104882	SERBP1	-0.0154763	0	0.0154763	0.895006	0.999992
ENSG00000105552	19	48795062	48811029	-1	q13.33	-0.421522	BCAT2	-0.00621891	0	0.00621891	0.895929	0.999992
ENSG00000105617	19	54155161	54159721	-1	q13.42	0.138288	LENG1	-0.0126747	0	0.0126747	0.897171	0.999992
ENSG00000104853	19	44954585	44993341	1	q13.32	0.241608	CLPTM1	-0.0122588	0	0.0122588	0.8977	0.999992
ENSG00000168765	1	109656099	109674836	1	p13.3	-0.458549	GSTM4	-0.00588669	0	0.00588669	0.899565	0.999992
ENSG00000197714	19	57280051	57294069	1	q13.43	0.0652071	ZNF460	-0.0062626	0	0.0062626	0.89992	0.999992
ENSG00000105443	19	48469208	48482314	1	q13.33	0.304572	CYTH2	-0.0131591	0.000135803	0.0132949	0.90131	0.999992
ENSG00000004455	1	33007940	33080996	-1	p35.1	-0.914207	AK2	-0.0136232	0	0.0136232	0.902221	0.999992
ENSG00000188060	1	28592200	28595443	1	p35.3	-0.155782	RAB42	-0.0128946	0	0.0128946	0.904066	0.999992
ENSG00000117758	1	27773219	27824443	1	p35.3	0.366474	STX12	-0.00707954	0	0.00707954	0.90425	0.999992
ENSG00000159479	1	43383917	43389808	-1	p34.2	-0.457484	MED8	-0.0220535	0	0.0220535	0.90585	0.999992
ENSG00000134717	1	52056199	52090716	1	p32.3	0.0888471	BTF3L4	-0.00679718	0	0.00679718	0.905902	0.999992
ENSG00000167635	19	36214602	36238774	1	q13.12	0.481118	ZNF146	-0.0135879	0	0.0135879	0.906606	0.999992
ENSG00000105568	19	52190048	52229518	1	q13.41	1.03343	PPP2R1A	-0.00193426	0	0.00193426	0.907391	0.999992
ENSG00000183431	1	37956975	37990075	-1	p34.3	0.0521829	SF3A3	-0.0123227	0	0.0123227	0.908578	0.999992
ENSG00000083845	19	58386400	58394806	1	q13.43	0.241555	RPS5	-0.0030637	0	0.0030637	0.911229	0.999992
ENSG00000162642	1	85249953	85259672	-1	p22.3	-0.0643437	C1orf52	-8.53916e-05	0	8.53916e-05	0.911281	0.999992
ENSG00000178028	1	44213455	44220681	1	p34.1	0.549058	DMAP1	-0.0107375	0	0.0107375	0.911968	0.999992
ENSG00000142546	19	49555468	49590262	-1	q13.33	-0.141405	NOSIP	-0.00117902	0	0.00117902	0.912708	0.999992
ENSG00000089351	19	34994784	35026471	1	q13.11	-0.284609	GRAMD1A	-0.00504316	0	0.00504316	0.912734	0.999992
ENSG00000142512	19	51410020	51417803	-1	q13.41	-3.0482	SIGLEC10	-0.0135855	0	0.0135855	0.912803	0.999992
ENSG00000117859	1	51577179	51798427	1	p32.3	-0.245383	OSBPL9	-0.0153563	0	0.0153563	0.912882	0.999992
ENSG00000171793	1	40979688	41012565	1	p34.2	0.274695	CTPS1	-0.0122428	0	0.0122428	0.913004	0.999992
ENSG00000126247	19	36139953	36150353	1	q13.12	0.104027	CAPNS1	-0.00793981	0	0.00793981	0.913759	0.999992
ENSG00000105483	19	48180770	48255946	-1	q13.33	-0.858185	CARD8	-0.0101545	0	0.0101545	0.914232	0.999992
ENSG00000132485	1	71063291	71081289	-1	p31.1	0.0191954	ZRANB2	-0.00820849	0	0.00820849	0.91526	0.999992
ENSG00000196235	19	39436156	39476670	1	q13.2	0.577042	SUPT5H	-0.00860904	0	0.00860904	0.915303	0.999992
ENSG00000186020	19	36534774	36605276	-1	q13.12	0.491996	ZNF529	-0.0099344	0	0.0099344	0.915525	0.999992
ENSG00000132781	1	45329163	45340893	-1	p34.1	0.0793478	MUTYH	-9.90082e-06	0	9.90082e-06	0.91573	0.999992
ENSG00000066136	1	40691648	40771603	1	p34.2	-0.210642	NFYC	-0.00835088	0	0.00835088	0.915824	0.999992
ENSG00000063176	19	48619291	48630717	1	q13.33	0.351367	SPHK2	-0.00853033	0	0.00853033	0.915864	0.999992
ENSG00000160049	1	10456522	10472529	-1	p36.22	0.392807	DFFA	-0.00851956	0	0.00851956	0.915896	0.999992
ENSG00000167645	19	38303558	38317273	-1	q13.2	-0.193375	YIF1B	-0.00925523	0	0.00925523	0.916037	0.999992
ENSG00000105372	19	41860255	41872925	1	q13.2	-1.16376	RPS19	-0.00888959	0	0.00888959	0.916065	0.999992
ENSG00000105677	19	35545600	35547526	1	q13.12	-0.227403	TMEM147	-0.00875311	0	0.00875311	0.91607	0.999992
ENSG00000181007	19	36383120	36418644	-1	q13.12	2.87638	ZFP82	-0.00814895	0	0.00814895	0.916253	0.999992
ENSG00000011485	19	46347087	46392981	1	q13.32	-0.116709	PPP5C	-0.0145458	0	0.0145458	0.917524	0.999992
ENSG00000142676	1	23691742	23696835	1	p36.11	-1.64979	RPL11	-0.00660165	0	0.00660165	0.918538	0.999992
ENSG00000188227	19	37506939	37548762	1	q13.12	0.056261	ZNF793	-0.00944489	0	0.00944489	0.919872	0.999992
ENSG00000117133	1	84479259	84498352	1	p22.3	0.102648	RPF1	-0.0187442	0	0.0187442	0.92322	0.999992
ENSG00000121775	1	32072031	32102866	1	p35.2	-1.64867	TMEM39B	-0.00700537	0	0.00700537	0.924069	0.999992
ENSG00000079277	1	46557408	46616843	-1	p33	-2.93704	MKNK1	-0.0156966	0.00211694	0.0178136	0.929344	0.999992
ENSG00000205155	19	35745600	35747519	1	q13.12	-0.351509	PSENEN	-0.00738641	0	0.00738641	0.93027	0.999992
ENSG00000130203	19	44905791	44909393	1	q13.32	0.774783	APOE	-0.0762894	0.0340136	0.110303	0.931014	0.999992
ENSG00000084636	1	31652263	31704319	-1	p35.2	1.84003	COL16A1	-0.0121158	0.00153633	0.0136522	0.93305	0.999992
ENSG00000163399	1	116372668	116410261	1	p13.1	-0.872368	ATP1A1	-0.00964923	0	0.00964923	0.934496	0.999992
ENSG00000162373	1	48727519	48776969	-1	p33	1.23352	BEND5	-0.0145328	0	0.0145328	0.936153	0.999992
ENSG00000134697	1	37566816	37595937	-1	p34.3	-0.218403	GNL2	-0.0258679	0	0.0258679	0.940703	0.999992
ENSG00000213625	1	65420587	65436007	1	p31.3	-0.583193	LEPROT	-0.0110038	0.00143185	0.0124357	0.942204	0.999992
ENSG00000142669	1	26280086	26281522	1	p36.11	-0.67465	SH3BGRL3	-0.0156081	0	0.0156081	0.942847	0.999992
ENSG00000117525	1	94529173	94541759	-1	p21.3	1.2424	F3	-0.0283313	0.0123507	0.0406819	0.944133	0.999992
ENSG00000004777	19	35774532	35788822	1	q13.12	-0.360352	ARHGAP33	-0.0103945	0	0.0103945	0.945473	0.999992
ENSG00000162434	1	64833229	65067754	-1	p31.3	0.00162801	JAK1	-0.0171963	0	0.0171963	0.945859	0.999992
ENSG00000155380	1	112911847	112957013	-1	p13.2	0.0421926	SLC16A1	-0.00789283	0	0.00789283	0.94677	0.999992
ENSG00000132906	1	15490832	15526534	-1	p36.21	0.536479	CASP9	-0.00315577	0	0.00315577	0.946809	0.999992
ENSG00000205138	19	35995199	35996315	1	q13.12	-0.580311	SDHAF1	-0.0179103	0	0.0179103	0.947694	0.999992
ENSG00000105379	19	51345169	51366388	-1	q13.41	0.107778	ETFB	-0.0107192	0	0.0107192	0.948489	0.999992
ENSG00000085433	1	108970214	109042113	-1	p13.3	1.4427	WDR47	-0.0218255	0	0.0218255	0.950539	0.999992
ENSG00000117748	1	27891524	27914746	-1	p35.3	0.628835	RPA2	-0.017849	0	0.017849	0.950687	0.999992
ENSG00000162374	1	50024029	50203772	1	p33	0.369288	ELAVL4	-0.0310679	0	0.0310679	0.951575	0.999992
ENSG00000077549	1	19338775	19485539	-1	p36.13	-1.7433	CAPZB	-0.0182612	0	0.0182612	0.951969	0.999992
ENSG00000123091	1	51236273	51273447	1	p32.3	-0.212145	RNF11	-0.0145403	0	0.0145403	0.952637	0.999992
ENSG00000127463	1	19215660	19251527	-1	p36.13	0.351023	EMC1	-0.0166117	0	0.0166117	0.952766	0.999992
ENSG00000142684	1	26169908	26170873	1	p36.11	0.276376	ZNF593	-0.0804016	0.0355872	0.115989	0.952947	0.999992
ENSG00000162604	1	61681046	61725423	-1	p31.3	0.747769	TM2D1	-0.0178145	0	0.0178145	0.954727	0.999992
ENSG00000060688	1	31259568	31296788	-1	p35.2	-0.499939	SNRNP40	-0.0204183	0.00186547	0.0222838	0.9548	0.999992
ENSG00000142541	19	49487554	49492308	1	q13.33	-1.09693	RPL13A	-0.0102232	0	0.0102232	0.955175	0.999992
ENSG00000117118	1	17018722	17054032	-1	p36.13	-0.452487	SDHB	-0.0186431	0	0.0186431	0.956375	0.999992
ENSG00000121417	19	57630395	57644041	1	q13.43	-0.0618752	ZNF211	-0.019312	0	0.019312	0.956754	0.999992
ENSG00000128016	19	39406847	39409412	1	q13.2	-4.53395	ZFP36	-0.0220924	0.00372815	0.0258205	0.958082	0.999992
ENSG00000073050	19	43543311	43580473	-1	q13.31	-0.296538	XRCC1	-0.0126886	0	0.0126886	0.959387	0.999992
ENSG00000078369	1	1785285	1891117	-1	p36.33	-0.121218	GNB1	-0.0119323	0	0.0119323	0.959401	0.999992
ENSG00000105499	19	48047843	48110817	-1	q13.33	0.542556	PLA2G4C	-0.0201757	0	0.0201757	0.962736	0.999992
ENSG00000066557	1	70144805	70205579	-1	p31.1	-0.0131402	LRRC40	-0.0374538	0	0.0374538	0.963179	0.999992
ENSG00000142875	1	84078062	84238498	1	p31.1	-0.529195	PRKACB	-0.0228992	0	0.0228992	0.96401	0.999992
ENSG00000186818	19	54643889	54670359	1	q13.42	-4.63953	LILRB4	-0.0270634	0.0318385	0.0589019	0.964847	0.999992
ENSG00000052723	1	114769479	114780685	-1	p13.2	0.831104	SIKE1	-0.0196426	0	0.0196426	0.966322	0.999992
ENSG00000116353	1	29192657	29230942	-1	p35.3	-0.0664539	MECR	-0.0244048	0	0.0244048	0.966634	0.999992
ENSG00000215717	1	109090764	109096934	1	p13.3	0.755665	TMEM167B	-0.0246169	0	0.0246169	0.966741	0.999992
ENSG00000121766	1	31296982	31364953	1	p35.2	-0.617642	ZCCHC17	-0.0219177	0.00986956	0.0317873	0.967157	0.999992
ENSG00000248098	19	41397808	41425002	1	q13.2	0.208725	BCKDHA	-0.0301566	0.000634476	0.030791	0.967471	0.999992
ENSG00000105185	19	32581190	32587453	1	q13.11	-0.165846	PDCD5	-0.0313015	0	0.0313015	0.967671	0.999992
ENSG00000116350	1	29147743	29181900	-1	p35.3	0.0452581	SRSF4	-0.0208281	0	0.0208281	0.968996	0.999992
ENSG00000117614	1	25222276	25232502	-1	p36.11	-0.0298505	SYF2	-0.0177099	0	0.0177099	0.970711	0.999992
ENSG00000116473	1	111542218	111716691	1	p13.2	-0.79327	RAP1A	-0.0248625	0	0.0248625	0.970714	0.999992
ENSG00000184007	1	31906421	31944856	-1	p35.2	-0.284934	PTP4A2	-0.0150234	0	0.0150234	0.97232	0.999992
ENSG00000167554	19	52336243	52367778	1	q13.41	0.371917	ZNF610	-0.0141757	0	0.0141757	0.974104	0.999992
ENSG00000178922	1	43451003	43453989	-1	p34.2	0.0684465	HYI	-0.0251525	0	0.0251525	0.974435	0.999992
ENSG00000097021	1	6264269	6394391	-1	p36.31		ACOT7	-0.0234722	0	0.0234722	0.975491	0.999992
ENSG00000121774	1	32013868	32060850	1	p35.2	-0.450551	KHDRBS1	-0.032161	0	0.032161	0.977281	0.999992
ENSG00000116898	1	36455718	36464384	-1	p34.3	-0.172001	MRPS15	-0.0179032	0	0.0179032	0.977588	0.999992
ENSG00000116171	1	52927276	53051698	1	p32.3	-0.464808	SCP2	-0.0152141	0	0.0152141	0.978394	0.999992
ENSG00000117500	1	93149742	93180516	-1	p22.1	-0.218923	TMED5	-0.0230636	0	0.0230636	0.979478	0.999992
ENSG00000159596	1	45688181	45694436	1	p34.1	-0.32768	TMEM69	-0.016552	0	0.016552	0.98086	0.999992
ENSG00000116266	1	108746674	108809523	1	p13.3	-0.352332	STXBP3	-0.0178204	0	0.0178204	0.981865	0.999992
ENSG00000204859	1	6579994	6589280	1	p36.31	0.345618	ZBTB48	-0.0317414	0	0.0317414	0.981975	0.999992
ENSG00000090932	19	39498895	39508481	1	q13.2	2.67348	DLL3	-0.0317349	0	0.0317349	0.982605	0.999992
ENSG00000173660	1	46303698	46316776	1	p33	0.0470191	UQCRH	-0.0266642	9.17382e-05	0.026756	0.982628	0.999992
ENSG00000162385	1	53226900	53238518	-1	p32.3	-0.160864	MAGOH	-0.0270709	0.00452403	0.031595	0.982934	0.999992
ENSG00000132128	1	46261196	46303608	-1	p33	0.303631	LRRC41	-0.0235785	9.71636e-06	0.0235882	0.983058	0.999992
ENSG00000143106	1	109399042	109426448	-1	p13.3	0.507566	PSMA5	-0.0199344	0	0.0199344	0.983752	0.999992
ENSG00000090006	19	40592883	40629818	1	q13.2	0.947237	LTBP4	-0.0271478	0	0.0271478	0.98396	0.999992
ENSG00000171824	1	11066618	11099869	-1	p36.22	-0.267419	EXOSC10	-0.0256953	0	0.0256953	0.983989	0.999992
ENSG00000142657	1	10398592	10420511	1	p36.22	0.339765	PGD	-0.0510488	0	0.0510488	0.98464	0.999992
ENSG00000153885	19	33795933	33815763	1	q13.11	-0.0389021	KCTD15	-0.018847	0	0.018847	0.984665	0.999992
ENSG00000251247	19	36850361	36913029	1	q13.12	0.476261	ZNF345	-0.0172642	0	0.0172642	0.985001	0.999992
ENSG00000116670	1	11674480	11691650	-1	p36.22	1.32311	MAD2L2	-0.0261971	0	0.0261971	0.985637	0.999992
ENSG00000099326	19	58561931	58573575	-1	q13.43	0.228158	MZF1	-0.0239354	0	0.0239354	0.985791	0.999992
ENSG00000125743	19	45687454	45692569	-1	q13.32	0.348361	SNRPD2	-0.0406989	0	0.0406989	0.986361	0.999992
ENSG00000117862	1	52020131	52055191	-1	p32.3	-0.99139	TXNDC12	-0.0290709	0	0.0290709	0.986552	0.999992
ENSG00000167601	19	41219223	41261766	1	q13.2	-4.84072	AXL	-0.0288645	0	0.0288645	0.986559	0.999992
ENSG00000090432	1	20499448	20508151	-1	p36.12	-0.926336	MUL1	-0.0144021	0	0.0144021	0.987096	0.999992
ENSG00000104835	19	38915266	38930763	-1	q13.2	-0.552856	SARS2	-0.03938	0	0.03938	0.987351	0.999992
ENSG00000117505	1	93345907	93369493	1	p22.1	-0.616697	DR1	-0.0467216	0	0.0467216	0.987478	0.999992
ENSG00000142534	19	49496365	49499708	1	q13.33	-1.19544	RPS11	-0.0300555	0	0.0300555	0.987673	0.999992
ENSG00000167641	19	38251237	38256532	-1	q13.2	1.28533	PPP1R14A	-0.0209591	0	0.0209591	0.987778	0.999992
ENSG00000010361	19	49806866	49817376	-1	q13.33	-0.354318	FUZ	-0.0303278	0	0.0303278	0.988113	0.999992
ENSG00000131115	19	44207547	44237268	1	q13.31	-0.802037	ZNF227	-0.0460483	0	0.0460483	0.988841	0.999992
ENSG00000134686	1	33323623	33431052	-1	p35.1	-0.528668	PHC2	-0.0370289	0	0.0370289	0.989023	0.999992
ENSG00000117569	1	96721665	96823738	1	p21.3	-0.282936	PTBP2	-0.0348863	0	0.0348863	0.989259	0.999992
ENSG00000077312	19	40750637	40765389	1	q13.2	0.660788	SNRPA	-0.0323758	0	0.0323758	0.989281	0.999992
ENSG00000105136	19	57487711	57496097	1	q13.43		ZNF419	-0.037305	0	0.037305	0.989407	0.999992
ENSG00000198019	1	121087345	121097161	1	p11.2	-2.26131	FCGR1B	-0.0379399	0	0.0379399	0.989445	0.999992
ENSG00000007255	19	45162928	45178237	-1	q13.32	-0.306752	TRAPPC6A	-0.0424027	0	0.0424027	0.990485	0.999992
ENSG00000090686	1	21678298	21783606	-1	p36.12	-0.257201	USP48	-0.0272463	0	0.0272463	0.99059	0.999992
ENSG00000058799	1	53851719	53889798	-1	p32.3	0.151533	YIPF1	-0.0243738	0	0.0243738	0.99088	0.999992
ENSG00000042753	19	46838136	46850846	-1	q13.32	-0.121608	AP2S1	-0.0248855	0	0.0248855	0.991524	0.999992
ENSG00000197568	1	70354805	70385339	1	p31.1	0.863036	HHLA3	-0.0196697	0	0.0196697	0.991572	0.999992
ENSG00000105755	19	43506719	43527230	-1	q13.31	-0.427124	ETHE1	-0.0312747	0	0.0312747	0.991905	0.999992
ENSG00000116209	1	54026681	54053504	-1	p32.3	-0.539734	TMEM59	-0.0474132	0	0.0474132	0.992315	0.999992
ENSG00000116560	1	35176378	35193145	-1	p34.3	-0.229269	SFPQ	-0.03415	0	0.03415	0.992515	0.999992
ENSG00000117154	1	18107798	18378483	1	p36.13	-0.00513232	IGSF21	-0.0312336	0	0.0312336	0.992542	0.999992
ENSG00000105048	19	55132698	55149206	-1	q13.42	1.60737	TNNT1	-0.0279333	0	0.0279333	0.992887	0.999992
ENSG00000078808	1	1216908	1232067	-1	p36.33	-0.13694	SDF4	-0.0293254	0	0.0293254	0.992923	0.999992
ENSG00000178904	19	32405543	32485895	1	q13.11	-0.0043793	DPY19L3	-0.0304053	0	0.0304053	0.993461	0.999992
ENSG00000161677	19	50505998	50511220	-1	q13.33	0.112424	JOSD2	-0.0268036	0	0.0268036	0.994263	0.999992
ENSG00000105619	19	54107013	54115675	-1	q13.42	0.196938	TFPT	-0.0302148	0	0.0302148	0.99427	0.999992
ENSG00000118162	19	47475150	47484265	-1	q13.32	-0.109621	KPTN	-0.0533451	0	0.0533451	0.994514	0.999992
ENSG00000120656	1	28589323	28643085	-1	p35.3	0.834359	TAF12	-0.021549	0	0.021549	0.994708	0.999992
ENSG00000116649	1	11054584	11060020	-1	p36.22	0.673705	SRM	-0.0239032	0	0.0239032	0.994838	0.999992
ENSG00000142599	1	8352397	8848921	-1	p36.23	-0.140329	RERE	-0.0225967	0	0.0225967	0.994995	0.999992
ENSG00000116922	1	37681570	37692249	-1	p34.3	0.334952	C1orf109	-0.0536675	0	0.0536675	0.995068	0.999992
ENSG00000171606	19	58183029	58213562	1	q13.43	-1.20498	ZNF274	-0.0344474	0	0.0344474	0.995071	0.999992
ENSG00000089327	19	35154730	35169881	1	q13.12	-1.54344	FXYD5	-0.0829376	0.0118036	0.0947412	0.995152	0.999992
ENSG00000142252	19	45079195	45091518	1	q13.32	0.779384	GEMIN7	-0.0323422	0	0.0323422	0.995403	0.999992
ENSG00000162368	1	47333797	47378839	1	p33	0.18577	CMPK1	-0.025055	0	0.025055	0.995571	0.999992
ENSG00000126267	19	35648323	35658782	1	q13.12	-0.0440625	COX6B1	-0.0396055	0	0.0396055	0.995751	0.999992
ENSG00000278129	19	58278955	58302791	1	q13.43	0.328132	ZNF8	-0.0288549	0	0.0288549	0.995775	0.999992
ENSG00000171425	19	55635459	55645623	1	q13.42	-1.01055	ZNF581	-0.0993035	0	0.0993035	0.995782	0.999992
ENSG00000117450	1	45511036	45523047	-1	p34.1	-1.8181	PRDX1	-0.0472205	0	0.0472205	0.996013	0.999992
ENSG00000143119	1	110871188	110899922	1	p13.3	-5.40117	CD53	-0.097463	0.0120221	0.109485	0.996204	0.999992
ENSG00000183207	19	48993562	49015970	1	q13.33	0.655369	RUVBL2	-0.0499335	0	0.0499335	0.996282	0.999992
ENSG00000116489	1	112619805	112671616	1	p13.2	-1.37879	CAPZA1	-0.0554301	0	0.0554301	0.996352	0.999992
ENSG00000131408	19	50329653	50383388	1	q13.33	-0.827033	NR1H2	-0.0452881	0	0.0452881	0.99653	0.999992
ENSG00000070785	1	44850522	44986722	-1	p34.1	-0.0692213	EIF2B3	-0.0574614	0	0.0574614	0.996976	0.999992
ENSG00000083828	19	57769655	57819939	1	q13.43	0.171958	ZNF586	-0.0196233	0	0.0196233	0.997438	0.999992
ENSG00000128626	19	38930548	38933162	1	q13.2	-0.0749733	MRPS12	-0.0759351	0	0.0759351	0.997464	0.999992
ENSG00000198890	1	107056674	107067636	1	p13.3	-0.339235	PRMT6	-0.0356377	0	0.0356377	0.99749	0.999992
ENSG00000197429	1	45694324	45750653	-1	p34.1	0.830424	IPP	-0.044472	0	0.044472	0.997603	0.999992
ENSG00000162627	1	98661701	98760500	1	p21.3	-0.889547	SNX7	-0.0614515	0	0.0614515	0.997664	0.999992
ENSG00000142751	1	26876132	26890283	-1	p36.11	-0.790677	GPN2	-0.0375146	0	0.0375146	0.997716	0.999992
ENSG00000099341	19	38374536	38383824	1	q13.2	-0.114293	PSMD8	-0.033191	0	0.033191	0.998382	0.999992
ENSG00000181817	1	36391238	36397908	-1	p34.3	-0.523418	LSM10	-0.057982	0	0.057982	0.998806	0.999992
ENSG00000083444	1	11934205	11975538	1	p36.22	-0.308673	PLOD1	-0.103021	0	0.103021	0.998951	0.999992
ENSG00000049245	1	7771296	7781432	1	p36.23	-1.17477	VAMP3	-0.04616	0	0.04616	0.998988	0.999992
ENSG00000162433	1	65147549	65232145	1	p31.3	0.638097	AK4	-0.0409538	0	0.0409538	0.998999	0.999992
ENSG00000162512	1	30869466	30908758	-1	p35.2	0.919696	SDC3	-0.0391715	0	0.0391715	0.999107	0.999992
ENSG00000244038	1	20651767	20661544	-1	p36.12	-0.511162	DDOST	-0.0722249	0	0.0722249	0.999173	0.999992
ENSG00000134748	1	52404602	52420836	1	p32.3	-0.236233	PRPF38A	-0.037892	3.02687e-05	0.0379222	0.999174	0.999992
ENSG00000105438	19	48382575	48391551	-1	q13.33	-0.631199	KDELR1	-0.0595063	0	0.0595063	0.99941	0.999992
ENSG00000142686	1	35713877	35718894	-1	p34.3	0.413111	C1orf216	-0.0727091	0	0.0727091	0.999743	0.999992
ENSG00000265808	1	120150898	120176520	-1	p12	0.0992903	SEC22B	-0.0470851	0	0.0470851	0.999782	0.999992
ENSG00000180098	1	28553085	28578545	1	p35.3	-0.120833	TRNAU1AP	-0.0556913	0	0.0556913	0.99979	0.999992
ENSG00000162496	1	12567910	12618210	-1	p36.21	-4.49974	DHRS3	-0.45501	0.181872	0.636881	0.999795	0.999992
ENSG00000187608	1	1001138	1014540	1	p36.33	0.00506768	ISG15	-0.116783	0.010737	0.12752	0.99984	0.999992
ENSG00000137965	1	78649796	78664078	1	p31.1	-0.660931	IFI44	-0.112042	0	0.112042	0.999844	0.999992
ENSG00000090013	19	40447765	40465764	-1	q13.2	-1.00992	BLVRB	-0.166469	0	0.166469	0.99988	0.999992
ENSG00000063241	19	55452985	55462343	-1	q13.42	0.393406	ISOC2	-0.0904776	0	0.0904776	0.999922	0.999992
ENSG00000130766	1	28259518	28282491	1	p35.3	0.034917	SESN2	-0.0917284	0	0.0917284	0.999992	0.999992

## Sheet: MGH36_DirectImpact_1p19q_OnImm
EnsemblID	Chromosome	Start	End	Strand	Band	log2FC_SP1_vs_SP2	SourceGene	MeanDiff_SP1_Orig_vs_Rand	MeanImpactSP1_Orig	MeanImpactSP1_Rand	PValue	QValue
ENSG00000087086	19	48965309	48966879	1	q13.33	-4.43256	FTL	0.635642	0.671488	0.0358458	6.26704e-08	2.13079e-05
ENSG00000162458	1	15756607	15786594	1	p36.21	-0.0367406	FBLIM1	0.432106	0.549928	0.117822	1.19163e-06	0.000202577
ENSG00000125740	19	45467995	45475179	1	q13.32	-1.21538	FOSB	0.246324	0.322904	0.0765801	3.65717e-06	0.00041448
ENSG00000167642	19	38244035	38292615	1	q13.2	-1.32634	SPINT2	0.117629	0.136338	0.018709	5.9894e-06	0.000509099
ENSG00000134748	1	52404602	52420836	1	p32.3	-0.236233	PRPF38A	0.695831	0.742642	0.0468107	7.68041e-06	0.000522268
ENSG00000126709	1	27666064	27672198	-1	p35.3	0.183178	IFI6	0.746827	0.776099	0.0292723	0.000113307	0.00642071
ENSG00000187608	1	1001138	1014540	1	p36.33	0.00506768	ISG15	0.711265	0.92106	0.209794	0.000160514	0.0077964
ENSG00000159189	1	22643633	22648110	1	p36.12	-6.2281	C1QC	0.257702	0.317831	0.0601288	0.000638068	0.0271179
ENSG00000116455	1	111439890	111449256	-1	p13.2	-0.431019	WDR77	0.454235	0.488728	0.0344929	0.00284691	0.10755
ENSG00000105136	19	57487711	57496097	1	q13.43		ZNF419	0.40451	0.416138	0.0116279	0.00990126	0.336643
ENSG00000137965	1	78649796	78664078	1	p31.1	-0.660931	IFI44	0.195488	0.278757	0.0832689	0.01166	0.360401
ENSG00000162511	1	30732469	30757774	-1	p35.2	-6.61749	LAPTM5	0.515331	0.775538	0.260207	0.016186	0.458603
ENSG00000189266	1	23956839	23963462	1	p36.11	-0.810931	PNRC2	0.274607	0.30987	0.0352623	0.0206352	0.539689
ENSG00000087074	19	48872421	48876058	1	q13.33	-3.92057	PPP1R15A	0.308246	0.432324	0.124078	0.032257	0.783383
ENSG00000122417	1	86346824	86396342	-1	p22.3	0.0721196	ODF2L	0.316679	0.429989	0.113309	0.0346639	0.785715
ENSG00000011600	19	35904401	35908295	-1	q13.12	-6.28873	TYROBP	0.286159	0.672976	0.386818	0.0549212	0.999775
ENSG00000117450	1	45511036	45523047	-1	p34.1	-1.8181	PRDX1	0.210087	0.259134	0.0490467	0.0644601	0.999775
ENSG00000105053	19	49976468	50025946	-1	q13.33	0.508474	VRK3	0.166713	0.166713	0	0.0839584	0.999775
ENSG00000105270	19	36014660	36033343	-1	q13.12	2.28917	CLIP3	0.160246	0.16739	0.00714434	0.0917939	0.999775
ENSG00000124440	19	46297046	46343433	1	q13.32	-0.0163007	HIF3A	0.0400891	0.0400891	0	0.101811	0.999775
ENSG00000133265	19	55262223	55280381	-1	q13.42	0.119278	HSPBP1	0.0961538	0.0961538	0	0.171718	0.999775
ENSG00000105197	19	39480412	39493785	1	q13.2	0.660589	TIMM50	0.0917431	0.0917431	0	0.171718	0.999775
ENSG00000067606	1	2050411	2185395	1	p36.33	0.595002	PRKCZ	0.0847458	0.0847458	0	0.171718	0.999775
ENSG00000213762	19	57614233	57624724	1	q13.43	-0.955387	ZNF134	0.0847458	0.0847458	1.02794e-17	0.171718	0.999775
ENSG00000184588	1	65792514	66374579	1	p31.3	-0.421697	PDE4B	0.0847458	0.0847458	1.1254e-15	0.171718	0.999775
ENSG00000116221	1	54184041	54225464	1	p32.3	0.72321	MRPL37	0.0826446	0.0826446	0	0.171718	0.999775
ENSG00000122482	1	90915298	91022272	-1	p22.2	0.0726178	ZNF644	0.0819672	0.0819672	0	0.171718	0.999775
ENSG00000198830	1	26472440	26476642	1	p36.11	0.352687	HMGN2	0.0739931	0.0847458	0.0107527	0.171718	0.999775
ENSG00000104870	19	49506816	49526428	1	q13.33	-2.43834	FCGRT	0.0710167	0.0826446	0.0116279	0.171718	0.999775
ENSG00000197050	19	37007857	37130368	1	q13.12	2.15412	ZNF420	0.00673511	0.00769257	0.00095746	0.171718	0.999775
ENSG00000104872	19	49446298	49453497	-1	q13.33	0.00489878	PIH1D1	0.00629878	0.00629878	0	0.171718	0.999775
ENSG00000130724	19	58551566	58555105	-1	q13.43	-0.0407274	CHMP2A	0.00521378	0.00521378	0	0.171718	0.999775
ENSG00000105443	19	48469208	48482314	1	q13.33	0.304572	CYTH2	0.000335514	0.000335514	0	0.171718	0.999775
ENSG00000221923	19	52369917	52385795	1	q13.41	-0.802751	ZNF880	0.000258977	0.000258977	0	0.171718	0.999775
ENSG00000116663	1	11664200	11674354	1	p36.22	0.157602	FBXO6	9.89714e-05	9.89714e-05	0	0.171718	0.999775
ENSG00000134243	1	109309568	109397918	-1	p13.3	-0.910899	SORT1	7.19894e-05	7.19894e-05	0	0.171718	0.999775
ENSG00000131238	1	40071461	40097727	-1	p34.2	-0.960312	PPT1	0.0826385	0.0826446	6.09385e-06	0.171737	0.999775
ENSG00000134255	1	111139627	111185104	1	p13.3	0.133371	CEPT1	0.0847017	0.0847458	4.40647e-05	0.171851	0.999775
ENSG00000117525	1	94529173	94541759	-1	p21.3	1.2424	F3	0.0949258	0.109331	0.0144047	0.206448	0.999775
ENSG00000117640	1	25818640	25832942	1	p36.11	0.235503	MTFR1L	0.0650192	0.0961538	0.0311346	0.234318	0.999775
ENSG00000197019	19	40421589	40425992	-1	q13.2	-0.581897	SERTAD1	0.0462887	0.0847458	0.0384571	0.310941	0.999775
ENSG00000142751	1	26876132	26890283	-1	p36.11	-0.790677	GPN2	0.0528709	0.0961538	0.043283	0.310973	0.999775
ENSG00000173846	1	44800377	44805990	1	p34.1	-1.35424	PLK3	0.0579476	0.123603	0.0656553	0.331179	0.999775
ENSG00000089327	19	35154730	35169881	1	q13.12	-1.54344	FXYD5	0.0182745	0.0565835	0.038309	0.355189	0.999775
ENSG00000142512	19	51410020	51417803	-1	q13.41	-3.0482	SIGLEC10	0.00921595	0.0235926	0.0143766	0.378784	0.999775
ENSG00000070785	1	44850522	44986722	-1	p34.1	-0.0692213	EIF2B3	0.0176257	0.0819672	0.0643415	0.415609	0.999775
ENSG00000117505	1	93345907	93369493	1	p22.1	-0.616697	DR1	0.00470703	0.0840336	0.0793266	0.480937	0.999775
ENSG00000143119	1	110871188	110899922	1	p13.3	-5.40117	CD53	-0.00911093	0.0689448	0.0780557	0.633196	0.999775
ENSG00000134262	1	113894194	113905201	-1	p13.2	1.2397	AP4B1	-0.00907015	0.00134652	0.0104167	0.791741	0.999775
ENSG00000197982	1	37806979	37809454	1	p34.3	0.167024	C1orf122	-0.0235075	0	0.0235075	0.828282	0.999775
ENSG00000105048	19	55132698	55149206	-1	q13.42	1.60737	TNNT1	-0.0223494	0	0.0223494	0.828282	0.999775
ENSG00000183726	1	25338317	25362361	1	p36.11	-0.504505	TMEM50A	-0.0220206	0	0.0220206	0.828282	0.999775
ENSG00000117118	1	17018722	17054032	-1	p36.13	-0.452487	SDHB	-0.0175817	0	0.0175817	0.828282	0.999775
ENSG00000117448	1	45550543	45570049	1	p34.1	0.768684	AKR1A1	-0.0136986	0	0.0136986	0.828282	0.999775
ENSG00000178028	1	44213455	44220681	1	p34.1	0.549058	DMAP1	-0.0131579	0	0.0131579	0.828282	0.999775
ENSG00000171603	1	9728926	9823984	-1	p36.22	0.331592	CLSTN1	-0.0131579	0	0.0131579	0.828282	0.999775
ENSG00000132768	1	43970000	43973369	1	p34.1	-1.92519	DPH2	-0.0131579	0	0.0131579	0.828282	0.999775
ENSG00000198093	19	51889235	51905040	-1	q13.41	1.60689	ZNF649	-0.0131579	0	0.0131579	0.828282	0.999775
ENSG00000116353	1	29192657	29230942	-1	p35.3	-0.0664539	MECR	-0.0122891	0	0.0122891	0.828282	0.999775
ENSG00000142864	1	67407810	67430415	-1	p31.3	-0.104882	SERBP1	-0.0122057	0	0.0122057	0.828282	0.999775
ENSG00000116675	1	65248219	65415871	1	p31.3	1.21805	DNAJC6	-0.0121951	0	0.0121951	0.828282	0.999775
ENSG00000125755	19	45815410	45863194	-1	q13.32	0.0722903	SYMPK	-0.0121801	0	0.0121801	0.828282	0.999775
ENSG00000198912	1	3889125	3900293	-1	p36.32	-0.126831	C1orf174	-0.0120482	0	0.0120482	0.828282	0.999775
ENSG00000054523	1	10210805	10381603	1	p36.22	1.18282	KIF1B	-0.0119048	0	0.0119048	0.828282	0.999775
ENSG00000126107	1	45002540	45011324	-1	p34.1	-0.128527	HECTD3	-0.0119048	0	0.0119048	0.828282	0.999775
ENSG00000164008	1	42767249	42779491	1	p34.2	-0.270443	C1orf50	-0.0119048	0	0.0119048	0.828282	0.999775
ENSG00000160058	1	32365103	32394731	-1	p35.1	-0.200343	BSDC1	-0.0119048	0	0.0119048	0.828282	0.999775
ENSG00000117859	1	51577179	51798427	1	p32.3	-0.245383	OSBPL9	-0.0119048	0	0.0119048	0.828282	0.999775
ENSG00000105372	19	41860255	41872925	1	q13.2	-1.16376	RPS19	-0.0119048	0	0.0119048	0.828282	0.999775
ENSG00000137947	1	88852633	88891944	-1	p22.2	-0.288941	GTF2B	-0.0117647	0	0.0117647	0.828282	0.999775
ENSG00000167601	19	41219223	41261766	1	q13.2	-4.84072	AXL	-0.0117647	0	0.0117647	0.828282	0.999775
ENSG00000121775	1	32072031	32102866	1	p35.2	-1.64867	TMEM39B	-0.0114943	0	0.0114943	0.828282	0.999775
ENSG00000117758	1	27773219	27824443	1	p35.3	0.366474	STX12	-0.011236	0	0.011236	0.828282	0.999775
ENSG00000126698	1	28199456	28233029	-1	p35.3	-0.0847952	DNAJC8	-0.011236	0	0.011236	0.828282	0.999775
ENSG00000130402	19	38647649	38731589	1	q13.2	0.238665	ACTN4	-0.0112093	0	0.0112093	0.828282	0.999775
ENSG00000070831	1	22025511	22101360	1	p36.12	-1.05623	CDC42	-0.0111125	0	0.0111125	0.828282	0.999775
ENSG00000173660	1	46303698	46316776	1	p33	0.0470191	UQCRH	-0.0111111	0	0.0111111	0.828282	0.999775
ENSG00000116898	1	36455718	36464384	-1	p34.3	-0.172001	MRPS15	-0.0111111	0	0.0111111	0.828282	0.999775
ENSG00000124299	19	33386950	33521791	-1	q13.11	-0.116515	PEPD	-0.0110096	0	0.0110096	0.828282	0.999775
ENSG00000186020	19	36534774	36605276	-1	q13.12	0.491996	ZNF529	-0.010989	0	0.010989	0.828282	0.999775
ENSG00000142687	1	35433492	35557950	-1	p34.3	0.484372	KIAA0319L	-0.0107527	0	0.0107527	0.828282	0.999775
ENSG00000105366	19	51450847	51458456	-1	q13.41	-4.3949	SIGLEC8	-0.0107527	0	0.0107527	0.828282	0.999775
ENSG00000213281	1	114704469	114716771	-1	p13.2	-0.0878089	NRAS	-0.0106383	0	0.0106383	0.828282	0.999775
ENSG00000188785	19	57389850	57402992	1	q13.43	0.0892492	ZNF548	-0.0106383	0	0.0106383	0.828282	0.999775
ENSG00000105419	19	47403124	47419527	-1	q13.32		MEIS3	-0.0106383	0	0.0106383	0.828282	0.999775
ENSG00000105290	19	35867899	35879792	1	q13.12	2.44472	APLP1	-0.0105568	0	0.0105568	0.828282	0.999775
ENSG00000162545	1	20482391	20486210	-1	p36.12	1.13903	CAMK2N1	-0.0105263	0	0.0105263	0.828282	0.999775
ENSG00000188060	1	28592200	28595443	1	p35.3	-0.155782	RAB42	-0.0105263	0	0.0105263	0.828282	0.999775
ENSG00000105409	19	41966582	41997497	-1	q13.2	1.45891	ATP1A3	-0.0104167	0	0.0104167	0.828282	0.999775
ENSG00000105220	19	34359480	34402413	1	q13.11	1.01961	GPI	-0.00960248	0	0.00960248	0.828282	0.999775
ENSG00000269858	19	40798996	40808434	1	q13.2	-0.664316	EGLN2	-0.00954317	0	0.00954317	0.828282	0.999775
ENSG00000105379	19	51345169	51366388	-1	q13.41	0.107778	ETFB	-0.0089242	0	0.0089242	0.828282	0.999775
ENSG00000178982	19	38619082	38636955	1	q13.2	-0.45513	EIF3K	-0.00879816	0	0.00879816	0.828282	0.999775
ENSG00000085433	1	108970214	109042113	-1	p13.3	1.4427	WDR47	-0.00856335	0	0.00856335	0.828282	0.999775
ENSG00000181007	19	36383120	36418644	-1	q13.12	2.87638	ZFP82	-0.00855514	0	0.00855514	0.828282	0.999775
ENSG00000142541	19	49487554	49492308	1	q13.33	-1.09693	RPL13A	-0.00767247	0	0.00767247	0.828282	0.999775
ENSG00000004455	1	33007940	33080996	-1	p35.1	-0.914207	AK2	-0.0072616	0	0.0072616	0.828282	0.999775
ENSG00000065183	1	117929720	117966543	1	p12	1.44853	WDR3	-0.00660733	0	0.00660733	0.828282	0.999775
ENSG00000083828	19	57769655	57819939	1	q13.43	0.171958	ZNF586	-0.00648071	0	0.00648071	0.828282	0.999775
ENSG00000168765	1	109656099	109674836	1	p13.3	-0.458549	GSTM4	-0.00574728	0	0.00574728	0.828282	0.999775
ENSG00000142875	1	84078062	84238498	1	p31.1	-0.529195	PRKACB	-0.00430981	0	0.00430981	0.828282	0.999775
ENSG00000104960	19	49850735	49860744	1	q13.33	0.139038	PTOV1	-0.00416175	0	0.00416175	0.828282	0.999775
ENSG00000175130	1	32333839	32336233	-1	p35.1	0.709168	MARCKSL1	-0.00358871	0	0.00358871	0.828282	0.999775
ENSG00000130726	19	58544064	58550722	1	q13.43	0.202538	TRIM28	-0.00292078	0	0.00292078	0.828282	0.999775
ENSG00000088035	1	63367575	63438553	1	p31.3	-0.571428	ALG6	-0.00267946	0	0.00267946	0.828282	0.999775
ENSG00000205155	19	35745600	35747519	1	q13.12	-0.351509	PSENEN	-0.00255246	0	0.00255246	0.828282	0.999775
ENSG00000142676	1	23691742	23696835	1	p36.11	-1.64979	RPL11	-0.00247199	0	0.00247199	0.828282	0.999775
ENSG00000117000	1	40161387	40240921	1	p34.2	0.213454	RLF	-0.00238318	0	0.00238318	0.828282	0.999775
ENSG00000132780	1	45583846	45618904	1	p34.1	-0.418035	NASP	-0.00192632	0	0.00192632	0.828282	0.999775
ENSG00000142546	19	49555468	49590262	-1	q13.33	-0.141405	NOSIP	-0.00185075	0	0.00185075	0.828282	0.999775
ENSG00000137955	1	75786197	75795086	1	p31.1	-0.00923973	RABGGTB	-0.00184336	0	0.00184336	0.828282	0.999775
ENSG00000065978	1	42682418	42703805	1	p34.2	0.273948	YBX1	-0.00180933	0	0.00180933	0.828282	0.999775
ENSG00000160062	1	32539427	32605941	1	p35.1	0.067239	ZBTB8A	-0.00158187	0	0.00158187	0.828282	0.999775
ENSG00000083812	19	58467045	58475436	1	q13.43	0.38111	ZNF324	-0.00145557	0	0.00145557	0.828282	0.999775
ENSG00000074800	1	8861000	8879190	-1	p36.23	0.614244	ENO1	-0.00135745	0	0.00135745	0.828282	0.999775
ENSG00000105185	19	32581190	32587453	1	q13.11	-0.165846	PDCD5	-0.000808528	0	0.000808528	0.828282	0.999775
ENSG00000066136	1	40691648	40771603	1	p34.2	-0.210642	NFYC	-0.000745617	0	0.000745617	0.828282	0.999775
ENSG00000085998	1	46188682	46220305	-1	p34.1	-0.497333	POMGNT1	-0.000639217	0	0.000639217	0.828282	0.999775
ENSG00000132485	1	71063291	71081289	-1	p31.1	0.0191954	ZRANB2	-0.000586043	0	0.000586043	0.828282	0.999775
ENSG00000186501	1	27322145	27336400	1	p36.11	-0.126242	TMEM222	-0.000426705	0	0.000426705	0.828282	0.999775
ENSG00000084073	1	40258236	40294180	1	p34.2	0.33941	ZMPSTE24	-0.000366202	0	0.000366202	0.828282	0.999775
ENSG00000089351	19	34994784	35026471	1	q13.11	-0.284609	GRAMD1A	-0.000252694	0	0.000252694	0.828282	0.999775
ENSG00000117395	1	43164175	43270936	-1	p34.2	-0.0220809	EBNA1BP2	-0.00023775	0	0.00023775	0.828282	0.999775
ENSG00000162419	1	28668732	28719353	1	p35.3	-0.358153	GMEB1	-0.000178117	0	0.000178117	0.828282	0.999775
ENSG00000009780	1	27725979	27763122	1	p35.3	0.732095	FAM76A	-0.000173483	0	0.000173483	0.828282	0.999775
ENSG00000142556	19	52012765	52030240	-1	q13.41	-0.419546	ZNF614	-0.000172094	0	0.000172094	0.828282	0.999775
ENSG00000179051	1	17406760	17439677	-1	p36.13	-0.566835	RCC2	-0.000168961	0	0.000168961	0.828282	0.999775
ENSG00000116497	1	32816767	32858875	1	p35.1	-0.206258	S100PBP	-0.000163408	0	0.000163408	0.828282	0.999775
ENSG00000162378	1	52726453	52827336	1	p32.3	-0.0570678	ZYG11B	-0.000137167	0	0.000137167	0.828282	0.999775
ENSG00000162607	1	62436297	62451804	1	p31.3	-0.267129	USP1	-0.000134368	0	0.000134368	0.828282	0.999775
ENSG00000198815	1	42176539	42335877	-1	p34.2	0.00459625	FOXJ3	-0.000133565	0	0.000133565	0.828282	0.999775
ENSG00000011478	19	45692666	45703989	1	q13.32	-0.295969	QPCTL	-0.000129353	0	0.000129353	0.828282	0.999775
ENSG00000006712	19	39385629	39391154	-1	q13.2	0.118127	PAF1	-8.64086e-05	0	8.64086e-05	0.828282	0.999775
ENSG00000158161	1	27970344	28088637	-1	p35.3	-0.146865	EYA3	-8.1196e-05	0	8.1196e-05	0.828282	0.999775
ENSG00000126067	1	35599541	35641526	-1	p34.3	0.307418	PSMB2	-3.74757e-05	0	3.74757e-05	0.828282	0.999775
ENSG00000168653	1	39026318	39034636	1	p34.3	-0.252063	NDUFS5	-3.67887e-05	0	3.67887e-05	0.828282	0.999775
ENSG00000170889	19	54200809	54249003	1	q13.42	-0.422578	RPS9	-3.66415e-05	0	3.66415e-05	0.828282	0.999775
ENSG00000132879	1	11654375	11663327	1	p36.22	0.723827	FBXO44	-2.8212e-05	0	2.8212e-05	0.828282	0.999775
ENSG00000130748	19	47045909	47048624	-1	q13.32	0.51668	TMEM160	-2.43055e-05	0	2.43055e-05	0.828282	0.999775
ENSG00000178150	19	48270081	48287608	1	q13.33	0.216064	ZNF114	-1.50059e-05	0	1.50059e-05	0.828282	0.999775
ENSG00000120942	1	11273206	11296049	1	p36.22	0.293069	UBIAD1	-1.40827e-05	0	1.40827e-05	0.828282	0.999775
ENSG00000160087	1	1253909	1273864	-1	p36.33	-0.468901	UBE2J2	-9.5763e-06	0	9.5763e-06	0.828282	0.999775
ENSG00000116288	1	7954291	7985505	1	p36.23	0.697656	PARK7	-5.20027e-06	0	5.20027e-06	0.828282	0.999775
ENSG00000242485	1	1401909	1407293	-1	p36.33	0.28945	MRPL20	-2.59935e-06	0	2.59935e-06	0.828282	0.999775
ENSG00000117682	1	26432282	26471306	1	p36.11	0.46499	DHDDS	-2.11416e-06	0	2.11416e-06	0.828282	0.999775
ENSG00000104823	19	38815422	38831841	-1	q13.2	0.144871	ECH1	-1.1629e-06	0	1.1629e-06	0.828282	0.999775
ENSG00000117480	1	46394317	46413848	1	p33		FAAH	-3.97978e-19	0	3.97978e-19	0.828282	0.999775
ENSG00000155380	1	112911847	112957013	-1	p13.2	0.0421926	SLC16A1	-0.0118527	0	0.0118527	0.828282	0.999775
ENSG00000168710	1	109984765	110023742	1	p13.3	0.582249	AHCYL1	-0.0108696	0	0.0108696	0.828282	0.999775
ENSG00000143106	1	109399042	109426448	-1	p13.3	0.507566	PSMA5	-0.0107724	0	0.0107724	0.828282	0.999775
ENSG00000169504	1	24745382	24844321	1	p36.11	1.04945	CLIC4	-0.00469088	0	0.00469088	0.828282	0.999775
ENSG00000142937	1	44775251	44778779	1	p34.1	-0.926649	RPS8	-0.00326486	0	0.00326486	0.828282	0.999775
ENSG00000105568	19	52190048	52229518	1	q13.41	1.03343	PPP2R1A	-0.00189142	0	0.00189142	0.828282	0.999775
ENSG00000117614	1	25222276	25232502	-1	p36.11	-0.0298505	SYF2	-0.00124621	0	0.00124621	0.828282	0.999775
ENSG00000167645	19	38303558	38317273	-1	q13.2	-0.193375	YIF1B	-0.000685518	0	0.000685518	0.828282	0.999775
ENSG00000134202	1	109733932	109741038	-1	p13.3	-0.0937706	GSTM3	-0.000114076	0	0.000114076	0.828282	0.999775
ENSG00000126254	19	35629030	35637686	1	q13.12	-0.320025	RBM42	-5.09539e-05	0	5.09539e-05	0.828282	0.999775
ENSG00000092621	1	119648411	119744226	1	p12	1.18041	PHGDH	-0.000760291	0	0.000760291	0.828369	0.999775
ENSG00000171492	1	89821014	89936611	1	p22.2	0.062838	LRRC8D	-0.0101077	0	0.0101077	0.828451	0.999775
ENSG00000177606	1	58780791	58784047	-1	p32.1	-0.550555	JUN	-0.00398503	0	0.00398503	0.828607	0.999775
ENSG00000077254	1	77695987	77759852	-1	p31.1	0.0179449	USP33	-0.0122129	0	0.0122129	0.828652	0.999775
ENSG00000116337	1	109616104	109632053	1	p13.3	0.0660243	AMPD2	-0.0116474	0	0.0116474	0.828707	0.999775
ENSG00000155366	1	112701127	112707434	-1	p13.2	-0.548251	RHOC	-0.0104445	0	0.0104445	0.82896	0.999775
ENSG00000132781	1	45329163	45340893	-1	p34.1	0.0793478	MUTYH	-0.0111682	0	0.0111682	0.8293	0.999775
ENSG00000011485	19	46347087	46392981	1	q13.32	-0.116709	PPP5C	-0.0116804	0	0.0116804	0.829426	0.999775
ENSG00000116649	1	11054584	11060020	-1	p36.22	0.673705	SRM	-0.00887764	0	0.00887764	0.829875	0.999775
ENSG00000134250	1	119911553	120100779	-1	p12	0.415555	NOTCH2	-0.000369527	0	0.000369527	0.829907	0.999775
ENSG00000162434	1	64833229	65067754	-1	p31.3	0.00162801	JAK1	-0.0230041	0	0.0230041	0.830533	0.999775
ENSG00000188227	19	37506939	37548762	1	q13.12	0.056261	ZNF793	-0.011395	0	0.011395	0.832277	0.999775
ENSG00000173614	1	9943428	9985501	1	p36.22	0.0179703	NMNAT1	-0.00869185	0	0.00869185	0.833454	0.999775
ENSG00000198492	1	28736621	28769775	1	p35.3	0.161481	YTHDF2	-0.0108645	0	0.0108645	0.833592	0.999775
ENSG00000167635	19	36214602	36238774	1	q13.12	0.481118	ZNF146	-0.0119935	0	0.0119935	0.836061	0.999775
ENSG00000213625	1	65420587	65436007	1	p31.3	-0.583193	LEPROT	-0.0127655	0	0.0127655	0.836598	0.999775
ENSG00000090621	1	39560816	39576790	-1	p34.3	-1.38179	PABPC4	-0.0129724	0	0.0129724	0.837578	0.999775
ENSG00000117500	1	93149742	93180516	-1	p22.1	-0.218923	TMED5	-0.00984452	0	0.00984452	0.841458	0.999775
ENSG00000105258	19	36113709	36115213	-1	q13.12	0.110186	POLR2I	-0.0153181	0	0.0153181	0.841731	0.999775
ENSG00000196961	19	49766968	49807113	1	q13.33	-0.258385	AP2A1	-0.00628808	0	0.00628808	0.841839	0.999775
ENSG00000116691	1	12019466	12032045	1	p36.22	-0.176757	MIIP	-0.00588118	0	0.00588118	0.844289	0.999775
ENSG00000167747	19	50797704	50804929	-1	q13.33	1.00724	C19orf48	-0.0119899	0	0.0119899	0.844337	0.999775
ENSG00000105323	19	41262496	41307787	1	q13.2	-0.0575156	HNRNPUL1	-0.000461743	0	0.000461743	0.849178	0.999775
ENSG00000162664	1	89995110	90035533	1	p22.2	0.323394	ZNF326	-0.013764	0	0.013764	0.85005	0.999775
ENSG00000105193	19	39433137	39435949	-1	q13.2	-0.969296	RPS16	-0.0140105	0	0.0140105	0.855709	0.999775
ENSG00000079277	1	46557408	46616843	-1	p33	-2.93704	MKNK1	-0.0137561	0	0.0137561	0.859781	0.999775
ENSG00000116171	1	52927276	53051698	1	p32.3	-0.464808	SCP2	-0.0203133	0	0.0203133	0.860182	0.999775
ENSG00000156171	1	111117333	111140216	-1	p13.3	-1.38404	DRAM2	-0.0129442	0	0.0129442	0.862265	0.999775
ENSG00000157191	1	16440721	16460078	1	p36.13	-1.5002	NECAP2	-0.012709	0	0.012709	0.862537	0.999775
ENSG00000084636	1	31652263	31704319	-1	p35.2	1.84003	COL16A1	-0.0241911	0.00364553	0.0278366	0.86267	0.999775
ENSG00000134248	1	110401249	110407942	-1	p13.3	-0.0493187	LAMTOR5	-0.012411	0	0.012411	0.862877	0.999775
ENSG00000197714	19	57280051	57294069	1	q13.43	0.0652071	ZNF460	-0.0124335	0	0.0124335	0.869046	0.999775
ENSG00000126457	19	49675786	49689029	1	q13.33	0.000692517	PRMT1	-0.00311772	0	0.00311772	0.873777	0.999775
ENSG00000090686	1	21678298	21783606	-1	p36.12	-0.257201	USP48	-0.0149035	0	0.0149035	0.878107	0.999775
ENSG00000142669	1	26280086	26281522	1	p36.11	-0.67465	SH3BGRL3	-0.0184265	0	0.0184265	0.878145	0.999775
ENSG00000159658	1	46674659	46719146	-1	p33	-0.0127162	EFCAB14	-0.0129376	0	0.0129376	0.878371	0.999775
ENSG00000090932	19	39498895	39508481	1	q13.2	2.67348	DLL3	-0.0137061	0	0.0137061	0.879394	0.999775
ENSG00000162604	1	61681046	61725423	-1	p31.3	0.747769	TM2D1	-0.0137351	0	0.0137351	0.879766	0.999775
ENSG00000221946	19	35143250	35154302	1	q13.12	1.80425	FXYD7	-0.00205348	0	0.00205348	0.881606	0.999775
ENSG00000077312	19	40750637	40765389	1	q13.2	0.660788	SNRPA	-0.0133537	0	0.0133537	0.882252	0.999775
ENSG00000117408	1	43946950	43968022	1	p34.1	0.299091	IPO13	-0.0146334	0	0.0146334	0.883011	0.999775
ENSG00000054116	1	36136570	36156053	-1	p34.3	-0.427903	TRAPPC3	-0.0428911	0.00268873	0.0455798	0.884577	0.999775
ENSG00000104805	19	48900312	48923372	1	q13.33	-0.405701	NUCB1	-0.00711032	0	0.00711032	0.887094	0.999775
ENSG00000170906	19	54102728	54109257	1	q13.42	0.821009	NDUFA3	-0.0153	0	0.0153	0.896122	0.999775
ENSG00000116473	1	111542218	111716691	1	p13.2	-0.79327	RAP1A	-0.0347683	0	0.0347683	0.902312	0.999775
ENSG00000079739	1	63593411	63660245	1	p31.3	1.11101	PGM1	-0.0154437	0	0.0154437	0.902565	0.999775
ENSG00000013275	19	39971165	39981764	1	q13.2	-0.213728	PSMC4	-0.0476552	0	0.0476552	0.904953	0.999775
ENSG00000121774	1	32013868	32060850	1	p35.2	-0.450551	KHDRBS1	-0.0261893	0	0.0261893	0.905116	0.999775
ENSG00000171824	1	11066618	11099869	-1	p36.22	-0.267419	EXOSC10	-0.0155227	0	0.0155227	0.906415	0.999775
ENSG00000116266	1	108746674	108809523	1	p13.3	-0.352332	STXBP3	-0.0256285	0	0.0256285	0.907828	0.999775
ENSG00000105618	19	54115410	54131719	1	q13.42	0.377729	PRPF31	-0.00151177	0	0.00151177	0.908365	0.999775
ENSG00000126267	19	35648323	35658782	1	q13.12	-0.0440625	COX6B1	-0.0324322	0	0.0324322	0.908616	0.999775
ENSG00000215717	1	109090764	109096934	1	p13.3	0.755665	TMEM167B	-0.00430849	0	0.00430849	0.909464	0.999775
ENSG00000105677	19	35545600	35547526	1	q13.12	-0.227403	TMEM147	-0.0196747	0	0.0196747	0.910149	0.999775
ENSG00000104835	19	38915266	38930763	-1	q13.2	-0.552856	SARS2	-0.0250253	0	0.0250253	0.910183	0.999775
ENSG00000178922	1	43451003	43453989	-1	p34.2	0.0684465	HYI	-0.0179785	0	0.0179785	0.91093	0.999775
ENSG00000180098	1	28553085	28578545	1	p35.3	-0.120833	TRNAU1AP	-0.0168333	0	0.0168333	0.911579	0.999775
ENSG00000058799	1	53851719	53889798	-1	p32.3	0.151533	YIPF1	-0.0187414	0	0.0187414	0.912007	0.999775
ENSG00000254004	19	36510687	36528271	-1	q13.12	0.369787	ZNF260	-0.00430219	0	0.00430219	0.912738	0.999775
ENSG00000130844	19	53519527	53580269	1	q13.42	-3.78589	ZNF331	-0.0245012	0	0.0245012	0.913422	0.999775
ENSG00000162373	1	48727519	48776969	-1	p33	1.23352	BEND5	-0.0112988	0	0.0112988	0.9141	0.999775
ENSG00000205138	19	35995199	35996315	1	q13.12	-0.580311	SDHAF1	-0.0200067	0	0.0200067	0.915183	0.999775
ENSG00000090006	19	40592883	40629818	1	q13.2	0.947237	LTBP4	-0.0200367	0	0.0200367	0.915216	0.999775
ENSG00000128016	19	39406847	39409412	1	q13.2	-4.53395	ZFP36	-0.00747568	0	0.00747568	0.915556	0.999775
ENSG00000204859	1	6579994	6589280	1	p36.31	0.345618	ZBTB48	-0.0185548	0	0.0185548	0.91563	0.999775
ENSG00000120656	1	28589323	28643085	-1	p35.3	0.834359	TAF12	-0.0200447	0	0.0200447	0.91578	0.999775
ENSG00000105202	19	39834458	39846379	-1	q13.2	-0.413035	FBL	-0.0227743	0	0.0227743	0.915829	0.999775
ENSG00000176261	1	32600172	32650903	-1	p35.1	0.337927	ZBTB8OS	-0.025215	0	0.025215	0.915842	0.999775
ENSG00000004777	19	35774532	35788822	1	q13.12	-0.360352	ARHGAP33	-0.0231593	0	0.0231593	0.91588	0.999775
ENSG00000159596	1	45688181	45694436	1	p34.1	-0.32768	TMEM69	-0.0257268	0	0.0257268	0.9159	0.999775
ENSG00000066322	1	43363398	43368074	-1	p34.2	-0.806229	ELOVL1	-0.0233861	0	0.0233861	0.916036	0.999775
ENSG00000084623	1	32221928	32231604	1	p35.2	0.44914	EIF3I	-0.0232572	0	0.0232572	0.916064	0.999775
ENSG00000105499	19	48047843	48110817	-1	q13.33	0.542556	PLA2G4C	-0.0210231	0	0.0210231	0.916068	0.999775
ENSG00000067334	1	93866284	93879918	-1	p22.1	-0.525022	DNTTIP2	-0.00450857	0	0.00450857	0.917295	0.999775
ENSG00000010361	19	49806866	49817376	-1	q13.33	-0.354318	FUZ	-0.0168529	0	0.0168529	0.917325	0.999775
ENSG00000248098	19	41397808	41425002	1	q13.2	0.208725	BCKDHA	-0.0366544	0.0088468	0.0455012	0.917422	0.999775
ENSG00000163399	1	116372668	116410261	1	p13.1	-0.872368	ATP1A1	-0.0187709	0	0.0187709	0.92186	0.999775
ENSG00000117569	1	96721665	96823738	1	p21.3	-0.282936	PTBP2	-0.0261637	0	0.0261637	0.923208	0.999775
ENSG00000117410	1	43974487	43978295	1	p34.1	-0.485849	ATP6V0B	-0.0292579	0	0.0292579	0.924501	0.999775
ENSG00000077549	1	19338775	19485539	-1	p36.13	-1.7433	CAPZB	-0.0232946	0	0.0232946	0.926374	0.999775
ENSG00000011009	1	23791145	23795539	1	p36.11	-0.933188	LYPLA2	-0.0239338	0	0.0239338	0.928889	0.999775
ENSG00000171793	1	40979688	41012565	1	p34.2	0.274695	CTPS1	-0.0190565	0	0.0190565	0.929388	0.999775
ENSG00000162512	1	30869466	30908758	-1	p35.2	0.919696	SDC3	-0.0406006	0	0.0406006	0.93046	0.999775
ENSG00000117154	1	18107798	18378483	1	p36.13	-0.00513232	IGSF21	-0.0281285	0	0.0281285	0.930842	0.999775
ENSG00000142252	19	45079195	45091518	1	q13.32	0.779384	GEMIN7	-0.0621471	0	0.0621471	0.931129	0.999775
ENSG00000105619	19	54107013	54115675	-1	q13.42	0.196938	TFPT	-0.0207193	0	0.0207193	0.931824	0.999775
ENSG00000099341	19	38374536	38383824	1	q13.2	-0.114293	PSMD8	-0.0401891	0	0.0401891	0.931892	0.999775
ENSG00000197405	19	47290023	47322066	1	q13.32	-5.72694	C5AR1	-0.0266107	0.00283027	0.029441	0.933172	0.999775
ENSG00000134717	1	52056199	52090716	1	p32.3	0.0888471	BTF3L4	-0.0181545	0	0.0181545	0.933542	0.999775
ENSG00000099326	19	58561931	58573575	-1	q13.43	0.228158	MZF1	-0.0189599	0	0.0189599	0.935055	0.999775
ENSG00000121417	19	57630395	57644041	1	q13.43	-0.0618752	ZNF211	-0.0269068	0	0.0269068	0.939145	0.999775
ENSG00000167613	19	54351384	54370558	-1	q13.42	-3.21457	LAIR1	-0.0399843	0.0222	0.0621843	0.940629	0.999775
ENSG00000127463	1	19215660	19251527	-1	p36.13	0.351023	EMC1	-0.0192438	0	0.0192438	0.941461	0.999775
ENSG00000116922	1	37681570	37692249	-1	p34.3	0.334952	C1orf109	-0.0559884	0	0.0559884	0.941887	0.999775
ENSG00000197568	1	70354805	70385339	1	p31.1	0.863036	HHLA3	-0.0214197	0	0.0214197	0.942043	0.999775
ENSG00000121766	1	31296982	31364953	1	p35.2	-0.617642	ZCCHC17	-0.0478955	0	0.0478955	0.944793	0.999775
ENSG00000043514	1	39838110	39883511	-1	p34.2	-1.32673	TRIT1	-0.0270053	0	0.0270053	0.945902	0.999775
ENSG00000143079	1	112396214	112463456	1	p13.2	-0.782335	CTTNBP2NL	-0.0147204	0.00311961	0.01784	0.946266	0.999775
ENSG00000125944	1	23303771	23344336	-1	p36.12	-0.0084762	HNRNPR	-0.0271094	0	0.0271094	0.947471	0.999775
ENSG00000097021	1	6264269	6394391	-1	p36.31		ACOT7	-0.0304819	0	0.0304819	0.949002	0.999775
ENSG00000117862	1	52020131	52055191	-1	p32.3	-0.99139	TXNDC12	-0.0529995	0	0.0529995	0.949075	0.999775
ENSG00000221978	1	1385711	1399335	-1	p36.33	0.226448	CCNL2	-0.0347427	0	0.0347427	0.949363	0.999775
ENSG00000116209	1	54026681	54053504	-1	p32.3	-0.539734	TMEM59	-0.038131	0	0.038131	0.949782	0.999775
ENSG00000171425	19	55635459	55645623	1	q13.42	-1.01055	ZNF581	-0.0536171	0	0.0536171	0.950466	0.999775
ENSG00000126247	19	36139953	36150353	1	q13.12	0.104027	CAPNS1	-0.0433162	0	0.0433162	0.951588	0.999775
ENSG00000203965	1	63523372	63572693	1	p31.3	-0.838353	EFCAB7	-0.0254744	0	0.0254744	0.952426	0.999775
ENSG00000196214	19	52269587	52296046	1	q13.41	0.744943	ZNF766	-0.00509943	0	0.00509943	0.953022	0.999775
ENSG00000251247	19	36850361	36913029	1	q13.12	0.476261	ZNF345	-0.0208087	0	0.0208087	0.953765	0.999775
ENSG00000118162	19	47475150	47484265	-1	q13.32	-0.109621	KPTN	-0.0375463	0	0.0375463	0.954051	0.999775
ENSG00000123091	1	51236273	51273447	1	p32.3	-0.212145	RNF11	-0.0346585	0	0.0346585	0.954516	0.999775
ENSG00000167615	19	54448887	54462037	1	q13.42	-0.0107923	LENG8	-0.067353	0	0.067353	0.954828	0.999775
ENSG00000116350	1	29147743	29181900	-1	p35.3	0.0452581	SRSF4	-0.0433244	0	0.0433244	0.955902	0.999775
ENSG00000125743	19	45687454	45692569	-1	q13.32	0.348361	SNRPD2	-0.0650014	0	0.0650014	0.956738	0.999775
ENSG00000198019	1	121087345	121097161	1	p11.2	-2.26131	FCGR1B	-0.0311329	0	0.0311329	0.958457	0.999775
ENSG00000105483	19	48180770	48255946	-1	q13.33	-0.858185	CARD8	-0.00386238	0	0.00386238	0.95848	0.999775
ENSG00000042753	19	46838136	46850846	-1	q13.32	-0.121608	AP2S1	-0.0361769	0	0.0361769	0.958878	0.999775
ENSG00000184007	1	31906421	31944856	-1	p35.2	-0.284934	PTP4A2	-0.0353437	0	0.0353437	0.958898	0.999775
ENSG00000116560	1	35176378	35193145	-1	p34.3	-0.229269	SFPQ	-0.0146751	0	0.0146751	0.959024	0.999775
ENSG00000186818	19	54643889	54670359	1	q13.42	-4.63953	LILRB4	-0.0563482	0.0101136	0.0664617	0.959238	0.999775
ENSG00000065135	1	109548615	109600195	1	p13.3	-0.522651	GNAI3	-0.0322757	0	0.0322757	0.959386	0.999775
ENSG00000196357	19	36182276	36246257	-1	q13.12	-0.805336	ZNF565	-0.0561064	0.0197703	0.0758767	0.962127	0.999775
ENSG00000052723	1	114769479	114780685	-1	p13.2	0.831104	SIKE1	-0.0281283	0	0.0281283	0.962263	0.999775
ENSG00000244038	1	20651767	20661544	-1	p36.12	-0.511162	DDOST	-0.0643399	0	0.0643399	0.963855	0.999775
ENSG00000117632	1	25884181	25906991	-1	p36.11	2.2078	STMN1	-0.0529943	0	0.0529943	0.964523	0.999775
ENSG00000122406	1	92832013	92841924	1	p22.1	-1.05015	RPL5	-0.0308158	0	0.0308158	0.965015	0.999775
ENSG00000105438	19	48382575	48391551	-1	q13.33	-0.631199	KDELR1	-0.0456354	0	0.0456354	0.965528	0.999775
ENSG00000142657	1	10398592	10420511	1	p36.22	0.339765	PGD	-0.069451	0	0.069451	0.96563	0.999775
ENSG00000162385	1	53226900	53238518	-1	p32.3	-0.160864	MAGOH	-0.0718016	0	0.0718016	0.967315	0.999775
ENSG00000183207	19	48993562	49015970	1	q13.33	0.655369	RUVBL2	-0.0490198	0	0.0490198	0.967538	0.999775
ENSG00000161677	19	50505998	50511220	-1	q13.33	0.112424	JOSD2	-0.0418846	0	0.0418846	0.968545	0.999775
ENSG00000090432	1	20499448	20508151	-1	p36.12	-0.926336	MUL1	-0.030072	0	0.030072	0.968631	0.999775
ENSG00000167641	19	38251237	38256532	-1	q13.2	1.28533	PPP1R14A	-0.0338002	0	0.0338002	0.969199	0.999775
ENSG00000131115	19	44207547	44237268	1	q13.31	-0.802037	ZNF227	-0.0405538	0	0.0405538	0.969586	0.999775
ENSG00000173212	1	116111755	116135240	1	p13.1	0.23433	MAB21L3	-0.0482003	0	0.0482003	0.970587	0.999775
ENSG00000128626	19	38930548	38933162	1	q13.2	-0.0749733	MRPS12	-0.110406	0	0.110406	0.970841	0.999775
ENSG00000142686	1	35713877	35718894	-1	p34.3	0.413111	C1orf216	-0.037071	0	0.037071	0.97182	0.999775
ENSG00000171606	19	58183029	58213562	1	q13.43	-1.20498	ZNF274	-0.0472577	0	0.0472577	0.973186	0.999775
ENSG00000055070	1	16352575	16398145	1	p36.13	0.030486	SZRD1	-0.0378855	0	0.0378855	0.973261	0.999775
ENSG00000134686	1	33323623	33431052	-1	p35.1	-0.528668	PHC2	-0.0278175	0	0.0278175	0.974541	0.999775
ENSG00000162374	1	50024029	50203772	1	p33	0.369288	ELAVL4	-0.0389938	0	0.0389938	0.974982	0.999775
ENSG00000278129	19	58278955	58302791	1	q13.43	0.328132	ZNF8	-0.0422436	0	0.0422436	0.975261	0.999775
ENSG00000162433	1	65147549	65232145	1	p31.3	0.638097	AK4	-0.0505356	0	0.0505356	0.975307	0.999775
ENSG00000181817	1	36391238	36397908	-1	p34.3	-0.523418	LSM10	-0.0330066	0	0.0330066	0.975409	0.999775
ENSG00000134697	1	37566816	37595937	-1	p34.3	-0.218403	GNL2	-0.0295789	0	0.0295789	0.977768	0.999775
ENSG00000142599	1	8352397	8848921	-1	p36.23	-0.140329	RERE	-0.0360441	0	0.0360441	0.978535	0.999775
ENSG00000153885	19	33795933	33815763	1	q13.11	-0.0389021	KCTD15	-0.04372	0	0.04372	0.979527	0.999775
ENSG00000117133	1	84479259	84498352	1	p22.3	0.102648	RPF1	-0.025047	0	0.025047	0.979583	0.999775
ENSG00000105486	19	48115445	48170603	-1	q13.33	0.109199	LIG1	-0.0513744	0	0.0513744	0.979869	0.999775
ENSG00000197429	1	45694324	45750653	-1	p34.1	0.830424	IPP	-0.0382173	0	0.0382173	0.980434	0.999775
ENSG00000178904	19	32405543	32485895	1	q13.11	-0.0043793	DPY19L3	-0.0434399	0	0.0434399	0.980588	0.999775
ENSG00000132128	1	46261196	46303608	-1	p33	0.303631	LRRC41	-0.0477111	0	0.0477111	0.981119	0.999775
ENSG00000142534	19	49496365	49499708	1	q13.33	-1.19544	RPS11	-0.060687	0	0.060687	0.983098	0.999775
ENSG00000126261	19	34428352	34471251	1	q13.11	0.822285	UBA2	-0.0415389	0	0.0415389	0.983409	0.999775
ENSG00000078808	1	1216908	1232067	-1	p36.33	-0.13694	SDF4	-0.0555863	0	0.0555863	0.984522	0.999775
ENSG00000116489	1	112619805	112671616	1	p13.2	-1.37879	CAPZA1	-0.0547753	0	0.0547753	0.984774	0.999775
ENSG00000116670	1	11674480	11691650	-1	p36.22	1.32311	MAD2L2	-0.069132	0	0.069132	0.985561	0.999775
ENSG00000007255	19	45162928	45178237	-1	q13.32	-0.306752	TRAPPC6A	-0.0432259	0	0.0432259	0.98732	0.999775
ENSG00000131408	19	50329653	50383388	1	q13.33	-0.827033	NR1H2	-0.045229	0	0.045229	0.987568	0.999775
ENSG00000049245	1	7771296	7781432	1	p36.23	-1.17477	VAMP3	-0.0340533	0	0.0340533	0.987604	0.999775
ENSG00000162368	1	47333797	47378839	1	p33	0.18577	CMPK1	-0.051452	0	0.051452	0.988391	0.999775
ENSG00000084070	1	40344850	40423326	1	p34.2	-1.8192	SMAP2	-0.0559609	0	0.0559609	0.988812	0.999775
ENSG00000167554	19	52336243	52367778	1	q13.41	0.371917	ZNF610	-0.0484342	0	0.0484342	0.989374	0.999775
ENSG00000143126	1	109249539	109275751	1	p13.3	0.335882	CELSR2	-0.0781315	0	0.0781315	0.990775	0.999775
ENSG00000179163	1	23845077	23868294	-1	p36.11	-1.27713	FUCA1	-0.0802312	0.000296867	0.0805281	0.991327	0.999775
ENSG00000117318	1	23557926	23559501	-1	p36.12	0.254681	ID3	-0.0583001	0	0.0583001	0.992053	0.999775
ENSG00000162616	1	77979175	78017964	1	p31.1	0.447089	DNAJB4	-0.0776246	0	0.0776246	0.992865	0.999775
ENSG00000198890	1	107056674	107067636	1	p13.3	-0.339235	PRMT6	-0.0517361	0	0.0517361	0.994805	0.999775
ENSG00000265808	1	120150898	120176520	-1	p12	0.0992903	SEC22B	-0.0938976	0	0.0938976	0.995026	0.999775
ENSG00000083444	1	11934205	11975538	1	p36.22	-0.308673	PLOD1	-0.14545	0	0.14545	0.995587	0.999775
ENSG00000142583	1	9035106	9088478	-1	p36.23	-2.96252	SLC2A5	-0.0966759	0	0.0966759	0.995801	0.999775
ENSG00000066557	1	70144805	70205579	-1	p31.1	-0.0131402	LRRC40	-0.0658111	0	0.0658111	0.99637	0.999775
ENSG00000063241	19	55452985	55462343	-1	q13.42	0.393406	ISOC2	-0.13749	0	0.13749	0.996684	0.999775
ENSG00000122481	1	95234210	95247225	1	p21.3	-0.275766	RWDD3	-0.0431479	0	0.0431479	0.996778	0.999775
ENSG00000162496	1	12567910	12618210	-1	p36.21	-4.49974	DHRS3	-0.335281	0.260032	0.595313	0.997155	0.999775
ENSG00000077348	19	41386374	41397359	-1	q13.2	-0.627877	EXOSC5	-0.0851347	0	0.0851347	0.997359	0.999775
ENSG00000162627	1	98661701	98760500	1	p21.3	-0.889547	SNX7	-0.0963755	0	0.0963755	0.9974	0.999775
ENSG00000142684	1	26169908	26170873	1	p36.11	0.276376	ZNF593	-0.109842	0	0.109842	0.99789	0.999775
ENSG00000105755	19	43506719	43527230	-1	q13.31	-0.427124	ETHE1	-0.0696624	0	0.0696624	0.99837	0.999775
ENSG00000090013	19	40447765	40465764	-1	q13.2	-1.00992	BLVRB	-0.193833	0	0.193833	0.998896	0.999775
ENSG00000011422	19	43646095	43670547	-1	q13.31	-4.23977	PLAUR	-0.100301	0	0.100301	0.998989	0.999775
ENSG00000130766	1	28259518	28282491	1	p35.3	0.034917	SESN2	-0.1119	0	0.1119	0.999249	0.999775
ENSG00000087088	19	48954815	48961798	1	q13.33	-0.123549	BAX	-0.0805008	0	0.0805008	0.999689	0.999775
ENSG00000130203	19	44905791	44909393	1	q13.32	0.774783	APOE	-0.139345	0	0.139345	0.999775	0.999775

## Sheet: MGH53_DirectImpact_1p19q_OnSig
EnsemblID	Chromosome	Start	End	Strand	Band	log2FC_SP1_vs_SP2	SourceGene	MeanDiff_SP1_Orig_vs_Rand	MeanImpactSP1_Orig	MeanImpactSP1_Rand	PValue	QValue
ENSG00000117525	1	94529173	94541759	-1	p21.3	0.210806	F3	0.272251	0.302461	0.0302097	1.45011e-09	6.00348e-07
ENSG00000079739	1	63593411	63660245	1	p31.3	1.62101	PGM1	0.107336	0.155788	0.0484523	2.80596e-07	5.80833e-05
ENSG00000213281	1	114704469	114716771	-1	p13.2	0.443535	NRAS	0.246571	0.273902	0.0273305	1.80184e-06	0.000211013
ENSG00000117318	1	23557926	23559501	-1	p36.12	0.642634	ID3	0.473976	0.555816	0.0818399	2.03877e-06	0.000211013
ENSG00000117528	1	94418389	94518666	1	p21.3	0.316549	ABCD3	0.265634	0.278931	0.0132979	6.10012e-06	0.00050509
ENSG00000116691	1	12019466	12032045	1	p36.22	-0.30675	MIIP	0.249717	0.283552	0.0338347	9.15363e-06	0.0006316
ENSG00000125944	1	23303771	23344336	-1	p36.12	0.325997	HNRNPR	0.244147	0.283638	0.0394917	2.20147e-05	0.00130201
ENSG00000162607	1	62436297	62451804	1	p31.3	0.623956	USP1	0.240348	0.267052	0.0267039	3.42066e-05	0.00177019
ENSG00000156171	1	111117333	111140216	-1	p13.3	-0.698994	DRAM2	0.277772	0.315372	0.0376001	4.75706e-05	0.00218825
ENSG00000117410	1	43974487	43978295	1	p34.1	-0.57663	ATP6V0B	0.0805468	0.115844	0.0352975	5.90105e-05	0.00244303
ENSG00000162616	1	77979175	78017964	1	p31.1	-0.464707	DNAJB4	0.243413	0.317524	0.0741111	0.000145298	0.0054685
ENSG00000087086	19	48965309	48966879	1	q13.33	-3.5152	FTL	0.256791	0.292892	0.0361008	0.00016128	0.00556417
ENSG00000143126	1	109249539	109275751	1	p13.3	-0.14564	CELSR2	0.255476	0.29236	0.0368842	0.000175238	0.00558067
ENSG00000043514	1	39838110	39883511	-1	p34.2	-1.16541	TRIT1	0.223127	0.252451	0.0293233	0.000220398	0.00651747
ENSG00000162627	1	98661701	98760500	1	p21.3	-0.810398	SNX7	0.168168	0.305007	0.136839	0.000550719	0.0151998
ENSG00000162378	1	52726453	52827336	1	p32.3	0.180312	ZYG11B	0.0308272	0.0450815	0.0142543	0.000728408	0.0188476
ENSG00000177606	1	58780791	58784047	-1	p32.1	-0.636325	JUN	0.24154	0.262443	0.0209027	0.00110403	0.0268864
ENSG00000122417	1	86346824	86396342	-1	p22.3	-0.36504	ODF2L	0.250391	0.470225	0.219834	0.00142007	0.031645
ENSG00000170906	19	54102728	54109257	1	q13.42	0.366931	NDUFA3	0.186889	0.239825	0.0529359	0.00145231	0.031645
ENSG00000125740	19	45467995	45475179	1	q13.32	-2.90961	FOSB	0.0471365	0.108758	0.061621	0.00301907	0.0624948
ENSG00000167642	19	38244035	38292615	1	q13.2	-0.508172	SPINT2	0.118426	0.158666	0.0402398	0.00816657	0.160998
ENSG00000171492	1	89821014	89936611	1	p22.2	0.194313	LRRC8D	0.111791	0.127266	0.0154751	0.0101464	0.190937
ENSG00000130766	1	28259518	28282491	1	p35.3	0.662253	SESN2	0.119077	0.169281	0.050204	0.0284419	0.511955
ENSG00000007923	1	6634168	6701924	-1	p36.31	0.881919	DNAJC11	0.103627	0.12818	0.0245538	0.0407959	0.703729
ENSG00000179163	1	23845077	23868294	-1	p36.11	-0.345787	FUCA1	0.0385244	0.131216	0.0926916	0.0457023	0.756829
ENSG00000090621	1	39560816	39576790	-1	p34.3	-0.918956	PABPC4	0.089495	0.0968175	0.00732251	0.0506885	0.807117
ENSG00000117632	1	25884181	25906991	-1	p36.11	2.73887	STMN1	0.0830055	0.0971446	0.0141391	0.0650044	0.996734
ENSG00000084070	1	40344850	40423326	1	p34.2	-1.25775	SMAP2	0.0321012	0.0494748	0.0173736	0.0715497	0.999838
ENSG00000117640	1	25818640	25832942	1	p36.11	0.237181	MTFR1L	0.0512102	0.0639708	0.0127606	0.0777883	0.999838
ENSG00000169504	1	24745382	24844321	1	p36.11	2.59739	CLIC4	0.0612288	0.0612288	0	0.0839803	0.999838
ENSG00000203965	1	63523372	63572693	1	p31.3	-0.038062	EFCAB7	0.0585785	0.0819457	0.0233672	0.103418	0.999838
ENSG00000176261	1	32600172	32650903	-1	p35.1	0.0405541	ZBTB8OS	0.0577272	0.0635079	0.00578069	0.109405	0.999838
ENSG00000205155	19	35745600	35747519	1	q13.12	-0.711539	PSENEN	0.0435366	0.0617431	0.0182065	0.118456	0.999838
ENSG00000187608	1	1001138	1014540	1	p36.33	4.3448	ISG15	0.0416855	0.105093	0.0634079	0.14519	0.999838
ENSG00000126261	19	34428352	34471251	1	q13.11	-0.103108	UBA2	0.0342878	0.0613705	0.0270827	0.169395	0.999838
ENSG00000176293	19	58059239	58086310	1	q13.43	2.31485	ZNF135	0.0304437	0.0304437	0	0.171312	0.999838
ENSG00000196505	1	117863485	117929621	-1	p12	-0.393244	GDAP2	0.0229471	0.0320558	0.00910868	0.171668	0.999838
ENSG00000142937	1	44775251	44778779	1	p34.1	0.763487	RPS8	0.0326456	0.0333333	0.000687744	0.171718	0.999838
ENSG00000053371	1	19303965	19312146	-1	p36.13	0.331181	AKR7A2	0.0319337	0.0319489	1.51908e-05	0.171718	0.999838
ENSG00000204138	1	28369582	28500364	1	p35.3	-0.20725	PHACTR4	0.0313351	0.031348	1.28347e-05	0.171718	0.999838
ENSG00000126247	19	36139953	36150353	1	q13.12	-0.946088	CAPNS1	0.0226449	0.031348	0.00870302	0.171718	0.999838
ENSG00000159658	1	46674659	46719146	-1	p33	-0.468708	EFCAB14	1.92969e-05	2.54243e-05	6.12749e-06	0.171718	0.999838
ENSG00000143033	1	93079235	93139079	1	p22.1	-0.546632	MTF2	0.0319425	0.0319489	6.34791e-06	0.171769	0.999838
ENSG00000083812	19	58467045	58475436	1	q13.43	0.866356	ZNF324	0.0301029	0.0301205	1.76054e-05	0.171867	0.999838
ENSG00000133226	1	24631716	24673281	1	p36.11	-0.426916	SRRM1	0.0313635	0.0319489	0.000585401	0.172107	0.999838
ENSG00000105486	19	48115445	48170603	-1	q13.33	0.259984	LIG1	0.0464823	0.0623482	0.0158659	0.172684	0.999838
ENSG00000053372	1	19251805	19260128	1	p36.13	0.0262378	MRTO4	0.0296579	0.0303951	0.000737217	0.177769	0.999838
ENSG00000188227	19	37506939	37548762	1	q13.12	-0.0126735	ZNF793	0.0285964	0.0301205	0.00152411	0.184627	0.999838
ENSG00000116209	1	54026681	54053504	-1	p32.3	-0.049827	TMEM59	0.0308055	0.0334448	0.00263936	0.19319	0.999838
ENSG00000198890	1	107056674	107067636	1	p13.3	0.537212	PRMT6	0.0320305	0.0616662	0.0296357	0.207083	0.999838
ENSG00000162419	1	28668732	28719353	1	p35.3	-0.218052	GMEB1	0.0277648	0.0319489	0.0041841	0.208784	0.999838
ENSG00000130724	19	58551566	58555105	-1	q13.43	0.372941	CHMP2A	0.0261044	0.0301205	0.00401606	0.20952	0.999838
ENSG00000189266	1	23956839	23963462	1	p36.11	-1.03881	PNRC2	0.0270127	0.03125	0.00423729	0.210223	0.999838
ENSG00000160049	1	10456522	10472529	-1	p36.22	0.107345	DFFA	0.0267739	0.031348	0.0045741	0.213324	0.999838
ENSG00000186020	19	36534774	36605276	-1	q13.12	0.564609	ZNF529	0.0264905	0.03125	0.00475951	0.214888	0.999838
ENSG00000163875	1	37492575	37514774	-1	p34.3	-0.0547219	MEAF6	0.0266301	0.0315457	0.00491562	0.215826	0.999838
ENSG00000083814	19	57719751	57727624	-1	q13.43	0.719587	ZNF671	0.0218445	0.0303951	0.00855064	0.219548	0.999838
ENSG00000116752	1	114567557	114581629	-1	p13.2	0.121835	BCAS2	0.0218237	0.03125	0.00942627	0.22785	0.999838
ENSG00000142230	19	47113274	47210636	1	q13.32	0.809465	SAE1	0.0250902	0.0336322	0.00854198	0.244638	0.999838
ENSG00000197982	1	37806979	37809454	1	p34.3	0.23818	C1orf122	0.0286805	0.0588875	0.030207	0.251377	0.999838
ENSG00000079277	1	46557408	46616843	-1	p33	-2.8055	MKNK1	0.0216286	0.0334448	0.0118162	0.256507	0.999838
ENSG00000116560	1	35176378	35193145	-1	p34.3	-0.529543	SFPQ	0.0213527	0.0307198	0.00936713	0.261982	0.999838
ENSG00000171606	19	58183029	58213562	1	q13.43	-0.489164	ZNF274	0.0212273	0.0319489	0.0107216	0.26392	0.999838
ENSG00000105677	19	35545600	35547526	1	q13.12	0.4106	TMEM147	0.0200526	0.0320513	0.0119987	0.283254	0.999838
ENSG00000130203	19	44905791	44909393	1	q13.32	-0.547494	APOE	0.0227463	0.108589	0.0858427	0.285565	0.999838
ENSG00000198815	1	42176539	42335877	-1	p34.2	-0.33707	FOXJ3	0.0187707	0.0316456	0.0128749	0.295691	0.999838
ENSG00000077254	1	77695987	77759852	-1	p31.1	-0.549593	USP33	0.0160208	0.0316456	0.0156247	0.302123	0.999838
ENSG00000178028	1	44213455	44220681	1	p34.1	0.711362	DMAP1	0.00351549	0.00592433	0.00240884	0.304618	0.999838
ENSG00000121766	1	31296982	31364953	1	p35.2	0.364995	ZCCHC17	0.0211615	0.0635003	0.0423388	0.306693	0.999838
ENSG00000116688	1	11980181	12013514	1	p36.22	0.571706	MFN2	0.018758	0.0333333	0.0145753	0.313058	0.999838
ENSG00000142546	19	49555468	49590262	-1	q13.33	-0.279384	NOSIP	0.0133653	0.0301205	0.0167552	0.325101	0.999838
ENSG00000173212	1	116111755	116135240	1	p13.1	-0.258051	MAB21L3	0.0119222	0.03125	0.0193278	0.366347	0.999838
ENSG00000067606	1	2050411	2185395	1	p36.33	1.41117	PRKCZ	0.0112771	0.0333333	0.0220563	0.367064	0.999838
ENSG00000104853	19	44954585	44993341	1	q13.32	0.445462	CLPTM1	0.003675	0.0301205	0.0264455	0.459844	0.999838
ENSG00000013275	19	39971165	39981764	1	q13.2	-0.226517	PSMC4	0.00289307	0.0334448	0.0305517	0.46621	0.999838
ENSG00000162511	1	30732469	30757774	-1	p35.2	-6.93094	LAPTM5	-0.00611669	0.316196	0.322312	0.528705	0.999838
ENSG00000153904	1	85318481	85578363	-1	p22.3		DDAH1	-0.00331776	0.0333333	0.0366511	0.541436	0.999838
ENSG00000055070	1	16352575	16398145	1	p36.13	0.240723	SZRD1	-0.00524746	0.0301205	0.0353679	0.567384	0.999838
ENSG00000065183	1	117929720	117966543	1	p12	0.643405	WDR3	-0.00591653	0.0303951	0.0363117	0.569468	0.999838
ENSG00000105619	19	54107013	54115675	-1	q13.42	0.471702	TFPT	-0.0134191	0.0301205	0.0435396	0.644909	0.999838
ENSG00000078808	1	1216908	1232067	-1	p36.33	0.0873766	SDF4	-0.0153226	0.0333333	0.048656	0.713264	0.999838
ENSG00000049245	1	7771296	7781432	1	p36.23	-0.0962591	VAMP3	-0.0200217	0.031348	0.0513697	0.722836	0.999838
ENSG00000105270	19	36014660	36033343	-1	q13.12	2.69478	CLIP3	-0.0110961	0.0193181	0.0304142	0.750027	0.999838
ENSG00000020129	1	35557473	35567274	1	p34.3	0.549846	NCDN	-0.000178428	6.07328e-05	0.00023916	0.750578	0.999838
ENSG00000128016	19	39406847	39409412	1	q13.2	-5.18344	ZFP36	-0.0252813	0.0301205	0.0554018	0.760594	0.999838
ENSG00000196214	19	52269587	52296046	1	q13.41	0.199273	ZNF766	-0.00380889	0.000582143	0.00439103	0.790716	0.999838
ENSG00000160014	19	46601074	46610782	1	q13.32	0.201251	CALM3	-0.00373724	0.000501593	0.00423883	0.805271	0.999838
ENSG00000126457	19	49675786	49689029	1	q13.33	0.408852	PRMT1	-0.000737316	0.000219315	0.000956631	0.808647	0.999838
ENSG00000011009	1	23791145	23795539	1	p36.11	0.289132	LYPLA2	-0.0172106	0.0303951	0.0476058	0.812168	0.999838
ENSG00000057757	1	23778418	23788232	1	p36.11	-0.531187	PITHD1	-0.00378189	0.000234177	0.00401606	0.812678	0.999838
ENSG00000171824	1	11066618	11099869	-1	p36.22	-0.0640853	EXOSC10	-0.00416446	0.000247011	0.00441147	0.814815	0.999838
ENSG00000117862	1	52020131	52055191	-1	p32.3	-0.498119	TXNDC12	-0.0254901	0.0187823	0.0442724	0.82409	0.999838
ENSG00000132768	1	43970000	43973369	1	p34.1	0.8212	DPH2	-0.00960352	2.34297e-05	0.00962695	0.828081	0.999838
ENSG00000131238	1	40071461	40097727	-1	p34.2	-1.09601	PPT1	-0.0102355	0	0.0102355	0.828282	0.999838
ENSG00000126067	1	35599541	35641526	-1	p34.3	0.229767	PSMB2	-0.00917427	0	0.00917427	0.828282	0.999838
ENSG00000116251	1	6185020	6209389	-1	p36.31	0.924639	RPL22	-0.00855263	0	0.00855263	0.828282	0.999838
ENSG00000170949	19	53066606	53103436	-1	q13.42	-0.136791	ZNF160	-0.00806801	0	0.00806801	0.828282	0.999838
ENSG00000118454	1	70258999	70354734	-1	p31.1	-0.159919	ANKRD13C	-0.00804336	0	0.00804336	0.828282	0.999838
ENSG00000116809	1	15941869	15976132	-1	p36.13	0.0332503	ZBTB17	-0.00800013	0	0.00800013	0.828282	0.999838
ENSG00000011021	1	11806096	11848079	1	p36.22	0.731979	CLCN6	-0.00782854	0	0.00782854	0.828282	0.999838
ENSG00000125755	19	45815410	45863194	-1	q13.32	-0.176074	SYMPK	-0.0061903	0	0.0061903	0.828282	0.999838
ENSG00000105552	19	48795062	48811029	-1	q13.33	-0.453264	BCAT2	-0.00580564	0	0.00580564	0.828282	0.999838
ENSG00000083838	19	58474017	58481230	1	q13.43	-0.701622	ZNF446	-0.00559459	0	0.00559459	0.828282	0.999838
ENSG00000066557	1	70144805	70205579	-1	p31.1	-0.296184	LRRC40	-0.00550915	0	0.00550915	0.828282	0.999838
ENSG00000116350	1	29147743	29181900	-1	p35.3	0.0480468	SRSF4	-0.00487651	0	0.00487651	0.828282	0.999838
ENSG00000116663	1	11664200	11674354	1	p36.22	0.0236205	FBXO6	-0.00473834	0.000140611	0.00487896	0.828282	0.999838
ENSG00000142875	1	84078062	84238498	1	p31.1	0.462289	PRKACB	-0.00460829	0	0.00460829	0.828282	0.999838
ENSG00000183726	1	25338317	25362361	1	p36.11	-0.25232	TMEM50A	-0.00460829	0	0.00460829	0.828282	0.999838
ENSG00000084636	1	31652263	31704319	-1	p35.2		COL16A1	-0.00456621	0	0.00456621	0.828282	0.999838
ENSG00000170892	19	54189938	54194536	1	q13.42	0.526583	TSEN34	-0.00456621	0	0.00456621	0.828282	0.999838
ENSG00000116497	1	32816767	32858875	1	p35.1	-0.0532734	S100PBP	-0.00446429	0	0.00446429	0.828282	0.999838
ENSG00000175206	1	11845709	11848345	-1	p36.22	2.67804	NPPA	-0.00444132	0	0.00444132	0.828282	0.999838
ENSG00000120942	1	11273206	11296049	1	p36.22	0.455375	UBIAD1	-0.00442478	0	0.00442478	0.828282	0.999838
ENSG00000162545	1	20482391	20486210	-1	p36.12	0.525828	CAMK2N1	-0.00442478	0	0.00442478	0.828282	0.999838
ENSG00000167614	19	54415219	54436904	1	q13.42	4.0054	TTYH1	-0.00440529	0	0.00440529	0.828282	0.999838
ENSG00000066135	1	43650149	43705518	1	p34.2	0.114086	KDM4A	-0.00438596	0	0.00438596	0.828282	0.999838
ENSG00000063177	19	48615328	48619184	-1	q13.33	0.259202	RPL18	-0.00438596	0	0.00438596	0.828282	0.999838
ENSG00000171603	1	9728926	9823984	-1	p36.22	0.0452458	CLSTN1	-0.00433041	9.4373e-05	0.00442478	0.828282	0.999838
ENSG00000198131	19	58228594	58277495	1	q13.43	1.15257	ZNF544	-0.00425532	0	0.00425532	0.828282	0.999838
ENSG00000269858	19	40798996	40808434	1	q13.2	-0.372319	EGLN2	-0.00423729	0	0.00423729	0.828282	0.999838
ENSG00000117500	1	93149742	93180516	-1	p22.1	-0.466224	TMED5	-0.00420168	0	0.00420168	0.828282	0.999838
ENSG00000116337	1	109616104	109632053	1	p13.3	0.387201	AMPD2	-0.0041841	0	0.0041841	0.828282	0.999838
ENSG00000177301	1	110519837	110631474	-1	p13.3		KCNA2	-0.0041841	0	0.0041841	0.828282	0.999838
ENSG00000126267	19	35648323	35658782	1	q13.12	0.245093	COX6B1	-0.00416667	0	0.00416667	0.828282	0.999838
ENSG00000256683	19	51964340	51986856	-1	q13.41	-0.462209	ZNF350	-0.00416667	0	0.00416667	0.828282	0.999838
ENSG00000009307	1	114716913	114758676	-1	p13.2	-0.433616	CSDE1	-0.00414938	0	0.00414938	0.828282	0.999838
ENSG00000084072	1	39692182	39763914	1	p34.2	0.554814	PPIE	-0.00414938	0	0.00414938	0.828282	0.999838
ENSG00000011478	19	45692666	45703989	1	q13.32	-0.291245	QPCTL	-0.00414938	0	0.00414938	0.828282	0.999838
ENSG00000174842	1	92246402	92298987	-1	p22.1	0.84207	GLMN	-0.00411523	0	0.00411523	0.828282	0.999838
ENSG00000162599	1	60865259	61462788	1	p31.3	0.94197	NFIA	-0.00409584	0	0.00409584	0.828282	0.999838
ENSG00000116288	1	7954291	7985505	1	p36.23	2.05821	PARK7	-0.00408163	0	0.00408163	0.828282	0.999838
ENSG00000105483	19	48180770	48255946	-1	q13.33	-1.37906	CARD8	-0.00408062	3.46019e-05	0.00411523	0.828282	0.999838
ENSG00000179051	1	17406760	17439677	-1	p36.13	-0.386713	RCC2	-0.00406504	0	0.00406504	0.828282	0.999838
ENSG00000178922	1	43451003	43453989	-1	p34.2	0.206053	HYI	-0.00404858	0	0.00404858	0.828282	0.999838
ENSG00000105323	19	41262496	41307787	1	q13.2	0.240599	HNRNPUL1	-0.00404858	0	0.00404858	0.828282	0.999838
ENSG00000188976	1	944203	959309	-1	p36.33	1.11468	NOC2L	-0.00401606	0	0.00401606	0.828282	0.999838
ENSG00000120948	1	11012344	11025739	1	p36.22	0.178084	TARDBP	-0.00401606	0	0.00401606	0.828282	0.999838
ENSG00000105197	19	39480412	39493785	1	q13.2	0.940215	TIMM50	-0.00401606	0	0.00401606	0.828282	0.999838
ENSG00000174021	1	84498325	84506581	-1	p22.3	-0.406774	GNG5	-0.004	0	0.004	0.828282	0.999838
ENSG00000170889	19	54200809	54249003	1	q13.42	1.11361	RPS9	-0.00393701	0	0.00393701	0.828282	0.999838
ENSG00000183431	1	37956975	37990075	-1	p34.3	-0.266905	SF3A3	-0.00392157	0	0.00392157	0.828282	0.999838
ENSG00000116670	1	11674480	11691650	-1	p36.22	1.64035	MAD2L2	-0.00390625	0	0.00390625	0.828282	0.999838
ENSG00000130844	19	53519527	53580269	1	q13.42	-1.99893	ZNF331	-0.00389105	0	0.00389105	0.828282	0.999838
ENSG00000054116	1	36136570	36156053	-1	p34.3	-0.0715755	TRAPPC3	-0.00372247	0	0.00372247	0.828282	0.999838
ENSG00000167766	19	52594060	52690496	-1	q13.41	0.156736	ZNF83	-0.00371528	0	0.00371528	0.828282	0.999838
ENSG00000126088	1	45010950	45015575	1	p34.1	0.0606618	UROD	-0.00189956	0	0.00189956	0.828282	0.999838
ENSG00000116754	1	70205682	70253052	1	p31.1	0.181459	SRSF11	-0.00189382	0	0.00189382	0.828282	0.999838
ENSG00000162642	1	85249953	85259672	-1	p22.3	-0.20225	C1orf52	-0.00166048	0	0.00166048	0.828282	0.999838
ENSG00000065978	1	42682418	42703805	1	p34.2	-0.0359317	YBX1	-0.00134845	0	0.00134845	0.828282	0.999838
ENSG00000157911	1	2403964	2413797	-1	p36.32	-0.0695114	PEX10	-0.00134319	0	0.00134319	0.828282	0.999838
ENSG00000162441	1	9922113	9943407	-1	p36.22	-0.211486	LZIC	-0.000290871	0	0.000290871	0.828282	0.999838
ENSG00000076928	19	41883173	41930150	1	q13.2	-0.809871	ARHGEF1	-0.000289374	0	0.000289374	0.828282	0.999838
ENSG00000131236	1	40040233	40072649	1	p34.2	-1.29033	CAP1	-0.000164055	0	0.000164055	0.828282	0.999838
ENSG00000070831	1	22025511	22101360	1	p36.12	-1.31097	CDC42	-0.000114377	0	0.000114377	0.828282	0.999838
ENSG00000162434	1	64833229	65067754	-1	p31.3	-0.0274703	JAK1	-0.000112472	0	0.000112472	0.828282	0.999838
ENSG00000004777	19	35774532	35788822	1	q13.12	1.06634	ARHGAP33	-0.00010405	0	0.00010405	0.828282	0.999838
ENSG00000213366	1	109668022	109709551	1	p13.3	-1.43473	GSTM2	-8.08387e-05	0	8.08387e-05	0.828282	0.999838
ENSG00000160075	1	1541673	1574863	-1	p36.33	0.360632	SSU72	-6.64138e-05	0	6.64138e-05	0.828282	0.999838
ENSG00000117000	1	40161387	40240921	1	p34.2	-0.0550742	RLF	-5.62307e-05	0	5.62307e-05	0.828282	0.999838
ENSG00000221923	19	52369917	52385795	1	q13.41	0.566772	ZNF880	-5.55053e-05	0	5.55053e-05	0.828282	0.999838
ENSG00000189144	19	37735833	37817300	-1	q13.13	1.48995	ZNF573	-5.5301e-05	0	5.5301e-05	0.828282	0.999838
ENSG00000187902	19	55428740	55442863	-1	q13.42	0.509103	SHISA7	-4.96897e-05	0	4.96897e-05	0.828282	0.999838
ENSG00000243725	1	54715861	54742657	1	p32.3	0.93246	TTC4	-4.79391e-05	0	4.79391e-05	0.828282	0.999838
ENSG00000084652	1	32179675	32198285	1	p35.2	-0.0769126	TXLNA	-3.10821e-05	0	3.10821e-05	0.828282	0.999838
ENSG00000132780	1	45583846	45618904	1	p34.1	-0.0256775	NASP	-3.01169e-05	0	3.01169e-05	0.828282	0.999838
ENSG00000168710	1	109984765	110023742	1	p13.3	-0.0939458	AHCYL1	-2.89985e-05	0	2.89985e-05	0.828282	0.999838
ENSG00000162572	1	1280436	1292029	1	p36.33	0.624909	SCNN1D	-2.66002e-05	0	2.66002e-05	0.828282	0.999838
ENSG00000063322	19	39391303	39400641	1	q13.2	-0.320305	MED29	-2.2115e-05	0	2.2115e-05	0.828282	0.999838
ENSG00000178150	19	48270081	48287608	1	q13.33	0.254034	ZNF114	-2.0346e-05	0	2.0346e-05	0.828282	0.999838
ENSG00000025800	1	32108056	32176563	1	p35.2	-0.251067	KPNA6	-1.97139e-05	0	1.97139e-05	0.828282	0.999838
ENSG00000213965	19	32691961	32713796	1	q13.11	-0.365017	NUDT19	-1.58046e-05	0	1.58046e-05	0.828282	0.999838
ENSG00000143093	1	110031577	110074641	1	p13.3	0.658921	STRIP1	-1.41434e-05	0	1.41434e-05	0.828282	0.999838
ENSG00000176222	19	43872365	43901385	-1	q13.31	0.0779442	ZNF404	-1.32096e-05	0	1.32096e-05	0.828282	0.999838
ENSG00000121940	1	108929508	108963457	-1	p13.3	0.372722	CLCC1	-1.22176e-05	0	1.22176e-05	0.828282	0.999838
ENSG00000108107	19	55385932	55403250	1	q13.42	0.238293	RPL28	-6.76266e-06	0	6.76266e-06	0.828282	0.999838
ENSG00000116213	1	3630767	3652761	-1	p36.32	-0.218142	WRAP73	-6.68959e-06	0	6.68959e-06	0.828282	0.999838
ENSG00000157881	1	2508537	2526597	-1	p36.32	1.38175	PANK4	-4.2951e-06	0	4.2951e-06	0.828282	0.999838
ENSG00000197841	19	34734155	34745378	1	q13.11	-0.727799	ZNF181	-3.13452e-06	0	3.13452e-06	0.828282	0.999838
ENSG00000137947	1	88852633	88891944	-1	p22.2	-0.825113	GTF2B	-1.47425e-06	0	1.47425e-06	0.828282	0.999838
ENSG00000105409	19	41966582	41997497	-1	q13.2	1.96869	ATP1A3	-1.20865e-06	0	1.20865e-06	0.828282	0.999838
ENSG00000075151	1	20806292	21176888	-1	p36.12	0.133318	EIF4G3	-6.80524e-07	0	6.80524e-07	0.828282	0.999838
ENSG00000090686	1	21678298	21783606	-1	p36.12	0.616581	USP48	-0.00429185	0	0.00429185	0.828282	0.999838
ENSG00000116729	1	68098473	68233120	-1	p31.3	0.194717	WLS	-0.00424172	0	0.00424172	0.828282	0.999838
ENSG00000122482	1	90915298	91022272	-1	p22.2	-0.574876	ZNF644	-0.00204725	0	0.00204725	0.828282	0.999838
ENSG00000221946	19	35143250	35154302	1	q13.12		FXYD7	-8.75421e-05	0	8.75421e-05	0.828282	0.999838
ENSG00000134250	1	119911553	120100779	-1	p12	0.0190557	NOTCH2	-0.00393741	0	0.00393741	0.828308	0.999838
ENSG00000130764	1	3778559	3796498	-1	p36.32	0.495378	LRRC47	-0.000821483	0	0.000821483	0.828539	0.999838
ENSG00000124440	19	46297046	46343433	1	q13.32	1.0755	HIF3A	-0.00429631	0	0.00429631	0.828546	0.999838
ENSG00000105402	19	47487637	47515091	-1	q13.33	0.346303	NAPA	-0.00446966	0	0.00446966	0.828588	0.999838
ENSG00000133265	19	55262223	55280381	-1	q13.42	-0.188371	HSPBP1	-0.0124612	0	0.0124612	0.828791	0.999838
ENSG00000105443	19	48469208	48482314	1	q13.33	0.341191	CYTH2	-0.00050636	0	0.00050636	0.82884	0.999838
ENSG00000132879	1	11654375	11663327	1	p36.22	0.536305	FBXO44	-0.00424821	0	0.00424821	0.829136	0.999838
ENSG00000178982	19	38619082	38636955	1	q13.2	-0.359387	EIF3K	-0.00858294	0	0.00858294	0.829181	0.999838
ENSG00000134255	1	111139627	111185104	1	p13.3	-0.708296	CEPT1	-0.00440298	0	0.00440298	0.829266	0.999838
ENSG00000117133	1	84479259	84498352	1	p22.3	0.576865	RPF1	-0.00216302	0	0.00216302	0.829649	0.999838
ENSG00000167645	19	38303558	38317273	-1	q13.2	-0.0408183	YIF1B	-0.0040472	0	0.0040472	0.830242	0.999838
ENSG00000169021	19	29205320	29213151	-1	q12	0.245574	UQCRFS1	-0.00429898	0	0.00429898	0.83087	0.999838
ENSG00000175756	1	1373730	1375495	-1	p36.33	0.587327	AURKAIP1	-0.00411206	0	0.00411206	0.831814	0.999838
ENSG00000126698	1	28199456	28233029	-1	p35.3	0.245622	DNAJC8	-0.000452827	0	0.000452827	0.831894	0.999838
ENSG00000134717	1	52056199	52090716	1	p32.3	0.417359	BTF3L4	-0.00367681	0	0.00367681	0.832888	0.999838
ENSG00000175130	1	32333839	32336233	-1	p35.1	2.49597	MARCKSL1	-0.00422903	0	0.00422903	0.833085	0.999838
ENSG00000134262	1	113894194	113905201	-1	p13.2	0.596953	AP4B1	-0.00445688	0	0.00445688	0.835604	0.999838
ENSG00000041988	1	6624866	6635586	1	p36.31	0.532447	THAP3	-1.84045e-05	0	1.84045e-05	0.83637	0.999838
ENSG00000162517	1	31629866	31644896	-1	p35.2	0.314075	PEF1	-0.00430145	9.30228e-05	0.00439447	0.838944	0.999838
ENSG00000242485	1	1401909	1407293	-1	p36.33	0.444565	MRPL20	-0.00406013	0	0.00406013	0.839864	0.999838
ENSG00000134243	1	109309568	109397918	-1	p13.3	-0.489817	SORT1	-0.00930909	0.000635583	0.00994467	0.842063	0.999838
ENSG00000054523	1	10210805	10381603	1	p36.22	1.33929	KIF1B	-2.72638e-05	0	2.72638e-05	0.84225	0.999838
ENSG00000171943	1	121184811	121392874	1	p11.2	-3.063	SRGAP2C	-5.02209e-05	0	5.02209e-05	0.843089	0.999838
ENSG00000167378	19	43584369	43596135	-1	q13.31	-0.0816279	IRGQ	-0.00896086	0	0.00896086	0.845153	0.999838
ENSG00000105220	19	34359480	34402413	1	q13.11	-0.173761	GPI	-0.000499946	0	0.000499946	0.845446	0.999838
ENSG00000089351	19	34994784	35026471	1	q13.11	0.344225	GRAMD1A	-0.00749081	0	0.00749081	0.847318	0.999838
ENSG00000127483	1	20740266	20787323	-1	p36.12	-0.470024	HP1BP3	-0.000149521	0	0.000149521	0.848831	0.999838
ENSG00000162458	1	15756607	15786594	1	p36.21	-0.307073	FBLIM1	-0.022843	0.0141873	0.0370303	0.854976	0.999838
ENSG00000104852	19	49085419	49108605	1	q13.33	-0.208772	SNRNP70	-0.00480496	0	0.00480496	0.8563	0.999838
ENSG00000142687	1	35433492	35557950	-1	p34.3	0.198802	KIAA0319L	-0.00489026	0	0.00489026	0.860321	0.999838
ENSG00000065135	1	109548615	109600195	1	p13.3	-1.20949	GNAI3	-0.00469026	0	0.00469026	0.863139	0.999838
ENSG00000079462	19	42297033	42303546	-1	q13.2	-0.707398	PAFAH1B3	-0.0104366	0	0.0104366	0.865663	0.999838
ENSG00000090273	1	26900238	26946871	1	p36.11	0.776567	NUDC	-0.00519746	0	0.00519746	0.867083	0.999838
ENSG00000183207	19	48993562	49015970	1	q13.33	0.526809	RUVBL2	-0.00502859	0	0.00502859	0.868173	0.999838
ENSG00000104823	19	38815422	38831841	-1	q13.2	0.454443	ECH1	-0.00415722	0	0.00415722	0.868494	0.999838
ENSG00000117682	1	26432282	26471306	1	p36.11	0.0792175	DHDDS	-0.0144525	0	0.0144525	0.874389	0.999838
ENSG00000063176	19	48619291	48630717	1	q13.33	0.378667	SPHK2	-0.00572792	0	0.00572792	0.875093	0.999838
ENSG00000104872	19	49446298	49453497	-1	q13.33	0.340877	PIH1D1	-0.00522869	0	0.00522869	0.880926	0.999838
ENSG00000105193	19	39433137	39435949	-1	q13.2	-0.102644	RPS16	-0.0189708	0	0.0189708	0.881707	0.999838
ENSG00000117758	1	27773219	27824443	1	p35.3	0.684578	STX12	-0.00814594	0	0.00814594	0.886635	0.999838
ENSG00000162664	1	89995110	90035533	1	p22.2	-0.12528	ZNF326	-0.00941522	0	0.00941522	0.894378	0.999838
ENSG00000074800	1	8861000	8879190	-1	p36.23	0.0629548	ENO1	-0.0145279	6.25264e-05	0.0145904	0.895318	0.999838
ENSG00000073050	19	43543311	43580473	-1	q13.31	0.538141	XRCC1	-0.00714969	0	0.00714969	0.898393	0.999838
ENSG00000196961	19	49766968	49807113	1	q13.33	-0.215633	AP2A1	-0.0124069	0	0.0124069	0.903095	0.999838
ENSG00000130726	19	58544064	58550722	1	q13.43	-0.0998802	TRIM28	-0.0140528	0	0.0140528	0.905094	0.999838
ENSG00000105732	19	42068477	42081552	1	q13.2	-0.462014	ZNF574	-0.0120069	0	0.0120069	0.906389	0.999838
ENSG00000171735	1	6785454	7769706	1	p36.31	0.216078	CAMTA1	-0.0112459	0	0.0112459	0.907376	0.999838
ENSG00000142534	19	49496365	49499708	1	q13.33	0.374993	RPS11	-0.00630288	0	0.00630288	0.907691	0.999838
ENSG00000162613	1	77944055	77979110	-1	p31.1	0.300236	FUBP1	-0.00667148	0	0.00667148	0.90852	0.999838
ENSG00000088035	1	63367575	63438553	1	p31.3	-0.71163	ALG6	-0.0105396	0	0.0105396	0.909447	0.999838
ENSG00000167601	19	41219223	41261766	1	q13.2	-4.70935	AXL	-0.0106567	0	0.0106567	0.910241	0.999838
ENSG00000162604	1	61681046	61725423	-1	p31.3	0.385877	TM2D1	-0.00438726	0	0.00438726	0.911123	0.999838
ENSG00000132485	1	71063291	71081289	-1	p31.1	-0.0128227	ZRANB2	-0.00403394	0	0.00403394	0.91147	0.999838
ENSG00000213762	19	57614233	57624724	1	q13.43	-0.393774	ZNF134	-0.00575927	0	0.00575927	0.911632	0.999838
ENSG00000067334	1	93866284	93879918	-1	p22.1	-0.135199	DNTTIP2	-0.020557	0	0.020557	0.912676	0.999838
ENSG00000197050	19	37007857	37130368	1	q13.12	-1.12002	ZNF420	-9.39466e-05	0	9.39466e-05	0.913124	0.999838
ENSG00000105053	19	49976468	50025946	-1	q13.33	0.577083	VRK3	-0.0110693	0	0.0110693	0.913412	0.999838
ENSG00000158195	1	27404230	27490167	-1	p36.11	-2.39277	WASF2	-0.00718275	0	0.00718275	0.914415	0.999838
ENSG00000085998	1	46188682	46220305	-1	p34.1	0.0792803	POMGNT1	-0.00704169	0	0.00704169	0.914417	0.999838
ENSG00000097033	1	86704570	86748184	1	p22.3	-0.136601	SH3GLB1	-0.0130411	0	0.0130411	0.914665	0.999838
ENSG00000137996	1	100266207	100292769	1	p21.2	-0.455802	RTCA	-0.00704337	0.00182096	0.00886433	0.914715	0.999838
ENSG00000142676	1	23691742	23696835	1	p36.11	0.348416	RPL11	-0.00416549	0	0.00416549	0.915171	0.999838
ENSG00000121775	1	32072031	32102866	1	p35.2	-0.913552	TMEM39B	-0.00920942	0	0.00920942	0.915361	0.999838
ENSG00000251247	19	36850361	36913029	1	q13.12	1.16394	ZNF345	-0.00837938	0	0.00837938	0.9157	0.999838
ENSG00000167380	19	44165073	44178381	1	q13.31	-0.153242	ZNF226	-0.00480999	0	0.00480999	0.91593	0.999838
ENSG00000131584	1	1292390	1309609	-1	p36.33	0.627558	ACAP3	-0.00831242	0	0.00831242	0.915939	0.999838
ENSG00000134186	1	108692310	108702928	1	p13.3	-1.12919	PRPF38B	-0.00866318	0	0.00866318	0.916018	0.999838
ENSG00000160087	1	1253909	1273864	-1	p36.33	0.495205	UBE2J2	-0.00826479	0	0.00826479	0.91602	0.999838
ENSG00000116133	1	54849627	54887195	-1	p32.3		DHCR24	-0.00841674	4.17692e-05	0.00845851	0.916028	0.999838
ENSG00000089335	19	34677639	34686397	1	q13.11	-0.273991	ZNF302	-0.00831892	0	0.00831892	0.916033	0.999838
ENSG00000105254	19	36114289	36125947	1	q13.12	0.338609	TBCB	-0.00793763	0	0.00793763	0.916058	0.999838
ENSG00000105136	19	57487711	57496097	1	q13.43	-2.22186	ZNF419	-0.00851271	0	0.00851271	0.916066	0.999838
ENSG00000087076	19	48813018	48836510	-1	q13.33	-0.4642	HSD17B14	-0.0080977	0	0.0080977	0.916067	0.999838
ENSG00000116221	1	54184041	54225464	1	p32.3	0.222933	MRPL37	-0.00879125	0	0.00879125	0.916074	0.999838
ENSG00000179820	19	53864763	53876435	1	q13.42	-2.71004	MYADM	-0.00789218	0	0.00789218	0.916258	0.999838
ENSG00000105447	19	48445841	48457022	1	q13.33	0.181617	GRWD1	-0.00822128	0	0.00822128	0.916339	0.999838
ENSG00000011485	19	46347087	46392981	1	q13.32	-0.164351	PPP5C	-0.00797572	0	0.00797572	0.916835	0.999838
ENSG00000124299	19	33386950	33521791	-1	q13.11	-0.215328	PEPD	-0.00911266	0	0.00911266	0.917054	0.999838
ENSG00000197019	19	40421589	40425992	-1	q13.2	-1.45341	SERTAD1	-0.0229868	0.0136588	0.0366456	0.918735	0.999838
ENSG00000105223	19	40348456	40380439	1	q13.2	-1.30728	PLD3	-0.00722712	0	0.00722712	0.922121	0.999838
ENSG00000142541	19	49487554	49492308	1	q13.33	-0.0138608	RPL13A	-0.00627271	0	0.00627271	0.922792	0.999838
ENSG00000078369	1	1785285	1891117	-1	p36.33	0.568071	GNB1	-0.014456	0	0.014456	0.922972	0.999838
ENSG00000162694	1	100872372	100895179	-1	p21.2	-0.159009	EXTL2	-0.00865136	0	0.00865136	0.923914	0.999838
ENSG00000052723	1	114769479	114780685	-1	p13.2	0.51794	SIKE1	-0.0122267	0	0.0122267	0.924733	0.999838
ENSG00000160058	1	32365103	32394731	-1	p35.1	0.416665	BSDC1	-0.0129087	0	0.0129087	0.925455	0.999838
ENSG00000116649	1	11054584	11060020	-1	p36.22	0.760098	SRM	-0.0161595	0	0.0161595	0.925476	0.999838
ENSG00000130748	19	47045909	47048624	-1	q13.32	0.649241	TMEM160	-0.0142785	0	0.0142785	0.928946	0.999838
ENSG00000004455	1	33007940	33080996	-1	p35.1	-0.0479476	AK2	-0.0227702	0	0.0227702	0.932317	0.999838
ENSG00000116353	1	29192657	29230942	-1	p35.3	0.420917	MECR	-0.0141784	0	0.0141784	0.932523	0.999838
ENSG00000128626	19	38930548	38933162	1	q13.2	0.151124	MRPS12	-0.0766066	0.0334448	0.110051	0.933714	0.999838
ENSG00000168653	1	39026318	39034636	1	p34.3	0.302687	NDUFS5	-0.0146482	0	0.0146482	0.93535	0.999838
ENSG00000169169	19	49690898	49713731	1	q13.33	1.32654	CPT1C	-0.0151602	0	0.0151602	0.93829	0.999838
ENSG00000189337	1	13892792	15118043	1	p36.21	1.58932	KAZN	-0.0307397	0	0.0307397	0.941637	0.999838
ENSG00000104824	19	38836388	38852347	-1	q13.2	-0.0422186	HNRNPL	-0.00952363	0.000105566	0.0096292	0.942555	0.999838
ENSG00000130402	19	38647649	38731589	1	q13.2	0.373183	ACTN4	-0.00674216	0	0.00674216	0.942816	0.999838
ENSG00000254004	19	36510687	36528271	-1	q13.12	0.567483	ZNF260	-0.0099229	0	0.0099229	0.944112	0.999838
ENSG00000090013	19	40447765	40465764	-1	q13.2	0.764459	BLVRB	-0.0957785	0.0631989	0.158977	0.944622	0.999838
ENSG00000012061	19	45407334	45478828	-1	q13.32	-0.980904	ERCC1	-0.00972458	0	0.00972458	0.945004	0.999838
ENSG00000198830	1	26472440	26476642	1	p36.11	0.568081	HMGN2	-0.0177447	0	0.0177447	0.945299	0.999838
ENSG00000198440	19	56397966	56436035	1	q13.43	-0.48586	ZNF583	-0.0100354	0	0.0100354	0.945947	0.999838
ENSG00000117748	1	27891524	27914746	-1	p35.3	0.937378	RPA2	-0.0175979	0	0.0175979	0.946971	0.999838
ENSG00000184007	1	31906421	31944856	-1	p35.2	-0.33037	PTP4A2	-0.0101442	0	0.0101442	0.950181	0.999838
ENSG00000083828	19	57769655	57819939	1	q13.43	-0.0925176	ZNF586	-0.0101015	0	0.0101015	0.951406	0.999838
ENSG00000084073	1	40258236	40294180	1	p34.2	0.580183	ZMPSTE24	-0.017457	0	0.017457	0.952087	0.999838
ENSG00000121774	1	32013868	32060850	1	p35.2	0.0611594	KHDRBS1	-0.0095361	0	0.0095361	0.953317	0.999838
ENSG00000042753	19	46838136	46850846	-1	q13.32	-0.0710515	AP2S1	-0.013901	0	0.013901	0.955754	0.999838
ENSG00000105379	19	51345169	51366388	-1	q13.41	0.664889	ETFB	-0.0148047	0	0.0148047	0.95695	0.999838
ENSG00000127463	1	19215660	19251527	-1	p36.13	0.0272385	EMC1	-0.0129755	0	0.0129755	0.957384	0.999838
ENSG00000143079	1	112396214	112463456	1	p13.2	-1.0326	CTTNBP2NL	-0.0218491	0.0105699	0.032419	0.957797	0.999838
ENSG00000155366	1	112701127	112707434	-1	p13.2	0.699931	RHOC	-0.0140024	0	0.0140024	0.958086	0.999838
ENSG00000076864	1	21596215	21669363	-1	p36.12		RAP1GAP	-0.0113382	0	0.0113382	0.958254	0.999838
ENSG00000167554	19	52336243	52367778	1	q13.41	2.7566	ZNF610	-0.0172434	0	0.0172434	0.958759	0.999838
ENSG00000131116	19	43607224	43619629	-1	q13.31	0.113746	ZNF428	-0.0272818	0	0.0272818	0.958931	0.999838
ENSG00000167613	19	54351384	54370558	-1	q13.42	-2.89223	LAIR1	-0.0176219	0	0.0176219	0.958938	0.999838
ENSG00000116675	1	65248219	65415871	1	p31.3	1.96921	DNAJC6	-0.0124353	0	0.0124353	0.959255	0.999838
ENSG00000105185	19	32581190	32587453	1	q13.11	0.0241994	PDCD5	-0.0126438	0	0.0126438	0.959412	0.999838
ENSG00000087088	19	48954815	48961798	1	q13.33	0.373793	BAX	-0.0281331	0	0.0281331	0.960261	0.999838
ENSG00000117543	1	100989623	101026088	-1	p21.2	-0.313793	DPH5	-0.0155834	0	0.0155834	0.961019	0.999838
ENSG00000104960	19	49850735	49860744	1	q13.33	0.179422	PTOV1	-0.0242453	0	0.0242453	0.962892	0.999838
ENSG00000198492	1	28736621	28769775	1	p35.3	-0.607628	YTHDF2	-0.0122159	0.000489052	0.012705	0.963222	0.999838
ENSG00000167747	19	50797704	50804929	-1	q13.33	0.312144	C19orf48	-0.0257873	0	0.0257873	0.963339	0.999838
ENSG00000105499	19	48047843	48110817	-1	q13.33	-0.697536	PLA2G4C	-0.012306	0	0.012306	0.963341	0.999838
ENSG00000058799	1	53851719	53889798	-1	p32.3	-0.0975039	YIPF1	-0.0329543	0	0.0329543	0.963844	0.999838
ENSG00000186818	19	54643889	54670359	1	q13.42	-5.15619	LILRB4	-0.0338795	0.0143529	0.0482324	0.964051	0.999838
ENSG00000010361	19	49806866	49817376	-1	q13.33	-0.314838	FUZ	-0.0127017	0	0.0127017	0.965052	0.999838
ENSG00000166704	19	57977053	58003349	-1	q13.43	-0.137934	ZNF606	-0.0177421	0	0.0177421	0.965588	0.999838
ENSG00000089327	19	35154730	35169881	1	q13.12	-2.45445	FXYD5	-0.161317	0.0991118	0.260429	0.966704	0.999838
ENSG00000121931	1	110947190	110963965	-1	p13.3	-0.112815	LRIF1	-0.0208549	0	0.0208549	0.967557	0.999838
ENSG00000090006	19	40592883	40629818	1	q13.2	-0.0878894	LTBP4	-0.0302216	0	0.0302216	0.968931	0.999838
ENSG00000117505	1	93345907	93369493	1	p22.1	-0.805661	DR1	-0.0204196	0	0.0204196	0.972025	0.999838
ENSG00000117614	1	25222276	25232502	-1	p36.11	-0.221473	SYF2	-0.013911	0	0.013911	0.973239	0.999838
ENSG00000153885	19	33795933	33815763	1	q13.11		KCTD15	-0.0239778	0	0.0239778	0.974218	0.999838
ENSG00000070785	1	44850522	44986722	-1	p34.1	0.722903	EIF2B3	-0.0510895	0.00998818	0.0610777	0.974562	0.999838
ENSG00000104870	19	49506816	49526428	1	q13.33	-2.80932	FCGRT	-0.0234433	0	0.0234433	0.974569	0.999838
ENSG00000090932	19	39498895	39508481	1	q13.2	3.37928	DLL3	-0.0188618	0	0.0188618	0.974665	0.999838
ENSG00000116455	1	111439890	111449256	-1	p13.2	-0.476029	WDR77	-0.0199352	0	0.0199352	0.975193	0.999838
ENSG00000105290	19	35867899	35879792	1	q13.12	2.41567	APLP1	-0.0311686	0	0.0311686	0.975236	0.999838
ENSG00000125743	19	45687454	45692569	-1	q13.32	0.759719	SNRPD2	-0.0228436	0	0.0228436	0.975369	0.999838
ENSG00000213625	1	65420587	65436007	1	p31.3	-0.336659	LEPROT	-0.0232447	0	0.0232447	0.975714	0.999838
ENSG00000162385	1	53226900	53238518	-1	p32.3	0.00424125	MAGOH	-0.0608632	0.0421277	0.102991	0.97589	0.999838
ENSG00000105618	19	54115410	54131719	1	q13.42	0.387347	PRPF31	-0.0305653	0	0.0305653	0.97684	0.999838
ENSG00000099341	19	38374536	38383824	1	q13.2	0.642669	PSMD8	-0.0131512	0	0.0131512	0.977906	0.999838
ENSG00000084623	1	32221928	32231604	1	p35.2	0.284103	EIF3I	-0.0212137	0	0.0212137	0.978415	0.999838
ENSG00000155380	1	112911847	112957013	-1	p13.2	0.551964	SLC16A1	-0.0103739	0	0.0103739	0.979218	0.999838
ENSG00000123091	1	51236273	51273447	1	p32.3	0.118197	RNF11	-0.0220337	0	0.0220337	0.979267	0.999838
ENSG00000126254	19	35629030	35637686	1	q13.12	0.0553273	RBM42	-0.0131394	0	0.0131394	0.979985	0.999838
ENSG00000186501	1	27322145	27336400	1	p36.11	0.3527	TMEM222	-0.0221079	0	0.0221079	0.980009	0.999838
ENSG00000180098	1	28553085	28578545	1	p35.3	-0.390004	TRNAU1AP	-0.0277023	0	0.0277023	0.98009	0.999838
ENSG00000248098	19	41397808	41425002	1	q13.2	0.897054	BCKDHA	-0.0214654	0	0.0214654	0.980486	0.999838
ENSG00000090432	1	20499448	20508151	-1	p36.12	0.533556	MUL1	-0.032592	0	0.032592	0.980832	0.999838
ENSG00000162374	1	50024029	50203772	1	p33	0.752332	ELAVL4	-0.0224361	0	0.0224361	0.981446	0.999838
ENSG00000167615	19	54448887	54462037	1	q13.42	-0.70055	LENG8	-0.028104	0	0.028104	0.981475	0.999838
ENSG00000116489	1	112619805	112671616	1	p13.2	-1.68511	CAPZA1	-0.0166763	0	0.0166763	0.981513	0.999838
ENSG00000204859	1	6579994	6589280	1	p36.31	0.34708	ZBTB48	-0.0321723	0	0.0321723	0.98216	0.999838
ENSG00000121417	19	57630395	57644041	1	q13.43	-0.318212	ZNF211	-0.024452	0	0.024452	0.98228	0.999838
ENSG00000196357	19	36182276	36246257	-1	q13.12	-1.73002	ZNF565	-0.0360483	0	0.0360483	0.982287	0.999838
ENSG00000162368	1	47333797	47378839	1	p33	-0.159739	CMPK1	-0.0234836	0	0.0234836	0.983194	0.999838
ENSG00000077348	19	41386374	41397359	-1	q13.2	0.690426	EXOSC5	-0.0250463	0	0.0250463	0.983212	0.999838
ENSG00000007255	19	45162928	45178237	-1	q13.32	0.825711	TRAPPC6A	-0.0479513	0	0.0479513	0.984181	0.999838
ENSG00000122406	1	92832013	92841924	1	p22.1	0.206002	RPL5	-0.0269667	0	0.0269667	0.984319	0.999838
ENSG00000278129	19	58278955	58302791	1	q13.43	-0.330303	ZNF8	-0.0162287	0	0.0162287	0.984838	0.999838
ENSG00000066136	1	40691648	40771603	1	p34.2	0.393934	NFYC	-0.0232163	0	0.0232163	0.985109	0.999838
ENSG00000197714	19	57280051	57294069	1	q13.43	-0.446824	ZNF460	-0.0335953	0	0.0335953	0.985319	0.999838
ENSG00000120656	1	28589323	28643085	-1	p35.3	0.33546	TAF12	-0.0384248	0	0.0384248	0.985351	0.999838
ENSG00000126107	1	45002540	45011324	-1	p34.1	-0.456018	HECTD3	-0.0182024	0	0.0182024	0.986934	0.999838
ENSG00000159479	1	43383917	43389808	-1	p34.2	-0.558407	MED8	-0.0240042	0.000116648	0.0241209	0.986971	0.999838
ENSG00000085433	1	108970214	109042113	-1	p13.3	-0.285002	WDR47	-0.0290307	0	0.0290307	0.987016	0.999838
ENSG00000121413	19	58083838	58118427	-1	q13.43	0.787384	ZSCAN18	-0.0268605	0	0.0268605	0.987242	0.999838
ENSG00000160050	1	32200386	32205387	1	p35.2	3.28696	CCDC28B	-0.0186717	0	0.0186717	0.987351	0.999838
ENSG00000105258	19	36113709	36115213	-1	q13.12	1.26128	POLR2I	-0.0234467	0	0.0234467	0.987738	0.999838
ENSG00000117395	1	43164175	43270936	-1	p34.2	-0.695518	EBNA1BP2	-0.0284866	0	0.0284866	0.987809	0.999838
ENSG00000105404	19	41956681	41959321	-1	q13.2	0.743335	RABAC1	-0.0168335	0	0.0168335	0.987864	0.999838
ENSG00000134697	1	37566816	37595937	-1	p34.3	0.746099	GNL2	-0.0287853	0	0.0287853	0.988276	0.999838
ENSG00000134248	1	110401249	110407942	-1	p13.3	0.251653	LAMTOR5	-0.0171409	0	0.0171409	0.989653	0.999838
ENSG00000163399	1	116372668	116410261	1	p13.1	0.411273	ATP1A1	-0.0363376	0	0.0363376	0.989715	0.999838
ENSG00000077312	19	40750637	40765389	1	q13.2	0.123378	SNRPA	-0.0180999	0	0.0180999	0.989839	0.999838
ENSG00000104805	19	48900312	48923372	1	q13.33	-0.233	NUCB1	-0.0425045	0	0.0425045	0.990153	0.999838
ENSG00000117408	1	43946950	43968022	1	p34.1	0.0884581	IPO13	-0.0385393	0	0.0385393	0.990634	0.999838
ENSG00000181007	19	36383120	36418644	-1	q13.12	0.60115	ZFP82	-0.0263638	0	0.0263638	0.990732	0.999838
ENSG00000172339	1	94974405	95072951	-1	p21.3	-0.146941	ALG14	-0.0183162	4.54627e-05	0.0183617	0.990856	0.999838
ENSG00000167635	19	36214602	36238774	1	q13.12	0.354807	ZNF146	-0.0188918	0	0.0188918	0.990956	0.999838
ENSG00000097021	1	6264269	6394391	-1	p36.31	-0.670176	ACOT7	-0.0631796	0	0.0631796	0.991045	0.999838
ENSG00000142669	1	26280086	26281522	1	p36.11	-0.641906	SH3BGRL3	-0.0379018	0	0.0379018	0.991141	0.999838
ENSG00000159596	1	45688181	45694436	1	p34.1	0.794684	TMEM69	-0.0260939	0	0.0260939	0.991517	0.999838
ENSG00000173660	1	46303698	46316776	1	p33	0.350013	UQCRH	-0.0195152	0	0.0195152	0.991569	0.999838
ENSG00000116171	1	52927276	53051698	1	p32.3	0.0036725	SCP2	-0.0285564	0	0.0285564	0.991727	0.999838
ENSG00000162512	1	30869466	30908758	-1	p35.2	0.777767	SDC3	-0.0429869	0.000422209	0.0434092	0.991782	0.999838
ENSG00000116266	1	108746674	108809523	1	p13.3	-0.119396	STXBP3	-0.035622	0	0.035622	0.99201	0.999838
ENSG00000126709	1	27666064	27672198	-1	p35.3	1.0615	IFI6	-0.0401586	5.92962e-06	0.0401645	0.992655	0.999838
ENSG00000142599	1	8352397	8848921	-1	p36.23	0.0472097	RERE	-0.0397765	0	0.0397765	0.992723	0.999838
ENSG00000142686	1	35713877	35718894	-1	p34.3	0.694472	C1orf216	-0.0318816	0	0.0318816	0.992804	0.999838
ENSG00000105438	19	48382575	48391551	-1	q13.33	0.0724992	KDELR1	-0.0196984	0	0.0196984	0.993091	0.999838
ENSG00000122481	1	95234210	95247225	1	p21.3	0.101173	RWDD3	-0.0332025	0	0.0332025	0.99331	0.999838
ENSG00000157191	1	16440721	16460078	1	p36.13	-0.152511	NECAP2	-0.0304079	0	0.0304079	0.993771	0.999838
ENSG00000143106	1	109399042	109426448	-1	p13.3	0.494473	PSMA5	-0.0412932	0	0.0412932	0.994324	0.999838
ENSG00000099326	19	58561931	58573575	-1	q13.43	-0.192546	MZF1	-0.0313792	0	0.0313792	0.995042	0.999838
ENSG00000117054	1	75724347	75787575	1	p31.1	-0.247081	ACADM	-0.0284277	0	0.0284277	0.995165	0.999838
ENSG00000063241	19	55452985	55462343	-1	q13.42	1.01058	ISOC2	-0.148675	0.0631989	0.211874	0.995215	0.999838
ENSG00000117154	1	18107798	18378483	1	p36.13	-0.004429	IGSF21	-0.0484389	0	0.0484389	0.995243	0.999838
ENSG00000221978	1	1385711	1399335	-1	p36.33	-0.195026	CCNL2	-0.0303793	0	0.0303793	0.995302	0.999838
ENSG00000142684	1	26169908	26170873	1	p36.11	-0.875286	ZNF593	-0.0739897	0	0.0739897	0.99558	0.999838
ENSG00000131115	19	44207547	44237268	1	q13.31	-0.0499036	ZNF227	-0.0330649	0	0.0330649	0.995718	0.999838
ENSG00000215717	1	109090764	109096934	1	p13.3	0.248345	TMEM167B	-0.0500851	0.000163709	0.0502488	0.995865	0.999838
ENSG00000117305	1	23801885	23838620	-1	p36.11	0.409425	HMGCL	-0.0684693	0	0.0684693	0.997102	0.999838
ENSG00000118162	19	47475150	47484265	-1	q13.32	0.373563	KPTN	-0.0295752	0	0.0295752	0.997158	0.999838
ENSG00000116922	1	37681570	37692249	-1	p34.3	1.5105	C1orf109	-0.0240643	0	0.0240643	0.99743	0.999838
ENSG00000117118	1	17018722	17054032	-1	p36.13	0.186501	SDHB	-0.0416926	0	0.0416926	0.997566	0.999838
ENSG00000131408	19	50329653	50383388	1	q13.33	0.376666	NR1H2	-0.0878705	0	0.0878705	0.997803	0.999838
ENSG00000134686	1	33323623	33431052	-1	p35.1	0.51949	PHC2	-0.0676461	0	0.0676461	0.997831	0.999838
ENSG00000105755	19	43506719	43527230	-1	q13.31	-0.887761	ETHE1	-0.0677818	0	0.0677818	0.997922	0.999838
ENSG00000168765	1	109656099	109674836	1	p13.3	-0.398094	GSTM4	-0.036815	0	0.036815	0.998054	0.999838
ENSG00000171793	1	40979688	41012565	1	p34.2	0.75123	CTPS1	-0.0508233	0	0.0508233	0.998173	0.999838
ENSG00000087074	19	48872421	48876058	1	q13.33	-2.25486	PPP1R15A	-0.147578	0.041439	0.189018	0.99825	0.999838
ENSG00000265808	1	120150898	120176520	-1	p12	-0.496134	SEC22B	-0.0400731	0	0.0400731	0.998439	0.999838
ENSG00000173614	1	9943428	9985501	1	p36.22	-0.440177	NMNAT1	-0.081884	0	0.081884	0.998474	0.999838
ENSG00000077549	1	19338775	19485539	-1	p36.13	-2.10049	CAPZB	-0.03482	0	0.03482	0.998556	0.999838
ENSG00000162373	1	48727519	48776969	-1	p33		BEND5	-0.0733435	0	0.0733435	0.999066	0.999838
ENSG00000244038	1	20651767	20661544	-1	p36.12	-0.352887	DDOST	-0.0692077	0	0.0692077	0.999129	0.999838
ENSG00000162433	1	65147549	65232145	1	p31.3	0.137816	AK4	-0.0693976	0	0.0693976	0.999228	0.999838
ENSG00000171425	19	55635459	55645623	1	q13.42	-0.00177762	ZNF581	-0.0971422	0	0.0971422	0.999324	0.999838
ENSG00000060688	1	31259568	31296788	-1	p35.2	-0.30489	SNRNP40	-0.0455553	0	0.0455553	0.99945	0.999838
ENSG00000142751	1	26876132	26890283	-1	p36.11	-0.37546	GPN2	-0.059911	0	0.059911	0.999487	0.999838
ENSG00000132128	1	46261196	46303608	-1	p33	0.609303	LRRC41	-0.0429198	0	0.0429198	0.999531	0.999838
ENSG00000197429	1	45694324	45750653	-1	p34.1	1.75928	IPP	-0.0498488	0	0.0498488	0.999549	0.999838
ENSG00000104835	19	38915266	38930763	-1	q13.2	0.698992	SARS2	-0.07835	0	0.07835	0.999566	0.999838
ENSG00000105048	19	55132698	55149206	-1	q13.42		TNNT1	-0.0564592	0	0.0564592	0.999653	0.999838
ENSG00000142657	1	10398592	10420511	1	p36.22	0.24223	PGD	-0.0474924	0	0.0474924	0.999767	0.999838
ENSG00000197568	1	70354805	70385339	1	p31.1	0.655377	HHLA3	-0.0531989	0	0.0531989	0.99978	0.999838
ENSG00000083444	1	11934205	11975538	1	p36.22	-0.697466	PLOD1	-0.100251	0.0148296	0.11508	0.999838	0.999838

## Sheet: MGH53_DirectImpact_1p19q_OnImm
EnsemblID	Chromosome	Start	End	Strand	Band	log2FC_SP1_vs_SP2	SourceGene	MeanDiff_SP1_Orig_vs_Rand	MeanImpactSP1_Orig	MeanImpactSP1_Rand	PValue	QValue
ENSG00000126709	1	27666064	27672198	-1	p35.3	1.0615	IFI6	0.543048	0.557188	0.0141396	7.45129e-08	2.51109e-05
ENSG00000125740	19	45467995	45475179	1	q13.32	-2.90961	FOSB	0.23203	0.311069	0.0790396	3.65556e-06	0.000615962
ENSG00000187608	1	1001138	1014540	1	p36.33	4.3448	ISG15	0.88734	0.978638	0.0912972	9.74772e-06	0.00108153
ENSG00000167642	19	38244035	38292615	1	q13.2	-0.508172	SPINT2	0.199551	0.247472	0.0479206	1.32947e-05	0.00108153
ENSG00000087086	19	48965309	48966879	1	q13.33	-3.5152	FTL	0.718629	0.74065	0.0220208	1.60464e-05	0.00108153
ENSG00000117525	1	94529173	94541759	-1	p21.3	0.210806	F3	0.952464	0.975756	0.0232929	2.48988e-05	0.00139849
ENSG00000162511	1	30732469	30757774	-1	p35.2	-6.93094	LAPTM5	0.471273	0.644554	0.173281	0.000321244	0.0154656
ENSG00000116455	1	111439890	111449256	-1	p13.2	-0.476029	WDR77	0.466333	0.504207	0.0378741	0.00550598	0.231939
ENSG00000177606	1	58780791	58784047	-1	p32.1	-0.636325	JUN	0.132267	0.137735	0.00546732	0.0262965	0.984658
ENSG00000162419	1	28668732	28719353	1	p35.3	-0.218052	GMEB1	0.0960081	0.0961538	0.000145701	0.171718	0.999849
ENSG00000104824	19	38836388	38852347	-1	q13.2	-0.0422186	HNRNPL	0.0869565	0.0869565	0	0.171718	0.999849
ENSG00000188227	19	37506939	37548762	1	q13.12	-0.0126735	ZNF793	0.0840336	0.0840336	0	0.171718	0.999849
ENSG00000158161	1	27970344	28088637	-1	p35.3	-0.271683	EYA3	0.078125	0.078125	0	0.171718	0.999849
ENSG00000083814	19	57719751	57727624	-1	q13.43	0.719587	ZNF671	0.078125	0.078125	0	0.171718	0.999849
ENSG00000196505	1	117863485	117929621	-1	p12	-0.393244	GDAP2	0.0668552	0.0909091	0.0240539	0.171718	0.999849
ENSG00000159658	1	46674659	46719146	-1	p33	-0.468708	EFCAB14	7.46403e-05	7.46403e-05	0	0.171718	0.999849
ENSG00000167614	19	54415219	54436904	1	q13.42	4.0054	TTYH1	2.16299e-05	2.16299e-05	0	0.171718	0.999849
ENSG00000171943	1	121184811	121392874	1	p11.2	-3.063	SRGAP2C	0.0907485	0.0909091	0.00016059	0.171764	0.999849
ENSG00000131116	19	43607224	43619629	-1	q13.31	0.113746	ZNF428	0.0836908	0.0892857	0.00559496	0.188517	0.999849
ENSG00000159596	1	45688181	45694436	1	p34.1	0.794684	TMEM69	0.0956884	0.107527	0.0118385	0.202219	0.999849
ENSG00000089327	19	35154730	35169881	1	q13.12	-2.45445	FXYD5	0.121444	0.371323	0.249878	0.206217	0.999849
ENSG00000174842	1	92246402	92298987	-1	p22.1	0.84207	GLMN	0.0758454	0.0869565	0.0111111	0.207799	0.999849
ENSG00000189266	1	23956839	23963462	1	p36.11	-1.03881	PNRC2	0.0787561	0.0917431	0.012987	0.212088	0.999849
ENSG00000197714	19	57280051	57294069	1	q13.43	-0.446824	ZNF460	0.0809335	0.107527	0.0265934	0.243868	0.999849
ENSG00000104805	19	48900312	48923372	1	q13.33	-0.233	NUCB1	0.0208311	0.0909091	0.070078	0.404343	0.999849
ENSG00000162458	1	15756607	15786594	1	p36.21	-0.307073	FBLIM1	0.00487169	0.0411433	0.0362716	0.460168	0.999849
ENSG00000122417	1	86346824	86396342	-1	p22.3	-0.36504	ODF2L	-0.058801	0.175777	0.234578	0.681245	0.999849
ENSG00000063241	19	55452985	55462343	-1	q13.42	1.01058	ISOC2	-0.0604052	0.0961538	0.156559	0.716837	0.999849
ENSG00000105486	19	48115445	48170603	-1	q13.33	0.259984	LIG1	-0.00255214	0.000212261	0.0027644	0.807426	0.999849
ENSG00000105379	19	51345169	51366388	-1	q13.41	0.664889	ETFB	-0.0161078	4.02753e-05	0.0161481	0.827645	0.999849
ENSG00000133265	19	55262223	55280381	-1	q13.42	-0.188371	HSPBP1	-0.032192	0	0.032192	0.828282	0.999849
ENSG00000079462	19	42297033	42303546	-1	q13.2	-0.707398	PAFAH1B3	-0.0258075	0	0.0258075	0.828282	0.999849
ENSG00000198830	1	26472440	26476642	1	p36.11	0.568081	HMGN2	-0.0241279	0	0.0241279	0.828282	0.999849
ENSG00000105732	19	42068477	42081552	1	q13.2	-0.462014	ZNF574	-0.0225996	0	0.0225996	0.828282	0.999849
ENSG00000134255	1	111139627	111185104	1	p13.3	-0.708296	CEPT1	-0.0222961	0	0.0222961	0.828282	0.999849
ENSG00000132768	1	43970000	43973369	1	p34.1	0.8212	DPH2	-0.0168411	0	0.0168411	0.828282	0.999849
ENSG00000162664	1	89995110	90035533	1	p22.2	-0.12528	ZNF326	-0.0136986	0	0.0136986	0.828282	0.999849
ENSG00000162613	1	77944055	77979110	-1	p31.1	0.300236	FUBP1	-0.0131579	0	0.0131579	0.828282	0.999849
ENSG00000074800	1	8861000	8879190	-1	p36.23	0.0629548	ENO1	-0.012987	0	0.012987	0.828282	0.999849
ENSG00000171606	19	58183029	58213562	1	q13.43	-0.489164	ZNF274	-0.012987	0	0.012987	0.828282	0.999849
ENSG00000116251	1	6185020	6209389	-1	p36.31	0.924639	RPL22	-0.0128205	0	0.0128205	0.828282	0.999849
ENSG00000105404	19	41956681	41959321	-1	q13.2	0.743335	RABAC1	-0.0128205	0	0.0128205	0.828282	0.999849
ENSG00000133226	1	24631716	24673281	1	p36.11	-0.426916	SRRM1	-0.0126582	0	0.0126582	0.828282	0.999849
ENSG00000169169	19	49690898	49713731	1	q13.33	1.32654	CPT1C	-0.0126582	0	0.0126582	0.828282	0.999849
ENSG00000196357	19	36182276	36246257	-1	q13.12	-1.73002	ZNF565	-0.0125	0	0.0125	0.828282	0.999849
ENSG00000105483	19	48180770	48255946	-1	q13.33	-1.37906	CARD8	-0.0123457	0	0.0123457	0.828282	0.999849
ENSG00000124440	19	46297046	46343433	1	q13.32	1.0755	HIF3A	-0.0123457	0	0.0123457	0.828282	0.999849
ENSG00000170889	19	54200809	54249003	1	q13.42	1.11361	RPS9	-0.0123457	0	0.0123457	0.828282	0.999849
ENSG00000171492	1	89821014	89936611	1	p22.2	0.194313	LRRC8D	-0.0122929	0	0.0122929	0.828282	0.999849
ENSG00000054523	1	10210805	10381603	1	p36.22	1.33929	KIF1B	-0.0121951	0	0.0121951	0.828282	0.999849
ENSG00000084070	1	40344850	40423326	1	p34.2	-1.25775	SMAP2	-0.0121951	0	0.0121951	0.828282	0.999849
ENSG00000120942	1	11273206	11296049	1	p36.22	0.455375	UBIAD1	-0.0121951	0	0.0121951	0.828282	0.999849
ENSG00000089335	19	34677639	34686397	1	q13.11	-0.273991	ZNF302	-0.0121951	0	0.0121951	0.828282	0.999849
ENSG00000278129	19	58278955	58302791	1	q13.43	-0.330303	ZNF8	-0.0121951	0	0.0121951	0.828282	0.999849
ENSG00000134250	1	119911553	120100779	-1	p12	0.0190557	NOTCH2	-0.0120482	0	0.0120482	0.828282	0.999849
ENSG00000171793	1	40979688	41012565	1	p34.2	0.75123	CTPS1	-0.0120448	0	0.0120448	0.828282	0.999849
ENSG00000105193	19	39433137	39435949	-1	q13.2	-0.102644	RPS16	-0.0119263	0	0.0119263	0.828282	0.999849
ENSG00000105223	19	40348456	40380439	1	q13.2	-1.30728	PLD3	-0.0119139	0	0.0119139	0.828282	0.999849
ENSG00000174021	1	84498325	84506581	-1	p22.3	-0.406774	GNG5	-0.0119048	0	0.0119048	0.828282	0.999849
ENSG00000198440	19	56397966	56436035	1	q13.43	-0.48586	ZNF583	-0.0117798	0	0.0117798	0.828282	0.999849
ENSG00000158195	1	27404230	27490167	-1	p36.11	-2.39277	WASF2	-0.0116279	0	0.0116279	0.828282	0.999849
ENSG00000242485	1	1401909	1407293	-1	p36.33	0.444565	MRPL20	-0.0116279	0	0.0116279	0.828282	0.999849
ENSG00000157881	1	2508537	2526597	-1	p36.32	1.38175	PANK4	-0.0116167	0	0.0116167	0.828282	0.999849
ENSG00000132781	1	45329163	45340893	-1	p34.1	-0.0639709	MUTYH	-0.0114943	0	0.0114943	0.828282	0.999849
ENSG00000142541	19	49487554	49492308	1	q13.33	-0.0138608	RPL13A	-0.0114943	0	0.0114943	0.828282	0.999849
ENSG00000132879	1	11654375	11663327	1	p36.22	0.536305	FBXO44	-0.0113809	0	0.0113809	0.828282	0.999849
ENSG00000178982	19	38619082	38636955	1	q13.2	-0.359387	EIF3K	-0.0113636	0	0.0113636	0.828282	0.999849
ENSG00000170949	19	53066606	53103436	-1	q13.42	-0.136791	ZNF160	-0.0113636	0	0.0113636	0.828282	0.999849
ENSG00000162521	1	32651142	32686211	1	p35.1	0.87148	RBBP4	-0.011236	0	0.011236	0.828282	0.999849
ENSG00000073050	19	43543311	43580473	-1	q13.31	0.538141	XRCC1	-0.0111761	0	0.0111761	0.828282	0.999849
ENSG00000131115	19	44207547	44237268	1	q13.31	-0.0499036	ZNF227	-0.0111111	0	0.0111111	0.828282	0.999849
ENSG00000134644	1	30931506	31065991	-1	p35.2	0.5854	PUM1	-0.010989	0	0.010989	0.828282	0.999849
ENSG00000179820	19	53864763	53876435	1	q13.42	-2.71004	MYADM	-0.0107527	0	0.0107527	0.828282	0.999849
ENSG00000057757	1	23778418	23788232	1	p36.11	-0.531187	PITHD1	-0.0104167	0	0.0104167	0.828282	0.999849
ENSG00000104823	19	38815422	38831841	-1	q13.2	0.454443	ECH1	-0.0104167	0	0.0104167	0.828282	0.999849
ENSG00000189337	1	13892792	15118043	1	p36.21	1.58932	KAZN	-0.0103093	0	0.0103093	0.828282	0.999849
ENSG00000117758	1	27773219	27824443	1	p35.3	0.684578	STX12	-0.00990658	0	0.00990658	0.828282	0.999849
ENSG00000116213	1	3630767	3652761	-1	p36.32	-0.218142	WRAP73	-0.00953052	0	0.00953052	0.828282	0.999849
ENSG00000088035	1	63367575	63438553	1	p31.3	-0.71163	ALG6	-0.00845147	0	0.00845147	0.828282	0.999849
ENSG00000184007	1	31906421	31944856	-1	p35.2	-0.33037	PTP4A2	-0.00800261	0	0.00800261	0.828282	0.999849
ENSG00000116560	1	35176378	35193145	-1	p34.3	-0.529543	SFPQ	-0.00764987	0	0.00764987	0.828282	0.999849
ENSG00000173660	1	46303698	46316776	1	p33	0.350013	UQCRH	-0.00583055	0	0.00583055	0.828282	0.999849
ENSG00000116754	1	70205682	70253052	1	p31.1	0.181459	SRSF11	-0.00522433	0	0.00522433	0.828282	0.999849
ENSG00000090273	1	26900238	26946871	1	p36.11	0.776567	NUDC	-0.00461666	0	0.00461666	0.828282	0.999849
ENSG00000066557	1	70144805	70205579	-1	p31.1	-0.296184	LRRC40	-0.00421705	0	0.00421705	0.828282	0.999849
ENSG00000162694	1	100872372	100895179	-1	p21.2	-0.159009	EXTL2	-0.00399587	0	0.00399587	0.828282	0.999849
ENSG00000178028	1	44213455	44220681	1	p34.1	0.711362	DMAP1	-0.0039407	0	0.0039407	0.828282	0.999849
ENSG00000083838	19	58474017	58481230	1	q13.43	-0.701622	ZNF446	-0.00288302	0	0.00288302	0.828282	0.999849
ENSG00000116688	1	11980181	12013514	1	p36.22	0.571706	MFN2	-0.00214414	0	0.00214414	0.828282	0.999849
ENSG00000167380	19	44165073	44178381	1	q13.31	-0.153242	ZNF226	-0.00160112	0	0.00160112	0.828282	0.999849
ENSG00000157916	1	2391775	2405442	1	p36.32	0.676357	RER1	-0.00157786	0	0.00157786	0.828282	0.999849
ENSG00000142937	1	44775251	44778779	1	p34.1	0.763487	RPS8	-0.00153345	0	0.00153345	0.828282	0.999849
ENSG00000020129	1	35557473	35567274	1	p34.3	0.549846	NCDN	-0.00152349	0	0.00152349	0.828282	0.999849
ENSG00000065978	1	42682418	42703805	1	p34.2	-0.0359317	YBX1	-0.00131817	0	0.00131817	0.828282	0.999849
ENSG00000126698	1	28199456	28233029	-1	p35.3	0.245622	DNAJC8	-0.00131746	0	0.00131746	0.828282	0.999849
ENSG00000134186	1	108692310	108702928	1	p13.3	-1.12919	PRPF38B	-0.00115081	0	0.00115081	0.828282	0.999849
ENSG00000011478	19	45692666	45703989	1	q13.32	-0.291245	QPCTL	-0.000813692	0	0.000813692	0.828282	0.999849
ENSG00000124299	19	33386950	33521791	-1	q13.11	-0.215328	PEPD	-0.000636396	0	0.000636396	0.828282	0.999849
ENSG00000126457	19	49675786	49689029	1	q13.33	0.408852	PRMT1	-0.000622523	0	0.000622523	0.828282	0.999849
ENSG00000104852	19	49085419	49108605	1	q13.33	-0.208772	SNRNP70	-0.000549453	0	0.000549453	0.828282	0.999849
ENSG00000070831	1	22025511	22101360	1	p36.12	-1.31097	CDC42	-0.000311938	0	0.000311938	0.828282	0.999849
ENSG00000169021	19	29205320	29213151	-1	q12	0.245574	UQCRFS1	-0.000175824	0	0.000175824	0.828282	0.999849
ENSG00000131584	1	1292390	1309609	-1	p36.33	0.627558	ACAP3	-0.000175733	0	0.000175733	0.828282	0.999849
ENSG00000137965	1	78649796	78664078	1	p31.1	-0.930212	IFI44	-0.000141771	0	0.000141771	0.828282	0.999849
ENSG00000137955	1	75786197	75795086	1	p31.1	0.01599	RABGGTB	-0.000139267	0	0.000139267	0.828282	0.999849
ENSG00000117500	1	93149742	93180516	-1	p22.1	-0.466224	TMED5	-0.000122383	0	0.000122383	0.828282	0.999849
ENSG00000116675	1	65248219	65415871	1	p31.3	1.96921	DNAJC6	-0.000110365	0	0.000110365	0.828282	0.999849
ENSG00000116663	1	11664200	11674354	1	p36.22	0.0236205	FBXO6	-9.25212e-05	0	9.25212e-05	0.828282	0.999849
ENSG00000188060	1	28592200	28595443	1	p35.3	-0.11613	RAB42	-9.12128e-05	0	9.12128e-05	0.828282	0.999849
ENSG00000132780	1	45583846	45618904	1	p34.1	-0.0256775	NASP	-8.85144e-05	0	8.85144e-05	0.828282	0.999849
ENSG00000084652	1	32179675	32198285	1	p35.2	-0.0769126	TXLNA	-8.64319e-05	0	8.64319e-05	0.828282	0.999849
ENSG00000004777	19	35774532	35788822	1	q13.12	1.06634	ARHGAP33	-8.13348e-05	0	8.13348e-05	0.828282	0.999849
ENSG00000105447	19	48445841	48457022	1	q13.33	0.181617	GRWD1	-7.4413e-05	0	7.4413e-05	0.828282	0.999849
ENSG00000162572	1	1280436	1292029	1	p36.33	0.624909	SCNN1D	-7.04468e-05	0	7.04468e-05	0.828282	0.999849
ENSG00000105053	19	49976468	50025946	-1	q13.33	0.577083	VRK3	-6.2379e-05	0	6.2379e-05	0.828282	0.999849
ENSG00000131238	1	40071461	40097727	-1	p34.2	-1.09601	PPT1	-6.069e-05	0	6.069e-05	0.828282	0.999849
ENSG00000175130	1	32333839	32336233	-1	p35.1	2.49597	MARCKSL1	-5.61395e-05	0	5.61395e-05	0.828282	0.999849
ENSG00000179051	1	17406760	17439677	-1	p36.13	-0.386713	RCC2	-5.05409e-05	0	5.05409e-05	0.828282	0.999849
ENSG00000053371	1	19303965	19312146	-1	p36.13	0.331181	AKR7A2	-4.42091e-05	0	4.42091e-05	0.828282	0.999849
ENSG00000162599	1	60865259	61462788	1	p31.3	0.94197	NFIA	-4.40967e-05	0	4.40967e-05	0.828282	0.999849
ENSG00000175756	1	1373730	1375495	-1	p36.33	0.587327	AURKAIP1	-3.60903e-05	0	3.60903e-05	0.828282	0.999849
ENSG00000105323	19	41262496	41307787	1	q13.2	0.240599	HNRNPUL1	-3.54107e-05	0	3.54107e-05	0.828282	0.999849
ENSG00000171824	1	11066618	11099869	-1	p36.22	-0.0640853	EXOSC10	-3.40231e-05	0	3.40231e-05	0.828282	0.999849
ENSG00000213965	19	32691961	32713796	1	q13.11	-0.365017	NUDT19	-2.69114e-05	0	2.69114e-05	0.828282	0.999849
ENSG00000075151	1	20806292	21176888	-1	p36.12	0.133318	EIF4G3	-2.12076e-05	0	2.12076e-05	0.828282	0.999849
ENSG00000108107	19	55385932	55403250	1	q13.42	0.238293	RPL28	-2.00548e-05	0	2.00548e-05	0.828282	0.999849
ENSG00000063322	19	39391303	39400641	1	q13.2	-0.320305	MED29	-1.99989e-05	0	1.99989e-05	0.828282	0.999849
ENSG00000116209	1	54026681	54053504	-1	p32.3	-0.049827	TMEM59	-1.91299e-05	0	1.91299e-05	0.828282	0.999849
ENSG00000117569	1	96721665	96823738	1	p21.3	0.142802	PTBP2	-1.58199e-05	0	1.58199e-05	0.828282	0.999849
ENSG00000162441	1	9922113	9943407	-1	p36.22	-0.211486	LZIC	-1.39454e-05	0	1.39454e-05	0.828282	0.999849
ENSG00000121940	1	108929508	108963457	-1	p13.3	0.372722	CLCC1	-1.31744e-05	0	1.31744e-05	0.828282	0.999849
ENSG00000196961	19	49766968	49807113	1	q13.33	-0.215633	AP2A1	-5.56439e-06	0	5.56439e-06	0.828282	0.999849
ENSG00000213366	1	109668022	109709551	1	p13.3	-1.43473	GSTM2	-5.34909e-06	0	5.34909e-06	0.828282	0.999849
ENSG00000176293	19	58059239	58086310	1	q13.43	2.31485	ZNF135	-4.07386e-07	0	4.07386e-07	0.828282	0.999849
ENSG00000041988	1	6624866	6635586	1	p36.31	0.532447	THAP3	-1.81179e-18	0	1.81179e-18	0.828282	0.999849
ENSG00000143093	1	110031577	110074641	1	p13.3	0.658921	STRIP1	-4.88596e-19	0	4.88596e-19	0.828282	0.999849
ENSG00000162374	1	50024029	50203772	1	p33	0.752332	ELAVL4	-0.0143275	0	0.0143275	0.828282	0.999849
ENSG00000118454	1	70258999	70354734	-1	p31.1	-0.159919	ANKRD13C	-0.0108696	0	0.0108696	0.828282	0.999849
ENSG00000183431	1	37956975	37990075	-1	p34.3	-0.266905	SF3A3	-0.0108696	0	0.0108696	0.828282	0.999849
ENSG00000121413	19	58083838	58118427	-1	q13.43	0.787384	ZSCAN18	-0.00442517	0	0.00442517	0.828282	0.999849
ENSG00000090621	1	39560816	39576790	-1	p34.3	-0.918956	PABPC4	-0.00209733	0	0.00209733	0.828282	0.999849
ENSG00000178922	1	43451003	43453989	-1	p34.2	0.206053	HYI	-0.00129084	0	0.00129084	0.828282	0.999849
ENSG00000127483	1	20740266	20787323	-1	p36.12	-0.470024	HP1BP3	-0.000364089	0	0.000364089	0.828282	0.999849
ENSG00000142230	19	47113274	47210636	1	q13.32	0.809465	SAE1	-0.0002746	0	0.0002746	0.828282	0.999849
ENSG00000221946	19	35143250	35154302	1	q13.12		FXYD7	-0.000259608	0	0.000259608	0.828282	0.999849
ENSG00000116288	1	7954291	7985505	1	p36.23	2.05821	PARK7	-3.8773e-05	0	3.8773e-05	0.828282	0.999849
ENSG00000117748	1	27891524	27914746	-1	p35.3	0.937378	RPA2	-3.37567e-06	0	3.37567e-06	0.828282	0.999849
ENSG00000042753	19	46838136	46850846	-1	q13.32	-0.0710515	AP2S1	-0.00273968	0	0.00273968	0.828282	0.999849
ENSG00000163399	1	116372668	116410261	1	p13.1	0.411273	ATP1A1	-0.0128775	0	0.0128775	0.828294	0.999849
ENSG00000134717	1	52056199	52090716	1	p32.3	0.417359	BTF3L4	-0.012	0	0.012	0.828355	0.999849
ENSG00000043514	1	39838110	39883511	-1	p34.2	-1.16541	TRIT1	-0.0128324	0	0.0128324	0.828518	0.999849
ENSG00000186020	19	36534774	36605276	-1	q13.12	0.564609	ZNF529	-0.0113774	0	0.0113774	0.82859	0.999849
ENSG00000105136	19	57487711	57496097	1	q13.43	-2.22186	ZNF419	-0.0141554	0	0.0141554	0.829558	0.999849
ENSG00000105290	19	35867899	35879792	1	q13.12	2.41567	APLP1	-0.00804317	0	0.00804317	0.829826	0.999849
ENSG00000117133	1	84479259	84498352	1	p22.3	0.576865	RPF1	-0.00654926	0	0.00654926	0.830923	0.999849
ENSG00000084073	1	40258236	40294180	1	p34.2	0.580183	ZMPSTE24	-0.0119249	0	0.0119249	0.831705	0.999849
ENSG00000067334	1	93866284	93879918	-1	p22.1	-0.135199	DNTTIP2	-0.0119525	0	0.0119525	0.832287	0.999849
ENSG00000097033	1	86704570	86748184	1	p22.3	-0.136601	SH3GLB1	-0.0109342	0	0.0109342	0.833398	0.999849
ENSG00000198815	1	42176539	42335877	-1	p34.2	-0.33707	FOXJ3	-0.0183069	0	0.0183069	0.834039	0.999849
ENSG00000067606	1	2050411	2185395	1	p36.33	1.41117	PRKCZ	-0.0140203	0	0.0140203	0.834135	0.999849
ENSG00000172339	1	94974405	95072951	-1	p21.3	-0.146941	ALG14	-0.00867776	0	0.00867776	0.834151	0.999849
ENSG00000196214	19	52269587	52296046	1	q13.41	0.199273	ZNF766	-0.00708195	0	0.00708195	0.834842	0.999849
ENSG00000183207	19	48993562	49015970	1	q13.33	0.526809	RUVBL2	-0.0104213	0	0.0104213	0.836126	0.999849
ENSG00000130764	1	3778559	3796498	-1	p36.32	0.495378	LRRC47	-0.00230268	0	0.00230268	0.841668	0.999849
ENSG00000167615	19	54448887	54462037	1	q13.42	-0.70055	LENG8	-0.014501	0	0.014501	0.842691	0.999849
ENSG00000137996	1	100266207	100292769	1	p21.2	-0.455802	RTCA	-0.0172872	0.0047345	0.0220217	0.843711	0.999849
ENSG00000126254	19	35629030	35637686	1	q13.12	0.0553273	RBM42	-0.00297219	0	0.00297219	0.844807	0.999849
ENSG00000116649	1	11054584	11060020	-1	p36.22	0.760098	SRM	-0.0175215	0	0.0175215	0.848637	0.999849
ENSG00000123091	1	51236273	51273447	1	p32.3	0.118197	RNF11	-0.00214468	0	0.00214468	0.851576	0.999849
ENSG00000085998	1	46188682	46220305	-1	p34.1	0.0792803	POMGNT1	-0.0104475	0	0.0104475	0.853991	0.999849
ENSG00000134697	1	37566816	37595937	-1	p34.3	0.746099	GNL2	-0.024499	0	0.024499	0.856666	0.999849
ENSG00000079277	1	46557408	46616843	-1	p33	-2.8055	MKNK1	-0.00232352	7.65277e-05	0.00240005	0.859651	0.999849
ENSG00000083828	19	57769655	57819939	1	q13.43	-0.0925176	ZNF586	-0.0107243	0	0.0107243	0.859679	0.999849
ENSG00000186501	1	27322145	27336400	1	p36.11	0.3527	TMEM222	-0.0162957	0	0.0162957	0.861478	0.999849
ENSG00000117118	1	17018722	17054032	-1	p36.13	0.186501	SDHB	-0.0211905	0	0.0211905	0.862671	0.999849
ENSG00000167378	19	43584369	43596135	-1	q13.31	-0.0816279	IRGQ	-0.0137913	0	0.0137913	0.8629	0.999849
ENSG00000121775	1	32072031	32102866	1	p35.2	-0.913552	TMEM39B	-0.0136113	0	0.0136113	0.865072	0.999849
ENSG00000197982	1	37806979	37809454	1	p34.3	0.23818	C1orf122	-0.0242603	0.000337637	0.0245979	0.870125	0.999849
ENSG00000126107	1	45002540	45011324	-1	p34.1	-0.456018	HECTD3	-0.0141393	0	0.0141393	0.870409	0.999849
ENSG00000198492	1	28736621	28769775	1	p35.3	-0.607628	YTHDF2	-0.0144532	0	0.0144532	0.874638	0.999849
ENSG00000167613	19	54351384	54370558	-1	q13.42	-2.89223	LAIR1	-0.0152585	0	0.0152585	0.875763	0.999849
ENSG00000134248	1	110401249	110407942	-1	p13.3	0.251653	LAMTOR5	-0.0133799	0	0.0133799	0.877272	0.999849
ENSG00000160058	1	32365103	32394731	-1	p35.1	0.416665	BSDC1	-0.014408	0	0.014408	0.878336	0.999849
ENSG00000265808	1	120150898	120176520	-1	p12	-0.496134	SEC22B	-0.0306928	0	0.0306928	0.880775	0.999849
ENSG00000116489	1	112619805	112671616	1	p13.2	-1.68511	CAPZA1	-0.00541326	0	0.00541326	0.88203	0.999849
ENSG00000168765	1	109656099	109674836	1	p13.3	-0.398094	GSTM4	-0.016945	0	0.016945	0.883021	0.999849
ENSG00000117395	1	43164175	43270936	-1	p34.2	-0.695518	EBNA1BP2	-0.0170541	0	0.0170541	0.88821	0.999849
ENSG00000116922	1	37681570	37692249	-1	p34.3	1.5105	C1orf109	-0.0165437	0	0.0165437	0.891121	0.999849
ENSG00000132128	1	46261196	46303608	-1	p33	0.609303	LRRC41	-0.0282189	0	0.0282189	0.892529	0.999849
ENSG00000058799	1	53851719	53889798	-1	p32.3	-0.0975039	YIPF1	-0.0159183	0	0.0159183	0.893996	0.999849
ENSG00000052723	1	114769479	114780685	-1	p13.2	0.51794	SIKE1	-0.00848135	0	0.00848135	0.895736	0.999849
ENSG00000127463	1	19215660	19251527	-1	p36.13	0.0272385	EMC1	-0.0165841	0	0.0165841	0.896774	0.999849
ENSG00000122481	1	95234210	95247225	1	p21.3	0.101173	RWDD3	-0.0378831	0	0.0378831	0.898533	0.999849
ENSG00000121774	1	32013868	32060850	1	p35.2	0.0611594	KHDRBS1	-0.0155305	0	0.0155305	0.900453	0.999849
ENSG00000254004	19	36510687	36528271	-1	q13.12	0.567483	ZNF260	-0.0019402	0	0.0019402	0.900867	0.999849
ENSG00000168653	1	39026318	39034636	1	p34.3	0.302687	NDUFS5	-0.017924	0	0.017924	0.90119	0.999849
ENSG00000087076	19	48813018	48836510	-1	q13.33	-0.4642	HSD17B14	-0.0161717	0	0.0161717	0.901325	0.999849
ENSG00000157191	1	16440721	16460078	1	p36.13	-0.152511	NECAP2	-0.0187311	0	0.0187311	0.901368	0.999849
ENSG00000077254	1	77695987	77759852	-1	p31.1	-0.549593	USP33	-0.0156383	0	0.0156383	0.90204	0.999849
ENSG00000105270	19	36014660	36033343	-1	q13.12	2.69478	CLIP3	-0.0329151	0	0.0329151	0.902288	0.999849
ENSG00000170892	19	54189938	54194536	1	q13.42	0.526583	TSEN34	-6.50559e-05	0	6.50559e-05	0.904149	0.999849
ENSG00000125743	19	45687454	45692569	-1	q13.32	0.759719	SNRPD2	-0.00635974	0	0.00635974	0.904711	0.999849
ENSG00000007923	1	6634168	6701924	-1	p36.31	0.881919	DNAJC11	-0.00690134	0	0.00690134	0.905392	0.999849
ENSG00000142686	1	35713877	35718894	-1	p34.3	0.694472	C1orf216	-0.0148471	0	0.0148471	0.905832	0.999849
ENSG00000130402	19	38647649	38731589	1	q13.2	0.373183	ACTN4	-0.00425679	0	0.00425679	0.907855	0.999849
ENSG00000084623	1	32221928	32231604	1	p35.2	0.284103	EIF3I	-0.0186962	0	0.0186962	0.908275	0.999849
ENSG00000166704	19	57977053	58003349	-1	q13.43	-0.137934	ZNF606	-0.0131083	0	0.0131083	0.908885	0.999849
ENSG00000122406	1	92832013	92841924	1	p22.1	0.206002	RPL5	-0.022593	0	0.022593	0.909001	0.999849
ENSG00000078808	1	1216908	1232067	-1	p36.33	0.0873766	SDF4	-0.0353709	0	0.0353709	0.909524	0.999849
ENSG00000197429	1	45694324	45750653	-1	p34.1	1.75928	IPP	-0.0176243	0	0.0176243	0.909733	0.999849
ENSG00000213762	19	57614233	57624724	1	q13.43	-0.393774	ZNF134	-0.0140577	0	0.0140577	0.911507	0.999849
ENSG00000090006	19	40592883	40629818	1	q13.2	-0.0878894	LTBP4	-0.0264761	0	0.0264761	0.911533	0.999849
ENSG00000104853	19	44954585	44993341	1	q13.32	0.445462	CLPTM1	-0.0208102	0	0.0208102	0.911974	0.999849
ENSG00000167601	19	41219223	41261766	1	q13.2	-4.70935	AXL	-0.00487321	0	0.00487321	0.912376	0.999849
ENSG00000105619	19	54107013	54115675	-1	q13.42	0.471702	TFPT	-0.0213172	0	0.0213172	0.913112	0.999849
ENSG00000205155	19	35745600	35747519	1	q13.12	-0.711539	PSENEN	-0.00965396	0	0.00965396	0.913238	0.999849
ENSG00000117054	1	75724347	75787575	1	p31.1	-0.247081	ACADM	-0.0154308	0	0.0154308	0.914226	0.999849
ENSG00000065135	1	109548615	109600195	1	p13.3	-1.20949	GNAI3	-0.00398977	0	0.00398977	0.914294	0.999849
ENSG00000142534	19	49496365	49499708	1	q13.33	0.374993	RPS11	-0.0249346	0	0.0249346	0.914915	0.999849
ENSG00000155380	1	112911847	112957013	-1	p13.2	0.551964	SLC16A1	-0.00871859	0	0.00871859	0.915199	0.999849
ENSG00000159479	1	43383917	43389808	-1	p34.2	-0.558407	MED8	-0.0189226	0	0.0189226	0.915231	0.999849
ENSG00000122482	1	90915298	91022272	-1	p22.2	-0.574876	ZNF644	-0.0259893	0	0.0259893	0.915238	0.999849
ENSG00000084636	1	31652263	31704319	-1	p35.2		COL16A1	-0.0218657	0	0.0218657	0.915386	0.999849
ENSG00000116353	1	29192657	29230942	-1	p35.3	0.420917	MECR	-0.0232152	0	0.0232152	0.915593	0.999849
ENSG00000117632	1	25884181	25906991	-1	p36.11	2.73887	STMN1	-0.00849044	0	0.00849044	0.915732	0.999849
ENSG00000163875	1	37492575	37514774	-1	p34.3	-0.0547219	MEAF6	-0.0222662	0	0.0222662	0.915839	0.999849
ENSG00000203965	1	63523372	63572693	1	p31.3	-0.038062	EFCAB7	-0.0203907	0	0.0203907	0.91591	0.999849
ENSG00000105677	19	35545600	35547526	1	q13.12	0.4106	TMEM147	-0.0236637	0	0.0236637	0.915978	0.999849
ENSG00000143126	1	109249539	109275751	1	p13.3	-0.14564	CELSR2	-0.0223638	0	0.0223638	0.915982	0.999849
ENSG00000130724	19	58551566	58555105	-1	q13.43	0.372941	CHMP2A	-0.0224833	0	0.0224833	0.916014	0.999849
ENSG00000116752	1	114567557	114581629	-1	p13.2	0.121835	BCAS2	-0.0242504	0	0.0242504	0.916035	0.999849
ENSG00000175206	1	11845709	11848345	-1	p36.22	2.67804	NPPA	-0.0245408	0	0.0245408	0.91607	0.999849
ENSG00000186818	19	54643889	54670359	1	q13.42	-5.15619	LILRB4	-0.0258759	0.00729167	0.0331676	0.920137	0.999849
ENSG00000176261	1	32600172	32650903	-1	p35.1	0.0405541	ZBTB8OS	-0.00304353	0	0.00304353	0.9216	0.999849
ENSG00000117682	1	26432282	26471306	1	p36.11	0.0792175	DHDDS	-0.0172179	0	0.0172179	0.922471	0.999849
ENSG00000105438	19	48382575	48391551	-1	q13.33	0.0724992	KDELR1	-0.0255976	0	0.0255976	0.92534	0.999849
ENSG00000087088	19	48954815	48961798	1	q13.33	0.373793	BAX	-0.0218591	0	0.0218591	0.925921	0.999849
ENSG00000104960	19	49850735	49860744	1	q13.33	0.179422	PTOV1	-0.051441	0	0.051441	0.927963	0.999849
ENSG00000167747	19	50797704	50804929	-1	q13.33	0.312144	C19orf48	-0.0270405	0	0.0270405	0.928145	0.999849
ENSG00000167635	19	36214602	36238774	1	q13.12	0.354807	ZNF146	-0.015259	0	0.015259	0.929842	0.999849
ENSG00000070785	1	44850522	44986722	-1	p34.1	0.722903	EIF2B3	-0.0246008	0	0.0246008	0.931889	0.999849
ENSG00000117640	1	25818640	25832942	1	p36.11	0.237181	MTFR1L	-0.0291691	0	0.0291691	0.931938	0.999849
ENSG00000085433	1	108970214	109042113	-1	p13.3	-0.285002	WDR47	-0.0475163	0	0.0475163	0.934722	0.999849
ENSG00000126267	19	35648323	35658782	1	q13.12	0.245093	COX6B1	-0.0283235	0	0.0283235	0.935152	0.999849
ENSG00000090932	19	39498895	39508481	1	q13.2	3.37928	DLL3	-0.0210705	0	0.0210705	0.938767	0.999849
ENSG00000105258	19	36113709	36115213	-1	q13.12	1.26128	POLR2I	-0.0262519	0	0.0262519	0.938784	0.999849
ENSG00000099341	19	38374536	38383824	1	q13.2	0.642669	PSMD8	-0.0357906	0	0.0357906	0.940034	0.999849
ENSG00000105618	19	54115410	54131719	1	q13.42	0.387347	PRPF31	-0.0365584	0	0.0365584	0.940766	0.999849
ENSG00000126261	19	34428352	34471251	1	q13.11	-0.103108	UBA2	-0.0216705	0	0.0216705	0.94146	0.999849
ENSG00000130726	19	58544064	58550722	1	q13.43	-0.0998802	TRIM28	-0.0313437	0	0.0313437	0.94213	0.999849
ENSG00000013275	19	39971165	39981764	1	q13.2	-0.226517	PSMC4	-0.0323281	0	0.0323281	0.944361	0.999849
ENSG00000160050	1	32200386	32205387	1	p35.2	3.28696	CCDC28B	-0.0594553	0	0.0594553	0.944854	0.999849
ENSG00000077312	19	40750637	40765389	1	q13.2	0.123378	SNRPA	-0.0255487	0.000122083	0.0256708	0.945511	0.999849
ENSG00000197019	19	40421589	40425992	-1	q13.2	-1.45341	SERTAD1	-0.0433227	0	0.0433227	0.946588	0.999849
ENSG00000116171	1	52927276	53051698	1	p32.3	0.0036725	SCP2	-0.0281233	0	0.0281233	0.947064	0.999849
ENSG00000077348	19	41386374	41397359	-1	q13.2	0.690426	EXOSC5	-0.0247511	0	0.0247511	0.947144	0.999849
ENSG00000055070	1	16352575	16398145	1	p36.13	0.240723	SZRD1	-0.0413782	0	0.0413782	0.947556	0.999849
ENSG00000180098	1	28553085	28578545	1	p35.3	-0.390004	TRNAU1AP	-0.0286871	0	0.0286871	0.948075	0.999849
ENSG00000117528	1	94418389	94518666	1	p21.3	0.316549	ABCD3	-0.0102667	0	0.0102667	0.948679	0.999849
ENSG00000011009	1	23791145	23795539	1	p36.11	0.289132	LYPLA2	-0.0565269	0	0.0565269	0.949273	0.999849
ENSG00000116266	1	108746674	108809523	1	p13.3	-0.119396	STXBP3	-0.0191737	0	0.0191737	0.949442	0.999849
ENSG00000116691	1	12019466	12032045	1	p36.22	-0.30675	MIIP	-0.0712534	0	0.0712534	0.949542	0.999849
ENSG00000143079	1	112396214	112463456	1	p13.2	-1.0326	CTTNBP2NL	-0.0354072	0.0292012	0.0646085	0.949642	0.999849
ENSG00000117614	1	25222276	25232502	-1	p36.11	-0.221473	SYF2	-0.0224438	0	0.0224438	0.950618	0.999849
ENSG00000121931	1	110947190	110963965	-1	p13.3	-0.112815	LRIF1	-0.0408316	0	0.0408316	0.951348	0.999849
ENSG00000153904	1	85318481	85578363	-1	p22.3		DDAH1	-0.0488705	0	0.0488705	0.951525	0.999849
ENSG00000204859	1	6579994	6589280	1	p36.31	0.34708	ZBTB48	-0.0336706	0	0.0336706	0.95284	0.999849
ENSG00000125944	1	23303771	23344336	-1	p36.12	0.325997	HNRNPR	-0.0276406	0	0.0276406	0.953223	0.999849
ENSG00000079739	1	63593411	63660245	1	p31.3	1.62101	PGM1	-0.0271463	0	0.0271463	0.953828	0.999849
ENSG00000248098	19	41397808	41425002	1	q13.2	0.897054	BCKDHA	-0.0292274	0	0.0292274	0.954222	0.999849
ENSG00000120656	1	28589323	28643085	-1	p35.3	0.33546	TAF12	-0.0596048	0	0.0596048	0.954916	0.999849
ENSG00000117543	1	100989623	101026088	-1	p21.2	-0.313793	DPH5	-0.0308913	0	0.0308913	0.956132	0.999849
ENSG00000004455	1	33007940	33080996	-1	p35.1	-0.0479476	AK2	-0.0293392	0	0.0293392	0.956336	0.999849
ENSG00000099326	19	58561931	58573575	-1	q13.43	-0.192546	MZF1	-0.0400317	0	0.0400317	0.957281	0.999849
ENSG00000173212	1	116111755	116135240	1	p13.1	-0.258051	MAB21L3	-0.0335468	0	0.0335468	0.958652	0.999849
ENSG00000171735	1	6785454	7769706	1	p36.31	0.216078	CAMTA1	-0.0337991	0	0.0337991	0.959367	0.999849
ENSG00000142599	1	8352397	8848921	-1	p36.23	0.0472097	RERE	-0.0314063	0	0.0314063	0.959946	0.999849
ENSG00000143106	1	109399042	109426448	-1	p13.3	0.494473	PSMA5	-0.0498301	0	0.0498301	0.960742	0.999849
ENSG00000117410	1	43974487	43978295	1	p34.1	-0.57663	ATP6V0B	-0.0258664	0	0.0258664	0.963415	0.999849
ENSG00000155366	1	112701127	112707434	-1	p13.2	0.699931	RHOC	-0.0196701	0	0.0196701	0.964134	0.999849
ENSG00000221978	1	1385711	1399335	-1	p36.33	-0.195026	CCNL2	-0.0393403	0	0.0393403	0.96505	0.999849
ENSG00000066136	1	40691648	40771603	1	p34.2	0.393934	NFYC	-0.0254451	0	0.0254451	0.966752	0.999849
ENSG00000090432	1	20499448	20508151	-1	p36.12	0.533556	MUL1	-0.0350702	0	0.0350702	0.967472	0.999849
ENSG00000142669	1	26280086	26281522	1	p36.11	-0.641906	SH3BGRL3	-0.0508774	0	0.0508774	0.968387	0.999849
ENSG00000142657	1	10398592	10420511	1	p36.22	0.24223	PGD	-0.0518947	0	0.0518947	0.968821	0.999849
ENSG00000104870	19	49506816	49526428	1	q13.33	-2.80932	FCGRT	-0.0330033	0	0.0330033	0.968831	0.999849
ENSG00000181007	19	36383120	36418644	-1	q13.12	0.60115	ZFP82	-0.0382307	0	0.0382307	0.969764	0.999849
ENSG00000117862	1	52020131	52055191	-1	p32.3	-0.498119	TXNDC12	-0.0365935	0	0.0365935	0.970077	0.999849
ENSG00000167554	19	52336243	52367778	1	q13.41	2.7566	ZNF610	-0.0365522	0	0.0365522	0.970344	0.999849
ENSG00000162607	1	62436297	62451804	1	p31.3	0.623956	USP1	-0.0518646	0	0.0518646	0.97061	0.999849
ENSG00000118162	19	47475150	47484265	-1	q13.32	0.373563	KPTN	-0.0480578	0	0.0480578	0.974778	0.999849
ENSG00000128016	19	39406847	39409412	1	q13.2	-5.18344	ZFP36	-0.0627848	0	0.0627848	0.974834	0.999849
ENSG00000121417	19	57630395	57644041	1	q13.43	-0.318212	ZNF211	-0.0435993	0	0.0435993	0.97519	0.999849
ENSG00000213625	1	65420587	65436007	1	p31.3	-0.336659	LEPROT	-0.0411773	0	0.0411773	0.977362	0.999849
ENSG00000198890	1	107056674	107067636	1	p13.3	0.537212	PRMT6	-0.0434646	0	0.0434646	0.977788	0.999849
ENSG00000162616	1	77979175	78017964	1	p31.1	-0.464707	DNAJB4	-0.0418716	0	0.0418716	0.978226	0.999849
ENSG00000197568	1	70354805	70385339	1	p31.1	0.655377	HHLA3	-0.0335836	0	0.0335836	0.979098	0.999849
ENSG00000130748	19	47045909	47048624	-1	q13.32	0.649241	TMEM160	-0.0242983	0	0.0242983	0.979496	0.999849
ENSG00000065183	1	117929720	117966543	1	p12	0.643405	WDR3	-0.0343481	0	0.0343481	0.982794	0.999849
ENSG00000117505	1	93345907	93369493	1	p22.1	-0.805661	DR1	-0.0541397	0	0.0541397	0.983317	0.999849
ENSG00000162373	1	48727519	48776969	-1	p33		BEND5	-0.0644706	0	0.0644706	0.983785	0.999849
ENSG00000153885	19	33795933	33815763	1	q13.11		KCTD15	-0.0428888	0	0.0428888	0.984033	0.999849
ENSG00000142751	1	26876132	26890283	-1	p36.11	-0.37546	GPN2	-0.0706623	0	0.0706623	0.984039	0.999849
ENSG00000121766	1	31296982	31364953	1	p35.2	0.364995	ZCCHC17	-0.0559418	1.61407e-05	0.055958	0.985177	0.999849
ENSG00000162627	1	98661701	98760500	1	p21.3	-0.810398	SNX7	-0.179466	0	0.179466	0.986097	0.999849
ENSG00000130203	19	44905791	44909393	1	q13.32	-0.547494	APOE	-0.0828653	0.00459794	0.0874632	0.986562	0.999849
ENSG00000117154	1	18107798	18378483	1	p36.13	-0.004429	IGSF21	-0.0493915	0	0.0493915	0.986616	0.999849
ENSG00000142684	1	26169908	26170873	1	p36.11	-0.875286	ZNF593	-0.0681583	0	0.0681583	0.986642	0.999849
ENSG00000156171	1	111117333	111140216	-1	p13.3	-0.698994	DRAM2	-0.0503715	0	0.0503715	0.986892	0.999849
ENSG00000162512	1	30869466	30908758	-1	p35.2	0.777767	SDC3	-0.0513788	0	0.0513788	0.986942	0.999849
ENSG00000105755	19	43506719	43527230	-1	q13.31	-0.887761	ETHE1	-0.0920307	0.0018281	0.0938588	0.987276	0.999849
ENSG00000130766	1	28259518	28282491	1	p35.3	0.662253	SESN2	-0.100907	0	0.100907	0.988169	0.999849
ENSG00000077549	1	19338775	19485539	-1	p36.13	-2.10049	CAPZB	-0.0676438	0	0.0676438	0.988938	0.999849
ENSG00000244038	1	20651767	20661544	-1	p36.12	-0.352887	DDOST	-0.0874638	0	0.0874638	0.98926	0.999849
ENSG00000128626	19	38930548	38933162	1	q13.2	0.151124	MRPS12	-0.094959	0	0.094959	0.989534	0.999849
ENSG00000131408	19	50329653	50383388	1	q13.33	0.376666	NR1H2	-0.0861864	0	0.0861864	0.990097	0.999849
ENSG00000105048	19	55132698	55149206	-1	q13.42		TNNT1	-0.0625951	0	0.0625951	0.990471	0.999849
ENSG00000162433	1	65147549	65232145	1	p31.3	0.137816	AK4	-0.0514735	0	0.0514735	0.991064	0.999849
ENSG00000171425	19	55635459	55645623	1	q13.42	-0.00177762	ZNF581	-0.0521427	0	0.0521427	0.991899	0.999849
ENSG00000097021	1	6264269	6394391	-1	p36.31	-0.670176	ACOT7	-0.0939081	0	0.0939081	0.992084	0.999849
ENSG00000117408	1	43946950	43968022	1	p34.1	0.0884581	IPO13	-0.0607831	0	0.0607831	0.992243	0.999849
ENSG00000049245	1	7771296	7781432	1	p36.23	-0.0962591	VAMP3	-0.0679323	0	0.0679323	0.993773	0.999849
ENSG00000173614	1	9943428	9985501	1	p36.22	-0.440177	NMNAT1	-0.0612333	0	0.0612333	0.994001	0.999849
ENSG00000162385	1	53226900	53238518	-1	p32.3	0.00424125	MAGOH	-0.121499	1.19321e-05	0.121511	0.99425	0.999849
ENSG00000090013	19	40447765	40465764	-1	q13.2	0.764459	BLVRB	-0.115683	0	0.115683	0.994729	0.999849
ENSG00000134686	1	33323623	33431052	-1	p35.1	0.51949	PHC2	-0.0541966	0	0.0541966	0.994966	0.999849
ENSG00000170906	19	54102728	54109257	1	q13.42	0.366931	NDUFA3	-0.0623725	0	0.0623725	0.995396	0.999849
ENSG00000215717	1	109090764	109096934	1	p13.3	0.248345	TMEM167B	-0.0538391	0	0.0538391	0.995624	0.999849
ENSG00000213281	1	114704469	114716771	-1	p13.2	0.443535	NRAS	-0.0413995	0	0.0413995	0.996961	0.999849
ENSG00000060688	1	31259568	31296788	-1	p35.2	-0.30489	SNRNP40	-0.0726059	0	0.0726059	0.99726	0.999849
ENSG00000179163	1	23845077	23868294	-1	p36.11	-0.345787	FUCA1	-0.106257	0	0.106257	0.998577	0.999849
ENSG00000117305	1	23801885	23838620	-1	p36.11	0.409425	HMGCL	-0.154387	0	0.154387	0.998606	0.999849
ENSG00000087074	19	48872421	48876058	1	q13.33	-2.25486	PPP1R15A	-0.171139	0	0.171139	0.998659	0.999849
ENSG00000083444	1	11934205	11975538	1	p36.22	-0.697466	PLOD1	-0.148123	0	0.148123	0.999008	0.999849
ENSG00000104835	19	38915266	38930763	-1	q13.2	0.698992	SARS2	-0.115942	0	0.115942	0.999135	0.999849
ENSG00000007255	19	45162928	45178237	-1	q13.32	0.825711	TRAPPC6A	-0.0934583	0	0.0934583	0.999224	0.999849
ENSG00000117318	1	23557926	23559501	-1	p36.12	0.642634	ID3	-0.1471	0	0.1471	0.999849	0.999849

## Sheet: MGH54_DirectImpact_1p19q_OnSig
EnsemblID	Chromosome	Start	End	Strand	Band	log2FC_SP1_vs_SP2	SourceGene	MeanDiff_SP1_Orig_vs_Rand	MeanImpactSP1_Orig	MeanImpactSP1_Rand	PValue	QValue
ENSG00000198890	1	107056674	107067636	1	p13.3	1.34516	PRMT6	0.276223	0.297004	0.0207807	9.48889e-14	3.86198e-11
ENSG00000116691	1	12019466	12032045	1	p36.22	-0.611249	MIIP	0.281427	0.299416	0.0179886	9.87156e-13	2.00886e-10
ENSG00000079739	1	63593411	63660245	1	p31.3	1.00729	PGM1	0.258722	0.289042	0.0303209	1.61382e-10	2.18941e-08
ENSG00000125944	1	23303771	23344336	-1	p36.12	0.682668	HNRNPR	0.254198	0.287645	0.0334471	8.84728e-09	9.00211e-07
ENSG00000087086	19	48965309	48966879	1	q13.33	-4.51102	FTL	0.18856	0.2056	0.0170409	2.45673e-08	1.99978e-06
ENSG00000117525	1	94529173	94541759	-1	p21.3	0.711532	F3	0.234661	0.276978	0.0423175	1.36692e-07	9.27231e-06
ENSG00000143126	1	109249539	109275751	1	p13.3	1.12676	CELSR2	0.484138	0.532231	0.0480928	7.55187e-07	4.39088e-05
ENSG00000117318	1	23557926	23559501	-1	p36.12		ID3	0.426192	0.500822	0.0746297	2.93438e-06	0.000149287
ENSG00000043514	1	39838110	39883511	-1	p34.2	0.676442	TRIT1	0.249196	0.270015	0.0208192	5.44518e-06	0.000246243
ENSG00000156171	1	111117333	111140216	-1	p13.3	0.127192	DRAM2	0.219768	0.248672	0.0289036	2.48536e-05	0.00101154
ENSG00000054116	1	36136570	36156053	-1	p34.3	0.3734	TRAPPC3	0.374363	0.433561	0.0591971	6.05256e-05	0.00223945
ENSG00000117410	1	43974487	43978295	1	p34.1	-0.765607	ATP6V0B	0.0743218	0.112831	0.0385088	0.00015744	0.00533511
ENSG00000169504	1	24745382	24844321	1	p36.11	2.62215	CLIC4	0.193985	0.239001	0.045016	0.000170409	0.00533511
ENSG00000176261	1	32600172	32650903	-1	p35.1	-0.834709	ZBTB8OS	0.180118	0.218403	0.0382844	0.000315653	0.00917649
ENSG00000155366	1	112701127	112707434	-1	p13.2	0.108761	RHOC	0.103444	0.24732	0.143876	0.000417006	0.0113148
ENSG00000197982	1	37806979	37809454	1	p34.3	-0.568214	C1orf122	0.189978	0.240585	0.0506071	0.000921835	0.0234492
ENSG00000125740	19	45467995	45475179	1	q13.32	-1.84287	FOSB	0.084762	0.213893	0.129131	0.00123296	0.0295185
ENSG00000162616	1	77979175	78017964	1	p31.1	0.199505	DNAJB4	0.15167	0.195503	0.0438333	0.0013275	0.0300162
ENSG00000198830	1	26472440	26476642	1	p36.11	0.00298825	HMGN2	0.172632	0.207254	0.0346222	0.00161711	0.0346401
ENSG00000084070	1	40344850	40423326	1	p34.2	-1.28544	SMAP2	0.130749	0.138876	0.00812681	0.0110259	0.224376
ENSG00000077348	19	41386374	41397359	-1	q13.2	-0.552591	EXOSC5	0.112383	0.178609	0.0662262	0.0126641	0.24148
ENSG00000105486	19	48115445	48170603	-1	q13.33	-0.0125904	LIG1	0.170493	0.231002	0.0605098	0.013053	0.24148
ENSG00000012061	19	45407334	45478828	-1	q13.32	-1.2236	ERCC1	0.136633	0.145938	0.00930416	0.0138021	0.244238
ENSG00000189266	1	23956839	23963462	1	p36.11	-0.617234	PNRC2	0.109496	0.120377	0.0108805	0.0186135	0.315654
ENSG00000162607	1	62436297	62451804	1	p31.3	0.762333	USP1	0.107171	0.11931	0.0121394	0.021284	0.346503
ENSG00000143079	1	112396214	112463456	1	p13.2	-0.749835	CTTNBP2NL	0.0895972	0.116885	0.0272879	0.0265847	0.416153
ENSG00000177606	1	58780791	58784047	-1	p32.1	-0.258978	JUN	0.0733061	0.127356	0.0540502	0.0380554	0.573649
ENSG00000132780	1	45583846	45618904	1	p34.1	0.947671	NASP	0.0658566	0.067897	0.00204035	0.0443454	0.644593
ENSG00000065183	1	117929720	117966543	1	p12	0.917781	WDR3	0.09485	0.120622	0.0257715	0.052166	0.726122
ENSG00000117632	1	25884181	25906991	-1	p36.11	2.94324	STMN1	0.0835472	0.1114	0.0278524	0.0535225	0.726122
ENSG00000090621	1	39560816	39576790	-1	p34.3	-0.659949	PABPC4	0.0783828	0.0909518	0.012569	0.0618281	0.811743
ENSG00000130766	1	28259518	28282491	1	p35.3	-0.279714	SESN2	0.083326	0.224444	0.141118	0.0655884	0.833556
ENSG00000104805	19	48900312	48923372	1	q13.33	-0.130284	NUCB1	0.0743532	0.105213	0.0308602	0.0675856	0.833556
ENSG00000121766	1	31296982	31364953	1	p35.2	0.777829	ZCCHC17	0.0648779	0.0757121	0.0108341	0.0719796	0.861638
ENSG00000142230	19	47113274	47210636	1	q13.32	0.0109055	SAE1	0.0588942	0.0597148	0.000820562	0.086715	0.999996
ENSG00000090932	19	39498895	39508481	1	q13.2	4.81662	DLL3	0.0147483	0.0401764	0.0254281	0.101884	0.999996
ENSG00000167615	19	54448887	54462037	1	q13.42	-0.357461	LENG8	0.047267	0.058744	0.011477	0.117769	0.999996
ENSG00000099341	19	38374536	38383824	1	q13.2	0.812654	PSMD8	0.0487619	0.0589389	0.0101771	0.121857	0.999996
ENSG00000159596	1	45688181	45694436	1	p34.1	0.61283	TMEM69	0.0342801	0.052665	0.0183849	0.135877	0.999996
ENSG00000117543	1	100989623	101026088	-1	p21.2	2.43678	DPH5	0.043037	0.0597148	0.0166778	0.135928	0.999996
ENSG00000116497	1	32816767	32858875	1	p35.1	-0.267356	S100PBP	0.0431085	0.0582302	0.0151217	0.148016	0.999996
ENSG00000084652	1	32179675	32198285	1	p35.2	0.0532222	TXLNA	1.24026e-05	1.85844e-05	6.18188e-06	0.171718	0.999996
ENSG00000116478	1	32292083	32333635	1	p35.2	-1.36195	HDAC1	0.0301205	0.0301205	0	0.171718	0.999996
ENSG00000117682	1	26432282	26471306	1	p36.11	0.257077	DHDDS	0.0301205	0.0301205	0	0.171718	0.999996
ENSG00000158195	1	27404230	27490167	-1	p36.11	-1.87915	WASF2	0.0294118	0.0294118	0	0.171718	0.999996
ENSG00000142864	1	67407810	67430415	-1	p31.3	-0.00447301	SERBP1	0.0285708	0.0292398	0.000669014	0.171718	0.999996
ENSG00000167613	19	54351384	54370558	-1	q13.42	-2.4253	LAIR1	0.00759104	0.00759104	0	0.171718	0.999996
ENSG00000084636	1	31652263	31704319	-1	p35.2		COL16A1	5.25897e-05	5.25897e-05	0	0.171718	0.999996
ENSG00000083812	19	58467045	58475436	1	q13.43	2.71531	ZNF324	0.0292002	0.03125	0.00204977	0.173623	0.999996
ENSG00000163875	1	37492575	37514774	-1	p34.3	0.590351	MEAF6	0.0289289	0.0292398	0.000310869	0.174449	0.999996
ENSG00000142541	19	49487554	49492308	1	q13.33	-0.327526	RPL13A	0.0239077	0.0292398	0.00533211	0.189279	0.999996
ENSG00000203965	1	63523372	63572693	1	p31.3	2.20396	EFCAB7	0.0300524	0.0719941	0.0419416	0.194051	0.999996
ENSG00000130844	19	53519527	53580269	1	q13.42	-1.20722	ZNF331	0.0255803	0.0294118	0.00383149	0.208555	0.999996
ENSG00000105483	19	48180770	48255946	-1	q13.33	-0.478297	CARD8	0.023123	0.0307692	0.00764622	0.212867	0.999996
ENSG00000178922	1	43451003	43453989	-1	p34.2	0.122114	HYI	0.0243701	0.0292398	0.00486964	0.217395	0.999996
ENSG00000198799	1	113073198	113132260	1	p13.2	0.660692	LRIG2	0.0253165	0.0307692	0.00545275	0.22188	0.999996
ENSG00000167380	19	44165073	44178381	1	q13.31	0.683366	ZNF226	0.0233795	0.0301205	0.00674098	0.236094	0.999996
ENSG00000105136	19	57487711	57496097	1	q13.43	2.8508	ZNF419	0.0230364	0.0309598	0.00792331	0.246661	0.999996
ENSG00000057757	1	23778418	23788232	1	p36.11	0.0736042	PITHD1	0.020234	0.0296096	0.00937551	0.264045	0.999996
ENSG00000179163	1	23845077	23868294	-1	p36.11	-1.11354	FUCA1	0.0140101	0.132214	0.118204	0.268482	0.999996
ENSG00000117528	1	94418389	94518666	1	p21.3	0.733055	ABCD3	0.0163941	0.0294118	0.0130176	0.307799	0.999996
ENSG00000197019	19	40421589	40425992	-1	q13.2	-1.4664	SERTAD1	0.0357424	0.147794	0.112052	0.308079	0.999996
ENSG00000105438	19	48382575	48391551	-1	q13.33	-0.272737	KDELR1	0.0162239	0.0307692	0.0145454	0.316217	0.999996
ENSG00000134243	1	109309568	109397918	-1	p13.3	0.79665	SORT1	0.00290602	0.0066796	0.00377358	0.329716	0.999996
ENSG00000116663	1	11664200	11674354	1	p36.22	0.283645	FBXO6	0.0102037	0.030303	0.0200994	0.359913	0.999996
ENSG00000162378	1	52726453	52827336	1	p32.3	0.479752	ZYG11B	0.0128063	0.0580582	0.0452519	0.35996	0.999996
ENSG00000132128	1	46261196	46303608	-1	p33	-0.26684	LRRC41	0.00942059	0.03125	0.0218294	0.395948	0.999996
ENSG00000055070	1	16352575	16398145	1	p36.13	0.130309	SZRD1	0.00665185	0.0287336	0.0220818	0.420878	0.999996
ENSG00000142534	19	49496365	49499708	1	q13.33	-0.601788	RPS11	0.00369984	0.0203932	0.0166934	0.435537	0.999996
ENSG00000173212	1	116111755	116135240	1	p13.1	0.647873	MAB21L3	0.000224256	0.05016	0.0499358	0.497829	0.999996
ENSG00000122417	1	86346824	86396342	-1	p22.3	0.756907	ODF2L	-0.0100922	0.18124	0.191332	0.575482	0.999996
ENSG00000142657	1	10398592	10420511	1	p36.22	-0.0754767	PGD	-0.0068827	0.0454616	0.0523443	0.577492	0.999996
ENSG00000131115	19	44207547	44237268	1	q13.31	-0.836487	ZNF227	-0.00780994	0.0301205	0.0379304	0.594843	0.999996
ENSG00000067606	1	2050411	2185395	1	p36.33		PRKCZ	-0.00378041	0.0297447	0.0335252	0.598284	0.999996
ENSG00000049245	1	7771296	7781432	1	p36.23	-0.528062	VAMP3	-0.00696473	0.0292398	0.0362045	0.608896	0.999996
ENSG00000087074	19	48872421	48876058	1	q13.33	-2.34203	PPP1R15A	-0.0179599	0.0586515	0.0766114	0.636109	0.999996
ENSG00000130203	19	44905791	44909393	1	q13.32	-1.17293	APOE	-0.010475	0.0294118	0.0398868	0.642451	0.999996
ENSG00000124299	19	33386950	33521791	-1	q13.11	-0.619037	PEPD	-0.00215552	0.00153944	0.00369496	0.694626	0.999996
ENSG00000215717	1	109090764	109096934	1	p13.3	0.276628	TMEM167B	-0.0141996	0.03125	0.0454496	0.716676	0.999996
ENSG00000041988	1	6624866	6635586	1	p36.31	-0.155457	THAP3	-0.00259146	0.00131452	0.00390598	0.721803	0.999996
ENSG00000171943	1	121184811	121392874	1	p11.2	-2.2983	SRGAP2C	-0.00266566	0.00120856	0.00387423	0.730012	0.999996
ENSG00000070785	1	44850522	44986722	-1	p34.1	0.043065	EIF2B3	-0.0205137	0.0288184	0.0493321	0.752861	0.999996
ENSG00000160062	1	32539427	32605941	1	p35.1	0.169875	ZBTB8A	-0.00871966	0.00281079	0.0115304	0.754108	0.999996
ENSG00000116213	1	3630767	3652761	-1	p36.32	0.690805	WRAP73	-0.0031194	0.000786851	0.00390625	0.768504	0.999996
ENSG00000117748	1	27891524	27914746	-1	p35.3	1.29337	RPA2	-0.0107792	0	0.0107792	0.828282	0.999996
ENSG00000188976	1	944203	959309	-1	p36.33	0.00653436	NOC2L	-0.00807028	0	0.00807028	0.828282	0.999996
ENSG00000075151	1	20806292	21176888	-1	p36.12	0.658447	EIF4G3	-0.00769366	0	0.00769366	0.828282	0.999996
ENSG00000170892	19	54189938	54194536	1	q13.42	-0.426429	TSEN34	-0.00717076	0	0.00717076	0.828282	0.999996
ENSG00000105223	19	40348456	40380439	1	q13.2	-0.807997	PLD3	-0.0062375	0	0.0062375	0.828282	0.999996
ENSG00000184588	1	65792514	66374579	1	p31.3	0.962832	PDE4B	-0.00482491	0	0.00482491	0.828282	0.999996
ENSG00000166704	19	57977053	58003349	-1	q13.43	-1.71074	ZNF606	-0.00469499	0	0.00469499	0.828282	0.999996
ENSG00000196214	19	52269587	52296046	1	q13.41	0.481596	ZNF766	-0.00418226	0	0.00418226	0.828282	0.999996
ENSG00000161551	19	51804816	51890950	-1	q13.41	0.385202	ZNF577	-0.00404858	0	0.00404858	0.828282	0.999996
ENSG00000130402	19	38647649	38731589	1	q13.2	-0.278585	ACTN4	-0.00404309	0	0.00404309	0.828282	0.999996
ENSG00000037637	1	16246840	16352480	-1	p36.13	0.0969773	FBXO42	-0.00403226	0	0.00403226	0.828282	0.999996
ENSG00000168653	1	39026318	39034636	1	p34.3	0.0429747	NDUFS5	-0.00401606	0	0.00401606	0.828282	0.999996
ENSG00000104823	19	38815422	38831841	-1	q13.2	0.176569	ECH1	-0.00396733	0	0.00396733	0.828282	0.999996
ENSG00000167645	19	38303558	38317273	-1	q13.2	0.383605	YIF1B	-0.00394549	0	0.00394549	0.828282	0.999996
ENSG00000130748	19	47045909	47048624	-1	q13.32	-0.384093	TMEM160	-0.00393701	0	0.00393701	0.828282	0.999996
ENSG00000068903	19	38878555	38899862	-1	q13.2	1.69663	SIRT2	-0.00391232	0	0.00391232	0.828282	0.999996
ENSG00000105732	19	42068477	42081552	1	q13.2	-1.10062	ZNF574	-0.00391103	0	0.00391103	0.828282	0.999996
ENSG00000117859	1	51577179	51798427	1	p32.3	0.113139	OSBPL9	-0.00390625	0	0.00390625	0.828282	0.999996
ENSG00000133226	1	24631716	24673281	1	p36.11	0.0700436	SRRM1	-0.00388898	0	0.00388898	0.828282	0.999996
ENSG00000053371	1	19303965	19312146	-1	p36.13	0.332898	AKR7A2	-0.00388738	0	0.00388738	0.828282	0.999996
ENSG00000105323	19	41262496	41307787	1	q13.2	0.114968	HNRNPUL1	-0.00388147	0	0.00388147	0.828282	0.999996
ENSG00000176293	19	58059239	58086310	1	q13.43	2.2917	ZNF135	-0.003861	0	0.003861	0.828282	0.999996
ENSG00000134186	1	108692310	108702928	1	p13.3	0.106351	PRPF38B	-0.00384615	0	0.00384615	0.828282	0.999996
ENSG00000117054	1	75724347	75787575	1	p31.1	0.515717	ACADM	-0.00384615	0	0.00384615	0.828282	0.999996
ENSG00000160014	19	46601074	46610782	1	q13.32	0.654175	CALM3	-0.00383142	0	0.00383142	0.828282	0.999996
ENSG00000105409	19	41966582	41997497	-1	q13.2		ATP1A3	-0.00374828	0	0.00374828	0.828282	0.999996
ENSG00000188529	1	23964347	23980927	-1	p36.11	-0.317996	SRSF10	-0.00374532	0	0.00374532	0.828282	0.999996
ENSG00000054118	1	36224432	36305357	1	p34.3	0.39646	THRAP3	-0.00371747	0	0.00371747	0.828282	0.999996
ENSG00000178150	19	48270081	48287608	1	q13.33	0.29323	ZNF114	-0.00370373	0	0.00370373	0.828282	0.999996
ENSG00000170889	19	54200809	54249003	1	q13.42	0.196801	RPS9	-0.0037037	0	0.0037037	0.828282	0.999996
ENSG00000011478	19	45692666	45703989	1	q13.32	-0.0767394	QPCTL	-0.003663	0	0.003663	0.828282	0.999996
ENSG00000167614	19	54415219	54436904	1	q13.42		TTYH1	-0.00363437	0	0.00363437	0.828282	0.999996
ENSG00000142546	19	49555468	49590262	-1	q13.33	0.0736479	NOSIP	-0.00359712	0	0.00359712	0.828282	0.999996
ENSG00000131236	1	40040233	40072649	1	p34.2	-1.54643	CAP1	-0.00348432	0	0.00348432	0.828282	0.999996
ENSG00000185946	1	103525691	103555239	1	p21.1	-0.0979112	RNPC3	-0.00309431	0.00039001	0.00348432	0.828282	0.999996
ENSG00000157881	1	2508537	2526597	-1	p36.32	-0.388392	PANK4	-0.00258872	0	0.00258872	0.828282	0.999996
ENSG00000162599	1	60865259	61462788	1	p31.3	1.02812	NFIA	-0.0018771	0	0.0018771	0.828282	0.999996
ENSG00000105053	19	49976468	50025946	-1	q13.33	0.158742	VRK3	-0.00184272	0	0.00184272	0.828282	0.999996
ENSG00000143033	1	93079235	93139079	1	p22.1	0.854953	MTF2	-0.00174791	0	0.00174791	0.828282	0.999996
ENSG00000117614	1	25222276	25232502	-1	p36.11	0.946091	SYF2	-0.00139088	0	0.00139088	0.828282	0.999996
ENSG00000132781	1	45329163	45340893	-1	p34.1	-0.25452	MUTYH	-0.0013802	0	0.0013802	0.828282	0.999996
ENSG00000269858	19	40798996	40808434	1	q13.2	-0.321228	EGLN2	-0.00109592	0	0.00109592	0.828282	0.999996
ENSG00000134255	1	111139627	111185104	1	p13.3	-1.48462	CEPT1	-0.00100928	0	0.00100928	0.828282	0.999996
ENSG00000157911	1	2403964	2413797	-1	p36.32	0.716064	PEX10	-0.000935329	0	0.000935329	0.828282	0.999996
ENSG00000116754	1	70205682	70253052	1	p31.1	-0.430565	SRSF11	-0.000618924	0	0.000618924	0.828282	0.999996
ENSG00000167747	19	50797704	50804929	-1	q13.33	0.283383	C19orf48	-0.000581371	0	0.000581371	0.828282	0.999996
ENSG00000130724	19	58551566	58555105	-1	q13.43	0.376478	CHMP2A	-0.00051726	0	0.00051726	0.828282	0.999996
ENSG00000134248	1	110401249	110407942	-1	p13.3	0.41949	LAMTOR5	-0.000194328	0	0.000194328	0.828282	0.999996
ENSG00000175206	1	11845709	11848345	-1	p36.22	4.40935	NPPA	-7.4174e-05	0	7.4174e-05	0.828282	0.999996
ENSG00000174348	1	53062052	53085501	1	p32.3		PODN	-5.46228e-05	0	5.46228e-05	0.828282	0.999996
ENSG00000157916	1	2391775	2405442	1	p36.32	0.72076	RER1	-4.08408e-05	0	4.08408e-05	0.828282	0.999996
ENSG00000117448	1	45550543	45570049	1	p34.1	-0.564056	AKR1A1	-1.83535e-05	0	1.83535e-05	0.828282	0.999996
ENSG00000105220	19	34359480	34402413	1	q13.11	0.731759	GPI	-1.46221e-05	0	1.46221e-05	0.828282	0.999996
ENSG00000137947	1	88852633	88891944	-1	p22.2	-0.208461	GTF2B	-1.36348e-05	0	1.36348e-05	0.828282	0.999996
ENSG00000025800	1	32108056	32176563	1	p35.2	0.276821	KPNA6	-1.3068e-05	0	1.3068e-05	0.828282	0.999996
ENSG00000242485	1	1401909	1407293	-1	p36.33	1.06506	MRPL20	-8.48434e-06	0	8.48434e-06	0.828282	0.999996
ENSG00000198131	19	58228594	58277495	1	q13.43	-0.158916	ZNF544	-7.9139e-06	0	7.9139e-06	0.828282	0.999996
ENSG00000063177	19	48615328	48619184	-1	q13.33	-0.717798	RPL18	-7.58445e-06	0	7.58445e-06	0.828282	0.999996
ENSG00000092621	1	119648411	119744226	1	p12		PHGDH	-5.85203e-06	0	5.85203e-06	0.828282	0.999996
ENSG00000162521	1	32651142	32686211	1	p35.1	1.15953	RBBP4	-5.51499e-06	0	5.51499e-06	0.828282	0.999996
ENSG00000198453	19	36916329	36998700	1	q13.12	0.143906	ZNF568	-4.87751e-06	0	4.87751e-06	0.828282	0.999996
ENSG00000104872	19	49446298	49453497	-1	q13.33	0.0555766	PIH1D1	-3.70004e-06	0	3.70004e-06	0.828282	0.999996
ENSG00000198912	1	3889125	3900293	-1	p36.32	0.505016	C1orf174	-2.33674e-06	0	2.33674e-06	0.828282	0.999996
ENSG00000006712	19	39385629	39391154	-1	q13.2	-0.327012	PAF1	-1.94518e-06	0	1.94518e-06	0.828282	0.999996
ENSG00000197841	19	34734155	34745378	1	q13.11	2.41944	ZNF181	-5.28939e-07	0	5.28939e-07	0.828282	0.999996
ENSG00000142556	19	52012765	52030240	-1	q13.41	2.43264	ZNF614	-5.44715e-19	0	5.44715e-19	0.828282	0.999996
ENSG00000171492	1	89821014	89936611	1	p22.2	0.678106	LRRC8D	-0.00508508	0	0.00508508	0.828282	0.999996
ENSG00000162419	1	28668732	28719353	1	p35.3	0.237631	GMEB1	-0.00388114	2.51057e-05	0.00390625	0.828282	0.999996
ENSG00000188060	1	28592200	28595443	1	p35.3	0.285299	RAB42	-0.0037594	0	0.0037594	0.828282	0.999996
ENSG00000188283	19	37217926	37248738	1	q13.12	-0.374644	ZNF383	-0.00354303	0	0.00354303	0.828282	0.999996
ENSG00000105443	19	48469208	48482314	1	q13.33	0.199832	CYTH2	-0.00140231	0	0.00140231	0.828282	0.999996
ENSG00000120948	1	11012344	11025739	1	p36.22	0.460761	TARDBP	-0.00132824	0	0.00132824	0.828282	0.999996
ENSG00000176222	19	43872365	43901385	-1	q13.31		ZNF404	-3.78397e-05	0	3.78397e-05	0.828282	0.999996
ENSG00000196263	19	56507850	56530221	1	q13.43	0.46229	ZNF471	-2.04177e-05	0	2.04177e-05	0.828282	0.999996
ENSG00000196505	1	117863485	117929621	-1	p12	0.013385	GDAP2	-0.00367944	0	0.00367944	0.828306	0.999996
ENSG00000090432	1	20499448	20508151	-1	p36.12	0.722422	MUL1	-0.0112225	0	0.0112225	0.82835	0.999996
ENSG00000116221	1	54184041	54225464	1	p32.3	0.770204	MRPL37	-0.000955903	0	0.000955903	0.829331	0.999996
ENSG00000097033	1	86704570	86748184	1	p22.3	-0.2887	SH3GLB1	-0.00212042	0	0.00212042	0.829502	0.999996
ENSG00000171824	1	11066618	11099869	-1	p36.22	-0.352358	EXOSC10	-0.00368021	0	0.00368021	0.829618	0.999996
ENSG00000162664	1	89995110	90035533	1	p22.2	1.07867	ZNF326	-0.00211398	0	0.00211398	0.830327	0.999996
ENSG00000104946	19	49877425	49888750	1	q13.33	-0.150989	TBC1D17	-0.00733435	0	0.00733435	0.830409	0.999996
ENSG00000131116	19	43607224	43619629	-1	q13.31	-0.363011	ZNF428	-0.00395392	0	0.00395392	0.831355	0.999996
ENSG00000221946	19	35143250	35154302	1	q13.12	1.57874	FXYD7	-0.00814232	0	0.00814232	0.833231	0.999996
ENSG00000074800	1	8861000	8879190	-1	p36.23	0.00301537	ENO1	-0.00391667	0	0.00391667	0.840364	0.999996
ENSG00000184007	1	31906421	31944856	-1	p35.2	-0.292889	PTP4A2	-0.0023175	0	0.0023175	0.841459	0.999996
ENSG00000105552	19	48795062	48811029	-1	q13.33	-0.625814	BCAT2	-0.000906875	0	0.000906875	0.845809	0.999996
ENSG00000170906	19	54102728	54109257	1	q13.42	-0.385878	NDUFA3	-0.0165123	0.0186045	0.0351169	0.852514	0.999996
ENSG00000162613	1	77944055	77979110	-1	p31.1	1.10303	FUBP1	-0.000855369	0	0.000855369	0.852839	0.999996
ENSG00000254004	19	36510687	36528271	-1	q13.12	0.764288	ZNF260	-0.00457864	0	0.00457864	0.853117	0.999996
ENSG00000130764	1	3778559	3796498	-1	p36.32	1.34089	LRRC47	-4.7966e-05	0	4.7966e-05	0.856497	0.999996
ENSG00000160058	1	32365103	32394731	-1	p35.1	-0.519087	BSDC1	-0.00766734	0	0.00766734	0.856784	0.999996
ENSG00000125743	19	45687454	45692569	-1	q13.32	0.671337	SNRPD2	-0.00836619	0	0.00836619	0.85971	0.999996
ENSG00000117133	1	84479259	84498352	1	p22.3	0.00920062	RPF1	-0.00456943	5.83077e-05	0.00462773	0.865217	0.999996
ENSG00000178904	19	32405543	32485895	1	q13.11	1.08631	DPY19L3	-0.00437706	0	0.00437706	0.865512	0.999996
ENSG00000126698	1	28199456	28233029	-1	p35.3	1.08669	DNAJC8	-0.0089043	0	0.0089043	0.869145	0.999996
ENSG00000066135	1	43650149	43705518	1	p34.2	-0.259988	KDM4A	-0.00869375	0	0.00869375	0.873398	0.999996
ENSG00000105402	19	47487637	47515091	-1	q13.33	0.0180429	NAPA	-0.00435793	0	0.00435793	0.874748	0.999996
ENSG00000196967	19	37106734	37172741	-1	q13.12	-0.559363	ZNF585A	-4.31507e-05	0	4.31507e-05	0.875127	0.999996
ENSG00000105185	19	32581190	32587453	1	q13.11	-0.0756094	PDCD5	-0.00886985	0	0.00886985	0.875317	0.999996
ENSG00000251247	19	36850361	36913029	1	q13.12	0.516724	ZNF345	-0.00450154	0	0.00450154	0.880389	0.999996
ENSG00000167766	19	52594060	52690496	-1	q13.41	0.0572441	ZNF83	-0.00712216	0	0.00712216	0.881143	0.999996
ENSG00000117640	1	25818640	25832942	1	p36.11	-0.0852781	MTFR1L	-0.0190535	0	0.0190535	0.88226	0.999996
ENSG00000104960	19	49850735	49860744	1	q13.33	0.982733	PTOV1	-0.0150122	0.000404234	0.0154164	0.882735	0.999996
ENSG00000126709	1	27666064	27672198	-1	p35.3	0.577736	IFI6	-0.0195144	0.00619886	0.0257132	0.883464	0.999996
ENSG00000188227	19	37506939	37548762	1	q13.12	0.31199	ZNF793	-0.0051133	0	0.0051133	0.884056	0.999996
ENSG00000127463	1	19215660	19251527	-1	p36.13	0.733899	EMC1	-0.00528099	2.21916e-05	0.00530318	0.896094	0.999996
ENSG00000159479	1	43383917	43389808	-1	p34.2	1.37199	MED8	-0.0132901	0	0.0132901	0.896724	0.999996
ENSG00000011021	1	11806096	11848079	1	p36.22	0.479099	CLCN6	-0.012797	0	0.012797	0.897062	0.999996
ENSG00000189144	19	37735833	37817300	-1	q13.13	2.1319	ZNF573	-0.00537293	0.00181751	0.00719044	0.897105	0.999996
ENSG00000083845	19	58386400	58394806	1	q13.43	0.212656	RPS5	-0.00503442	0.000114112	0.00514853	0.899619	0.999996
ENSG00000134644	1	30931506	31065991	-1	p35.2	1.03679	PUM1	-0.011347	0	0.011347	0.901324	0.999996
ENSG00000213762	19	57614233	57624724	1	q13.43	0.269057	ZNF134	-0.00846342	0	0.00846342	0.901794	0.999996
ENSG00000162694	1	100872372	100895179	-1	p21.2	0.576993	EXTL2	-0.0115534	0	0.0115534	0.904652	0.999996
ENSG00000162434	1	64833229	65067754	-1	p31.3	0.425351	JAK1	-0.00615483	0	0.00615483	0.910076	0.999996
ENSG00000065978	1	42682418	42703805	1	p34.2	0.345856	YBX1	-0.00332244	0	0.00332244	0.91096	0.999996
ENSG00000105258	19	36113709	36115213	-1	q13.12	-0.587769	POLR2I	-0.00815407	0	0.00815407	0.913046	0.999996
ENSG00000009780	1	27725979	27763122	1	p35.3	0.211036	FAM76A	-0.00844017	0	0.00844017	0.913388	0.999996
ENSG00000117000	1	40161387	40240921	1	p34.2	0.226248	RLF	-0.00885787	6.7954e-05	0.00892583	0.913633	0.999996
ENSG00000186501	1	27322145	27336400	1	p36.11	0.386598	TMEM222	-0.00147696	0	0.00147696	0.913941	0.999996
ENSG00000121957	1	108875350	108934545	1	p13.3	3.40565	GPSM2	-0.00774234	0	0.00774234	0.915533	0.999996
ENSG00000179909	19	57697367	57709194	-1	q13.43	2.96624	ZNF154	-0.00796379	0	0.00796379	0.915909	0.999996
ENSG00000131238	1	40071461	40097727	-1	p34.2	-0.688962	PPT1	-0.00765829	0	0.00765829	0.915917	0.999996
ENSG00000142875	1	84078062	84238498	1	p31.1	0.949826	PRKACB	-0.00748252	0	0.00748252	0.915981	0.999996
ENSG00000104852	19	49085419	49108605	1	q13.33	0.0470277	SNRNP70	-9.7252e-05	0	9.7252e-05	0.916026	0.999996
ENSG00000213366	1	109668022	109709551	1	p13.3	-1.2972	GSTM2	-0.00767893	0	0.00767893	0.916053	0.999996
ENSG00000117480	1	46394317	46413848	1	p33		FAAH	-0.00722059	0	0.00722059	0.916068	0.999996
ENSG00000084072	1	39692182	39763914	1	p34.2	0.318295	PPIE	-0.00804006	0	0.00804006	0.916069	0.999996
ENSG00000160049	1	10456522	10472529	-1	p36.22	0.521723	DFFA	-0.00785882	0	0.00785882	0.916071	0.999996
ENSG00000116560	1	35176378	35193145	-1	p34.3	0.0646018	SFPQ	-0.00215101	0	0.00215101	0.916071	0.999996
ENSG00000105193	19	39433137	39435949	-1	q13.2	-0.913018	RPS16	-0.0063053	0	0.0063053	0.916222	0.999996
ENSG00000160087	1	1253909	1273864	-1	p36.33	1.31344	UBE2J2	-0.0057786	0	0.0057786	0.916311	0.999996
ENSG00000126254	19	35629030	35637686	1	q13.12	0.72417	RBM42	-0.00755537	0	0.00755537	0.916359	0.999996
ENSG00000117419	1	44221070	44355260	-1	p34.1	0.387565	ERI3	-0.0076856	0	0.0076856	0.917	0.999996
ENSG00000134262	1	113894194	113905201	-1	p13.2	0.384577	AP4B1	-0.00771522	0.00011719	0.00783241	0.917079	0.999996
ENSG00000126457	19	49675786	49689029	1	q13.33	0.129738	PRMT1	-0.0021302	0	0.0021302	0.918075	0.999996
ENSG00000124440	19	46297046	46343433	1	q13.32	1.55402	HIF3A	-0.00112777	0	0.00112777	0.918102	0.999996
ENSG00000104824	19	38836388	38852347	-1	q13.2	0.361903	HNRNPL	-0.00226484	0	0.00226484	0.919444	0.999996
ENSG00000142687	1	35433492	35557950	-1	p34.3	0.476921	KIAA0319L	-0.0018886	0	0.0018886	0.920274	0.999996
ENSG00000116809	1	15941869	15976132	-1	p36.13	-0.775065	ZBTB17	-0.00617645	0	0.00617645	0.920926	0.999996
ENSG00000077254	1	77695987	77759852	-1	p31.1	0.593985	USP33	-0.0126632	0	0.0126632	0.922672	0.999996
ENSG00000079462	19	42297033	42303546	-1	q13.2	0.555311	PAFAH1B3	-0.0119975	0	0.0119975	0.923062	0.999996
ENSG00000162545	1	20482391	20486210	-1	p36.12	2.51397	CAMK2N1	-0.00756909	0	0.00756909	0.925062	0.999996
ENSG00000132485	1	71063291	71081289	-1	p31.1	0.282488	ZRANB2	-0.00641625	0	0.00641625	0.925883	0.999996
ENSG00000117569	1	96721665	96823738	1	p21.3	0.819429	PTBP2	-0.0140571	0	0.0140571	0.929938	0.999996
ENSG00000076928	19	41883173	41930150	1	q13.2	-0.918271	ARHGEF1	-0.0125957	0	0.0125957	0.930551	0.999996
ENSG00000121413	19	58083838	58118427	-1	q13.43	0.942507	ZSCAN18	-0.0121958	0	0.0121958	0.935446	0.999996
ENSG00000065135	1	109548615	109600195	1	p13.3	-0.346856	GNAI3	-0.00617103	0	0.00617103	0.937224	0.999996
ENSG00000170949	19	53066606	53103436	-1	q13.42	0.442259	ZNF160	-7.86368e-05	0	7.86368e-05	0.937452	0.999996
ENSG00000213625	1	65420587	65436007	1	p31.3	-0.00379926	LEPROT	-0.0122604	0.000175851	0.0124363	0.937813	0.999996
ENSG00000183726	1	25338317	25362361	1	p36.11	0.536631	TMEM50A	-0.00850537	0	0.00850537	0.938404	0.999996
ENSG00000116171	1	52927276	53051698	1	p32.3	0.252669	SCP2	-0.0137037	0	0.0137037	0.938819	0.999996
ENSG00000105254	19	36114289	36125947	1	q13.12	1.40808	TBCB	-0.00306535	0	0.00306535	0.938919	0.999996
ENSG00000116133	1	54849627	54887195	-1	p32.3		DHCR24	-0.00848421	0	0.00848421	0.939857	0.999996
ENSG00000066136	1	40691648	40771603	1	p34.2	0.205596	NFYC	-0.0101028	0	0.0101028	0.94361	0.999996
ENSG00000167635	19	36214602	36238774	1	q13.12	0.230732	ZNF146	-0.0179304	0	0.0179304	0.946039	0.999996
ENSG00000142599	1	8352397	8848921	-1	p36.23	-0.232038	RERE	-0.00802268	0	0.00802268	0.947511	0.999996
ENSG00000105677	19	35545600	35547526	1	q13.12	0.975388	TMEM147	-0.0127497	0	0.0127497	0.947676	0.999996
ENSG00000171735	1	6785454	7769706	1	p36.31	-0.397703	CAMTA1	-0.00687343	0	0.00687343	0.948905	0.999996
ENSG00000116473	1	111542218	111716691	1	p13.2	0.0164852	RAP1A	-0.0179672	0	0.0179672	0.949428	0.999996
ENSG00000121775	1	32072031	32102866	1	p35.2	-0.66116	TMEM39B	-0.0104745	0	0.0104745	0.950751	0.999996
ENSG00000143093	1	110031577	110074641	1	p13.3	0.389493	STRIP1	-0.0143087	0	0.0143087	0.951477	0.999996
ENSG00000104835	19	38915266	38930763	-1	q13.2	-1.60125	SARS2	-0.0141357	0.000778181	0.0149139	0.951488	0.999996
ENSG00000171960	1	42658423	42676758	1	p34.2	-0.373921	PPIH	-0.00933713	0.000282091	0.00961923	0.952347	0.999996
ENSG00000198492	1	28736621	28769775	1	p35.3	-0.282531	YTHDF2	-0.00861479	0	0.00861479	0.953132	0.999996
ENSG00000105419	19	47403124	47419527	-1	q13.32		MEIS3	-0.0211965	0	0.0211965	0.954001	0.999996
ENSG00000120942	1	11273206	11296049	1	p36.22	0.452246	UBIAD1	-0.0102181	0	0.0102181	0.955007	0.999996
ENSG00000125755	19	45815410	45863194	-1	q13.32	-0.532746	SYMPK	-0.0108735	0	0.0108735	0.955631	0.999996
ENSG00000042753	19	46838136	46850846	-1	q13.32	-0.535361	AP2S1	-0.0130126	9.99019e-06	0.0130226	0.956126	0.999996
ENSG00000126088	1	45010950	45015575	1	p34.1	0.262406	UROD	-0.02176	0	0.02176	0.956439	0.999996
ENSG00000105568	19	52190048	52229518	1	q13.41	0.512978	PPP2R1A	-0.0164747	0	0.0164747	0.956815	0.999996
ENSG00000116288	1	7954291	7985505	1	p36.23	1.17033	PARK7	-0.0098479	0	0.0098479	0.957131	0.999996
ENSG00000007923	1	6634168	6701924	-1	p36.31	0.795391	DNAJC11	-0.00933698	0	0.00933698	0.958074	0.999996
ENSG00000078369	1	1785285	1891117	-1	p36.33	-0.0319087	GNB1	-0.016548	0	0.016548	0.958276	0.999996
ENSG00000179820	19	53864763	53876435	1	q13.42	-1.16776	MYADM	-0.0124898	0	0.0124898	0.958348	0.999996
ENSG00000213024	19	49906825	49929763	-1	q13.33	-0.476762	NUP62	-0.0127556	0	0.0127556	0.958919	0.999996
ENSG00000171603	1	9728926	9823984	-1	p36.22	0.0938549	CLSTN1	-0.0111374	0	0.0111374	0.959392	0.999996
ENSG00000053372	1	19251805	19260128	1	p36.13	0.630037	MRTO4	-0.0137044	0	0.0137044	0.959857	0.999996
ENSG00000105290	19	35867899	35879792	1	q13.12	3.31506	APLP1	-0.0445164	0	0.0445164	0.9618	0.999996
ENSG00000105202	19	39834458	39846379	-1	q13.2	0.316539	FBL	-0.00921953	0	0.00921953	0.96196	0.999996
ENSG00000117500	1	93149742	93180516	-1	p22.1	-0.359909	TMED5	-0.0131798	0	0.0131798	0.962109	0.999996
ENSG00000157191	1	16440721	16460078	1	p36.13	-0.851749	NECAP2	-0.0147408	0	0.0147408	0.962497	0.999996
ENSG00000116353	1	29192657	29230942	-1	p35.3	0.855183	MECR	-0.0174574	0	0.0174574	0.963176	0.999996
ENSG00000090686	1	21678298	21783606	-1	p36.12	0.352337	USP48	-0.0179194	0	0.0179194	0.963957	0.999996
ENSG00000011485	19	46347087	46392981	1	q13.32	-0.0307211	PPP5C	-0.0179666	0	0.0179666	0.964469	0.999996
ENSG00000117395	1	43164175	43270936	-1	p34.2	-0.422893	EBNA1BP2	-0.0308106	0	0.0308106	0.965439	0.999996
ENSG00000134686	1	33323623	33431052	-1	p35.1	0.447656	PHC2	-0.0254594	0	0.0254594	0.9682	0.999996
ENSG00000116688	1	11980181	12013514	1	p36.22	-0.257886	MFN2	-0.0199393	0	0.0199393	0.971416	0.999996
ENSG00000090273	1	26900238	26946871	1	p36.11	0.777986	NUDC	-0.0245067	0	0.0245067	0.971766	0.999996
ENSG00000078808	1	1216908	1232067	-1	p36.33	0.128241	SDF4	-0.0183223	0	0.0183223	0.972758	0.999996
ENSG00000198440	19	56397966	56436035	1	q13.43	0.482149	ZNF583	-0.0198366	0	0.0198366	0.973315	0.999996
ENSG00000197050	19	37007857	37130368	1	q13.12	-0.442489	ZNF420	-0.0193814	0	0.0193814	0.97391	0.999996
ENSG00000116670	1	11674480	11691650	-1	p36.22	-0.366987	MAD2L2	-0.0311922	0.000944382	0.0321366	0.975362	0.999996
ENSG00000084073	1	40258236	40294180	1	p34.2	0.453877	ZMPSTE24	-0.0169774	0	0.0169774	0.975667	0.999996
ENSG00000179051	1	17406760	17439677	-1	p36.13	-1.16577	RCC2	-0.0133997	0	0.0133997	0.976077	0.999996
ENSG00000104870	19	49506816	49526428	1	q13.33	-3.09618	FCGRT	-0.0186665	0	0.0186665	0.976118	0.999996
ENSG00000004777	19	35774532	35788822	1	q13.12	1.22757	ARHGAP33	-0.00715771	0	0.00715771	0.976651	0.999996
ENSG00000181007	19	36383120	36418644	-1	q13.12	1.21588	ZFP82	-0.0201209	0	0.0201209	0.977183	0.999996
ENSG00000077312	19	40750637	40765389	1	q13.2	-0.369881	SNRPA	-0.0127043	0	0.0127043	0.977266	0.999996
ENSG00000020129	1	35557473	35567274	1	p34.3	-0.538291	NCDN	-0.0111173	0	0.0111173	0.977516	0.999996
ENSG00000162604	1	61681046	61725423	-1	p31.3	0.22322	TM2D1	-0.0203067	0	0.0203067	0.977581	0.999996
ENSG00000122481	1	95234210	95247225	1	p21.3	-0.403859	RWDD3	-0.0249174	0	0.0249174	0.97784	0.999996
ENSG00000117505	1	93345907	93369493	1	p22.1	-0.144771	DR1	-0.0211449	0	0.0211449	0.978044	0.999996
ENSG00000134717	1	52056199	52090716	1	p32.3	0.718377	BTF3L4	-0.0239362	0	0.0239362	0.9785	0.999996
ENSG00000142676	1	23691742	23696835	1	p36.11	-0.861941	RPL11	-0.0190795	0	0.0190795	0.978675	0.999996
ENSG00000162368	1	47333797	47378839	1	p33	0.367553	CMPK1	-0.0131391	0	0.0131391	0.97917	0.999996
ENSG00000183431	1	37956975	37990075	-1	p34.3	0.105464	SF3A3	-0.0122898	0	0.0122898	0.979209	0.999996
ENSG00000197714	19	57280051	57294069	1	q13.43	-0.308239	ZNF460	-0.0165306	0	0.0165306	0.980271	0.999996
ENSG00000143106	1	109399042	109426448	-1	p13.3	-0.113939	PSMA5	-0.0391109	0	0.0391109	0.980843	0.999996
ENSG00000155380	1	112911847	112957013	-1	p13.2	0.535663	SLC16A1	-0.0179043	0	0.0179043	0.981165	0.999996
ENSG00000213281	1	114704469	114716771	-1	p13.2	0.974501	NRAS	-0.0187798	0	0.0187798	0.981395	0.999996
ENSG00000089335	19	34677639	34686397	1	q13.11	0.0107442	ZNF302	-0.00987404	0	0.00987404	0.981479	0.999996
ENSG00000010361	19	49806866	49817376	-1	q13.33	-0.949341	FUZ	-0.01854	0	0.01854	0.981507	0.999996
ENSG00000134250	1	119911553	120100779	-1	p12	-0.207272	NOTCH2	-0.0276852	0	0.0276852	0.981588	0.999996
ENSG00000137955	1	75786197	75795086	1	p31.1	0.380804	RABGGTB	-0.0227088	0	0.0227088	0.981998	0.999996
ENSG00000167378	19	43584369	43596135	-1	q13.31	0.132695	IRGQ	-0.0110706	0	0.0110706	0.982166	0.999996
ENSG00000178028	1	44213455	44220681	1	p34.1	0.329061	DMAP1	-0.0208309	0	0.0208309	0.98226	0.999996
ENSG00000133265	19	55262223	55280381	-1	q13.42	0.0949606	HSPBP1	-0.0235073	0	0.0235073	0.982273	0.999996
ENSG00000153904	1	85318481	85578363	-1	p22.3		DDAH1	-0.0224579	0	0.0224579	0.982344	0.999996
ENSG00000167601	19	41219223	41261766	1	q13.2	-3.76485	AXL	-0.0168152	0.00012382	0.0169391	0.982364	0.999996
ENSG00000197568	1	70354805	70385339	1	p31.1	1.02128	HHLA3	-0.0382031	0	0.0382031	0.982492	0.999996
ENSG00000162441	1	9922113	9943407	-1	p36.22	0.646571	LZIC	-0.0212144	0	0.0212144	0.982721	0.999996
ENSG00000088035	1	63367575	63438553	1	p31.3	0.408003	ALG6	-0.0359383	0	0.0359383	0.983237	0.999996
ENSG00000171606	19	58183029	58213562	1	q13.43	0.456576	ZNF274	-0.0190452	0	0.0190452	0.983263	0.999996
ENSG00000175130	1	32333839	32336233	-1	p35.1		MARCKSL1	-0.0239394	0	0.0239394	0.983573	0.999996
ENSG00000079277	1	46557408	46616843	-1	p33	-2.57161	MKNK1	-0.0350364	0	0.0350364	0.983977	0.999996
ENSG00000066557	1	70144805	70205579	-1	p31.1	0.82699	LRRC40	-0.0277789	0	0.0277789	0.984246	0.999996
ENSG00000178982	19	38619082	38636955	1	q13.2	-0.446505	EIF3K	-0.0164607	0	0.0164607	0.9843	0.999996
ENSG00000105499	19	48047843	48110817	-1	q13.33	-0.871739	PLA2G4C	-0.012526	0	0.012526	0.984718	0.999996
ENSG00000118454	1	70258999	70354734	-1	p31.1	0.410927	ANKRD13C	-0.0207894	0	0.0207894	0.984769	0.999996
ENSG00000122406	1	92832013	92841924	1	p22.1	0.0152786	RPL5	-0.0184914	0	0.0184914	0.984775	0.999996
ENSG00000126247	19	36139953	36150353	1	q13.12	0.79429	CAPNS1	-0.0138419	0	0.0138419	0.985691	0.999996
ENSG00000085998	1	46188682	46220305	-1	p34.1	-2.69444	POMGNT1	-0.020974	0	0.020974	0.987645	0.999996
ENSG00000137965	1	78649796	78664078	1	p31.1	-0.94878	IFI44	-0.0267116	0	0.0267116	0.98773	0.999996
ENSG00000104853	19	44954585	44993341	1	q13.32	0.0477324	CLPTM1	-0.0225359	0	0.0225359	0.98793	0.999996
ENSG00000116752	1	114567557	114581629	-1	p13.2	0.673726	BCAS2	-0.0205684	0	0.0205684	0.988382	0.999996
ENSG00000248098	19	41397808	41425002	1	q13.2	0.274411	BCKDHA	-0.0261146	0	0.0261146	0.988573	0.999996
ENSG00000073050	19	43543311	43580473	-1	q13.31	-1.35928	XRCC1	-0.0251961	0	0.0251961	0.989104	0.999996
ENSG00000169169	19	49690898	49713731	1	q13.33	3.20581	CPT1C	-0.0198241	0	0.0198241	0.989202	0.999996
ENSG00000183207	19	48993562	49015970	1	q13.33	-0.242296	RUVBL2	-0.0440368	0	0.0440368	0.989292	0.999996
ENSG00000130726	19	58544064	58550722	1	q13.43	0.25459	TRIM28	-0.0255087	0	0.0255087	0.989571	0.999996
ENSG00000090006	19	40592883	40629818	1	q13.2	0.0939668	LTBP4	-0.0159402	0	0.0159402	0.989794	0.999996
ENSG00000126261	19	34428352	34471251	1	q13.11	-0.087528	UBA2	-0.0356016	0.0183097	0.0539113	0.989934	0.999996
ENSG00000105270	19	36014660	36033343	-1	q13.12	2.96883	CLIP3	-0.0341164	0	0.0341164	0.990359	0.999996
ENSG00000105379	19	51345169	51366388	-1	q13.41	0.254624	ETFB	-0.0438658	0.00350799	0.0473738	0.990426	0.999996
ENSG00000173614	1	9943428	9985501	1	p36.22	0.0706516	NMNAT1	-0.0353691	0	0.0353691	0.990469	0.999996
ENSG00000105447	19	48445841	48457022	1	q13.33	0.0802897	GRWD1	-0.0293201	0	0.0293201	0.991284	0.999996
ENSG00000116266	1	108746674	108809523	1	p13.3	-0.664342	STXBP3	-0.034532	0	0.034532	0.991291	0.999996
ENSG00000105404	19	41956681	41959321	-1	q13.2	-0.0050933	RABAC1	-0.0499361	0	0.0499361	0.991365	0.999996
ENSG00000153885	19	33795933	33815763	1	q13.11		KCTD15	-0.0206456	1.41769e-06	0.020647	0.991794	0.999996
ENSG00000105619	19	54107013	54115675	-1	q13.42	0.660836	TFPT	-0.0380337	0	0.0380337	0.992352	0.999996
ENSG00000063176	19	48619291	48630717	1	q13.33	-0.0432909	SPHK2	-0.030841	0	0.030841	0.992548	0.999996
ENSG00000116729	1	68098473	68233120	-1	p31.3	-0.33747	WLS	-0.0210414	0.000675939	0.0217173	0.992724	0.999996
ENSG00000011009	1	23791145	23795539	1	p36.11	-1.4316	LYPLA2	-0.0441872	0	0.0441872	0.993181	0.999996
ENSG00000121417	19	57630395	57644041	1	q13.43	-0.249172	ZNF211	-0.019592	0	0.019592	0.993257	0.999996
ENSG00000168765	1	109656099	109674836	1	p13.3	-0.444139	GSTM4	-0.0369006	0	0.0369006	0.993574	0.999996
ENSG00000198160	1	66924895	66988619	1	p31.3	1.16822	MIER1	-0.0216662	0	0.0216662	0.994002	0.999996
ENSG00000070831	1	22025511	22101360	1	p36.12	-0.577108	CDC42	-0.019927	0	0.019927	0.994092	0.999996
ENSG00000173660	1	46303698	46316776	1	p33	-0.219654	UQCRH	-0.0372193	0	0.0372193	0.994243	0.999996
ENSG00000142686	1	35713877	35718894	-1	p34.3	0.028503	C1orf216	-0.0362334	0	0.0362334	0.994597	0.999996
ENSG00000052723	1	114769479	114780685	-1	p13.2	1.06438	SIKE1	-0.0249665	0	0.0249665	0.994732	0.999996
ENSG00000167554	19	52336243	52367778	1	q13.41		ZNF610	-0.019128	0	0.019128	0.994902	0.999996
ENSG00000121931	1	110947190	110963965	-1	p13.3	-0.519659	LRIF1	-0.0201298	0	0.0201298	0.995243	0.999996
ENSG00000189337	1	13892792	15118043	1	p36.21	1.26895	KAZN	-0.0210024	0	0.0210024	0.995332	0.999996
ENSG00000159658	1	46674659	46719146	-1	p33	-0.191869	EFCAB14	-0.0233231	0	0.0233231	0.995506	0.999996
ENSG00000105755	19	43506719	43527230	-1	q13.31	0.163633	ETHE1	-0.0361758	0	0.0361758	0.995586	0.999996
ENSG00000221978	1	1385711	1399335	-1	p36.33	-0.123707	CCNL2	-0.0316044	0	0.0316044	0.995975	0.999996
ENSG00000077549	1	19338775	19485539	-1	p36.13	-1.46924	CAPZB	-0.0254691	0	0.0254691	0.996033	0.999996
ENSG00000142669	1	26280086	26281522	1	p36.11	-1.42654	SH3BGRL3	-0.0262587	0	0.0262587	0.996052	0.999996
ENSG00000117862	1	52020131	52055191	-1	p32.3	-0.107709	TXNDC12	-0.0245054	0	0.0245054	0.996194	0.999996
ENSG00000117408	1	43946950	43968022	1	p34.1	-0.869019	IPO13	-0.0248519	0	0.0248519	0.996345	0.999996
ENSG00000117118	1	17018722	17054032	-1	p36.13	0.467794	SDHB	-0.0490797	0	0.0490797	0.996381	0.999996
ENSG00000083828	19	57769655	57819939	1	q13.43	-0.120374	ZNF586	-0.0245748	0	0.0245748	0.996648	0.999996
ENSG00000117450	1	45511036	45523047	-1	p34.1	-0.89887	PRDX1	-0.040938	0	0.040938	0.99669	0.999996
ENSG00000196961	19	49766968	49807113	1	q13.33	0.17413	AP2A1	-0.0225221	0	0.0225221	0.996699	0.999996
ENSG00000171793	1	40979688	41012565	1	p34.2	0.898487	CTPS1	-0.0331071	0	0.0331071	0.997314	0.999996
ENSG00000116649	1	11054584	11060020	-1	p36.22	-0.672877	SRM	-0.0286859	0	0.0286859	0.997379	0.999996
ENSG00000004455	1	33007940	33080996	-1	p35.1	-0.22442	AK2	-0.0502311	0	0.0502311	0.99747	0.999996
ENSG00000121774	1	32013868	32060850	1	p35.2	0.369197	KHDRBS1	-0.0263673	0	0.0263673	0.997474	0.999996
ENSG00000162627	1	98661701	98760500	1	p21.3	-0.740768	SNX7	-0.0474525	0	0.0474525	0.997683	0.999996
ENSG00000134748	1	52404602	52420836	1	p32.3	0.0404417	PRPF38A	-0.0613424	0	0.0613424	0.997742	0.999996
ENSG00000244038	1	20651767	20661544	-1	p36.12	-0.326622	DDOST	-0.0555153	0	0.0555153	0.997824	0.999996
ENSG00000162512	1	30869466	30908758	-1	p35.2	1.31476	SDC3	-0.0265212	0	0.0265212	0.997873	0.999996
ENSG00000083444	1	11934205	11975538	1	p36.22	-0.473158	PLOD1	-0.0704518	0.033223	0.103675	0.997898	0.999996
ENSG00000085433	1	108970214	109042113	-1	p13.3	0.744401	WDR47	-0.0561512	0	0.0561512	0.997973	0.999996
ENSG00000162374	1	50024029	50203772	1	p33	0.919189	ELAVL4	-0.028204	0	0.028204	0.997991	0.999996
ENSG00000163399	1	116372668	116410261	1	p13.1	-0.388875	ATP1A1	-0.0417913	0	0.0417913	0.998117	0.999996
ENSG00000187608	1	1001138	1014540	1	p36.33	1.83736	ISG15	-0.0966672	0.0358987	0.132566	0.998125	0.999996
ENSG00000204859	1	6579994	6589280	1	p36.31	0.359994	ZBTB48	-0.083523	0	0.083523	0.998215	0.999996
ENSG00000105048	19	55132698	55149206	-1	q13.42		TNNT1	-0.0350232	0	0.0350232	0.998239	0.999996
ENSG00000123091	1	51236273	51273447	1	p32.3	-0.682074	RNF11	-0.0362848	0	0.0362848	0.998243	0.999996
ENSG00000126267	19	35648323	35658782	1	q13.12	0.665826	COX6B1	-0.0591827	0	0.0591827	0.998348	0.999996
ENSG00000116209	1	54026681	54053504	-1	p32.3	0.156516	TMEM59	-0.0473765	0	0.0473765	0.998371	0.999996
ENSG00000099326	19	58561931	58573575	-1	q13.43	-0.302536	MZF1	-0.0440194	0	0.0440194	0.99842	0.999996
ENSG00000013275	19	39971165	39981764	1	q13.2	-0.532848	PSMC4	-0.032496	0	0.032496	0.998456	0.999996
ENSG00000117758	1	27773219	27824443	1	p35.3	0.671297	STX12	-0.0327672	0	0.0327672	0.998501	0.999996
ENSG00000105618	19	54115410	54131719	1	q13.42	1.15941	PRPF31	-0.0260225	0	0.0260225	0.998541	0.999996
ENSG00000084623	1	32221928	32231604	1	p35.2	0.503777	EIF3I	-0.0412334	0	0.0412334	0.998554	0.999996
ENSG00000128016	19	39406847	39409412	1	q13.2	-3.28419	ZFP36	-0.0648201	0.00118205	0.0660022	0.998582	0.999996
ENSG00000116455	1	111439890	111449256	-1	p13.2	0.065779	WDR77	-0.0816458	0	0.0816458	0.998642	0.999996
ENSG00000007255	19	45162928	45178237	-1	q13.32	-0.951616	TRAPPC6A	-0.0512036	0	0.0512036	0.998668	0.999996
ENSG00000097021	1	6264269	6394391	-1	p36.31		ACOT7	-0.0440964	0	0.0440964	0.998733	0.999996
ENSG00000118162	19	47475150	47484265	-1	q13.32	-0.202707	KPTN	-0.0575508	0	0.0575508	0.998746	0.999996
ENSG00000117154	1	18107798	18378483	1	p36.13	-0.508591	IGSF21	-0.0564436	0	0.0564436	0.998978	0.999996
ENSG00000162433	1	65147549	65232145	1	p31.3	1.04955	AK4	-0.0669779	0	0.0669779	0.999018	0.999996
ENSG00000116489	1	112619805	112671616	1	p13.2	-0.206247	CAPZA1	-0.0452407	0	0.0452407	0.999102	0.999996
ENSG00000116922	1	37681570	37692249	-1	p34.3	0.790586	C1orf109	-0.0510675	0.000339245	0.0514068	0.999105	0.999996
ENSG00000131408	19	50329653	50383388	1	q13.33	1.96478	NR1H2	-0.111232	0	0.111232	0.999487	0.999996
ENSG00000162373	1	48727519	48776969	-1	p33	1.18308	BEND5	-0.0558972	0	0.0558972	0.999501	0.999996
ENSG00000058799	1	53851719	53889798	-1	p32.3	0.138508	YIPF1	-0.0383914	0	0.0383914	0.99951	0.999996
ENSG00000117305	1	23801885	23838620	-1	p36.11	-0.955751	HMGCL	-0.0626596	0	0.0626596	0.999521	0.999996
ENSG00000120656	1	28589323	28643085	-1	p35.3	-0.563231	TAF12	-0.0737313	0	0.0737313	0.999734	0.999996
ENSG00000265808	1	120150898	120176520	-1	p12	1.37538	SEC22B	-0.0561884	0	0.0561884	0.999744	0.999996
ENSG00000180098	1	28553085	28578545	1	p35.3	-0.169155	TRNAU1AP	-0.0413417	0	0.0413417	0.999816	0.999996
ENSG00000090013	19	40447765	40465764	-1	q13.2	-0.626503	BLVRB	-0.119795	0	0.119795	0.999821	0.999996
ENSG00000197429	1	45694324	45750653	-1	p34.1	1.68894	IPP	-0.0613929	0	0.0613929	0.999832	0.999996
ENSG00000126107	1	45002540	45011324	-1	p34.1	0.255186	HECTD3	-0.0277151	0	0.0277151	0.999848	0.999996
ENSG00000063241	19	55452985	55462343	-1	q13.42	-1.24074	ISOC2	-0.132133	0	0.132133	0.999907	0.999996
ENSG00000060688	1	31259568	31296788	-1	p35.2	0.328489	SNRNP40	-0.0635691	0	0.0635691	0.999922	0.999996
ENSG00000134697	1	37566816	37595937	-1	p34.3	0.017691	GNL2	-0.054328	0	0.054328	0.999924	0.999996
ENSG00000104884	19	45349837	45370918	-1	q13.32	0.901136	ERCC2	-0.0730994	0	0.0730994	0.99994	0.999996
ENSG00000162458	1	15756607	15786594	1	p36.21	0.0409942	FBLIM1	-0.0924295	0.0105319	0.102961	0.999941	0.999996
ENSG00000087088	19	48954815	48961798	1	q13.33	-0.423918	BAX	-0.0727141	0.00973083	0.0824449	0.999942	0.999996
ENSG00000171425	19	55635459	55645623	1	q13.42	-1.12921	ZNF581	-0.123516	0	0.123516	0.999996	0.999996

## Sheet: MGH54_DirectImpact_1p19q_OnImm
EnsemblID	Chromosome	Start	End	Strand	Band	log2FC_SP1_vs_SP2	SourceGene	MeanDiff_SP1_Orig_vs_Rand	MeanImpactSP1_Orig	MeanImpactSP1_Rand	PValue	QValue
ENSG00000105136	19	57487711	57496097	1	q13.43	2.8508	ZNF419	0.833503	0.845849	0.0123457	3.21609e-12	1.07739e-09
ENSG00000117525	1	94529173	94541759	-1	p21.3	0.711532	F3	0.755849	0.782159	0.0263093	7.18427e-10	1.20337e-07
ENSG00000087086	19	48965309	48966879	1	q13.33	-4.51102	FTL	0.547578	0.579421	0.0318432	1.2628e-08	1.41012e-06
ENSG00000126709	1	27666064	27672198	-1	p35.3	0.577736	IFI6	0.45966	0.486942	0.0272821	3.72351e-08	3.11844e-06
ENSG00000125740	19	45467995	45475179	1	q13.32	-1.84287	FOSB	0.359403	0.482013	0.12261	1.1095e-06	7.43367e-05
ENSG00000116455	1	111439890	111449256	-1	p13.2	0.065779	WDR77	0.661729	0.756602	0.0948724	5.43159e-06	0.000303264
ENSG00000187608	1	1001138	1014540	1	p36.33	1.83736	ISG15	0.632042	0.808975	0.176933	0.000227698	0.010897
ENSG00000105270	19	36014660	36033343	-1	q13.12	2.96883	CLIP3	0.164141	0.205447	0.0413057	0.00129684	0.054305
ENSG00000137965	1	78649796	78664078	1	p31.1	-0.94878	IFI44	0.224465	0.243725	0.01926	0.00848836	0.315956
ENSG00000143079	1	112396214	112463456	1	p13.2	-0.749835	CTTNBP2NL	0.308873	0.332741	0.0238674	0.0164824	0.552162
ENSG00000090932	19	39498895	39508481	1	q13.2	4.81662	DLL3	0.0811568	0.112725	0.0315686	0.0236942	0.721597
ENSG00000189266	1	23956839	23963462	1	p36.11	-0.617234	PNRC2	0.243169	0.248588	0.00541922	0.0406258	0.999624
ENSG00000084652	1	32179675	32198285	1	p35.2	0.0532222	TXLNA	3.31517e-05	5.00231e-05	1.68714e-05	0.171718	0.999624
ENSG00000168710	1	109984765	110023742	1	p13.3	0.997852	AHCYL1	0.0862069	0.0862069	0	0.171718	0.999624
ENSG00000188529	1	23964347	23980927	-1	p36.11	-0.317996	SRSF10	0.0833333	0.0833333	0	0.171718	0.999624
ENSG00000167613	19	54351384	54370558	-1	q13.42	-2.4253	LAIR1	0.0207774	0.0214557	0.000678267	0.171718	0.999624
ENSG00000179909	19	57697367	57709194	-1	q13.43	2.96624	ZNF154	0.0884952	0.0884956	3.8496e-07	0.171719	0.999624
ENSG00000171943	1	121184811	121392874	1	p11.2	-2.2983	SRGAP2C	0.00359934	0.0036148	1.54645e-05	0.172812	0.999624
ENSG00000188227	19	37506939	37548762	1	q13.12	0.31199	ZNF793	0.080912	0.0819672	0.00105522	0.175033	0.999624
ENSG00000142541	19	49487554	49492308	1	q13.33	-0.327526	RPL13A	0.055896	0.0826446	0.0267486	0.196901	0.999624
ENSG00000105193	19	39433137	39435949	-1	q13.2	-0.913018	RPS16	0.0731522	0.0819672	0.00881498	0.201634	0.999624
ENSG00000215717	1	109090764	109096934	1	p13.3	0.276628	TMEM167B	0.057014	0.0862069	0.0291929	0.241859	0.999624
ENSG00000142676	1	23691742	23696835	1	p36.11	-0.861941	RPL11	0.0520631	0.078125	0.0260619	0.25614	0.999624
ENSG00000126107	1	45002540	45011324	-1	p34.1	0.255186	HECTD3	0.0365118	0.0862069	0.0496951	0.335304	0.999624
ENSG00000189144	19	37735833	37817300	-1	q13.13	2.1319	ZNF573	-0.00865253	0.0018924	0.0105449	0.775765	0.999624
ENSG00000116729	1	68098473	68233120	-1	p31.3	-0.33747	WLS	-0.00851382	0.00179546	0.0103093	0.777494	0.999624
ENSG00000126088	1	45010950	45015575	1	p34.1	0.262406	UROD	-0.0140541	0	0.0140541	0.828282	0.999624
ENSG00000160058	1	32365103	32394731	-1	p35.1	-0.519087	BSDC1	-0.012547	0	0.012547	0.828282	0.999624
ENSG00000157881	1	2508537	2526597	-1	p36.32	-0.388392	PANK4	-0.0123457	0	0.0123457	0.828282	0.999624
ENSG00000116809	1	15941869	15976132	-1	p36.13	-0.775065	ZBTB17	-0.0119024	0	0.0119024	0.828282	0.999624
ENSG00000134186	1	108692310	108702928	1	p13.3	0.106351	PRPF38B	-0.0117647	0	0.0117647	0.828282	0.999624
ENSG00000092621	1	119648411	119744226	1	p12		PHGDH	-0.0116419	0	0.0116419	0.828282	0.999624
ENSG00000137947	1	88852633	88891944	-1	p22.2	-0.208461	GTF2B	-0.0116279	0	0.0116279	0.828282	0.999624
ENSG00000105185	19	32581190	32587453	1	q13.11	-0.0756094	PDCD5	-0.0113636	0	0.0113636	0.828282	0.999624
ENSG00000133226	1	24631716	24673281	1	p36.11	0.0700436	SRRM1	-0.0112715	0	0.0112715	0.828282	0.999624
ENSG00000130844	19	53519527	53580269	1	q13.42	-1.20722	ZNF331	-0.011236	0	0.011236	0.828282	0.999624
ENSG00000166704	19	57977053	58003349	-1	q13.43	-1.71074	ZNF606	-0.011236	0	0.011236	0.828282	0.999624
ENSG00000104946	19	49877425	49888750	1	q13.33	-0.150989	TBC1D17	-0.011236	0	0.011236	0.828282	0.999624
ENSG00000167378	19	43584369	43596135	-1	q13.31	0.132695	IRGQ	-0.0111111	0	0.0111111	0.828282	0.999624
ENSG00000162419	1	28668732	28719353	1	p35.3	0.237631	GMEB1	-0.0110435	6.75761e-05	0.0111111	0.828282	0.999624
ENSG00000184588	1	65792514	66374579	1	p31.3	0.962832	PDE4B	-0.010989	0	0.010989	0.828282	0.999624
ENSG00000162607	1	62436297	62451804	1	p31.3	0.762333	USP1	-0.010989	0	0.010989	0.828282	0.999624
ENSG00000142546	19	49555468	49590262	-1	q13.33	0.0736479	NOSIP	-0.010989	0	0.010989	0.828282	0.999624
ENSG00000163875	1	37492575	37514774	-1	p34.3	0.590351	MEAF6	-0.0108696	0	0.0108696	0.828282	0.999624
ENSG00000117480	1	46394317	46413848	1	p33		FAAH	-0.0107527	0	0.0107527	0.828282	0.999624
ENSG00000160062	1	32539427	32605941	1	p35.1	0.169875	ZBTB8A	-0.0106383	0	0.0106383	0.828282	0.999624
ENSG00000131236	1	40040233	40072649	1	p34.2	-1.54643	CAP1	-0.0105263	0	0.0105263	0.828282	0.999624
ENSG00000185946	1	103525691	103555239	1	p21.1	-0.0979112	RNPC3	-0.0105263	0	0.0105263	0.828282	0.999624
ENSG00000011478	19	45692666	45703989	1	q13.32	-0.0767394	QPCTL	-0.0105263	0	0.0105263	0.828282	0.999624
ENSG00000178150	19	48270081	48287608	1	q13.33	0.29323	ZNF114	-0.0105263	0	0.0105263	0.828282	0.999624
ENSG00000157191	1	16440721	16460078	1	p36.13	-0.851749	NECAP2	-0.0104167	0	0.0104167	0.828282	0.999624
ENSG00000012061	19	45407334	45478828	-1	q13.32	-1.2236	ERCC1	-0.0104167	0	0.0104167	0.828282	0.999624
ENSG00000076928	19	41883173	41930150	1	q13.2	-0.918271	ARHGEF1	-0.0104167	0	0.0104167	0.828282	0.999624
ENSG00000188283	19	37217926	37248738	1	q13.12	-0.374644	ZNF383	-0.0104167	0	0.0104167	0.828282	0.999624
ENSG00000105323	19	41262496	41307787	1	q13.2	0.114968	HNRNPUL1	-0.0104167	0	0.0104167	0.828282	0.999624
ENSG00000130402	19	38647649	38731589	1	q13.2	-0.278585	ACTN4	-0.0103093	0	0.0103093	0.828282	0.999624
ENSG00000089335	19	34677639	34686397	1	q13.11	0.0107442	ZNF302	-0.0102546	0	0.0102546	0.828282	0.999624
ENSG00000116752	1	114567557	114581629	-1	p13.2	0.673726	BCAS2	-0.0102041	0	0.0102041	0.828282	0.999624
ENSG00000134717	1	52056199	52090716	1	p32.3	0.718377	BTF3L4	-0.0100779	0	0.0100779	0.828282	0.999624
ENSG00000009780	1	27725979	27763122	1	p35.3	0.211036	FAM76A	-0.01	0	0.01	0.828282	0.999624
ENSG00000171960	1	42658423	42676758	1	p34.2	-0.373921	PPIH	-0.01	0	0.01	0.828282	0.999624
ENSG00000104823	19	38815422	38831841	-1	q13.2	0.176569	ECH1	-0.00990099	0	0.00990099	0.828282	0.999624
ENSG00000088035	1	63367575	63438553	1	p31.3	0.408003	ALG6	-0.00968298	0	0.00968298	0.828282	0.999624
ENSG00000105443	19	48469208	48482314	1	q13.33	0.199832	CYTH2	-0.00961538	0	0.00961538	0.828282	0.999624
ENSG00000099341	19	38374536	38383824	1	q13.2	0.812654	PSMD8	-0.00937018	0	0.00937018	0.828282	0.999624
ENSG00000105419	19	47403124	47419527	-1	q13.32		MEIS3	-0.00934579	0	0.00934579	0.828282	0.999624
ENSG00000131116	19	43607224	43619629	-1	q13.31	-0.363011	ZNF428	-0.00934579	0	0.00934579	0.828282	0.999624
ENSG00000132780	1	45583846	45618904	1	p34.1	0.947671	NASP	-0.00901442	0	0.00901442	0.828282	0.999624
ENSG00000117500	1	93149742	93180516	-1	p22.1	-0.359909	TMED5	-0.00806789	0	0.00806789	0.828282	0.999624
ENSG00000142534	19	49496365	49499708	1	q13.33	-0.601788	RPS11	-0.00804932	0	0.00804932	0.828282	0.999624
ENSG00000066557	1	70144805	70205579	-1	p31.1	0.82699	LRRC40	-0.00689843	0	0.00689843	0.828282	0.999624
ENSG00000105677	19	35545600	35547526	1	q13.12	0.975388	TMEM147	-0.00672165	0	0.00672165	0.828282	0.999624
ENSG00000197050	19	37007857	37130368	1	q13.12	-0.442489	ZNF420	-0.0066368	0	0.0066368	0.828282	0.999624
ENSG00000171735	1	6785454	7769706	1	p36.31	-0.397703	CAMTA1	-0.00652662	0	0.00652662	0.828282	0.999624
ENSG00000121413	19	58083838	58118427	-1	q13.43	0.942507	ZSCAN18	-0.00581222	0	0.00581222	0.828282	0.999624
ENSG00000181007	19	36383120	36418644	-1	q13.12	1.21588	ZFP82	-0.00579138	0	0.00579138	0.828282	0.999624
ENSG00000105053	19	49976468	50025946	-1	q13.33	0.158742	VRK3	-0.00556696	0	0.00556696	0.828282	0.999624
ENSG00000196961	19	49766968	49807113	1	q13.33	0.17413	AP2A1	-0.00546191	0	0.00546191	0.828282	0.999624
ENSG00000010361	19	49806866	49817376	-1	q13.33	-0.949341	FUZ	-0.00533292	0	0.00533292	0.828282	0.999624
ENSG00000105499	19	48047843	48110817	-1	q13.33	-0.871739	PLA2G4C	-0.0053185	0	0.0053185	0.828282	0.999624
ENSG00000142230	19	47113274	47210636	1	q13.32	0.0109055	SAE1	-0.0050292	0	0.0050292	0.828282	0.999624
ENSG00000162664	1	89995110	90035533	1	p22.2	1.07867	ZNF326	-0.00482261	0	0.00482261	0.828282	0.999624
ENSG00000213762	19	57614233	57624724	1	q13.43	0.269057	ZNF134	-0.00405862	0	0.00405862	0.828282	0.999624
ENSG00000162545	1	20482391	20486210	-1	p36.12	2.51397	CAMK2N1	-0.00368162	0	0.00368162	0.828282	0.999624
ENSG00000162368	1	47333797	47378839	1	p33	0.367553	CMPK1	-0.00335935	0	0.00335935	0.828282	0.999624
ENSG00000198160	1	66924895	66988619	1	p31.3	1.16822	MIER1	-0.00326231	0	0.00326231	0.828282	0.999624
ENSG00000011485	19	46347087	46392981	1	q13.32	-0.0307211	PPP5C	-0.00324809	0	0.00324809	0.828282	0.999624
ENSG00000117859	1	51577179	51798427	1	p32.3	0.113139	OSBPL9	-0.00307243	0	0.00307243	0.828282	0.999624
ENSG00000134255	1	111139627	111185104	1	p13.3	-1.48462	CEPT1	-0.0028795	0	0.0028795	0.828282	0.999624
ENSG00000043514	1	39838110	39883511	-1	p34.2	0.676442	TRIT1	-0.00250206	0	0.00250206	0.828282	0.999624
ENSG00000090432	1	20499448	20508151	-1	p36.12	0.722422	MUL1	-0.00236946	0	0.00236946	0.828282	0.999624
ENSG00000118454	1	70258999	70354734	-1	p31.1	0.410927	ANKRD13C	-0.00233219	0	0.00233219	0.828282	0.999624
ENSG00000168653	1	39026318	39034636	1	p34.3	0.0429747	NDUFS5	-0.0022119	0	0.0022119	0.828282	0.999624
ENSG00000121775	1	32072031	32102866	1	p35.2	-0.66116	TMEM39B	-0.00199689	0	0.00199689	0.828282	0.999624
ENSG00000117569	1	96721665	96823738	1	p21.3	0.819429	PTBP2	-0.0019577	0	0.0019577	0.828282	0.999624
ENSG00000066135	1	43650149	43705518	1	p34.2	-0.259988	KDM4A	-0.00195032	0	0.00195032	0.828282	0.999624
ENSG00000142864	1	67407810	67430415	-1	p31.3	-0.00447301	SERBP1	-0.00191652	0	0.00191652	0.828282	0.999624
ENSG00000170889	19	54200809	54249003	1	q13.42	0.196801	RPS9	-0.00187088	0	0.00187088	0.828282	0.999624
ENSG00000105402	19	47487637	47515091	-1	q13.33	0.0180429	NAPA	-0.0017552	0	0.0017552	0.828282	0.999624
ENSG00000167380	19	44165073	44178381	1	q13.31	0.683366	ZNF226	-0.0014563	0	0.0014563	0.828282	0.999624
ENSG00000126457	19	49675786	49689029	1	q13.33	0.129738	PRMT1	-0.00121175	0	0.00121175	0.828282	0.999624
ENSG00000116754	1	70205682	70253052	1	p31.1	-0.430565	SRSF11	-0.00112046	0	0.00112046	0.828282	0.999624
ENSG00000171824	1	11066618	11099869	-1	p36.22	-0.352358	EXOSC10	-0.000982331	0	0.000982331	0.828282	0.999624
ENSG00000163399	1	116372668	116410261	1	p13.1	-0.388875	ATP1A1	-0.000863511	0	0.000863511	0.828282	0.999624
ENSG00000097033	1	86704570	86748184	1	p22.3	-0.2887	SH3GLB1	-0.000842452	0	0.000842452	0.828282	0.999624
ENSG00000090621	1	39560816	39576790	-1	p34.3	-0.659949	PABPC4	-0.000621226	0	0.000621226	0.828282	0.999624
ENSG00000196505	1	117863485	117929621	-1	p12	0.013385	GDAP2	-0.000291197	0	0.000291197	0.828282	0.999624
ENSG00000167645	19	38303558	38317273	-1	q13.2	0.383605	YIF1B	-0.000254497	0	0.000254497	0.828282	0.999624
ENSG00000083845	19	58386400	58394806	1	q13.43	0.212656	RPS5	-0.000241319	0	0.000241319	0.828282	0.999624
ENSG00000121957	1	108875350	108934545	1	p13.3	3.40565	GPSM2	-0.000174517	0	0.000174517	0.828282	0.999624
ENSG00000130764	1	3778559	3796498	-1	p36.32	1.34089	LRRC47	-0.00015362	0	0.00015362	0.828282	0.999624
ENSG00000105732	19	42068477	42081552	1	q13.2	-1.10062	ZNF574	-0.000133922	0	0.000133922	0.828282	0.999624
ENSG00000105220	19	34359480	34402413	1	q13.11	0.731759	GPI	-0.000128646	0	0.000128646	0.828282	0.999624
ENSG00000162613	1	77944055	77979110	-1	p31.1	1.10303	FUBP1	-8.44569e-05	0	8.44569e-05	0.828282	0.999624
ENSG00000175756	1	1373730	1375495	-1	p36.33	0.7636	AURKAIP1	-7.70633e-05	0	7.70633e-05	0.828282	0.999624
ENSG00000269858	19	40798996	40808434	1	q13.2	-0.321228	EGLN2	-6.05107e-05	0	6.05107e-05	0.828282	0.999624
ENSG00000170892	19	54189938	54194536	1	q13.42	-0.426429	TSEN34	-5.93877e-05	0	5.93877e-05	0.828282	0.999624
ENSG00000142687	1	35433492	35557950	-1	p34.3	0.476921	KIAA0319L	-3.01818e-05	0	3.01818e-05	0.828282	0.999624
ENSG00000124440	19	46297046	46343433	1	q13.32	1.55402	HIF3A	-2.50845e-05	0	2.50845e-05	0.828282	0.999624
ENSG00000242485	1	1401909	1407293	-1	p36.33	1.06506	MRPL20	-1.54066e-05	0	1.54066e-05	0.828282	0.999624
ENSG00000116221	1	54184041	54225464	1	p32.3	0.770204	MRPL37	-9.75462e-06	0	9.75462e-06	0.828282	0.999624
ENSG00000171603	1	9728926	9823984	-1	p36.22	0.0938549	CLSTN1	-5.97583e-06	0	5.97583e-06	0.828282	0.999624
ENSG00000162517	1	31629866	31644896	-1	p35.2	-0.665728	PEF1	-5.27934e-06	0	5.27934e-06	0.828282	0.999624
ENSG00000041988	1	6624866	6635586	1	p36.31	-0.155457	THAP3	-4.98697e-06	0	4.98697e-06	0.828282	0.999624
ENSG00000160087	1	1253909	1273864	-1	p36.33	1.31344	UBE2J2	-0.00429361	0	0.00429361	0.828282	0.999624
ENSG00000105223	19	40348456	40380439	1	q13.2	-0.807997	PLD3	-0.00388442	0	0.00388442	0.828282	0.999624
ENSG00000162642	1	85249953	85259672	-1	p22.3	0.392697	C1orf52	-7.90942e-05	0	7.90942e-05	0.828282	0.999624
ENSG00000161551	19	51804816	51890950	-1	q13.41	0.385202	ZNF577	-3.70142e-05	0	3.70142e-05	0.828282	0.999624
ENSG00000221946	19	35143250	35154302	1	q13.12	1.57874	FXYD7	-0.000410307	0	0.000410307	0.82871	0.999624
ENSG00000178028	1	44213455	44220681	1	p34.1	0.329061	DMAP1	-0.00528966	0	0.00528966	0.828924	0.999624
ENSG00000105379	19	51345169	51366388	-1	q13.41	0.254624	ETFB	-0.00837151	0	0.00837151	0.829074	0.999624
ENSG00000079462	19	42297033	42303546	-1	q13.2	0.555311	PAFAH1B3	-0.0109159	0	0.0109159	0.832093	0.999624
ENSG00000116353	1	29192657	29230942	-1	p35.3	0.855183	MECR	-0.00445097	0	0.00445097	0.834514	0.999624
ENSG00000084072	1	39692182	39763914	1	p34.2	0.318295	PPIE	-0.00951012	0	0.00951012	0.837296	0.999624
ENSG00000162694	1	100872372	100895179	-1	p21.2	0.576993	EXTL2	-0.00545053	0	0.00545053	0.840231	0.999624
ENSG00000162458	1	15756607	15786594	1	p36.21	0.0409942	FBLIM1	-0.0327117	0.0283014	0.0610131	0.840522	0.999624
ENSG00000077312	19	40750637	40765389	1	q13.2	-0.369881	SNRPA	-0.0214353	0	0.0214353	0.84956	0.999624
ENSG00000085998	1	46188682	46220305	-1	p34.1	-2.69444	POMGNT1	-0.0120768	0	0.0120768	0.851243	0.999624
ENSG00000133265	19	55262223	55280381	-1	q13.42	0.0949606	HSPBP1	-0.0117946	0	0.0117946	0.857973	0.999624
ENSG00000162434	1	64833229	65067754	-1	p31.3	0.425351	JAK1	-0.0118388	0	0.0118388	0.859394	0.999624
ENSG00000105254	19	36114289	36125947	1	q13.12	1.40808	TBCB	-0.0130513	0	0.0130513	0.861171	0.999624
ENSG00000117133	1	84479259	84498352	1	p22.3	0.00920062	RPF1	-0.0139019	0	0.0139019	0.862048	0.999624
ENSG00000122481	1	95234210	95247225	1	p21.3	-0.403859	RWDD3	-0.0134926	0	0.0134926	0.865654	0.999624
ENSG00000213024	19	49906825	49929763	-1	q13.33	-0.476762	NUP62	-0.00432398	0	0.00432398	0.870427	0.999624
ENSG00000004777	19	35774532	35788822	1	q13.12	1.22757	ARHGAP33	-0.00769735	0	0.00769735	0.870738	0.999624
ENSG00000130203	19	44905791	44909393	1	q13.32	-1.17293	APOE	-0.0144172	0	0.0144172	0.881221	0.999624
ENSG00000197714	19	57280051	57294069	1	q13.43	-0.308239	ZNF460	-0.0101099	0	0.0101099	0.883124	0.999624
ENSG00000167635	19	36214602	36238774	1	q13.12	0.230732	ZNF146	-0.0300848	0	0.0300848	0.883815	0.999624
ENSG00000117640	1	25818640	25832942	1	p36.11	-0.0852781	MTFR1L	-2.53042e-05	0	2.53042e-05	0.888952	0.999624
ENSG00000121931	1	110947190	110963965	-1	p13.3	-0.519659	LRIF1	-0.021515	0	0.021515	0.890914	0.999624
ENSG00000162512	1	30869466	30908758	-1	p35.2	1.31476	SDC3	-0.00548583	0	0.00548583	0.89362	0.999624
ENSG00000189337	1	13892792	15118043	1	p36.21	1.26895	KAZN	-0.0149008	0	0.0149008	0.895635	0.999624
ENSG00000105258	19	36113709	36115213	-1	q13.12	-0.587769	POLR2I	-0.00984448	0	0.00984448	0.896752	0.999624
ENSG00000116663	1	11664200	11674354	1	p36.22	0.283645	FBXO6	-0.0140352	0	0.0140352	0.897011	0.999624
ENSG00000020129	1	35557473	35567274	1	p34.3	-0.538291	NCDN	-0.0147136	0	0.0147136	0.897639	0.999624
ENSG00000078808	1	1216908	1232067	-1	p36.33	0.128241	SDF4	-0.0309766	0	0.0309766	0.899366	0.999624
ENSG00000117408	1	43946950	43968022	1	p34.1	-0.869019	IPO13	-0.0145062	0	0.0145062	0.899468	0.999624
ENSG00000105438	19	48382575	48391551	-1	q13.33	-0.272737	KDELR1	-0.0141258	0	0.0141258	0.900078	0.999624
ENSG00000073050	19	43543311	43580473	-1	q13.31	-1.35928	XRCC1	-0.0149348	0	0.0149348	0.90026	0.999624
ENSG00000186501	1	27322145	27336400	1	p36.11	0.386598	TMEM222	-0.0155742	0	0.0155742	0.900761	0.999624
ENSG00000077254	1	77695987	77759852	-1	p31.1	0.593985	USP33	-0.0047996	0	0.0047996	0.902149	0.999624
ENSG00000162604	1	61681046	61725423	-1	p31.3	0.22322	TM2D1	-0.0173789	0	0.0173789	0.902929	0.999624
ENSG00000173614	1	9943428	9985501	1	p36.22	0.0706516	NMNAT1	-0.0134031	0	0.0134031	0.90381	0.999624
ENSG00000116171	1	52927276	53051698	1	p32.3	0.252669	SCP2	-0.032776	0	0.032776	0.905228	0.999624
ENSG00000121766	1	31296982	31364953	1	p35.2	0.777829	ZCCHC17	-0.00883077	0	0.00883077	0.90558	0.999624
ENSG00000153904	1	85318481	85578363	-1	p22.3		DDAH1	-0.0185074	0	0.0185074	0.9075	0.999624
ENSG00000179820	19	53864763	53876435	1	q13.42	-1.16776	MYADM	-0.0162275	0	0.0162275	0.907546	0.999624
ENSG00000090686	1	21678298	21783606	-1	p36.12	0.352337	USP48	-0.0307429	0	0.0307429	0.907643	0.999624
ENSG00000117543	1	100989623	101026088	-1	p21.2	2.43678	DPH5	-0.0104576	0	0.0104576	0.907841	0.999624
ENSG00000196967	19	37106734	37172741	-1	q13.12	-0.559363	ZNF585A	-4.16601e-05	0	4.16601e-05	0.907994	0.999624
ENSG00000084070	1	40344850	40423326	1	p34.2	-1.28544	SMAP2	-0.0346603	0	0.0346603	0.909209	0.999624
ENSG00000077348	19	41386374	41397359	-1	q13.2	-0.552591	EXOSC5	-0.0292898	0	0.0292898	0.910801	0.999624
ENSG00000105409	19	41966582	41997497	-1	q13.2		ATP1A3	-0.000132381	0	0.000132381	0.911191	0.999624
ENSG00000077549	1	19338775	19485539	-1	p36.13	-1.46924	CAPZB	-0.018429	0	0.018429	0.911705	0.999624
ENSG00000104853	19	44954585	44993341	1	q13.32	0.0477324	CLPTM1	-0.00975251	0	0.00975251	0.911918	0.999624
ENSG00000251247	19	36850361	36913029	1	q13.12	0.516724	ZNF345	-0.00501023	8.2952e-05	0.00509318	0.911943	0.999624
ENSG00000213625	1	65420587	65436007	1	p31.3	-0.00379926	LEPROT	-0.0199059	0.000492685	0.0203986	0.912139	0.999624
ENSG00000127463	1	19215660	19251527	-1	p36.13	0.733899	EMC1	-0.00751281	0	0.00751281	0.912706	0.999624
ENSG00000007923	1	6634168	6701924	-1	p36.31	0.795391	DNAJC11	-0.0059276	0	0.0059276	0.91318	0.999624
ENSG00000174842	1	92246402	92298987	-1	p22.1	2.13037	GLMN	-0.0113566	0	0.0113566	0.914227	0.999624
ENSG00000198131	19	58228594	58277495	1	q13.43	-0.158916	ZNF544	-0.0220788	0	0.0220788	0.914413	0.999624
ENSG00000142686	1	35713877	35718894	-1	p34.3	0.028503	C1orf216	-0.0187785	0	0.0187785	0.914653	0.999624
ENSG00000105202	19	39834458	39846379	-1	q13.2	0.316539	FBL	-0.00576272	0	0.00576272	0.914684	0.999624
ENSG00000117614	1	25222276	25232502	-1	p36.11	0.946091	SYF2	-0.00929446	0	0.00929446	0.915019	0.999624
ENSG00000121417	19	57630395	57644041	1	q13.43	-0.249172	ZNF211	-0.0211143	0	0.0211143	0.915356	0.999624
ENSG00000011021	1	11806096	11848079	1	p36.22	0.479099	CLCN6	-0.0197625	0	0.0197625	0.915725	0.999624
ENSG00000124299	19	33386950	33521791	-1	q13.11	-0.619037	PEPD	-0.000144997	0	0.000144997	0.915882	0.999624
ENSG00000183431	1	37956975	37990075	-1	p34.3	0.105464	SF3A3	-0.0205333	0	0.0205333	0.915924	0.999624
ENSG00000117000	1	40161387	40240921	1	p34.2	0.226248	RLF	-0.0215278	0	0.0215278	0.915951	0.999624
ENSG00000159596	1	45688181	45694436	1	p34.1	0.61283	TMEM69	-0.0139832	0	0.0139832	0.915951	0.999624
ENSG00000183726	1	25338317	25362361	1	p36.11	0.536631	TMEM50A	-0.0234666	0	0.0234666	0.915989	0.999624
ENSG00000156171	1	111117333	111140216	-1	p13.3	0.127192	DRAM2	-0.022348	0	0.022348	0.915996	0.999624
ENSG00000116473	1	111542218	111716691	1	p13.2	0.0164852	RAP1A	-0.0224747	0	0.0224747	0.91606	0.999624
ENSG00000167554	19	52336243	52367778	1	q13.41		ZNF610	-0.0225529	0	0.0225529	0.916062	0.999624
ENSG00000198492	1	28736621	28769775	1	p35.3	-0.282531	YTHDF2	-0.0225996	0	0.0225996	0.916071	0.999624
ENSG00000169169	19	49690898	49713731	1	q13.33	3.20581	CPT1C	-0.0163277	0	0.0163277	0.918592	0.999624
ENSG00000104960	19	49850735	49860744	1	q13.33	0.982733	PTOV1	-0.0162732	0	0.0162732	0.920018	0.999624
ENSG00000168765	1	109656099	109674836	1	p13.3	-0.444139	GSTM4	-0.0367779	0	0.0367779	0.92057	0.999624
ENSG00000169504	1	24745382	24844321	1	p36.11	2.62215	CLIC4	-0.0167021	0	0.0167021	0.920653	0.999624
ENSG00000162373	1	48727519	48776969	-1	p33	1.18308	BEND5	-0.027774	0	0.027774	0.9249	0.999624
ENSG00000155380	1	112911847	112957013	-1	p13.2	0.535663	SLC16A1	-0.0166515	0	0.0166515	0.925178	0.999624
ENSG00000084073	1	40258236	40294180	1	p34.2	0.453877	ZMPSTE24	-0.033865	0	0.033865	0.926271	0.999624
ENSG00000178982	19	38619082	38636955	1	q13.2	-0.446505	EIF3K	-0.0329691	0	0.0329691	0.929928	0.999624
ENSG00000198440	19	56397966	56436035	1	q13.43	0.482149	ZNF583	-0.0202557	0	0.0202557	0.932743	0.999624
ENSG00000105486	19	48115445	48170603	-1	q13.33	-0.0125904	LIG1	-0.0588854	0	0.0588854	0.937216	0.999624
ENSG00000198799	1	113073198	113132260	1	p13.2	0.660692	LRIG2	-0.0177794	0	0.0177794	0.937218	0.999624
ENSG00000117632	1	25884181	25906991	-1	p36.11	2.94324	STMN1	-0.0142038	0	0.0142038	0.938787	0.999624
ENSG00000116288	1	7954291	7985505	1	p36.23	1.17033	PARK7	-0.0230657	0	0.0230657	0.939029	0.999624
ENSG00000052723	1	114769479	114780685	-1	p13.2	1.06438	SIKE1	-0.0200492	0	0.0200492	0.940239	0.999624
ENSG00000117305	1	23801885	23838620	-1	p36.11	-0.955751	HMGCL	-0.0633261	0.00338184	0.0667079	0.940666	0.999624
ENSG00000167615	19	54448887	54462037	1	q13.42	-0.357461	LENG8	-0.0274421	0	0.0274421	0.94169	0.999624
ENSG00000090273	1	26900238	26946871	1	p36.11	0.777986	NUDC	-0.0250315	0	0.0250315	0.941797	0.999624
ENSG00000055070	1	16352575	16398145	1	p36.13	0.130309	SZRD1	-0.0558213	0	0.0558213	0.94183	0.999624
ENSG00000105447	19	48445841	48457022	1	q13.33	0.0802897	GRWD1	-0.0261152	0	0.0261152	0.942029	0.999624
ENSG00000116922	1	37681570	37692249	-1	p34.3	0.790586	C1orf109	-0.024293	0	0.024293	0.943827	0.999624
ENSG00000117505	1	93345907	93369493	1	p22.1	-0.144771	DR1	-0.044391	0	0.044391	0.944364	0.999624
ENSG00000142599	1	8352397	8848921	-1	p36.23	-0.232038	RERE	-0.0194232	0	0.0194232	0.944446	0.999624
ENSG00000173212	1	116111755	116135240	1	p13.1	0.647873	MAB21L3	-0.0416809	0	0.0416809	0.944946	0.999624
ENSG00000116649	1	11054584	11060020	-1	p36.22	-0.672877	SRM	-0.0392242	0	0.0392242	0.94512	0.999624
ENSG00000203965	1	63523372	63572693	1	p31.3	2.20396	EFCAB7	-0.0267448	0	0.0267448	0.945467	0.999624
ENSG00000066136	1	40691648	40771603	1	p34.2	0.205596	NFYC	-0.021535	0	0.021535	0.94573	0.999624
ENSG00000105619	19	54107013	54115675	-1	q13.42	0.660836	TFPT	-0.030584	0	0.030584	0.946004	0.999624
ENSG00000084623	1	32221928	32231604	1	p35.2	0.503777	EIF3I	-0.0441876	0	0.0441876	0.946171	0.999624
ENSG00000130726	19	58544064	58550722	1	q13.43	0.25459	TRIM28	-0.0223723	0	0.0223723	0.949052	0.999624
ENSG00000173660	1	46303698	46316776	1	p33	-0.219654	UQCRH	-0.047302	0	0.047302	0.949219	0.999624
ENSG00000007255	19	45162928	45178237	-1	q13.32	-0.951616	TRAPPC6A	-0.0345797	0	0.0345797	0.949266	0.999624
ENSG00000042753	19	46838136	46850846	-1	q13.32	-0.535361	AP2S1	-0.01688	0	0.01688	0.949387	0.999624
ENSG00000116670	1	11674480	11691650	-1	p36.22	-0.366987	MAD2L2	-0.024389	0	0.024389	0.949955	0.999624
ENSG00000126247	19	36139953	36150353	1	q13.12	0.79429	CAPNS1	-0.0242238	0	0.0242238	0.951632	0.999624
ENSG00000011009	1	23791145	23795539	1	p36.11	-1.4316	LYPLA2	-0.0196255	0	0.0196255	0.952504	0.999624
ENSG00000167601	19	41219223	41261766	1	q13.2	-3.76485	AXL	-0.0138029	0.000361055	0.014164	0.952661	0.999624
ENSG00000171606	19	58183029	58213562	1	q13.43	0.456576	ZNF274	-0.0114892	0	0.0114892	0.952692	0.999624
ENSG00000065135	1	109548615	109600195	1	p13.3	-0.346856	GNAI3	-0.0302052	0	0.0302052	0.953625	0.999624
ENSG00000162627	1	98661701	98760500	1	p21.3	-0.740768	SNX7	-0.0252839	0	0.0252839	0.953774	0.999624
ENSG00000248098	19	41397808	41425002	1	q13.2	0.274411	BCKDHA	-0.0279753	0	0.0279753	0.953848	0.999624
ENSG00000117528	1	94418389	94518666	1	p21.3	0.733055	ABCD3	-0.0253029	0	0.0253029	0.954312	0.999624
ENSG00000125944	1	23303771	23344336	-1	p36.12	0.682668	HNRNPR	-0.046347	0	0.046347	0.95481	0.999624
ENSG00000065183	1	117929720	117966543	1	p12	0.917781	WDR3	-0.0410113	0	0.0410113	0.954828	0.999624
ENSG00000159658	1	46674659	46719146	-1	p33	-0.191869	EFCAB14	-0.0300859	0	0.0300859	0.955334	0.999624
ENSG00000117118	1	17018722	17054032	-1	p36.13	0.467794	SDHB	-0.028887	0	0.028887	0.955538	0.999624
ENSG00000142657	1	10398592	10420511	1	p36.22	-0.0754767	PGD	-0.0701503	0	0.0701503	0.955652	0.999624
ENSG00000090006	19	40592883	40629818	1	q13.2	0.0939668	LTBP4	-0.0313879	0	0.0313879	0.95591	0.999624
ENSG00000180098	1	28553085	28578545	1	p35.3	-0.169155	TRNAU1AP	-0.0316659	0	0.0316659	0.955969	0.999624
ENSG00000105290	19	35867899	35879792	1	q13.12	3.31506	APLP1	-0.0308165	0	0.0308165	0.95617	0.999624
ENSG00000067606	1	2050411	2185395	1	p36.33		PRKCZ	-0.051765	0	0.051765	0.956436	0.999624
ENSG00000137955	1	75786197	75795086	1	p31.1	0.380804	RABGGTB	-0.0465187	0	0.0465187	0.956779	0.999624
ENSG00000105755	19	43506719	43527230	-1	q13.31	0.163633	ETHE1	-0.0286109	0	0.0286109	0.956986	0.999624
ENSG00000083828	19	57769655	57819939	1	q13.43	-0.120374	ZNF586	-0.0263481	0	0.0263481	0.95746	0.999624
ENSG00000105483	19	48180770	48255946	-1	q13.33	-0.478297	CARD8	-0.0305926	0	0.0305926	0.958673	0.999624
ENSG00000125743	19	45687454	45692569	-1	q13.32	0.671337	SNRPD2	-0.0281691	0	0.0281691	0.958756	0.999624
ENSG00000170906	19	54102728	54109257	1	q13.42	-0.385878	NDUFA3	-0.0252123	0	0.0252123	0.960414	0.999624
ENSG00000221978	1	1385711	1399335	-1	p36.33	-0.123707	CCNL2	-0.0357424	0	0.0357424	0.960563	0.999624
ENSG00000162441	1	9922113	9943407	-1	p36.22	0.646571	LZIC	-0.0220508	0	0.0220508	0.963066	0.999624
ENSG00000126267	19	35648323	35658782	1	q13.12	0.665826	COX6B1	-0.0461513	0	0.0461513	0.963273	0.999624
ENSG00000134686	1	33323623	33431052	-1	p35.1	0.447656	PHC2	-0.032105	0	0.032105	0.964264	0.999624
ENSG00000134697	1	37566816	37595937	-1	p34.3	0.017691	GNL2	-0.0434987	0	0.0434987	0.964361	0.999624
ENSG00000118162	19	47475150	47484265	-1	q13.32	-0.202707	KPTN	-0.037684	0	0.037684	0.965266	0.999624
ENSG00000117758	1	27773219	27824443	1	p35.3	0.671297	STX12	-0.0423476	0	0.0423476	0.965348	0.999624
ENSG00000175130	1	32333839	32336233	-1	p35.1		MARCKSL1	-0.0373456	0	0.0373456	0.965438	0.999624
ENSG00000104805	19	48900312	48923372	1	q13.33	-0.130284	NUCB1	-0.0515912	0	0.0515912	0.965895	0.999624
ENSG00000063176	19	48619291	48630717	1	q13.33	-0.0432909	SPHK2	-0.0343649	0	0.0343649	0.967302	0.999624
ENSG00000105048	19	55132698	55149206	-1	q13.42		TNNT1	-0.0256309	0	0.0256309	0.967346	0.999624
ENSG00000197568	1	70354805	70385339	1	p31.1	1.02128	HHLA3	-0.0417398	0	0.0417398	0.967359	0.999624
ENSG00000116688	1	11980181	12013514	1	p36.22	-0.257886	MFN2	-0.030062	0	0.030062	0.9683	0.999624
ENSG00000131115	19	44207547	44237268	1	q13.31	-0.836487	ZNF227	-0.0382962	0	0.0382962	0.968374	0.999624
ENSG00000105618	19	54115410	54131719	1	q13.42	1.15941	PRPF31	-0.0578746	0	0.0578746	0.969047	0.999624
ENSG00000125755	19	45815410	45863194	-1	q13.32	-0.532746	SYMPK	-0.0274191	0	0.0274191	0.969352	0.999624
ENSG00000049245	1	7771296	7781432	1	p36.23	-0.528062	VAMP3	-0.0440273	0	0.0440273	0.96982	0.999624
ENSG00000116489	1	112619805	112671616	1	p13.2	-0.206247	CAPZA1	-0.031455	0	0.031455	0.969903	0.999624
ENSG00000117395	1	43164175	43270936	-1	p34.2	-0.422893	EBNA1BP2	-0.0367604	0	0.0367604	0.97003	0.999624
ENSG00000057757	1	23778418	23788232	1	p36.11	0.0736042	PITHD1	-0.0388589	0.000554153	0.039413	0.970831	0.999624
ENSG00000116691	1	12019466	12032045	1	p36.22	-0.611249	MIIP	-0.0276853	0	0.0276853	0.971184	0.999624
ENSG00000132128	1	46261196	46303608	-1	p33	-0.26684	LRRC41	-0.0509963	0	0.0509963	0.971352	0.999624
ENSG00000116133	1	54849627	54887195	-1	p32.3		DHCR24	-0.035111	0	0.035111	0.971359	0.999624
ENSG00000117410	1	43974487	43978295	1	p34.1	-0.765607	ATP6V0B	-0.029354	0	0.029354	0.971451	0.999624
ENSG00000162378	1	52726453	52827336	1	p32.3	0.479752	ZYG11B	-0.030953	0	0.030953	0.971644	0.999624
ENSG00000122406	1	92832013	92841924	1	p22.1	0.0152786	RPL5	-0.0447349	0	0.0447349	0.971951	0.999624
ENSG00000079277	1	46557408	46616843	-1	p33	-2.57161	MKNK1	-0.0527663	0	0.0527663	0.973667	0.999624
ENSG00000143126	1	109249539	109275751	1	p13.3	1.12676	CELSR2	-0.029472	0.00503707	0.0345091	0.974002	0.999624
ENSG00000171793	1	40979688	41012565	1	p34.2	0.898487	CTPS1	-0.0372724	0	0.0372724	0.974146	0.999624
ENSG00000104835	19	38915266	38930763	-1	q13.2	-1.60125	SARS2	-0.0271889	0	0.0271889	0.976077	0.999624
ENSG00000117862	1	52020131	52055191	-1	p32.3	-0.107709	TXNDC12	-0.0388508	0	0.0388508	0.976859	0.999624
ENSG00000105404	19	41956681	41959321	-1	q13.2	-0.0050933	RABAC1	-0.029085	0	0.029085	0.976921	0.999624
ENSG00000176261	1	32600172	32650903	-1	p35.1	-0.834709	ZBTB8OS	-0.0382143	0	0.0382143	0.977819	0.999624
ENSG00000123091	1	51236273	51273447	1	p32.3	-0.682074	RNF11	-0.0195677	0	0.0195677	0.977846	0.999624
ENSG00000183207	19	48993562	49015970	1	q13.33	-0.242296	RUVBL2	-0.0437802	0	0.0437802	0.979209	0.999624
ENSG00000058799	1	53851719	53889798	-1	p32.3	0.138508	YIPF1	-0.0554248	0	0.0554248	0.979579	0.999624
ENSG00000134748	1	52404602	52420836	1	p32.3	0.0404417	PRPF38A	-0.037321	0	0.037321	0.97962	0.999624
ENSG00000116266	1	108746674	108809523	1	p13.3	-0.664342	STXBP3	-0.0537968	0	0.0537968	0.979743	0.999624
ENSG00000121774	1	32013868	32060850	1	p35.2	0.369197	KHDRBS1	-0.0461657	0	0.0461657	0.980644	0.999624
ENSG00000265808	1	120150898	120176520	-1	p12	1.37538	SEC22B	-0.0371592	0	0.0371592	0.982328	0.999624
ENSG00000099326	19	58561931	58573575	-1	q13.43	-0.302536	MZF1	-0.0431395	0	0.0431395	0.985057	0.999624
ENSG00000153885	19	33795933	33815763	1	q13.11		KCTD15	-0.0547027	0	0.0547027	0.985517	0.999624
ENSG00000070831	1	22025511	22101360	1	p36.12	-0.577108	CDC42	-0.0458128	0	0.0458128	0.985528	0.999624
ENSG00000177606	1	58780791	58784047	-1	p32.1	-0.258978	JUN	-0.0397672	0	0.0397672	0.985987	0.999624
ENSG00000117450	1	45511036	45523047	-1	p34.1	-0.89887	PRDX1	-0.0874564	0	0.0874564	0.985989	0.999624
ENSG00000120656	1	28589323	28643085	-1	p35.3	-0.563231	TAF12	-0.0769072	0	0.0769072	0.987841	0.999624
ENSG00000198830	1	26472440	26476642	1	p36.11	0.00298825	HMGN2	-0.0390885	0	0.0390885	0.987874	0.999624
ENSG00000162616	1	77979175	78017964	1	p31.1	0.199505	DNAJB4	-0.0569024	0	0.0569024	0.987898	0.999624
ENSG00000204859	1	6579994	6589280	1	p36.31	0.359994	ZBTB48	-0.0437804	0	0.0437804	0.987994	0.999624
ENSG00000070785	1	44850522	44986722	-1	p34.1	0.043065	EIF2B3	-0.064575	0	0.064575	0.988783	0.999624
ENSG00000013275	19	39971165	39981764	1	q13.2	-0.532848	PSMC4	-0.0425063	0	0.0425063	0.989619	0.999624
ENSG00000079739	1	63593411	63660245	1	p31.3	1.00729	PGM1	-0.0581532	0	0.0581532	0.989636	0.999624
ENSG00000134250	1	119911553	120100779	-1	p12	-0.207272	NOTCH2	-0.0760103	0	0.0760103	0.989647	0.999624
ENSG00000213281	1	114704469	114716771	-1	p13.2	0.974501	NRAS	-0.034885	0	0.034885	0.989716	0.999624
ENSG00000004455	1	33007940	33080996	-1	p35.1	-0.22442	AK2	-0.0417292	0	0.0417292	0.9901	0.999624
ENSG00000142669	1	26280086	26281522	1	p36.11	-1.42654	SH3BGRL3	-0.0389968	0	0.0389968	0.990158	0.999624
ENSG00000130766	1	28259518	28282491	1	p35.3	-0.279714	SESN2	-0.0707998	0	0.0707998	0.991103	0.999624
ENSG00000155366	1	112701127	112707434	-1	p13.2	0.108761	RHOC	-0.145895	0	0.145895	0.991251	0.999624
ENSG00000097021	1	6264269	6394391	-1	p36.31		ACOT7	-0.0586889	0	0.0586889	0.9914	0.999624
ENSG00000198890	1	107056674	107067636	1	p13.3	1.34516	PRMT6	-0.0519441	0	0.0519441	0.991568	0.999624
ENSG00000116209	1	54026681	54053504	-1	p32.3	0.156516	TMEM59	-0.0577254	0	0.0577254	0.991703	0.999624
ENSG00000143106	1	109399042	109426448	-1	p13.3	-0.113939	PSMA5	-0.0687287	0	0.0687287	0.991728	0.999624
ENSG00000090013	19	40447765	40465764	-1	q13.2	-0.626503	BLVRB	-0.0862288	0	0.0862288	0.992168	0.999624
ENSG00000063241	19	55452985	55462343	-1	q13.42	-1.24074	ISOC2	-0.0989975	0	0.0989975	0.992395	0.999624
ENSG00000060688	1	31259568	31296788	-1	p35.2	0.328489	SNRNP40	-0.0768601	0	0.0768601	0.992754	0.999624
ENSG00000122417	1	86346824	86396342	-1	p22.3	0.756907	ODF2L	-0.183859	0	0.183859	0.993254	0.999624
ENSG00000197429	1	45694324	45750653	-1	p34.1	1.68894	IPP	-0.0541708	0	0.0541708	0.993404	0.999624
ENSG00000171425	19	55635459	55645623	1	q13.42	-1.12921	ZNF581	-0.0842188	0	0.0842188	0.993522	0.999624
ENSG00000126261	19	34428352	34471251	1	q13.11	-0.087528	UBA2	-0.0669647	0	0.0669647	0.99504	0.999624
ENSG00000117154	1	18107798	18378483	1	p36.13	-0.508591	IGSF21	-0.10201	0	0.10201	0.995377	0.999624
ENSG00000128016	19	39406847	39409412	1	q13.2	-3.28419	ZFP36	-0.115238	0	0.115238	0.995409	0.999624
ENSG00000179163	1	23845077	23868294	-1	p36.11	-1.11354	FUCA1	-0.0693426	0.000208882	0.0695515	0.995447	0.999624
ENSG00000117318	1	23557926	23559501	-1	p36.12		ID3	-0.0879013	0	0.0879013	0.996009	0.999624
ENSG00000197019	19	40421589	40425992	-1	q13.2	-1.4664	SERTAD1	-0.165256	0	0.165256	0.996371	0.999624
ENSG00000087074	19	48872421	48876058	1	q13.33	-2.34203	PPP1R15A	-0.0637008	0	0.0637008	0.996433	0.999624
ENSG00000054116	1	36136570	36156053	-1	p34.3	0.3734	TRAPPC3	-0.0849374	0	0.0849374	0.996464	0.999624
ENSG00000162433	1	65147549	65232145	1	p31.3	1.04955	AK4	-0.0653574	0	0.0653574	0.996913	0.999624
ENSG00000244038	1	20651767	20661544	-1	p36.12	-0.326622	DDOST	-0.0939481	0	0.0939481	0.997463	0.999624
ENSG00000085433	1	108970214	109042113	-1	p13.3	0.744401	WDR47	-0.0703934	0	0.0703934	0.997702	0.999624
ENSG00000087088	19	48954815	48961798	1	q13.33	-0.423918	BAX	-0.0582874	0	0.0582874	0.998218	0.999624
ENSG00000104884	19	45349837	45370918	-1	q13.32	0.901136	ERCC2	-0.09227	0	0.09227	0.998476	0.999624
ENSG00000197982	1	37806979	37809454	1	p34.3	-0.568214	C1orf122	-0.0734268	0	0.0734268	0.998948	0.999624
ENSG00000083444	1	11934205	11975538	1	p36.22	-0.473158	PLOD1	-0.122548	0	0.122548	0.999348	0.999624
ENSG00000131408	19	50329653	50383388	1	q13.33	1.96478	NR1H2	-0.128756	0	0.128756	0.999624	0.999624
