# Supplementary material for: Network-Based Prediction of Oligodendroglioma Driver Gene Candidates within the Region of the 1p/19q Co-deletion Utilizing Single-Cell Transcriptomes
Source: Comput Struct Biotechnol J. 2026 May 4;35(1):0059. doi: 10.34133/csbj.0059 (PMC13136619; doi:10.34133/csbj.0059)
Supplement: Supplementary 1 — Figs. S1 to S10 Tables S1 to S13 [file csbj.0059.f1.zip › TableS13.xlsx]

## Sheet: Info
Table S13: Hub gene prediction results for the three considered oligodendrogliomas MGH36, MGH53, and MGH54 by scHumanNet.

## Sheet: MGH36_scHumanNet_allGenes
EnsemblID	Chromosome	Start	End	Strand	Band	Gene	Centrality_PR	gene	pvalue	qvalue	celltype
ENSG00000254122	5	141417645	141512975	1	q31.3	PCDHGB7	1	PCDHGB7	0.00149031	0.0923497	tumor cell
ENSG00000240184	5	141475947	141512977	1	q31.3	PCDHGC3	0.992958	PCDHGC3	0.00268256	0.0923497	tumor cell
ENSG00000133703	12	25205246	25250936	-1	p12.1	KRAS	0.985915	KRAS	0.00307998	0.0923497	tumor cell
ENSG00000157326	14	23953734	23969279	1	q11.2	DHRS4	0.978873	DHRS4	0.0034774	0.0923497	tumor cell
ENSG00000167186	16	19067614	19080095	1	p12.3	COQ7	0.971831	COQ7	0.00367611	0.0923497	tumor cell
ENSG00000204967	5	140806929	141012347	1	q31.3	PCDHA4	0.964789	PCDHA4	0.00387481	0.0923497	tumor cell
ENSG00000255408	5	140801028	141012347	1	q31.3	PCDHA3	0.957746	PCDHA3	0.00854446	0.170492	tumor cell
ENSG00000074582	2	218658764	218663443	1	q35	BCS1L	0.950704	BCS1L	0.009538	0.170492	tumor cell
ENSG00000242419	5	141484997	141512979	1	q31.3	PCDHGC4	0.943662	PCDHGC4	0.0133135	0.211536	tumor cell
ENSG00000179091	8	144095039	144097525	1	q24.3	CYC1	0.93662	CYC1	0.0304024	0.434754	tumor cell
ENSG00000120328	5	141208697	141212571	1	q31.3	PCDHB12	0.929577	PCDHB12	0.0379533	0.493393	tumor cell
ENSG00000176715	16	89088375	89164121	1	q24.3	ACSF3	0.922535	ACSF3	0.0552409	0.658288	tumor cell
ENSG00000101343	20	20034368	20056046	-1	p11.23	CRNKL1	0.915493	CRNKL1	0.0744163	0.818579	tumor cell
ENSG00000164398	5	131949973	132012243	-1	q31.1	ACSL6	0.908451	ACSL6	0.0873323	0.891108	tumor cell
ENSG00000253953	5	141387698	141512979	1	q31.3	PCDHGB4	0.901408	PCDHGB4	0.0939891	0.891108	tumor cell
ENSG00000171503	4	158672125	158709623	1	q32.1	ETFDH	0.894366	ETFDH	0.103527	0.891108	tumor cell
ENSG00000213024	19	49906825	49929763	-1	q13.33	NUP62	0.887324	NUP62	0.107004	0.891108	tumor cell
ENSG00000131844	5	71587288	71658706	1	q13.2	MCCC2	0.880282	MCCC2	0.127869	0.891108	tumor cell
ENSG00000166166	14	103529196	103537073	1	q32.33	TRMT61A	0.873239	TRMT61A	0.199503	0.891108	tumor cell
ENSG00000140264	15	43777087	43804427	1	q15.3	SERF2	0.866197	SERF2	0.212717	0.891108	tumor cell
ENSG00000125966	20	35226690	35276998	1	q11.22	MMP24	0.859155	MMP24	0.228515	0.891108	tumor cell
ENSG00000125743	19	45687454	45692569	-1	q13.32	SNRPD2	0.852113	SNRPD2	0.232191	0.891108	tumor cell
ENSG00000182117	15	34341719	34343136	-1	q14	NOP10	0.84507	NOP10	0.236264	0.891108	tumor cell
ENSG00000123739	4	109709989	109730070	-1	q25	PLA2G12A	0.838028	PLA2G12A	0.25693	0.891108	tumor cell
ENSG00000112081	6	36594353	36605600	1	p21.31	SRSF3	0.830986	SRSF3	0.257526	0.891108	tumor cell
ENSG00000152904	1	235327350	235344532	1	q42.3	GGPS1	0.823944	GGPS1	0.296175	0.891108	tumor cell
ENSG00000147316	8	6406596	6648508	1	p23.1	MCPH1	0.816901	MCPH1	0.299155	0.891108	tumor cell
ENSG00000108828	17	43014607	43025123	-1	q21.31	VAT1	0.809859	VAT1	0.300447	0.891108	tumor cell
ENSG00000148297	9	133338312	133348131	-1	q34.2	MED22	0.802817	MED22	0.327869	0.891108	tumor cell
ENSG00000171109	3	179347709	179394936	1	q26.33	MFN1	0.795775	MFN1	0.333433	0.891108	tumor cell
ENSG00000131931	8	42836674	42843325	-1	p11.21	THAP1	0.788732	THAP1	0.341182	0.891108	tumor cell
ENSG00000135365	11	45929323	46121178	-1	p11.2	PHF21A	0.78169	PHF21A	0.351217	0.891108	tumor cell
ENSG00000171634	17	67825503	67984378	1	q24.2	BPTF	0.774648	BPTF	0.360556	0.891108	tumor cell
ENSG00000139131	12	32727490	32755897	-1	p11.21	YARS2	0.767606	YARS2	0.36314	0.891108	tumor cell
ENSG00000075089	12	100199122	100241865	1	q23.1	ACTR6	0.760563	ACTR6	0.365127	0.891108	tumor cell
ENSG00000100575	14	58408495	58427531	-1	q23.1	TIMM9	0.753521	TIMM9	0.37685	0.891108	tumor cell
ENSG00000136875	9	113275642	113294009	1	q32	PRPF4	0.746479	PRPF4	0.38003	0.891108	tumor cell
ENSG00000123136	19	14408798	14419383	-1	p13.12	DDX39A	0.739437	DDX39A	0.386289	0.891108	tumor cell
ENSG00000160563	9	131852928	132079867	-1	q34.13	MED27	0.732394	MED27	0.405464	0.891108	tumor cell
ENSG00000025423	12	56752161	56787790	1	q13.3	HSD17B6	0.725352	HSD17B6	0.409041	0.891108	tumor cell
ENSG00000075188	12	102073103	102120120	-1	q23.2	NUP37	0.71831	NUP37	0.409439	0.891108	tumor cell
ENSG00000136874	9	99906654	99974534	1	q31.1	STX17	0.711268	STX17	0.421461	0.891108	tumor cell
ENSG00000101542	18	61333430	61555779	1	q21.33	CDH20	0.704225	CDH20	0.442325	0.891108	tumor cell
ENSG00000111640	12	6534512	6538374	1	p13.31	GAPDH	0.697183	GAPDH	0.483656	0.891108	tumor cell
ENSG00000144848	3	112532510	112562046	-1	q13.2	ATG3	0.690141	ATG3	0.491803	0.891108	tumor cell
ENSG00000115970	2	43230836	43596046	-1	p21	THADA	0.683099	THADA	0.503328	0.891108	tumor cell
ENSG00000257949	17	75979240	76000586	1	q25.1	TEN1	0.676056	TEN1	0.506905	0.891108	tumor cell
ENSG00000125870	20	16729961	16742564	1	p12.1	SNRPB2	0.669014	SNRPB2	0.513562	0.891108	tumor cell
ENSG00000140443	15	98648539	98964530	1	q26.3	IGF1R	0.661972	IGF1R	0.516244	0.891108	tumor cell
ENSG00000092148	14	31100112	31207804	-1	q12	HECTD1	0.65493	HECTD1	0.517933	0.891108	tumor cell
ENSG00000064651	5	128083766	128189677	1	q23.3	SLC12A2	0.647887	SLC12A2	0.5231	0.891108	tumor cell
ENSG00000134809	11	57528464	57530803	-1	q12.1	TIMM10	0.640845	TIMM10	0.523199	0.891108	tumor cell
ENSG00000137876	15	55180806	55197049	-1	q21.3	RSL24D1	0.633803	RSL24D1	0.523795	0.891108	tumor cell
ENSG00000213190	1	151060397	151069544	1	q21.3	MLLT11	0.626761	MLLT11	0.52926	0.891108	tumor cell
ENSG00000121989	2	147844517	147930826	1	q22.3	ACVR2A	0.619718	ACVR2A	0.53075	0.891108	tumor cell
ENSG00000088298	20	35115364	35147336	-1	q11.22	EDEM2	0.612676	EDEM2	0.532042	0.891108	tumor cell
ENSG00000175792	3	128064778	128153914	-1	q21.3	RUVBL1	0.605634	RUVBL1	0.536314	0.891108	tumor cell
ENSG00000123200	13	45954465	46052759	-1	q14.13	ZC3H13	0.598592	ZC3H13	0.539891	0.891108	tumor cell
ENSG00000156103	8	88032011	88328025	-1	q21.3	MMP16	0.591549	MMP16	0.542176	0.891108	tumor cell
ENSG00000147576	8	66432492	66468907	1	q13.1	ADHFE1	0.584507	ADHFE1	0.546051	0.891108	tumor cell
ENSG00000099940	22	20859007	20891214	1	q11.21	SNAP29	0.570423	SNAP29	0.573373	0.891108	tumor cell
ENSG00000124333	X	155881345	155943769	1	q28	VAMP7	0.570423	VAMP7	0.573373	0.891108	tumor cell
ENSG00000169519	11	28108248	28527041	1	p14.1	METTL15	0.56338	METTL15	0.586985	0.891108	tumor cell
ENSG00000161048	7	103099776	103149560	-1	q22.1	NAPEPLD	0.556338	NAPEPLD	0.611624	0.891108	tumor cell
ENSG00000196912	2	97492663	97589965	-1	q11.2	ANKRD36B	0.549296	ANKRD36B	0.6154	0.891108	tumor cell
ENSG00000111716	12	21635342	21757857	-1	p12.1	LDHB	0.542254	LDHB	0.618977	0.891108	tumor cell
ENSG00000035862	17	78852977	78925387	-1	q25.3	TIMP2	0.535211	TIMP2	0.619473	0.891108	tumor cell
ENSG00000013503	12	106357748	106510198	1	q23.3	POLR3B	0.528169	POLR3B	0.626925	0.891108	tumor cell
ENSG00000105819	7	103297435	103329511	1	q22.1	PMPCB	0.521127	PMPCB	0.635966	0.891108	tumor cell
ENSG00000103064	16	68264516	68301823	1	q22.1	SLC7A6	0.514085	SLC7A6	0.63696	0.891108	tumor cell
ENSG00000205531	11	2944431	2992377	-1	p15.4	NAP1L4	0.5	NAP1L4	0.639245	0.891108	tumor cell
ENSG00000189241	6	116267760	116279930	-1	q22.1	TSPYL1	0.5	TSPYL1	0.639245	0.891108	tumor cell
ENSG00000169255	3	161083883	161105411	-1	q26.1	B3GALNT1	0.492958	B3GALNT1	0.640735	0.891108	tumor cell
ENSG00000148600	10	84194537	84219621	1	q23.1	CDHR1	0.485915	CDHR1	0.641232	0.891108	tumor cell
ENSG00000171316	8	60678740	60868028	1	q12.2	CHD7	0.478873	CHD7	0.644213	0.891108	tumor cell
ENSG00000100216	22	38681957	38685421	1	q13.1	TOMM22	0.471831	TOMM22	0.652558	0.891108	tumor cell
ENSG00000253457	8	30638580	30646064	1	p12	SMIM18	0.464789	SMIM18	0.652956	0.891108	tumor cell
ENSG00000172757	11	65823022	65862026	-1	q13.1	CFL1	0.457746	CFL1	0.654645	0.891108	tumor cell
ENSG00000105854	7	95404862	95435329	-1	q21.3	PON2	0.450704	PON2	0.656831	0.891108	tumor cell
ENSG00000010219	12	4562204	4615302	1	p13.32	DYRK4	0.443662	DYRK4	0.677397	0.891108	tumor cell
ENSG00000095002	2	47403067	47663146	1	p21	MSH2	0.43662	MSH2	0.683954	0.891108	tumor cell
ENSG00000151503	11	134150113	134225454	-1	q25	NCAPD3	0.429577	NCAPD3	0.685643	0.891108	tumor cell
ENSG00000143126	1	109249539	109275751	1	p13.3	CELSR2	0.422535	CELSR2	0.688326	0.891108	tumor cell
ENSG00000113621	5	134874371	134901635	1	q31.1	TXNDC15	0.415493	TXNDC15	0.688326	0.891108	tumor cell
ENSG00000239305	2	86603398	86623866	-1	p11.2	RNF103	0.408451	RNF103	0.691207	0.891108	tumor cell
ENSG00000213463	14	70366499	70417090	-1	q24.2	SYNJ2BP	0.401408	SYNJ2BP	0.704819	0.891108	tumor cell
ENSG00000011260	17	51260546	51297936	1	q21.33	UTP18	0.394366	UTP18	0.70611	0.891108	tumor cell
ENSG00000173545	5	16451519	16465800	-1	p15.1	ZNF622	0.387324	ZNF622	0.708892	0.891108	tumor cell
ENSG00000026652	6	161129967	161274061	-1	q26	AGPAT4	0.380282	AGPAT4	0.71386	0.891108	tumor cell
ENSG00000143443	1	151047751	151051986	1	q21.3	C1orf56	0.373239	C1orf56	0.719026	0.891108	tumor cell
ENSG00000085063	11	33703010	33736479	-1	p13	CD59	0.359155	CD59	0.728862	0.891108	tumor cell
ENSG00000108474	17	16217191	16351797	1	p11.2	PIGL	0.359155	PIGL	0.728862	0.891108	tumor cell
ENSG00000109814	4	39498755	39528311	-1	p14	UGDH	0.352113	UGDH	0.730551	0.891108	tumor cell
ENSG00000166170	14	103556544	103562831	-1	q32.33	BAG5	0.338028	BAG5	0.743269	0.891108	tumor cell
ENSG00000100380	22	40824535	40856639	-1	q13.2	ST13	0.338028	ST13	0.743269	0.891108	tumor cell
ENSG00000163170	2	74135400	74147912	-1	p13.1	BOLA3	0.330986	BOLA3	0.746945	0.891108	tumor cell
ENSG00000227345	10	49818279	49970203	-1	q11.23	PARG	0.316901	PARG	0.749131	0.891108	tumor cell
ENSG00000111224	12	3791047	3873448	-1	p13.32	PARP11	0.316901	PARP11	0.749131	0.891108	tumor cell
ENSG00000173692	2	231056864	231172827	1	q37.1	PSMD1	0.309859	PSMD1	0.75847	0.891108	tumor cell
ENSG00000106290	7	100107070	100119841	-1	q22.1	TAF6	0.302817	TAF6	0.762543	0.891108	tumor cell
ENSG00000088826	20	4120980	4187747	1	p13	SMOX	0.295775	SMOX	0.763934	0.891108	tumor cell
ENSG00000079215	5	36606355	36688334	1	p13.2	SLC1A3	0.288732	SLC1A3	0.76771	0.891108	tumor cell
ENSG00000070961	12	89588049	89709300	-1	q21.33	ATP2B1	0.28169	ATP2B1	0.77079	0.891108	tumor cell
ENSG00000132669	20	19757606	20002459	1	p11.23	RIN2	0.274648	RIN2	0.773472	0.891108	tumor cell
ENSG00000100941	14	39175183	39183220	1	q21.1	PNN	0.267606	PNN	0.775161	0.891108	tumor cell
ENSG00000182628	17	59109857	59155260	-1	q22	SKA2	0.260563	SKA2	0.777049	0.891108	tumor cell
ENSG00000164104	4	173331376	173334432	-1	q34.1	HMGB2	0.246479	HMGB2	0.778341	0.891108	tumor cell
ENSG00000117632	1	25884181	25906991	-1	p36.11	STMN1	0.246479	STMN1	0.778341	0.891108	tumor cell
ENSG00000050438	12	51391317	51515763	1	q13.13	SLC4A8	0.239437	SLC4A8	0.78003	0.891108	tumor cell
ENSG00000157064	1	183248237	183418380	-1	q25.3	NMNAT2	0.225352	NMNAT2	0.787382	0.891108	tumor cell
ENSG00000172046	3	49108046	49120938	-1	p21.31	USP19	0.225352	USP19	0.787382	0.891108	tumor cell
ENSG00000134287	12	48935723	48957487	-1	q13.12	ARF3	0.211268	ARF3	0.789667	0.891108	tumor cell
ENSG00000180957	22	27851669	27920134	-1	q12.1	PITPNB	0.211268	PITPNB	0.789667	0.891108	tumor cell
ENSG00000244045	17	28357642	28363683	1	q11.2	TMEM199	0.204225	TMEM199	0.792747	0.891108	tumor cell
ENSG00000172531	11	67398183	67421183	-1	q13.2	PPP1CA	0.197183	PPP1CA	0.797715	0.891108	tumor cell
ENSG00000151327	14	35044907	35113130	1	q13.2	FAM177A1	0.183099	FAM177A1	0.802186	0.891108	tumor cell
ENSG00000068394	X	49113407	49123735	-1	p11.23	GPKOW	0.183099	GPKOW	0.802186	0.891108	tumor cell
ENSG00000177150	18	13663347	13726663	-1	p11.21	FAM210A	0.176056	FAM210A	0.803875	0.891108	tumor cell
ENSG00000136197	7	42908726	42912305	-1	p14.1	C7orf25	0.161972	C7orf25	0.806756	0.891108	tumor cell
ENSG00000105894	7	137227341	137343774	-1	q33	PTN	0.161972	PTN	0.806756	0.891108	tumor cell
ENSG00000164414	6	87470623	87512336	1	q15	SLC35A1	0.15493	SLC35A1	0.809041	0.891108	tumor cell
ENSG00000214160	3	184242301	184249548	-1	q27.1	ALG3	0.147887	ALG3	0.810929	0.891108	tumor cell
ENSG00000068079	17	43006740	43014456	1	q21.31	IFI35	0.133803	IFI35	0.820169	0.891108	tumor cell
ENSG00000027697	6	137197485	137219449	-1	q23.3	IFNGR1	0.133803	IFNGR1	0.820169	0.891108	tumor cell
ENSG00000115760	2	32357028	32618899	1	p22.3	BIRC6	0.126761	BIRC6	0.826428	0.891108	tumor cell
ENSG00000109084	17	28319200	28328685	1	q11.2	TMEM97	0.119718	TMEM97	0.82772	0.891108	tumor cell
ENSG00000108439	17	47941506	47949308	1	q21.32	PNPO	0.112676	PNPO	0.831495	0.891108	tumor cell
ENSG00000137815	15	41408408	41483563	1	q15.1	RTF1	0.105634	RTF1	0.837655	0.891108	tumor cell
ENSG00000124275	5	7851186	7906025	1	p15.31	MTRR	0.0985915	MTRR	0.838947	0.891108	tumor cell
ENSG00000111229	12	110434823	110450422	-1	q24.11	ARPC3	0.0915493	ARPC3	0.852161	0.891108	tumor cell
ENSG00000119280	1	230837119	230869589	-1	q42.2	C1orf198	0.084507	C1orf198	0.856036	0.891108	tumor cell
ENSG00000119705	14	77708071	77761104	1	q24.3	SLIRP	0.0774648	SLIRP	0.858023	0.891108	tumor cell
ENSG00000137764	15	67542703	67807117	1	q23	MAP2K5	0.0704225	MAP2K5	0.861401	0.891108	tumor cell
ENSG00000179455	15	23565674	23630075	1	q11.2	MKRN3	0.056338	MKRN3	0.862991	0.891108	tumor cell
ENSG00000108551	17	17494437	17496395	-1	p11.2	RASD1	0.056338	RASD1	0.862991	0.891108	tumor cell
ENSG00000159873	22	28772674	28789301	1	q12.1	CCDC117	0.0422535	CCDC117	0.868952	0.891108	tumor cell
ENSG00000126803	14	64535905	64546173	1	q23.3	HSPA2	0.0422535	HSPA2	0.868952	0.891108	tumor cell
ENSG00000143303	1	156728442	156736960	1	q23.1	RRNAD1	0.0352113	RRNAD1	0.87084	0.891108	tumor cell
ENSG00000087301	14	52430596	52552522	-1	q22.1	TXNDC16	0.028169	TXNDC16	0.883259	0.891108	tumor cell
ENSG00000138279	10	73375101	73414076	-1	q22.2	ANXA7	0.0140845	ANXA7	0.884352	0.891108	tumor cell
ENSG00000127993	7	92528773	92540481	1	q21.2	RBM48	0.0140845	RBM48	0.884352	0.891108	tumor cell
ENSG00000112697	6	75252924	75284948	-1	q14.1	TMEM30A	0.00704225	TMEM30A	0.887432	0.891108	tumor cell
ENSG00000141424	18	36108531	36129385	-1	q12.2	SLC39A6	0	SLC39A6	0.891108	0.891108	tumor cell

## Sheet: MGH36_scHumanNet_1p19q_Sig
EnsemblID	Chromosome	Start	End	Strand	Band	Gene	Centrality_PR	gene	pvalue	qvalue	celltype
ENSG00000100030	22	21759657	21867680	-1	q11.22	MAPK1	1	MAPK1	0.0703016	0.793407	tumor cell
ENSG00000128272	22	39519695	39522685	1	q13.1	ATF4	0.9375	ATF4	0.170162	0.793407	tumor cell
ENSG00000100393	22	41092592	41180077	1	q13.2	EP300	0.875	EP300	0.174156	0.793407	tumor cell
ENSG00000015475	22	17734138	17774770	-1	q11.21	BID	0.8125	BID	0.260036	0.793407	tumor cell
ENSG00000126767	X	47635521	47650604	-1	p11.23	ELK1	0.75	ELK1	0.333333	0.793407	tumor cell
ENSG00000101966	X	123859724	123913979	1	q25	XIAP	0.6875	XIAP	0.367286	0.793407	tumor cell
ENSG00000158290	X	120523858	120575794	-1	q24	CUL4B	0.5625	CUL4B	0.448572	0.793407	tumor cell
ENSG00000100387	22	40951347	40973309	1	q13.2	RBX1	0.5625	RBX1	0.448572	0.793407	tumor cell
ENSG00000072501	X	53374149	53422728	-1	p11.22	SMC1A	0.4375	SMC1A	0.481726	0.793407	tumor cell
ENSG00000101972	X	123960212	124422664	1	q25	STAG2	0.4375	STAG2	0.481726	0.793407	tumor cell
ENSG00000188130	22	50245450	50261716	-1	q13.33	MAPK12	0.375	MAPK12	0.513381	0.793407	tumor cell
ENSG00000100150	22	31753867	31908033	1	q12.2	DEPDC5	0.25	DEPDC5	0.61434	0.803368	tumor cell
ENSG00000083750	X	55717739	55758774	1	p11.21	RRAGB	0.25	RRAGB	0.61434	0.803368	tumor cell
ENSG00000077264	X	110944285	111227361	1	q23	PAK3	0.1875	PAK3	0.7143	0.814435	tumor cell
ENSG00000213923	22	38290691	38318084	-1	q13.1	CSNK1E	0.125	CSNK1E	0.741162	0.814435	tumor cell
ENSG00000184216	X	154010506	154019902	-1	q28	IRAK1	0.0625	IRAK1	0.766527	0.814435	tumor cell
ENSG00000100324	22	39399778	39437060	1	q13.1	TAB1	0	TAB1	0.840324	0.840324	tumor cell

## Sheet: MGH36_scHumanNet_1p19q_Imm
EnsemblID	Chromosome	Start	End	Strand	Band	Gene	Centrality_PR	gene	pvalue	qvalue	celltype
ENSG00000188130	22	50245450	50261716	-1	q13.33	MAPK12	1	MAPK12	0.102508	0.704766	tumor cell
ENSG00000142166	21	33324429	33359864	1	q22.11	IFNAR1	0.818182	IFNAR1	0.212309	0.704766	tumor cell
ENSG00000159110	21	33229901	33265675	1	q22.11	IFNAR2	0.818182	IFNAR2	0.212309	0.704766	tumor cell
ENSG00000015475	22	17734138	17774770	-1	q11.21	BID	0.636364	BID	0.36627	0.704766	tumor cell
ENSG00000101966	X	123859724	123913979	1	q25	XIAP	0.636364	XIAP	0.36627	0.704766	tumor cell
ENSG00000078061	X	47561100	47571920	1	p11.3	ARAF	0.545455	ARAF	0.443501	0.704766	tumor cell
ENSG00000002586	X	2691187	2741309	1	p22.33	CD99	0.363636	CD99	0.510041	0.704766	tumor cell
ENSG00000154721	21	25639258	25717562	1	q21.3	JAM2	0.363636	JAM2	0.510041	0.704766	tumor cell
ENSG00000077264	X	110944285	111227361	1	q23	PAK3	0.272727	PAK3	0.576381	0.704766	tumor cell
ENSG00000184216	X	154010506	154019902	-1	q28	IRAK1	0.181818	IRAK1	0.640723	0.704766	tumor cell
ENSG00000100030	22	21759657	21867680	-1	q11.22	MAPK1	0	MAPK1	0.704766	0.704766	tumor cell
ENSG00000100324	22	39399778	39437060	1	q13.1	TAB1	0	TAB1	0.704766	0.704766	tumor cell

## Sheet: MGH53_scHumanNet_allGenes
EnsemblID	Chromosome	Start	End	Strand	Band	Gene	Centrality_PR	gene	pvalue	qvalue	celltype
ENSG00000138035	2	55634061	55693863	-1	p16.1	PNPT1	1	PNPT1	0.0010966	0.128302	tumor cell
ENSG00000073578	5	218241	257082	1	p15.33	SDHA	0.991379	SDHA	0.00269166	0.147742	tumor cell
ENSG00000164904	5	126531200	126595362	-1	q23.2	ALDH7A1	0.982759	ALDH7A1	0.00378826	0.147742	tumor cell
ENSG00000183978	17	42795147	42798704	-1	q21.2	COA3	0.974138	COA3	0.0107666	0.314924	tumor cell
ENSG00000135297	6	73461578	73509236	1	q13	MTO1	0.965517	MTO1	0.0189413	0.371299	tumor cell
ENSG00000115425	2	215996329	216082955	-1	q35	PECR	0.956897	PECR	0.019041	0.371299	tumor cell
ENSG00000157326	14	23953734	23969279	1	q11.2	DHRS4	0.948276	DHRS4	0.0237264	0.396571	tumor cell
ENSG00000116688	1	11980181	12013514	1	p36.22	MFN2	0.939655	MFN2	0.0337952	0.494255	tumor cell
ENSG00000072756	3	3126933	3150879	1	p26.2	TRNT1	0.931034	TRNT1	0.0465557	0.584358	tumor cell
ENSG00000182973	3	32685145	32773875	1	p22.3	CNOT10	0.922414	CNOT10	0.0499452	0.584358	tumor cell
ENSG00000159388	1	203305491	203309602	1	q32.1	BTG2	0.913793	BTG2	0.0668926	0.711494	tumor cell
ENSG00000130005	19	1397026	1401570	-1	p13.3	GAMT	0.905172	GAMT	0.0836407	0.772924	tumor cell
ENSG00000163607	3	112990984	113015060	1	q13.2	GTPBP8	0.896552	GTPBP8	0.0864321	0.772924	tumor cell
ENSG00000255408	5	140801028	141012347	1	q31.3	PCDHA3	0.887931	PCDHA3	0.0951052	0.772924	tumor cell
ENSG00000204967	5	140806929	141012347	1	q31.3	PCDHA4	0.87931	PCDHA4	0.0990928	0.772924	tumor cell
ENSG00000092820	6	158765741	158819368	-1	q25.3	EZR	0.87069	EZR	0.136278	0.877779	tumor cell
ENSG00000178449	12	50112082	50120457	1	q13.12	COX14	0.862069	COX14	0.143655	0.877779	tumor cell
ENSG00000152495	5	111223653	111494886	1	q22.1	CAMK4	0.853448	CAMK4	0.145648	0.877779	tumor cell
ENSG00000077264	X	110944285	111227361	1	q23	PAK3	0.844828	PAK3	0.164191	0.877779	tumor cell
ENSG00000102580	13	95677139	95794988	1	q32.1	DNAJC3	0.836207	DNAJC3	0.169275	0.877779	tumor cell
ENSG00000171766	15	45361124	45402327	-1	q21.1	GATM	0.827586	GATM	0.170372	0.877779	tumor cell
ENSG00000254122	5	141417645	141512975	1	q31.3	PCDHGB7	0.818966	PCDHGB7	0.182335	0.877779	tumor cell
ENSG00000065357	12	55927319	55954027	1	q13.2	DGKA	0.810345	DGKA	0.214834	0.877779	tumor cell
ENSG00000205726	21	33642400	33899861	1	q22.11	ITSN1	0.801724	ITSN1	0.243645	0.877779	tumor cell
ENSG00000163406	3	121894401	121944188	1	q13.33	SLC15A2	0.793103	SLC15A2	0.244542	0.877779	tumor cell
ENSG00000155660	7	149003062	149028662	-1	q36.1	PDIA4	0.784483	PDIA4	0.253016	0.877779	tumor cell
ENSG00000169564	2	70087477	70089203	1	p13.3	PCBP1	0.775862	PCBP1	0.256704	0.877779	tumor cell
ENSG00000008710	16	2088708	2135898	-1	p13.3	PKD1	0.767241	PKD1	0.26438	0.877779	tumor cell
ENSG00000104129	15	40765161	40807478	-1	q15.1	DNAJC17	0.758621	DNAJC17	0.269963	0.877779	tumor cell
ENSG00000055130	7	148697914	148801110	1	q36.1	CUL1	0.75	CUL1	0.277141	0.877779	tumor cell
ENSG00000173599	11	66848417	66958386	-1	q13.2	PC	0.741379	PC	0.324594	0.877779	tumor cell
ENSG00000205758	21	33589341	33643926	-1	q22.11	CRYZL1	0.732759	CRYZL1	0.343734	0.877779	tumor cell
ENSG00000111641	12	6556863	6568691	-1	p13.31	NOP2	0.724138	NOP2	0.344432	0.877779	tumor cell
ENSG00000127184	5	86617928	86620962	1	q14.3	COX7C	0.715517	COX7C	0.373841	0.877779	tumor cell
ENSG00000137710	11	109864295	110296712	-1	q22.3	RDX	0.706897	RDX	0.387499	0.877779	tumor cell
ENSG00000108176	10	67796669	67838188	-1	q21.3	DNAJC12	0.698276	DNAJC12	0.405044	0.877779	tumor cell
ENSG00000172757	11	65823022	65862026	-1	q13.1	CFL1	0.689655	CFL1	0.411126	0.877779	tumor cell
ENSG00000135541	6	135283532	135497765	-1	q23.3	AHI1	0.681034	AHI1	0.43236	0.877779	tumor cell
ENSG00000048392	8	102204502	102238961	-1	q22.3	RRM2B	0.672414	RRM2B	0.433456	0.877779	tumor cell
ENSG00000119760	2	27650809	27663840	-1	p23.3	SUPT7L	0.663793	SUPT7L	0.43555	0.877779	tumor cell
ENSG00000111530	12	67269358	67319953	1	q14.3	CAND1	0.655172	CAND1	0.44841	0.877779	tumor cell
ENSG00000122877	10	62811996	62919900	-1	q21.3	EGR2	0.646552	EGR2	0.452597	0.877779	tumor cell
ENSG00000109576	4	170060222	170091699	-1	q33	AADAT	0.637931	AADAT	0.456086	0.877779	tumor cell
ENSG00000131778	1	147242654	147295765	1	q21.1	CHD1L	0.62931	CHD1L	0.470641	0.877779	tumor cell
ENSG00000067900	18	20946906	21111813	-1	q11.1	ROCK1	0.62069	ROCK1	0.504037	0.877779	tumor cell
ENSG00000123570	X	103822327	103832257	-1	q22.2	RAB9B	0.612069	RAB9B	0.513508	0.877779	tumor cell
ENSG00000116209	1	54026681	54053504	-1	p32.3	TMEM59	0.603448	TMEM59	0.528661	0.877779	tumor cell
ENSG00000181192	10	12068954	12123221	1	p14	DHTKD1	0.594828	DHTKD1	0.534144	0.877779	tumor cell
ENSG00000136811	9	128455186	128501292	1	q34.11	ODF2	0.586207	ODF2	0.53534	0.877779	tumor cell
ENSG00000132906	1	15490832	15526534	-1	p36.21	CASP9	0.577586	CASP9	0.53544	0.877779	tumor cell
ENSG00000119640	14	75053237	75069483	-1	q24.3	ACYP1	0.568966	ACYP1	0.536038	0.877779	tumor cell
ENSG00000186566	17	44395281	44503430	-1	q21.31	GPATCH8	0.560345	GPATCH8	0.567042	0.877779	tumor cell
ENSG00000135090	12	118149801	118372907	-1	q24.23	TAOK3	0.551724	TAOK3	0.577809	0.877779	tumor cell
ENSG00000277972	17	38730341	38735605	1	q12	CISD3	0.543103	CISD3	0.59346	0.877779	tumor cell
ENSG00000143570	1	153959099	153968184	-1	q21.3	SLC39A1	0.534483	SLC39A1	0.593859	0.877779	tumor cell
ENSG00000115875	2	38743599	38751494	-1	p22.1	SRSF7	0.525862	SRSF7	0.597847	0.877779	tumor cell
ENSG00000165338	10	91409280	91514829	1	q23.32	HECTD2	0.508621	HECTD2	0.60004	0.877779	tumor cell
ENSG00000126107	1	45002540	45011324	-1	p34.1	HECTD3	0.508621	HECTD3	0.60004	0.877779	tumor cell
ENSG00000146540	7	996986	1138260	-1	p22.3	C7orf50	0.5	C7orf50	0.606221	0.877779	tumor cell
ENSG00000214413	10	110898730	110919201	-1	q25.2	BBIP1	0.491379	BBIP1	0.620676	0.877779	tumor cell
ENSG00000112759	6	44219553	44234142	1	p21.1	SLC29A1	0.482759	SLC29A1	0.634034	0.877779	tumor cell
ENSG00000170633	12	121400041	121430623	1	q24.31	RNF34	0.474138	RNF34	0.642209	0.877779	tumor cell
ENSG00000214736	6	41787662	41789898	1	p21.1	TOMM6	0.465517	TOMM6	0.65816	0.877779	tumor cell
ENSG00000100288	22	50578959	50601455	-1	q13.33	CHKB	0.456897	CHKB	0.660054	0.877779	tumor cell
ENSG00000113732	5	172983771	173035445	1	q35.1	ATP6V0E1	0.439655	ATP6V0E1	0.67112	0.877779	tumor cell
ENSG00000103091	16	74871362	75000173	-1	q23.1	WDR59	0.439655	WDR59	0.67112	0.877779	tumor cell
ENSG00000134313	2	8721081	8837630	-1	p25.1	KIDINS220	0.431034	KIDINS220	0.678098	0.877779	tumor cell
ENSG00000119396	9	121178133	121223014	-1	q33.2	RAB14	0.422414	RAB14	0.679992	0.877779	tumor cell
ENSG00000127837	2	218264123	218270257	-1	q35	AAMP	0.413793	AAMP	0.682385	0.877779	tumor cell
ENSG00000179820	19	53864763	53876435	1	q13.42	MYADM	0.396552	MYADM	0.691456	0.877779	tumor cell
ENSG00000100095	22	26169462	26383597	1	q12.1	SEZ6L	0.396552	SEZ6L	0.691456	0.877779	tumor cell
ENSG00000092439	15	50552473	50686797	-1	q21.2	TRPM7	0.387931	TRPM7	0.703419	0.877779	tumor cell
ENSG00000131069	20	34872146	34927962	1	q11.22	ACSS2	0.37931	ACSS2	0.705613	0.877779	tumor cell
ENSG00000159063	11	78100936	78139653	-1	q14.1	ALG8	0.362069	ALG8	0.708404	0.877779	tumor cell
ENSG00000169490	8	38988808	38996824	-1	p11.22	TM2D2	0.362069	TM2D2	0.708404	0.877779	tumor cell
ENSG00000185052	20	19212642	19722926	1	p11.23	SLC24A3	0.353448	SLC24A3	0.713887	0.877779	tumor cell
ENSG00000079246	2	216107464	216206303	1	q35	XRCC5	0.344828	XRCC5	0.727943	0.877779	tumor cell
ENSG00000153147	4	143513702	143557486	1	q31.21	SMARCA5	0.336207	SMARCA5	0.73881	0.877779	tumor cell
ENSG00000125844	20	17613678	17682295	-1	p12.1	RRBP1	0.327586	RRBP1	0.741202	0.877779	tumor cell
ENSG00000196576	22	50274979	50307646	-1	q13.33	PLXNB2	0.318966	PLXNB2	0.743395	0.877779	tumor cell
ENSG00000100604	14	92923150	92935285	1	q32.12	CHGA	0.301724	CHGA	0.755757	0.877779	tumor cell
ENSG00000113068	5	140245035	140303113	-1	q31.3	PFDN1	0.301724	PFDN1	0.755757	0.877779	tumor cell
ENSG00000148019	9	78236062	78279690	1	q21.2	CEP78	0.293103	CEP78	0.774599	0.877779	tumor cell
ENSG00000103066	16	68245304	68261058	1	q22.1	PLA2G15	0.284483	PLA2G15	0.778985	0.877779	tumor cell
ENSG00000198799	1	113073198	113132260	1	p13.2	LRIG2	0.267241	LRIG2	0.781378	0.877779	tumor cell
ENSG00000175093	3	141051347	141148611	1	q23	SPSB4	0.267241	SPSB4	0.781378	0.877779	tumor cell
ENSG00000092051	14	23568035	23578790	-1	q11.2	JPH4	0.258621	JPH4	0.784368	0.877779	tumor cell
ENSG00000162511	1	30732469	30757774	-1	p35.2	LAPTM5	0.241379	LAPTM5	0.792643	0.877779	tumor cell
ENSG00000221983	19	18571730	18577550	1	p13.11	UBA52	0.241379	UBA52	0.792643	0.877779	tumor cell
ENSG00000147364	8	406428	477967	1	p23.3	FBXO25	0.232759	FBXO25	0.794338	0.877779	tumor cell
ENSG00000163053	2	230034982	230068993	-1	q36.3	SLC16A14	0.224138	SLC16A14	0.800419	0.877779	tumor cell
ENSG00000143418	1	150960583	150975004	-1	q21.3	CERS2	0.215517	CERS2	0.802113	0.877779	tumor cell
ENSG00000119231	3	196867856	196934714	1	q29	SENP5	0.206897	SENP5	0.804406	0.877779	tumor cell
ENSG00000178235	13	83877205	83882474	-1	q31.1	SLITRK1	0.198276	SLITRK1	0.81617	0.877779	tumor cell
ENSG00000168374	3	57571363	57598220	-1	p14.3	ARF4	0.181034	ARF4	0.818064	0.877779	tumor cell
ENSG00000181029	19	7680833	7687703	1	p13.2	TRAPPC5	0.181034	TRAPPC5	0.818064	0.877779	tumor cell
ENSG00000114021	3	100334739	100361635	1	q12.2	NIT2	0.172414	NIT2	0.821952	0.877779	tumor cell
ENSG00000105404	19	41956681	41959321	-1	q13.2	RABAC1	0.155172	RABAC1	0.823846	0.877779	tumor cell
ENSG00000168701	16	67227103	67229278	1	q22.1	TMEM208	0.155172	TMEM208	0.823846	0.877779	tumor cell
ENSG00000140043	14	73851844	73886827	1	q24.3	PTGR2	0.146552	PTGR2	0.826338	0.877779	tumor cell
ENSG00000144118	2	120240064	120294710	1	q14.2	RALB	0.137931	RALB	0.82903	0.877779	tumor cell
ENSG00000115084	2	113705011	113756693	-1	q14.1	SLC35F5	0.12931	SLC35F5	0.831124	0.877779	tumor cell
ENSG00000168268	3	52524385	52535054	-1	p21.1	NT5DC2	0.12069	NT5DC2	0.83551	0.877779	tumor cell
ENSG00000151240	10	274190	689668	-1	p15.3	DIP2C	0.112069	DIP2C	0.837105	0.877779	tumor cell
ENSG00000243725	1	54715861	54742657	1	p32.3	TTC4	0.103448	TTC4	0.840594	0.877779	tumor cell
ENSG00000104529	8	143579697	143599541	-1	q24.3	EEF1D	0.0948276	EEF1D	0.842389	0.877779	tumor cell
ENSG00000029993	X	150980509	150990771	1	q28	HMGB3	0.0862069	HMGB3	0.844283	0.877779	tumor cell
ENSG00000128944	15	40382721	40394246	1	q15.1	KNSTRN	0.0775862	KNSTRN	0.846875	0.877779	tumor cell
ENSG00000185650	14	68787660	68796253	-1	q24.1	ZFP36L1	0.0689655	ZFP36L1	0.854451	0.877779	tumor cell
ENSG00000249709	19	12525373	12551542	-1	p13.2	ZNF564	0.0517241	ZNF564	0.856943	0.877779	tumor cell
ENSG00000198551	19	11559374	11619161	1	p13.2	ZNF627	0.0517241	ZNF627	0.856943	0.877779	tumor cell
ENSG00000115241	2	27381195	27409591	-1	p23.3	PPM1G	0.0431034	PPM1G	0.862127	0.877779	tumor cell
ENSG00000105983	7	156668946	156893216	-1	q36.3	LMBR1	0.0344828	LMBR1	0.865816	0.877779	tumor cell
ENSG00000149557	11	125442881	125592568	-1	q24.2	FEZ1	0.0172414	FEZ1	0.873492	0.877779	tumor cell
ENSG00000100014	22	24270817	24417739	1	q11.23	SPECC1L	0.0172414	SPECC1L	0.873492	0.877779	tumor cell
ENSG00000103978	15	42210447	42273584	-1	q15.1	TMEM87A	0.00862069	TMEM87A	0.875885	0.877779	tumor cell
ENSG00000132612	16	69311350	69326939	1	q22.1	VPS4A	0	VPS4A	0.877779	0.877779	tumor cell

## Sheet: MGH53_scHumanNet_1p19q_Sig
EnsemblID	Chromosome	Start	End	Strand	Band	Gene	Centrality_PR	gene	pvalue	qvalue	celltype
ENSG00000079246	2	216107464	216206303	1	q35	XRCC5	1	XRCC5	0.070093	0.560744	tumor cell
ENSG00000077264	X	110944285	111227361	1	q23	PAK3	0.857143	PAK3	0.241576	0.726427	tumor cell
ENSG00000076242	3	36993350	37050846	1	p22.2	MLH1	0.714286	MLH1	0.357364	0.726427	tumor cell
ENSG00000131778	1	147242654	147295765	1	q21.1	CHD1L	0.571429	CHD1L	0.450355	0.726427	tumor cell
ENSG00000067900	18	20946906	21111813	-1	q11.1	ROCK1	0.428571	ROCK1	0.541646	0.726427	tumor cell
ENSG00000135090	12	118149801	118372907	-1	q24.23	TAOK3	0.285714	TAOK3	0.634037	0.726427	tumor cell
ENSG00000162511	1	30732469	30757774	-1	p35.2	LAPTM5	0	LAPTM5	0.726427	0.726427	tumor cell
ENSG00000221983	19	18571730	18577550	1	p13.11	UBA52	0	UBA52	0.726427	0.726427	tumor cell

## Sheet: MGH54_scHumanNet_allGenes
EnsemblID	Chromosome	Start	End	Strand	Band	Gene	Centrality_PR	gene	pvalue	qvalue	celltype
ENSG00000157326	14	23953734	23969279	1	q11.2	DHRS4	1	DHRS4	0.000199382	0.0223308	tumor cell
ENSG00000104823	19	38815422	38831841	-1	q13.2	ECH1	0.990991	ECH1	0.00139567	0.0781577	tumor cell
ENSG00000240303	3	132558138	132660082	-1	q22.1	ACAD11	0.981982	ACAD11	0.00209351	0.0781577	tumor cell
ENSG00000136930	9	124353465	124415444	-1	q33.3	PSMB7	0.972973	PSMB7	0.0149536	0.377762	tumor cell
ENSG00000102882	16	30114105	30123506	-1	p11.2	MAPK3	0.963964	MAPK3	0.0196391	0.377762	tumor cell
ENSG00000100902	14	35278633	35317493	1	q13.2	PSMA6	0.954955	PSMA6	0.0202373	0.377762	tumor cell
ENSG00000100372	22	40769630	40819399	-1	q13.2	SLC25A17	0.945946	SLC25A17	0.0282125	0.451401	tumor cell
ENSG00000005469	7	87345664	87399794	1	q21.12	CROT	0.936937	CROT	0.0435649	0.528123	tumor cell
ENSG00000111275	12	111766887	111817532	1	q24.12	ALDH2	0.927928	ALDH2	0.0459575	0.528123	tumor cell
ENSG00000100567	14	58244843	58272012	1	q23.1	PSMA3	0.918919	PSMA3	0.0471538	0.528123	tumor cell
ENSG00000105220	19	34359480	34402413	1	q13.11	GPI	0.90991	GPI	0.0538331	0.548119	tumor cell
ENSG00000115129	2	24077433	24085861	-1	p23.3	TP53I3	0.900901	TP53I3	0.0649985	0.606653	tumor cell
ENSG00000104325	8	90001405	90053633	1	q21.3	DECR1	0.891892	DECR1	0.0782574	0.674218	tumor cell
ENSG00000163931	3	53224712	53256052	-1	p21.1	TKT	0.882883	TKT	0.0895225	0.71618	tumor cell
ENSG00000173599	11	66848417	66958386	-1	q13.2	PC	0.873874	PC	0.0975974	0.728728	tumor cell
ENSG00000151229	12	39755025	40106089	-1	q12	SLC2A13	0.864865	SLC2A13	0.200379	0.881966	tumor cell
ENSG00000143977	2	70281362	70293740	-1	p13.3	SNRPG	0.855856	SNRPG	0.216928	0.881966	tumor cell
ENSG00000116455	1	111439890	111449256	-1	p13.2	WDR77	0.846847	WDR77	0.217625	0.881966	tumor cell
ENSG00000011143	17	58205441	58219605	-1	q22	MKS1	0.837838	MKS1	0.228093	0.881966	tumor cell
ENSG00000103707	15	65001512	65029639	-1	q22.31	MTFMT	0.828829	MTFMT	0.244143	0.881966	tumor cell
ENSG00000188092	1	147928393	147993592	1	q21.2	GPR89B	0.81982	GPR89B	0.253813	0.881966	tumor cell
ENSG00000146247	6	78934419	79078254	-1	q14.1	PHIP	0.810811	PHIP	0.257901	0.881966	tumor cell
ENSG00000155008	X	85003877	85093316	1	q21.1	APOOL	0.801802	APOOL	0.281527	0.881966	tumor cell
ENSG00000182923	3	134485721	134575017	1	q22.2	CEP63	0.792793	CEP63	0.289104	0.881966	tumor cell
ENSG00000123416	12	49127782	49131397	-1	q13.12	TUBA1B	0.783784	TUBA1B	0.334962	0.881966	tumor cell
ENSG00000119537	18	63327726	63367228	-1	q21.33	KDSR	0.774775	KDSR	0.339448	0.881966	tumor cell
ENSG00000117262	1	145607988	145670650	1	q21.1	GPR89A	0.765766	GPR89A	0.342837	0.881966	tumor cell
ENSG00000160948	8	144423601	144428563	-1	q24.3	VPS28	0.756757	VPS28	0.344133	0.881966	tumor cell
ENSG00000160752	1	155308748	155320666	1	q22	FDPS	0.747748	FDPS	0.350513	0.881966	tumor cell
ENSG00000136485	17	63550477	63594279	1	q23.3	DCAF7	0.738739	DCAF7	0.384209	0.881966	tumor cell
ENSG00000079616	16	29790719	29805384	1	p11.2	KIF22	0.72973	KIF22	0.408733	0.881966	tumor cell
ENSG00000069943	15	55318960	55355648	1	q21.3	PIGB	0.720721	PIGB	0.418204	0.881966	tumor cell
ENSG00000116096	2	72887382	72892158	1	p13.2	SPR	0.711712	SPR	0.421593	0.881966	tumor cell
ENSG00000140307	15	59638062	59657541	-1	q22.2	GTF2A2	0.702703	GTF2A2	0.430964	0.881966	tumor cell
ENSG00000184831	X	23833353	23907938	-1	p22.11	APOO	0.693694	APOO	0.43236	0.881966	tumor cell
ENSG00000086712	X	16786432	16844519	1	p22.2	TXLNG	0.684685	TXLNG	0.461569	0.881966	tumor cell
ENSG00000101997	X	49235470	49250520	1	p11.23	CCDC22	0.675676	CCDC22	0.500947	0.881966	tumor cell
ENSG00000110906	12	109448655	109477359	-1	q24.11	KCTD10	0.657658	KCTD10	0.509022	0.881966	tumor cell
ENSG00000109079	17	28335602	28347009	1	q11.2	TNFAIP1	0.657658	TNFAIP1	0.509022	0.881966	tumor cell
ENSG00000121060	17	56836387	56914080	-1	q22	TRIM25	0.648649	TRIM25	0.516698	0.881966	tumor cell
ENSG00000107186	9	13105704	13279590	-1	p23	MPDZ	0.63964	MPDZ	0.529857	0.881966	tumor cell
ENSG00000136100	13	52412602	52450634	-1	q14.3	VPS36	0.630631	VPS36	0.531253	0.881966	tumor cell
ENSG00000254221	5	141350102	141512979	1	q31.3	PCDHGB1	0.612613	PCDHGB1	0.539228	0.881966	tumor cell
ENSG00000254122	5	141417645	141512975	1	q31.3	PCDHGB7	0.612613	PCDHGB7	0.539228	0.881966	tumor cell
ENSG00000180185	16	1826941	1840207	1	p13.3	FAHD1	0.603604	FAHD1	0.5483	0.881966	tumor cell
ENSG00000167552	12	49184795	49189080	-1	q13.12	TUBA1A	0.594595	TUBA1A	0.56465	0.881966	tumor cell
ENSG00000166471	11	9280654	9314636	-1	p15.4	TMEM41B	0.585586	TMEM41B	0.56465	0.881966	tumor cell
ENSG00000094916	12	54230942	54280133	-1	q13.13	CBX5	0.576577	CBX5	0.570332	0.881966	tumor cell
ENSG00000109756	4	159103013	159360174	1	q32.1	RAPGEF2	0.567568	RAPGEF2	0.575616	0.881966	tumor cell
ENSG00000072803	5	171861549	172006873	-1	q35.1	FBXW11	0.558559	FBXW11	0.582893	0.881966	tumor cell
ENSG00000148337	9	128161251	128204383	-1	q34.11	CIZ1	0.54955	CIZ1	0.601934	0.881966	tumor cell
ENSG00000185825	X	153700492	153724565	-1	q28	BCAP31	0.540541	BCAP31	0.608912	0.881966	tumor cell
ENSG00000102290	X	91779261	92623230	1	q21.31	PCDH11X	0.531532	PCDH11X	0.609511	0.881966	tumor cell
ENSG00000080345	2	151409883	151508013	1	q23.3	RIF1	0.522523	RIF1	0.611106	0.881966	tumor cell
ENSG00000141543	17	80134369	80147151	-1	q25.3	EIF4A3	0.504505	EIF4A3	0.612003	0.881966	tumor cell
ENSG00000125676	X	123600561	123733056	-1	q25	THOC2	0.504505	THOC2	0.612003	0.881966	tumor cell
ENSG00000132912	5	150708440	150759109	-1	q33.1	DCTN4	0.495495	DCTN4	0.619081	0.881966	tumor cell
ENSG00000087086	19	48965309	48966879	1	q13.33	FTL	0.486486	FTL	0.621473	0.881966	tumor cell
ENSG00000110768	11	18322295	18367045	1	p15.1	GTF2H1	0.477477	GTF2H1	0.629947	0.881966	tumor cell
ENSG00000152128	2	134455759	134719000	-1	q21.3	TMEM163	0.468468	TMEM163	0.639916	0.881966	tumor cell
ENSG00000136888	9	114587769	114598879	1	q32	ATP6V1G1	0.459459	ATP6V1G1	0.643904	0.881966	tumor cell
ENSG00000092201	14	21351476	21384019	-1	q11.2	SUPT16H	0.45045	SUPT16H	0.644303	0.881966	tumor cell
ENSG00000010404	X	149476988	149521096	-1	q28	IDS	0.441441	IDS	0.645	0.881966	tumor cell
ENSG00000042445	2	85341955	85354531	-1	p11.2	RETSAT	0.432432	RETSAT	0.659954	0.881966	tumor cell
ENSG00000182504	3	101724593	101770562	1	q12.3	CEP97	0.423423	CEP97	0.666135	0.881966	tumor cell
ENSG00000156587	11	57551656	57568284	-1	q12.1	UBE2L6	0.414414	UBE2L6	0.679992	0.881966	tumor cell
ENSG00000117682	1	26432282	26471306	1	p36.11	DHDDS	0.405405	DHDDS	0.684378	0.881966	tumor cell
ENSG00000105879	7	107743949	107761667	1	q22.3	CBLL1	0.387387	CBLL1	0.689064	0.881966	tumor cell
ENSG00000127804	17	2405562	2511891	-1	p13.3	METTL16	0.387387	METTL16	0.689064	0.881966	tumor cell
ENSG00000104067	15	29699367	29968865	-1	q13.1	TJP1	0.378378	TJP1	0.691656	0.881966	tumor cell
ENSG00000115234	2	27370496	27377535	1	p23.3	SNX17	0.369369	SNX17	0.704217	0.881966	tumor cell
ENSG00000130508	2	1631887	1744852	-1	p25.3	PXDN	0.351351	PXDN	0.720766	0.881966	tumor cell
ENSG00000168077	8	27633868	27676776	1	p21.1	SCARA3	0.351351	SCARA3	0.720766	0.881966	tumor cell
ENSG00000111783	12	106582907	106762803	1	q23.3	RFX4	0.342342	RFX4	0.729538	0.881966	tumor cell
ENSG00000089041	12	121132819	121188032	1	q24.31	P2RX7	0.324324	P2RX7	0.731034	0.881966	tumor cell
ENSG00000100926	14	24189149	24195687	-1	q12	TM9SF1	0.324324	TM9SF1	0.731034	0.881966	tumor cell
ENSG00000099622	19	1259384	1274880	1	p13.3	CIRBP	0.315315	CIRBP	0.740604	0.881966	tumor cell
ENSG00000155304	21	14371115	14383484	-1	q11.2	HSPA13	0.297297	HSPA13	0.742698	0.881966	tumor cell
ENSG00000244005	20	35668052	35699355	-1	q11.22	NFS1	0.297297	NFS1	0.742698	0.881966	tumor cell
ENSG00000131067	20	34844720	34872856	-1	q11.22	GGT7	0.288288	GGT7	0.75177	0.881966	tumor cell
ENSG00000198925	2	219219380	219229717	-1	q35	ATG9A	0.279279	ATG9A	0.753963	0.881966	tumor cell
ENSG00000178445	9	6532467	6645729	-1	p24.1	GLDC	0.27027	GLDC	0.755857	0.881966	tumor cell
ENSG00000187398	11	24496970	25082638	1	p14.3	LUZP2	0.261261	LUZP2	0.75795	0.881966	tumor cell
ENSG00000092820	6	158765741	158819368	-1	q25.3	EZR	0.252252	EZR	0.766923	0.881966	tumor cell
ENSG00000215440	20	58689131	58719238	1	q13.32	NPEPL1	0.243243	NPEPL1	0.769515	0.881966	tumor cell
ENSG00000184216	X	154010506	154019902	-1	q28	IRAK1	0.234234	IRAK1	0.772505	0.881966	tumor cell
ENSG00000262655	11	13962723	14268133	1	p15.2	SPON1	0.216216	SPON1	0.783072	0.881966	tumor cell
ENSG00000162923	1	224385143	224437033	-1	q42.12	WDR26	0.216216	WDR26	0.783072	0.881966	tumor cell
ENSG00000198258	19	9827892	9830115	1	p13.2	UBL5	0.207207	UBL5	0.787359	0.881966	tumor cell
ENSG00000198056	12	56731296	56752374	-1	q13.3	PRIM1	0.198198	PRIM1	0.789951	0.881966	tumor cell
ENSG00000167797	11	67506497	67508649	-1	q13.2	CDK2AP2	0.189189	CDK2AP2	0.792244	0.881966	tumor cell
ENSG00000137177	6	17759183	17987635	-1	p22.3	KIF13A	0.18018	KIF13A	0.794238	0.881966	tumor cell
ENSG00000109099	17	15229777	15265326	-1	p12	PMP22	0.171171	PMP22	0.796331	0.881966	tumor cell
ENSG00000204713	6	28903002	28923988	-1	p22.1	TRIM27	0.162162	TRIM27	0.808593	0.881966	tumor cell
ENSG00000084693	2	27042364	27070622	1	p23.3	AGBL5	0.153153	AGBL5	0.811185	0.881966	tumor cell
ENSG00000105983	7	156668946	156893216	-1	q36.3	LMBR1	0.144144	LMBR1	0.81298	0.881966	tumor cell
ENSG00000160271	9	133097720	133149334	-1	q34.2	RALGDS	0.135135	RALGDS	0.817765	0.881966	tumor cell
ENSG00000182606	3	42013802	42225890	1	p22.1	TRAK1	0.126126	TRAK1	0.822849	0.881966	tumor cell
ENSG00000189046	12	109088188	109093631	-1	q24.11	ALKBH2	0.117117	ALKBH2	0.824743	0.881966	tumor cell
ENSG00000006118	11	60924463	60937159	1	q12.2	TMEM132A	0.108108	TMEM132A	0.834015	0.881966	tumor cell
ENSG00000138036	2	43774039	43810010	1	p21	DYNC2LI1	0.0990991	DYNC2LI1	0.835809	0.881966	tumor cell
ENSG00000088543	3	50558025	50571027	-1	p21.31	C3orf18	0.0810811	C3orf18	0.843286	0.881966	tumor cell
ENSG00000169180	16	28097979	28211920	-1	p12.1	XPO6	0.0810811	XPO6	0.843286	0.881966	tumor cell
ENSG00000120725	5	138946724	139293557	-1	q31.2	SIL1	0.0720721	SIL1	0.847772	0.881966	tumor cell
ENSG00000111144	12	96000753	96043520	-1	q23.1	LTA4H	0.0630631	LTA4H	0.850264	0.881966	tumor cell
ENSG00000032444	19	7534004	7561764	1	p13.2	PNPLA6	0.0540541	PNPLA6	0.852457	0.881966	tumor cell
ENSG00000048991	2	135531455	135725270	1	q21.3	R3HDM1	0.045045	R3HDM1	0.860632	0.881966	tumor cell
ENSG00000052841	11	43358920	43494933	1	p12	TTC17	0.036036	TTC17	0.862526	0.881966	tumor cell
ENSG00000165669	10	118297925	118342328	-1	q26.11	FAM204A	0.027027	FAM204A	0.864221	0.881966	tumor cell
ENSG00000104177	15	48134632	48178353	-1	q21.1	MYEF2	0.018018	MYEF2	0.878277	0.881966	tumor cell
ENSG00000107819	10	101031234	101041244	1	q24.31	SFXN3	0	SFXN3	0.881966	0.881966	tumor cell
ENSG00000102003	X	49187804	49200259	-1	p11.23	SYP	0	SYP	0.881966	0.881966	tumor cell

## Sheet: MGH54_scHumanNet_1p19q_Sig
EnsemblID	Chromosome	Start	End	Strand	Band	Gene	Centrality_PR	gene	pvalue	qvalue	celltype
ENSG00000102882	16	30114105	30123506	-1	p11.2	MAPK3	1	MAPK3	0.222278	0.53028	tumor cell
ENSG00000125952	14	65006174	65102695	-1	q23.3	MAX	0.5	MAX	0.318168	0.53028	tumor cell
ENSG00000099326	19	58561931	58573575	-1	q13.43	MZF1	0.5	MZF1	0.318168	0.53028	tumor cell
ENSG00000167552	12	49184795	49189080	-1	q13.12	TUBA1A	0.25	TUBA1A	0.49595	0.619938	tumor cell
ENSG00000184216	X	154010506	154019902	-1	q28	IRAK1	0	IRAK1	0.672233	0.672233	tumor cell

## Sheet: MGH54_scHumanNet_1p19q_Imm
EnsemblID	Chromosome	Start	End	Strand	Band	Gene	Centrality_PR	gene	pvalue	qvalue	celltype
ENSG00000117020	1	243488233	243851079	-1	q44	AKT3	1	AKT3	0.183882	0.50005	tumor cell
ENSG00000184216	X	154010506	154019902	-1	q28	IRAK1	0	IRAK1	0.50005	0.50005	tumor cell
ENSG00000102882	16	30114105	30123506	-1	p11.2	MAPK3	0	MAPK3	0.50005	0.50005	tumor cell
